# Supplementary material for: Inference of Vohradský's Models of Genetic Networks by Solving Two-Dimensional Function Optimization Problems
Source: PLoS One. 2013 Dec 30;8(12):e83308. doi: 10.1371/journal.pone.0083308 (PMC3875442; doi:10.1371/journal.pone.0083308)
Supplement: Text S2 — Time-series data used in the ‘Inference in noisy environment’ section (compressed by gzip). (GZ) [file pone.0083308.s002.gz › time_series_data/gene20/100sets/tc.dat518]

Time "G0" "G1" "G2" "G3" "G4" "G5" "G6" "G7" "G8" "G9" "G10" "G11" "G12" "G13" "G14" "G15" "G16" "G17" "G18" "G19"
0.000000e+00	1.420390e+00, 5.742419e-01, 9.894483e-01, 7.081235e-01, 2.468661e+00, 2.148880e+00, 2.096326e-02, 2.477219e+00, 1.155910e+00, 2.743633e-03, 2.238558e+00, 1.038204e+00, 1.762764e+00, 1.061373e+00, 2.118767e-02, 1.844506e+00, 2.965396e+00, 9.172355e-01, 2.786376e+00, 2.744969e+00,
2.000000e-01	1.023645e+00, 6.324238e-01, 1.292799e+00, 8.327038e-01, 1.532463e+00, 1.858101e+00, 9.191424e-02, 1.351847e+00, 7.872605e-01, 2.253364e-01, 1.287325e+00, 8.496569e-01, 7.956765e-01, 8.965131e-01, 1.499658e-02, 1.103230e+00, 2.258008e+00, 7.232210e-01, 1.518015e+00, 1.774007e+00,
4.000000e-01	9.056400e-01, 8.666016e-01, 1.466408e+00, 6.508565e-01, 1.235672e+00, 1.248396e+00, 5.714518e-02, 7.193443e-01, 6.276571e-01, 5.124249e-01, 8.076071e-01, 7.460220e-01, 8.866599e-01, 9.939942e-01, 6.990789e-02, 9.503026e-01, 1.573343e+00, 6.001388e-01, 1.031206e+00, 1.646617e+00,
6.000000e-01	1.052151e+00, 6.910897e-01, 1.624564e+00, 4.012999e-01, 9.535213e-01, 1.013654e+00, 4.614593e-02, 5.337733e-01, 7.645388e-01, 7.212926e-01, 4.670168e-01, 5.881669e-01, 7.661023e-01, 9.139312e-01, 2.188909e-01, 8.714786e-01, 1.332580e+00, 6.418579e-01, 6.217581e-01, 1.993730e+00,
8.000000e-01	1.188977e+00, 5.611980e-01, 1.475586e+00, 2.044838e-01, 6.422148e-01, 7.551140e-01, 5.798947e-02, 2.940274e-01, 8.947927e-01, 8.299013e-01, 2.168361e-01, 4.633602e-01, 5.122075e-01, 7.409212e-01, 4.357651e-01, 7.719181e-01, 9.271548e-01, 5.712431e-01, 4.047925e-01, 1.443278e+00,
1.000000e+00	1.136796e+00, 3.972246e-01, 1.113511e+00, 1.421957e-01, 6.057229e-01, 8.991506e-01, 9.615458e-02, 3.390878e-01, 9.220005e-01, 8.765451e-01, 2.131949e-01, 4.197390e-01, 4.104178e-01, 8.024522e-01, 5.499097e-01, 7.895244e-01, 5.337398e-01, 6.717817e-01, 2.662444e-01, 1.660403e+00,
1.200000e+00	1.403129e+00, 3.414686e-01, 6.856786e-01, 1.079291e-01, 4.901372e-01, 7.539781e-01, 1.511260e-01, 6.270219e-01, 1.114228e+00, 8.681526e-01, 2.400777e-01, 6.282549e-01, 2.152827e-01, 8.778985e-01, 8.020464e-01, 8.228593e-01, 4.634798e-01, 6.374160e-01, 1.646580e-01, 2.011456e+00,
1.400000e+00	1.122590e+00, 2.430216e-01, 9.555882e-01, 8.140765e-02, 4.363896e-01, 8.544846e-01, 1.810305e-01, 7.760438e-01, 1.026663e+00, 8.025809e-01, 3.530156e-01, 6.647364e-01, 1.536640e-01, 9.064142e-01, 8.229854e-01, 7.953953e-01, 4.465704e-01, 5.897657e-01, 1.144664e-01, 1.799362e+00,
1.600000e+00	1.244851e+00, 2.140510e-01, 6.515394e-01, 5.258227e-02, 3.440957e-01, 7.588040e-01, 1.841022e-01, 8.898259e-01, 9.358881e-01, 7.892089e-01, 5.920380e-01, 6.890830e-01, 1.303635e-01, 7.084174e-01, 9.007445e-01, 5.651027e-01, 3.305683e-01, 5.730954e-01, 6.921924e-02, 1.774802e+00,
1.800000e+00	1.346342e+00, 1.644665e-01, 5.391916e-01, 7.243076e-02, 2.871098e-01, 9.126726e-01, 1.963337e-01, 8.982845e-01, 9.255601e-01, 9.563765e-01, 7.411661e-01, 7.119743e-01, 9.203659e-02, 7.320414e-01, 1.022098e+00, 6.777093e-01, 2.399084e-01, 5.118817e-01, 4.033048e-02, 2.204307e+00,
2.000000e+00	1.036492e+00, 1.309484e-01, 3.292629e-01, 9.506547e-02, 2.281894e-01, 8.176768e-01, 1.701597e-01, 7.075588e-01, 8.091628e-01, 8.891540e-01, 7.647776e-01, 7.126662e-01, 8.034438e-02, 8.844092e-01, 1.036039e+00, 6.029645e-01, 2.599966e-01, 5.618766e-01, 2.285503e-02, 1.852719e+00,
0.000000e+00	1.165117e+00, 6.315708e-01, 5.560561e-01, 4.125992e-01, 2.024777e+00, 7.534329e-01, 1.224639e+00, 6.801773e-02, 2.184094e+00, 1.904558e+00, 2.268431e+00, 2.482624e+00, 4.146141e-01, 1.098116e+00, 3.005573e+00, 1.134774e+00, 2.590445e+00, 2.059422e+00, 2.821912e+00, 2.362858e+00,
2.000000e-01	1.044861e+00, 5.467393e-01, 1.144555e+00, 4.503295e-01, 1.254772e+00, 6.354955e-01, 8.944285e-01, 1.002005e-01, 1.340999e+00, 1.412624e+00, 1.649966e+00, 2.398445e+00, 4.239310e-01, 1.005806e+00, 1.715123e+00, 8.188806e-01, 1.782926e+00, 1.340114e+00, 1.884054e+00, 2.123249e+00,
4.000000e-01	6.655847e-01, 3.962271e-01, 1.144016e+00, 6.230030e-01, 1.342606e+00, 5.349607e-01, 8.041595e-01, 7.618942e-02, 1.409111e+00, 1.200981e+00, 1.329967e+00, 2.278045e+00, 4.957609e-01, 1.051048e+00, 1.342844e+00, 1.143077e+00, 1.171457e+00, 1.024664e+00, 1.060781e+00, 1.680111e+00,
6.000000e-01	7.149844e-01, 2.609692e-01, 1.109130e+00, 4.072911e-01, 1.031773e+00, 2.974363e-01, 6.589856e-01, 1.117816e-01, 1.408340e+00, 8.915927e-01, 6.679884e-01, 1.998654e+00, 4.995330e-01, 8.908939e-01, 8.175737e-01, 9.286753e-01, 6.883466e-01, 7.544042e-01, 8.550226e-01, 1.681615e+00,
8.000000e-01	9.592995e-01, 2.861879e-01, 7.881249e-01, 3.768146e-01, 9.016657e-01, 2.929268e-01, 5.974901e-01, 2.426314e-01, 1.074550e+00, 7.316302e-01, 5.995798e-01, 1.722220e+00, 5.412420e-01, 9.335661e-01, 7.073834e-01, 7.250669e-01, 4.404776e-01, 6.957812e-01, 4.122836e-01, 1.684868e+00,
1.000000e+00	9.990956e-01, 2.283927e-01, 7.602985e-01, 2.134625e-01, 6.265734e-01, 2.945454e-01, 5.750415e-01, 4.931322e-01, 1.091261e+00, 6.153399e-01, 6.756916e-01, 1.820060e+00, 5.090390e-01, 1.051283e+00, 6.843536e-01, 6.807455e-01, 2.489262e-01, 5.615652e-01, 2.785830e-01, 2.108784e+00,
1.200000e+00	9.196039e-01, 1.764595e-01, 5.490627e-01, 2.023556e-01, 6.207359e-01, 5.004396e-01, 4.984472e-01, 7.098912e-01, 1.110185e+00, 5.812584e-01, 6.926776e-01, 1.623417e+00, 5.612388e-01, 9.942526e-01, 7.260806e-01, 7.545480e-01, 1.429504e-01, 4.193625e-01, 1.635035e-01, 2.045820e+00,
1.400000e+00	9.032150e-01, 1.286909e-01, 3.882992e-01, 1.911615e-01, 5.505955e-01, 4.974575e-01, 3.808203e-01, 6.620403e-01, 1.077541e+00, 5.454840e-01, 8.093931e-01, 1.526356e+00, 4.005282e-01, 8.299403e-01, 7.420793e-01, 7.011424e-01, 1.422056e-01, 2.667402e-01, 1.189578e-01, 1.514659e+00,
1.600000e+00	1.000308e+00, 9.523762e-02, 3.789586e-01, 1.880101e-01, 5.121881e-01, 5.943021e-01, 3.111301e-01, 9.077562e-01, 8.514972e-01, 6.450853e-01, 7.976409e-01, 1.659854e+00, 3.070361e-01, 8.451756e-01, 8.800469e-01, 6.599425e-01, 9.986593e-02, 1.694293e-01, 6.001988e-02, 1.869965e+00,
1.800000e+00	8.653535e-01, 7.015878e-02, 2.458229e-01, 1.893064e-01, 4.909575e-01, 5.797479e-01, 3.415144e-01, 9.289566e-01, 9.859696e-01, 7.540543e-01, 7.873677e-01, 1.317677e+00, 3.826840e-01, 9.142611e-01, 9.611648e-01, 6.018805e-01, 1.050158e-01, 1.356633e-01, 4.533170e-02, 1.725320e+00,
2.000000e+00	1.227589e+00, 8.103491e-02, 2.275822e-01, 2.158311e-01, 3.674947e-01, 6.759632e-01, 2.243303e-01, 9.740083e-01, 9.109472e-01, 7.704314e-01, 8.084975e-01, 1.119250e+00, 3.818494e-01, 9.204554e-01, 9.589645e-01, 5.871876e-01, 9.880744e-02, 1.081511e-01, 2.485296e-02, 1.986487e+00,
0.000000e+00	1.657426e+00, 8.004959e-01, 2.249049e+00, 1.472862e+00, 2.486697e+00, 7.359813e-01, 1.659996e+00, 1.483599e+00, 3.972743e-01, 2.574820e-01, 2.871856e+00, 1.508266e-01, 1.984213e+00, 1.820432e+00, 8.137513e-01, 1.946317e+00, 1.572487e+00, 2.318566e-03, 5.419767e-01, 1.030679e+00,
2.000000e-01	1.150554e+00, 8.205125e-01, 1.950647e+00, 1.149879e+00, 1.464767e+00, 8.592312e-01, 1.215792e+00, 1.001605e+00, 3.193268e-01, 6.200332e-01, 1.377411e+00, 1.055458e-01, 1.109900e+00, 1.467687e+00, 6.343168e-01, 1.365478e+00, 1.158871e+00, 1.687779e-01, 5.345884e-01, 8.414527e-01,
4.000000e-01	1.162446e+00, 8.608616e-01, 1.983283e+00, 9.199171e-01, 1.250423e+00, 6.969539e-01, 7.596295e-01, 6.623972e-01, 7.533057e-01, 8.323850e-01, 8.621393e-01, 8.445843e-02, 8.164139e-01, 1.061719e+00, 4.232689e-01, 1.154057e+00, 7.214543e-01, 2.935610e-01, 7.593167e-01, 7.314936e-01,
6.000000e-01	1.112209e+00, 6.226926e-01, 1.637963e+00, 5.791123e-01, 8.956965e-01, 6.789137e-01, 4.770855e-01, 3.576128e-01, 9.138273e-01, 8.330327e-01, 3.542251e-01, 9.977357e-02, 6.137860e-01, 9.037268e-01, 4.831781e-01, 1.218795e+00, 4.582975e-01, 4.047416e-01, 9.163331e-01, 5.801523e-01,
8.000000e-01	1.180549e+00, 4.245396e-01, 1.343369e+00, 4.156828e-01, 6.818289e-01, 7.167129e-01, 3.605412e-01, 2.808476e-01, 8.468681e-01, 9.731634e-01, 2.939845e-01, 1.493479e-01, 5.441957e-01, 6.741924e-01, 6.771409e-01, 1.021788e+00, 3.450084e-01, 5.494066e-01, 9.416053e-01, 7.142869e-01,
1.000000e+00	1.274243e+00, 3.255569e-01, 9.804445e-01, 2.565112e-01, 5.552214e-01, 6.947438e-01, 2.661584e-01, 5.231275e-01, 1.108733e+00, 1.013351e+00, 2.956562e-01, 2.908035e-01, 5.379464e-01, 5.485060e-01, 7.372217e-01, 8.558896e-01, 2.879427e-01, 5.393630e-01, 9.025066e-01, 9.454823e-01,
1.200000e+00	1.352886e+00, 3.435753e-01, 8.737079e-01, 1.805675e-01, 5.434264e-01, 9.665090e-01, 2.653529e-01, 5.413955e-01, 1.007320e+00, 1.018928e+00, 3.458101e-01, 4.628646e-01, 4.949843e-01, 6.195924e-01, 9.524569e-01, 7.144781e-01, 2.014531e-01, 5.630663e-01, 6.875429e-01, 1.059943e+00,
1.400000e+00	1.187672e+00, 1.906684e-01, 5.453072e-01, 1.129711e-01, 3.696049e-01, 8.359240e-01, 2.377528e-01, 6.765140e-01, 8.540892e-01, 8.421837e-01, 4.917138e-01, 6.313940e-01, 4.940279e-01, 6.412383e-01, 1.137181e+00, 8.960879e-01, 1.709092e-01, 5.933193e-01, 4.697548e-01, 1.294182e+00,
1.600000e+00	1.326654e+00, 1.879189e-01, 3.796196e-01, 1.094341e-01, 3.074594e-01, 8.573033e-01, 2.456535e-01, 7.167552e-01, 7.872250e-01, 8.711482e-01, 7.370427e-01, 7.533848e-01, 4.124836e-01, 6.698378e-01, 9.145340e-01, 5.855053e-01, 1.961719e-01, 5.965628e-01, 3.017232e-01, 1.510007e+00,
1.800000e+00	1.486943e+00, 1.643703e-01, 2.926315e-01, 1.119598e-01, 2.678032e-01, 1.057724e+00, 1.897389e-01, 8.663378e-01, 1.066773e+00, 8.973776e-01, 7.343955e-01, 6.693848e-01, 3.168687e-01, 7.034347e-01, 1.115158e+00, 6.608604e-01, 1.734415e-01, 6.264190e-01, 1.881105e-01, 1.875457e+00,
2.000000e+00	1.719470e+00, 1.047977e-01, 3.162250e-01, 1.270100e-01, 2.737582e-01, 8.647066e-01, 1.901140e-01, 8.851799e-01, 9.301228e-01, 9.449157e-01, 7.992743e-01, 6.955232e-01, 2.323708e-01, 8.162386e-01, 1.025302e+00, 6.836501e-01, 1.771993e-01, 5.475316e-01, 1.185061e-01, 1.775815e+00,
0.000000e+00	3.350028e-01, 8.277336e-01, 2.390865e-01, 1.922384e+00, 3.500405e-01, 2.263356e-01, 1.640205e+00, 4.587094e-01, 2.068128e-02, 4.457565e-01, 1.231509e-01, 2.330407e+00, 1.490483e+00, 2.796277e+00, 9.770086e-02, 2.691921e+00, 2.368070e+00, 2.509678e+00, 2.605895e+00, 2.282461e+00,
2.000000e-01	7.925472e-01, 5.454743e-01, 6.682256e-01, 1.044613e+00, 5.881172e-01, 1.378325e-01, 9.549328e-01, 6.067537e-01, 4.953147e-01, 6.048279e-01, 3.857029e-01, 2.153580e+00, 9.232985e-01, 2.170567e+00, 4.678144e-01, 1.962809e+00, 1.525820e+00, 1.464992e+00, 1.639780e+00, 2.053673e+00,
4.000000e-01	9.570944e-01, 5.587628e-01, 9.128077e-01, 5.474933e-01, 6.301318e-01, 1.443989e-01, 6.531083e-01, 8.094640e-01, 6.611289e-01, 8.621510e-01, 5.418271e-01, 1.456947e+00, 8.868864e-01, 1.707767e+00, 6.860208e-01, 1.445831e+00, 9.801710e-01, 1.035403e+00, 1.196424e+00, 1.813409e+00,
6.000000e-01	1.228302e+00, 3.407858e-01, 7.312029e-01, 4.587798e-01, 5.898433e-01, 2.560563e-01, 4.187466e-01, 8.354559e-01, 7.538197e-01, 9.512361e-01, 5.780918e-01, 1.061699e+00, 7.506982e-01, 1.694172e+00, 6.459167e-01, 1.288806e+00, 5.874429e-01, 1.024003e+00, 7.248576e-01, 1.221841e+00,
8.000000e-01	1.005673e+00, 2.714579e-01, 5.395823e-01, 2.739722e-01, 5.580941e-01, 3.116681e-01, 3.432351e-01, 9.161099e-01, 7.658898e-01, 9.142281e-01, 5.953742e-01, 9.135002e-01, 6.357381e-01, 1.299902e+00, 8.016364e-01, 1.038492e+00, 3.250057e-01, 6.763662e-01, 6.037645e-01, 9.664571e-01,
1.000000e+00	9.867462e-01, 2.286770e-01, 5.051840e-01, 2.414251e-01, 4.714524e-01, 4.256957e-01, 2.398123e-01, 9.189937e-01, 8.511248e-01, 1.107295e+00, 7.898908e-01, 7.278876e-01, 5.951895e-01, 1.115840e+00, 7.229416e-01, 8.246545e-01, 2.072661e-01, 6.831094e-01, 5.387191e-01, 1.052471e+00,
1.200000e+00	1.065696e+00, 1.539959e-01, 3.775956e-01, 2.234915e-01, 4.351148e-01, 6.065939e-01, 1.836969e-01, 8.121721e-01, 8.217038e-01, 1.137933e+00, 7.199545e-01, 6.206052e-01, 5.538802e-01, 8.261728e-01, 8.061173e-01, 7.790404e-01, 1.906158e-01, 6.697580e-01, 3.727044e-01, 1.142795e+00,
1.400000e+00	1.082175e+00, 1.390011e-01, 3.444472e-01, 1.715167e-01, 4.109469e-01, 5.802610e-01, 1.164933e-01, 9.410570e-01, 7.739441e-01, 1.068581e+00, 7.675512e-01, 4.595086e-01, 4.854271e-01, 1.059280e+00, 1.004107e+00, 7.027936e-01, 1.421786e-01, 5.647406e-01, 2.355085e-01, 1.363027e+00,
1.600000e+00	1.110255e+00, 1.258452e-01, 2.383966e-01, 2.170148e-01, 3.350353e-01, 6.812404e-01, 1.043298e-01, 9.396156e-01, 7.313055e-01, 1.092557e+00, 6.580986e-01, 4.256095e-01, 4.923239e-01, 1.081202e+00, 1.001845e+00, 5.530553e-01, 1.201170e-01, 6.221109e-01, 1.484234e-01, 1.538978e+00,
1.800000e+00	1.258968e+00, 8.315191e-02, 1.687018e-01, 2.201409e-01, 3.918323e-01, 6.720939e-01, 8.635262e-02, 9.449336e-01, 7.752191e-01, 1.243791e+00, 7.864264e-01, 3.690656e-01, 4.289915e-01, 8.174776e-01, 8.701527e-01, 4.967034e-01, 1.178403e-01, 6.532243e-01, 9.544112e-02, 1.878731e+00,
2.000000e+00	1.089539e+00, 8.237709e-02, 1.468974e-01, 2.493293e-01, 3.010537e-01, 6.739729e-01, 6.831487e-02, 9.114260e-01, 6.261968e-01, 1.365188e+00, 9.934622e-01, 2.688909e-01, 3.850356e-01, 8.460108e-01, 1.215663e+00, 5.682869e-01, 1.098801e-01, 5.747319e-01, 6.352584e-02, 1.925151e+00,
0.000000e+00	3.847539e-01, 1.650286e+00, 1.074960e+00, 1.142495e+00, 1.538274e+00, 2.067093e+00, 2.422301e+00, 1.355385e-01, 1.567684e+00, 2.239737e+00, 5.628808e-01, 1.998419e+00, 1.398918e+00, 2.273293e+00, 8.630532e-01, 2.819081e+00, 1.523259e+00, 2.692552e+00, 2.275938e+00, 1.930378e+00,
2.000000e-01	7.001616e-01, 1.633223e+00, 1.280991e+00, 6.905595e-01, 9.678354e-01, 1.390830e+00, 2.003286e+00, 1.108051e-01, 1.459745e+00, 1.892305e+00, 4.082139e-01, 2.038988e+00, 9.694563e-01, 2.097420e+00, 5.826156e-01, 1.868769e+00, 1.225527e+00, 1.563287e+00, 1.254040e+00, 1.538727e+00,
4.000000e-01	8.258484e-01, 1.509937e+00, 1.136288e+00, 5.764550e-01, 1.282996e+00, 8.036729e-01, 1.213686e+00, 8.262137e-02, 1.404561e+00, 1.349250e+00, 2.913804e-01, 1.942994e+00, 6.606419e-01, 1.927287e+00, 4.517775e-01, 1.767150e+00, 1.025580e+00, 9.983572e-01, 9.014724e-01, 1.038433e+00,
6.000000e-01	1.069515e+00, 1.081722e+00, 1.052258e+00, 2.490914e-01, 9.733697e-01, 7.770293e-01, 9.685444e-01, 1.299561e-01, 1.056642e+00, 1.115297e+00, 2.219138e-01, 1.928111e+00, 4.214927e-01, 1.391587e+00, 4.232844e-01, 1.466504e+00, 6.161471e-01, 1.044745e+00, 8.049520e-01, 8.698039e-01,
8.000000e-01	1.138256e+00, 7.368973e-01, 8.744176e-01, 2.203687e-01, 8.575595e-01, 6.662741e-01, 6.880655e-01, 3.641902e-01, 1.040076e+00, 9.614669e-01, 3.809627e-01, 2.100596e+00, 2.949516e-01, 1.210929e+00, 6.448755e-01, 1.040295e+00, 4.084222e-01, 7.897529e-01, 7.912874e-01, 8.878629e-01,
1.000000e+00	1.299914e+00, 7.398123e-01, 6.747642e-01, 1.147798e-01, 6.018495e-01, 6.136623e-01, 6.935724e-01, 5.152727e-01, 1.045198e+00, 8.913215e-01, 6.039911e-01, 1.536221e+00, 2.609797e-01, 9.163872e-01, 6.429361e-01, 8.646761e-01, 3.066956e-01, 7.533182e-01, 9.069213e-01, 8.121449e-01,
1.200000e+00	1.063359e+00, 5.112504e-01, 5.301160e-01, 1.337116e-01, 5.770140e-01, 7.450850e-01, 5.422061e-01, 7.385613e-01, 1.078446e+00, 7.996864e-01, 5.908232e-01, 1.478302e+00, 3.712081e-01, 6.479506e-01, 9.020003e-01, 8.646526e-01, 2.907449e-01, 6.580761e-01, 9.645607e-01, 1.072962e+00,
1.400000e+00	1.226260e+00, 4.147958e-01, 2.947921e-01, 1.040775e-01, 3.759228e-01, 8.419478e-01, 4.175906e-01, 8.014234e-01, 9.623772e-01, 8.119012e-01, 9.062908e-01, 1.410791e+00, 3.497925e-01, 6.920331e-01, 9.001129e-01, 7.515503e-01, 1.457234e-01, 6.047527e-01, 6.606693e-01, 1.313724e+00,
1.600000e+00	1.184244e+00, 4.102156e-01, 3.217311e-01, 1.351115e-01, 3.186047e-01, 7.079423e-01, 2.683813e-01, 8.849023e-01, 8.389440e-01, 8.815447e-01, 7.191193e-01, 1.204143e+00, 3.281464e-01, 8.452074e-01, 9.110888e-01, 7.792190e-01, 2.114623e-01, 7.242972e-01, 5.043659e-01, 1.348867e+00,
1.800000e+00	1.160666e+00, 2.804855e-01, 2.285898e-01, 1.761784e-01, 2.724924e-01, 8.901703e-01, 2.712196e-01, 8.868108e-01, 9.230527e-01, 7.786950e-01, 7.948726e-01, 1.098086e+00, 3.953858e-01, 7.484221e-01, 9.385700e-01, 7.473125e-01, 1.796631e-01, 6.637916e-01, 3.611099e-01, 1.484814e+00,
2.000000e+00	1.088192e+00, 1.704574e-01, 1.496443e-01, 1.687137e-01, 3.205066e-01, 6.746271e-01, 2.264977e-01, 8.933830e-01, 8.398326e-01, 8.455123e-01, 9.654796e-01, 8.477828e-01, 2.690634e-01, 7.430854e-01, 9.361651e-01, 6.327685e-01, 1.842259e-01, 5.587451e-01, 2.219052e-01, 1.791502e+00,
0.000000e+00	9.373419e-01, 2.171476e+00, 1.476730e-01, 7.975364e-01, 2.157954e+00, 1.571456e+00, 2.709016e+00, 1.756021e+00, 2.933045e+00, 1.503485e+00, 1.609561e+00, 1.794278e-01, 2.320633e+00, 1.306087e+00, 2.273889e+00, 5.152464e-01, 7.084616e-01, 2.224955e+00, 1.904510e+00, 1.903568e+00,
2.000000e-01	7.745879e-01, 1.677531e+00, 1.727398e-01, 7.386150e-01, 1.654261e+00, 9.296898e-01, 1.466992e+00, 1.111648e+00, 1.784730e+00, 1.092437e+00, 1.324934e+00, 7.087567e-01, 1.200198e+00, 9.748251e-01, 1.749452e+00, 3.035010e-01, 7.578064e-01, 1.405794e+00, 1.229963e+00, 1.413852e+00,
4.000000e-01	6.016829e-01, 1.306032e+00, 1.358346e-01, 7.000083e-01, 1.219085e+00, 7.059336e-01, 1.305959e+00, 1.041290e+00, 9.811309e-01, 9.991806e-01, 1.116489e+00, 9.015533e-01, 5.797124e-01, 1.128543e+00, 9.450209e-01, 3.041997e-01, 4.575945e-01, 7.829588e-01, 7.114689e-01, 1.994058e+00,
6.000000e-01	5.596875e-01, 1.326502e+00, 1.295009e-01, 6.290431e-01, 1.325722e+00, 4.901918e-01, 1.070400e+00, 1.064062e+00, 7.947970e-01, 9.381127e-01, 8.886541e-01, 7.397645e-01, 3.516622e-01, 1.052960e+00, 6.280755e-01, 3.409693e-01, 3.784228e-01, 6.657571e-01, 4.903918e-01, 2.165461e+00,
8.000000e-01	6.288476e-01, 1.107600e+00, 1.178440e-01, 5.544826e-01, 9.796243e-01, 3.179883e-01, 7.216940e-01, 1.128904e+00, 7.146453e-01, 9.279970e-01, 8.713746e-01, 6.906410e-01, 2.248014e-01, 9.900374e-01, 5.226703e-01, 3.849470e-01, 2.472608e-01, 3.233111e-01, 2.769275e-01, 2.008324e+00,
1.000000e+00	6.798481e-01, 1.000906e+00, 8.519047e-02, 3.494160e-01, 1.195157e+00, 1.902700e-01, 4.627395e-01, 9.132467e-01, 7.483356e-01, 1.101123e+00, 7.374801e-01, 4.551365e-01, 1.941901e-01, 1.008330e+00, 5.003029e-01, 3.510281e-01, 1.372806e-01, 2.156505e-01, 1.818294e-01, 1.882761e+00,
1.200000e+00	7.707070e-01, 6.844551e-01, 6.728253e-02, 3.569489e-01, 1.067489e+00, 2.104139e-01, 2.829552e-01, 1.004255e+00, 6.666473e-01, 1.212458e+00, 8.787670e-01, 3.974546e-01, 1.792682e-01, 6.969275e-01, 4.807261e-01, 3.544932e-01, 7.734897e-02, 1.331177e-01, 1.209749e-01, 1.915808e+00,
1.400000e+00	8.956423e-01, 5.217430e-01, 5.030894e-02, 3.316042e-01, 9.412228e-01, 1.999723e-01, 2.031149e-01, 9.788327e-01, 6.967241e-01, 1.220191e+00, 8.340144e-01, 2.559434e-01, 1.454438e-01, 9.808540e-01, 5.270642e-01, 3.917303e-01, 6.186923e-02, 1.157707e-01, 6.329470e-02, 1.882903e+00,
1.600000e+00	8.809514e-01, 3.951283e-01, 3.844884e-02, 2.917077e-01, 7.497302e-01, 1.926359e-01, 1.144126e-01, 9.956982e-01, 7.636632e-01, 1.317602e+00, 9.026865e-01, 2.562345e-01, 1.762242e-01, 8.758384e-01, 6.194013e-01, 3.909015e-01, 4.405980e-02, 1.226202e-01, 4.540163e-02, 2.192136e+00,
1.800000e+00	1.179917e+00, 2.718806e-01, 2.731783e-02, 3.005423e-01, 7.153487e-01, 2.190884e-01, 9.534154e-02, 1.045652e+00, 7.175304e-01, 1.198000e+00, 7.187641e-01, 1.699806e-01, 2.083192e-01, 6.978950e-01, 6.724999e-01, 4.212157e-01, 2.923200e-02, 1.482132e-01, 2.590823e-02, 2.342226e+00,
2.000000e+00	8.596597e-01, 2.904909e-01, 2.222527e-02, 2.560371e-01, 6.948298e-01, 2.695986e-01, 6.412860e-02, 9.433700e-01, 6.410216e-01, 1.044036e+00, 8.164746e-01, 2.121744e-01, 2.461092e-01, 7.266871e-01, 6.797262e-01, 3.839290e-01, 2.200447e-02, 1.904001e-01, 1.888446e-02, 2.375897e+00,
0.000000e+00	1.137576e+00, 2.312294e+00, 2.782768e-01, 3.104358e+00, 1.012802e+00, 1.299923e+00, 1.719327e+00, 4.833875e-01, 2.852502e+00, 8.994753e-01, 1.703078e+00, 1.154989e+00, 2.372689e+00, 1.438192e+00, 2.098322e+00, 1.450966e+00, 2.537570e+00, 7.527176e-01, 2.369150e+00, 1.391836e+00,
2.000000e-01	9.163147e-01, 2.097058e+00, 6.187162e-01, 2.046560e+00, 9.304471e-01, 1.119763e+00, 1.360885e+00, 6.233719e-01, 1.789763e+00, 7.923720e-01, 1.522046e+00, 1.293000e+00, 1.349960e+00, 1.216943e+00, 1.545467e+00, 1.422424e+00, 1.921166e+00, 4.343611e-01, 1.339155e+00, 1.018652e+00,
4.000000e-01	7.195402e-01, 1.945030e+00, 1.028895e+00, 1.441888e+00, 8.731368e-01, 7.442472e-01, 1.041505e+00, 7.063914e-01, 1.906134e+00, 4.946224e-01, 8.854477e-01, 1.448223e+00, 8.374914e-01, 8.537547e-01, 1.257485e+00, 1.207980e+00, 1.356993e+00, 3.065630e-01, 1.189196e+00, 7.404056e-01,
6.000000e-01	6.930518e-01, 1.449415e+00, 1.090562e+00, 8.500213e-01, 7.327037e-01, 4.971189e-01, 8.690507e-01, 6.309417e-01, 1.121200e+00, 4.729235e-01, 6.979724e-01, 1.369546e+00, 5.125650e-01, 6.563563e-01, 1.248256e+00, 8.759207e-01, 8.711911e-01, 2.214608e-01, 1.096200e+00, 6.566965e-01,
8.000000e-01	8.923883e-01, 1.234044e+00, 7.881907e-01, 6.557044e-01, 8.738465e-01, 4.057989e-01, 7.802373e-01, 6.364252e-01, 1.133548e+00, 4.163778e-01, 6.302699e-01, 1.357606e+00, 3.811128e-01, 6.694077e-01, 8.108800e-01, 9.006411e-01, 6.236757e-01, 2.238346e-01, 9.624793e-01, 8.975426e-01,
1.000000e+00	7.884004e-01, 9.941719e-01, 7.033323e-01, 4.517658e-01, 7.611625e-01, 3.850664e-01, 5.908027e-01, 7.666565e-01, 1.213796e+00, 3.619998e-01, 6.938416e-01, 1.486483e+00, 2.992611e-01, 6.080407e-01, 9.225493e-01, 7.506789e-01, 2.660781e-01, 2.393372e-01, 8.857400e-01, 1.042303e+00,
1.200000e+00	1.001095e+00, 8.566658e-01, 4.690082e-01, 2.861169e-01, 6.947775e-01, 4.020612e-01, 4.978224e-01, 7.805315e-01, 1.047199e+00, 4.976276e-01, 7.431111e-01, 1.497112e+00, 2.278670e-01, 6.567884e-01, 8.459739e-01, 6.993734e-01, 2.183687e-01, 2.765057e-01, 6.189760e-01, 1.420776e+00,
1.400000e+00	1.058763e+00, 6.184317e-01, 4.457235e-01, 3.098460e-01, 5.590257e-01, 3.833458e-01, 4.051761e-01, 7.826059e-01, 1.031109e+00, 5.665813e-01, 8.160295e-01, 1.206744e+00, 1.740502e-01, 6.216278e-01, 9.185982e-01, 6.437753e-01, 1.181580e-01, 2.903883e-01, 4.182548e-01, 1.569860e+00,
1.600000e+00	1.012422e+00, 4.380177e-01, 3.086904e-01, 2.594494e-01, 5.546229e-01, 4.977685e-01, 2.921354e-01, 8.902379e-01, 9.873956e-01, 5.761431e-01, 6.592106e-01, 1.233251e+00, 1.522439e-01, 7.471389e-01, 1.079712e+00, 5.644292e-01, 1.147948e-01, 2.727980e-01, 2.415583e-01, 1.475332e+00,
1.800000e+00	8.914690e-01, 4.002167e-01, 2.178544e-01, 2.097891e-01, 5.113241e-01, 4.885849e-01, 2.119741e-01, 9.302220e-01, 8.622473e-01, 7.084459e-01, 8.489315e-01, 8.532788e-01, 1.543476e-01, 9.299825e-01, 1.004285e+00, 6.346605e-01, 7.772429e-02, 2.621189e-01, 1.641085e-01, 1.736592e+00,
2.000000e+00	1.360502e+00, 3.229476e-01, 2.085016e-01, 3.026525e-01, 4.286269e-01, 5.505476e-01, 1.784083e-01, 8.418440e-01, 8.993090e-01, 7.703621e-01, 7.152271e-01, 7.868040e-01, 1.497566e-01, 6.813767e-01, 9.285655e-01, 4.901327e-01, 6.978384e-02, 3.026503e-01, 9.148918e-02, 1.819203e+00,
0.000000e+00	1.432588e+00, 2.689923e+00, 2.362553e+00, 5.095772e-01, 2.853157e+00, 2.736116e+00, 1.071199e+00, 4.313047e-02, 1.658826e+00, 1.374063e+00, 2.229883e+00, 9.663735e-01, 2.711306e+00, 8.706930e-01, 1.054598e+00, 2.097371e+00, 7.511483e-01, 2.602227e+00, 4.962875e-01, 3.191071e-01,
2.000000e-01	1.288847e+00, 2.123629e+00, 1.795012e+00, 6.662848e-01, 1.874803e+00, 1.712859e+00, 9.573853e-01, 2.163837e-02, 1.323734e+00, 1.202070e+00, 1.488961e+00, 1.231737e+00, 1.390822e+00, 7.457507e-01, 6.498658e-01, 1.674124e+00, 7.277586e-01, 2.256703e+00, 8.118555e-01, 2.418930e-01,
4.000000e-01	1.052776e+00, 2.089644e+00, 2.107652e+00, 4.515418e-01, 1.523107e+00, 1.218232e+00, 7.546462e-01, 1.470260e-02, 1.017154e+00, 8.692590e-01, 6.690728e-01, 1.398291e+00, 7.886714e-01, 6.760683e-01, 4.074989e-01, 1.236997e+00, 8.436553e-01, 1.561388e+00, 7.649356e-01, 2.153315e-01,
6.000000e-01	1.172030e+00, 1.597588e+00, 1.377712e+00, 3.890948e-01, 1.180806e+00, 1.387123e+00, 6.073841e-01, 1.611286e-02, 9.531449e-01, 6.845283e-01, 4.869983e-01, 1.491512e+00, 4.438002e-01, 4.282454e-01, 3.698323e-01, 1.234447e+00, 7.955375e-01, 1.092219e+00, 8.483774e-01, 2.176418e-01,
8.000000e-01	1.121949e+00, 1.301063e+00, 1.304250e+00, 2.096287e-01, 7.198290e-01, 1.043092e+00, 5.268296e-01, 1.236607e-01, 1.066180e+00, 6.683126e-01, 3.031486e-01, 1.480841e+00, 2.690804e-01, 3.574530e-01, 5.684286e-01, 1.100044e+00, 6.574682e-01, 8.896995e-01, 8.152347e-01, 2.350781e-01,
1.000000e+00	1.325614e+00, 1.212629e+00, 8.972064e-01, 1.447803e-01, 5.290767e-01, 9.583691e-01, 5.018537e-01, 4.152685e-01, 1.054781e+00, 5.384541e-01, 3.476146e-01, 1.370665e+00, 1.577194e-01, 2.492477e-01, 7.290597e-01, 9.005423e-01, 5.932356e-01, 7.682089e-01, 8.938787e-01, 5.294720e-01,
1.200000e+00	1.383476e+00, 1.087010e+00, 7.226792e-01, 1.159404e-01, 4.443419e-01, 9.496880e-01, 4.079669e-01, 5.243041e-01, 1.179585e+00, 5.598683e-01, 5.038746e-01, 1.323696e+00, 1.220786e-01, 2.234479e-01, 7.118263e-01, 8.925615e-01, 4.502247e-01, 7.030594e-01, 9.747911e-01, 6.294339e-01,
1.400000e+00	1.302311e+00, 7.982403e-01, 5.788021e-01, 8.747761e-02, 3.505472e-01, 8.542350e-01, 4.377758e-01, 8.219096e-01, 1.009419e+00, 5.760542e-01, 6.189382e-01, 1.436516e+00, 1.348395e-01, 2.121606e-01, 8.612351e-01, 7.532111e-01, 4.109469e-01, 6.955096e-01, 8.906540e-01, 8.450230e-01,
1.600000e+00	1.312522e+00, 5.133286e-01, 3.852464e-01, 1.115054e-01, 3.153359e-01, 9.874240e-01, 3.265728e-01, 7.417546e-01, 1.005003e+00, 6.391358e-01, 7.426827e-01, 1.005753e+00, 1.695319e-01, 2.912074e-01, 9.050224e-01, 6.982428e-01, 3.729790e-01, 5.177031e-01, 6.404910e-01, 1.062522e+00,
1.800000e+00	1.263175e+00, 4.510554e-01, 3.148951e-01, 1.071468e-01, 3.010688e-01, 8.850198e-01, 3.026653e-01, 9.002425e-01, 9.137393e-01, 6.305657e-01, 7.123749e-01, 1.128653e+00, 1.624233e-01, 3.559097e-01, 1.011150e+00, 6.804152e-01, 3.493616e-01, 7.705181e-01, 4.622770e-01, 1.247855e+00,
2.000000e+00	1.351500e+00, 3.888834e-01, 2.566093e-01, 1.988132e-01, 2.428655e-01, 7.052592e-01, 2.221402e-01, 7.360166e-01, 8.466457e-01, 8.266922e-01, 8.494280e-01, 9.958201e-01, 1.677520e-01, 5.079828e-01, 1.099667e+00, 6.419081e-01, 2.671033e-01, 4.977816e-01, 2.813849e-01, 1.327634e+00,
0.000000e+00	9.662695e-01, 2.706037e+00, 1.133784e+00, 1.559382e+00, 2.104802e+00, 2.294807e+00, 1.010738e+00, 2.669515e+00, 4.921530e-01, 1.101780e-01, 1.608008e-01, 2.636657e-01, 3.933428e-01, 1.467070e+00, 3.707193e+00, 6.703890e-01, 2.657764e+00, 3.548728e-01, 6.935125e-01, 4.172817e-01,
2.000000e-01	1.265859e+00, 2.110892e+00, 1.492675e+00, 7.922009e-01, 1.354897e+00, 1.611171e+00, 5.796399e-01, 1.275616e+00, 3.376145e-01, 4.989900e-01, 1.380786e-01, 1.647686e-01, 1.934630e-01, 1.154968e+00, 1.998432e+00, 4.172463e-01, 1.923564e+00, 3.463831e-01, 7.859950e-01, 8.095021e-01,
4.000000e-01	1.231400e+00, 1.803633e+00, 1.783253e+00, 4.892804e-01, 1.049159e+00, 1.156061e+00, 4.501460e-01, 1.012454e+00, 2.833728e-01, 6.965904e-01, 8.242665e-02, 1.473841e-01, 1.077300e-01, 1.000473e+00, 1.414055e+00, 4.197276e-01, 1.581756e+00, 5.072147e-01, 7.703985e-01, 1.222440e+00,
6.000000e-01	1.284799e+00, 1.733279e+00, 1.470035e+00, 3.104461e-01, 5.653561e-01, 1.153036e+00, 2.955549e-01, 5.658843e-01, 6.406404e-01, 8.082930e-01, 4.896682e-02, 1.012977e-01, 6.271580e-02, 8.730413e-01, 1.037225e+00, 4.822231e-01, 1.295882e+00, 4.868129e-01, 4.645625e-01, 1.290613e+00,
8.000000e-01	1.200839e+00, 1.176302e+00, 1.467859e+00, 1.871057e-01, 4.684941e-01, 1.013200e+00, 1.570749e-01, 3.475674e-01, 8.391147e-01, 1.031132e+00, 3.137966e-02, 9.791194e-02, 3.247918e-02, 9.205177e-01, 1.069194e+00, 5.970711e-01, 8.629325e-01, 4.966750e-01, 3.592376e-01, 1.631422e+00,
1.000000e+00	1.410994e+00, 1.044771e+00, 1.254354e+00, 8.655660e-02, 4.453239e-01, 1.164954e+00, 1.522525e-01, 3.876652e-01, 8.925247e-01, 9.767997e-01, 5.085403e-02, 1.977664e-01, 2.009526e-02, 9.169372e-01, 1.139737e+00, 6.879904e-01, 7.696343e-01, 5.821039e-01, 2.179384e-01, 1.929648e+00,
1.200000e+00	1.481633e+00, 6.823004e-01, 1.088090e+00, 7.024952e-02, 2.725877e-01, 9.644889e-01, 1.560769e-01, 5.187640e-01, 9.680218e-01, 8.517412e-01, 1.070118e-01, 2.511949e-01, 9.850340e-03, 1.003649e+00, 1.021442e+00, 6.545340e-01, 4.704877e-01, 5.767531e-01, 1.070972e-01, 1.909048e+00,
1.400000e+00	1.590295e+00, 7.249938e-01, 8.179982e-01, 4.130459e-02, 2.428564e-01, 9.615458e-01, 2.183046e-01, 7.134567e-01, 9.322500e-01, 8.765654e-01, 3.245926e-01, 3.840955e-01, 5.667793e-03, 7.530766e-01, 1.054522e+00, 5.417600e-01, 5.022473e-01, 5.973932e-01, 8.107698e-02, 1.759956e+00,
1.600000e+00	1.184464e+00, 5.222247e-01, 6.787161e-01, 4.164469e-02, 1.951037e-01, 8.679515e-01, 2.118785e-01, 9.402139e-01, 1.060022e+00, 9.761041e-01, 4.898352e-01, 5.358574e-01, 3.714715e-03, 9.321450e-01, 9.691884e-01, 6.489025e-01, 3.511114e-01, 6.888221e-01, 5.249205e-02, 2.060952e+00,
1.800000e+00	1.362234e+00, 3.106346e-01, 5.361875e-01, 6.817284e-02, 2.061858e-01, 8.584379e-01, 1.739116e-01, 8.674324e-01, 8.342793e-01, 7.946862e-01, 6.859401e-01, 5.428240e-01, 5.144684e-03, 8.893526e-01, 9.263750e-01, 5.000573e-01, 4.331104e-01, 5.841934e-01, 2.919236e-02, 1.888280e+00,
2.000000e+00	1.285316e+00, 3.117348e-01, 3.399868e-01, 8.704368e-02, 1.743012e-01, 8.807282e-01, 1.797870e-01, 8.712382e-01, 8.354852e-01, 9.407536e-01, 7.105552e-01, 5.792481e-01, 6.051753e-03, 8.071327e-01, 1.149041e+00, 5.266231e-01, 3.438916e-01, 5.780499e-01, 1.825202e-02, 2.047608e+00,
0.000000e+00	1.730465e+00, 2.317013e+00, 2.474487e+00, 1.175312e+00, 2.946521e+00, 6.784476e-01, 1.018566e-01, 1.815108e+00, 2.001085e+00, 2.067117e+00, 8.971534e-01, 2.641877e+00, 4.340916e-01, 2.386622e+00, 3.081403e+00, 1.036382e+00, 5.405471e-01, 8.529153e-01, 2.586499e+00, 1.191263e+00,
2.000000e-01	1.445095e+00, 2.311231e+00, 1.991730e+00, 7.690856e-01, 2.053576e+00, 7.059862e-01, 2.209141e-01, 1.149120e+00, 1.371780e+00, 1.538686e+00, 5.668826e-01, 2.114612e+00, 1.771633e-01, 2.388885e+00, 1.674347e+00, 7.631829e-01, 3.948175e-01, 7.018030e-01, 1.520460e+00, 1.026521e+00,
4.000000e-01	1.605505e+00, 2.031610e+00, 1.714982e+00, 4.473590e-01, 1.061663e+00, 8.188171e-01, 2.812303e-01, 5.206624e-01, 9.500153e-01, 1.318268e+00, 3.173426e-01, 2.157984e+00, 1.471356e-01, 1.628916e+00, 1.229461e+00, 6.624953e-01, 3.102303e-01, 5.803402e-01, 1.089772e+00, 1.378798e+00,
6.000000e-01	1.532207e+00, 1.349538e+00, 1.106326e+00, 2.637885e-01, 7.594991e-01, 7.501149e-01, 3.968979e-01, 4.327829e-01, 1.183527e+00, 1.180917e+00, 2.272055e-01, 1.992968e+00, 7.605701e-02, 1.705821e+00, 8.036350e-01, 6.962895e-01, 2.693222e-01, 6.416164e-01, 7.393570e-01, 1.696212e+00,
8.000000e-01	1.348455e+00, 1.068856e+00, 8.373747e-01, 1.714917e-01, 4.707657e-01, 8.061777e-01, 3.543924e-01, 6.832960e-01, 1.026380e+00, 8.729549e-01, 2.749431e-01, 1.919551e+00, 4.953641e-02, 1.663152e+00, 1.081718e+00, 6.347039e-01, 2.274118e-01, 6.166691e-01, 4.199062e-01, 1.725543e+00,
1.000000e+00	1.187099e+00, 9.071166e-01, 5.732645e-01, 1.253154e-01, 3.612285e-01, 7.814686e-01, 3.648121e-01, 6.941918e-01, 1.198998e+00, 7.009832e-01, 5.071702e-01, 1.578309e+00, 2.234964e-02, 1.055434e+00, 7.942219e-01, 6.293046e-01, 2.617852e-01, 6.312912e-01, 2.851677e-01, 1.569717e+00,
1.200000e+00	1.509296e+00, 6.794861e-01, 5.274727e-01, 1.038252e-01, 2.959032e-01, 9.080419e-01, 3.401922e-01, 7.786082e-01, 9.408928e-01, 7.124020e-01, 6.555523e-01, 1.552912e+00, 1.234894e-02, 1.199867e+00, 9.558466e-01, 7.631453e-01, 2.254590e-01, 5.665477e-01, 1.824179e-01, 1.609509e+00,
1.400000e+00	1.439211e+00, 4.817851e-01, 4.780012e-01, 9.601992e-02, 2.601225e-01, 8.490628e-01, 3.428876e-01, 7.910295e-01, 9.170267e-01, 7.325473e-01, 6.514922e-01, 1.353107e+00, 8.443220e-03, 8.949192e-01, 1.003383e+00, 6.367645e-01, 2.634521e-01, 5.747290e-01, 1.186861e-01, 1.687700e+00,
1.600000e+00	1.322777e+00, 4.201298e-01, 3.659447e-01, 1.310533e-01, 2.096916e-01, 8.871323e-01, 2.449639e-01, 8.585270e-01, 1.046418e+00, 8.956005e-01, 7.389608e-01, 1.044236e+00, 6.573213e-03, 8.162710e-01, 1.145495e+00, 6.702348e-01, 2.998484e-01, 5.605421e-01, 7.170058e-02, 2.205797e+00,
1.800000e+00	1.180516e+00, 3.789073e-01, 2.484982e-01, 1.501537e-01, 2.167136e-01, 8.824440e-01, 2.029364e-01, 8.866557e-01, 8.157143e-01, 9.664125e-01, 7.065301e-01, 8.871825e-01, 9.414366e-03, 1.125162e+00, 1.032641e+00, 4.914714e-01, 2.739712e-01, 6.192360e-01, 4.560221e-02, 1.867132e+00,
2.000000e+00	1.230749e+00, 2.451350e-01, 2.202905e-01, 1.927345e-01, 1.965794e-01, 8.828382e-01, 1.183866e-01, 9.793149e-01, 7.664429e-01, 9.336881e-01, 8.028483e-01, 9.384069e-01, 1.959622e-02, 1.126290e+00, 1.247056e+00, 6.591204e-01, 2.380182e-01, 4.786398e-01, 2.753558e-02, 1.753392e+00,
0.000000e+00	1.016539e+00, 5.233614e-01, 8.685948e-01, 2.091329e+00, 2.015663e+00, 1.516485e+00, 5.334476e-01, 1.997930e+00, 1.353979e+00, 1.326021e+00, 2.521184e+00, 9.855858e-01, 1.775932e+00, 1.907511e+00, 2.052891e+00, 1.375102e+00, 1.916063e+00, 2.644954e-01, 6.326220e-01, 3.548892e-01,
2.000000e-01	8.311394e-01, 6.043723e-01, 1.344661e+00, 1.568031e+00, 1.257686e+00, 1.181124e+00, 5.229704e-01, 1.246027e+00, 8.203345e-01, 9.577336e-01, 1.476502e+00, 8.712142e-01, 1.199099e+00, 1.729829e+00, 1.485352e+00, 7.589090e-01, 1.550088e+00, 3.156796e-01, 7.037443e-01, 5.552195e-01,
4.000000e-01	7.824165e-01, 8.224850e-01, 1.495087e+00, 1.150712e+00, 1.025405e+00, 8.772727e-01, 3.103255e-01, 8.214313e-01, 7.073010e-01, 9.497719e-01, 7.912935e-01, 8.043762e-01, 7.190416e-01, 1.506342e+00, 9.541398e-01, 7.841344e-01, 9.347739e-01, 3.798967e-01, 6.429474e-01, 7.848452e-01,
6.000000e-01	1.018113e+00, 7.593012e-01, 1.214200e+00, 7.704480e-01, 1.018592e+00, 6.292713e-01, 2.248741e-01, 4.979470e-01, 9.377864e-01, 9.201002e-01, 4.248799e-01, 5.125535e-01, 6.975912e-01, 1.348238e+00, 8.002700e-01, 7.041361e-01, 8.790497e-01, 5.176716e-01, 7.762723e-01, 1.111166e+00,
8.000000e-01	1.185163e+00, 4.595860e-01, 1.227013e+00, 5.147048e-01, 8.773435e-01, 5.353200e-01, 1.940423e-01, 4.405123e-01, 9.857160e-01, 1.025495e+00, 3.976334e-01, 6.390980e-01, 6.243618e-01, 1.007012e+00, 6.991625e-01, 7.529319e-01, 4.799952e-01, 5.630917e-01, 5.214313e-01, 1.138248e+00,
1.000000e+00	1.232881e+00, 2.868867e-01, 8.536612e-01, 2.936614e-01, 6.188436e-01, 6.341200e-01, 2.342894e-01, 5.880956e-01, 8.903667e-01, 1.044224e+00, 4.495337e-01, 6.548733e-01, 3.829441e-01, 1.123694e+00, 7.749090e-01, 7.762992e-01, 2.925536e-01, 5.434756e-01, 2.817827e-01, 1.255371e+00,
1.200000e+00	1.223204e+00, 3.526029e-01, 6.978579e-01, 2.010209e-01, 5.265612e-01, 6.776610e-01, 2.016838e-01, 7.474456e-01, 1.066297e+00, 9.159916e-01, 5.504051e-01, 6.723620e-01, 3.195927e-01, 9.191779e-01, 8.402788e-01, 7.630878e-01, 2.511017e-01, 4.476686e-01, 2.401921e-01, 1.322952e+00,
1.400000e+00	1.115315e+00, 3.097899e-01, 4.839649e-01, 1.766338e-01, 3.867490e-01, 7.429534e-01, 2.105865e-01, 7.176184e-01, 1.011086e+00, 9.648982e-01, 5.895207e-01, 8.090938e-01, 2.177990e-01, 8.318126e-01, 1.054582e+00, 5.778381e-01, 1.963268e-01, 5.530843e-01, 1.295013e-01, 1.759078e+00,
1.600000e+00	1.445923e+00, 2.712538e-01, 3.822495e-01, 1.700432e-01, 3.520181e-01, 7.438792e-01, 2.415007e-01, 8.436282e-01, 7.988870e-01, 8.859280e-01, 9.042454e-01, 6.217736e-01, 1.720315e-01, 8.002863e-01, 9.673637e-01, 6.163728e-01, 1.964199e-01, 6.618193e-01, 8.818440e-02, 1.764541e+00,
1.800000e+00	1.040678e+00, 1.454552e-01, 2.841543e-01, 1.723561e-01, 3.416528e-01, 7.364278e-01, 1.595233e-01, 7.956677e-01, 8.376378e-01, 7.876126e-01, 9.117239e-01, 5.907478e-01, 1.764558e-01, 7.164263e-01, 8.019331e-01, 5.851892e-01, 1.620320e-01, 6.184302e-01, 6.226644e-02, 2.098546e+00,
2.000000e+00	1.291293e+00, 1.417338e-01, 2.372505e-01, 1.852814e-01, 3.720520e-01, 7.064205e-01, 1.422635e-01, 8.493551e-01, 8.491964e-01, 9.287987e-01, 8.872733e-01, 5.020489e-01, 1.611430e-01, 7.659923e-01, 1.152852e+00, 5.549982e-01, 1.412241e-01, 5.952207e-01, 3.144140e-02, 1.814503e+00,
0.000000e+00	1.184097e+00, 5.385742e-01, 7.880323e-02, 2.789560e+00, 1.335177e+00, 1.176942e-01, 5.502186e-01, 1.227093e+00, 2.664463e+00, 3.397576e+00, 1.528712e+00, 1.078062e+00, 9.080011e-01, 3.054522e+00, 1.207159e+00, 2.174347e+00, 2.115761e+00, 3.402167e-01, 2.136970e+00, 1.550137e+00,
2.000000e-01	6.748199e-01, 5.725671e-01, 4.652485e-01, 2.080471e+00, 9.852512e-01, 2.584781e-01, 5.281265e-01, 9.634805e-01, 1.655589e+00, 2.079818e+00, 1.448941e+00, 1.364971e+00, 7.539819e-01, 2.399446e+00, 9.219731e-01, 1.994196e+00, 1.081520e+00, 2.306256e-01, 1.442852e+00, 1.521898e+00,
4.000000e-01	6.218295e-01, 6.889750e-01, 4.870505e-01, 2.083717e+00, 1.073433e+00, 1.745911e-01, 4.464162e-01, 9.316892e-01, 1.203166e+00, 1.578899e+00, 1.091920e+00, 1.466930e+00, 6.413933e-01, 1.991963e+00, 7.321478e-01, 1.225893e+00, 6.844577e-01, 1.825595e-01, 1.067261e+00, 9.818016e-01,
6.000000e-01	5.076293e-01, 5.190183e-01, 4.406990e-01, 1.297708e+00, 9.105939e-01, 1.464772e-01, 4.746476e-01, 8.042054e-01, 8.234167e-01, 1.455544e+00, 1.100799e+00, 1.377048e+00, 6.160346e-01, 1.656738e+00, 7.177472e-01, 1.170688e+00, 3.749993e-01, 2.959114e-01, 9.995594e-01, 8.323515e-01,
8.000000e-01	7.379169e-01, 4.284665e-01, 3.961926e-01, 8.886803e-01, 9.569154e-01, 9.921521e-02, 3.299796e-01, 9.462790e-01, 6.754087e-01, 1.281336e+00, 8.657844e-01, 1.199587e+00, 5.366762e-01, 1.336391e+00, 7.463512e-01, 1.040406e+00, 3.053944e-01, 3.924245e-01, 9.554943e-01, 8.469666e-01,
1.000000e+00	7.469906e-01, 3.228800e-01, 2.920806e-01, 5.347225e-01, 9.903640e-01, 8.304232e-02, 1.877643e-01, 9.529519e-01, 7.979352e-01, 1.222326e+00, 8.456541e-01, 8.083899e-01, 7.455177e-01, 1.015141e+00, 6.445963e-01, 8.201965e-01, 1.758525e-01, 4.422712e-01, 8.602014e-01, 9.242061e-01,
1.200000e+00	6.945662e-01, 2.921322e-01, 2.785170e-01, 4.476812e-01, 8.592718e-01, 7.943984e-02, 1.370390e-01, 1.024162e+00, 7.777422e-01, 1.320399e+00, 9.077281e-01, 7.100955e-01, 6.610793e-01, 1.031957e+00, 7.197796e-01, 6.629645e-01, 8.066858e-02, 4.698446e-01, 5.190614e-01, 1.292409e+00,
1.400000e+00	1.026963e+00, 1.796888e-01, 1.818654e-01, 3.855558e-01, 9.659009e-01, 1.452775e-01, 1.078618e-01, 1.021090e+00, 7.731182e-01, 1.335769e+00, 8.613385e-01, 5.502497e-01, 6.339401e-01, 9.002577e-01, 7.163898e-01, 6.367541e-01, 8.686263e-02, 5.409756e-01, 4.565378e-01, 1.353173e+00,
1.600000e+00	1.008469e+00, 1.520840e-01, 1.025811e-01, 3.322017e-01, 8.426345e-01, 1.618335e-01, 8.613885e-02, 8.906740e-01, 7.152319e-01, 1.270189e+00, 8.325927e-01, 4.774154e-01, 6.105442e-01, 9.806782e-01, 7.087956e-01, 6.527772e-01, 5.166521e-02, 4.892917e-01, 2.308800e-01, 1.610526e+00,
1.800000e+00	9.525821e-01, 1.270470e-01, 1.138780e-01, 2.911994e-01, 8.651631e-01, 2.728974e-01, 5.634225e-02, 8.052390e-01, 7.027340e-01, 1.296290e+00, 9.840767e-01, 3.839688e-01, 5.732124e-01, 6.915629e-01, 9.792632e-01, 4.547528e-01, 3.104707e-02, 5.142667e-01, 1.507761e-01, 1.493466e+00,
2.000000e+00	9.153471e-01, 1.089733e-01, 9.920231e-02, 2.559561e-01, 7.183868e-01, 2.778432e-01, 5.354985e-02, 8.592514e-01, 7.367726e-01, 1.380276e+00, 7.506599e-01, 3.285490e-01, 4.708732e-01, 7.652962e-01, 9.230283e-01, 5.042770e-01, 2.552334e-02, 5.894295e-01, 8.628095e-02, 2.035523e+00,
0.000000e+00	3.011062e+00, 4.050874e-01, 8.243295e-01, 2.406207e+00, 1.588449e+00, 2.642423e+00, 1.931473e+00, 1.177850e+00, 2.795399e+00, 1.217396e+00, 1.942641e+00, 1.222297e+00, 2.068116e+00, 6.599937e-01, 1.942241e+00, 2.926628e+00, 6.006984e-01, 2.303270e+00, 1.767899e+00, 4.301651e-01,
2.000000e-01	2.128002e+00, 5.425802e-01, 7.353786e-01, 2.128919e+00, 1.142234e+00, 2.324025e+00, 1.399873e+00, 7.196572e-01, 1.580146e+00, 1.148872e+00, 1.433531e+00, 1.351007e+00, 1.116024e+00, 5.310752e-01, 1.011350e+00, 2.121012e+00, 6.728492e-01, 1.505427e+00, 1.581884e+00, 3.549162e-01,
4.000000e-01	1.768133e+00, 6.664410e-01, 4.585072e-01, 1.790146e+00, 5.599513e-01, 1.602001e+00, 8.908449e-01, 7.657847e-01, 1.162798e+00, 7.528325e-01, 1.010880e+00, 1.487982e+00, 6.810767e-01, 4.241041e-01, 9.324427e-01, 1.681386e+00, 7.030031e-01, 9.091111e-01, 1.644883e+00, 2.717456e-01,
6.000000e-01	1.251001e+00, 8.283548e-01, 5.314111e-01, 1.199353e+00, 4.842290e-01, 1.430799e+00, 7.817879e-01, 8.991112e-01, 1.125023e+00, 6.470335e-01, 1.250757e+00, 1.981999e+00, 5.670537e-01, 2.619775e-01, 9.632121e-01, 1.297530e+00, 8.119317e-01, 6.352914e-01, 1.110292e+00, 2.122305e-01,
8.000000e-01	1.314471e+00, 7.822686e-01, 4.486140e-01, 7.089394e-01, 3.966761e-01, 1.038172e+00, 6.924041e-01, 9.573787e-01, 8.696810e-01, 5.700029e-01, 9.886445e-01, 1.568665e+00, 4.074821e-01, 2.287552e-01, 1.079184e+00, 1.069851e+00, 8.131078e-01, 5.360056e-01, 1.217474e+00, 2.987759e-01,
1.000000e+00	1.129677e+00, 7.818751e-01, 3.227840e-01, 5.774959e-01, 4.909528e-01, 9.191814e-01, 5.143981e-01, 7.785834e-01, 8.839227e-01, 6.607530e-01, 8.639250e-01, 1.077049e+00, 4.929995e-01, 1.689012e-01, 9.266145e-01, 8.100409e-01, 6.164512e-01, 4.810767e-01, 1.171349e+00, 5.768720e-01,
1.200000e+00	1.110986e+00, 5.379993e-01, 3.413216e-01, 4.990247e-01, 4.829874e-01, 7.788554e-01, 3.729702e-01, 7.112390e-01, 8.564740e-01, 7.267256e-01, 8.823401e-01, 1.029843e+00, 5.871008e-01, 1.423521e-01, 1.023382e+00, 9.053718e-01, 5.022886e-01, 5.261576e-01, 1.017123e+00, 9.422315e-01,
1.400000e+00	8.945620e-01, 5.043233e-01, 2.663071e-01, 3.976932e-01, 5.085615e-01, 7.276740e-01, 2.344734e-01, 7.922850e-01, 7.335750e-01, 5.998689e-01, 8.898791e-01, 8.742857e-01, 6.591922e-01, 1.486218e-01, 1.001360e+00, 6.377526e-01, 3.467701e-01, 6.339329e-01, 8.999199e-01, 1.173800e+00,
1.600000e+00	8.494899e-01, 4.209805e-01, 1.984509e-01, 3.857457e-01, 3.834348e-01, 5.935348e-01, 1.913136e-01, 9.319822e-01, 6.812719e-01, 8.883115e-01, 8.705892e-01, 8.316200e-01, 6.059616e-01, 3.230299e-01, 1.061410e+00, 6.849310e-01, 2.738214e-01, 5.862440e-01, 6.439728e-01, 1.378585e+00,
1.800000e+00	1.097928e+00, 3.121611e-01, 1.537511e-01, 3.462936e-01, 4.377610e-01, 6.326386e-01, 1.302323e-01, 1.006144e+00, 7.549864e-01, 9.783244e-01, 8.200972e-01, 6.590193e-01, 5.578889e-01, 4.094840e-01, 9.936091e-01, 5.183872e-01, 2.066441e-01, 5.771997e-01, 3.875360e-01, 1.341434e+00,
2.000000e+00	1.015050e+00, 2.388714e-01, 9.412818e-02, 2.774078e-01, 4.427138e-01, 6.552234e-01, 1.008348e-01, 9.312157e-01, 6.773672e-01, 1.117771e+00, 7.741953e-01, 4.917738e-01, 5.058927e-01, 5.040761e-01, 1.124128e+00, 5.745231e-01, 1.259127e-01, 6.370471e-01, 2.694844e-01, 1.811091e+00,
0.000000e+00	1.286626e+00, 1.410425e+00, 2.688490e+00, 2.420868e+00, 3.433269e-01, 2.821619e+00, 2.910193e+00, 2.822927e+00, 9.710662e-02, 1.469491e+00, 1.071993e+00, 4.012525e-01, 2.679147e+00, 1.213538e+00, 6.665876e-01, 8.466964e-01, 1.812637e+00, 4.137562e-01, 1.514728e+00, 1.343807e+00,
2.000000e-01	1.328662e+00, 1.516998e+00, 2.614570e+00, 1.543616e+00, 2.408595e-01, 2.177780e+00, 2.035011e+00, 1.702013e+00, 4.769346e-02, 1.508630e+00, 6.432887e-01, 2.933244e-01, 1.367250e+00, 9.371352e-01, 7.776145e-01, 4.381809e-01, 1.493649e+00, 2.975171e-01, 9.436916e-01, 1.755211e+00,
4.000000e-01	1.330459e+00, 1.278021e+00, 2.476361e+00, 1.106695e+00, 2.304108e-01, 1.827491e+00, 1.153893e+00, 9.849280e-01, 9.327599e-02, 1.370755e+00, 2.888976e-01, 2.131153e-01, 7.290191e-01, 1.235936e+00, 9.085122e-01, 4.898139e-01, 1.295926e+00, 4.265186e-01, 5.702551e-01, 1.764140e+00,
6.000000e-01	1.087050e+00, 1.286647e+00, 2.184816e+00, 6.022393e-01, 1.992222e-01, 1.401865e+00, 7.677682e-01, 5.315891e-01, 4.195988e-01, 1.685839e+00, 1.961830e-01, 1.572225e-01, 3.941594e-01, 8.328950e-01, 1.099738e+00, 4.625655e-01, 9.152046e-01, 4.899893e-01, 3.001809e-01, 1.788469e+00,
8.000000e-01	1.354254e+00, 1.121214e+00, 1.900306e+00, 3.403187e-01, 1.718332e-01, 1.371600e+00, 4.819496e-01, 4.263520e-01, 6.107639e-01, 1.477759e+00, 9.787809e-02, 1.450192e-01, 2.224674e-01, 9.650396e-01, 1.148000e+00, 5.464939e-01, 9.260920e-01, 6.009011e-01, 2.091060e-01, 1.667189e+00,
1.000000e+00	1.271986e+00, 9.686742e-01, 1.525381e+00, 2.105322e-01, 1.515928e-01, 1.148014e+00, 3.419478e-01, 3.764318e-01, 8.854926e-01, 1.240415e+00, 4.948855e-02, 1.740267e-01, 1.133435e-01, 6.640492e-01, 9.202394e-01, 6.613164e-01, 8.107041e-01, 5.124894e-01, 1.419939e-01, 2.070378e+00,
1.200000e+00	1.339403e+00, 6.871172e-01, 1.359044e+00, 1.208346e-01, 1.715673e-01, 9.927952e-01, 3.222154e-01, 5.551393e-01, 1.127544e+00, 1.256319e+00, 4.973543e-02, 2.205519e-01, 7.033333e-02, 8.005932e-01, 1.046702e+00, 7.214014e-01, 6.258120e-01, 5.402556e-01, 7.319445e-02, 2.052904e+00,
1.400000e+00	1.460189e+00, 5.078182e-01, 1.102488e+00, 8.039082e-02, 1.407637e-01, 8.650046e-01, 1.973304e-01, 6.660301e-01, 9.616974e-01, 1.181441e+00, 1.263862e-01, 3.057961e-01, 3.389619e-02, 7.875781e-01, 1.056194e+00, 5.898673e-01, 5.905205e-01, 6.146262e-01, 4.478678e-02, 2.142264e+00,
1.600000e+00	1.415646e+00, 5.547194e-01, 8.248283e-01, 4.388179e-02, 1.284107e-01, 6.704312e-01, 2.063805e-01, 8.279563e-01, 7.398364e-01, 1.219625e+00, 3.066018e-01, 5.313197e-01, 2.390580e-02, 7.833737e-01, 1.051010e+00, 8.127188e-01, 5.046828e-01, 6.748854e-01, 3.283490e-02, 2.095248e+00,
1.800000e+00	1.059381e+00, 3.829682e-01, 5.760131e-01, 4.963294e-02, 1.373405e-01, 9.295102e-01, 2.181028e-01, 1.006736e+00, 8.899385e-01, 1.291015e+00, 4.962344e-01, 4.318617e-01, 1.578847e-02, 8.255025e-01, 1.146052e+00, 6.975512e-01, 4.631109e-01, 6.536711e-01, 2.006894e-02, 2.000742e+00,
2.000000e+00	1.353837e+00, 2.706169e-01, 5.209395e-01, 5.610959e-02, 1.105547e-01, 8.900552e-01, 1.973375e-01, 8.675105e-01, 1.010059e+00, 9.467248e-01, 5.778524e-01, 5.500221e-01, 1.240734e-02, 9.220647e-01, 1.114790e+00, 5.205726e-01, 4.401654e-01, 5.841895e-01, 1.392380e-02, 1.790066e+00,
0.000000e+00	8.437928e-01, 1.739667e+00, 3.779015e-01, 1.113305e+00, 6.626521e-01, 5.120759e-01, 2.716175e+00, 2.477028e+00, 8.893858e-01, 1.431470e-01, 1.752424e+00, 6.462337e-01, 1.050962e+00, 1.263533e+00, 2.346906e+00, 1.036833e+00, 4.623093e-01, 1.344823e+00, 2.046186e+00, 2.787067e+00,
2.000000e-01	7.025647e-01, 1.492791e+00, 2.876304e-01, 9.768129e-01, 6.636095e-01, 4.403275e-01, 1.908425e+00, 1.776270e+00, 4.048154e-01, 2.911891e-01, 1.318214e+00, 4.933566e-01, 8.536825e-01, 1.228833e+00, 1.624266e+00, 5.860503e-01, 3.399683e-01, 1.000697e+00, 1.184949e+00, 2.277761e+00,
4.000000e-01	5.475730e-01, 1.153265e+00, 2.374467e-01, 7.748170e-01, 6.899207e-01, 2.919404e-01, 1.379314e+00, 1.492014e+00, 3.103264e-01, 6.666103e-01, 1.087549e+00, 3.285991e-01, 6.186347e-01, 1.143826e+00, 1.316793e+00, 5.078272e-01, 2.447665e-01, 6.350753e-01, 8.331428e-01, 2.205624e+00,
6.000000e-01	5.611291e-01, 8.897519e-01, 1.755619e-01, 6.412338e-01, 9.539258e-01, 1.762397e-01, 7.325031e-01, 1.070329e+00, 1.704596e-01, 8.097915e-01, 9.140092e-01, 2.491202e-01, 5.141682e-01, 1.126796e+00, 1.257621e+00, 2.985927e-01, 1.675184e-01, 3.786243e-01, 4.347306e-01, 2.671290e+00,
8.000000e-01	7.286820e-01, 7.056419e-01, 1.391442e-01, 4.867720e-01, 9.144237e-01, 1.789858e-01, 4.890936e-01, 1.294332e+00, 1.886318e-01, 1.083355e+00, 1.037442e+00, 2.221851e-01, 5.330082e-01, 1.095109e+00, 1.090746e+00, 3.379469e-01, 1.009516e-01, 2.694432e-01, 3.131902e-01, 2.008195e+00,
1.000000e+00	8.515429e-01, 6.448065e-01, 1.096360e-01, 5.028318e-01, 8.343920e-01, 1.215054e-01, 3.151146e-01, 1.159443e+00, 3.701192e-01, 1.070384e+00, 1.011027e+00, 1.390708e-01, 3.394541e-01, 9.039826e-01, 9.897283e-01, 2.956699e-01, 6.747606e-02, 1.493269e-01, 1.900619e-01, 2.250537e+00,
1.200000e+00	7.571977e-01, 5.132638e-01, 7.044314e-02, 3.709775e-01, 9.551372e-01, 1.245907e-01, 2.298454e-01, 9.028775e-01, 3.966066e-01, 1.077997e+00, 8.219082e-01, 1.019878e-01, 4.304782e-01, 9.611975e-01, 9.065042e-01, 2.973795e-01, 4.725839e-02, 1.101924e-01, 1.231855e-01, 2.378862e+00,
1.400000e+00	8.064151e-01, 4.079390e-01, 6.749104e-02, 3.448173e-01, 7.073811e-01, 1.612138e-01, 1.455886e-01, 9.741505e-01, 4.883307e-01, 1.180806e+00, 7.946804e-01, 7.644101e-02, 3.678736e-01, 9.923944e-01, 8.172819e-01, 3.563555e-01, 2.584677e-02, 6.910735e-02, 7.326583e-02, 2.343889e+00,
1.600000e+00	9.064473e-01, 3.138968e-01, 6.066723e-02, 3.102014e-01, 6.484459e-01, 1.703989e-01, 8.318670e-02, 9.860851e-01, 4.509071e-01, 1.399164e+00, 8.895433e-01, 5.833044e-02, 3.133584e-01, 8.087009e-01, 9.093802e-01, 4.001195e-01, 2.166714e-02, 1.273032e-01, 4.329214e-02, 2.246444e+00,
1.800000e+00	9.169751e-01, 2.438046e-01, 3.895490e-02, 2.855714e-01, 7.224316e-01, 2.458705e-01, 5.760993e-02, 9.693170e-01, 6.236818e-01, 1.343706e+00, 7.590320e-01, 6.226004e-02, 3.733550e-01, 9.206934e-01, 8.472331e-01, 4.452424e-01, 1.555644e-02, 1.444304e-01, 2.285103e-02, 2.134181e+00,
2.000000e+00	8.734403e-01, 1.935995e-01, 3.013936e-02, 2.498986e-01, 6.007932e-01, 2.602291e-01, 4.756464e-02, 9.959060e-01, 5.286991e-01, 1.379794e+00, 6.995925e-01, 5.622595e-02, 3.464914e-01, 9.109825e-01, 9.138129e-01, 3.733821e-01, 1.687138e-02, 2.463396e-01, 1.812442e-02, 2.288439e+00,
0.000000e+00	2.398783e-01, 2.303891e+00, 2.216758e+00, 2.719454e+00, 1.447230e+00, 1.361123e+00, 3.032526e-01, 7.838923e-01, 2.098190e+00, 1.988943e+00, 3.365395e+00, 2.998721e+00, 2.409270e+00, 2.408289e-01, 2.302503e+00, 1.762099e+00, 2.253133e+00, 6.251820e-01, 2.628029e+00, 1.108378e+00,
2.000000e-01	1.732771e-01, 1.915103e+00, 2.565152e+00, 1.793179e+00, 1.366781e+00, 9.953209e-01, 3.365894e-01, 6.389764e-01, 1.709315e+00, 1.377129e+00, 1.511849e+00, 2.909371e+00, 1.658388e+00, 2.303780e-01, 1.896539e+00, 1.424373e+00, 1.573676e+00, 5.141086e-01, 2.113040e+00, 8.965589e-01,
4.000000e-01	1.695448e-01, 1.708552e+00, 2.279610e+00, 1.337739e+00, 1.207811e+00, 6.402637e-01, 4.251293e-01, 3.280203e-01, 1.537613e+00, 1.155271e+00, 8.561963e-01, 2.311408e+00, 1.058874e+00, 2.592988e-01, 9.930000e-01, 1.309356e+00, 9.574170e-01, 5.951423e-01, 1.404457e+00, 6.697343e-01,
6.000000e-01	5.194948e-01, 1.404868e+00, 2.131277e+00, 7.615937e-01, 1.319650e+00, 4.364185e-01, 4.241711e-01, 2.037631e-01, 1.307790e+00, 9.879779e-01, 4.112417e-01, 2.640791e+00, 8.926234e-01, 2.289526e-01, 7.804188e-01, 9.567997e-01, 6.105679e-01, 5.603383e-01, 1.102402e+00, 6.858760e-01,
8.000000e-01	8.032158e-01, 1.034741e+00, 1.286745e+00, 5.155750e-01, 1.136591e+00, 3.601627e-01, 4.256452e-01, 1.292009e-01, 1.182204e+00, 7.092395e-01, 3.054268e-01, 1.935823e+00, 7.783492e-01, 1.531076e-01, 6.686647e-01, 1.005549e+00, 4.474493e-01, 5.984845e-01, 1.272250e+00, 7.843261e-01,
1.000000e+00	1.012360e+00, 8.626638e-01, 1.091086e+00, 3.096621e-01, 1.004287e+00, 3.063781e-01, 3.838238e-01, 1.094936e-01, 1.207491e+00, 5.789387e-01, 1.965052e-01, 2.094867e+00, 6.273585e-01, 1.790340e-01, 4.262888e-01, 9.097127e-01, 3.384456e-01, 4.770592e-01, 1.012435e+00, 7.860935e-01,
1.200000e+00	1.153595e+00, 8.062952e-01, 8.633501e-01, 1.749348e-01, 9.082899e-01, 3.358500e-01, 3.593833e-01, 3.303892e-01, 1.095976e+00, 5.111804e-01, 2.663896e-01, 1.807833e+00, 5.436682e-01, 1.759938e-01, 6.510611e-01, 8.288291e-01, 1.783369e-01, 4.897156e-01, 8.234122e-01, 8.964521e-01,
1.400000e+00	1.217125e+00, 6.016568e-01, 7.759541e-01, 1.065835e-01, 5.977815e-01, 4.653043e-01, 3.545447e-01, 4.337939e-01, 1.029764e+00, 5.180149e-01, 5.023545e-01, 1.619456e+00, 4.641971e-01, 2.869110e-01, 6.087924e-01, 8.317662e-01, 1.229473e-01, 6.336460e-01, 6.772638e-01, 1.295686e+00,
1.600000e+00	1.146114e+00, 4.731998e-01, 5.104310e-01, 9.749234e-02, 4.598546e-01, 4.866093e-01, 3.009848e-01, 8.184373e-01, 9.692113e-01, 6.117209e-01, 5.683947e-01, 1.301584e+00, 2.738678e-01, 4.000123e-01, 9.338936e-01, 6.021737e-01, 1.050718e-01, 5.559775e-01, 4.937210e-01, 1.554234e+00,
1.800000e+00	1.077307e+00, 4.256930e-01, 4.945551e-01, 1.023507e-01, 4.442256e-01, 6.121670e-01, 3.567455e-01, 8.383515e-01, 8.607055e-01, 5.479372e-01, 6.702745e-01, 1.160999e+00, 2.220107e-01, 5.353338e-01, 8.554574e-01, 8.229188e-01, 1.050409e-01, 5.898665e-01, 2.618117e-01, 1.604028e+00,
2.000000e+00	1.037365e+00, 3.347887e-01, 3.474984e-01, 1.312869e-01, 3.619284e-01, 7.199506e-01, 3.468302e-01, 6.712637e-01, 9.232037e-01, 5.266580e-01, 6.795966e-01, 1.432850e+00, 1.268591e-01, 6.656913e-01, 9.130711e-01, 6.935790e-01, 1.170399e-01, 5.429304e-01, 1.982147e-01, 1.777314e+00,
0.000000e+00	1.101977e+00, 2.744632e-01, 1.707277e+00, 2.141776e-01, 2.421366e-01, 1.654929e+00, 1.304291e+00, 2.702310e+00, 2.108416e+00, 1.287667e-02, 2.343351e+00, 2.052202e+00, 9.864922e-01, 1.296141e+00, 6.033187e-01, 2.256408e+00, 1.927949e+00, 1.258208e+00, 2.924300e-01, 2.233150e+00,
2.000000e-01	8.155022e-01, 3.814052e-01, 1.852424e+00, 4.772092e-01, 4.741800e-01, 1.412706e+00, 9.420478e-01, 1.550127e+00, 1.172152e+00, 4.262091e-02, 1.205725e+00, 2.067832e+00, 5.838925e-01, 1.031114e+00, 7.585593e-01, 1.392898e+00, 1.185534e+00, 1.031718e+00, 1.528932e-01, 1.945171e+00,
4.000000e-01	8.594721e-01, 2.847547e-01, 1.752336e+00, 3.916242e-01, 5.953693e-01, 9.069804e-01, 5.929437e-01, 9.192138e-01, 7.507689e-01, 2.999646e-01, 6.247073e-01, 1.504113e+00, 6.324968e-01, 1.008017e+00, 9.471723e-01, 9.700064e-01, 9.982807e-01, 6.660687e-01, 1.191313e-01, 1.052919e+00,
6.000000e-01	1.111521e+00, 2.671617e-01, 1.677814e+00, 2.516263e-01, 5.139230e-01, 7.996344e-01, 3.878186e-01, 6.611277e-01, 8.226708e-01, 6.285795e-01, 3.381122e-01, 1.286158e+00, 4.492178e-01, 1.242689e+00, 1.107454e+00, 9.269569e-01, 7.987259e-01, 7.915019e-01, 1.076397e-01, 1.242298e+00,
8.000000e-01	9.089741e-01, 2.007971e-01, 1.175296e+00, 1.757315e-01, 5.532701e-01, 6.235705e-01, 3.607226e-01, 4.980288e-01, 8.932507e-01, 6.669846e-01, 2.270090e-01, 8.740684e-01, 4.132929e-01, 1.029467e+00, 1.012731e+00, 9.091391e-01, 5.136448e-01, 7.112019e-01, 9.649515e-02, 1.160140e+00,
1.000000e+00	1.086408e+00, 1.936923e-01, 8.655338e-01, 9.327064e-02, 4.468288e-01, 6.535080e-01, 2.669665e-01, 6.577912e-01, 9.916247e-01, 8.785931e-01, 3.056915e-01, 8.177289e-01, 3.305919e-01, 9.103077e-01, 1.045157e+00, 7.592415e-01, 3.220695e-01, 4.522826e-01, 7.106285e-02, 1.139007e+00,
1.200000e+00	1.071326e+00, 1.403334e-01, 6.891783e-01, 7.436599e-02, 4.087676e-01, 7.129204e-01, 2.199708e-01, 6.549249e-01, 8.879688e-01, 8.623887e-01, 4.666645e-01, 7.344403e-01, 2.930324e-01, 1.065885e+00, 1.158298e+00, 8.513574e-01, 2.370244e-01, 5.904449e-01, 5.880335e-02, 1.466555e+00,
1.400000e+00	1.083919e+00, 1.194356e-01, 5.316515e-01, 6.000419e-02, 3.549645e-01, 7.983948e-01, 2.310014e-01, 7.736943e-01, 8.674824e-01, 6.984084e-01, 3.997875e-01, 7.814474e-01, 2.029424e-01, 8.098468e-01, 1.086586e+00, 5.356867e-01, 2.370958e-01, 5.600512e-01, 3.390858e-02, 1.906589e+00,
1.600000e+00	1.493257e+00, 8.965457e-02, 4.192357e-01, 8.363169e-02, 2.951554e-01, 6.568226e-01, 1.805276e-01, 7.530804e-01, 9.327988e-01, 8.333680e-01, 6.093919e-01, 7.252324e-01, 2.029815e-01, 8.688247e-01, 1.058024e+00, 6.690509e-01, 2.075221e-01, 5.447665e-01, 2.325177e-02, 1.678716e+00,
1.800000e+00	1.248712e+00, 6.406545e-02, 3.912646e-01, 1.263731e-01, 2.544936e-01, 7.676499e-01, 1.506445e-01, 9.855562e-01, 8.555478e-01, 9.925081e-01, 5.464752e-01, 6.410477e-01, 1.714498e-01, 8.419719e-01, 9.594075e-01, 6.909893e-01, 2.265875e-01, 5.613822e-01, 1.458041e-02, 1.526682e+00,
2.000000e+00	1.239141e+00, 6.956854e-02, 2.851514e-01, 1.275034e-01, 2.344974e-01, 7.197932e-01, 1.183123e-01, 8.665447e-01, 7.235526e-01, 1.232834e+00, 9.247402e-01, 5.372962e-01, 1.956295e-01, 9.603806e-01, 9.896527e-01, 5.973514e-01, 2.117163e-01, 6.650563e-01, 9.043358e-03, 1.949872e+00,
0.000000e+00	1.887058e+00, 4.640974e-01, 1.057829e+00, 5.783865e-01, 3.443094e-01, 2.734007e+00, 6.386642e-02, 1.025005e+00, 1.522846e+00, 1.631994e-01, 1.169643e+00, 2.456758e-01, 2.959090e+00, 6.835811e-01, 1.786482e+00, 4.366847e-01, 5.669673e-01, 2.249217e+00, 2.050350e+00, 2.298276e-01,
2.000000e-01	1.587819e+00, 5.757601e-01, 1.190816e+00, 5.430117e-01, 2.163581e-01, 2.047475e+00, 2.075703e-01, 1.081493e+00, 1.034061e+00, 1.777278e-01, 6.738392e-01, 6.165744e-01, 1.816520e+00, 4.104643e-01, 1.851062e+00, 3.796411e-01, 5.462923e-01, 1.294138e+00, 1.833472e+00, 6.843110e-01,
4.000000e-01	1.755869e+00, 7.358115e-01, 7.888772e-01, 3.620491e-01, 1.862613e-01, 1.634849e+00, 1.693192e-01, 9.927162e-01, 7.073955e-01, 4.825049e-01, 7.844104e-01, 6.233167e-01, 1.044427e+00, 3.837837e-01, 1.855090e+00, 3.743584e-01, 8.058910e-01, 1.186771e+00, 1.046589e+00, 9.245025e-01,
6.000000e-01	1.473723e+00, 6.123426e-01, 7.612821e-01, 2.391214e-01, 1.135123e-01, 1.366232e+00, 1.246376e-01, 9.933129e-01, 6.571674e-01, 6.272453e-01, 6.391327e-01, 3.297412e-01, 6.378533e-01, 5.848007e-01, 1.396119e+00, 3.989760e-01, 6.412620e-01, 9.463926e-01, 8.888870e-01, 1.392799e+00,
8.000000e-01	1.646175e+00, 5.562129e-01, 5.917345e-01, 2.106222e-01, 1.357981e-01, 1.105264e+00, 1.053322e-01, 8.577070e-01, 6.382476e-01, 8.732084e-01, 7.218675e-01, 3.502152e-01, 4.182560e-01, 6.079338e-01, 1.391287e+00, 4.175532e-01, 5.858422e-01, 8.632838e-01, 5.924027e-01, 1.562445e+00,
1.000000e+00	1.681357e+00, 4.328914e-01, 4.665069e-01, 2.021138e-01, 1.415724e-01, 1.037107e+00, 6.664403e-02, 9.350813e-01, 5.554543e-01, 8.288066e-01, 7.518939e-01, 3.596607e-01, 2.168364e-01, 6.306208e-01, 1.081053e+00, 4.627499e-01, 6.676647e-01, 7.601005e-01, 3.277714e-01, 1.498630e+00,
1.200000e+00	1.328484e+00, 3.755120e-01, 3.992972e-01, 1.557798e-01, 1.441977e-01, 1.037722e+00, 5.923243e-02, 8.823055e-01, 7.457623e-01, 1.225149e+00, 7.670212e-01, 2.060198e-01, 1.479313e-01, 6.837874e-01, 1.188314e+00, 3.997167e-01, 6.053536e-01, 6.495844e-01, 2.234803e-01, 1.786697e+00,
1.400000e+00	1.120359e+00, 2.663279e-01, 3.610056e-01, 1.853184e-01, 1.666264e-01, 1.068045e+00, 4.055089e-02, 9.554851e-01, 7.923576e-01, 1.040070e+00, 8.708523e-01, 2.310213e-01, 1.237448e-01, 6.341569e-01, 1.221316e+00, 3.955423e-01, 5.153701e-01, 6.128820e-01, 1.359499e-01, 1.654511e+00,
1.600000e+00	1.168652e+00, 2.292853e-01, 2.690734e-01, 1.996148e-01, 1.971617e-01, 1.007328e+00, 3.851648e-02, 8.862784e-01, 7.821232e-01, 1.136466e+00, 8.489453e-01, 1.569282e-01, 1.089447e-01, 7.000897e-01, 9.924845e-01, 4.731831e-01, 4.354592e-01, 5.559323e-01, 7.096092e-02, 1.614094e+00,
1.800000e+00	1.366472e+00, 1.564874e-01, 2.012466e-01, 2.508798e-01, 1.975484e-01, 8.256679e-01, 3.601006e-02, 7.878307e-01, 7.862470e-01, 1.124110e+00, 9.591714e-01, 1.667292e-01, 1.216134e-01, 8.693110e-01, 1.046501e+00, 5.045197e-01, 4.001181e-01, 6.675471e-01, 4.564000e-02, 1.851098e+00,
2.000000e+00	1.269081e+00, 1.425000e-01, 1.861637e-01, 2.169368e-01, 1.983235e-01, 9.688634e-01, 3.133079e-02, 7.663114e-01, 7.484736e-01, 1.354270e+00, 8.745909e-01, 1.426808e-01, 1.690860e-01, 7.857345e-01, 9.800407e-01, 5.472888e-01, 3.092578e-01, 6.322494e-01, 2.810889e-02, 1.724597e+00,
0.000000e+00	8.702586e-01, 1.144455e+00, 1.672089e+00, 1.719343e+00, 7.939823e-01, 2.459743e+00, 1.154434e+00, 1.945502e+00, 1.122219e+00, 9.654277e-02, 2.439792e+00, 1.311468e+00, 8.552810e-01, 2.529340e-01, 1.182289e+00, 3.320560e-01, 1.687517e-01, 1.608577e+00, 5.078096e-01, 1.585914e+00,
2.000000e-01	6.010992e-01, 1.140572e+00, 1.277425e+00, 1.225908e+00, 8.771229e-01, 1.634536e+00, 9.542556e-01, 1.393939e+00, 8.316913e-01, 2.502468e-01, 1.635227e+00, 1.189827e+00, 6.219621e-01, 3.302977e-01, 9.440261e-01, 2.258008e-01, 3.681486e-01, 8.306034e-01, 3.049954e-01, 1.525854e+00,
4.000000e-01	5.190289e-01, 1.187860e+00, 1.045185e+00, 1.145112e+00, 7.050205e-01, 9.531461e-01, 6.099870e-01, 1.087362e+00, 5.554705e-01, 4.249380e-01, 9.797582e-01, 8.982773e-01, 3.032970e-01, 5.176696e-01, 9.909598e-01, 1.740403e-01, 5.228614e-01, 6.045216e-01, 2.357347e-01, 2.173396e+00,
6.000000e-01	7.913004e-01, 1.003101e+00, 9.743589e-01, 6.858185e-01, 8.109582e-01, 7.138732e-01, 3.095746e-01, 9.248189e-01, 4.866255e-01, 7.059376e-01, 8.582296e-01, 5.539221e-01, 2.279895e-01, 5.651189e-01, 6.185592e-01, 2.171102e-01, 3.432401e-01, 3.885899e-01, 1.335486e-01, 1.717121e+00,
8.000000e-01	9.468680e-01, 9.484400e-01, 5.847539e-01, 5.583341e-01, 7.204963e-01, 5.987645e-01, 2.188900e-01, 9.714340e-01, 5.187418e-01, 7.560357e-01, 8.788084e-01, 4.201312e-01, 1.432373e-01, 6.256030e-01, 7.401694e-01, 2.777648e-01, 2.940713e-01, 2.660694e-01, 8.509880e-02, 2.012285e+00,
1.000000e+00	1.002371e+00, 5.949605e-01, 4.222338e-01, 4.148860e-01, 8.404504e-01, 3.547089e-01, 1.585621e-01, 9.130308e-01, 6.119127e-01, 1.113505e+00, 9.113235e-01, 3.516481e-01, 1.053969e-01, 6.491641e-01, 6.331803e-01, 3.491391e-01, 1.907485e-01, 3.384637e-01, 5.063131e-02, 1.652997e+00,
1.200000e+00	1.055571e+00, 5.316375e-01, 3.638105e-01, 3.320298e-01, 7.730736e-01, 3.631040e-01, 1.107655e-01, 9.566169e-01, 7.379224e-01, 1.073826e+00, 8.628454e-01, 2.648739e-01, 8.748322e-02, 6.985829e-01, 7.947843e-01, 3.591827e-01, 1.598026e-01, 3.754330e-01, 3.717883e-02, 2.098212e+00,
1.400000e+00	9.724032e-01, 3.683104e-01, 3.241730e-01, 3.207444e-01, 6.638719e-01, 3.697041e-01, 7.196231e-02, 9.364729e-01, 6.898017e-01, 1.211155e+00, 9.505813e-01, 2.600083e-01, 1.082093e-01, 6.192641e-01, 8.303436e-01, 3.524750e-01, 9.257164e-02, 4.251794e-01, 2.379770e-02, 1.953739e+00,
1.600000e+00	1.168191e+00, 3.063470e-01, 2.207066e-01, 2.682395e-01, 6.590980e-01, 4.528170e-01, 5.769986e-02, 9.120488e-01, 7.598793e-01, 1.018668e+00, 9.045862e-01, 1.897885e-01, 1.343628e-01, 6.614712e-01, 8.515070e-01, 4.079711e-01, 6.725598e-02, 3.834215e-01, 1.028167e-02, 2.013711e+00,
1.800000e+00	1.141911e+00, 2.314698e-01, 1.869937e-01, 2.724429e-01, 5.140669e-01, 4.454109e-01, 5.622912e-02, 8.753431e-01, 7.900110e-01, 1.271662e+00, 8.159893e-01, 1.702106e-01, 1.327291e-01, 8.069346e-01, 9.828479e-01, 3.842168e-01, 4.412830e-02, 4.457757e-01, 8.639274e-03, 2.078047e+00,
2.000000e+00	9.433787e-01, 2.262481e-01, 1.407211e-01, 2.229749e-01, 6.163107e-01, 5.592850e-01, 3.767011e-02, 8.795336e-01, 8.172974e-01, 1.407705e+00, 1.012144e+00, 1.839124e-01, 1.969182e-01, 8.869535e-01, 1.006189e+00, 4.379661e-01, 5.020798e-02, 4.402255e-01, 4.244618e-03, 1.940186e+00,
0.000000e+00	3.510428e-01, 1.770127e+00, 3.189009e+00, 1.991394e+00, 1.826925e+00, 3.696855e-01, 1.307599e+00, 1.917176e+00, 1.006217e+00, 2.121005e+00, 2.791769e+00, 3.134396e+00, 3.372762e+00, 3.091730e+00, 2.807759e+00, 2.287052e+00, 8.949301e-01, 1.704849e+00, 2.557710e+00, 2.583435e+00,
2.000000e-01	2.659771e-01, 2.084956e+00, 2.424920e+00, 1.606084e+00, 1.481719e+00, 2.851961e-01, 8.223368e-01, 1.315771e+00, 6.277117e-01, 2.087461e+00, 1.331170e+00, 1.991698e+00, 1.395866e+00, 3.087584e+00, 1.884510e+00, 1.529453e+00, 6.352702e-01, 1.339408e+00, 1.390300e+00, 2.127933e+00,
4.000000e-01	3.715573e-01, 1.450682e+00, 1.897923e+00, 1.015585e+00, 1.421795e+00, 1.483872e-01, 6.424621e-01, 7.837841e-01, 4.920402e-01, 1.488757e+00, 7.534378e-01, 1.797024e+00, 1.020190e+00, 2.042836e+00, 1.106548e+00, 1.025733e+00, 3.090376e-01, 1.063514e+00, 1.006166e+00, 2.009613e+00,
6.000000e-01	5.943130e-01, 1.245851e+00, 1.416073e+00, 7.694957e-01, 1.287060e+00, 1.280909e-01, 3.768514e-01, 4.777349e-01, 7.164878e-01, 1.882335e+00, 3.753601e-01, 1.360301e+00, 7.384020e-01, 1.740392e+00, 7.277987e-01, 9.191093e-01, 2.135566e-01, 8.364615e-01, 5.527891e-01, 1.430352e+00,
8.000000e-01	8.478380e-01, 1.126362e+00, 1.025142e+00, 4.958914e-01, 1.117898e+00, 1.250682e-01, 2.744750e-01, 2.832441e-01, 8.373086e-01, 1.402413e+00, 3.098850e-01, 9.897205e-01, 4.291659e-01, 1.751634e+00, 5.910564e-01, 1.086720e+00, 1.418593e-01, 7.906959e-01, 3.687841e-01, 1.434020e+00,
1.000000e+00	9.782461e-01, 9.032438e-01, 9.283472e-01, 2.647519e-01, 9.114532e-01, 2.040663e-01, 2.086985e-01, 2.844558e-01, 1.003610e+00, 1.367147e+00, 3.659685e-01, 1.042298e+00, 2.477502e-01, 1.312163e+00, 4.991065e-01, 7.898894e-01, 9.650200e-02, 7.286268e-01, 2.409906e-01, 1.482721e+00,
1.200000e+00	1.012640e+00, 6.642867e-01, 7.059903e-01, 1.598400e-01, 7.498165e-01, 4.053235e-01, 2.486787e-01, 6.005086e-01, 9.330051e-01, 1.332441e+00, 5.126168e-01, 8.051587e-01, 1.262494e-01, 1.303058e+00, 6.034475e-01, 7.716448e-01, 5.625994e-02, 6.300687e-01, 1.844493e-01, 1.446852e+00,
1.400000e+00	1.070727e+00, 5.354347e-01, 5.685946e-01, 1.473563e-01, 6.490088e-01, 5.345656e-01, 2.249208e-01, 7.970279e-01, 1.014601e+00, 1.100772e+00, 5.617822e-01, 8.809796e-01, 9.151168e-02, 1.108064e+00, 6.739296e-01, 7.578364e-01, 4.743914e-02, 6.861837e-01, 1.471396e-01, 1.805872e+00,
1.600000e+00	1.253858e+00, 3.783298e-01, 3.837459e-01, 1.325574e-01, 4.342002e-01, 6.646517e-01, 2.585504e-01, 7.016991e-01, 9.757149e-01, 1.158312e+00, 7.994579e-01, 8.547644e-01, 5.588135e-02, 1.039438e+00, 9.566249e-01, 7.539767e-01, 4.388949e-02, 7.173669e-01, 6.814331e-02, 1.618421e+00,
1.800000e+00	1.121270e+00, 3.573797e-01, 3.404706e-01, 1.700627e-01, 3.773149e-01, 5.822506e-01, 2.462369e-01, 9.361379e-01, 9.041811e-01, 9.208587e-01, 7.539035e-01, 8.454367e-01, 4.789755e-02, 1.002136e+00, 9.662836e-01, 7.615849e-01, 6.163136e-02, 6.421943e-01, 4.843577e-02, 1.841474e+00,
2.000000e+00	1.104404e+00, 2.880286e-01, 2.490919e-01, 1.862913e-01, 3.661946e-01, 7.268994e-01, 1.852044e-01, 7.651725e-01, 8.238222e-01, 9.456798e-01, 8.960105e-01, 7.746867e-01, 6.169962e-02, 9.322281e-01, 9.807905e-01, 6.698441e-01, 7.973674e-02, 6.185505e-01, 3.690847e-02, 1.737478e+00,
0.000000e+00	1.818149e+00, 1.831289e+00, 6.559940e-01, 2.651054e+00, 1.614952e+00, 1.714839e+00, 2.891754e+00, 2.861231e+00, 1.224161e+00, 1.613988e+00, 1.479364e+00, 2.532499e+00, 1.341750e+00, 3.146863e+00, 1.679968e+00, 2.899572e+00, 3.084347e+00, 3.014070e+00, 2.047147e+00, 3.421922e+00,
2.000000e-01	1.283991e+00, 1.358311e+00, 1.053512e+00, 1.942561e+00, 9.017397e-01, 1.397062e+00, 1.970674e+00, 1.761649e+00, 7.825211e-01, 1.726464e+00, 1.236762e+00, 1.964463e+00, 7.291910e-01, 2.200586e+00, 1.068544e+00, 1.721425e+00, 1.828433e+00, 1.728867e+00, 1.340761e+00, 1.966641e+00,
4.000000e-01	1.007083e+00, 1.851845e+00, 1.191107e+00, 1.240764e+00, 5.747193e-01, 1.058339e+00, 1.466979e+00, 1.266124e+00, 3.779484e-01, 1.488931e+00, 9.127230e-01, 1.789368e+00, 4.143115e-01, 2.013125e+00, 1.176353e+00, 1.251069e+00, 1.411357e+00, 1.167283e+00, 9.111982e-01, 1.646392e+00,
6.000000e-01	1.084452e+00, 1.146864e+00, 1.581428e+00, 7.305817e-01, 6.119812e-01, 9.755575e-01, 7.617774e-01, 9.108802e-01, 3.276452e-01, 1.476386e+00, 4.072358e-01, 1.120416e+00, 2.165046e-01, 1.739490e+00, 9.341277e-01, 9.312089e-01, 1.008949e+00, 1.010780e+00, 5.077941e-01, 1.515238e+00,
8.000000e-01	1.324670e+00, 1.066574e+00, 1.165256e+00, 4.672662e-01, 3.426438e-01, 1.007359e+00, 5.040714e-01, 7.339430e-01, 5.204976e-01, 1.542945e+00, 2.950128e-01, 8.655042e-01, 1.231628e-01, 1.574732e+00, 1.015138e+00, 7.673202e-01, 7.371527e-01, 7.719653e-01, 3.424512e-01, 1.760508e+00,
1.000000e+00	1.387001e+00, 8.532596e-01, 9.271593e-01, 2.749224e-01, 2.821264e-01, 1.038109e+00, 3.553976e-01, 8.740239e-01, 5.312029e-01, 1.332457e+00, 2.553042e-01, 7.864101e-01, 7.036566e-02, 1.279507e+00, 9.540740e-01, 7.219945e-01, 6.507910e-01, 6.577947e-01, 2.426077e-01, 1.439052e+00,
1.200000e+00	1.337884e+00, 7.035637e-01, 7.568301e-01, 1.651576e-01, 2.357150e-01, 8.325642e-01, 2.133853e-01, 8.303071e-01, 7.616831e-01, 1.377479e+00, 3.093851e-01, 5.949150e-01, 3.777792e-02, 1.178080e+00, 1.090840e+00, 6.977134e-01, 5.281921e-01, 7.632598e-01, 1.257378e-01, 1.789452e+00,
1.400000e+00	1.266864e+00, 6.004811e-01, 5.646642e-01, 1.241999e-01, 1.899579e-01, 9.205607e-01, 1.681142e-01, 1.005913e+00, 7.020155e-01, 1.094720e+00, 5.623508e-01, 4.052034e-01, 1.975122e-02, 1.292042e+00, 1.140774e+00, 6.136577e-01, 4.428157e-01, 6.114097e-01, 6.866661e-02, 2.001030e+00,
1.600000e+00	1.088346e+00, 4.639185e-01, 5.130282e-01, 1.038237e-01, 2.148427e-01, 1.023627e+00, 1.528722e-01, 8.333000e-01, 7.692292e-01, 1.439925e+00, 5.270104e-01, 4.622692e-01, 1.498176e-02, 8.628492e-01, 1.139148e+00, 6.148585e-01, 4.259689e-01, 6.806932e-01, 4.545086e-02, 2.014919e+00,
1.800000e+00	1.495577e+00, 3.272075e-01, 3.554395e-01, 1.133303e-01, 1.968325e-01, 7.189171e-01, 9.488573e-02, 7.517585e-01, 7.687637e-01, 1.262748e+00, 7.453146e-01, 4.143499e-01, 1.043355e-02, 8.672118e-01, 1.143628e+00, 5.713586e-01, 3.080509e-01, 6.716948e-01, 3.123595e-02, 2.036560e+00,
2.000000e+00	1.193169e+00, 3.010219e-01, 2.810244e-01, 1.400993e-01, 2.213233e-01, 8.800547e-01, 7.289494e-02, 9.646687e-01, 7.720321e-01, 1.423691e+00, 7.865367e-01, 2.478985e-01, 1.681985e-02, 1.149833e+00, 1.063825e+00, 5.314635e-01, 2.942823e-01, 5.168560e-01, 1.999740e-02, 1.672995e+00,
0.000000e+00	1.754240e+00, 3.558687e-01, 2.480840e+00, 1.624711e+00, 5.707481e-01, 1.318798e+00, 7.249255e-01, 7.295903e-01, 4.100965e-01, 4.141282e-01, 6.554235e-01, 2.645869e+00, 2.609801e+00, 2.737730e+00, 9.863331e-03, 2.220748e+00, 2.197029e+00, 2.691040e+00, 8.015073e-01, 1.434787e+00,
2.000000e-01	1.424039e+00, 6.035345e-01, 2.217104e+00, 1.176149e+00, 3.994581e-01, 1.089368e+00, 4.499374e-01, 4.083563e-01, 8.728497e-01, 6.743039e-01, 3.093461e-01, 1.994353e+00, 1.499887e+00, 2.794781e+00, 3.994559e-01, 1.832398e+00, 1.675918e+00, 1.510518e+00, 6.171239e-01, 1.165630e+00,
4.000000e-01	1.485187e+00, 5.081655e-01, 2.525640e+00, 5.944415e-01, 2.725408e-01, 1.110134e+00, 3.228534e-01, 2.720562e-01, 8.495398e-01, 9.812036e-01, 1.566193e-01, 1.628316e+00, 8.104331e-01, 2.144726e+00, 6.902785e-01, 1.567402e+00, 1.372661e+00, 1.377278e+00, 7.074677e-01, 8.029238e-01,
6.000000e-01	1.332395e+00, 4.388130e-01, 2.247841e+00, 3.695811e-01, 2.118940e-01, 9.659685e-01, 2.435640e-01, 1.881764e-01, 1.131158e+00, 8.038761e-01, 1.142970e-01, 1.184095e+00, 5.398421e-01, 1.491829e+00, 7.589943e-01, 1.203406e+00, 1.088406e+00, 1.099622e+00, 7.338347e-01, 5.552645e-01,
8.000000e-01	1.269848e+00, 4.174758e-01, 1.982428e+00, 2.697632e-01, 1.783567e-01, 1.170057e+00, 2.063577e-01, 1.600986e-01, 9.866237e-01, 8.991902e-01, 5.062424e-02, 9.881743e-01, 3.641506e-01, 1.190023e+00, 7.814666e-01, 8.336995e-01, 5.707391e-01, 1.047438e+00, 9.204490e-01, 6.659229e-01,
1.000000e+00	1.468860e+00, 2.948599e-01, 1.501854e+00, 1.269597e-01, 1.311055e-01, 9.665024e-01, 2.264669e-01, 3.323847e-01, 1.043019e+00, 8.798124e-01, 4.822915e-02, 1.065517e+00, 4.368727e-01, 8.001829e-01, 9.746284e-01, 7.700474e-01, 6.162302e-01, 7.488753e-01, 9.621297e-01, 7.954404e-01,
1.200000e+00	1.631287e+00, 2.244396e-01, 1.274813e+00, 8.823683e-02, 1.056846e-01, 9.260975e-01, 3.203526e-01, 4.931672e-01, 1.044153e+00, 8.633402e-01, 7.625105e-02, 1.262215e+00, 3.875105e-01, 7.205040e-01, 1.028316e+00, 7.663743e-01, 5.108183e-01, 7.915230e-01, 8.850544e-01, 8.283636e-01,
1.400000e+00	1.328644e+00, 2.003700e-01, 1.049782e+00, 5.944612e-02, 1.117643e-01, 9.142296e-01, 2.628193e-01, 5.906544e-01, 7.181598e-01, 8.477073e-01, 2.348331e-01, 1.193678e+00, 4.781104e-01, 6.623248e-01, 9.896606e-01, 8.538306e-01, 4.881091e-01, 6.936007e-01, 7.676496e-01, 1.069514e+00,
1.600000e+00	1.173810e+00, 1.411120e-01, 6.791433e-01, 3.793912e-02, 1.048807e-01, 9.891201e-01, 2.589296e-01, 6.749279e-01, 8.711590e-01, 8.510085e-01, 4.122137e-01, 8.961677e-01, 4.961294e-01, 6.625638e-01, 1.124272e+00, 6.813821e-01, 3.634395e-01, 6.818411e-01, 4.848816e-01, 1.008641e+00,
1.800000e+00	1.283966e+00, 1.087237e-01, 6.285770e-01, 4.841641e-02, 1.128596e-01, 9.025403e-01, 2.818477e-01, 8.255546e-01, 8.631054e-01, 7.710649e-01, 6.716976e-01, 8.988782e-01, 3.767229e-01, 6.664810e-01, 1.050574e+00, 6.454414e-01, 3.299979e-01, 5.499716e-01, 3.297725e-01, 1.526489e+00,
2.000000e+00	1.426590e+00, 9.539956e-02, 4.394972e-01, 6.452560e-02, 1.167535e-01, 9.554734e-01, 2.174008e-01, 8.528757e-01, 8.023204e-01, 8.403298e-01, 7.099737e-01, 9.601141e-01, 2.748870e-01, 6.839667e-01, 1.139294e+00, 6.751123e-01, 3.461433e-01, 5.023811e-01, 2.229454e-01, 1.252317e+00,
0.000000e+00	2.892346e+00, 1.375738e+00, 2.572545e+00, 1.494656e+00, 1.043967e+00, 7.450252e-01, 7.176477e-02, 1.071134e+00, 8.728639e-01, 1.921805e+00, 1.243571e+00, 2.084027e+00, 5.958339e-01, 4.479527e-01, 1.677330e+00, 3.531400e-01, 2.902208e+00, 1.502629e+00, 9.994283e-01, 2.864570e-01,
2.000000e-01	2.193001e+00, 1.316840e+00, 2.321024e+00, 1.069229e+00, 7.433543e-01, 7.322889e-01, 1.321391e-01, 6.858841e-01, 8.922440e-01, 2.015961e+00, 6.716009e-01, 1.824739e+00, 3.113356e-01, 3.471100e-01, 1.220946e+00, 4.277497e-01, 1.578894e+00, 1.194386e+00, 9.606933e-01, 8.828190e-01,
4.000000e-01	2.405324e+00, 1.077298e+00, 2.089287e+00, 6.223747e-01, 4.849389e-01, 9.537029e-01, 1.546893e-01, 3.631270e-01, 1.065691e+00, 1.547663e+00, 3.763241e-01, 1.573156e+00, 1.952974e-01, 3.388760e-01, 8.934659e-01, 4.463044e-01, 1.184542e+00, 1.007113e+00, 9.619441e-01, 8.213226e-01,
6.000000e-01	1.691998e+00, 8.657543e-01, 1.795112e+00, 4.308538e-01, 3.041791e-01, 7.447869e-01, 1.982486e-01, 1.869682e-01, 1.046735e+00, 1.275560e+00, 2.588950e-01, 1.536220e+00, 9.461230e-02, 4.602456e-01, 9.722206e-01, 5.345643e-01, 9.832792e-01, 7.823693e-01, 6.134326e-01, 1.353070e+00,
8.000000e-01	1.637049e+00, 5.269766e-01, 1.718097e+00, 2.708315e-01, 1.665744e-01, 9.727068e-01, 2.200367e-01, 2.882575e-01, 9.977824e-01, 1.201494e+00, 1.177760e-01, 1.278013e+00, 5.171584e-02, 6.098187e-01, 1.033865e+00, 6.885848e-01, 5.537887e-01, 6.908676e-01, 3.912830e-01, 1.535645e+00,
1.000000e+00	1.818269e+00, 6.181425e-01, 1.156949e+00, 1.652828e-01, 1.347509e-01, 1.003907e+00, 2.323712e-01, 4.679072e-01, 9.562779e-01, 1.183618e+00, 1.058252e-01, 1.516081e+00, 2.453067e-02, 6.391831e-01, 1.055747e+00, 7.726379e-01, 4.472256e-01, 8.231954e-01, 2.401733e-01, 1.842122e+00,
1.200000e+00	1.569602e+00, 4.165948e-01, 8.881694e-01, 1.019161e-01, 9.153742e-02, 1.060547e+00, 2.607605e-01, 6.709497e-01, 1.118178e+00, 9.116746e-01, 1.884513e-01, 1.368005e+00, 1.939204e-02, 5.426739e-01, 7.698846e-01, 5.677049e-01, 4.298926e-01, 6.143772e-01, 1.799104e-01, 1.706838e+00,
1.400000e+00	1.411157e+00, 3.695554e-01, 8.822294e-01, 6.415308e-02, 7.385733e-02, 9.350861e-01, 3.065623e-01, 7.726637e-01, 8.359135e-01, 9.441829e-01, 3.000466e-01, 1.279964e+00, 1.021803e-02, 6.711761e-01, 1.091957e+00, 6.034094e-01, 3.989189e-01, 7.223151e-01, 1.094898e-01, 1.798773e+00,
1.600000e+00	1.847957e+00, 2.940703e-01, 5.673635e-01, 5.531690e-02, 8.914105e-02, 8.892563e-01, 2.461727e-01, 9.626824e-01, 8.932197e-01, 9.598766e-01, 5.773456e-01, 1.051395e+00, 8.673499e-03, 7.444393e-01, 1.165484e+00, 7.434378e-01, 4.052371e-01, 6.863253e-01, 7.095056e-02, 1.856710e+00,
1.800000e+00	1.180168e+00, 2.547868e-01, 4.977707e-01, 6.320174e-02, 8.976725e-02, 9.413827e-01, 2.896451e-01, 1.089956e+00, 7.817577e-01, 1.113331e+00, 5.839487e-01, 9.438687e-01, 9.957217e-03, 7.881037e-01, 1.121423e+00, 6.165648e-01, 3.454423e-01, 5.594789e-01, 3.628080e-02, 1.984625e+00,
2.000000e+00	1.247390e+00, 1.707254e-01, 3.906100e-01, 1.042001e-01, 1.170361e-01, 9.311860e-01, 2.146063e-01, 9.021734e-01, 9.697094e-01, 9.823615e-01, 7.852375e-01, 8.580790e-01, 1.896444e-02, 7.114794e-01, 1.047934e+00, 5.821023e-01, 3.770500e-01, 6.087465e-01, 2.803743e-02, 1.930559e+00,
0.000000e+00	1.593397e+00, 7.625661e-01, 3.580822e-01, 1.162591e+00, 2.336075e+00, 4.417728e-02, 1.816581e+00, 1.620086e+00, 2.577317e+00, 1.818233e+00, 2.199550e+00, 2.054377e+00, 1.648510e+00, 1.841615e+00, 1.095840e+00, 3.120590e+00, 2.078217e+00, 2.365304e+00, 2.261080e+00, 2.662284e-01,
2.000000e-01	9.669097e-01, 7.317206e-01, 6.683306e-01, 9.608022e-01, 1.573111e+00, 2.961570e-01, 1.268609e+00, 9.461997e-01, 1.430914e+00, 1.008074e+00, 1.645695e+00, 1.808705e+00, 1.182493e+00, 1.434957e+00, 7.123392e-01, 2.204542e+00, 1.347009e+00, 1.825594e+00, 1.943156e+00, 1.625576e-01,
4.000000e-01	9.197135e-01, 5.621179e-01, 8.381880e-01, 7.250628e-01, 1.134915e+00, 4.318828e-01, 8.604788e-01, 8.180224e-01, 1.049519e+00, 1.048036e+00, 1.127441e+00, 1.893643e+00, 1.043281e+00, 1.036707e+00, 3.741520e-01, 1.149869e+00, 8.111743e-01, 1.380963e+00, 1.591244e+00, 1.562395e-01,
6.000000e-01	9.318933e-01, 3.632893e-01, 6.694071e-01, 7.402351e-01, 1.038916e+00, 3.233958e-01, 9.351128e-01, 9.061834e-01, 9.204664e-01, 8.651845e-01, 1.092206e+00, 1.358789e+00, 8.501985e-01, 7.371157e-01, 5.680472e-01, 1.232282e+00, 4.544783e-01, 1.186275e+00, 1.293543e+00, 1.301392e-01,
8.000000e-01	9.102998e-01, 2.942905e-01, 5.322331e-01, 5.451303e-01, 9.962340e-01, 3.327908e-01, 4.772771e-01, 8.869237e-01, 1.014774e+00, 8.038950e-01, 8.664999e-01, 1.846433e+00, 8.050784e-01, 7.268870e-01, 5.364235e-01, 1.081537e+00, 3.628781e-01, 8.566978e-01, 1.062888e+00, 1.969296e-01,
1.000000e+00	1.005613e+00, 2.193472e-01, 4.090862e-01, 4.163129e-01, 7.102344e-01, 2.523016e-01, 4.204865e-01, 8.261968e-01, 8.754416e-01, 8.095655e-01, 8.874591e-01, 1.386207e+00, 6.029258e-01, 4.716885e-01, 6.275032e-01, 9.930981e-01, 2.527815e-01, 8.888560e-01, 1.252887e+00, 4.900754e-01,
1.200000e+00	7.560996e-01, 1.817527e-01, 3.033165e-01, 3.686533e-01, 6.493673e-01, 2.526903e-01, 3.257617e-01, 7.093251e-01, 8.990272e-01, 7.714152e-01, 8.689057e-01, 1.060550e+00, 7.341688e-01, 3.498895e-01, 6.480533e-01, 9.663845e-01, 1.521850e-01, 6.601951e-01, 1.046058e+00, 8.003918e-01,
1.400000e+00	8.135049e-01, 1.720332e-01, 2.556295e-01, 3.170210e-01, 7.015709e-01, 2.828755e-01, 2.297687e-01, 9.177791e-01, 9.216587e-01, 9.853679e-01, 9.072660e-01, 1.004649e+00, 5.513680e-01, 4.058964e-01, 7.312711e-01, 5.794552e-01, 9.996006e-02, 6.546169e-01, 9.027582e-01, 1.064034e+00,
1.600000e+00	1.071424e+00, 1.345263e-01, 2.109674e-01, 2.853294e-01, 7.390502e-01, 3.838331e-01, 1.797971e-01, 8.396512e-01, 8.072549e-01, 1.030628e+00, 9.015971e-01, 6.508664e-01, 5.429271e-01, 4.094165e-01, 8.185238e-01, 7.303351e-01, 5.844655e-02, 7.129672e-01, 6.519194e-01, 1.399068e+00,
1.800000e+00	7.619946e-01, 9.741584e-02, 1.632757e-01, 2.490524e-01, 5.358793e-01, 4.430141e-01, 1.243724e-01, 9.975501e-01, 7.140466e-01, 1.146428e+00, 8.635332e-01, 5.541499e-01, 5.991432e-01, 4.577931e-01, 9.322586e-01, 6.320011e-01, 4.555412e-02, 6.555340e-01, 4.771464e-01, 1.467366e+00,
2.000000e+00	9.734037e-01, 9.778320e-02, 1.459827e-01, 2.343906e-01, 4.981021e-01, 5.004952e-01, 7.711582e-02, 8.499790e-01, 6.955077e-01, 1.296768e+00, 9.212574e-01, 4.876294e-01, 5.014070e-01, 4.582666e-01, 1.048522e+00, 5.397040e-01, 4.263720e-02, 6.481330e-01, 3.063786e-01, 1.802157e+00,
0.000000e+00	5.454619e-01, 1.662620e+00, 2.315815e+00, 2.860999e+00, 1.760780e+00, 3.636978e-01, 1.116746e+00, 1.113414e+00, 8.882464e-01, 2.187124e+00, 1.586994e+00, 1.842429e+00, 4.719333e-01, 2.673512e+00, 7.067569e-01, 1.500746e+00, 1.760881e-01, 2.571177e+00, 2.440150e+00, 5.876371e-01,
2.000000e-01	4.715853e-01, 1.719832e+00, 1.857602e+00, 1.886900e+00, 1.444672e+00, 1.993347e-01, 6.699690e-01, 8.279457e-01, 8.754350e-01, 1.834387e+00, 9.140119e-01, 1.504414e+00, 4.680731e-01, 1.944135e+00, 4.750224e-01, 9.481280e-01, 1.537247e-01, 1.820079e+00, 2.112139e+00, 4.687241e-01,
4.000000e-01	5.937539e-01, 1.824226e+00, 1.166259e+00, 1.282753e+00, 1.342063e+00, 2.070291e-01, 4.487435e-01, 4.134005e-01, 8.471634e-01, 1.756276e+00, 5.784820e-01, 1.243706e+00, 5.278012e-01, 1.090250e+00, 3.373006e-01, 9.371831e-01, 8.481435e-02, 1.326343e+00, 1.727423e+00, 6.012677e-01,
6.000000e-01	9.307044e-01, 1.511207e+00, 9.362991e-01, 7.773932e-01, 1.098042e+00, 1.796846e-01, 3.232107e-01, 3.895691e-01, 1.125244e+00, 1.651628e+00, 5.037316e-01, 9.736866e-01, 4.886016e-01, 9.977759e-01, 3.998291e-01, 9.985647e-01, 4.840358e-02, 1.018908e+00, 1.568722e+00, 7.372567e-01,
8.000000e-01	9.412038e-01, 9.739520e-01, 7.389631e-01, 4.688006e-01, 1.017859e+00, 2.074255e-01, 3.125092e-01, 5.363581e-01, 8.449834e-01, 1.430511e+00, 5.320795e-01, 8.548142e-01, 4.431508e-01, 9.548725e-01, 4.441565e-01, 1.136187e+00, 4.275138e-02, 8.631294e-01, 1.345702e+00, 9.643928e-01,
1.000000e+00	1.261587e+00, 8.658380e-01, 4.988495e-01, 2.865200e-01, 7.583777e-01, 3.668499e-01, 3.152985e-01, 6.138888e-01, 1.085433e+00, 1.320459e+00, 6.532434e-01, 1.034708e+00, 4.599100e-01, 7.818235e-01, 6.872292e-01, 6.926751e-01, 2.390988e-02, 7.927687e-01, 8.590759e-01, 9.588212e-01,
1.200000e+00	1.021286e+00, 6.322503e-01, 4.311705e-01, 2.850790e-01, 6.061396e-01, 4.289723e-01, 3.146447e-01, 7.203425e-01, 1.153942e+00, 1.193713e+00, 6.812687e-01, 1.039396e+00, 3.444380e-01, 7.599838e-01, 7.062046e-01, 8.700416e-01, 2.634848e-02, 7.063507e-01, 6.386223e-01, 1.091261e+00,
1.400000e+00	1.229714e+00, 5.856893e-01, 3.524619e-01, 2.064940e-01, 4.615904e-01, 5.466948e-01, 2.774614e-01, 7.273758e-01, 8.424437e-01, 8.895747e-01, 8.116042e-01, 1.227356e+00, 2.454883e-01, 8.085117e-01, 9.291589e-01, 6.816076e-01, 3.245620e-02, 7.772148e-01, 3.733674e-01, 1.564591e+00,
1.600000e+00	1.295310e+00, 3.698687e-01, 2.776905e-01, 2.119999e-01, 4.387156e-01, 5.483921e-01, 2.232825e-01, 9.928743e-01, 9.973705e-01, 1.150471e+00, 6.652212e-01, 9.601384e-01, 1.968081e-01, 6.660928e-01, 8.688948e-01, 5.333705e-01, 4.127995e-02, 4.502620e-01, 2.708708e-01, 1.651149e+00,
1.800000e+00	1.046979e+00, 3.134800e-01, 2.417803e-01, 2.304599e-01, 4.236323e-01, 7.295964e-01, 2.019572e-01, 7.722739e-01, 8.750889e-01, 1.034164e+00, 8.070066e-01, 9.509642e-01, 1.736344e-01, 9.597873e-01, 8.595284e-01, 5.077283e-01, 6.495587e-02, 7.068033e-01, 1.757148e-01, 1.975603e+00,
2.000000e+00	1.152464e+00, 2.697808e-01, 1.754009e-01, 2.107202e-01, 4.465407e-01, 6.837061e-01, 1.842703e-01, 9.429054e-01, 7.842051e-01, 1.089429e+00, 8.824987e-01, 6.560198e-01, 1.830696e-01, 8.958971e-01, 9.886174e-01, 4.684216e-01, 7.538441e-02, 5.531714e-01, 9.329174e-02, 1.861662e+00,
0.000000e+00	2.787402e+00, 1.362024e-01, 1.184088e+00, 1.769962e+00, 1.729410e+00, 8.711305e-01, 2.116188e+00, 1.683531e+00, 2.851427e+00, 1.930375e+00, 2.586567e+00, 2.590232e+00, 7.136319e-01, 2.914400e+00, 1.007274e+00, 1.280376e+00, 9.146970e-01, 2.078218e+00, 5.067539e-01, 7.547603e-01,
2.000000e-01	2.090383e+00, 3.723048e-01, 9.031115e-01, 1.493464e+00, 9.299808e-01, 9.273988e-01, 1.508421e+00, 1.058956e+00, 1.538090e+00, 1.246233e+00, 1.319055e+00, 2.299537e+00, 4.042079e-01, 2.085281e+00, 8.083745e-01, 7.641222e-01, 5.246205e-01, 1.244831e+00, 6.079826e-01, 9.131401e-01,
4.000000e-01	1.485376e+00, 5.006782e-01, 8.704610e-01, 1.134957e+00, 5.176493e-01, 9.157975e-01, 8.061945e-01, 1.242934e+00, 9.183054e-01, 1.100640e+00, 1.175965e+00, 2.306951e+00, 2.297062e-01, 1.931093e+00, 7.374800e-01, 7.009108e-01, 5.970003e-01, 7.446215e-01, 5.820156e-01, 1.123923e+00,
6.000000e-01	1.333996e+00, 4.708471e-01, 4.201824e-01, 8.322394e-01, 3.995656e-01, 7.981509e-01, 6.386528e-01, 1.139245e+00, 6.863526e-01, 9.172753e-01, 8.999337e-01, 1.888755e+00, 1.353793e-01, 1.602688e+00, 8.969846e-01, 5.258811e-01, 3.556602e-01, 5.810414e-01, 4.326926e-01, 1.276772e+00,
8.000000e-01	1.123841e+00, 3.567093e-01, 5.000104e-01, 6.298208e-01, 3.292046e-01, 1.017148e+00, 4.820109e-01, 1.049258e+00, 8.647004e-01, 1.043032e+00, 9.666754e-01, 1.506259e+00, 1.270154e-01, 1.110152e+00, 8.794515e-01, 5.766800e-01, 3.575116e-01, 3.557594e-01, 2.831055e-01, 1.404904e+00,
1.000000e+00	1.014663e+00, 3.084435e-01, 3.458714e-01, 4.947075e-01, 3.286295e-01, 9.260898e-01, 2.917705e-01, 1.030150e+00, 7.345357e-01, 1.265628e+00, 7.130290e-01, 9.138216e-01, 1.267583e-01, 1.283938e+00, 9.285619e-01, 4.894659e-01, 2.814988e-01, 4.161128e-01, 1.696983e-01, 1.643710e+00,
1.200000e+00	1.152859e+00, 2.398764e-01, 2.957002e-01, 3.525220e-01, 3.171585e-01, 9.051617e-01, 1.891701e-01, 9.771987e-01, 7.024008e-01, 1.164270e+00, 1.006483e+00, 8.298365e-01, 1.547959e-01, 1.119140e+00, 9.493001e-01, 5.245335e-01, 2.617612e-01, 4.235342e-01, 9.740908e-02, 1.716683e+00,
1.400000e+00	1.354952e+00, 2.193725e-01, 2.665565e-01, 3.342148e-01, 3.818624e-01, 7.240791e-01, 1.332678e-01, 8.765266e-01, 5.653762e-01, 1.191462e+00, 7.460029e-01, 6.192057e-01, 1.973460e-01, 1.114487e+00, 9.787446e-01, 4.391880e-01, 2.495033e-01, 5.103526e-01, 7.025251e-02, 1.715358e+00,
1.600000e+00	1.094826e+00, 1.596828e-01, 1.785388e-01, 3.343048e-01, 3.736781e-01, 6.715409e-01, 1.146261e-01, 8.729672e-01, 8.210084e-01, 1.026921e+00, 9.330628e-01, 4.894936e-01, 2.206893e-01, 1.096384e+00, 1.023721e+00, 5.023661e-01, 2.390280e-01, 4.787896e-01, 4.893694e-02, 1.831334e+00,
1.800000e+00	9.557971e-01, 1.227483e-01, 1.665789e-01, 2.528400e-01, 4.227678e-01, 7.126017e-01, 6.991514e-02, 9.836146e-01, 6.586631e-01, 1.444642e+00, 8.001985e-01, 4.420070e-01, 2.506822e-01, 9.748856e-01, 9.555583e-01, 4.826516e-01, 1.743297e-01, 4.772535e-01, 2.705682e-02, 1.988296e+00,
2.000000e+00	1.183493e+00, 8.255314e-02, 1.229747e-01, 2.926843e-01, 3.216303e-01, 6.649278e-01, 5.739250e-02, 9.580176e-01, 6.520157e-01, 1.310656e+00, 8.802645e-01, 3.105647e-01, 2.285094e-01, 9.222760e-01, 1.017123e+00, 5.064634e-01, 1.635934e-01, 5.450884e-01, 1.425939e-02, 1.799842e+00,
0.000000e+00	1.181805e+00, 2.608158e+00, 3.549980e-01, 1.789950e+00, 8.202001e-01, 2.658542e+00, 5.917105e-01, 2.217333e+00, 1.200076e-01, 3.366098e-01, 5.110703e-01, 1.377546e-01, 1.500861e+00, 7.836005e-01, 2.815566e+00, 2.436240e+00, 1.272864e+00, 1.962186e+00, 2.329585e-01, 2.160042e+00,
2.000000e-01	1.259627e+00, 2.560778e+00, 5.170392e-01, 1.553495e+00, 6.556258e-01, 2.111679e+00, 3.422051e-01, 2.188102e+00, 6.696628e-02, 6.142226e-01, 6.622045e-01, 8.254911e-02, 9.676653e-01, 8.210464e-01, 2.153081e+00, 1.883703e+00, 8.038235e-01, 1.512782e+00, 1.422176e-01, 1.599305e+00,
4.000000e-01	1.382669e+00, 2.541005e+00, 7.075761e-01, 8.176025e-01, 3.539798e-01, 1.626627e+00, 2.549571e-01, 1.550183e+00, 4.609181e-02, 7.008147e-01, 6.159016e-01, 7.577493e-02, 5.075038e-01, 8.154147e-01, 1.996960e+00, 1.484490e+00, 9.176076e-01, 7.623277e-01, 1.090033e-01, 1.082835e+00,
6.000000e-01	1.261964e+00, 1.804617e+00, 4.945327e-01, 5.200569e-01, 3.811799e-01, 1.296253e+00, 1.602458e-01, 1.249731e+00, 4.679388e-02, 7.484464e-01, 7.447352e-01, 6.488920e-02, 3.387338e-01, 7.178264e-01, 1.311730e+00, 9.263614e-01, 7.955646e-01, 7.007318e-01, 2.387405e-01, 9.933557e-01,
8.000000e-01	1.116434e+00, 1.634753e+00, 5.036373e-01, 3.891661e-01, 2.601056e-01, 1.060405e+00, 1.217505e-01, 1.024719e+00, 1.285062e-01, 1.055910e+00, 7.401321e-01, 3.805027e-02, 1.562485e-01, 6.875155e-01, 1.323364e+00, 7.633084e-01, 8.212640e-01, 7.057615e-01, 2.270182e-01, 1.303121e+00,
1.000000e+00	1.187932e+00, 1.352686e+00, 4.715804e-01, 3.304779e-01, 2.691856e-01, 7.368232e-01, 6.369892e-02, 9.515252e-01, 2.212053e-01, 1.411155e+00, 9.044606e-01, 3.117014e-02, 9.496764e-02, 6.742587e-01, 1.115128e+00, 5.518643e-01, 6.958204e-01, 7.284991e-01, 1.714718e-01, 1.433417e+00,
1.200000e+00	1.056844e+00, 8.947697e-01, 4.298921e-01, 2.950787e-01, 2.787338e-01, 1.072654e+00, 4.522691e-02, 9.678381e-01, 2.900544e-01, 1.402825e+00, 8.038643e-01, 2.612969e-02, 4.564176e-02, 7.318497e-01, 1.183003e+00, 4.467150e-01, 6.356822e-01, 6.649809e-01, 1.214758e-01, 1.688924e+00,
1.400000e+00	1.303002e+00, 7.768722e-01, 3.833453e-01, 2.429404e-01, 3.013858e-01, 9.286469e-01, 2.476645e-02, 9.488725e-01, 4.204272e-01, 1.398738e+00, 8.767176e-01, 2.059360e-02, 2.241224e-02, 6.456670e-01, 1.223151e+00, 5.042060e-01, 5.185347e-01, 7.437393e-01, 9.248259e-02, 1.678184e+00,
1.600000e+00	1.221171e+00, 5.293029e-01, 2.652583e-01, 2.608128e-01, 2.722618e-01, 8.555207e-01, 2.043190e-02, 9.437726e-01, 4.681874e-01, 1.207574e+00, 7.730118e-01, 1.957278e-02, 1.580221e-02, 8.261322e-01, 1.132885e+00, 5.508260e-01, 3.520131e-01, 7.771465e-01, 4.402889e-02, 1.861728e+00,
1.800000e+00	1.152710e+00, 5.156282e-01, 2.122956e-01, 2.648853e-01, 2.859722e-01, 6.894634e-01, 1.223946e-02, 9.415847e-01, 5.264933e-01, 1.374222e+00, 9.146614e-01, 2.046348e-02, 1.784614e-02, 6.515690e-01, 1.285869e+00, 4.677799e-01, 3.418717e-01, 5.912143e-01, 2.896575e-02, 2.060840e+00,
2.000000e+00	1.193016e+00, 3.168757e-01, 1.810799e-01, 2.623584e-01, 3.049051e-01, 7.706615e-01, 1.556982e-02, 8.010945e-01, 6.071578e-01, 1.160520e+00, 7.668271e-01, 2.588861e-02, 2.530143e-02, 8.091388e-01, 9.320015e-01, 4.730734e-01, 2.905148e-01, 5.686287e-01, 1.820586e-02, 1.916952e+00,
0.000000e+00	2.076568e+00, 1.937798e+00, 2.180434e+00, 2.198919e+00, 8.923266e-01, 8.660913e-01, 2.801419e+00, 1.566953e+00, 2.371197e-01, 2.431789e+00, 1.955051e+00, 2.509701e+00, 2.628838e+00, 2.357682e+00, 1.927771e+00, 1.557231e+00, 8.054298e-01, 7.609211e-01, 2.057740e+00, 2.012410e+00,
2.000000e-01	1.469895e+00, 1.560975e+00, 2.415788e+00, 1.700855e+00, 5.711823e-01, 9.496204e-01, 1.662761e+00, 8.968755e-01, 2.156566e-01, 1.766346e+00, 9.646349e-01, 1.864518e+00, 1.375605e+00, 1.855299e+00, 1.553525e+00, 1.349630e+00, 5.626573e-01, 4.119146e-01, 1.429954e+00, 1.831550e+00,
4.000000e-01	1.391603e+00, 1.605921e+00, 1.560183e+00, 9.342258e-01, 4.136216e-01, 9.426022e-01, 1.116424e+00, 5.542109e-01, 3.142094e-01, 2.088191e+00, 5.866363e-01, 1.123034e+00, 6.775259e-01, 1.727124e+00, 1.156646e+00, 7.918020e-01, 5.322087e-01, 6.126993e-01, 8.044219e-01, 1.601392e+00,
6.000000e-01	1.619629e+00, 1.077591e+00, 1.469128e+00, 4.794530e-01, 3.170704e-01, 8.908552e-01, 5.730706e-01, 5.031180e-01, 6.893261e-01, 1.950178e+00, 3.365609e-01, 1.000404e+00, 4.200076e-01, 1.576846e+00, 1.414075e+00, 8.731854e-01, 4.108746e-01, 5.671858e-01, 4.427288e-01, 1.405500e+00,
8.000000e-01	1.362888e+00, 1.024844e+00, 1.070691e+00, 3.635847e-01, 2.465940e-01, 9.288209e-01, 3.948613e-01, 6.016447e-01, 7.663972e-01, 1.763644e+00, 2.692636e-01, 7.966225e-01, 1.949220e-01, 1.067990e+00, 1.081869e+00, 8.068616e-01, 3.948925e-01, 4.703918e-01, 3.093588e-01, 1.226810e+00,
1.000000e+00	1.481630e+00, 8.955533e-01, 9.568177e-01, 2.154895e-01, 2.302416e-01, 1.060111e+00, 3.857648e-01, 8.792637e-01, 8.963178e-01, 1.181778e+00, 3.107961e-01, 6.341248e-01, 1.118141e-01, 1.082725e+00, 1.099798e+00, 8.023877e-01, 3.897271e-01, 6.749653e-01, 2.021010e-01, 1.639152e+00,
1.200000e+00	1.138838e+00, 7.276542e-01, 5.332808e-01, 1.641830e-01, 1.732880e-01, 8.829269e-01, 2.188976e-01, 7.658440e-01, 9.347536e-01, 1.435989e+00, 6.083701e-01, 6.328991e-01, 6.221132e-02, 1.006369e+00, 9.487855e-01, 7.897352e-01, 3.546728e-01, 5.876952e-01, 1.269498e-01, 1.995623e+00,
1.400000e+00	1.577226e+00, 5.741189e-01, 4.903632e-01, 1.320806e-01, 1.616167e-01, 8.680424e-01, 1.704462e-01, 1.017973e+00, 8.540370e-01, 1.046988e+00, 5.910755e-01, 7.035754e-01, 4.166228e-02, 9.577775e-01, 9.097119e-01, 7.196398e-01, 3.625400e-01, 5.836586e-01, 7.926967e-02, 1.739216e+00,
1.600000e+00	1.276487e+00, 4.841644e-01, 4.352013e-01, 1.425752e-01, 1.766695e-01, 9.682367e-01, 1.842404e-01, 7.717654e-01, 9.236145e-01, 1.253744e+00, 6.484803e-01, 5.721730e-01, 2.532494e-02, 8.510882e-01, 1.232851e+00, 5.988928e-01, 2.749598e-01, 5.690520e-01, 5.311492e-02, 1.806986e+00,
1.800000e+00	1.248123e+00, 3.490869e-01, 2.834165e-01, 1.677478e-01, 1.402514e-01, 7.386439e-01, 1.256771e-01, 8.817348e-01, 9.353135e-01, 1.061699e+00, 7.223944e-01, 5.487927e-01, 1.929219e-02, 9.659312e-01, 1.302704e+00, 6.404464e-01, 3.002425e-01, 6.523873e-01, 2.946963e-02, 1.782512e+00,
2.000000e+00	1.229869e+00, 3.029452e-01, 2.605425e-01, 1.932439e-01, 2.110731e-01, 9.250443e-01, 1.302119e-01, 1.050571e+00, 8.667943e-01, 1.088438e+00, 6.624795e-01, 3.684066e-01, 2.443101e-02, 8.142121e-01, 1.052056e+00, 5.858457e-01, 3.051132e-01, 6.166389e-01, 1.791818e-02, 2.102973e+00,
0.000000e+00	7.294906e-02, 1.295753e+00, 3.665298e-01, 2.594798e+00, 1.657210e+00, 1.672118e+00, 1.775842e+00, 9.597730e-01, 6.229252e-01, 1.905203e+00, 1.938231e+00, 7.940194e-01, 8.758468e-01, 1.855229e-01, 1.458670e+00, 1.885984e+00, 2.349149e+00, 6.377856e-01, 1.673146e-01, 1.801888e+00,
2.000000e-01	6.191581e-02, 1.840333e+00, 8.261399e-01, 2.191453e+00, 1.203593e+00, 9.982912e-01, 1.234813e+00, 7.034242e-01, 7.061679e-01, 1.368504e+00, 1.247894e+00, 5.053946e-01, 6.656320e-01, 3.578503e-01, 9.061137e-01, 1.816057e+00, 1.923361e+00, 4.490845e-01, 1.152059e-01, 1.684841e+00,
4.000000e-01	1.796939e-01, 1.496043e+00, 9.743362e-01, 1.540491e+00, 1.257691e+00, 6.515252e-01, 8.035768e-01, 5.214454e-01, 9.334125e-01, 1.532451e+00, 1.002789e+00, 6.069483e-01, 3.688581e-01, 5.024697e-01, 6.399902e-01, 1.314580e+00, 1.011739e+00, 2.847853e-01, 7.396861e-02, 1.181791e+00,
6.000000e-01	4.758375e-01, 1.255657e+00, 1.006093e+00, 1.095213e+00, 1.197682e+00, 4.724215e-01, 6.416554e-01, 3.144617e-01, 8.738928e-01, 1.414966e+00, 7.443616e-01, 6.547436e-01, 2.396914e-01, 5.398299e-01, 4.726130e-01, 1.533371e+00, 7.642237e-01, 4.695672e-01, 1.599648e-01, 1.015429e+00,
8.000000e-01	8.468507e-01, 1.087403e+00, 8.527491e-01, 6.684082e-01, 8.728330e-01, 3.216415e-01, 5.168955e-01, 4.105550e-01, 9.165317e-01, 1.158922e+00, 6.231373e-01, 5.481569e-01, 1.424929e-01, 4.763120e-01, 4.016916e-01, 1.191250e+00, 5.288295e-01, 4.797448e-01, 2.612043e-01, 9.612042e-01,
1.000000e+00	1.001720e+00, 7.440224e-01, 5.382719e-01, 3.786465e-01, 1.041517e+00, 2.256852e-01, 4.086066e-01, 4.633908e-01, 1.037752e+00, 9.488781e-01, 5.944866e-01, 6.645609e-01, 1.904362e-01, 4.564340e-01, 4.832513e-01, 9.297969e-01, 2.903664e-01, 4.783303e-01, 3.753938e-01, 1.165004e+00,
1.200000e+00	9.314884e-01, 4.809275e-01, 6.131590e-01, 2.985385e-01, 7.171776e-01, 3.272519e-01, 3.668517e-01, 6.858995e-01, 9.833727e-01, 1.019017e+00, 7.366672e-01, 8.857122e-01, 2.068917e-01, 4.683352e-01, 5.326773e-01, 8.088332e-01, 2.035551e-01, 4.350766e-01, 3.049880e-01, 1.254938e+00,
1.400000e+00	1.053635e+00, 5.658119e-01, 4.581991e-01, 2.327236e-01, 7.703848e-01, 3.860600e-01, 3.308507e-01, 7.927805e-01, 1.026115e+00, 8.840541e-01, 6.808076e-01, 7.950013e-01, 1.679152e-01, 5.628997e-01, 6.057331e-01, 8.596918e-01, 1.358296e-01, 5.508445e-01, 2.737737e-01, 1.501633e+00,
1.600000e+00	8.524695e-01, 4.171164e-01, 3.227669e-01, 1.884359e-01, 6.682202e-01, 4.748612e-01, 2.784445e-01, 7.654621e-01, 8.835623e-01, 9.048448e-01, 8.207701e-01, 8.525686e-01, 1.683135e-01, 6.251369e-01, 8.192506e-01, 8.012606e-01, 1.088116e-01, 5.485739e-01, 1.667444e-01, 1.609547e+00,
1.800000e+00	1.123314e+00, 3.191038e-01, 3.073785e-01, 1.925570e-01, 6.248836e-01, 4.817449e-01, 2.453755e-01, 9.074931e-01, 1.008531e+00, 8.789583e-01, 7.890670e-01, 7.988121e-01, 1.696987e-01, 6.924872e-01, 7.734534e-01, 6.350062e-01, 7.324524e-02, 5.643926e-01, 1.047218e-01, 1.402414e+00,
2.000000e+00	9.483554e-01, 2.530945e-01, 2.338817e-01, 2.486456e-01, 5.626669e-01, 5.528484e-01, 2.203156e-01, 8.466044e-01, 8.329956e-01, 9.786293e-01, 8.523609e-01, 7.561303e-01, 2.106518e-01, 6.923087e-01, 8.265643e-01, 5.936657e-01, 6.266452e-02, 6.168670e-01, 7.130723e-02, 1.663328e+00,
0.000000e+00	1.055425e+00, 1.512590e+00, 2.540777e+00, 9.969611e-01, 2.751651e+00, 3.176762e+00, 2.435002e+00, 3.086939e+00, 1.654512e+00, 2.037037e+00, 3.733421e-01, 3.185106e+00, 1.541697e+00, 2.600860e+00, 2.517764e+00, 8.886055e-01, 2.141929e+00, 2.743993e+00, 1.693392e+00, 1.443392e+00,
2.000000e-01	1.075523e+00, 1.515012e+00, 2.430190e+00, 5.087745e-01, 1.362200e+00, 2.310081e+00, 1.513904e+00, 1.557278e+00, 1.005574e+00, 1.197852e+00, 1.712035e-01, 2.794051e+00, 9.232526e-01, 1.964079e+00, 1.920005e+00, 6.658335e-01, 2.046746e+00, 2.336631e+00, 9.510049e-01, 1.494224e+00,
4.000000e-01	1.232902e+00, 1.454422e+00, 2.413142e+00, 3.317876e-01, 9.956535e-01, 1.714263e+00, 1.014181e+00, 1.128876e+00, 5.596076e-01, 1.437420e+00, 1.260469e-01, 2.207680e+00, 5.425464e-01, 2.191644e+00, 1.164340e+00, 4.632852e-01, 1.237348e+00, 1.384510e+00, 6.839991e-01, 1.796148e+00,
6.000000e-01	1.214442e+00, 1.107368e+00, 2.190657e+00, 2.245990e-01, 7.141694e-01, 1.147397e+00, 6.901314e-01, 7.902666e-01, 6.368477e-01, 1.399979e+00, 6.420381e-02, 1.903829e+00, 2.573809e-01, 1.666853e+00, 8.960692e-01, 4.913293e-01, 1.122672e+00, 8.367409e-01, 3.407739e-01, 2.004738e+00,
8.000000e-01	1.302619e+00, 1.003368e+00, 2.436636e+00, 1.434218e-01, 6.285012e-01, 1.038755e+00, 4.467256e-01, 3.790606e-01, 8.255615e-01, 1.499789e+00, 3.187153e-02, 9.569882e-01, 1.571729e-01, 1.288030e+00, 7.990427e-01, 5.966980e-01, 9.261534e-01, 1.074627e+00, 2.461431e-01, 2.173530e+00,
1.000000e+00	1.365165e+00, 6.615252e-01, 1.914049e+00, 6.826828e-02, 3.818909e-01, 1.060355e+00, 2.489515e-01, 2.807190e-01, 8.005610e-01, 1.307262e+00, 1.751178e-02, 9.838216e-01, 7.847672e-02, 1.210371e+00, 9.838956e-01, 5.935983e-01, 6.696331e-01, 7.767974e-01, 1.848573e-01, 1.902838e+00,
1.200000e+00	1.257675e+00, 5.170767e-01, 1.574183e+00, 4.978025e-02, 3.352375e-01, 1.011888e+00, 2.556361e-01, 2.516986e-01, 1.142588e+00, 1.078768e+00, 1.545491e-02, 8.482344e-01, 5.020112e-02, 1.255065e+00, 9.923291e-01, 6.845630e-01, 7.121967e-01, 6.329296e-01, 8.567302e-02, 1.736100e+00,
1.400000e+00	1.147561e+00, 4.931540e-01, 1.304351e+00, 3.404479e-02, 2.668910e-01, 1.048735e+00, 2.803425e-01, 4.923545e-01, 1.051828e+00, 8.325447e-01, 5.866113e-02, 7.693580e-01, 2.570704e-02, 1.174456e+00, 1.189529e+00, 7.458863e-01, 4.720526e-01, 8.295803e-01, 5.877745e-02, 2.219620e+00,
1.600000e+00	1.208469e+00, 3.213594e-01, 8.718173e-01, 2.009240e-02, 1.984634e-01, 8.946054e-01, 3.165257e-01, 7.650777e-01, 9.460801e-01, 8.839939e-01, 1.923606e-01, 9.752112e-01, 1.963107e-02, 1.057002e+00, 1.006347e+00, 5.861475e-01, 4.435749e-01, 6.091021e-01, 4.218437e-02, 2.321393e+00,
1.800000e+00	1.340418e+00, 3.086254e-01, 8.404614e-01, 2.140624e-02, 1.962052e-01, 1.119223e+00, 2.555796e-01, 6.523764e-01, 8.551536e-01, 8.171771e-01, 3.726772e-01, 9.168649e-01, 1.508003e-02, 1.116825e+00, 1.019397e+00, 6.900526e-01, 3.736621e-01, 6.118531e-01, 2.400485e-02, 2.048379e+00,
2.000000e+00	1.475282e+00, 2.425716e-01, 5.350463e-01, 3.948238e-02, 1.561569e-01, 9.095613e-01, 2.381728e-01, 7.886689e-01, 9.497372e-01, 8.591167e-01, 5.130532e-01, 8.980475e-01, 1.478840e-02, 9.002422e-01, 1.028909e+00, 6.617746e-01, 3.814432e-01, 6.435068e-01, 1.575634e-02, 1.952368e+00,
0.000000e+00	1.995641e+00, 2.154601e+00, 1.773433e-01, 1.639518e+00, 6.048030e-01, 2.109172e+00, 2.141890e+00, 1.697645e+00, 9.732774e-01, 1.018003e+00, 2.868541e+00, 2.117711e+00, 2.620713e+00, 1.004540e+00, 1.026597e+00, 1.943835e+00, 1.399292e+00, 8.565304e-01, 2.480245e+00, 1.105830e+00,
2.000000e-01	1.533322e+00, 2.137199e+00, 5.104367e-01, 1.255399e+00, 3.436114e-01, 1.656347e+00, 1.314558e+00, 1.268956e+00, 5.573703e-01, 1.118731e+00, 1.758605e+00, 1.384843e+00, 1.464841e+00, 7.350752e-01, 9.720280e-01, 1.141881e+00, 1.250376e+00, 5.984012e-01, 1.822912e+00, 9.946658e-01,
4.000000e-01	1.154832e+00, 2.039429e+00, 6.766619e-01, 1.190210e+00, 4.448136e-01, 1.216332e+00, 7.545208e-01, 1.130195e+00, 3.032831e-01, 1.091830e+00, 1.650831e+00, 8.503891e-01, 6.127345e-01, 6.103923e-01, 1.054092e+00, 7.362611e-01, 1.241534e+00, 3.707980e-01, 1.469016e+00, 1.037590e+00,
6.000000e-01	6.790126e-01, 1.607328e+00, 6.735248e-01, 7.646575e-01, 4.677331e-01, 8.630146e-01, 6.489561e-01, 1.171417e+00, 3.343726e-01, 1.350405e+00, 1.116734e+00, 8.676510e-01, 4.772555e-01, 7.921746e-01, 1.202842e+00, 5.360086e-01, 8.596797e-01, 3.492539e-01, 8.334566e-01, 1.344525e+00,
8.000000e-01	7.130977e-01, 1.422972e+00, 7.347610e-01, 7.418540e-01, 6.778028e-01, 5.002709e-01, 3.332341e-01, 9.765882e-01, 4.289068e-01, 1.060396e+00, 9.037449e-01, 5.396573e-01, 1.995145e-01, 7.635578e-01, 1.069243e+00, 4.993627e-01, 6.188921e-01, 4.424114e-01, 6.831155e-01, 1.630984e+00,
1.000000e+00	9.923796e-01, 1.146943e+00, 4.884829e-01, 6.016717e-01, 6.291259e-01, 4.112092e-01, 2.850378e-01, 8.403611e-01, 5.036583e-01, 1.268049e+00, 8.830769e-01, 4.415699e-01, 1.178968e-01, 6.682048e-01, 8.998252e-01, 3.626336e-01, 4.053815e-01, 5.298829e-01, 3.696214e-01, 1.721936e+00,
1.200000e+00	8.284569e-01, 9.363692e-01, 4.643757e-01, 4.455052e-01, 6.739197e-01, 3.921646e-01, 1.484907e-01, 1.088335e+00, 4.315639e-01, 1.150997e+00, 8.485835e-01, 4.002815e-01, 8.695248e-02, 7.410287e-01, 9.273420e-01, 4.917490e-01, 2.860314e-01, 5.479026e-01, 2.220740e-01, 1.877119e+00,
1.400000e+00	1.015621e+00, 8.373477e-01, 3.353565e-01, 3.037762e-01, 6.925462e-01, 3.157057e-01, 1.004025e-01, 1.110537e+00, 5.971324e-01, 1.234705e+00, 9.422587e-01, 2.779515e-01, 5.938799e-02, 8.726284e-01, 8.136570e-01, 4.192714e-01, 1.684700e-01, 5.600185e-01, 1.083565e-01, 2.031507e+00,
1.600000e+00	1.068152e+00, 6.483332e-01, 2.349004e-01, 3.695462e-01, 7.155349e-01, 3.508063e-01, 7.691976e-02, 1.177851e+00, 7.159915e-01, 1.629789e+00, 7.713575e-01, 1.955937e-01, 5.931963e-02, 7.676019e-01, 1.032655e+00, 4.518962e-01, 9.213551e-02, 5.300795e-01, 8.523547e-02, 1.864390e+00,
1.800000e+00	1.147895e+00, 3.940109e-01, 1.806494e-01, 2.535578e-01, 6.894787e-01, 3.975284e-01, 5.085055e-02, 1.121827e+00, 6.120468e-01, 1.479363e+00, 9.046863e-01, 1.728556e-01, 8.525611e-02, 7.887140e-01, 1.068787e+00, 4.728951e-01, 6.367915e-02, 5.364540e-01, 6.790442e-02, 1.948022e+00,
2.000000e+00	9.793426e-01, 2.928458e-01, 1.612383e-01, 2.318066e-01, 5.889323e-01, 3.486250e-01, 3.464911e-02, 1.015263e+00, 7.415119e-01, 1.476289e+00, 7.836907e-01, 1.790935e-01, 1.042174e-01, 9.811112e-01, 9.118258e-01, 4.991438e-01, 5.552928e-02, 4.999057e-01, 3.489258e-02, 2.343219e+00,
0.000000e+00	2.848778e+00, 1.763608e+00, 5.708229e-01, 1.878915e+00, 2.343214e+00, 1.281512e+00, 3.116363e+00, 2.086967e-01, 1.750010e+00, 2.195840e+00, 1.701363e+00, 5.087073e-01, 1.596637e+00, 1.176848e+00, 2.104506e+00, 2.648635e+00, 1.719138e+00, 3.728011e-01, 5.170859e-01, 1.635756e+00,
2.000000e-01	2.012764e+00, 1.872642e+00, 9.321510e-01, 1.147080e+00, 2.261610e+00, 1.243459e+00, 1.842019e+00, 1.169786e-01, 1.415283e+00, 1.895130e+00, 1.304918e+00, 6.694599e-01, 1.221641e+00, 7.672306e-01, 1.302510e+00, 2.165997e+00, 1.426904e+00, 1.912218e-01, 2.322901e-01, 1.037047e+00,
4.000000e-01	1.264680e+00, 1.546251e+00, 1.167458e+00, 1.032295e+00, 1.330443e+00, 9.108086e-01, 1.579188e+00, 7.903592e-02, 1.127795e+00, 1.414074e+00, 8.045809e-01, 1.171080e+00, 5.838154e-01, 9.301095e-01, 1.015956e+00, 1.711678e+00, 1.100667e+00, 1.499719e-01, 2.180244e-01, 9.636546e-01,
6.000000e-01	1.186597e+00, 1.313665e+00, 1.157946e+00, 6.774932e-01, 7.630349e-01, 1.082848e+00, 1.167979e+00, 2.218030e-01, 1.153130e+00, 1.020207e+00, 6.242175e-01, 1.274682e+00, 2.943977e-01, 7.088181e-01, 8.139332e-01, 1.180824e+00, 8.630036e-01, 2.573490e-01, 3.765713e-01, 8.536780e-01,
8.000000e-01	1.488571e+00, 1.034128e+00, 7.486695e-01, 5.105699e-01, 5.156953e-01, 1.004675e+00, 8.201710e-01, 4.308185e-01, 1.219404e+00, 8.664896e-01, 5.417105e-01, 1.583378e+00, 2.039694e-01, 7.882854e-01, 9.378670e-01, 1.042171e+00, 6.395506e-01, 3.782291e-01, 6.461611e-01, 5.427026e-01,
1.000000e+00	1.091974e+00, 8.045545e-01, 7.390576e-01, 2.366730e-01, 4.156671e-01, 1.205101e+00, 8.072556e-01, 6.168074e-01, 9.977051e-01, 7.460418e-01, 6.310630e-01, 1.286956e+00, 8.639775e-02, 4.248255e-01, 8.506245e-01, 1.045046e+00, 6.433913e-01, 4.540138e-01, 6.701670e-01, 6.716973e-01,
1.200000e+00	1.110760e+00, 7.420576e-01, 6.370385e-01, 2.056047e-01, 2.895171e-01, 9.101240e-01, 4.717051e-01, 6.968540e-01, 9.614336e-01, 6.797727e-01, 7.523935e-01, 1.244593e+00, 6.278647e-02, 5.023236e-01, 1.100558e+00, 6.818582e-01, 5.124496e-01, 5.527257e-01, 7.367704e-01, 8.878545e-01,
1.400000e+00	1.522403e+00, 5.025623e-01, 3.792302e-01, 2.182405e-01, 1.987632e-01, 8.564238e-01, 3.581137e-01, 8.668363e-01, 8.543560e-01, 7.638493e-01, 7.941317e-01, 1.183830e+00, 6.363414e-02, 3.296967e-01, 1.194742e+00, 8.573845e-01, 3.880695e-01, 6.179294e-01, 7.107175e-01, 1.030577e+00,
1.600000e+00	1.327866e+00, 4.955496e-01, 3.311083e-01, 2.023894e-01, 2.080240e-01, 8.309513e-01, 3.482903e-01, 8.136005e-01, 8.463988e-01, 8.330677e-01, 7.779017e-01, 1.036164e+00, 8.764201e-02, 4.915408e-01, 8.711529e-01, 7.373358e-01, 4.116296e-01, 5.490546e-01, 4.574724e-01, 1.130669e+00,
1.800000e+00	1.279998e+00, 3.620090e-01, 3.193914e-01, 1.887374e-01, 2.039603e-01, 7.674295e-01, 2.390102e-01, 8.028898e-01, 8.854153e-01, 9.538200e-01, 9.391522e-01, 1.011824e+00, 9.308593e-02, 5.009598e-01, 1.067289e+00, 5.805099e-01, 3.080307e-01, 6.878957e-01, 3.234939e-01, 1.749741e+00,
2.000000e+00	1.120367e+00, 2.726986e-01, 2.130135e-01, 2.221453e-01, 1.593567e-01, 7.419342e-01, 2.449962e-01, 8.070739e-01, 6.288622e-01, 9.277231e-01, 9.033923e-01, 7.715226e-01, 1.048913e-01, 6.631901e-01, 8.593319e-01, 5.954577e-01, 3.158974e-01, 4.921032e-01, 2.094519e-01, 1.550835e+00,
0.000000e+00	2.757047e+00, 1.560147e+00, 3.196148e+00, 1.660657e+00, 2.563331e+00, 3.771989e-01, 1.302917e+00, 1.625866e+00, 1.994139e+00, 4.236917e-01, 1.913382e-01, 1.152586e+00, 2.529144e+00, 8.871932e-01, 2.878992e+00, 1.201533e+00, 3.042742e+00, 9.380792e-01, 2.903157e+00, 2.107283e+00,
2.000000e-01	2.318325e+00, 1.495223e+00, 2.770489e+00, 1.350929e+00, 1.879719e+00, 4.984682e-01, 1.331270e+00, 1.123267e+00, 1.170705e+00, 3.253014e-01, 1.143899e-01, 1.717250e+00, 1.777794e+00, 9.315103e-01, 1.707631e+00, 1.058831e+00, 1.922133e+00, 6.587408e-01, 2.014404e+00, 1.497684e+00,
4.000000e-01	2.033888e+00, 9.763331e-01, 2.543286e+00, 6.253339e-01, 1.035646e+00, 7.664334e-01, 9.784968e-01, 7.075650e-01, 8.205972e-01, 4.476541e-01, 6.649925e-02, 1.208443e+00, 8.375825e-01, 8.869251e-01, 1.195929e+00, 7.502328e-01, 1.173918e+00, 5.283648e-01, 1.152213e+00, 1.801648e+00,
6.000000e-01	1.887302e+00, 8.795045e-01, 2.541276e+00, 3.882253e-01, 7.628122e-01, 8.719200e-01, 6.349740e-01, 4.431555e-01, 9.679537e-01, 5.933075e-01, 2.651775e-02, 1.174197e+00, 4.312893e-01, 7.664322e-01, 8.898424e-01, 6.042061e-01, 9.380954e-01, 7.072215e-01, 8.429874e-01, 1.904292e+00,
8.000000e-01	1.811159e+00, 7.070502e-01, 1.842145e+00, 2.655920e-01, 3.547768e-01, 8.654958e-01, 4.670031e-01, 2.352792e-01, 1.195406e+00, 5.539904e-01, 1.764086e-02, 1.380643e+00, 2.370277e-01, 8.701932e-01, 9.099140e-01, 6.167077e-01, 6.088888e-01, 6.469159e-01, 4.192843e-01, 1.997619e+00,
1.000000e+00	1.664871e+00, 6.435906e-01, 1.297963e+00, 1.769384e-01, 3.159761e-01, 7.465230e-01, 3.646639e-01, 3.274563e-01, 8.977392e-01, 5.245051e-01, 1.766185e-02, 1.071894e+00, 1.335365e-01, 6.700011e-01, 1.030698e+00, 8.136894e-01, 4.465822e-01, 6.385202e-01, 3.181755e-01, 1.901821e+00,
1.200000e+00	1.748732e+00, 4.564448e-01, 1.061679e+00, 9.721153e-02, 1.988915e-01, 9.175317e-01, 4.059190e-01, 5.356610e-01, 1.199813e+00, 6.798710e-01, 7.123844e-02, 1.115200e+00, 8.167758e-02, 8.922946e-01, 1.076712e+00, 6.292921e-01, 3.677248e-01, 5.941306e-01, 1.725427e-01, 2.081881e+00,
1.400000e+00	1.501711e+00, 3.895255e-01, 9.373832e-01, 7.470542e-02, 1.528249e-01, 8.946256e-01, 3.852566e-01, 7.791535e-01, 1.105514e+00, 6.809148e-01, 1.882404e-01, 1.069550e+00, 4.537192e-02, 8.070744e-01, 1.037140e+00, 7.134256e-01, 3.546442e-01, 6.273110e-01, 9.756956e-02, 2.105761e+00,
1.600000e+00	1.313657e+00, 2.748885e-01, 5.615481e-01, 4.121918e-02, 1.134056e-01, 1.043432e+00, 3.369911e-01, 7.155284e-01, 9.473559e-01, 5.917584e-01, 4.287533e-01, 1.023035e+00, 2.927025e-02, 9.053971e-01, 1.001839e+00, 6.448579e-01, 3.497947e-01, 7.138334e-01, 6.779737e-02, 1.835168e+00,
1.800000e+00	1.654975e+00, 2.074163e-01, 6.064083e-01, 5.540212e-02, 9.019023e-02, 7.719810e-01, 3.163542e-01, 9.438156e-01, 1.047156e+00, 6.947014e-01, 5.807180e-01, 9.860310e-01, 1.832257e-02, 8.841510e-01, 1.270067e+00, 7.048420e-01, 2.657272e-01, 5.144333e-01, 4.842879e-02, 1.900804e+00,
2.000000e+00	1.402542e+00, 1.520514e-01, 5.096295e-01, 8.128496e-02, 9.183613e-02, 9.549294e-01, 2.514847e-01, 9.237639e-01, 8.927309e-01, 6.642169e-01, 7.519568e-01, 9.480402e-01, 2.225559e-02, 8.743313e-01, 1.044685e+00, 6.118164e-01, 3.028371e-01, 4.606297e-01, 2.434173e-02, 1.978217e+00,
0.000000e+00	1.278781e+00, 1.596595e+00, 1.086029e+00, 1.695565e+00, 1.972705e+00, 3.031075e+00, 5.810572e-01, 1.081448e+00, 2.746695e+00, 3.280958e-02, 5.365004e-02, 1.909352e+00, 2.327846e+00, 5.782093e-01, 2.191770e+00, 2.983005e+00, 1.317416e+00, 2.186076e+00, 2.372185e+00, 3.127743e+00,
2.000000e-01	1.628877e+00, 1.708733e+00, 1.419960e+00, 1.075912e+00, 1.269374e+00, 2.366291e+00, 5.166674e-01, 5.987882e-01, 1.828743e+00, 1.924476e-02, 6.912876e-02, 2.048057e+00, 1.458478e+00, 5.071186e-01, 1.751408e+00, 2.426057e+00, 1.184780e+00, 1.155503e+00, 1.096097e+00, 2.010420e+00,
4.000000e-01	1.403501e+00, 1.681748e+00, 1.515488e+00, 5.199883e-01, 7.493544e-01, 1.799267e+00, 5.236303e-01, 4.738447e-01, 1.559449e+00, 1.716282e-02, 7.840951e-02, 1.755055e+00, 5.943504e-01, 6.450131e-01, 1.241478e+00, 1.610826e+00, 9.157129e-01, 9.072186e-01, 7.559562e-01, 1.480090e+00,
6.000000e-01	1.412498e+00, 1.448882e+00, 1.260543e+00, 4.052569e-01, 5.838938e-01, 1.342547e+00, 5.569186e-01, 3.772666e-01, 1.274753e+00, 2.568946e-02, 1.075926e-01, 1.870116e+00, 3.858940e-01, 6.160537e-01, 8.916872e-01, 1.239434e+00, 8.281999e-01, 6.998976e-01, 6.527424e-01, 1.083735e+00,
8.000000e-01	1.196506e+00, 1.284898e+00, 1.088142e+00, 2.558108e-01, 4.535367e-01, 1.235183e+00, 5.490709e-01, 5.169699e-01, 1.217320e+00, 6.444098e-02, 1.985693e-01, 1.608801e+00, 2.131050e-01, 5.519856e-01, 1.067077e+00, 1.126083e+00, 8.279292e-01, 6.771498e-01, 4.809085e-01, 9.188716e-01,
1.000000e+00	1.406487e+00, 8.982034e-01, 1.002360e+00, 1.186591e-01, 2.881958e-01, 1.036228e+00, 4.000630e-01, 7.506060e-01, 1.259611e+00, 1.171112e-01, 2.917744e-01, 1.651410e+00, 1.139665e-01, 5.156288e-01, 1.277142e+00, 1.189901e+00, 7.216132e-01, 5.613264e-01, 6.588419e-01, 8.246521e-01,
1.200000e+00	1.494260e+00, 6.640197e-01, 7.647214e-01, 1.009488e-01, 2.590653e-01, 1.108749e+00, 4.102935e-01, 7.484996e-01, 9.452134e-01, 2.052147e-01, 4.259421e-01, 1.986195e+00, 7.236456e-02, 5.145527e-01, 1.031954e+00, 8.820068e-01, 6.364303e-01, 5.723887e-01, 5.809615e-01, 1.001218e+00,
1.400000e+00	1.377887e+00, 5.220760e-01, 6.106703e-01, 8.098462e-02, 2.349147e-01, 1.171997e+00, 3.864841e-01, 7.309398e-01, 8.337114e-01, 3.057169e-01, 6.058224e-01, 1.657647e+00, 5.142692e-02, 4.813363e-01, 1.151544e+00, 6.638911e-01, 5.583107e-01, 6.421378e-01, 5.979618e-01, 1.142577e+00,
1.600000e+00	1.292252e+00, 4.048364e-01, 5.300132e-01, 1.035396e-01, 1.600724e-01, 9.728858e-01, 3.551439e-01, 8.497860e-01, 8.391466e-01, 5.242421e-01, 5.623222e-01, 1.375422e+00, 4.300613e-02, 5.041443e-01, 9.651577e-01, 8.433006e-01, 5.216902e-01, 7.488117e-01, 3.695574e-01, 1.168237e+00,
1.800000e+00	1.389488e+00, 3.127873e-01, 4.496980e-01, 1.230236e-01, 1.583466e-01, 9.485350e-01, 2.477762e-01, 8.450068e-01, 9.538566e-01, 6.985263e-01, 8.422973e-01, 1.058278e+00, 3.990969e-02, 5.917484e-01, 1.314940e+00, 6.905620e-01, 5.090343e-01, 5.954341e-01, 2.545352e-01, 1.711352e+00,
2.000000e+00	1.295197e+00, 3.397791e-01, 3.180549e-01, 1.789466e-01, 1.869721e-01, 8.827697e-01, 1.888551e-01, 7.306499e-01, 9.310197e-01, 8.164233e-01, 8.315075e-01, 9.512277e-01, 4.764635e-02, 6.867707e-01, 1.044347e+00, 6.383244e-01, 4.860810e-01, 4.519755e-01, 1.346904e-01, 1.540756e+00,
0.000000e+00	1.921073e+00, 2.777702e+00, 7.866453e-01, 2.174360e+00, 2.245196e+00, 2.631134e+00, 2.156243e+00, 1.182315e+00, 1.093254e+00, 3.394013e+00, 2.311052e+00, 7.201478e-01, 1.168387e+00, 1.023622e+00, 1.409005e+00, 1.837783e+00, 2.394338e+00, 1.035213e+00, 2.676122e+00, 6.157794e-01,
2.000000e-01	1.156338e+00, 2.553773e+00, 1.183565e+00, 1.621212e+00, 1.312969e+00, 2.081753e+00, 1.352101e+00, 6.415674e-01, 7.233752e-01, 1.989440e+00, 1.170784e+00, 6.998584e-01, 7.209229e-01, 8.816218e-01, 7.202049e-01, 1.696828e+00, 2.609324e+00, 6.357032e-01, 2.198639e+00, 4.626059e-01,
4.000000e-01	1.047212e+00, 2.178206e+00, 1.243122e+00, 1.171330e+00, 9.868257e-01, 1.617881e+00, 9.929785e-01, 4.116421e-01, 8.813302e-01, 1.961293e+00, 7.301715e-01, 7.288925e-01, 3.512359e-01, 5.348902e-01, 5.734959e-01, 1.344762e+00, 1.633443e+00, 6.276192e-01, 1.699401e+00, 4.195655e-01,
6.000000e-01	1.166716e+00, 2.149239e+00, 1.543475e+00, 8.066527e-01, 7.597895e-01, 1.297520e+00, 7.118910e-01, 2.729589e-01, 1.002125e+00, 1.392954e+00, 4.299573e-01, 6.977620e-01, 2.448876e-01, 4.154732e-01, 7.294511e-01, 1.063156e+00, 1.233589e+00, 5.877149e-01, 1.599991e+00, 4.832547e-01,
8.000000e-01	1.323949e+00, 1.616100e+00, 1.476926e+00, 4.227062e-01, 5.425008e-01, 1.158679e+00, 4.225368e-01, 1.985191e-01, 8.724135e-01, 1.423963e+00, 2.665235e-01, 7.304537e-01, 1.217971e-01, 3.777371e-01, 6.872120e-01, 1.010699e+00, 1.041065e+00, 6.355276e-01, 1.371958e+00, 5.295180e-01,
1.000000e+00	1.238430e+00, 1.237547e+00, 1.512030e+00, 2.799095e-01, 5.216411e-01, 9.533691e-01, 4.394858e-01, 2.757386e-01, 1.104833e+00, 1.103963e+00, 1.838146e-01, 8.774086e-01, 6.176617e-02, 3.017334e-01, 9.908398e-01, 9.067265e-01, 7.880799e-01, 6.422714e-01, 1.244580e+00, 9.134765e-01,
1.200000e+00	1.042987e+00, 1.003910e+00, 1.173692e+00, 1.564517e-01, 3.238937e-01, 1.193360e+00, 3.710777e-01, 4.567534e-01, 1.138590e+00, 1.196288e+00, 1.531316e-01, 9.686183e-01, 4.296621e-02, 3.182503e-01, 1.000127e+00, 9.120523e-01, 6.938349e-01, 5.076819e-01, 9.143029e-01, 1.014027e+00,
1.400000e+00	1.377167e+00, 9.601248e-01, 9.447996e-01, 1.311932e-01, 2.786568e-01, 1.006028e+00, 3.703152e-01, 6.387103e-01, 1.108429e+00, 9.689539e-01, 2.293739e-01, 7.870770e-01, 3.195152e-02, 2.954186e-01, 9.490108e-01, 6.560250e-01, 5.368052e-01, 5.470369e-01, 7.256266e-01, 1.243547e+00,
1.600000e+00	1.225343e+00, 7.349026e-01, 6.204430e-01, 8.985689e-02, 2.593495e-01, 8.835663e-01, 3.711970e-01, 7.352047e-01, 1.046728e+00, 1.031033e+00, 4.340585e-01, 9.415444e-01, 2.052108e-02, 4.006237e-01, 1.088692e+00, 9.130391e-01, 5.138827e-01, 4.737381e-01, 4.895887e-01, 1.650893e+00,
1.800000e+00	1.273377e+00, 6.033289e-01, 6.041091e-01, 6.171068e-02, 1.818539e-01, 8.481261e-01, 3.153912e-01, 8.505368e-01, 1.113188e+00, 7.233935e-01, 6.226766e-01, 9.490055e-01, 1.481682e-02, 5.330905e-01, 1.088788e+00, 8.129051e-01, 3.691086e-01, 5.921935e-01, 3.194350e-01, 1.441402e+00,
2.000000e+00	1.468980e+00, 5.296571e-01, 4.320487e-01, 9.474122e-02, 2.119457e-01, 9.215926e-01, 2.347923e-01, 9.016574e-01, 9.611563e-01, 9.014840e-01, 6.758573e-01, 7.462661e-01, 1.831645e-02, 5.782124e-01, 1.006203e+00, 4.919361e-01, 3.246750e-01, 5.924416e-01, 1.723711e-01, 1.515215e+00,
0.000000e+00	1.377230e+00, 5.278543e-02, 2.894743e+00, 1.951611e+00, 2.371090e+00, 3.308534e+00, 1.281738e-01, 8.756561e-01, 4.853301e-01, 7.350146e-01, 2.068612e+00, 2.322832e-01, 1.068856e+00, 2.521377e+00, 1.747196e+00, 8.541509e-01, 1.587534e+00, 1.649826e+00, 2.941669e-01, 1.614431e+00,
2.000000e-01	8.402301e-01, 3.207937e-01, 2.568658e+00, 1.387065e+00, 1.539184e+00, 2.101094e+00, 8.602375e-02, 6.092340e-01, 6.764755e-01, 7.535525e-01, 1.131144e+00, 2.471427e-01, 8.322293e-01, 2.756751e+00, 1.283610e+00, 6.417352e-01, 1.368555e+00, 1.282815e+00, 1.903067e-01, 1.808069e+00,
4.000000e-01	9.288816e-01, 5.057967e-01, 2.641731e+00, 1.031552e+00, 1.118309e+00, 1.513253e+00, 6.806922e-02, 3.356856e-01, 7.588080e-01, 9.793931e-01, 7.648770e-01, 2.075550e-01, 6.778663e-01, 1.944564e+00, 7.680801e-01, 6.777445e-01, 1.063251e+00, 1.058932e+00, 1.520134e-01, 1.938917e+00,
6.000000e-01	1.180404e+00, 5.012415e-01, 2.358615e+00, 5.470282e-01, 1.197294e+00, 1.148278e+00, 9.688979e-02, 2.172813e-01, 8.218170e-01, 1.043381e+00, 3.769306e-01, 2.964237e-01, 3.547507e-01, 1.372328e+00, 6.892685e-01, 7.430784e-01, 1.011998e+00, 9.210276e-01, 9.354271e-02, 2.116316e+00,
8.000000e-01	9.418372e-01, 4.967292e-01, 1.723128e+00, 3.010955e-01, 8.155783e-01, 1.164899e+00, 1.193520e-01, 1.540445e-01, 1.045253e+00, 1.087504e+00, 2.002068e-01, 3.362351e-01, 2.232182e-01, 1.246096e+00, 6.518595e-01, 7.683110e-01, 8.866196e-01, 8.330171e-01, 5.846758e-02, 1.956652e+00,
1.000000e+00	1.417541e+00, 3.486432e-01, 1.485212e+00, 2.291615e-01, 6.001823e-01, 1.024145e+00, 1.695172e-01, 1.011489e-01, 1.008887e+00, 9.012636e-01, 1.242908e-01, 5.360626e-01, 1.090971e-01, 1.199476e+00, 6.898743e-01, 8.059652e-01, 6.278533e-01, 6.699618e-01, 3.818565e-02, 2.058406e+00,
1.200000e+00	1.456149e+00, 3.297449e-01, 1.309018e+00, 1.489058e-01, 4.166837e-01, 9.181946e-01, 2.659263e-01, 2.829790e-01, 9.095670e-01, 8.034534e-01, 1.138041e-01, 5.961452e-01, 8.364331e-02, 1.012645e+00, 7.878680e-01, 6.954406e-01, 6.030578e-01, 7.051803e-01, 2.405629e-02, 1.597161e+00,
1.400000e+00	1.084004e+00, 2.897189e-01, 8.749479e-01, 8.973929e-02, 3.819105e-01, 8.525265e-01, 2.368152e-01, 4.832158e-01, 8.313698e-01, 8.814099e-01, 2.490141e-01, 8.425578e-01, 5.211531e-02, 7.754311e-01, 8.745280e-01, 6.843502e-01, 3.843605e-01, 4.769281e-01, 1.408521e-02, 1.777664e+00,
1.600000e+00	1.120557e+00, 2.178080e-01, 6.175143e-01, 4.848882e-02, 2.636675e-01, 9.635744e-01, 3.022138e-01, 6.915556e-01, 1.063382e+00, 7.493777e-01, 4.535290e-01, 7.891095e-01, 4.834265e-02, 1.034611e+00, 1.058351e+00, 7.606227e-01, 3.827547e-01, 6.314936e-01, 1.046089e-02, 1.876952e+00,
1.800000e+00	1.461637e+00, 1.535420e-01, 5.581768e-01, 5.292305e-02, 2.154371e-01, 8.120070e-01, 2.709617e-01, 7.374684e-01, 9.951296e-01, 7.373529e-01, 6.114892e-01, 1.041517e+00, 4.461089e-02, 1.190171e+00, 8.363013e-01, 6.774480e-01, 2.383916e-01, 6.156078e-01, 5.233412e-03, 2.555482e+00,
2.000000e+00	1.446500e+00, 1.136107e-01, 4.633208e-01, 6.337477e-02, 2.458538e-01, 9.423168e-01, 2.310306e-01, 7.738581e-01, 9.072221e-01, 6.638044e-01, 5.687773e-01, 9.222212e-01, 5.521561e-02, 1.117214e+00, 1.177587e+00, 6.266580e-01, 3.123169e-01, 6.107000e-01, 3.929145e-03, 1.873501e+00,
0.000000e+00	1.025745e+00, 6.300586e-01, 1.370812e+00, 4.151139e-01, 3.294029e-01, 1.470593e+00, 1.704311e+00, 2.077598e+00, 2.045438e+00, 1.703311e+00, 1.783949e+00, 1.929765e+00, 2.220372e+00, 1.099725e-01, 2.156363e+00, 2.117799e+00, 1.567854e+00, 2.373680e+00, 2.323601e-01, 1.890655e+00,
2.000000e-01	9.547010e-01, 4.572324e-01, 1.372759e+00, 4.538860e-01, 5.038592e-01, 9.747137e-01, 1.864475e+00, 1.205920e+00, 1.466605e+00, 1.469087e+00, 7.989559e-01, 2.167375e+00, 1.171403e+00, 3.021560e-01, 1.846588e+00, 1.331746e+00, 1.215318e+00, 1.740526e+00, 1.532488e-01, 1.269991e+00,
4.000000e-01	8.361300e-01, 4.745379e-01, 1.477389e+00, 3.123768e-01, 6.125719e-01, 6.125093e-01, 1.332464e+00, 1.024093e+00, 9.862126e-01, 1.249540e+00, 5.452904e-01, 1.379936e+00, 8.091527e-01, 3.644585e-01, 1.226530e+00, 9.140220e-01, 7.867819e-01, 1.312829e+00, 2.270328e-01, 1.017208e+00,
6.000000e-01	1.137920e+00, 2.923665e-01, 1.181428e+00, 2.075520e-01, 5.797039e-01, 6.724645e-01, 8.453086e-01, 1.049808e+00, 6.523207e-01, 1.221031e+00, 4.041292e-01, 1.264088e+00, 7.410513e-01, 4.387134e-01, 1.465214e+00, 8.689956e-01, 5.510999e-01, 9.777168e-01, 1.357482e-01, 1.223805e+00,
8.000000e-01	1.221025e+00, 2.824680e-01, 1.054686e+00, 1.286521e-01, 5.257313e-01, 6.319405e-01, 4.816007e-01, 9.965711e-01, 6.636870e-01, 1.167800e+00, 4.277905e-01, 1.034953e+00, 5.363419e-01, 4.873540e-01, 1.011572e+00, 4.960281e-01, 3.009244e-01, 8.368975e-01, 1.119726e-01, 1.697697e+00,
1.000000e+00	1.066721e+00, 2.151530e-01, 6.392762e-01, 1.108971e-01, 5.122085e-01, 5.901582e-01, 3.304781e-01, 8.358311e-01, 6.993610e-01, 1.443783e+00, 5.220284e-01, 7.289764e-01, 4.142216e-01, 6.062300e-01, 1.137138e+00, 6.566980e-01, 2.835165e-01, 8.112147e-01, 1.053149e-01, 1.512593e+00,
1.200000e+00	1.191969e+00, 1.403566e-01, 5.311292e-01, 1.193068e-01, 3.586689e-01, 8.222222e-01, 2.748528e-01, 7.441923e-01, 7.371817e-01, 1.145628e+00, 6.437440e-01, 5.527945e-01, 2.881282e-01, 6.428524e-01, 1.208230e+00, 5.361347e-01, 1.932771e-01, 8.256777e-01, 5.366554e-02, 1.734350e+00,
1.400000e+00	1.338604e+00, 1.366477e-01, 4.216307e-01, 1.096309e-01, 3.583307e-01, 7.543444e-01, 1.468861e-01, 9.011194e-01, 5.768249e-01, 1.259598e+00, 6.587857e-01, 4.834545e-01, 2.010278e-01, 6.065886e-01, 9.771656e-01, 5.122741e-01, 1.944710e-01, 5.548156e-01, 3.383907e-02, 2.174290e+00,
1.600000e+00	1.401222e+00, 1.007948e-01, 3.313994e-01, 1.570004e-01, 3.370194e-01, 7.291192e-01, 1.066969e-01, 9.713686e-01, 5.872388e-01, 1.085524e+00, 7.166443e-01, 3.479153e-01, 1.700864e-01, 6.264271e-01, 1.161497e+00, 5.666132e-01, 1.585407e-01, 7.026742e-01, 2.223065e-02, 2.298962e+00,
1.800000e+00	1.336103e+00, 7.120956e-02, 3.000740e-01, 1.622107e-01, 3.101049e-01, 6.586903e-01, 1.003436e-01, 9.976574e-01, 6.136523e-01, 9.787411e-01, 8.138237e-01, 2.720262e-01, 2.041457e-01, 7.433676e-01, 1.035655e+00, 4.899417e-01, 1.651829e-01, 7.078414e-01, 1.330942e-02, 1.767241e+00,
2.000000e+00	1.039260e+00, 5.498183e-02, 1.948123e-01, 1.940782e-01, 3.063423e-01, 8.404323e-01, 5.261923e-02, 7.150762e-01, 7.024734e-01, 1.246794e+00, 7.552452e-01, 2.446399e-01, 2.255861e-01, 7.054247e-01, 1.158753e+00, 5.281421e-01, 1.796744e-01, 5.321587e-01, 1.177317e-02, 2.321974e+00,
0.000000e+00	9.301685e-01, 3.022219e+00, 3.170629e-01, 2.153418e+00, 1.769855e+00, 2.391918e+00, 4.658442e-01, 4.062947e-03, 2.718747e+00, 1.311773e+00, 4.892084e-01, 2.515552e-01, 2.041214e+00, 2.317105e+00, 1.890536e+00, 1.646973e+00, 3.941897e-01, 1.609631e+00, 1.413771e+00, 1.487408e-01,
2.000000e-01	1.053201e+00, 2.833774e+00, 2.336597e-01, 1.559340e+00, 1.290927e+00, 2.159798e+00, 4.430093e-01, 3.424157e-01, 1.989583e+00, 8.041960e-01, 6.924632e-01, 6.711097e-01, 1.220936e+00, 1.647012e+00, 1.114724e+00, 1.311749e+00, 5.758745e-01, 1.253733e+00, 1.520562e+00, 1.482350e-01,
4.000000e-01	1.273297e+00, 2.061217e+00, 2.187577e-01, 7.635686e-01, 8.674575e-01, 1.658515e+00, 3.771289e-01, 4.912226e-01, 1.614027e+00, 5.771538e-01, 6.805876e-01, 1.016894e+00, 6.679168e-01, 1.272027e+00, 8.573105e-01, 9.893898e-01, 6.252897e-01, 8.864453e-01, 1.213748e+00, 2.183906e-01,
6.000000e-01	1.170413e+00, 2.083087e+00, 2.082990e-01, 5.481278e-01, 7.626356e-01, 1.275355e+00, 4.920467e-01, 8.013467e-01, 1.148278e+00, 5.612463e-01, 9.272495e-01, 1.171579e+00, 3.437985e-01, 1.144408e+00, 8.993429e-01, 1.049283e+00, 7.595457e-01, 7.038486e-01, 1.012352e+00, 4.737962e-01,
8.000000e-01	1.019775e+00, 1.423861e+00, 1.786776e-01, 4.119143e-01, 5.611115e-01, 1.230458e+00, 5.525094e-01, 8.877215e-01, 1.190536e+00, 5.277396e-01, 7.977609e-01, 1.246274e+00, 1.583638e-01, 7.844458e-01, 9.228044e-01, 8.385636e-01, 7.053725e-01, 7.068068e-01, 1.125166e+00, 7.388118e-01,
1.000000e+00	1.120728e+00, 1.402652e+00, 2.002650e-01, 3.238606e-01, 5.853646e-01, 1.018724e+00, 4.232927e-01, 6.838805e-01, 1.015373e+00, 4.351792e-01, 7.810888e-01, 1.387773e+00, 1.198279e-01, 6.087352e-01, 1.082485e+00, 7.754744e-01, 6.027734e-01, 4.688782e-01, 9.590750e-01, 9.140875e-01,
1.200000e+00	1.053675e+00, 1.137460e+00, 1.465995e-01, 3.570488e-01, 4.465678e-01, 8.314699e-01, 3.847708e-01, 7.856777e-01, 1.015178e+00, 5.180782e-01, 1.004112e+00, 1.166721e+00, 7.047295e-02, 6.340921e-01, 1.015500e+00, 6.930013e-01, 4.791612e-01, 4.288101e-01, 7.162811e-01, 1.282008e+00,
1.400000e+00	1.173807e+00, 9.167269e-01, 1.080275e-01, 2.623505e-01, 4.432078e-01, 7.793720e-01, 2.433373e-01, 9.226400e-01, 9.077581e-01, 6.469199e-01, 9.452194e-01, 1.116688e+00, 5.697873e-02, 6.085414e-01, 1.032118e+00, 6.898881e-01, 2.821490e-01, 3.530644e-01, 4.274051e-01, 1.355716e+00,
1.600000e+00	1.165165e+00, 7.279446e-01, 1.008016e-01, 2.752877e-01, 4.584220e-01, 7.474849e-01, 2.047937e-01, 9.369771e-01, 8.551124e-01, 7.763664e-01, 9.105126e-01, 9.311485e-01, 5.033751e-02, 6.342021e-01, 1.117158e+00, 6.213314e-01, 2.551547e-01, 2.466875e-01, 3.064009e-01, 1.496115e+00,
1.800000e+00	9.441774e-01, 5.864233e-01, 8.595548e-02, 2.311725e-01, 4.344023e-01, 8.408961e-01, 1.473157e-01, 7.180622e-01, 8.541260e-01, 9.683328e-01, 8.568997e-01, 7.874482e-01, 5.999431e-02, 8.700656e-01, 9.985301e-01, 5.081999e-01, 2.045054e-01, 2.851073e-01, 1.701255e-01, 1.731216e+00,
2.000000e+00	1.319233e+00, 4.182185e-01, 6.070363e-02, 2.348114e-01, 4.422632e-01, 7.020158e-01, 1.265392e-01, 9.894736e-01, 6.629072e-01, 8.020636e-01, 9.597493e-01, 5.966965e-01, 7.259941e-02, 6.912505e-01, 8.397253e-01, 5.407746e-01, 2.012061e-01, 2.769730e-01, 1.366728e-01, 2.050832e+00,
0.000000e+00	2.299347e+00, 1.865756e+00, 2.201253e+00, 2.698152e+00, 1.178441e+00, 1.862584e+00, 2.146840e-01, 1.169667e+00, 2.197278e+00, 3.031758e+00, 2.780695e+00, 1.609819e+00, 3.306644e-02, 4.349705e-01, 3.396737e-01, 3.031523e+00, 2.828723e-01, 8.043254e-01, 1.457168e+00, 2.746296e-01,
2.000000e-01	1.556647e+00, 1.591234e+00, 1.714469e+00, 1.754316e+00, 8.279506e-01, 1.386450e+00, 2.726851e-01, 7.584855e-01, 1.337016e+00, 1.987012e+00, 1.293728e+00, 1.407472e+00, 1.641356e-02, 4.313535e-01, 4.221700e-01, 1.963829e+00, 3.908962e-01, 7.639529e-01, 1.360124e+00, 2.090573e-01,
4.000000e-01	1.306784e+00, 1.573620e+00, 1.563632e+00, 1.069053e+00, 4.506693e-01, 1.279580e+00, 3.871772e-01, 5.334154e-01, 9.869677e-01, 1.519092e+00, 6.005288e-01, 1.708663e+00, 9.614121e-03, 3.653178e-01, 5.210429e-01, 1.473186e+00, 5.511279e-01, 7.501821e-01, 1.324619e+00, 1.480038e-01,
6.000000e-01	1.436574e+00, 1.237999e+00, 1.326484e+00, 7.436897e-01, 3.968915e-01, 9.787561e-01, 4.573216e-01, 4.045911e-01, 1.299743e+00, 1.150182e+00, 4.140857e-01, 1.712538e+00, 5.695823e-03, 2.390032e-01, 8.656314e-01, 1.083571e+00, 6.404471e-01, 6.488484e-01, 1.067334e+00, 1.262833e-01,
8.000000e-01	1.262984e+00, 1.245594e+00, 8.171073e-01, 5.243092e-01, 2.964802e-01, 1.121269e+00, 4.220713e-01, 5.858767e-01, 1.050547e+00, 1.062395e+00, 4.162732e-01, 1.481178e+00, 5.334093e-03, 1.961077e-01, 9.964333e-01, 1.200867e+00, 4.926398e-01, 5.874301e-01, 1.155675e+00, 1.774668e-01,
1.000000e+00	1.282625e+00, 9.836314e-01, 6.651381e-01, 3.168636e-01, 2.291889e-01, 1.031076e+00, 3.562569e-01, 7.128418e-01, 1.262893e+00, 8.861287e-01, 4.960827e-01, 1.808737e+00, 1.316634e-02, 1.571312e-01, 7.417421e-01, 9.556667e-01, 4.757685e-01, 6.846200e-01, 1.096193e+00, 3.073049e-01,
1.200000e+00	1.416644e+00, 7.487121e-01, 5.084623e-01, 1.952449e-01, 2.213069e-01, 1.234353e+00, 4.017461e-01, 8.299099e-01, 9.383370e-01, 7.447137e-01, 6.377026e-01, 1.597438e+00, 5.659806e-02, 1.246765e-01, 1.004126e+00, 9.215732e-01, 4.790560e-01, 8.540541e-01, 7.740173e-01, 5.895714e-01,
1.400000e+00	1.334197e+00, 5.131783e-01, 5.569553e-01, 1.666839e-01, 1.874724e-01, 7.913038e-01, 2.558930e-01, 9.869835e-01, 9.838920e-01, 8.415245e-01, 7.167033e-01, 1.428043e+00, 1.070958e-01, 1.169000e-01, 8.699865e-01, 8.745577e-01, 4.510768e-01, 6.813871e-01, 1.045922e+00, 8.668912e-01,
1.600000e+00	1.219920e+00, 3.908233e-01, 3.425510e-01, 1.351802e-01, 2.009711e-01, 9.714357e-01, 2.402916e-01, 7.723406e-01, 9.334584e-01, 1.018177e+00, 7.708904e-01, 1.193304e+00, 2.209557e-01, 1.800125e-01, 9.693878e-01, 7.063936e-01, 3.742898e-01, 6.008687e-01, 7.123110e-01, 1.221031e+00,
1.800000e+00	1.310586e+00, 4.125232e-01, 2.988693e-01, 1.786670e-01, 2.059457e-01, 8.399301e-01, 1.946596e-01, 8.511692e-01, 8.608878e-01, 8.319064e-01, 9.041912e-01, 8.224969e-01, 2.350072e-01, 2.817408e-01, 1.041126e+00, 5.912575e-01, 3.133044e-01, 5.857317e-01, 5.395070e-01, 1.242153e+00,
2.000000e+00	1.044600e+00, 2.727155e-01, 2.041532e-01, 2.076702e-01, 1.894114e-01, 8.708687e-01, 1.610253e-01, 9.853636e-01, 8.855769e-01, 8.736387e-01, 8.338108e-01, 7.375977e-01, 2.550889e-01, 4.575602e-01, 1.231035e+00, 6.055519e-01, 3.548546e-01, 6.399035e-01, 3.259967e-01, 1.683700e+00,
0.000000e+00	1.795145e+00, 1.317372e+00, 3.033456e+00, 2.151203e+00, 2.232152e+00, 1.508075e+00, 1.781436e+00, 2.728035e+00, 1.880102e+00, 1.665879e+00, 1.103592e+00, 1.484831e+00, 3.822681e-01, 3.378258e-01, 1.956178e+00, 3.175545e-01, 9.622699e-01, 7.283052e-01, 7.163721e-01, 2.716134e+00,
2.000000e-01	1.270129e+00, 1.230477e+00, 2.356018e+00, 1.103645e+00, 1.244002e+00, 1.139271e+00, 1.484631e+00, 2.124683e+00, 1.107804e+00, 1.170391e+00, 5.631031e-01, 1.599708e+00, 2.585062e-01, 5.059195e-01, 1.563868e+00, 2.946220e-01, 8.567527e-01, 4.329070e-01, 5.106957e-01, 2.741162e+00,
4.000000e-01	1.642248e+00, 1.299613e+00, 1.527018e+00, 7.420006e-01, 9.174592e-01, 1.028909e+00, 9.819250e-01, 1.032362e+00, 7.986247e-01, 1.076318e+00, 3.400620e-01, 1.417571e+00, 1.164009e-01, 5.770840e-01, 8.747342e-01, 2.118659e-01, 8.112621e-01, 3.558726e-01, 3.068431e-01, 2.833702e+00,
6.000000e-01	1.486946e+00, 1.085425e+00, 1.324477e+00, 4.532183e-01, 6.192787e-01, 1.185619e+00, 6.079860e-01, 6.040971e-01, 8.354719e-01, 1.078486e+00, 2.113911e-01, 9.286715e-01, 7.724869e-02, 6.928934e-01, 1.130677e+00, 3.117441e-01, 6.811730e-01, 4.187499e-01, 2.306829e-01, 2.349848e+00,
8.000000e-01	1.719157e+00, 8.630646e-01, 1.170289e+00, 2.628297e-01, 3.837197e-01, 1.151490e+00, 4.616029e-01, 5.882686e-01, 9.551021e-01, 1.008493e+00, 1.403207e-01, 9.468052e-01, 4.554586e-02, 6.477721e-01, 8.272699e-01, 3.633334e-01, 5.393635e-01, 5.669054e-01, 1.214759e-01, 2.114763e+00,
1.000000e+00	1.336129e+00, 7.113690e-01, 9.313634e-01, 1.621477e-01, 3.271149e-01, 9.938336e-01, 3.929887e-01, 8.327306e-01, 1.095862e+00, 1.064432e+00, 2.421982e-01, 8.745635e-01, 1.943570e-02, 7.555387e-01, 1.074016e+00, 4.777918e-01, 4.817136e-01, 4.738438e-01, 7.560824e-02, 2.434201e+00,
1.200000e+00	1.612879e+00, 5.365618e-01, 7.204607e-01, 1.049224e-01, 2.578572e-01, 9.958776e-01, 3.009612e-01, 7.224997e-01, 9.731548e-01, 1.016034e+00, 4.091085e-01, 8.245070e-01, 1.278914e-02, 7.366265e-01, 1.022392e+00, 6.089894e-01, 4.325917e-01, 6.052375e-01, 4.556768e-02, 2.489292e+00,
1.400000e+00	1.577536e+00, 4.138008e-01, 5.573972e-01, 8.283099e-02, 1.584503e-01, 8.549729e-01, 2.549303e-01, 7.845130e-01, 9.487741e-01, 9.471664e-01, 5.872871e-01, 6.610459e-01, 8.884123e-03, 8.116606e-01, 1.065714e+00, 5.569424e-01, 4.041838e-01, 5.899211e-01, 2.461203e-02, 2.424292e+00,
1.600000e+00	1.270414e+00, 3.805080e-01, 4.820520e-01, 8.811585e-02, 1.385866e-01, 9.482176e-01, 2.099903e-01, 9.557022e-01, 9.132530e-01, 8.929852e-01, 5.898813e-01, 5.458981e-01, 7.812870e-03, 8.186502e-01, 1.064569e+00, 4.913721e-01, 3.567371e-01, 5.589796e-01, 2.007660e-02, 2.346281e+00,
1.800000e+00	1.497162e+00, 3.243805e-01, 4.006921e-01, 1.164194e-01, 1.731138e-01, 1.038502e+00, 1.808570e-01, 8.447488e-01, 7.734503e-01, 8.835735e-01, 7.246521e-01, 7.008541e-01, 1.239009e-02, 7.429028e-01, 1.061897e+00, 5.482044e-01, 3.114235e-01, 5.618226e-01, 1.247165e-02, 2.356324e+00,
2.000000e+00	1.364517e+00, 1.970446e-01, 2.728187e-01, 1.409953e-01, 1.360932e-01, 8.929900e-01, 1.285924e-01, 9.914673e-01, 7.496067e-01, 8.965003e-01, 8.641838e-01, 5.036499e-01, 2.462145e-02, 8.053238e-01, 1.200760e+00, 5.401476e-01, 2.863698e-01, 4.867199e-01, 7.299929e-03, 2.193099e+00,
0.000000e+00	1.601260e+00, 7.567813e-01, 1.752173e+00, 9.181302e-01, 1.256823e+00, 6.149443e-01, 2.412339e+00, 7.656243e-01, 1.864304e+00, 2.108634e+00, 4.721392e-01, 2.356062e+00, 1.965578e+00, 1.221298e-01, 1.618154e+00, 8.036983e-01, 6.628248e-02, 7.695864e-02, 8.364220e-01, 3.383376e+00,
2.000000e-01	1.686341e+00, 6.667610e-01, 1.437111e+00, 5.412825e-01, 8.808865e-01, 8.037259e-01, 1.811761e+00, 3.879110e-01, 1.434568e+00, 2.018608e+00, 2.748810e-01, 1.996051e+00, 1.510388e+00, 2.727356e-01, 1.080639e+00, 7.246268e-01, 1.001177e-01, 5.059498e-02, 4.451944e-01, 2.805616e+00,
4.000000e-01	1.335150e+00, 5.106237e-01, 1.301184e+00, 2.957677e-01, 4.726455e-01, 6.886383e-01, 1.085615e+00, 5.030088e-01, 1.554499e+00, 1.361652e+00, 2.007589e-01, 2.093503e+00, 6.672337e-01, 5.060743e-01, 1.163728e+00, 7.517772e-01, 1.231636e-01, 4.027199e-02, 2.646738e-01, 2.348989e+00,
6.000000e-01	1.347192e+00, 4.513054e-01, 9.143312e-01, 2.330782e-01, 3.500065e-01, 9.261978e-01, 9.392268e-01, 6.139464e-01, 1.141186e+00, 9.870153e-01, 3.132459e-01, 1.749945e+00, 4.130374e-01, 5.566001e-01, 9.899478e-01, 6.398316e-01, 1.464030e-01, 2.591801e-02, 1.804492e-01, 2.704903e+00,
8.000000e-01	1.605473e+00, 3.248274e-01, 5.761528e-01, 1.529199e-01, 2.485777e-01, 1.004054e+00, 6.704291e-01, 7.970121e-01, 1.111276e+00, 8.487492e-01, 5.315461e-01, 1.654828e+00, 2.635271e-01, 6.307699e-01, 1.157186e+00, 6.745884e-01, 2.269600e-01, 1.818199e-02, 1.116824e-01, 2.550751e+00,
1.000000e+00	1.436481e+00, 3.065110e-01, 6.013952e-01, 1.309600e-01, 2.025577e-01, 1.047968e+00, 6.015441e-01, 8.086124e-01, 1.158219e+00, 7.178279e-01, 5.810549e-01, 1.770414e+00, 1.490288e-01, 6.425435e-01, 9.853747e-01, 7.377502e-01, 2.449167e-01, 1.783650e-02, 7.818403e-02, 2.489132e+00,
1.200000e+00	1.632044e+00, 2.201631e-01, 4.110522e-01, 1.088038e-01, 1.732609e-01, 1.078875e+00, 4.700900e-01, 7.867653e-01, 1.044994e+00, 8.387559e-01, 7.309675e-01, 1.426226e+00, 7.608574e-02, 7.885289e-01, 8.730459e-01, 5.710623e-01, 2.653868e-01, 2.696889e-02, 5.041577e-02, 2.559405e+00,
1.400000e+00	1.389009e+00, 1.620698e-01, 3.259049e-01, 1.250729e-01, 1.495407e-01, 9.185262e-01, 4.079785e-01, 8.283142e-01, 9.264262e-01, 9.237118e-01, 7.739497e-01, 1.062194e+00, 7.277591e-02, 7.744304e-01, 1.209854e+00, 6.291944e-01, 3.000389e-01, 3.241631e-02, 2.677098e-02, 2.096507e+00,
1.600000e+00	1.413836e+00, 1.310842e-01, 2.618635e-01, 1.826321e-01, 1.989805e-01, 9.905918e-01, 2.667701e-01, 9.182691e-01, 8.828928e-01, 9.317275e-01, 8.137507e-01, 9.807269e-01, 6.416387e-02, 6.948616e-01, 1.038312e+00, 5.954627e-01, 2.526822e-01, 5.941560e-02, 2.149783e-02, 2.150024e+00,
1.800000e+00	1.391427e+00, 1.118409e-01, 1.913186e-01, 1.914175e-01, 1.904696e-01, 8.055018e-01, 2.404210e-01, 1.060235e+00, 6.552224e-01, 1.018974e+00, 7.755890e-01, 7.268027e-01, 9.991154e-02, 7.585148e-01, 8.603611e-01, 4.932659e-01, 2.720968e-01, 9.673109e-02, 1.087414e-02, 2.297663e+00,
2.000000e+00	1.273433e+00, 9.260115e-02, 1.581931e-01, 1.780883e-01, 1.717076e-01, 7.534925e-01, 1.421550e-01, 9.312094e-01, 7.509573e-01, 9.182681e-01, 7.865031e-01, 5.869716e-01, 1.402916e-01, 8.857757e-01, 1.199254e+00, 5.418552e-01, 2.612578e-01, 1.321735e-01, 7.764166e-03, 2.108500e+00,
0.000000e+00	1.612545e+00, 1.936302e-01, 4.328413e-01, 2.478779e+00, 2.273063e+00, 1.243365e+00, 1.907060e+00, 5.338952e-01, 8.965495e-01, 2.247306e+00, 1.686292e-01, 2.019142e+00, 1.882279e+00, 1.281231e+00, 2.183850e+00, 2.823964e+00, 1.453182e+00, 2.701781e+00, 9.638901e-01, 2.025091e+00,
2.000000e-01	1.587676e+00, 4.330753e-01, 8.088788e-01, 1.444337e+00, 1.270241e+00, 1.270007e+00, 1.332007e+00, 3.837526e-01, 9.339173e-01, 1.978773e+00, 4.530249e-01, 1.361053e+00, 1.004295e+00, 1.240815e+00, 1.604898e+00, 2.001223e+00, 1.174720e+00, 1.530866e+00, 5.531154e-01, 1.378315e+00,
4.000000e-01	1.531005e+00, 6.151283e-01, 7.525629e-01, 9.672878e-01, 8.918596e-01, 1.149577e+00, 1.043110e+00, 4.773878e-01, 1.064891e+00, 1.765164e+00, 4.476007e-01, 1.394194e+00, 5.981373e-01, 1.264955e+00, 1.409430e+00, 1.466214e+00, 9.786484e-01, 1.249965e+00, 4.702493e-01, 1.134785e+00,
6.000000e-01	1.519046e+00, 3.983682e-01, 6.968688e-01, 5.726118e-01, 5.671165e-01, 1.068532e+00, 6.352851e-01, 4.956173e-01, 9.607039e-01, 1.351994e+00, 6.140414e-01, 1.268727e+00, 3.021288e-01, 8.082052e-01, 1.039574e+00, 1.171391e+00, 7.593157e-01, 9.839653e-01, 4.741491e-01, 7.690773e-01,
8.000000e-01	1.387729e+00, 2.883875e-01, 6.197662e-01, 3.545520e-01, 3.390375e-01, 9.246683e-01, 5.382454e-01, 7.776174e-01, 1.049455e+00, 1.173875e+00, 6.215806e-01, 8.631721e-01, 2.121037e-01, 7.064317e-01, 1.334278e+00, 8.879463e-01, 5.695545e-01, 7.594543e-01, 6.182172e-01, 5.796151e-01,
1.000000e+00	1.499396e+00, 3.048282e-01, 5.408131e-01, 3.095382e-01, 2.555097e-01, 9.757227e-01, 4.058893e-01, 8.471563e-01, 8.916650e-01, 1.210635e+00, 6.243591e-01, 1.160547e+00, 2.494271e-01, 5.578219e-01, 8.843867e-01, 9.860614e-01, 4.765663e-01, 9.220948e-01, 7.523757e-01, 7.384549e-01,
1.200000e+00	1.180400e+00, 2.221493e-01, 3.691482e-01, 2.463722e-01, 2.269363e-01, 1.004972e+00, 3.274313e-01, 8.760055e-01, 1.081130e+00, 9.954679e-01, 8.732780e-01, 1.164141e+00, 4.242651e-01, 4.569759e-01, 1.154722e+00, 8.322717e-01, 4.171921e-01, 7.818751e-01, 8.030045e-01, 9.386886e-01,
1.400000e+00	1.424065e+00, 2.030424e-01, 3.719334e-01, 1.995890e-01, 1.719277e-01, 9.235685e-01, 3.186279e-01, 7.402381e-01, 6.326627e-01, 1.051118e+00, 7.672478e-01, 8.371549e-01, 4.415784e-01, 4.875868e-01, 1.172689e+00, 7.986194e-01, 3.431101e-01, 6.591135e-01, 6.409489e-01, 1.238456e+00,
1.600000e+00	1.217823e+00, 1.452222e-01, 2.861691e-01, 2.374989e-01, 1.877198e-01, 1.019200e+00, 2.058361e-01, 9.370758e-01, 8.092639e-01, 1.217162e+00, 7.333455e-01, 6.741047e-01, 4.375510e-01, 5.429653e-01, 1.287214e+00, 5.943509e-01, 3.271842e-01, 7.384495e-01, 4.357652e-01, 1.343742e+00,
1.800000e+00	1.087062e+00, 1.169939e-01, 2.155276e-01, 2.070697e-01, 1.961807e-01, 8.372031e-01, 1.437462e-01, 9.628533e-01, 7.241575e-01, 7.869738e-01, 7.351416e-01, 6.960828e-01, 4.530079e-01, 5.721389e-01, 1.023408e+00, 6.046204e-01, 2.490113e-01, 5.549471e-01, 2.974990e-01, 1.348742e+00,
2.000000e+00	1.010485e+00, 9.620060e-02, 1.754120e-01, 2.325188e-01, 2.598114e-01, 7.131209e-01, 1.168858e-01, 8.209859e-01, 7.401024e-01, 1.126590e+00, 8.116609e-01, 5.507633e-01, 3.915332e-01, 7.615235e-01, 1.049534e+00, 6.693245e-01, 3.208989e-01, 6.075271e-01, 1.782956e-01, 1.763150e+00,
0.000000e+00	1.647685e+00, 2.178756e+00, 1.821905e+00, 4.836276e-01, 2.296066e+00, 2.572894e+00, 3.540294e+00, 2.719430e+00, 2.043547e+00, 1.638613e+00, 2.836175e+00, 3.245455e+00, 1.427915e-01, 1.299895e+00, 5.859094e-01, 1.607202e+00, 2.497610e+00, 1.414328e+00, 9.351759e-01, 2.429235e+00,
2.000000e-01	1.305574e+00, 1.663018e+00, 2.451266e+00, 6.287681e-01, 1.429910e+00, 1.803339e+00, 2.354242e+00, 1.449556e+00, 1.000020e+00, 1.442023e+00, 1.644140e+00, 2.569840e+00, 1.055233e-01, 1.221573e+00, 2.895129e-01, 1.056845e+00, 2.018555e+00, 1.096177e+00, 5.500795e-01, 1.665990e+00,
4.000000e-01	1.238398e+00, 1.665807e+00, 2.103362e+00, 4.704218e-01, 8.436332e-01, 1.322911e+00, 1.458433e+00, 8.949376e-01, 5.894514e-01, 1.335767e+00, 7.961106e-01, 2.128187e+00, 4.194679e-02, 1.326221e+00, 3.560833e-01, 8.051190e-01, 1.629851e+00, 9.591701e-01, 3.360415e-01, 1.518768e+00,
6.000000e-01	1.262417e+00, 1.323851e+00, 2.285136e+00, 3.744721e-01, 7.264344e-01, 1.160501e+00, 7.390394e-01, 5.610164e-01, 8.115093e-01, 1.349229e+00, 5.980166e-01, 1.390547e+00, 2.165150e-02, 1.193393e+00, 4.667667e-01, 8.552030e-01, 1.246406e+00, 7.337124e-01, 1.774413e-01, 1.997949e+00,
8.000000e-01	1.149267e+00, 1.142225e+00, 1.913437e+00, 2.122644e-01, 5.579034e-01, 1.083438e+00, 5.749599e-01, 3.016115e-01, 9.678815e-01, 1.508731e+00, 2.984805e-01, 1.160312e+00, 1.643563e-02, 1.037776e+00, 5.788807e-01, 7.833165e-01, 9.145943e-01, 6.955565e-01, 1.200309e-01, 1.977242e+00,
1.000000e+00	1.453167e+00, 8.206785e-01, 1.570512e+00, 1.443581e-01, 4.311030e-01, 1.049813e+00, 4.182721e-01, 2.256477e-01, 8.948872e-01, 9.398836e-01, 1.269579e-01, 1.078054e+00, 7.672867e-03, 9.736870e-01, 8.370519e-01, 5.608497e-01, 6.288896e-01, 7.057070e-01, 7.958216e-02, 2.025879e+00,
1.200000e+00	1.102346e+00, 6.780396e-01, 1.498502e+00, 9.165185e-02, 3.742365e-01, 8.475486e-01, 3.698897e-01, 3.458398e-01, 9.401173e-01, 1.034545e+00, 1.087053e-01, 1.023855e+00, 4.177812e-03, 1.066876e+00, 9.127643e-01, 8.478800e-01, 6.417375e-01, 6.624400e-01, 4.646156e-02, 2.177724e+00,
1.400000e+00	1.249550e+00, 4.970357e-01, 9.892035e-01, 5.463089e-02, 2.435359e-01, 1.171183e+00, 3.902785e-01, 5.428603e-01, 9.260037e-01, 9.470563e-01, 1.486004e-01, 1.271431e+00, 3.006928e-03, 1.043225e+00, 1.066322e+00, 7.736199e-01, 5.156990e-01, 6.512408e-01, 2.982199e-02, 1.964630e+00,
1.600000e+00	1.293314e+00, 4.809516e-01, 1.030212e+00, 3.746303e-02, 1.974563e-01, 9.283934e-01, 3.179774e-01, 7.018632e-01, 1.101847e+00, 8.486277e-01, 2.988752e-01, 1.173487e+00, 3.130713e-03, 8.991220e-01, 1.186058e+00, 7.181526e-01, 4.777051e-01, 6.452868e-01, 1.931605e-02, 1.864483e+00,
1.800000e+00	1.378827e+00, 3.239735e-01, 6.402120e-01, 4.300706e-02, 1.832642e-01, 1.024825e+00, 2.685548e-01, 7.637124e-01, 1.174742e+00, 8.342358e-01, 4.963788e-01, 1.062494e+00, 4.186800e-03, 8.501728e-01, 1.232660e+00, 7.707300e-01, 3.942313e-01, 6.575206e-01, 1.327621e-02, 2.176760e+00,
2.000000e+00	1.283656e+00, 3.257727e-01, 5.793970e-01, 4.892563e-02, 1.681299e-01, 9.526104e-01, 2.791011e-01, 9.120946e-01, 8.705723e-01, 9.107006e-01, 6.505669e-01, 9.236688e-01, 7.005046e-03, 8.372568e-01, 1.123871e+00, 6.820034e-01, 3.400794e-01, 6.145845e-01, 6.412221e-03, 1.998551e+00,
0.000000e+00	2.219196e+00, 1.924777e+00, 2.796191e+00, 1.459615e+00, 2.371441e+00, 1.465312e-01, 2.686174e+00, 2.314332e+00, 1.289370e+00, 1.262565e+00, 2.305087e+00, 1.001983e+00, 2.548772e+00, 2.304056e+00, 1.976541e+00, 7.165529e-01, 1.623825e-01, 3.641365e-01, 1.352757e+00, 2.620342e+00,
2.000000e-01	1.784293e+00, 1.346033e+00, 2.108911e+00, 1.327819e+00, 1.336293e+00, 3.311443e-01, 1.443535e+00, 1.019601e+00, 7.331299e-01, 1.120111e+00, 1.340294e+00, 9.677880e-01, 1.619692e+00, 2.374105e+00, 1.221520e+00, 5.629993e-01, 1.527612e-01, 1.994946e-01, 9.793384e-01, 2.413303e+00,
4.000000e-01	1.418718e+00, 1.141130e+00, 1.458051e+00, 1.023004e+00, 7.643860e-01, 6.119883e-01, 1.015087e+00, 7.608300e-01, 4.950826e-01, 1.415229e+00, 8.772282e-01, 6.105049e-01, 8.251816e-01, 2.411295e+00, 9.736349e-01, 4.073630e-01, 1.115219e-01, 1.385669e-01, 5.787646e-01, 2.594273e+00,
6.000000e-01	1.465766e+00, 9.788020e-01, 1.133675e+00, 6.026269e-01, 5.481478e-01, 6.415607e-01, 6.597189e-01, 6.879018e-01, 7.972868e-01, 1.026424e+00, 4.011377e-01, 5.830494e-01, 5.041263e-01, 1.658629e+00, 9.241304e-01, 5.561166e-01, 8.146984e-02, 1.399275e-01, 2.867758e-01, 2.450349e+00,
8.000000e-01	1.648262e+00, 8.342170e-01, 9.526330e-01, 3.177885e-01, 3.830221e-01, 6.390258e-01, 4.310576e-01, 6.106332e-01, 8.623819e-01, 1.345462e+00, 4.071512e-01, 4.285245e-01, 2.421867e-01, 1.401869e+00, 9.285215e-01, 5.596904e-01, 1.198055e-01, 2.277674e-01, 2.540202e-01, 2.334336e+00,
1.000000e+00	1.526514e+00, 5.355997e-01, 6.959914e-01, 3.177251e-01, 2.774003e-01, 8.058499e-01, 3.335094e-01, 8.149674e-01, 8.639347e-01, 1.228555e+00, 5.817276e-01, 4.805196e-01, 1.248317e-01, 1.436586e+00, 1.237842e+00, 5.995429e-01, 1.197911e-01, 3.475243e-01, 1.599965e-01, 2.109083e+00,
1.200000e+00	1.111079e+00, 4.134189e-01, 6.616596e-01, 1.611209e-01, 2.397278e-01, 9.525323e-01, 2.253929e-01, 9.311085e-01, 8.551279e-01, 8.930673e-01, 6.383036e-01, 5.232184e-01, 7.068644e-02, 1.153954e+00, 9.924032e-01, 4.549283e-01, 1.855000e-01, 4.350606e-01, 9.022276e-02, 2.109966e+00,
1.400000e+00	1.319596e+00, 3.782835e-01, 4.550653e-01, 1.603989e-01, 1.976798e-01, 8.982936e-01, 1.980025e-01, 8.483367e-01, 9.625401e-01, 1.103798e+00, 7.630967e-01, 4.865624e-01, 4.005612e-02, 1.082647e+00, 1.154711e+00, 5.455918e-01, 1.754827e-01, 4.514468e-01, 4.762864e-02, 2.061103e+00,
1.600000e+00	1.347805e+00, 2.254163e-01, 3.591559e-01, 1.561606e-01, 1.972222e-01, 8.539166e-01, 1.654362e-01, 8.364635e-01, 8.243815e-01, 1.042667e+00, 7.046690e-01, 3.663831e-01, 3.461586e-02, 8.548610e-01, 1.069714e+00, 4.520955e-01, 2.224623e-01, 5.150904e-01, 3.181867e-02, 1.863101e+00,
1.800000e+00	1.112070e+00, 2.724225e-01, 2.572866e-01, 1.963798e-01, 2.299309e-01, 8.264014e-01, 1.191374e-01, 8.617776e-01, 7.698999e-01, 1.106348e+00, 8.604891e-01, 4.183705e-01, 4.463315e-02, 8.396881e-01, 1.055810e+00, 5.698030e-01, 2.002424e-01, 4.700155e-01, 2.176945e-02, 2.090159e+00,
2.000000e+00	1.105753e+00, 1.861667e-01, 2.333115e-01, 2.219451e-01, 1.775218e-01, 7.733779e-01, 9.884155e-02, 9.412583e-01, 7.113454e-01, 1.210676e+00, 7.717577e-01, 4.053233e-01, 4.093236e-02, 9.344386e-01, 1.146697e+00, 5.097289e-01, 2.632213e-01, 4.356668e-01, 1.291674e-02, 2.440740e+00,
0.000000e+00	1.116945e+00, 1.832446e+00, 2.988114e+00, 1.763822e+00, 1.436404e+00, 1.757512e+00, 1.184385e+00, 3.241354e-01, 2.140664e+00, 2.695091e+00, 2.730040e-01, 1.752057e+00, 1.182325e+00, 2.277334e+00, 5.620301e-01, 5.621274e-01, 4.036342e-02, 2.404679e+00, 2.638799e+00, 1.060794e+00,
2.000000e-01	1.350252e+00, 1.567080e+00, 1.940861e+00, 8.786838e-01, 1.406739e+00, 1.651697e+00, 9.342526e-01, 1.533469e-01, 1.714352e+00, 1.985500e+00, 1.480248e-01, 1.664082e+00, 8.531504e-01, 1.764553e+00, 4.043275e-01, 6.978791e-01, 3.206246e-01, 1.772112e+00, 1.651272e+00, 1.210053e+00,
4.000000e-01	1.429687e+00, 1.491293e+00, 1.559001e+00, 4.827992e-01, 8.672408e-01, 1.291598e+00, 8.444908e-01, 9.180890e-02, 1.562412e+00, 1.331495e+00, 8.448071e-02, 1.726303e+00, 4.936173e-01, 1.915947e+00, 5.663560e-01, 7.895712e-01, 4.972155e-01, 1.164641e+00, 1.036388e+00, 1.262278e+00,
6.000000e-01	1.303779e+00, 1.145158e+00, 1.320208e+00, 2.625118e-01, 5.465229e-01, 1.215991e+00, 7.050131e-01, 1.897427e-01, 1.333638e+00, 1.261906e+00, 6.720256e-02, 1.795832e+00, 2.592491e-01, 1.744082e+00, 5.946990e-01, 5.539311e-01, 4.700526e-01, 1.085058e+00, 7.924877e-01, 1.260345e+00,
8.000000e-01	1.278058e+00, 9.158071e-01, 1.002719e+00, 2.031736e-01, 3.183164e-01, 1.230301e+00, 5.453070e-01, 3.938503e-01, 1.122103e+00, 9.815581e-01, 1.456527e-01, 1.567427e+00, 1.901152e-01, 1.263146e+00, 8.248865e-01, 6.226561e-01, 4.221544e-01, 9.166176e-01, 4.206602e-01, 1.815802e+00,
1.000000e+00	1.528826e+00, 8.752122e-01, 9.533434e-01, 9.846248e-02, 2.893066e-01, 9.986374e-01, 4.645071e-01, 6.197124e-01, 1.107606e+00, 8.246452e-01, 2.863254e-01, 1.708404e+00, 8.936246e-02, 1.012327e+00, 7.792676e-01, 6.184009e-01, 5.239131e-01, 8.010395e-01, 3.172556e-01, 1.362806e+00,
1.200000e+00	1.550557e+00, 5.018932e-01, 6.774885e-01, 9.390831e-02, 2.429042e-01, 8.742565e-01, 4.291714e-01, 6.890031e-01, 9.810482e-01, 6.348783e-01, 5.463049e-01, 1.353852e+00, 4.638082e-02, 1.169279e+00, 8.498667e-01, 6.286243e-01, 3.768057e-01, 7.568396e-01, 1.571476e-01, 1.631266e+00,
1.400000e+00	1.343308e+00, 4.953956e-01, 5.281461e-01, 8.015923e-02, 2.000411e-01, 9.697466e-01, 3.518674e-01, 7.922781e-01, 1.007509e+00, 7.450307e-01, 7.457915e-01, 1.544108e+00, 2.538667e-02, 1.129751e+00, 1.043052e+00, 6.116395e-01, 3.816831e-01, 6.517431e-01, 1.240728e-01, 2.030819e+00,
1.600000e+00	1.433133e+00, 4.656923e-01, 3.687455e-01, 9.845520e-02, 1.552632e-01, 8.431678e-01, 3.309315e-01, 1.037001e+00, 9.121058e-01, 6.587073e-01, 8.083760e-01, 1.320707e+00, 1.646132e-02, 9.253263e-01, 9.447888e-01, 6.078626e-01, 3.770211e-01, 5.847017e-01, 6.524694e-02, 2.153337e+00,
1.800000e+00	1.182847e+00, 2.748369e-01, 3.262157e-01, 1.328566e-01, 1.843761e-01, 9.519236e-01, 2.306106e-01, 8.449275e-01, 8.351049e-01, 9.120796e-01, 7.593162e-01, 1.166443e+00, 1.716231e-02, 9.855999e-01, 9.586133e-01, 5.987708e-01, 4.158528e-01, 3.815097e-01, 3.554867e-02, 1.865441e+00,
2.000000e+00	1.272308e+00, 2.906974e-01, 2.384616e-01, 1.546033e-01, 1.926360e-01, 1.029741e+00, 1.992073e-01, 9.202800e-01, 7.694061e-01, 7.065636e-01, 8.194599e-01, 9.551312e-01, 2.813321e-02, 9.385869e-01, 1.198418e+00, 6.751372e-01, 3.043963e-01, 3.651521e-01, 2.619149e-02, 1.811256e+00,
0.000000e+00	1.689337e+00, 1.838898e+00, 2.926526e+00, 2.172611e+00, 6.233793e-01, 8.052817e-01, 1.451612e+00, 2.220064e+00, 7.828324e-01, 3.125677e+00, 2.567869e+00, 2.178092e+00, 1.000476e+00, 2.855339e+00, 2.698663e+00, 1.482900e+00, 1.380371e+00, 1.530309e+00, 2.863058e+00, 1.334722e+00,
2.000000e-01	1.316067e+00, 1.886003e+00, 2.747135e+00, 1.590213e+00, 3.835287e-01, 6.543194e-01, 8.730805e-01, 1.520467e+00, 4.770207e-01, 2.160681e+00, 1.436797e+00, 1.702880e+00, 6.258970e-01, 2.034969e+00, 1.882637e+00, 8.425927e-01, 9.363537e-01, 1.227252e+00, 1.907820e+00, 1.073777e+00,
4.000000e-01	1.074665e+00, 1.442964e+00, 2.109296e+00, 1.110743e+00, 4.125987e-01, 7.214025e-01, 5.435971e-01, 1.084145e+00, 3.773550e-01, 2.374731e+00, 7.644904e-01, 1.474848e+00, 3.408789e-01, 1.632718e+00, 1.317913e+00, 8.216325e-01, 5.488862e-01, 9.527527e-01, 1.269466e+00, 1.134427e+00,
6.000000e-01	1.148310e+00, 1.301789e+00, 1.636732e+00, 9.226098e-01, 5.321692e-01, 6.937694e-01, 3.090493e-01, 4.654460e-01, 5.730124e-01, 2.097118e+00, 4.271441e-01, 9.981241e-01, 2.122562e-01, 1.502823e+00, 1.244653e+00, 6.893906e-01, 4.275334e-01, 7.506085e-01, 8.861452e-01, 1.436216e+00,
8.000000e-01	1.273735e+00, 1.353570e+00, 1.320003e+00, 3.454015e-01, 4.179071e-01, 8.562545e-01, 2.612703e-01, 5.738704e-01, 7.739963e-01, 1.912603e+00, 2.765461e-01, 7.075655e-01, 1.066106e-01, 1.273956e+00, 1.140611e+00, 6.606163e-01, 3.472848e-01, 7.361596e-01, 5.052488e-01, 1.608860e+00,
1.000000e+00	1.053560e+00, 9.900252e-01, 1.053516e+00, 2.915521e-01, 3.299745e-01, 7.815180e-01, 2.030225e-01, 5.180187e-01, 8.987155e-01, 1.332381e+00, 2.445528e-01, 6.662719e-01, 6.403999e-02, 1.221820e+00, 1.161437e+00, 7.289077e-01, 2.450749e-01, 6.446343e-01, 2.765033e-01, 1.693307e+00,
1.200000e+00	1.375307e+00, 7.225269e-01, 7.456207e-01, 1.896735e-01, 2.669509e-01, 7.880771e-01, 1.691947e-01, 8.518067e-01, 9.292193e-01, 1.265044e+00, 4.162741e-01, 5.560266e-01, 4.024611e-02, 1.112844e+00, 1.222835e+00, 6.775756e-01, 2.381312e-01, 6.280552e-01, 1.962395e-01, 1.809912e+00,
1.400000e+00	1.337263e+00, 5.963739e-01, 6.593897e-01, 1.335638e-01, 1.775450e-01, 7.664116e-01, 1.574290e-01, 8.759729e-01, 6.814615e-01, 1.163633e+00, 4.958193e-01, 6.176139e-01, 2.755204e-02, 1.120412e+00, 1.016928e+00, 5.814350e-01, 2.163090e-01, 6.785340e-01, 1.191440e-01, 1.789369e+00,
1.600000e+00	1.406923e+00, 4.627906e-01, 4.862663e-01, 1.108341e-01, 2.112615e-01, 8.314415e-01, 1.417798e-01, 7.649708e-01, 9.169200e-01, 1.011525e+00, 6.518083e-01, 4.212470e-01, 1.713899e-02, 1.024675e+00, 1.089969e+00, 6.770407e-01, 2.477617e-01, 7.228933e-01, 6.737176e-02, 1.855333e+00,
1.800000e+00	1.026040e+00, 3.160028e-01, 3.847532e-01, 1.461591e-01, 2.468003e-01, 9.283026e-01, 1.430033e-01, 8.916656e-01, 8.017642e-01, 1.076075e+00, 8.691872e-01, 6.714399e-01, 1.470758e-02, 8.058317e-01, 1.047612e+00, 5.553096e-01, 1.972805e-01, 5.142779e-01, 3.963936e-02, 1.543837e+00,
2.000000e+00	1.290374e+00, 3.218564e-01, 3.238483e-01, 1.260607e-01, 2.300137e-01, 9.241235e-01, 1.099984e-01, 9.507435e-01, 6.663391e-01, 1.309202e+00, 7.324271e-01, 5.224284e-01, 2.328577e-02, 8.751570e-01, 1.011607e+00, 5.282815e-01, 2.512075e-01, 6.610761e-01, 3.041780e-02, 1.750113e+00,
0.000000e+00	8.453404e-01, 1.370515e+00, 1.628327e+00, 1.561642e+00, 1.276278e+00, 2.045485e+00, 1.673726e+00, 2.081333e+00, 2.113846e+00, 2.735825e+00, 2.331188e+00, 8.449021e-01, 4.080403e-01, 3.061966e+00, 5.300158e-01, 1.889861e+00, 3.173667e+00, 1.566210e+00, 2.877674e+00, 8.743456e-01,
2.000000e-01	7.221005e-01, 1.450979e+00, 1.592969e+00, 1.674331e+00, 1.026999e+00, 1.538808e+00, 1.184139e+00, 1.550455e+00, 1.152273e+00, 1.685519e+00, 1.223777e+00, 1.137587e+00, 4.981790e-01, 2.558411e+00, 4.750327e-01, 1.357532e+00, 2.494056e+00, 9.945987e-01, 1.925533e+00, 6.648094e-01,
4.000000e-01	8.325767e-01, 1.638727e+00, 1.591777e+00, 1.077016e+00, 8.498138e-01, 9.439346e-01, 7.340340e-01, 9.798448e-01, 7.220537e-01, 1.537882e+00, 7.247099e-01, 1.108882e+00, 5.631284e-01, 1.325832e+00, 6.080625e-01, 7.958429e-01, 1.187091e+00, 9.277276e-01, 1.555953e+00, 6.013383e-01,
6.000000e-01	9.852224e-01, 1.279860e+00, 1.725623e+00, 5.644704e-01, 9.871591e-01, 6.857551e-01, 6.193699e-01, 6.902474e-01, 7.995636e-01, 1.718101e+00, 4.134522e-01, 8.141970e-01, 5.675005e-01, 1.390675e+00, 6.466722e-01, 8.422247e-01, 1.053792e+00, 8.038830e-01, 1.619189e+00, 8.483751e-01,
8.000000e-01	1.019804e+00, 1.237342e+00, 1.506769e+00, 4.026176e-01, 8.987531e-01, 5.471814e-01, 4.323235e-01, 4.599112e-01, 9.058923e-01, 1.431605e+00, 2.663746e-01, 6.803413e-01, 4.538585e-01, 1.237192e+00, 6.801811e-01, 9.004886e-01, 8.486103e-01, 6.971225e-01, 9.925670e-01, 1.123110e+00,
1.000000e+00	1.050520e+00, 7.527065e-01, 1.222306e+00, 2.555325e-01, 7.520554e-01, 7.437522e-01, 3.451297e-01, 4.363320e-01, 9.500750e-01, 1.332254e+00, 1.528175e-01, 6.721209e-01, 3.594692e-01, 8.404938e-01, 7.650018e-01, 8.397224e-01, 4.779252e-01, 7.129275e-01, 6.418226e-01, 1.338469e+00,
1.200000e+00	1.307951e+00, 6.884999e-01, 8.739725e-01, 1.382188e-01, 3.806593e-01, 7.525413e-01, 3.530792e-01, 5.226003e-01, 1.133599e+00, 1.267190e+00, 2.148395e-01, 6.861897e-01, 2.598100e-01, 1.049417e+00, 7.545129e-01, 8.386197e-01, 3.084346e-01, 5.874011e-01, 6.346717e-01, 1.359933e+00,
1.400000e+00	1.294211e+00, 5.934681e-01, 7.712198e-01, 1.055876e-01, 4.120919e-01, 6.457491e-01, 3.286113e-01, 6.319056e-01, 1.010646e+00, 1.147345e+00, 4.539307e-01, 7.981048e-01, 1.545418e-01, 8.746507e-01, 8.448102e-01, 6.299867e-01, 2.819406e-01, 6.243539e-01, 3.865016e-01, 1.412666e+00,
1.600000e+00	1.257351e+00, 4.000937e-01, 5.571636e-01, 8.710785e-02, 3.455256e-01, 7.885972e-01, 2.970615e-01, 9.831783e-01, 8.946377e-01, 1.159327e+00, 5.760862e-01, 7.998118e-01, 1.083186e-01, 9.259643e-01, 9.527599e-01, 7.041604e-01, 2.177430e-01, 5.857655e-01, 2.572472e-01, 1.548695e+00,
1.800000e+00	1.281780e+00, 3.364392e-01, 4.940946e-01, 1.054806e-01, 2.855224e-01, 7.017046e-01, 2.486152e-01, 8.606392e-01, 8.492011e-01, 8.310461e-01, 7.154186e-01, 8.490616e-01, 8.130551e-02, 7.998834e-01, 1.086654e+00, 6.226380e-01, 2.161315e-01, 7.159026e-01, 1.537562e-01, 1.732785e+00,
2.000000e+00	1.339600e+00, 2.711903e-01, 3.688027e-01, 9.257697e-02, 2.191855e-01, 6.932447e-01, 1.986323e-01, 7.557376e-01, 1.034888e+00, 8.232790e-01, 7.613903e-01, 6.825328e-01, 6.786857e-02, 9.905818e-01, 1.211176e+00, 6.842366e-01, 2.245446e-01, 6.172351e-01, 7.770743e-02, 2.089942e+00,
0.000000e+00	2.549229e+00, 1.245690e+00, 2.887657e+00, 5.034269e-01, 2.672557e+00, 6.011761e-01, 2.041749e+00, 2.637606e+00, 9.748948e-02, 2.649852e+00, 9.045869e-01, 9.350163e-01, 2.109497e+00, 7.632300e-01, 6.278867e-01, 2.778284e+00, 1.115264e-01, 1.133937e+00, 1.695351e-01, 1.270980e+00,
2.000000e-01	1.810252e+00, 1.305712e+00, 2.499848e+00, 3.984902e-01, 1.646185e+00, 8.745071e-01, 1.339956e+00, 1.490203e+00, 5.802536e-02, 2.175084e+00, 5.066252e-01, 8.097790e-01, 1.187925e+00, 7.377481e-01, 4.153035e-01, 1.960698e+00, 1.283972e-01, 1.324254e+00, 2.194533e-01, 1.058037e+00,
4.000000e-01	1.960871e+00, 9.890122e-01, 1.916477e+00, 2.021620e-01, 1.269835e+00, 7.619000e-01, 9.577145e-01, 1.022340e+00, 1.021475e-01, 1.922305e+00, 2.791251e-01, 6.583930e-01, 6.091931e-01, 6.477441e-01, 3.252668e-01, 1.411732e+00, 1.329544e-01, 8.706211e-01, 4.058955e-01, 7.486325e-01,
6.000000e-01	1.484742e+00, 7.764843e-01, 1.339832e+00, 1.702860e-01, 6.398732e-01, 8.768298e-01, 5.747361e-01, 4.946916e-01, 4.346630e-01, 1.839634e+00, 1.449503e-01, 4.677893e-01, 3.798662e-01, 4.970820e-01, 3.709648e-01, 1.235080e+00, 2.017464e-01, 8.138551e-01, 4.634082e-01, 6.849359e-01,
8.000000e-01	1.556152e+00, 6.330481e-01, 1.154551e+00, 9.891032e-02, 5.241295e-01, 8.809104e-01, 3.455524e-01, 5.965436e-01, 7.718547e-01, 1.955150e+00, 1.720423e-01, 4.034582e-01, 2.368448e-01, 3.405888e-01, 6.775860e-01, 1.058575e+00, 2.075542e-01, 7.921486e-01, 6.748588e-01, 6.975531e-01,
1.000000e+00	1.823456e+00, 5.013023e-01, 8.587032e-01, 6.040579e-02, 2.581913e-01, 7.319478e-01, 2.246054e-01, 7.366255e-01, 7.216295e-01, 1.640746e+00, 2.551171e-01, 3.440043e-01, 1.438646e-01, 2.622125e-01, 8.351122e-01, 8.067798e-01, 1.928451e-01, 7.067913e-01, 8.649105e-01, 9.439399e-01,
1.200000e+00	1.735869e+00, 4.152418e-01, 6.374158e-01, 5.814977e-02, 2.537131e-01, 9.659405e-01, 1.820696e-01, 9.188797e-01, 8.349274e-01, 1.289151e+00, 5.014680e-01, 3.168531e-01, 1.402461e-01, 3.995498e-01, 1.006494e+00, 8.132949e-01, 2.808196e-01, 5.994060e-01, 7.968600e-01, 1.135309e+00,
1.400000e+00	1.368405e+00, 2.987361e-01, 5.449211e-01, 5.401186e-02, 1.824925e-01, 8.886377e-01, 1.568061e-01, 9.915290e-01, 8.083358e-01, 1.392678e+00, 5.469035e-01, 3.578249e-01, 1.113622e-01, 4.314333e-01, 9.543425e-01, 7.371475e-01, 2.930734e-01, 7.056234e-01, 5.332753e-01, 1.217374e+00,
1.600000e+00	1.314865e+00, 2.640459e-01, 3.831079e-01, 8.689606e-02, 1.540465e-01, 8.316043e-01, 1.565821e-01, 7.958110e-01, 9.407967e-01, 1.533967e+00, 7.524279e-01, 3.024839e-01, 1.135125e-01, 4.446665e-01, 9.691407e-01, 6.390144e-01, 2.899623e-01, 7.070355e-01, 3.628306e-01, 1.519890e+00,
1.800000e+00	1.291612e+00, 1.882770e-01, 3.259531e-01, 1.288982e-01, 1.628381e-01, 1.003506e+00, 1.148727e-01, 7.867701e-01, 9.340063e-01, 1.148986e+00, 7.772329e-01, 3.502737e-01, 1.143333e-01, 5.099376e-01, 1.002822e+00, 7.848509e-01, 2.674218e-01, 6.850620e-01, 1.938201e-01, 1.411208e+00,
2.000000e+00	1.329219e+00, 1.497354e-01, 2.645687e-01, 1.348613e-01, 1.766014e-01, 8.570820e-01, 1.018311e-01, 9.650795e-01, 8.446861e-01, 1.275547e+00, 6.134415e-01, 3.038665e-01, 1.106210e-01, 5.812720e-01, 8.079345e-01, 4.622754e-01, 2.072545e-01, 6.362903e-01, 1.499185e-01, 1.553210e+00,
0.000000e+00	1.567408e+00, 2.740795e+00, 1.358891e-01, 1.369502e+00, 3.572668e-01, 1.150179e+00, 6.951649e-01, 1.906074e+00, 1.377490e+00, 6.780967e-01, 1.407069e+00, 2.535392e+00, 1.688456e+00, 8.739341e-02, 1.968041e-01, 1.637520e+00, 1.367684e-01, 1.679212e+00, 1.558475e+00, 9.599830e-01,
2.000000e-01	1.136240e+00, 2.729250e+00, 1.394366e-01, 1.279669e+00, 3.327271e-01, 9.747884e-01, 5.112021e-01, 1.203583e+00, 7.413105e-01, 6.201759e-01, 1.470984e+00, 2.008371e+00, 1.279188e+00, 8.792301e-02, 5.373918e-01, 1.285271e+00, 1.881707e-01, 1.701323e+00, 1.294123e+00, 7.881638e-01,
4.000000e-01	9.005360e-01, 2.040539e+00, 8.848940e-02, 8.480037e-01, 3.689322e-01, 8.397776e-01, 2.667434e-01, 1.204640e+00, 4.667697e-01, 6.471052e-01, 1.177863e+00, 1.689987e+00, 6.693298e-01, 9.818224e-02, 6.615454e-01, 7.029433e-01, 2.191193e-01, 8.921572e-01, 1.250117e+00, 6.592041e-01,
6.000000e-01	7.770115e-01, 1.571873e+00, 6.689207e-02, 7.889241e-01, 4.944487e-01, 5.702172e-01, 2.579027e-01, 1.220112e+00, 4.128401e-01, 8.492425e-01, 1.070418e+00, 1.417070e+00, 3.373246e-01, 1.789887e-01, 7.910527e-01, 6.405298e-01, 1.466403e-01, 6.192415e-01, 8.865856e-01, 1.140200e+00,
8.000000e-01	7.782725e-01, 1.257935e+00, 5.359641e-02, 5.595009e-01, 5.648916e-01, 3.772133e-01, 1.461086e-01, 8.738084e-01, 4.104648e-01, 1.215227e+00, 8.806613e-01, 1.032851e+00, 1.682358e-01, 3.399963e-01, 9.217001e-01, 4.616056e-01, 1.251860e-01, 4.777837e-01, 5.969475e-01, 1.394611e+00,
1.000000e+00	7.746941e-01, 9.121673e-01, 4.071871e-02, 5.261211e-01, 6.410922e-01, 3.240708e-01, 1.016024e-01, 1.034517e+00, 4.271801e-01, 1.005945e+00, 9.692780e-01, 7.649550e-01, 1.324496e-01, 4.015372e-01, 1.026990e+00, 4.593084e-01, 7.395911e-02, 4.445146e-01, 3.715009e-01, 1.413116e+00,
1.200000e+00	8.186617e-01, 8.189322e-01, 4.076573e-02, 3.948378e-01, 7.553581e-01, 2.155622e-01, 5.296194e-02, 1.068905e+00, 5.837348e-01, 1.137070e+00, 1.047060e+00, 5.600591e-01, 1.020204e-01, 5.830809e-01, 8.279795e-01, 4.512619e-01, 5.362183e-02, 4.702092e-01, 2.553476e-01, 1.390781e+00,
1.400000e+00	1.038465e+00, 5.735959e-01, 2.522765e-02, 3.691967e-01, 7.157348e-01, 2.803763e-01, 3.917808e-02, 9.023670e-01, 5.837441e-01, 1.100277e+00, 8.455730e-01, 4.895978e-01, 7.685533e-02, 5.277044e-01, 6.486995e-01, 4.472978e-01, 3.965895e-02, 4.432073e-01, 1.614292e-01, 1.837646e+00,
1.600000e+00	9.404549e-01, 4.691421e-01, 2.389324e-02, 3.278790e-01, 6.732288e-01, 2.958920e-01, 2.889306e-02, 8.510412e-01, 6.980029e-01, 1.269330e+00, 8.565401e-01, 2.910629e-01, 1.171409e-01, 5.882688e-01, 9.778968e-01, 4.083788e-01, 2.830880e-02, 5.397023e-01, 8.676168e-02, 2.298017e+00,
1.800000e+00	9.754096e-01, 3.421589e-01, 1.661945e-02, 3.261958e-01, 6.179427e-01, 3.593407e-01, 2.671781e-02, 1.023996e+00, 6.848684e-01, 1.311007e+00, 9.708451e-01, 2.630586e-01, 1.254130e-01, 7.370783e-01, 1.074116e+00, 4.309985e-01, 2.468607e-02, 5.083447e-01, 5.417005e-02, 1.923228e+00,
2.000000e+00	1.015415e+00, 3.340950e-01, 1.562905e-02, 2.656873e-01, 6.352399e-01, 3.791148e-01, 2.673743e-02, 1.058745e+00, 6.755731e-01, 1.170234e+00, 8.145094e-01, 2.134736e-01, 1.749440e-01, 8.489659e-01, 9.275350e-01, 4.356917e-01, 2.153839e-02, 4.641885e-01, 3.766649e-02, 2.113537e+00,
0.000000e+00	1.458165e+00, 2.886835e+00, 1.347462e+00, 2.502949e+00, 3.126711e+00, 8.301944e-01, 2.008203e+00, 2.173299e+00, 1.546732e+00, 2.405773e+00, 2.602761e+00, 1.649367e+00, 2.117707e+00, 3.502460e-02, 2.510767e+00, 1.994622e+00, 2.252967e+00, 1.777446e+00, 2.101842e+00, 2.494608e+00,
2.000000e-01	9.101298e-01, 2.572552e+00, 1.378506e+00, 1.984063e+00, 1.570355e+00, 8.459602e-01, 1.209701e+00, 1.258206e+00, 1.027529e+00, 2.092201e+00, 1.517151e+00, 1.756378e+00, 1.030082e+00, 2.035179e-01, 1.632563e+00, 1.481558e+00, 1.256964e+00, 1.129772e+00, 1.511736e+00, 2.194543e+00,
4.000000e-01	8.160630e-01, 2.060231e+00, 1.467753e+00, 1.896932e+00, 1.528486e+00, 4.495856e-01, 9.449274e-01, 6.288301e-01, 7.666739e-01, 1.866948e+00, 7.911109e-01, 1.197373e+00, 4.785095e-01, 3.276070e-01, 9.827284e-01, 1.145358e+00, 8.992328e-01, 8.009860e-01, 1.070499e+00, 1.995102e+00,
6.000000e-01	9.415423e-01, 1.901491e+00, 1.113460e+00, 8.743985e-01, 1.075120e+00, 4.753267e-01, 6.437549e-01, 4.904968e-01, 8.782310e-01, 1.482718e+00, 5.713328e-01, 1.013587e+00, 4.077145e-01, 5.372023e-01, 6.735556e-01, 9.096656e-01, 5.990294e-01, 6.666643e-01, 6.836989e-01, 1.628537e+00,
8.000000e-01	1.027942e+00, 1.150207e+00, 1.158714e+00, 5.211074e-01, 9.902214e-01, 4.166849e-01, 4.946805e-01, 4.059407e-01, 9.391677e-01, 1.382815e+00, 4.381810e-01, 8.935154e-01, 2.057534e-01, 5.530582e-01, 5.741562e-01, 8.004212e-01, 3.606725e-01, 7.531212e-01, 3.811500e-01, 1.531196e+00,
1.000000e+00	1.276191e+00, 1.079806e+00, 6.928276e-01, 3.547047e-01, 8.058326e-01, 5.538569e-01, 4.431300e-01, 4.192347e-01, 1.038263e+00, 1.255684e+00, 5.345017e-01, 8.840557e-01, 1.153872e-01, 6.762195e-01, 6.654871e-01, 7.652471e-01, 2.338715e-01, 6.939277e-01, 2.403018e-01, 1.626202e+00,
1.200000e+00	1.019387e+00, 8.082962e-01, 6.413847e-01, 2.398123e-01, 5.577334e-01, 5.827506e-01, 3.588517e-01, 6.614379e-01, 1.103212e+00, 1.069863e+00, 6.255629e-01, 7.214668e-01, 6.321339e-02, 6.216327e-01, 6.872418e-01, 7.440040e-01, 1.715448e-01, 6.738134e-01, 1.295420e-01, 1.553253e+00,
1.400000e+00	1.296409e+00, 6.508364e-01, 3.997080e-01, 1.957652e-01, 5.018604e-01, 5.937022e-01, 2.940218e-01, 6.375716e-01, 9.700343e-01, 1.018572e+00, 7.699785e-01, 8.916379e-01, 3.574386e-02, 6.600416e-01, 8.737232e-01, 6.523685e-01, 1.424303e-01, 6.053685e-01, 1.095162e-01, 1.538521e+00,
1.600000e+00	1.001372e+00, 5.906089e-01, 3.356670e-01, 2.168217e-01, 4.293172e-01, 7.255356e-01, 2.661524e-01, 8.631120e-01, 9.286301e-01, 9.164379e-01, 7.244402e-01, 8.762550e-01, 2.435828e-02, 7.325639e-01, 9.622477e-01, 7.150378e-01, 1.516140e-01, 5.581202e-01, 4.774700e-02, 1.511749e+00,
1.800000e+00	1.375774e+00, 4.950169e-01, 2.651699e-01, 2.181972e-01, 3.765614e-01, 7.630288e-01, 2.442976e-01, 8.324924e-01, 8.324655e-01, 1.003760e+00, 7.676370e-01, 7.497762e-01, 1.867310e-02, 7.899277e-01, 9.079132e-01, 6.627768e-01, 1.326193e-01, 5.759756e-01, 4.404110e-02, 1.755728e+00,
2.000000e+00	1.203731e+00, 3.777532e-01, 2.268212e-01, 2.044867e-01, 3.432956e-01, 8.458569e-01, 2.129676e-01, 8.257086e-01, 9.043180e-01, 8.050463e-01, 8.133460e-01, 7.686242e-01, 2.495172e-02, 8.180300e-01, 8.847477e-01, 6.589166e-01, 1.562306e-01, 5.579252e-01, 2.788321e-02, 2.119385e+00,
0.000000e+00	2.556919e+00, 2.919878e+00, 2.451383e+00, 1.497458e+00, 2.443219e+00, 1.178924e+00, 1.413477e+00, 3.595721e-01, 7.254225e-01, 2.496568e+00, 1.449612e+00, 3.953664e-01, 7.857326e-01, 1.403603e-01, 2.433759e-01, 2.503272e+00, 3.058351e+00, 4.332649e-01, 2.009204e+00, 1.193578e+00,
2.000000e-01	1.702899e+00, 2.443203e+00, 1.986193e+00, 1.383816e+00, 1.749072e+00, 1.001574e+00, 8.127964e-01, 2.008196e-01, 8.622453e-01, 2.201670e+00, 7.457382e-01, 3.239494e-01, 3.893203e-01, 2.367144e-01, 1.340117e-01, 2.394849e+00, 1.838265e+00, 5.212448e-01, 1.401363e+00, 9.523478e-01,
4.000000e-01	1.764657e+00, 2.111203e+00, 2.371272e+00, 6.972449e-01, 1.247562e+00, 9.336421e-01, 6.444420e-01, 1.206913e-01, 9.904038e-01, 1.845547e+00, 4.608947e-01, 4.166090e-01, 2.516644e-01, 2.489338e-01, 1.456185e-01, 1.539399e+00, 1.303107e+00, 5.589270e-01, 1.517177e+00, 7.398693e-01,
6.000000e-01	1.637206e+00, 1.677530e+00, 2.015656e+00, 4.821566e-01, 6.944339e-01, 9.994744e-01, 4.183914e-01, 8.176530e-02, 9.023852e-01, 1.433811e+00, 2.319476e-01, 4.461602e-01, 1.184379e-01, 1.793181e-01, 3.718192e-01, 1.522004e+00, 8.842887e-01, 6.455802e-01, 1.075780e+00, 5.593941e-01,
8.000000e-01	1.286812e+00, 1.228475e+00, 1.824618e+00, 3.030311e-01, 4.148983e-01, 1.165493e+00, 3.906584e-01, 6.145567e-02, 1.119242e+00, 1.069710e+00, 1.446863e-01, 5.952025e-01, 6.507874e-02, 1.214904e-01, 6.246051e-01, 1.009782e+00, 8.856181e-01, 6.668039e-01, 9.830432e-01, 4.118117e-01,
1.000000e+00	1.629566e+00, 1.181063e+00, 1.199036e+00, 1.714719e-01, 2.594402e-01, 8.585606e-01, 3.533810e-01, 2.072635e-01, 1.140555e+00, 1.298406e+00, 8.781240e-02, 6.199887e-01, 4.339240e-02, 1.138408e-01, 8.789625e-01, 1.144265e+00, 6.103788e-01, 6.317057e-01, 1.132325e+00, 6.062372e-01,
1.200000e+00	1.528801e+00, 8.561548e-01, 1.174063e+00, 1.210771e-01, 2.137233e-01, 9.860970e-01, 2.960231e-01, 5.156244e-01, 8.891274e-01, 1.137817e+00, 1.004868e-01, 7.449738e-01, 3.591371e-02, 7.729228e-02, 7.532186e-01, 9.058188e-01, 6.364667e-01, 6.216585e-01, 9.082597e-01, 6.424680e-01,
1.400000e+00	1.326876e+00, 6.336723e-01, 9.301163e-01, 6.600701e-02, 1.572329e-01, 8.154025e-01, 3.322814e-01, 6.091669e-01, 8.731702e-01, 1.039557e+00, 2.605359e-01, 8.250582e-01, 5.257244e-02, 9.179024e-02, 7.184778e-01, 9.687405e-01, 4.734767e-01, 5.693859e-01, 1.022288e+00, 8.613405e-01,
1.600000e+00	1.340651e+00, 5.103938e-01, 6.944019e-01, 5.147082e-02, 1.275844e-01, 8.548725e-01, 2.908862e-01, 7.774026e-01, 8.283768e-01, 8.903060e-01, 4.393598e-01, 9.019666e-01, 9.367013e-02, 1.859466e-01, 1.116892e+00, 8.726646e-01, 4.072366e-01, 5.910757e-01, 7.311812e-01, 1.116296e+00,
1.800000e+00	1.595308e+00, 4.468652e-01, 5.992725e-01, 5.390913e-02, 1.190434e-01, 1.010923e+00, 2.440069e-01, 8.570786e-01, 9.361810e-01, 8.735266e-01, 6.678455e-01, 8.819742e-01, 1.300348e-01, 2.607755e-01, 1.121905e+00, 7.212212e-01, 3.934176e-01, 5.738428e-01, 6.152222e-01, 1.242890e+00,
2.000000e+00	1.521295e+00, 3.642739e-01, 5.127611e-01, 7.398812e-02, 1.325221e-01, 8.288115e-01, 2.749475e-01, 8.592663e-01, 9.615433e-01, 8.242597e-01, 6.658650e-01, 9.545844e-01, 1.072813e-01, 4.201682e-01, 1.090765e+00, 7.419640e-01, 3.161242e-01, 7.167348e-01, 4.014025e-01, 1.305977e+00,
0.000000e+00	2.443460e+00, 1.775953e+00, 2.138670e+00, 1.827356e+00, 2.641934e+00, 2.629254e+00, 2.768527e-01, 8.644231e-01, 1.374195e+00, 1.810951e+00, 1.538207e+00, 3.027241e+00, 1.095639e+00, 1.680541e-01, 1.083193e+00, 1.907656e+00, 2.595652e+00, 1.534053e-01, 2.331187e-01, 2.018750e-01,
2.000000e-01	2.012414e+00, 2.114369e+00, 1.682498e+00, 1.382859e+00, 1.395909e+00, 2.339113e+00, 3.025468e-01, 5.213789e-01, 1.024324e+00, 1.133160e+00, 6.231797e-01, 2.283887e+00, 6.811567e-01, 1.557238e-01, 6.410385e-01, 1.682828e+00, 1.664200e+00, 3.045387e-01, 5.106882e-01, 1.092711e-01,
4.000000e-01	1.595731e+00, 1.652661e+00, 1.961537e+00, 1.018282e+00, 1.129133e+00, 1.773724e+00, 3.858485e-01, 2.609797e-01, 1.263111e+00, 8.652585e-01, 4.123034e-01, 2.670694e+00, 4.085170e-01, 9.980513e-02, 4.297862e-01, 1.349934e+00, 1.409520e+00, 4.391789e-01, 7.690446e-01, 8.811055e-02,
6.000000e-01	1.719970e+00, 1.887646e+00, 1.722435e+00, 6.761858e-01, 6.482767e-01, 1.619980e+00, 2.840037e-01, 1.511216e-01, 1.148305e+00, 7.861718e-01, 2.358729e-01, 2.235207e+00, 2.032108e-01, 8.149639e-02, 5.199961e-01, 9.305454e-01, 1.090251e+00, 4.348785e-01, 8.050754e-01, 1.621059e-01,
8.000000e-01	1.585759e+00, 1.261477e+00, 2.041172e+00, 3.076667e-01, 4.740627e-01, 1.358085e+00, 2.571840e-01, 1.114152e-01, 1.015256e+00, 7.039635e-01, 1.331196e-01, 1.839476e+00, 1.211458e-01, 4.808678e-02, 6.813317e-01, 9.752801e-01, 9.299565e-01, 5.852845e-01, 9.444284e-01, 2.709838e-01,
1.000000e+00	1.495587e+00, 1.070021e+00, 1.712265e+00, 2.067973e-01, 3.050772e-01, 1.111986e+00, 4.225588e-01, 1.340914e-01, 8.621115e-01, 7.772318e-01, 7.035107e-02, 1.985668e+00, 5.422906e-02, 4.742260e-02, 6.931432e-01, 9.769703e-01, 7.665373e-01, 5.605954e-01, 8.960032e-01, 5.210725e-01,
1.200000e+00	1.631430e+00, 8.125407e-01, 1.358552e+00, 1.122108e-01, 2.410096e-01, 9.297367e-01, 3.121337e-01, 4.463189e-01, 1.100998e+00, 6.059418e-01, 5.928798e-02, 1.611543e+00, 4.227198e-02, 5.084571e-02, 9.212661e-01, 8.081149e-01, 7.772910e-01, 5.999144e-01, 9.725899e-01, 7.491060e-01,
1.400000e+00	1.576379e+00, 6.851004e-01, 1.081066e+00, 8.673754e-02, 1.835202e-01, 1.081637e+00, 2.845221e-01, 5.932471e-01, 9.498046e-01, 7.661592e-01, 1.471931e-01, 1.462649e+00, 4.875835e-02, 1.164554e-01, 1.064650e+00, 7.416342e-01, 6.508384e-01, 6.311301e-01, 1.086108e+00, 1.066816e+00,
1.600000e+00	1.312045e+00, 4.215696e-01, 8.716431e-01, 4.474863e-02, 1.658807e-01, 8.850388e-01, 3.395272e-01, 7.056567e-01, 8.482270e-01, 6.921095e-01, 2.772746e-01, 1.394468e+00, 4.531414e-02, 2.064791e-01, 1.032967e+00, 6.331170e-01, 4.685214e-01, 6.369551e-01, 7.357523e-01, 1.322632e+00,
1.800000e+00	1.576501e+00, 3.778578e-01, 7.049640e-01, 3.630681e-02, 1.382289e-01, 9.308543e-01, 2.914171e-01, 8.300635e-01, 1.066392e+00, 6.023051e-01, 4.199370e-01, 1.476579e+00, 5.458280e-02, 2.972015e-01, 1.023306e+00, 6.006176e-01, 4.481361e-01, 5.671969e-01, 4.272447e-01, 1.343992e+00,
2.000000e+00	1.385503e+00, 3.776297e-01, 6.253742e-01, 4.643559e-02, 1.195626e-01, 1.090354e+00, 2.396951e-01, 7.777836e-01, 1.052789e+00, 7.360372e-01, 6.041140e-01, 1.113719e+00, 5.470266e-02, 4.011266e-01, 1.109373e+00, 7.009326e-01, 4.194323e-01, 4.905858e-01, 3.263967e-01, 1.557194e+00,
0.000000e+00	8.576210e-01, 1.413735e+00, 1.623775e+00, 1.192273e+00, 2.274794e+00, 1.017192e+00, 1.507193e+00, 1.413849e+00, 1.172456e+00, 2.377290e+00, 2.065930e+00, 1.411985e+00, 2.840233e+00, 1.944455e+00, 2.230788e-01, 3.457357e+00, 6.163412e-01, 1.502457e+00, 5.375077e-01, 2.792787e+00,
2.000000e-01	6.762300e-01, 1.530107e+00, 9.227359e-01, 1.072055e+00, 1.465248e+00, 6.386927e-01, 1.033803e+00, 8.605515e-01, 6.822234e-01, 1.834150e+00, 1.214252e+00, 1.380270e+00, 1.933200e+00, 1.728569e+00, 1.908390e-01, 2.036618e+00, 3.713638e-01, 1.024008e+00, 2.643317e-01, 1.727655e+00,
4.000000e-01	7.547483e-01, 1.290196e+00, 8.861227e-01, 9.502964e-01, 1.131942e+00, 4.038194e-01, 6.372934e-01, 6.635331e-01, 7.853885e-01, 1.657094e+00, 8.244585e-01, 1.088366e+00, 8.721299e-01, 2.197446e+00, 1.337715e-01, 1.431462e+00, 2.701784e-01, 6.297227e-01, 1.892707e-01, 1.474794e+00,
6.000000e-01	9.597803e-01, 8.960582e-01, 6.710796e-01, 5.137458e-01, 1.132257e+00, 3.397679e-01, 5.732179e-01, 5.703886e-01, 9.594133e-01, 1.296999e+00, 6.509394e-01, 7.040278e-01, 4.837847e-01, 1.493934e+00, 1.982356e-01, 1.121079e+00, 2.279990e-01, 7.855314e-01, 1.883696e-01, 1.147667e+00,
8.000000e-01	1.028372e+00, 7.249533e-01, 6.335953e-01, 4.720856e-01, 9.312251e-01, 3.314646e-01, 4.245755e-01, 6.646351e-01, 8.616470e-01, 1.219653e+00, 7.314529e-01, 7.581163e-01, 2.977726e-01, 1.126649e+00, 3.226158e-01, 9.712498e-01, 1.284730e-01, 7.029084e-01, 3.184474e-01, 8.449187e-01,
1.000000e+00	9.862756e-01, 5.159304e-01, 4.513711e-01, 3.102843e-01, 6.937088e-01, 4.030425e-01, 3.026499e-01, 7.212704e-01, 1.031602e+00, 1.066751e+00, 7.226131e-01, 8.497307e-01, 2.297306e-01, 9.805587e-01, 5.654138e-01, 9.160305e-01, 7.896804e-02, 4.736461e-01, 4.677826e-01, 9.126855e-01,
1.200000e+00	1.030366e+00, 5.418372e-01, 3.599328e-01, 2.682585e-01, 4.985291e-01, 3.980213e-01, 2.476207e-01, 8.026237e-01, 9.511128e-01, 1.094690e+00, 7.667758e-01, 8.448798e-01, 2.933430e-01, 7.725438e-01, 6.406274e-01, 7.781754e-01, 7.409906e-02, 5.689757e-01, 4.802469e-01, 1.054422e+00,
1.400000e+00	9.054652e-01, 3.509254e-01, 2.539624e-01, 2.474462e-01, 5.305948e-01, 5.831811e-01, 2.741243e-01, 8.398775e-01, 9.280861e-01, 9.633341e-01, 7.971555e-01, 7.494407e-01, 3.415298e-01, 7.931474e-01, 7.037891e-01, 7.124904e-01, 5.668151e-02, 5.628132e-01, 3.759167e-01, 1.311410e+00,
1.600000e+00	1.111517e+00, 3.106788e-01, 1.982166e-01, 2.688332e-01, 6.774213e-01, 5.297402e-01, 1.682359e-01, 8.724197e-01, 8.231279e-01, 1.189959e+00, 8.797671e-01, 5.403834e-01, 3.021831e-01, 7.252610e-01, 6.360863e-01, 6.508121e-01, 6.330821e-02, 5.921426e-01, 2.122853e-01, 1.599556e+00,
1.800000e+00	1.016230e+00, 2.112709e-01, 1.796405e-01, 2.868826e-01, 4.941788e-01, 6.803206e-01, 1.195492e-01, 9.631236e-01, 8.139370e-01, 1.212444e+00, 8.029575e-01, 6.198909e-01, 3.384818e-01, 7.634433e-01, 8.891730e-01, 6.959417e-01, 5.432763e-02, 6.611708e-01, 1.385496e-01, 1.627410e+00,
2.000000e+00	1.052980e+00, 1.936625e-01, 1.104561e-01, 2.440382e-01, 4.011081e-01, 6.760043e-01, 1.198648e-01, 8.566031e-01, 6.200314e-01, 1.154115e+00, 8.362793e-01, 5.082086e-01, 2.999530e-01, 7.511312e-01, 9.496925e-01, 7.778448e-01, 5.542843e-02, 5.839483e-01, 8.255298e-02, 1.891460e+00,
0.000000e+00	2.756085e+00, 1.309018e+00, 1.778199e+00, 1.678872e-01, 1.493453e+00, 1.047113e+00, 1.891103e+00, 4.431604e-01, 3.368285e+00, 4.198334e-01, 1.705005e+00, 7.464865e-02, 2.610110e+00, 2.125013e+00, 1.009847e+00, 1.010033e+00, 2.614713e+00, 2.644357e+00, 2.888098e+00, 7.412282e-01,
2.000000e-01	2.035774e+00, 1.051420e+00, 2.061689e+00, 2.939135e-01, 9.920268e-01, 1.098502e+00, 1.268002e+00, 3.557260e-01, 2.315187e+00, 3.279602e-01, 1.014632e+00, 6.747614e-01, 1.559798e+00, 1.589035e+00, 6.302774e-01, 9.362333e-01, 1.443898e+00, 2.111624e+00, 2.120697e+00, 6.647860e-01,
4.000000e-01	1.715628e+00, 9.176078e-01, 1.810041e+00, 2.805838e-01, 6.545856e-01, 8.626476e-01, 1.419099e+00, 1.778649e-01, 1.906820e+00, 2.542466e-01, 5.254123e-01, 8.241235e-01, 1.171558e+00, 1.092772e+00, 7.603685e-01, 8.205349e-01, 1.501552e+00, 1.473629e+00, 1.878885e+00, 9.246453e-01,
6.000000e-01	1.302018e+00, 7.307093e-01, 1.997429e+00, 1.598892e-01, 3.799274e-01, 1.083539e+00, 1.012295e+00, 1.239306e-01, 1.473436e+00, 1.933874e-01, 2.954604e-01, 1.070509e+00, 6.616154e-01, 1.053675e+00, 8.576252e-01, 8.725672e-01, 9.608432e-01, 1.047615e+00, 9.989014e-01, 1.164152e+00,
8.000000e-01	1.701821e+00, 4.754464e-01, 1.671481e+00, 1.025330e-01, 2.027546e-01, 9.772540e-01, 7.836754e-01, 2.380095e-01, 1.326627e+00, 1.866227e-01, 1.503010e-01, 1.414295e+00, 3.722663e-01, 8.044133e-01, 8.448168e-01, 7.899238e-01, 7.110897e-01, 9.668632e-01, 8.397101e-01, 1.048361e+00,
1.000000e+00	1.477098e+00, 4.054970e-01, 9.667982e-01, 7.627360e-02, 1.961890e-01, 7.656191e-01, 5.331301e-01, 5.165804e-01, 1.157394e+00, 2.212205e-01, 1.444619e-01, 1.612686e+00, 2.329017e-01, 1.007119e+00, 1.052831e+00, 6.957762e-01, 5.004149e-01, 9.032710e-01, 4.725943e-01, 1.193400e+00,
1.200000e+00	1.675003e+00, 3.582851e-01, 1.013284e+00, 4.028245e-02, 1.495801e-01, 9.903682e-01, 5.606640e-01, 7.324147e-01, 1.200078e+00, 2.497914e-01, 2.532762e-01, 1.259529e+00, 1.155755e-01, 1.006275e+00, 1.175225e+00, 7.841904e-01, 4.004338e-01, 6.482489e-01, 3.743238e-01, 1.623351e+00,
1.400000e+00	1.436652e+00, 2.439801e-01, 7.595060e-01, 3.737355e-02, 1.208581e-01, 8.432976e-01, 4.932117e-01, 8.142320e-01, 1.004115e+00, 2.857677e-01, 4.802917e-01, 1.414898e+00, 7.469490e-02, 9.649483e-01, 1.043362e+00, 6.775788e-01, 4.480364e-01, 5.134993e-01, 2.225347e-01, 1.812292e+00,
1.600000e+00	1.397497e+00, 1.814645e-01, 4.747543e-01, 4.668692e-02, 1.103635e-01, 7.672566e-01, 3.790431e-01, 7.863521e-01, 9.394655e-01, 4.763182e-01, 5.429489e-01, 1.453577e+00, 6.648731e-02, 9.151060e-01, 1.032581e+00, 7.311968e-01, 3.731549e-01, 5.962329e-01, 1.409375e-01, 1.679878e+00,
1.800000e+00	1.258027e+00, 1.825592e-01, 4.532135e-01, 7.437844e-02, 1.124255e-01, 8.888331e-01, 2.878757e-01, 8.729353e-01, 9.624661e-01, 5.729042e-01, 6.153546e-01, 1.231993e+00, 5.693619e-02, 9.447595e-01, 1.148135e+00, 5.967016e-01, 2.664929e-01, 3.747947e-01, 9.192276e-02, 1.963943e+00,
2.000000e+00	1.351408e+00, 1.282279e-01, 3.492003e-01, 1.073825e-01, 1.295127e-01, 8.564873e-01, 2.605172e-01, 1.068204e+00, 8.246749e-01, 7.121314e-01, 7.218442e-01, 1.056159e+00, 6.336421e-02, 9.569157e-01, 1.183826e+00, 7.697978e-01, 3.508511e-01, 4.522190e-01, 4.958381e-02, 1.751548e+00,
0.000000e+00	1.544055e+00, 3.328225e-01, 1.010570e+00, 1.833246e+00, 1.589113e+00, 2.500585e-01, 1.526425e+00, 2.206950e+00, 1.275855e+00, 1.221812e-01, 2.412479e+00, 1.058495e+00, 2.729796e-01, 8.686978e-01, 1.737472e+00, 5.623436e-01, 1.382473e+00, 2.239979e+00, 1.934243e+00, 4.397999e-01,
2.000000e-01	1.354394e+00, 2.777055e-01, 1.132617e+00, 1.211968e+00, 1.418816e+00, 5.216489e-01, 1.089101e+00, 1.455144e+00, 5.691533e-01, 3.720984e-01, 1.363296e+00, 6.869151e-01, 4.128168e-01, 7.398753e-01, 1.054717e+00, 5.391463e-01, 9.166923e-01, 1.606030e+00, 1.659665e+00, 9.259162e-01,
4.000000e-01	9.229820e-01, 2.118385e-01, 1.010588e+00, 1.174364e+00, 8.470175e-01, 5.475017e-01, 6.569979e-01, 8.276308e-01, 4.517411e-01, 6.324347e-01, 1.038072e+00, 5.830508e-01, 4.745049e-01, 6.231705e-01, 9.376208e-01, 4.253891e-01, 6.132548e-01, 1.008696e+00, 1.182954e+00, 1.359424e+00,
6.000000e-01	8.707777e-01, 1.919499e-01, 7.230085e-01, 6.642870e-01, 8.253955e-01, 4.306068e-01, 4.577807e-01, 8.746188e-01, 7.047073e-01, 7.472387e-01, 8.890224e-01, 5.238827e-01, 5.229211e-01, 6.243655e-01, 8.793005e-01, 4.759200e-01, 4.082659e-01, 7.533464e-01, 6.987156e-01, 1.368701e+00,
8.000000e-01	7.873559e-01, 1.403866e-01, 6.411319e-01, 5.032748e-01, 7.016429e-01, 3.896210e-01, 2.961550e-01, 8.141899e-01, 7.284007e-01, 8.681691e-01, 6.709567e-01, 3.560226e-01, 5.947946e-01, 6.338149e-01, 8.349858e-01, 4.070511e-01, 2.389601e-01, 6.529153e-01, 4.665759e-01, 1.307594e+00,
1.000000e+00	9.858148e-01, 1.240591e-01, 5.050458e-01, 4.304845e-01, 6.742399e-01, 4.795477e-01, 2.239138e-01, 7.624511e-01, 7.823620e-01, 9.975502e-01, 8.846330e-01, 3.376429e-01, 5.186141e-01, 7.918820e-01, 1.034826e+00, 4.394971e-01, 2.054252e-01, 6.703876e-01, 3.269920e-01, 1.536931e+00,
1.200000e+00	1.071800e+00, 1.073826e-01, 3.824250e-01, 3.208538e-01, 4.958817e-01, 4.796316e-01, 1.471037e-01, 9.729529e-01, 6.507963e-01, 9.738288e-01, 6.320180e-01, 2.370398e-01, 5.888924e-01, 6.612737e-01, 9.427607e-01, 4.404686e-01, 1.260499e-01, 6.598139e-01, 1.622976e-01, 1.445057e+00,
1.400000e+00	1.377342e+00, 7.064544e-02, 2.805695e-01, 2.544532e-01, 4.686064e-01, 4.933398e-01, 1.136969e-01, 9.171552e-01, 7.796607e-01, 1.169656e+00, 7.534781e-01, 2.722254e-01, 4.444640e-01, 8.729617e-01, 9.346247e-01, 5.058125e-01, 8.899596e-02, 6.207454e-01, 1.156213e-01, 1.772152e+00,
1.600000e+00	1.178622e+00, 6.668237e-02, 2.365213e-01, 2.703877e-01, 4.448630e-01, 5.233235e-01, 9.586141e-02, 9.415905e-01, 8.554618e-01, 1.269149e+00, 8.389242e-01, 2.404120e-01, 5.121378e-01, 6.743688e-01, 6.550180e-01, 5.176314e-01, 9.167450e-02, 5.015768e-01, 6.542459e-02, 1.892347e+00,
1.800000e+00	9.203342e-01, 5.996135e-02, 1.883268e-01, 2.665654e-01, 3.663538e-01, 5.309213e-01, 6.362988e-02, 9.146518e-01, 7.179544e-01, 9.802983e-01, 7.650420e-01, 2.405173e-01, 4.892766e-01, 7.297472e-01, 1.007051e+00, 4.920636e-01, 6.733380e-02, 5.729891e-01, 3.602390e-02, 1.707004e+00,
2.000000e+00	1.177818e+00, 4.671885e-02, 1.552670e-01, 2.352365e-01, 4.193716e-01, 5.382575e-01, 6.104774e-02, 9.432099e-01, 7.375323e-01, 1.030610e+00, 8.788884e-01, 2.003116e-01, 4.416304e-01, 7.838170e-01, 1.170618e+00, 4.351967e-01, 7.293251e-02, 5.781497e-01, 3.101208e-02, 1.841891e+00,
0.000000e+00	2.366060e-01, 1.301913e+00, 9.249219e-01, 1.016574e+00, 1.801236e+00, 2.199899e+00, 2.632320e+00, 2.068439e+00, 5.725837e-02, 2.300068e+00, 3.778793e-01, 1.846309e+00, 3.284015e+00, 2.236316e+00, 2.968100e+00, 2.239877e-02, 1.992129e-01, 2.203683e+00, 9.601774e-01, 2.598583e+00,
2.000000e-01	5.906521e-01, 1.400258e+00, 7.519490e-01, 4.844435e-01, 1.682668e+00, 1.367260e+00, 1.789242e+00, 1.219732e+00, 5.245046e-02, 1.934908e+00, 5.542044e-01, 1.190967e+00, 1.882508e+00, 1.836902e+00, 1.777479e+00, 2.923775e-02, 4.128696e-01, 1.216854e+00, 5.158419e-01, 2.429233e+00,
4.000000e-01	5.918564e-01, 9.546019e-01, 5.208944e-01, 4.221445e-01, 1.279579e+00, 7.465650e-01, 1.016065e+00, 9.255044e-01, 2.316676e-01, 1.655307e+00, 5.889567e-01, 7.915923e-01, 1.053171e+00, 1.864433e+00, 1.106532e+00, 1.076519e-01, 3.735014e-01, 9.716915e-01, 3.871899e-01, 2.512825e+00,
6.000000e-01	1.007523e+00, 7.254433e-01, 3.662111e-01, 2.575093e-01, 1.154286e+00, 6.467417e-01, 7.061665e-01, 1.015294e+00, 4.207160e-01, 1.553509e+00, 6.099800e-01, 7.535659e-01, 6.626911e-01, 1.231812e+00, 8.053182e-01, 2.388572e-01, 3.302045e-01, 5.492273e-01, 2.170541e-01, 2.508835e+00,
8.000000e-01	1.025396e+00, 6.324827e-01, 3.108178e-01, 2.663440e-01, 9.856589e-01, 4.828670e-01, 4.709763e-01, 8.873793e-01, 5.755090e-01, 1.734926e+00, 7.091423e-01, 5.346341e-01, 4.068207e-01, 1.133403e+00, 7.659623e-01, 2.913159e-01, 2.222950e-01, 4.259686e-01, 1.348539e-01, 2.706778e+00,
1.000000e+00	1.182400e+00, 5.345112e-01, 3.258579e-01, 2.315519e-01, 7.521262e-01, 5.601794e-01, 3.307807e-01, 8.649630e-01, 6.285059e-01, 1.527927e+00, 8.598294e-01, 4.229133e-01, 2.005722e-01, 1.366139e+00, 7.554241e-01, 4.290540e-01, 1.349853e-01, 4.178053e-01, 1.030094e-01, 2.164491e+00,
1.200000e+00	1.120717e+00, 4.231115e-01, 2.295096e-01, 2.183606e-01, 6.008648e-01, 6.198715e-01, 1.975134e-01, 1.052512e+00, 7.088009e-01, 1.369202e+00, 7.670486e-01, 3.153441e-01, 1.926022e-01, 1.058297e+00, 8.901121e-01, 3.824919e-01, 1.128981e-01, 4.119920e-01, 5.862398e-02, 2.122359e+00,
1.400000e+00	1.171413e+00, 2.979656e-01, 1.375545e-01, 1.870173e-01, 5.348689e-01, 5.659716e-01, 1.265602e-01, 7.846691e-01, 6.862162e-01, 1.520329e+00, 8.423039e-01, 2.978700e-01, 1.297175e-01, 9.044229e-01, 8.761273e-01, 4.601502e-01, 1.037509e-01, 3.836879e-01, 4.095650e-02, 2.024039e+00,
1.600000e+00	9.060149e-01, 2.101477e-01, 1.196087e-01, 2.611992e-01, 4.314655e-01, 6.504977e-01, 9.443550e-02, 7.538839e-01, 7.664550e-01, 1.494440e+00, 9.320656e-01, 2.228264e-01, 1.683126e-01, 1.132239e+00, 9.879076e-01, 4.135435e-01, 9.436867e-02, 4.152641e-01, 2.428715e-02, 2.537657e+00,
1.800000e+00	1.018932e+00, 1.915367e-01, 1.074287e-01, 2.386602e-01, 4.266356e-01, 5.307554e-01, 7.868817e-02, 9.858675e-01, 8.053472e-01, 1.430524e+00, 9.922485e-01, 1.798380e-01, 1.847403e-01, 9.732810e-01, 9.147580e-01, 3.989617e-01, 9.353432e-02, 4.969397e-01, 1.622390e-02, 2.128873e+00,
2.000000e+00	9.936944e-01, 1.527436e-01, 9.052921e-02, 2.398437e-01, 4.822092e-01, 6.331960e-01, 5.061983e-02, 8.789884e-01, 7.928942e-01, 1.687231e+00, 8.871609e-01, 1.921592e-01, 2.272427e-01, 9.913811e-01, 9.455313e-01, 4.740706e-01, 9.664006e-02, 4.450961e-01, 9.042003e-03, 2.083339e+00,
0.000000e+00	1.853306e+00, 2.696659e+00, 9.292469e-01, 2.517747e+00, 4.660280e-01, 1.785787e+00, 2.124549e+00, 4.988053e-01, 1.946845e+00, 1.324566e+00, 2.007154e+00, 1.135076e+00, 5.244480e-01, 6.238128e-01, 1.139329e+00, 1.173037e-01, 1.374721e-01, 2.739944e+00, 6.498285e-01, 2.832361e-02,
2.000000e-01	1.499421e+00, 2.096206e+00, 8.201372e-01, 1.738552e+00, 3.678924e-01, 1.468086e+00, 1.515265e+00, 6.205143e-01, 1.786355e+00, 1.035877e+00, 1.457489e+00, 1.155022e+00, 2.691201e-01, 5.124185e-01, 1.041492e+00, 2.791499e-01, 3.503010e-01, 1.804988e+00, 7.493376e-01, 5.067515e-01,
4.000000e-01	1.018231e+00, 2.227148e+00, 6.587191e-01, 1.493050e+00, 4.480716e-01, 1.375534e+00, 1.138211e+00, 7.666820e-01, 1.348242e+00, 8.386005e-01, 1.189745e+00, 1.512915e+00, 1.107436e-01, 3.737687e-01, 8.917362e-01, 4.241623e-01, 5.321149e-01, 8.559137e-01, 8.794121e-01, 9.836902e-01,
6.000000e-01	9.896619e-01, 2.294279e+00, 4.844440e-01, 1.103745e+00, 4.926987e-01, 1.036287e+00, 8.893044e-01, 8.562750e-01, 9.918416e-01, 6.449149e-01, 9.609484e-01, 1.463280e+00, 7.816306e-02, 3.992529e-01, 1.044884e+00, 4.987454e-01, 4.931941e-01, 6.836183e-01, 6.122468e-01, 1.106837e+00,
8.000000e-01	9.223889e-01, 1.572188e+00, 3.789562e-01, 7.477969e-01, 5.516032e-01, 7.129095e-01, 6.418762e-01, 9.800784e-01, 1.087244e+00, 6.409794e-01, 9.359995e-01, 1.417873e+00, 4.228362e-02, 5.100162e-01, 8.066312e-01, 5.245139e-01, 3.982541e-01, 4.743334e-01, 4.050023e-01, 1.417213e+00,
1.000000e+00	9.526986e-01, 1.171189e+00, 3.300392e-01, 5.799058e-01, 6.268925e-01, 5.855646e-01, 5.799737e-01, 9.304362e-01, 8.500306e-01, 6.198899e-01, 8.564892e-01, 1.463243e+00, 2.304530e-02, 6.206725e-01, 1.096625e+00, 5.920194e-01, 2.633335e-01, 2.770470e-01, 2.984617e-01, 1.520230e+00,
1.200000e+00	9.018353e-01, 1.014747e+00, 2.350737e-01, 4.355027e-01, 5.246647e-01, 4.011676e-01, 3.651879e-01, 8.153188e-01, 8.839147e-01, 7.916570e-01, 9.930381e-01, 8.436566e-01, 1.221211e-02, 6.604018e-01, 1.014152e+00, 4.525436e-01, 1.961001e-01, 1.689435e-01, 1.636107e-01, 2.001780e+00,
1.400000e+00	1.103136e+00, 8.718866e-01, 1.707298e-01, 3.664817e-01, 5.628188e-01, 4.525149e-01, 2.559462e-01, 7.980061e-01, 7.818533e-01, 8.132195e-01, 7.523260e-01, 1.024572e+00, 1.191405e-02, 7.422227e-01, 1.178755e+00, 4.272256e-01, 1.283254e-01, 1.435086e-01, 1.087251e-01, 1.555852e+00,
1.600000e+00	1.121797e+00, 5.571838e-01, 1.596119e-01, 2.804622e-01, 5.188905e-01, 4.390180e-01, 2.500760e-01, 8.036349e-01, 6.835669e-01, 9.384502e-01, 9.882026e-01, 7.703909e-01, 1.796584e-02, 5.901239e-01, 1.157296e+00, 4.403199e-01, 8.577704e-02, 1.112875e-01, 6.815208e-02, 1.717693e+00,
1.800000e+00	8.037172e-01, 5.614495e-01, 1.037389e-01, 2.744316e-01, 6.178990e-01, 5.124616e-01, 1.480964e-01, 9.747329e-01, 7.784079e-01, 1.009397e+00, 9.693276e-01, 6.002058e-01, 2.726415e-02, 6.018776e-01, 1.023280e+00, 5.095287e-01, 8.525863e-02, 1.406077e-01, 3.899434e-02, 2.029517e+00,
2.000000e+00	8.883626e-01, 4.180871e-01, 9.303982e-02, 2.435484e-01, 4.525351e-01, 5.296712e-01, 1.002561e-01, 8.777204e-01, 8.179307e-01, 1.002260e+00, 9.321141e-01, 5.573751e-01, 4.760179e-02, 8.248856e-01, 1.008607e+00, 4.986962e-01, 6.657830e-02, 1.637584e-01, 3.227570e-02, 2.108635e+00,
0.000000e+00	1.675283e+00, 2.320918e+00, 3.521396e+00, 3.537375e-01, 1.395983e+00, 1.415241e+00, 2.991849e-01, 9.827089e-03, 1.942711e+00, 5.188775e-01, 2.565553e+00, 2.389094e-01, 3.942946e-01, 4.210503e-01, 2.955161e+00, 1.488409e+00, 2.226099e+00, 1.242896e+00, 4.689853e-01, 2.427902e+00,
2.000000e-01	1.095138e+00, 1.987931e+00, 2.850400e+00, 5.666496e-01, 1.033756e+00, 9.421947e-01, 3.965643e-01, 5.931807e-03, 1.336898e+00, 4.016818e-01, 1.498655e+00, 6.804972e-01, 2.175491e-01, 4.599525e-01, 1.842358e+00, 9.872909e-01, 1.759158e+00, 9.436154e-01, 2.808028e-01, 2.072272e+00,
4.000000e-01	1.030687e+00, 1.814804e+00, 1.966157e+00, 4.658951e-01, 8.785379e-01, 1.008745e+00, 4.035735e-01, 3.858359e-03, 1.517825e+00, 2.539063e-01, 7.708411e-01, 9.124100e-01, 1.179161e-01, 5.900623e-01, 1.524077e+00, 9.808211e-01, 1.191656e+00, 1.041258e+00, 2.198801e-01, 1.625631e+00,
6.000000e-01	9.633356e-01, 1.515281e+00, 2.253588e+00, 2.861941e-01, 6.749489e-01, 6.903420e-01, 4.986468e-01, 2.453135e-03, 1.316519e+00, 3.033679e-01, 3.276949e-01, 1.175677e+00, 5.726781e-02, 5.739871e-01, 1.291137e+00, 1.024449e+00, 8.884425e-01, 7.991897e-01, 1.212309e-01, 1.815273e+00,
8.000000e-01	1.336645e+00, 1.102697e+00, 2.160244e+00, 2.094583e-01, 5.482311e-01, 8.809938e-01, 4.131370e-01, 6.163019e-03, 1.176130e+00, 2.794091e-01, 2.225862e-01, 1.160222e+00, 3.744420e-02, 7.079037e-01, 1.247419e+00, 8.718061e-01, 5.836449e-01, 7.233619e-01, 8.026429e-02, 1.992914e+00,
1.000000e+00	1.261056e+00, 8.915402e-01, 1.270010e+00, 1.094684e-01, 4.698314e-01, 7.251696e-01, 4.496285e-01, 9.302159e-02, 1.054354e+00, 3.724422e-01, 1.121375e-01, 1.442358e+00, 2.143701e-02, 6.953825e-01, 1.168141e+00, 8.389212e-01, 3.999426e-01, 7.615366e-01, 5.159228e-02, 1.659677e+00,
1.200000e+00	1.535804e+00, 6.464095e-01, 1.187150e+00, 6.391085e-02, 3.576730e-01, 9.577158e-01, 3.996114e-01, 3.459302e-01, 1.214871e+00, 3.530329e-01, 1.237639e-01, 1.409913e+00, 1.115884e-02, 8.493817e-01, 1.173024e+00, 6.965582e-01, 3.530489e-01, 7.669647e-01, 3.130400e-02, 1.749095e+00,
1.400000e+00	1.327804e+00, 4.464704e-01, 1.116203e+00, 5.265541e-02, 2.405084e-01, 8.359231e-01, 3.899938e-01, 5.647880e-01, 1.070087e+00, 3.955095e-01, 2.482345e-01, 1.157088e+00, 7.949792e-03, 6.097773e-01, 1.067083e+00, 6.850989e-01, 3.170406e-01, 5.677704e-01, 2.316934e-02, 1.695105e+00,
1.600000e+00	1.385611e+00, 4.918798e-01, 6.670881e-01, 3.964289e-02, 2.261442e-01, 8.803637e-01, 3.280843e-01, 8.027537e-01, 9.986512e-01, 4.002916e-01, 4.404762e-01, 1.399219e+00, 6.915436e-03, 9.232315e-01, 8.988001e-01, 7.384407e-01, 2.578842e-01, 6.083466e-01, 1.422566e-02, 1.986901e+00,
1.800000e+00	1.283724e+00, 3.421955e-01, 5.569966e-01, 5.120750e-02, 2.265774e-01, 8.239173e-01, 3.428278e-01, 8.112216e-01, 9.509620e-01, 4.824796e-01, 5.759886e-01, 1.074847e+00, 6.731759e-03, 8.017747e-01, 9.993150e-01, 5.970566e-01, 2.636704e-01, 5.749767e-01, 8.420475e-03, 1.758917e+00,
2.000000e+00	1.355596e+00, 2.065044e-01, 4.078140e-01, 8.056395e-02, 1.847796e-01, 8.340477e-01, 3.002846e-01, 6.696290e-01, 9.992811e-01, 5.838622e-01, 7.337934e-01, 1.128567e+00, 1.075940e-02, 8.072522e-01, 9.656155e-01, 4.951616e-01, 1.917073e-01, 4.705062e-01, 5.574178e-03, 1.943823e+00,
0.000000e+00	1.488606e-01, 2.696481e+00, 1.681233e-01, 6.554573e-01, 8.131758e-01, 9.865637e-01, 2.402632e+00, 2.435642e+00, 1.955508e+00, 2.798643e+00, 2.743258e+00, 2.233096e+00, 2.887367e+00, 2.678344e+00, 3.037883e+00, 1.843622e+00, 1.506338e+00, 1.596239e+00, 4.909206e-01, 9.125002e-02,
2.000000e-01	8.965641e-02, 1.716923e+00, 4.756125e-01, 6.886353e-01, 9.049241e-01, 5.608008e-01, 1.526634e+00, 1.612287e+00, 1.138491e+00, 2.417380e+00, 1.652150e+00, 2.112205e+00, 1.591811e+00, 2.018489e+00, 1.816072e+00, 1.276390e+00, 9.936658e-01, 1.411327e+00, 6.392646e-01, 7.684448e-02,
4.000000e-01	8.182500e-02, 1.325616e+00, 4.804152e-01, 6.882335e-01, 9.511090e-01, 4.178647e-01, 1.249392e+00, 1.234775e+00, 5.463701e-01, 1.787116e+00, 1.532892e+00, 1.355185e+00, 1.003062e+00, 1.182798e+00, 1.258597e+00, 7.264659e-01, 6.446409e-01, 8.575147e-01, 8.158467e-01, 3.095681e-01,
6.000000e-01	1.373348e-01, 1.001678e+00, 4.459453e-01, 6.649580e-01, 9.669031e-01, 2.551485e-01, 7.063191e-01, 1.283707e+00, 3.841547e-01, 1.954108e+00, 1.085621e+00, 1.188365e+00, 8.164829e-01, 1.096404e+00, 1.019148e+00, 5.972085e-01, 3.573061e-01, 8.132655e-01, 8.600535e-01, 6.336528e-01,
8.000000e-01	2.377381e-01, 1.037692e+00, 2.708933e-01, 4.716864e-01, 1.113566e+00, 1.832149e-01, 4.715213e-01, 1.121526e+00, 3.414554e-01, 1.754250e+00, 9.488975e-01, 9.367577e-01, 8.576265e-01, 9.589483e-01, 8.191305e-01, 5.100660e-01, 2.524664e-01, 7.094756e-01, 7.918444e-01, 1.020607e+00,
1.000000e+00	4.389629e-01, 6.339972e-01, 2.708307e-01, 5.857409e-01, 1.133896e+00, 1.034352e-01, 2.861216e-01, 1.152634e+00, 4.249011e-01, 1.687861e+00, 9.129554e-01, 6.306623e-01, 6.948781e-01, 8.509816e-01, 7.246162e-01, 3.984883e-01, 1.850851e-01, 7.235517e-01, 6.403544e-01, 1.221137e+00,
1.200000e+00	5.506279e-01, 5.799779e-01, 2.191562e-01, 3.666457e-01, 1.143601e+00, 7.520939e-02, 2.129511e-01, 9.108138e-01, 4.466383e-01, 1.293284e+00, 8.830310e-01, 5.350729e-01, 6.760356e-01, 7.427065e-01, 5.709796e-01, 3.742003e-01, 1.064607e-01, 7.879433e-01, 3.082439e-01, 1.292064e+00,
1.400000e+00	7.134428e-01, 4.666332e-01, 1.509083e-01, 3.369039e-01, 1.111033e+00, 5.750966e-02, 1.378825e-01, 1.013835e+00, 5.045139e-01, 1.767859e+00, 9.773648e-01, 3.910801e-01, 4.963676e-01, 7.963073e-01, 5.867469e-01, 3.906543e-01, 6.893965e-02, 7.103437e-01, 2.730560e-01, 1.852190e+00,
1.600000e+00	8.134280e-01, 3.810792e-01, 1.340287e-01, 3.015380e-01, 8.673126e-01, 8.269055e-02, 8.723699e-02, 1.067643e+00, 5.814563e-01, 1.396908e+00, 8.094089e-01, 3.353365e-01, 4.821773e-01, 9.070482e-01, 5.050954e-01, 4.429763e-01, 3.992904e-02, 5.189020e-01, 1.404420e-01, 1.742456e+00,
1.800000e+00	7.046901e-01, 2.881261e-01, 8.788483e-02, 3.104067e-01, 9.001726e-01, 1.041620e-01, 6.924991e-02, 8.982724e-01, 5.154696e-01, 1.341401e+00, 8.994104e-01, 2.537073e-01, 4.889991e-01, 7.236265e-01, 6.939385e-01, 4.376497e-01, 3.135747e-02, 6.619872e-01, 9.938979e-02, 1.819214e+00,
2.000000e+00	7.448168e-01, 2.574022e-01, 7.776751e-02, 2.812672e-01, 7.867554e-01, 1.491487e-01, 3.602290e-02, 9.929953e-01, 6.059088e-01, 1.560675e+00, 1.052569e+00, 2.114208e-01, 5.101503e-01, 7.923059e-01, 7.647887e-01, 3.734124e-01, 1.944128e-02, 6.947088e-01, 6.306238e-02, 1.851442e+00,
0.000000e+00	2.573167e+00, 4.414105e-01, 1.508526e+00, 8.303976e-01, 3.009070e+00, 2.699026e+00, 1.950500e+00, 2.771442e+00, 3.417875e+00, 3.143507e+00, 2.500995e+00, 1.351552e+00, 1.927686e+00, 1.965770e+00, 1.345944e+00, 5.958042e-01, 2.645310e+00, 3.074739e+00, 9.828178e-01, 4.662835e-01,
2.000000e-01	1.535810e+00, 6.506971e-01, 2.150329e+00, 9.369005e-01, 1.686730e+00, 1.998730e+00, 1.378955e+00, 1.665519e+00, 1.725496e+00, 2.084529e+00, 1.365125e+00, 1.628623e+00, 1.057994e+00, 1.778990e+00, 7.971511e-01, 5.799055e-01, 1.859944e+00, 1.974681e+00, 7.783475e-01, 9.805438e-01,
4.000000e-01	1.323253e+00, 7.686211e-01, 1.810802e+00, 6.330829e-01, 1.098824e+00, 1.956786e+00, 7.444396e-01, 1.033010e+00, 1.038282e+00, 1.619954e+00, 7.462911e-01, 1.445710e+00, 5.340636e-01, 1.385158e+00, 6.148658e-01, 3.953318e-01, 1.476664e+00, 1.450538e+00, 7.363764e-01, 1.300481e+00,
6.000000e-01	1.429231e+00, 7.742305e-01, 2.013697e+00, 4.702551e-01, 6.401683e-01, 1.480895e+00, 6.369808e-01, 6.175472e-01, 8.236890e-01, 1.390125e+00, 4.018676e-01, 1.334967e+00, 2.729516e-01, 1.038618e+00, 4.715882e-01, 4.262001e-01, 1.348626e+00, 1.066607e+00, 5.311039e-01, 1.168894e+00,
8.000000e-01	1.213387e+00, 6.241223e-01, 1.728516e+00, 2.927959e-01, 4.649362e-01, 1.520655e+00, 5.396747e-01, 4.718626e-01, 8.337486e-01, 1.437705e+00, 2.522986e-01, 1.030662e+00, 1.761079e-01, 1.133740e+00, 6.605788e-01, 5.285147e-01, 1.019681e+00, 1.152992e+00, 3.051314e-01, 1.485850e+00,
1.000000e+00	1.336762e+00, 5.700615e-01, 1.671741e+00, 1.453722e-01, 3.916961e-01, 1.106945e+00, 4.119309e-01, 3.055422e-01, 1.046442e+00, 1.358916e+00, 1.606281e-01, 8.554566e-01, 1.005926e-01, 1.014210e+00, 7.905244e-01, 5.301641e-01, 7.978105e-01, 6.175714e-01, 2.079425e-01, 1.874433e+00,
1.200000e+00	1.429278e+00, 4.841314e-01, 1.082997e+00, 1.011134e-01, 2.778928e-01, 1.170479e+00, 3.706078e-01, 4.547759e-01, 9.948165e-01, 1.085163e+00, 9.123586e-02, 1.033781e+00, 5.789240e-02, 1.022708e+00, 8.132440e-01, 5.896032e-01, 6.683680e-01, 6.220291e-01, 1.333451e-01, 2.048014e+00,
1.400000e+00	1.278749e+00, 3.854300e-01, 8.864959e-01, 7.589060e-02, 2.272644e-01, 9.878279e-01, 2.912157e-01, 5.762016e-01, 1.179754e+00, 8.374845e-01, 1.198081e-01, 9.080256e-01, 4.048229e-02, 8.514826e-01, 1.108047e+00, 6.628597e-01, 5.682746e-01, 6.592084e-01, 6.645525e-02, 2.015575e+00,
1.600000e+00	1.272397e+00, 2.753331e-01, 7.771592e-01, 4.508951e-02, 1.827163e-01, 9.630203e-01, 2.607313e-01, 7.250126e-01, 1.109105e+00, 9.625429e-01, 2.586296e-01, 1.089895e+00, 3.044192e-02, 8.948834e-01, 1.078074e+00, 5.921525e-01, 4.780694e-01, 7.110620e-01, 5.627659e-02, 1.572668e+00,
1.800000e+00	1.667161e+00, 2.095833e-01, 7.039911e-01, 3.494400e-02, 2.044834e-01, 8.813072e-01, 3.000234e-01, 7.498704e-01, 1.050057e+00, 8.738227e-01, 4.429699e-01, 1.163104e+00, 2.719781e-02, 9.211896e-01, 1.119780e+00, 5.647372e-01, 5.099344e-01, 6.748241e-01, 3.132254e-02, 2.197279e+00,
2.000000e+00	1.499432e+00, 1.790113e-01, 5.840575e-01, 5.171100e-02, 1.555812e-01, 1.068393e+00, 2.154431e-01, 6.980600e-01, 8.452489e-01, 7.803101e-01, 6.142979e-01, 1.013522e+00, 2.679233e-02, 1.016564e+00, 9.681988e-01, 7.914487e-01, 3.909657e-01, 6.645521e-01, 1.792312e-02, 2.178992e+00,
0.000000e+00	1.617949e+00, 6.210784e-01, 8.409073e-01, 5.404829e-01, 2.719721e+00, 2.334516e+00, 2.369667e+00, 5.681871e-01, 2.479503e+00, 1.712499e+00, 2.563392e+00, 1.485632e+00, 2.204916e+00, 1.939676e+00, 2.052600e+00, 1.042538e+00, 1.304697e+00, 1.203075e+00, 7.164814e-01, 1.572982e+00,
2.000000e-01	1.217970e+00, 5.900682e-01, 9.854402e-01, 6.389764e-01, 1.533575e+00, 1.655740e+00, 1.886835e+00, 3.002334e-01, 1.457569e+00, 1.388753e+00, 1.650508e+00, 1.964696e+00, 1.224731e+00, 1.567477e+00, 1.673599e+00, 9.742256e-01, 1.216610e+00, 6.758861e-01, 4.583622e-01, 1.420605e+00,
4.000000e-01	1.087252e+00, 8.830057e-01, 1.298492e+00, 6.035927e-01, 1.228092e+00, 1.299980e+00, 1.569314e+00, 2.154434e-01, 1.266303e+00, 9.866635e-01, 1.049478e+00, 1.728275e+00, 5.496371e-01, 1.414976e+00, 9.512810e-01, 9.579670e-01, 1.226382e+00, 5.142350e-01, 2.865843e-01, 1.372459e+00,
6.000000e-01	8.656779e-01, 8.167296e-01, 1.165696e+00, 4.941490e-01, 1.124453e+00, 1.286200e+00, 9.932000e-01, 1.851014e-01, 1.248938e+00, 1.058529e+00, 7.385332e-01, 2.097804e+00, 3.795690e-01, 1.280564e+00, 7.482834e-01, 7.889919e-01, 8.626468e-01, 3.814535e-01, 2.216279e-01, 1.178703e+00,
8.000000e-01	1.203340e+00, 4.897148e-01, 1.068897e+00, 3.642056e-01, 6.035431e-01, 9.345426e-01, 1.007734e+00, 3.325251e-01, 1.223549e+00, 7.085527e-01, 5.888893e-01, 1.388855e+00, 1.884099e-01, 1.156568e+00, 7.000123e-01, 9.258410e-01, 7.894907e-01, 4.693363e-01, 1.420153e-01, 1.591483e+00,
1.000000e+00	1.125079e+00, 3.984374e-01, 7.009529e-01, 2.093961e-01, 5.056440e-01, 9.188137e-01, 5.963026e-01, 6.724477e-01, 1.048828e+00, 4.186473e-01, 4.962985e-01, 1.935420e+00, 1.425749e-01, 1.045755e+00, 8.832956e-01, 8.097930e-01, 5.620443e-01, 4.008917e-01, 9.716476e-02, 1.894422e+00,
1.200000e+00	1.141008e+00, 3.367521e-01, 5.653987e-01, 1.965241e-01, 4.734195e-01, 8.750942e-01, 6.917185e-01, 6.904095e-01, 9.969940e-01, 5.928086e-01, 6.544636e-01, 2.058877e+00, 8.080041e-02, 1.123999e+00, 9.052569e-01, 7.278461e-01, 4.165645e-01, 3.060168e-01, 5.270446e-02, 1.684474e+00,
1.400000e+00	1.386124e+00, 2.479668e-01, 5.854628e-01, 1.522525e-01, 3.924889e-01, 8.986804e-01, 5.534421e-01, 9.087770e-01, 9.815972e-01, 5.949065e-01, 7.138026e-01, 1.316603e+00, 6.742373e-02, 9.839682e-01, 9.615196e-01, 7.557662e-01, 3.298877e-01, 2.793905e-01, 3.746428e-02, 1.805720e+00,
1.600000e+00	1.430605e+00, 2.327109e-01, 3.209245e-01, 1.538789e-01, 3.514773e-01, 7.689020e-01, 4.344083e-01, 9.098729e-01, 8.176689e-01, 5.375987e-01, 8.029362e-01, 1.199122e+00, 7.243231e-02, 9.262229e-01, 1.209896e+00, 7.017245e-01, 3.443150e-01, 2.468790e-01, 2.577369e-02, 1.752799e+00,
1.800000e+00	1.390602e+00, 1.912971e-01, 2.824245e-01, 1.828190e-01, 3.759926e-01, 7.789106e-01, 2.643685e-01, 9.294473e-01, 8.260476e-01, 8.451473e-01, 7.333595e-01, 1.266367e+00, 6.289954e-02, 8.157453e-01, 7.696686e-01, 5.820843e-01, 2.360479e-01, 2.001220e-01, 1.796331e-02, 2.295630e+00,
2.000000e+00	1.257215e+00, 1.733392e-01, 2.477413e-01, 2.145895e-01, 3.086810e-01, 7.595854e-01, 2.457311e-01, 9.531148e-01, 8.198279e-01, 7.903568e-01, 6.486734e-01, 1.132866e+00, 1.111381e-01, 8.889676e-01, 1.123592e+00, 5.533701e-01, 2.593644e-01, 1.752560e-01, 9.155302e-03, 1.724586e+00,
0.000000e+00	1.375818e+00, 1.724727e+00, 4.305049e-01, 1.924760e+00, 1.239006e+00, 2.664267e+00, 1.752422e+00, 1.684077e+00, 1.729980e+00, 1.043320e+00, 2.667965e+00, 1.965689e+00, 3.230632e+00, 6.601993e-01, 1.364108e+00, 1.365057e+00, 2.301075e+00, 7.984699e-01, 9.010482e-01, 2.182229e+00,
2.000000e-01	8.675536e-01, 1.718743e+00, 9.069105e-01, 1.826787e+00, 9.148305e-01, 1.549546e+00, 1.426734e+00, 1.229375e+00, 1.083725e+00, 6.625021e-01, 2.065407e+00, 1.426869e+00, 1.616335e+00, 5.977010e-01, 9.356990e-01, 8.485761e-01, 1.514014e+00, 4.795305e-01, 4.322188e-01, 1.789351e+00,
4.000000e-01	6.371003e-01, 1.388375e+00, 1.111644e+00, 1.319227e+00, 9.430638e-01, 1.253991e+00, 8.854532e-01, 1.052352e+00, 8.070424e-01, 8.607548e-01, 1.187560e+00, 1.474950e+00, 7.844698e-01, 6.259637e-01, 9.082304e-01, 7.477438e-01, 1.254908e+00, 3.598901e-01, 3.018503e-01, 1.457753e+00,
6.000000e-01	8.921683e-01, 1.225483e+00, 1.146144e+00, 8.779261e-01, 1.050826e+00, 7.790747e-01, 6.749749e-01, 7.759029e-01, 8.279761e-01, 1.011329e+00, 6.425718e-01, 1.258002e+00, 4.317003e-01, 7.393038e-01, 8.355357e-01, 5.433920e-01, 7.561148e-01, 2.225392e-01, 1.950500e-01, 1.864119e+00,
8.000000e-01	1.023069e+00, 8.666998e-01, 8.820270e-01, 5.692516e-01, 9.868204e-01, 5.342340e-01, 5.227244e-01, 6.374947e-01, 8.780214e-01, 1.110061e+00, 4.868898e-01, 9.151696e-01, 3.067162e-01, 8.130621e-01, 7.181526e-01, 6.469076e-01, 6.350101e-01, 2.814352e-01, 1.058587e-01, 2.003350e+00,
1.000000e+00	7.639172e-01, 7.055121e-01, 8.235114e-01, 3.056623e-01, 8.545578e-01, 6.166029e-01, 3.327343e-01, 7.532157e-01, 9.491294e-01, 1.041085e+00, 5.267543e-01, 7.439948e-01, 1.413786e-01, 8.312501e-01, 8.629409e-01, 6.989789e-01, 4.341477e-01, 3.798580e-01, 7.247210e-02, 2.095899e+00,
1.200000e+00	1.132700e+00, 6.679095e-01, 6.843666e-01, 2.058279e-01, 6.332340e-01, 5.900751e-01, 3.037351e-01, 8.021132e-01, 9.098377e-01, 9.994703e-01, 6.422153e-01, 7.203291e-01, 7.537776e-02, 8.289314e-01, 7.879283e-01, 7.013466e-01, 2.390143e-01, 5.015499e-01, 3.923413e-02, 2.180357e+00,
1.400000e+00	1.237229e+00, 5.611421e-01, 4.935631e-01, 1.977063e-01, 5.640878e-01, 5.697012e-01, 2.387629e-01, 6.255199e-01, 7.031559e-01, 9.789111e-01, 6.861031e-01, 9.027085e-01, 5.123572e-02, 7.763865e-01, 9.296681e-01, 5.159541e-01, 2.005550e-01, 5.155747e-01, 2.754315e-02, 2.120111e+00,
1.600000e+00	1.275405e+00, 4.464763e-01, 3.523374e-01, 2.011273e-01, 4.236969e-01, 7.465148e-01, 1.708468e-01, 7.911741e-01, 7.362890e-01, 9.499560e-01, 9.618064e-01, 5.660656e-01, 3.754503e-02, 7.166570e-01, 8.186587e-01, 6.754067e-01, 1.145864e-01, 5.229956e-01, 1.846514e-02, 2.120643e+00,
1.800000e+00	1.274880e+00, 3.503529e-01, 2.763043e-01, 2.079706e-01, 4.284581e-01, 6.775227e-01, 1.748443e-01, 8.078061e-01, 9.066557e-01, 1.083231e+00, 6.587701e-01, 6.194537e-01, 4.741523e-02, 8.363102e-01, 8.541069e-01, 5.954395e-01, 1.219467e-01, 4.253349e-01, 9.479048e-03, 2.040860e+00,
2.000000e+00	9.953046e-01, 2.359726e-01, 2.215870e-01, 2.214734e-01, 3.770732e-01, 7.141074e-01, 1.535796e-01, 9.067587e-01, 8.149182e-01, 9.805711e-01, 7.594825e-01, 4.935455e-01, 6.731182e-02, 8.917828e-01, 1.013052e+00, 6.569283e-01, 9.801091e-02, 4.092653e-01, 7.467867e-03, 2.081471e+00,
0.000000e+00	6.382109e-01, 3.039715e+00, 1.140693e+00, 2.289803e+00, 1.603918e+00, 2.433820e+00, 1.451010e+00, 1.148465e+00, 1.318506e+00, 1.516472e+00, 2.721562e+00, 2.381792e+00, 1.957177e+00, 7.502140e-01, 1.976740e-01, 5.861874e-01, 2.292984e+00, 2.209811e+00, 4.230428e-01, 7.683031e-01,
2.000000e-01	4.818565e-01, 2.925490e+00, 1.464687e+00, 2.100332e+00, 1.134232e+00, 1.366603e+00, 1.267440e+00, 7.418466e-01, 1.087637e+00, 1.147451e+00, 1.771994e+00, 1.548968e+00, 1.357071e+00, 6.025623e-01, 1.433791e-01, 5.141013e-01, 1.879081e+00, 1.357116e+00, 6.398921e-01, 1.042495e+00,
4.000000e-01	4.395777e-01, 2.417890e+00, 1.764422e+00, 1.226733e+00, 1.269242e+00, 9.161750e-01, 8.433836e-01, 4.927594e-01, 1.079105e+00, 7.264594e-01, 9.562221e-01, 2.029170e+00, 6.971387e-01, 5.542891e-01, 1.354771e-01, 5.577787e-01, 1.473732e+00, 1.025222e+00, 5.611777e-01, 1.445456e+00,
6.000000e-01	5.499846e-01, 1.778528e+00, 1.515490e+00, 9.790892e-01, 1.235921e+00, 6.685122e-01, 8.187300e-01, 2.488379e-01, 1.095363e+00, 6.472838e-01, 5.202792e-01, 1.899345e+00, 4.225753e-01, 6.085286e-01, 1.537842e-01, 6.191651e-01, 8.968433e-01, 9.725009e-01, 3.080806e-01, 1.582285e+00,
8.000000e-01	6.771254e-01, 1.896177e+00, 1.345809e+00, 7.253903e-01, 9.391606e-01, 4.539346e-01, 4.978348e-01, 1.483499e-01, 9.869478e-01, 7.752137e-01, 2.830600e-01, 1.757079e+00, 2.312291e-01, 7.382506e-01, 2.850391e-01, 7.040273e-01, 4.692771e-01, 7.789387e-01, 2.032837e-01, 1.606112e+00,
1.000000e+00	1.119888e+00, 1.231232e+00, 1.203623e+00, 3.346823e-01, 8.183598e-01, 4.267363e-01, 5.003864e-01, 2.347822e-01, 1.260655e+00, 7.686941e-01, 2.925919e-01, 1.470276e+00, 1.286145e-01, 6.984962e-01, 3.067667e-01, 6.552557e-01, 3.695467e-01, 6.977566e-01, 1.329546e-01, 1.715669e+00,
1.200000e+00	9.439873e-01, 1.109192e+00, 6.839761e-01, 2.205402e-01, 6.343519e-01, 4.696400e-01, 3.931413e-01, 4.746453e-01, 1.083798e+00, 6.438016e-01, 3.828503e-01, 1.717857e+00, 7.517655e-02, 8.059235e-01, 5.343538e-01, 5.499789e-01, 2.182843e-01, 5.480106e-01, 9.362740e-02, 1.361669e+00,
1.400000e+00	1.159891e+00, 8.854853e-01, 7.096839e-01, 1.364138e-01, 5.196678e-01, 5.244356e-01, 3.820190e-01, 5.621741e-01, 1.098223e+00, 5.880933e-01, 5.098798e-01, 1.564615e+00, 4.217214e-02, 7.858258e-01, 7.064184e-01, 6.997991e-01, 1.435934e-01, 6.273637e-01, 4.870577e-02, 1.738181e+00,
1.600000e+00	1.304820e+00, 5.705483e-01, 4.149128e-01, 1.116109e-01, 4.402303e-01, 6.707011e-01, 3.571241e-01, 7.996930e-01, 1.212445e+00, 5.851375e-01, 6.495695e-01, 1.477691e+00, 2.033517e-02, 7.218008e-01, 7.985746e-01, 6.949076e-01, 1.573328e-01, 5.400974e-01, 3.278743e-02, 1.783490e+00,
1.800000e+00	1.154255e+00, 5.096501e-01, 4.238236e-01, 1.230460e-01, 3.962159e-01, 6.538117e-01, 3.168371e-01, 6.628322e-01, 9.971836e-01, 7.231312e-01, 7.802084e-01, 1.198302e+00, 1.629194e-02, 6.642063e-01, 8.543771e-01, 6.143603e-01, 1.327786e-01, 4.200063e-01, 1.714746e-02, 2.066014e+00,
2.000000e+00	1.211018e+00, 4.764035e-01, 3.352987e-01, 1.795398e-01, 3.488626e-01, 7.601901e-01, 2.788969e-01, 7.937467e-01, 8.258865e-01, 7.125830e-01, 6.749212e-01, 1.132817e+00, 1.701672e-02, 6.830190e-01, 9.832325e-01, 5.900933e-01, 1.570652e-01, 3.126569e-01, 1.088695e-02, 1.719401e+00,
0.000000e+00	9.716141e-01, 2.399999e+00, 1.126326e+00, 1.371029e+00, 1.556581e+00, 1.627263e+00, 8.784398e-01, 1.602916e+00, 2.178067e+00, 8.821307e-01, 2.481554e-01, 3.902313e-01, 6.802371e-02, 2.960444e+00, 4.671228e-01, 8.097426e-01, 7.428931e-01, 1.902732e+00, 2.115515e+00, 2.095921e+00,
2.000000e-01	1.313637e+00, 2.452436e+00, 1.199040e+00, 6.784793e-01, 1.126842e+00, 1.431563e+00, 6.388629e-01, 8.824942e-01, 1.542540e+00, 6.569687e-01, 1.654588e-01, 7.858425e-01, 3.296609e-02, 2.342451e+00, 2.808569e-01, 6.069918e-01, 8.009719e-01, 1.122913e+00, 1.559613e+00, 2.109637e+00,
4.000000e-01	1.236046e+00, 1.761235e+00, 1.017907e+00, 4.624393e-01, 9.070445e-01, 1.130703e+00, 5.839057e-01, 6.929654e-01, 1.211709e+00, 4.797215e-01, 2.568273e-01, 1.066591e+00, 1.893523e-02, 2.023367e+00, 4.108484e-01, 4.799840e-01, 7.251746e-01, 7.991382e-01, 9.557462e-01, 1.863083e+00,
6.000000e-01	1.300872e+00, 1.325285e+00, 8.710580e-01, 3.666222e-01, 5.714295e-01, 1.225951e+00, 5.579201e-01, 6.364503e-01, 8.993804e-01, 3.510685e-01, 3.170352e-01, 1.271327e+00, 7.931646e-03, 1.746791e+00, 6.848671e-01, 6.259704e-01, 5.874102e-01, 4.142387e-01, 5.598918e-01, 2.027101e+00,
8.000000e-01	1.310498e+00, 1.166192e+00, 7.419261e-01, 1.851129e-01, 5.211726e-01, 1.080731e+00, 4.950087e-01, 7.941642e-01, 9.967586e-01, 5.151071e-01, 4.499603e-01, 1.267340e+00, 4.859564e-03, 1.466542e+00, 8.305925e-01, 5.945423e-01, 5.729128e-01, 4.062519e-01, 2.901178e-01, 1.853764e+00,
1.000000e+00	1.425256e+00, 8.041420e-01, 5.147579e-01, 1.550132e-01, 3.018660e-01, 9.240395e-01, 3.613043e-01, 8.316948e-01, 9.373333e-01, 4.834442e-01, 5.417518e-01, 1.010758e+00, 3.237852e-03, 1.446760e+00, 8.600602e-01, 5.683551e-01, 4.186981e-01, 2.810901e-01, 1.544006e-01, 2.100309e+00,
1.200000e+00	1.270711e+00, 7.971564e-01, 4.544050e-01, 1.204033e-01, 2.561981e-01, 9.839081e-01, 2.809936e-01, 8.538622e-01, 8.097799e-01, 6.508058e-01, 7.669202e-01, 9.779066e-01, 2.337346e-03, 1.121727e+00, 9.945363e-01, 5.889857e-01, 3.665713e-01, 1.855847e-01, 1.432493e-01, 2.242915e+00,
1.400000e+00	1.212083e+00, 6.572868e-01, 3.666209e-01, 1.868311e-01, 1.976460e-01, 1.082877e+00, 2.343670e-01, 9.326669e-01, 7.666342e-01, 7.763731e-01, 7.878281e-01, 7.733544e-01, 2.990282e-03, 1.049213e+00, 9.697755e-01, 5.223042e-01, 3.527677e-01, 1.992023e-01, 7.787804e-02, 1.821074e+00,
1.600000e+00	1.204712e+00, 4.298501e-01, 2.844327e-01, 1.790366e-01, 2.166852e-01, 7.258999e-01, 1.657943e-01, 9.427524e-01, 6.506481e-01, 9.367813e-01, 7.755950e-01, 6.151709e-01, 5.119574e-03, 1.076122e+00, 1.123325e+00, 4.918092e-01, 3.270055e-01, 1.746099e-01, 5.191256e-02, 1.803933e+00,
1.800000e+00	1.005408e+00, 3.935967e-01, 2.011190e-01, 2.062360e-01, 2.140189e-01, 1.034239e+00, 9.912671e-02, 9.015725e-01, 8.971663e-01, 9.886500e-01, 7.123567e-01, 5.194356e-01, 1.296706e-02, 1.044744e+00, 9.995425e-01, 5.449468e-01, 3.019900e-01, 2.428071e-01, 2.804203e-02, 2.355964e+00,
2.000000e+00	1.149781e+00, 2.690237e-01, 1.492903e-01, 1.996651e-01, 2.961611e-01, 8.301546e-01, 8.217122e-02, 9.531134e-01, 7.871321e-01, 9.299908e-01, 8.226638e-01, 4.335397e-01, 2.913725e-02, 9.887520e-01, 1.054415e+00, 4.845189e-01, 3.098043e-01, 2.058131e-01, 1.880574e-02, 1.757261e+00,
0.000000e+00	2.768632e+00, 2.846641e+00, 2.512283e+00, 2.063902e+00, 3.895631e-01, 2.286578e+00, 2.160269e+00, 1.249080e+00, 2.642652e-01, 2.556298e+00, 2.116062e+00, 1.979882e+00, 2.854563e+00, 7.829287e-01, 1.859527e+00, 2.695247e+00, 9.795202e-01, 2.383247e+00, 2.166913e+00, 5.436286e-01,
2.000000e-01	1.996367e+00, 2.294276e+00, 1.967471e+00, 1.610353e+00, 2.405506e-01, 1.754930e+00, 1.351110e+00, 9.069624e-01, 5.021166e-01, 1.954426e+00, 1.196435e+00, 1.564252e+00, 1.522001e+00, 5.045004e-01, 1.489705e+00, 1.472001e+00, 9.777012e-01, 1.634278e+00, 1.820593e+00, 3.146535e-01,
4.000000e-01	1.697991e+00, 2.077672e+00, 1.895914e+00, 8.577522e-01, 1.361640e-01, 1.590578e+00, 9.948323e-01, 5.481467e-01, 6.973573e-01, 1.841982e+00, 6.808914e-01, 1.050253e+00, 1.009283e+00, 4.379809e-01, 1.011040e+00, 1.503742e+00, 8.887271e-01, 1.425311e+00, 1.952629e+00, 3.059916e-01,
6.000000e-01	1.384063e+00, 2.009921e+00, 1.331124e+00, 6.227435e-01, 1.225670e-01, 1.250293e+00, 6.564474e-01, 6.209886e-01, 8.970107e-01, 1.714447e+00, 3.225769e-01, 9.112279e-01, 4.088269e-01, 3.953788e-01, 1.185306e+00, 1.215447e+00, 8.414397e-01, 1.145704e+00, 1.391430e+00, 2.141625e-01,
8.000000e-01	1.568486e+00, 1.899803e+00, 1.322525e+00, 3.678656e-01, 9.166691e-02, 9.794730e-01, 4.918868e-01, 7.650260e-01, 9.929931e-01, 1.124425e+00, 2.181421e-01, 6.688793e-01, 2.391756e-01, 2.455790e-01, 1.173438e+00, 9.830631e-01, 7.497871e-01, 9.747035e-01, 1.269478e+00, 3.814160e-01,
1.000000e+00	1.453068e+00, 1.288621e+00, 1.224659e+00, 2.113422e-01, 7.797106e-02, 1.064954e+00, 3.849508e-01, 8.738620e-01, 9.098193e-01, 1.591798e+00, 2.473980e-01, 6.694984e-01, 1.187902e-01, 2.089256e-01, 1.207765e+00, 9.302250e-01, 6.301813e-01, 7.087084e-01, 1.224896e+00, 5.460438e-01,
1.200000e+00	1.325815e+00, 8.609141e-01, 8.624725e-01, 1.583053e-01, 7.459858e-02, 9.185104e-01, 2.735195e-01, 8.746110e-01, 9.388997e-01, 1.467697e+00, 4.148564e-01, 7.515255e-01, 7.527530e-02, 1.619816e-01, 1.321321e+00, 6.936277e-01, 6.816150e-01, 5.830156e-01, 1.111457e+00, 1.020387e+00,
1.400000e+00	1.259183e+00, 7.829586e-01, 7.624093e-01, 1.196836e-01, 8.227153e-02, 1.010645e+00, 2.202830e-01, 8.657611e-01, 9.517518e-01, 1.057350e+00, 5.959053e-01, 5.658965e-01, 4.780480e-02, 2.472397e-01, 1.039722e+00, 5.978077e-01, 5.198682e-01, 6.876040e-01, 8.757500e-01, 1.049511e+00,
1.600000e+00	1.660297e+00, 6.826666e-01, 5.234793e-01, 1.104872e-01, 9.130738e-02, 1.038212e+00, 1.840531e-01, 1.039365e+00, 6.902194e-01, 1.230999e+00, 6.162011e-01, 5.757323e-01, 3.273464e-02, 3.352393e-01, 1.207468e+00, 5.505975e-01, 5.525897e-01, 7.583458e-01, 5.943783e-01, 1.003889e+00,
1.800000e+00	1.505752e+00, 5.924962e-01, 4.419806e-01, 1.210251e-01, 1.100986e-01, 8.293826e-01, 1.466668e-01, 9.358600e-01, 6.748615e-01, 1.381388e+00, 6.897013e-01, 5.685714e-01, 2.801682e-02, 4.107458e-01, 1.298980e+00, 6.333122e-01, 4.950200e-01, 6.169056e-01, 4.760844e-01, 1.107164e+00,
2.000000e+00	1.565545e+00, 4.221221e-01, 3.050643e-01, 1.447786e-01, 1.068800e-01, 1.006839e+00, 1.021709e-01, 9.637795e-01, 8.331685e-01, 1.234685e+00, 9.207553e-01, 4.746695e-01, 2.435417e-02, 5.059288e-01, 1.131046e+00, 5.705008e-01, 2.927796e-01, 7.044309e-01, 2.379867e-01, 1.591117e+00,
0.000000e+00	1.034264e+00, 1.744678e+00, 1.687058e+00, 2.621397e+00, 8.072281e-01, 4.062241e-01, 2.442814e+00, 1.368718e+00, 3.954037e-01, 4.545808e-01, 2.801146e-01, 4.729180e-01, 3.360504e-01, 7.435335e-01, 1.567155e+00, 1.542745e+00, 1.210573e+00, 2.482312e+00, 2.670309e+00, 9.125634e-01,
2.000000e-01	1.105155e+00, 1.943341e+00, 1.754201e+00, 1.711776e+00, 7.600049e-01, 5.690093e-01, 1.309801e+00, 7.181721e-01, 6.138193e-01, 7.518618e-01, 1.762715e-01, 3.022376e-01, 2.272134e-01, 6.524978e-01, 1.772162e+00, 1.265866e+00, 7.164153e-01, 1.612170e+00, 1.905662e+00, 8.834028e-01,
4.000000e-01	1.502260e+00, 1.107073e+00, 1.235122e+00, 9.976037e-01, 4.791133e-01, 6.190095e-01, 1.377396e+00, 4.313810e-01, 5.725884e-01, 8.553132e-01, 1.376229e-01, 2.356126e-01, 9.713906e-02, 5.406482e-01, 1.371279e+00, 1.121417e+00, 4.712575e-01, 8.507955e-01, 1.344799e+00, 5.102613e-01,
6.000000e-01	1.547932e+00, 1.337840e+00, 9.393427e-01, 6.626824e-01, 3.805270e-01, 7.755644e-01, 8.558242e-01, 6.492115e-01, 8.015856e-01, 1.044848e+00, 1.795084e-01, 3.441402e-01, 9.328713e-02, 5.227357e-01, 1.309798e+00, 9.154868e-01, 3.660682e-01, 8.224497e-01, 1.389104e+00, 7.433662e-01,
8.000000e-01	1.391759e+00, 8.946705e-01, 8.218326e-01, 3.937060e-01, 2.787563e-01, 6.799864e-01, 4.814439e-01, 6.807660e-01, 9.790917e-01, 9.079007e-01, 3.234859e-01, 3.541382e-01, 6.640353e-02, 3.119426e-01, 1.210440e+00, 9.223952e-01, 3.027335e-01, 7.419616e-01, 1.231294e+00, 8.464195e-01,
1.000000e+00	1.413777e+00, 8.820220e-01, 6.983447e-01, 2.398768e-01, 2.594148e-01, 7.651167e-01, 4.097506e-01, 8.640511e-01, 8.405943e-01, 1.138606e+00, 6.375591e-01, 4.264262e-01, 8.632864e-02, 3.928328e-01, 1.207599e+00, 7.842572e-01, 2.155424e-01, 6.530035e-01, 8.149429e-01, 1.022080e+00,
1.200000e+00	1.266028e+00, 5.754008e-01, 4.419403e-01, 1.511772e-01, 1.945224e-01, 6.847991e-01, 3.176860e-01, 7.599186e-01, 8.378259e-01, 8.865403e-01, 5.615380e-01, 3.903153e-01, 9.171907e-02, 3.784034e-01, 1.068777e+00, 7.357810e-01, 2.629063e-01, 5.893859e-01, 7.053838e-01, 1.421016e+00,
1.400000e+00	1.050536e+00, 3.705198e-01, 4.553418e-01, 1.497503e-01, 1.725114e-01, 9.179072e-01, 2.254198e-01, 9.573083e-01, 8.467083e-01, 1.069427e+00, 6.602757e-01, 3.581972e-01, 8.261589e-02, 5.363134e-01, 1.017993e+00, 6.142062e-01, 2.575388e-01, 6.728158e-01, 5.258409e-01, 1.451848e+00,
1.600000e+00	1.274280e+00, 3.489714e-01, 3.147926e-01, 1.570680e-01, 1.660105e-01, 7.233837e-01, 1.482922e-01, 9.761383e-01, 8.811160e-01, 1.010892e+00, 7.863300e-01, 3.718566e-01, 7.716686e-02, 5.947282e-01, 9.677621e-01, 6.587465e-01, 1.741922e-01, 6.938818e-01, 2.880806e-01, 1.414494e+00,
1.800000e+00	1.366239e+00, 3.090311e-01, 2.501875e-01, 1.643220e-01, 1.563574e-01, 8.871998e-01, 1.263787e-01, 9.300142e-01, 7.518361e-01, 1.020011e+00, 9.194737e-01, 3.183121e-01, 8.485033e-02, 6.035707e-01, 1.079191e+00, 6.052856e-01, 2.537391e-01, 6.267507e-01, 1.991107e-01, 1.856714e+00,
2.000000e+00	1.171504e+00, 2.019846e-01, 2.102471e-01, 1.835410e-01, 2.088880e-01, 8.418075e-01, 1.087125e-01, 7.287646e-01, 8.626006e-01, 1.245315e+00, 8.987798e-01, 2.474922e-01, 8.043199e-02, 8.094190e-01, 1.026133e+00, 4.970790e-01, 2.338847e-01, 5.309600e-01, 1.072487e-01, 1.749117e+00,
0.000000e+00	3.341103e+00, 2.371417e+00, 2.108950e+00, 1.607374e+00, 8.965942e-01, 3.273690e-01, 2.271273e+00, 2.776004e+00, 1.477464e+00, 1.905431e+00, 1.648241e+00, 2.456798e-01, 1.292470e+00, 1.442333e+00, 2.142725e+00, 1.137773e+00, 1.160804e+00, 2.130142e+00, 1.405056e+00, 4.982933e-01,
2.000000e-01	2.485536e+00, 1.689765e+00, 1.594070e+00, 1.119993e+00, 5.642286e-01, 5.446572e-01, 1.253244e+00, 1.788165e+00, 7.059725e-01, 2.321447e+00, 1.040641e+00, 3.396234e-01, 6.618704e-01, 1.056755e+00, 1.667930e+00, 8.816717e-01, 6.874433e-01, 1.668483e+00, 1.235029e+00, 6.686038e-01,
4.000000e-01	1.892788e+00, 1.460548e+00, 1.253814e+00, 7.658089e-01, 4.328814e-01, 6.732732e-01, 1.085309e+00, 1.114820e+00, 3.952348e-01, 1.910448e+00, 6.711266e-01, 3.271902e-01, 3.287691e-01, 8.027542e-01, 1.498292e+00, 5.547419e-01, 5.028378e-01, 1.100868e+00, 1.107918e+00, 1.129185e+00,
6.000000e-01	2.048446e+00, 1.019063e+00, 8.402688e-01, 4.734826e-01, 2.621728e-01, 7.516812e-01, 5.275883e-01, 9.487350e-01, 3.274120e-01, 1.771038e+00, 4.186231e-01, 2.345528e-01, 2.012465e-01, 8.041794e-01, 1.087145e+00, 4.572418e-01, 4.452711e-01, 9.507301e-01, 8.520905e-01, 1.154428e+00,
8.000000e-01	1.553024e+00, 9.567731e-01, 7.448545e-01, 2.687915e-01, 1.595987e-01, 8.848101e-01, 4.542229e-01, 1.033862e+00, 4.179402e-01, 1.591974e+00, 4.917257e-01, 1.495386e-01, 1.075121e-01, 7.658143e-01, 1.427936e+00, 3.941191e-01, 2.963929e-01, 8.673984e-01, 5.108300e-01, 1.527246e+00,
1.000000e+00	1.532862e+00, 7.030643e-01, 6.515410e-01, 2.241152e-01, 1.352197e-01, 7.474923e-01, 2.681628e-01, 1.016998e+00, 4.121109e-01, 1.604804e+00, 6.068797e-01, 1.106926e-01, 5.102660e-02, 8.143241e-01, 9.925327e-01, 3.895214e-01, 2.611553e-01, 6.017373e-01, 2.956280e-01, 1.542248e+00,
1.200000e+00	1.628161e+00, 4.612392e-01, 5.368652e-01, 1.615037e-01, 9.357171e-02, 8.824522e-01, 1.504227e-01, 8.239997e-01, 5.523998e-01, 1.679506e+00, 7.587088e-01, 1.062744e-01, 3.871987e-02, 8.055834e-01, 1.112531e+00, 4.215670e-01, 2.330502e-01, 8.350026e-01, 1.644010e-01, 1.449218e+00,
1.400000e+00	1.316977e+00, 4.700774e-01, 3.331622e-01, 1.530047e-01, 8.785913e-02, 8.437339e-01, 1.017251e-01, 9.919810e-01, 5.217050e-01, 1.647106e+00, 6.736308e-01, 7.360461e-02, 1.889015e-02, 7.386423e-01, 1.372277e+00, 3.862225e-01, 2.385717e-01, 6.984471e-01, 1.309702e-01, 1.971787e+00,
1.600000e+00	1.447758e+00, 3.749295e-01, 3.015985e-01, 1.903664e-01, 1.464907e-01, 8.826015e-01, 7.819700e-02, 1.067931e+00, 6.507954e-01, 1.616601e+00, 7.451883e-01, 9.421928e-02, 1.687958e-02, 8.946226e-01, 1.294386e+00, 4.678949e-01, 2.683134e-01, 6.902152e-01, 9.762601e-02, 1.772964e+00,
1.800000e+00	9.267914e-01, 3.354534e-01, 2.260252e-01, 2.142024e-01, 1.334380e-01, 1.072441e+00, 5.204700e-02, 7.274928e-01, 5.881059e-01, 1.148701e+00, 8.568039e-01, 7.520339e-02, 2.028373e-02, 9.066004e-01, 1.072905e+00, 4.863675e-01, 2.414248e-01, 7.388988e-01, 5.536860e-02, 2.053886e+00,
2.000000e+00	1.252294e+00, 2.405745e-01, 1.752177e-01, 1.969731e-01, 1.753176e-01, 8.717644e-01, 4.133289e-02, 8.718804e-01, 6.426512e-01, 1.458539e+00, 9.017040e-01, 6.901279e-02, 4.066930e-02, 8.305159e-01, 1.065394e+00, 5.022915e-01, 2.605201e-01, 5.557605e-01, 3.069100e-02, 1.610827e+00,
0.000000e+00	2.032463e+00, 1.436224e+00, 3.040709e-01, 2.532058e+00, 1.492845e+00, 1.680396e+00, 2.816648e-01, 2.325644e+00, 1.308431e+00, 2.422357e-01, 1.236098e+00, 1.136357e+00, 2.360942e+00, 2.563922e+00, 1.224484e+00, 1.707310e+00, 2.630181e+00, 1.225226e+00, 8.771641e-01, 1.870446e+00,
2.000000e-01	1.541114e+00, 1.426784e+00, 6.548757e-01, 1.771654e+00, 1.135763e+00, 1.339077e+00, 2.858582e-01, 1.251076e+00, 7.414723e-01, 3.516534e-01, 1.078190e+00, 1.276506e+00, 1.146369e+00, 2.316715e+00, 7.439751e-01, 1.147471e+00, 2.279292e+00, 5.624865e-01, 5.093670e-01, 1.361052e+00,
4.000000e-01	1.250774e+00, 1.546475e+00, 1.114128e+00, 1.069037e+00, 7.465736e-01, 1.186981e+00, 2.178541e-01, 1.329099e+00, 4.237383e-01, 6.493745e-01, 1.080443e+00, 1.028212e+00, 7.099575e-01, 1.432800e+00, 6.938754e-01, 9.336153e-01, 1.539718e+00, 4.538713e-01, 2.751816e-01, 1.408137e+00,
6.000000e-01	1.192502e+00, 1.228488e+00, 1.325835e+00, 7.077884e-01, 6.288263e-01, 1.213021e+00, 1.026310e-01, 1.105562e+00, 3.695421e-01, 8.285056e-01, 4.996625e-01, 6.207618e-01, 4.308637e-01, 1.430640e+00, 8.659141e-01, 6.055800e-01, 1.232772e+00, 4.735909e-01, 2.296069e-01, 1.486553e+00,
8.000000e-01	1.316021e+00, 1.191785e+00, 1.323813e+00, 5.790496e-01, 3.744511e-01, 1.182725e+00, 9.224604e-02, 7.090992e-01, 4.230083e-01, 8.919313e-01, 4.026210e-01, 5.612672e-01, 2.235811e-01, 1.261800e+00, 9.757922e-01, 5.949345e-01, 8.727727e-01, 6.141890e-01, 1.850043e-01, 1.375083e+00,
1.000000e+00	1.407039e+00, 9.487266e-01, 9.755691e-01, 3.278544e-01, 3.644443e-01, 9.258359e-01, 5.141862e-02, 8.943634e-01, 5.555929e-01, 9.362369e-01, 3.284453e-01, 3.736340e-01, 1.453055e-01, 1.219819e+00, 9.784291e-01, 5.674295e-01, 6.944067e-01, 5.254970e-01, 9.924167e-02, 1.677565e+00,
1.200000e+00	1.319744e+00, 7.095420e-01, 8.364380e-01, 1.925937e-01, 2.646527e-01, 1.033942e+00, 4.859518e-02, 8.117793e-01, 6.227321e-01, 9.713222e-01, 3.740957e-01, 2.672412e-01, 7.551967e-02, 1.217308e+00, 9.692010e-01, 5.255539e-01, 5.056842e-01, 5.026053e-01, 7.064151e-02, 1.799806e+00,
1.400000e+00	1.617221e+00, 5.069672e-01, 6.364429e-01, 1.158876e-01, 2.319106e-01, 1.063694e+00, 3.374314e-02, 8.509784e-01, 7.260123e-01, 1.141014e+00, 4.837693e-01, 2.639507e-01, 3.961567e-02, 1.122603e+00, 9.320290e-01, 5.428513e-01, 5.095897e-01, 6.485303e-01, 4.643428e-02, 1.688239e+00,
1.600000e+00	1.518546e+00, 3.871709e-01, 5.715427e-01, 1.115839e-01, 2.231371e-01, 8.651277e-01, 3.601973e-02, 8.183015e-01, 8.201766e-01, 1.267561e+00, 6.202395e-01, 2.152712e-01, 2.407054e-02, 9.004319e-01, 1.065055e+00, 4.798531e-01, 4.058688e-01, 5.871270e-01, 2.876348e-02, 2.161555e+00,
1.800000e+00	1.404741e+00, 3.271792e-01, 5.336986e-01, 1.202404e-01, 1.924443e-01, 8.349359e-01, 3.304951e-02, 9.199511e-01, 6.980502e-01, 1.329570e+00, 5.802544e-01, 1.828932e-01, 1.537561e-02, 7.716461e-01, 1.124465e+00, 5.108639e-01, 4.224836e-01, 6.513660e-01, 1.941211e-02, 2.141720e+00,
2.000000e+00	1.373731e+00, 2.595867e-01, 3.129776e-01, 1.549857e-01, 1.672101e-01, 9.950872e-01, 3.072060e-02, 7.699475e-01, 7.154981e-01, 1.031495e+00, 9.150229e-01, 1.862819e-01, 2.152773e-02, 7.433926e-01, 1.068612e+00, 4.843030e-01, 3.082344e-01, 6.464747e-01, 9.225908e-03, 1.892246e+00,
0.000000e+00	2.081471e+00, 8.177130e-01, 3.293936e-01, 1.532004e+00, 3.753902e-01, 4.614157e-01, 7.374766e-01, 2.110700e+00, 9.870870e-01, 1.000318e+00, 1.941091e+00, 8.211294e-01, 1.615873e+00, 2.059844e+00, 1.216533e+00, 1.433272e+00, 2.232813e+00, 1.818164e-01, 1.202959e+00, 1.916327e+00,
2.000000e-01	1.522127e+00, 9.766802e-01, 7.370773e-01, 1.585848e+00, 2.952340e-01, 7.778890e-01, 5.047351e-01, 1.327488e+00, 5.927635e-01, 1.133484e+00, 1.365153e+00, 7.935552e-01, 1.082615e+00, 1.859280e+00, 1.301805e+00, 8.591941e-01, 1.791170e+00, 9.799155e-02, 6.739374e-01, 1.791276e+00,
4.000000e-01	1.324060e+00, 8.103492e-01, 1.021941e+00, 1.037827e+00, 2.051821e-01, 6.857950e-01, 3.297855e-01, 1.185036e+00, 3.331703e-01, 1.176612e+00, 9.843540e-01, 5.300547e-01, 5.618436e-01, 1.436917e+00, 8.155262e-01, 5.672163e-01, 9.414884e-01, 1.150813e-01, 4.453231e-01, 1.725460e+00,
6.000000e-01	1.183711e+00, 6.765254e-01, 9.531899e-01, 8.034451e-01, 2.532450e-01, 7.707407e-01, 2.125966e-01, 1.058414e+00, 2.395330e-01, 1.025631e+00, 7.858234e-01, 4.409255e-01, 3.262017e-01, 1.454159e+00, 1.168600e+00, 3.494004e-01, 8.609393e-01, 2.379110e-01, 2.856258e-01, 2.066654e+00,
8.000000e-01	1.227584e+00, 5.285532e-01, 7.287414e-01, 6.580002e-01, 3.127749e-01, 5.541705e-01, 1.206066e-01, 1.099739e+00, 2.474357e-01, 1.013259e+00, 6.583867e-01, 2.525917e-01, 1.753310e-01, 1.517034e+00, 1.105629e+00, 3.252025e-01, 4.716931e-01, 3.988825e-01, 1.538597e-01, 2.047957e+00,
1.000000e+00	1.001112e+00, 4.295953e-01, 4.121766e-01, 4.750572e-01, 3.964448e-01, 6.935248e-01, 1.006983e-01, 9.964408e-01, 4.166285e-01, 1.162314e+00, 8.036430e-01, 2.247636e-01, 1.407685e-01, 9.128899e-01, 1.151002e+00, 3.134977e-01, 3.233912e-01, 4.307705e-01, 8.841427e-02, 2.202041e+00,
1.200000e+00	1.076132e+00, 2.916024e-01, 3.799623e-01, 3.505957e-01, 4.004383e-01, 6.702526e-01, 5.412712e-02, 7.240212e-01, 4.588216e-01, 1.358117e+00, 8.564265e-01, 1.542951e-01, 1.041767e-01, 1.056404e+00, 9.941903e-01, 3.280391e-01, 2.659269e-01, 5.718032e-01, 7.108636e-02, 2.164701e+00,
1.400000e+00	1.110226e+00, 2.929950e-01, 3.645241e-01, 2.863273e-01, 4.006036e-01, 7.012645e-01, 3.716730e-02, 1.029131e+00, 5.588708e-01, 1.333855e+00, 7.012871e-01, 1.617778e-01, 1.253789e-01, 9.357707e-01, 1.140413e+00, 3.920967e-01, 2.014449e-01, 5.252609e-01, 3.911833e-02, 2.294462e+00,
1.600000e+00	1.186411e+00, 2.107232e-01, 2.800809e-01, 2.675511e-01, 3.418202e-01, 6.507465e-01, 3.036814e-02, 9.758883e-01, 5.120079e-01, 1.159955e+00, 6.875004e-01, 1.132891e-01, 1.534496e-01, 1.072185e+00, 1.089303e+00, 4.064937e-01, 1.981338e-01, 5.056432e-01, 2.826999e-02, 2.215583e+00,
1.800000e+00	1.118709e+00, 1.675723e-01, 1.913907e-01, 2.322715e-01, 3.488623e-01, 7.394762e-01, 1.944683e-02, 8.711292e-01, 6.441632e-01, 1.485549e+00, 8.696562e-01, 8.320272e-02, 1.692076e-01, 9.885943e-01, 1.045716e+00, 3.817969e-01, 1.845562e-01, 5.048425e-01, 1.785646e-02, 2.057281e+00,
2.000000e+00	1.285177e+00, 1.307814e-01, 2.003742e-01, 2.734432e-01, 4.072811e-01, 7.316609e-01, 1.606251e-02, 9.370324e-01, 6.338661e-01, 1.265111e+00, 8.309654e-01, 8.770268e-02, 2.545026e-01, 8.601693e-01, 8.230752e-01, 4.741465e-01, 1.194084e-01, 5.971681e-01, 1.027999e-02, 1.915595e+00,
0.000000e+00	2.226522e-01, 1.019575e+00, 2.586953e+00, 7.225993e-01, 2.199690e+00, 1.503219e+00, 1.330986e-01, 5.491908e-01, 1.293916e+00, 1.947914e+00, 1.467965e+00, 6.152622e-01, 1.539580e+00, 1.439347e+00, 2.587000e+00, 9.153428e-01, 2.155050e+00, 7.572581e-01, 9.337192e-01, 4.362908e-01,
2.000000e-01	4.284681e-01, 1.016036e+00, 2.490231e+00, 6.922273e-01, 2.079303e+00, 1.113926e+00, 2.082113e-01, 3.374689e-01, 1.230838e+00, 1.491488e+00, 9.207968e-01, 1.120613e+00, 1.015064e+00, 1.163400e+00, 1.796779e+00, 7.715274e-01, 2.153929e+00, 6.636367e-01, 1.068970e+00, 8.828946e-01,
4.000000e-01	6.951494e-01, 7.094477e-01, 2.314561e+00, 4.725611e-01, 1.499713e+00, 6.826029e-01, 2.910032e-01, 2.073024e-01, 1.207813e+00, 1.265767e+00, 4.354359e-01, 9.376181e-01, 7.975739e-01, 1.020425e+00, 1.155892e+00, 8.713484e-01, 1.513718e+00, 6.713303e-01, 9.895588e-01, 1.043756e+00,
6.000000e-01	1.051427e+00, 6.462242e-01, 2.408375e+00, 2.575786e-01, 1.337546e+00, 3.939884e-01, 2.586200e-01, 1.217590e-01, 9.972244e-01, 1.141503e+00, 2.135069e-01, 1.169098e+00, 7.510600e-01, 7.860641e-01, 7.303548e-01, 7.685086e-01, 8.249799e-01, 7.239201e-01, 7.765233e-01, 1.347728e+00,
8.000000e-01	9.509693e-01, 4.545320e-01, 1.791272e+00, 1.642038e-01, 1.119562e+00, 4.443212e-01, 3.178341e-01, 7.863984e-02, 1.035507e+00, 1.142958e+00, 1.345359e-01, 1.310544e+00, 6.520854e-01, 8.503809e-01, 5.855180e-01, 7.169527e-01, 5.718144e-01, 5.724331e-01, 4.252690e-01, 1.377014e+00,
1.000000e+00	9.745989e-01, 3.826948e-01, 1.473621e+00, 9.082188e-02, 7.792876e-01, 4.348713e-01, 3.286687e-01, 5.920345e-02, 9.140178e-01, 7.916171e-01, 7.771795e-02, 1.197804e+00, 5.080657e-01, 8.179686e-01, 5.251997e-01, 6.835186e-01, 3.299306e-01, 6.609733e-01, 2.996462e-01, 1.447982e+00,
1.200000e+00	1.349801e+00, 2.498084e-01, 1.044966e+00, 6.296703e-02, 5.633884e-01, 6.174009e-01, 3.458584e-01, 2.086237e-01, 1.004811e+00, 7.327455e-01, 1.111599e-01, 1.063493e+00, 3.271864e-01, 9.553525e-01, 7.740394e-01, 7.813848e-01, 2.125279e-01, 5.255995e-01, 1.888388e-01, 1.547180e+00,
1.400000e+00	1.177975e+00, 2.480474e-01, 7.124939e-01, 3.228819e-02, 5.149461e-01, 6.035760e-01, 3.156086e-01, 4.464666e-01, 1.083512e+00, 6.380958e-01, 2.275883e-01, 1.082195e+00, 2.585495e-01, 8.827699e-01, 9.202939e-01, 6.867410e-01, 1.566399e-01, 5.626273e-01, 1.205436e-01, 1.673247e+00,
1.600000e+00	1.320071e+00, 1.996553e-01, 6.372814e-01, 4.210263e-02, 3.501405e-01, 6.972967e-01, 2.635306e-01, 6.360720e-01, 8.226208e-01, 7.865001e-01, 3.844623e-01, 1.056268e+00, 1.776044e-01, 8.572738e-01, 6.221942e-01, 6.625152e-01, 1.608715e-01, 5.939259e-01, 8.445146e-02, 1.861145e+00,
1.800000e+00	1.509608e+00, 1.423061e-01, 4.436499e-01, 5.291052e-02, 3.429440e-01, 7.931255e-01, 3.170943e-01, 8.283735e-01, 1.070783e+00, 6.061561e-01, 5.374519e-01, 1.287701e+00, 1.346562e-01, 8.019316e-01, 8.505283e-01, 7.247850e-01, 1.219234e-01, 5.954115e-01, 5.585225e-02, 1.654096e+00,
2.000000e+00	1.254919e+00, 1.357945e-01, 4.244266e-01, 9.224484e-02, 3.054424e-01, 7.220332e-01, 2.717544e-01, 6.677134e-01, 8.880197e-01, 5.844699e-01, 6.453848e-01, 1.175242e+00, 1.189248e-01, 8.567663e-01, 9.106107e-01, 6.754549e-01, 1.705399e-01, 5.169237e-01, 3.038672e-02, 1.935927e+00,
0.000000e+00	1.170244e-01, 1.667362e+00, 2.822646e+00, 2.718758e+00, 7.020233e-01, 1.478320e+00, 3.020616e+00, 1.466647e+00, 2.640552e+00, 1.857852e+00, 2.954323e+00, 1.630793e-01, 1.298782e+00, 1.312179e+00, 9.710679e-01, 1.104798e+00, 1.961305e+00, 2.639804e+00, 9.770656e-01, 2.754065e+00,
2.000000e-01	6.890151e-02, 1.527340e+00, 3.189956e+00, 2.107854e+00, 9.057627e-01, 1.126030e+00, 2.132560e+00, 1.075934e+00, 1.537811e+00, 1.473410e+00, 1.769668e+00, 7.014272e-01, 1.272587e+00, 1.351948e+00, 9.158857e-01, 8.658941e-01, 1.428044e+00, 1.314374e+00, 4.659363e-01, 2.208744e+00,
4.000000e-01	1.864878e-01, 1.251529e+00, 2.228014e+00, 1.454708e+00, 1.017919e+00, 7.883869e-01, 1.285206e+00, 5.984917e-01, 1.325513e+00, 1.131728e+00, 8.580522e-01, 8.862193e-01, 8.033361e-01, 1.221909e+00, 7.703924e-01, 8.137642e-01, 9.707196e-01, 9.581213e-01, 3.320957e-01, 1.825643e+00,
6.000000e-01	5.507835e-01, 1.240664e+00, 2.032117e+00, 8.939770e-01, 1.014712e+00, 4.215603e-01, 1.078841e+00, 3.507380e-01, 1.295001e+00, 7.788604e-01, 4.292333e-01, 9.333773e-01, 3.938771e-01, 1.221976e+00, 8.267148e-01, 7.472234e-01, 6.881223e-01, 8.147604e-01, 2.344741e-01, 1.821810e+00,
8.000000e-01	8.219998e-01, 9.261889e-01, 1.756914e+00, 5.617908e-01, 1.004417e+00, 3.039569e-01, 8.806787e-01, 1.808271e-01, 9.422711e-01, 6.994681e-01, 2.872848e-01, 1.374746e+00, 2.784457e-01, 9.355223e-01, 6.716375e-01, 7.384393e-01, 4.409586e-01, 6.038359e-01, 1.429693e-01, 1.865118e+00,
1.000000e+00	9.895208e-01, 7.046138e-01, 1.263613e+00, 3.206827e-01, 8.643958e-01, 2.382236e-01, 7.088956e-01, 1.614795e-01, 1.175833e+00, 6.509678e-01, 1.769781e-01, 1.216882e+00, 1.622122e-01, 1.078646e+00, 5.850057e-01, 6.723916e-01, 2.912371e-01, 6.126879e-01, 5.893812e-02, 2.064037e+00,
1.200000e+00	1.143269e+00, 6.176897e-01, 1.056358e+00, 1.950191e-01, 7.701817e-01, 2.572640e-01, 5.363221e-01, 2.700399e-01, 1.135467e+00, 7.398378e-01, 1.530762e-01, 1.437443e+00, 1.016461e-01, 1.005059e+00, 6.802853e-01, 6.717262e-01, 1.821306e-01, 5.787714e-01, 4.511044e-02, 2.088898e+00,
1.400000e+00	1.100677e+00, 4.939531e-01, 8.722023e-01, 1.342446e-01, 6.794044e-01, 4.579865e-01, 4.446972e-01, 5.095342e-01, 8.774216e-01, 7.128428e-01, 3.229045e-01, 1.256001e+00, 6.040402e-02, 1.016762e+00, 7.300178e-01, 7.321668e-01, 1.141598e-01, 5.743577e-01, 3.306949e-02, 2.391171e+00,
1.600000e+00	1.107424e+00, 4.142090e-01, 5.251387e-01, 9.274122e-02, 5.126841e-01, 6.435256e-01, 3.610448e-01, 6.296909e-01, 8.719781e-01, 5.716047e-01, 5.443926e-01, 1.231395e+00, 4.470600e-02, 8.315943e-01, 8.737620e-01, 6.816531e-01, 8.831825e-02, 5.043388e-01, 1.904449e-02, 1.912684e+00,
1.800000e+00	1.215729e+00, 2.966010e-01, 4.653837e-01, 9.121356e-02, 3.502735e-01, 7.091003e-01, 3.821786e-01, 8.479164e-01, 1.013065e+00, 5.354334e-01, 6.933332e-01, 1.110456e+00, 4.136344e-02, 9.510182e-01, 1.097844e+00, 7.181282e-01, 9.223841e-02, 3.287093e-01, 1.123573e-02, 2.050300e+00,
2.000000e+00	1.227529e+00, 2.537164e-01, 4.041843e-01, 1.227878e-01, 3.036423e-01, 7.894544e-01, 2.711180e-01, 6.954457e-01, 9.982813e-01, 6.281053e-01, 5.921957e-01, 1.101671e+00, 4.716613e-02, 8.067909e-01, 9.938127e-01, 5.748826e-01, 9.411052e-02, 3.422812e-01, 6.651326e-03, 1.811556e+00,
0.000000e+00	2.227893e+00, 1.568239e-01, 1.928384e-02, 9.494611e-01, 3.217198e+00, 1.231525e+00, 2.190006e+00, 1.970608e+00, 1.416519e-01, 2.122296e+00, 4.805555e-04, 1.819123e+00, 2.177549e+00, 1.786298e+00, 1.490246e+00, 1.231066e-01, 1.777245e+00, 1.662553e+00, 8.528434e-01, 2.971858e+00,
2.000000e-01	2.283117e+00, 2.662485e-01, 4.940001e-01, 6.613241e-01, 2.094087e+00, 1.281305e+00, 1.293931e+00, 1.010731e+00, 1.259300e-01, 2.169978e+00, 3.527297e-01, 1.608471e+00, 1.116629e+00, 1.659522e+00, 1.038616e+00, 9.420303e-02, 1.532144e+00, 8.618226e-01, 5.477558e-01, 2.703319e+00,
4.000000e-01	1.925910e+00, 1.984927e-01, 9.526973e-01, 4.395738e-01, 1.444266e+00, 1.245430e+00, 7.636439e-01, 7.043477e-01, 3.006343e-01, 2.206843e+00, 4.988550e-01, 1.228836e+00, 6.898510e-01, 1.182940e+00, 7.472232e-01, 2.351626e-01, 1.048613e+00, 7.844047e-01, 3.372371e-01, 2.725033e+00,
6.000000e-01	1.651411e+00, 2.221915e-01, 8.239796e-01, 2.405858e-01, 7.310990e-01, 1.037815e+00, 4.856581e-01, 8.326664e-01, 6.335607e-01, 1.854801e+00, 5.135774e-01, 1.012062e+00, 3.816763e-01, 9.735931e-01, 6.979611e-01, 3.182935e-01, 9.928539e-01, 6.933067e-01, 2.207683e-01, 2.394109e+00,
8.000000e-01	1.627369e+00, 1.214046e-01, 8.939767e-01, 1.932739e-01, 4.596320e-01, 9.232086e-01, 3.540031e-01, 8.821884e-01, 8.046270e-01, 1.813591e+00, 5.956710e-01, 7.110829e-01, 2.347660e-01, 9.955261e-01, 7.898589e-01, 4.731400e-01, 5.581946e-01, 5.619663e-01, 1.271783e-01, 2.030560e+00,
1.000000e+00	1.603201e+00, 1.073646e-01, 6.795106e-01, 1.705344e-01, 2.782153e-01, 9.489164e-01, 1.794466e-01, 8.077769e-01, 8.093457e-01, 1.599337e+00, 5.948877e-01, 5.505201e-01, 1.189072e-01, 1.060232e+00, 8.782619e-01, 4.642207e-01, 6.938931e-01, 6.832872e-01, 7.914570e-02, 2.453103e+00,
1.200000e+00	1.396151e+00, 9.571324e-02, 5.419508e-01, 1.113508e-01, 2.310785e-01, 8.543126e-01, 1.575880e-01, 8.679411e-01, 7.896118e-01, 1.666001e+00, 6.747118e-01, 4.809653e-01, 9.382576e-02, 1.120699e+00, 8.807969e-01, 4.977242e-01, 4.477015e-01, 7.194850e-01, 4.376945e-02, 2.002925e+00,
1.400000e+00	1.242336e+00, 7.328893e-02, 4.720258e-01, 1.445108e-01, 2.048060e-01, 9.543789e-01, 1.279745e-01, 8.577789e-01, 7.588421e-01, 1.338644e+00, 7.201472e-01, 4.134763e-01, 8.087883e-02, 8.512083e-01, 9.561430e-01, 5.355453e-01, 3.969264e-01, 5.403833e-01, 2.999153e-02, 2.185501e+00,
1.600000e+00	1.201444e+00, 5.469694e-02, 3.281278e-01, 1.605799e-01, 1.587583e-01, 9.683522e-01, 1.065196e-01, 1.019005e+00, 8.614942e-01, 1.382932e+00, 7.176565e-01, 4.450362e-01, 8.606591e-02, 9.898422e-01, 9.342237e-01, 5.208151e-01, 4.072095e-01, 6.196786e-01, 1.839646e-02, 2.309428e+00,
1.800000e+00	1.185052e+00, 4.375052e-02, 1.685289e-01, 1.814593e-01, 1.650193e-01, 9.763849e-01, 8.668810e-02, 1.052285e+00, 8.249150e-01, 1.217679e+00, 7.567002e-01, 3.545640e-01, 1.295098e-01, 9.707724e-01, 1.030812e+00, 4.358060e-01, 4.008162e-01, 5.007057e-01, 1.106154e-02, 2.418888e+00,
2.000000e+00	1.228564e+00, 3.868779e-02, 1.976243e-01, 1.752418e-01, 2.076034e-01, 8.201906e-01, 8.114729e-02, 9.602760e-01, 6.726060e-01, 1.254566e+00, 8.260035e-01, 3.175256e-01, 1.342121e-01, 8.645398e-01, 8.607849e-01, 3.878394e-01, 3.122608e-01, 5.870651e-01, 9.105193e-03, 2.023224e+00,
0.000000e+00	5.227913e-01, 2.677835e+00, 2.345341e+00, 1.824098e+00, 1.085584e+00, 8.774753e-01, 2.038885e+00, 2.602916e+00, 2.529984e+00, 9.961169e-01, 4.666697e-01, 2.604980e+00, 2.982212e+00, 1.821911e+00, 2.047245e+00, 2.629073e+00, 9.184241e-01, 1.563650e+00, 1.815342e+00, 2.465985e+00,
2.000000e-01	7.985417e-01, 2.634244e+00, 2.146584e+00, 1.146509e+00, 9.708621e-01, 5.667336e-01, 1.230862e+00, 1.902798e+00, 1.682043e+00, 8.422295e-01, 2.559200e-01, 1.965549e+00, 1.679395e+00, 1.462359e+00, 1.536562e+00, 1.434764e+00, 6.064010e-01, 9.345037e-01, 9.715885e-01, 1.608092e+00,
4.000000e-01	8.657955e-01, 1.504665e+00, 1.386846e+00, 7.825149e-01, 7.553034e-01, 4.914593e-01, 9.125994e-01, 8.323054e-01, 1.025509e+00, 5.254999e-01, 1.315234e-01, 1.915885e+00, 8.618520e-01, 1.451208e+00, 1.199336e+00, 1.066708e+00, 4.873390e-01, 6.561021e-01, 6.436049e-01, 1.173018e+00,
6.000000e-01	1.064848e+00, 1.545997e+00, 1.326362e+00, 4.367461e-01, 6.511244e-01, 4.550256e-01, 7.519871e-01, 7.619389e-01, 9.410407e-01, 6.902106e-01, 9.460719e-02, 1.894405e+00, 5.986020e-01, 1.274641e+00, 1.178244e+00, 1.016462e+00, 2.573111e-01, 6.707153e-01, 4.057893e-01, 1.358258e+00,
8.000000e-01	1.124949e+00, 1.119183e+00, 1.068780e+00, 2.807986e-01, 6.243599e-01, 5.738363e-01, 5.095209e-01, 5.850552e-01, 9.990612e-01, 6.021773e-01, 1.948113e-01, 1.543531e+00, 3.310902e-01, 1.029853e+00, 1.109127e+00, 8.564409e-01, 1.843186e-01, 6.804672e-01, 2.821399e-01, 1.021451e+00,
1.000000e+00	1.401413e+00, 9.344043e-01, 7.548449e-01, 1.942972e-01, 5.390798e-01, 6.214338e-01, 4.524548e-01, 8.495919e-01, 9.084272e-01, 7.115532e-01, 3.628157e-01, 1.310947e+00, 1.718049e-01, 8.707320e-01, 1.010113e+00, 7.959497e-01, 1.550179e-01, 6.092809e-01, 1.957703e-01, 1.545150e+00,
1.200000e+00	1.141308e+00, 7.811157e-01, 6.237011e-01, 1.049495e-01, 4.421135e-01, 6.697156e-01, 3.279535e-01, 8.141672e-01, 8.377702e-01, 7.242088e-01, 4.473241e-01, 1.493457e+00, 9.945427e-02, 8.962765e-01, 9.725967e-01, 6.763775e-01, 1.367234e-01, 6.677384e-01, 1.118258e-01, 1.774223e+00,
1.400000e+00	1.379992e+00, 6.711765e-01, 4.434005e-01, 1.055016e-01, 3.140126e-01, 7.190875e-01, 3.090105e-01, 8.849383e-01, 9.751584e-01, 7.586440e-01, 6.432630e-01, 9.611829e-01, 5.884511e-02, 9.170081e-01, 1.153482e+00, 6.613641e-01, 1.339511e-01, 5.986872e-01, 9.051238e-02, 1.395155e+00,
1.600000e+00	1.294256e+00, 3.474829e-01, 3.458436e-01, 1.249941e-01, 2.912032e-01, 7.715914e-01, 2.310005e-01, 8.929695e-01, 9.169724e-01, 9.772102e-01, 7.140435e-01, 8.712764e-01, 3.080843e-02, 1.053038e+00, 9.574517e-01, 5.911074e-01, 1.354510e-01, 6.675279e-01, 4.832025e-02, 1.706278e+00,
1.800000e+00	1.201939e+00, 3.462331e-01, 2.515662e-01, 1.571498e-01, 2.338474e-01, 7.835072e-01, 1.954925e-01, 7.864186e-01, 7.325070e-01, 8.883524e-01, 8.226185e-01, 6.840978e-01, 2.432251e-02, 7.128480e-01, 1.084782e+00, 5.043465e-01, 1.384342e-01, 5.601642e-01, 3.223063e-02, 1.640556e+00,
2.000000e+00	1.166660e+00, 3.238094e-01, 2.490181e-01, 1.594949e-01, 2.042702e-01, 9.426110e-01, 1.328383e-01, 8.294226e-01, 8.379584e-01, 9.244525e-01, 9.279937e-01, 5.599690e-01, 3.062163e-02, 8.060134e-01, 1.016695e+00, 4.887487e-01, 1.811035e-01, 5.303394e-01, 1.984261e-02, 2.021109e+00,
0.000000e+00	7.545923e-01, 1.572798e+00, 1.113172e+00, 2.856570e+00, 1.872516e+00, 1.525078e+00, 8.496361e-01, 1.806488e+00, 1.812459e+00, 7.176562e-01, 3.179772e+00, 4.209789e-01, 6.125806e-01, 2.679759e+00, 1.744300e+00, 9.742740e-01, 5.515791e-01, 7.977675e-02, 3.139520e+00, 3.987258e-01,
2.000000e-01	4.570138e-01, 1.539969e+00, 7.758856e-01, 1.640153e+00, 1.698167e+00, 1.299580e+00, 6.681798e-01, 9.062987e-01, 1.184864e+00, 5.512441e-01, 1.902489e+00, 7.786050e-01, 6.206485e-01, 2.396255e+00, 1.354041e+00, 7.845067e-01, 6.749749e-01, 4.509879e-02, 2.168669e+00, 7.835068e-01,
4.000000e-01	3.856471e-01, 1.368650e+00, 6.896017e-01, 1.366729e+00, 1.211131e+00, 7.487176e-01, 5.890943e-01, 7.078610e-01, 1.060656e+00, 6.217205e-01, 1.192727e+00, 7.571758e-01, 5.065919e-01, 1.531214e+00, 7.392981e-01, 6.642955e-01, 4.196067e-01, 2.991650e-02, 1.572509e+00, 9.634444e-01,
6.000000e-01	3.953773e-01, 1.456534e+00, 5.749038e-01, 1.120736e+00, 1.263362e+00, 3.816134e-01, 3.459820e-01, 7.243552e-01, 1.050496e+00, 6.098903e-01, 1.359055e+00, 8.218102e-01, 4.937513e-01, 1.485273e+00, 4.331821e-01, 6.515190e-01, 3.202810e-01, 3.712759e-02, 1.019906e+00, 1.324563e+00,
8.000000e-01	4.474933e-01, 1.018102e+00, 4.424551e-01, 7.817294e-01, 1.240648e+00, 3.279710e-01, 3.777283e-01, 7.192501e-01, 9.243124e-01, 7.839007e-01, 9.296174e-01, 8.969546e-01, 6.148217e-01, 1.521372e+00, 3.541066e-01, 6.849978e-01, 2.409896e-01, 4.908143e-02, 8.389885e-01, 1.228406e+00,
1.000000e+00	6.226099e-01, 6.792024e-01, 4.046407e-01, 5.676500e-01, 1.214205e+00, 2.236432e-01, 2.559365e-01, 8.087590e-01, 8.889168e-01, 7.032596e-01, 7.848914e-01, 8.058555e-01, 5.600393e-01, 1.212836e+00, 4.374492e-01, 6.699259e-01, 9.166134e-02, 5.733754e-02, 4.358427e-01, 1.484661e+00,
1.200000e+00	7.476518e-01, 6.277575e-01, 2.643323e-01, 4.534174e-01, 9.744983e-01, 1.618427e-01, 2.662657e-01, 8.399783e-01, 9.948713e-01, 9.862693e-01, 8.811239e-01, 7.230223e-01, 4.472955e-01, 1.047698e+00, 4.228363e-01, 6.890841e-01, 9.002692e-02, 6.997145e-02, 2.720419e-01, 1.629603e+00,
1.400000e+00	6.715497e-01, 5.666799e-01, 2.166209e-01, 3.731342e-01, 9.227042e-01, 1.325610e-01, 2.160336e-01, 8.552783e-01, 8.178042e-01, 8.281156e-01, 8.458172e-01, 7.660858e-01, 4.650544e-01, 1.041711e+00, 4.300242e-01, 6.159337e-01, 7.143064e-02, 8.758689e-02, 1.497826e-01, 1.789509e+00,
1.600000e+00	8.508251e-01, 3.835643e-01, 1.489190e-01, 3.172700e-01, 8.012220e-01, 1.510850e-01, 1.545872e-01, 8.227246e-01, 7.734446e-01, 8.399778e-01, 7.936542e-01, 6.111708e-01, 4.046178e-01, 9.994275e-01, 4.669311e-01, 5.581881e-01, 4.065242e-02, 1.148395e-01, 8.530444e-02, 2.022405e+00,
1.800000e+00	9.710876e-01, 3.293087e-01, 1.331837e-01, 3.041310e-01, 6.983723e-01, 2.219305e-01, 1.376131e-01, 8.915298e-01, 7.004159e-01, 9.079424e-01, 7.736578e-01, 4.758780e-01, 4.310652e-01, 9.520678e-01, 6.448409e-01, 5.574147e-01, 2.674802e-02, 1.190270e-01, 6.819903e-02, 1.934033e+00,
2.000000e+00	1.048006e+00, 2.487578e-01, 1.027126e-01, 2.941323e-01, 6.933594e-01, 2.216739e-01, 1.274650e-01, 9.048062e-01, 8.396427e-01, 7.791762e-01, 9.635463e-01, 5.237773e-01, 3.801574e-01, 9.080565e-01, 7.494086e-01, 5.004258e-01, 1.639004e-02, 1.403183e-01, 3.743574e-02, 1.914342e+00,
0.000000e+00	2.698209e+00, 2.928685e+00, 2.270391e+00, 2.752719e+00, 2.110982e-01, 1.779588e-01, 1.791412e+00, 8.492381e-01, 8.936168e-01, 2.050189e+00, 1.803734e-01, 1.089173e+00, 2.191354e+00, 2.103838e+00, 1.086136e+00, 1.828136e+00, 4.257533e-01, 2.044949e+00, 8.158403e-01, 3.379777e-01,
2.000000e-01	2.401793e+00, 2.604422e+00, 1.608039e+00, 1.470960e+00, 1.275465e-01, 4.301953e-01, 9.280768e-01, 6.417096e-01, 8.182083e-01, 2.120629e+00, 9.244109e-02, 8.079988e-01, 1.608372e+00, 1.940134e+00, 1.133544e+00, 1.618701e+00, 3.546064e-01, 1.205887e+00, 8.518354e-01, 2.615375e-01,
4.000000e-01	1.908497e+00, 2.108487e+00, 1.460296e+00, 1.058962e+00, 1.073841e-01, 6.278411e-01, 8.190158e-01, 5.384755e-01, 8.449421e-01, 1.826799e+00, 7.018507e-02, 6.962173e-01, 8.444998e-01, 1.372987e+00, 1.016116e+00, 1.112434e+00, 2.295879e-01, 1.110109e+00, 8.686734e-01, 2.641161e-01,
6.000000e-01	1.928205e+00, 1.660225e+00, 1.070978e+00, 5.187178e-01, 6.061407e-02, 7.852699e-01, 5.698500e-01, 8.418201e-01, 8.290410e-01, 1.299168e+00, 8.889464e-02, 6.350340e-01, 4.693710e-01, 1.207440e+00, 1.005508e+00, 8.896855e-01, 1.935998e-01, 8.606688e-01, 1.111743e+00, 5.272219e-01,
8.000000e-01	1.637626e+00, 1.220109e+00, 8.706163e-01, 3.699298e-01, 4.180769e-02, 8.967482e-01, 3.545030e-01, 7.055870e-01, 8.353457e-01, 1.359708e+00, 2.445293e-01, 6.806039e-01, 2.773603e-01, 1.002507e+00, 8.965288e-01, 1.001549e+00, 1.673920e-01, 8.424934e-01, 9.467057e-01, 6.135141e-01,
1.000000e+00	1.779615e+00, 1.073379e+00, 7.246945e-01, 2.205684e-01, 3.924676e-02, 7.915780e-01, 3.148675e-01, 9.588539e-01, 9.804513e-01, 1.127133e+00, 4.388768e-01, 5.371903e-01, 1.424959e-01, 6.923622e-01, 1.016892e+00, 6.695438e-01, 1.957855e-01, 6.705585e-01, 9.978151e-01, 8.581154e-01,
1.200000e+00	1.682782e+00, 7.143539e-01, 4.581849e-01, 1.623478e-01, 3.494034e-02, 8.890126e-01, 2.423365e-01, 7.611212e-01, 9.631984e-01, 1.220461e+00, 6.673537e-01, 5.602299e-01, 7.669388e-02, 7.678163e-01, 1.038332e+00, 6.941225e-01, 2.258022e-01, 7.206206e-01, 5.028381e-01, 1.226842e+00,
1.400000e+00	1.426565e+00, 6.684944e-01, 4.021846e-01, 1.333733e-01, 5.549898e-02, 8.082539e-01, 1.627705e-01, 9.233515e-01, 8.805893e-01, 1.281932e+00, 6.793196e-01, 4.611217e-01, 4.993001e-02, 6.884365e-01, 1.153970e+00, 6.596591e-01, 2.554523e-01, 6.853005e-01, 4.905763e-01, 1.592999e+00,
1.600000e+00	1.388145e+00, 5.788081e-01, 3.134295e-01, 1.385012e-01, 7.283743e-02, 9.248113e-01, 1.408830e-01, 8.131430e-01, 8.172454e-01, 1.237849e+00, 7.933870e-01, 3.938897e-01, 3.168593e-02, 8.016095e-01, 9.220671e-01, 5.828789e-01, 2.471938e-01, 6.940156e-01, 2.805586e-01, 1.507578e+00,
1.800000e+00	1.216114e+00, 4.571654e-01, 2.980889e-01, 1.595510e-01, 9.999283e-02, 9.093972e-01, 9.754962e-02, 7.094684e-01, 7.589940e-01, 1.094804e+00, 7.768533e-01, 4.272707e-01, 1.863716e-02, 7.613457e-01, 1.152026e+00, 6.862191e-01, 2.762337e-01, 6.341971e-01, 2.046320e-01, 1.644015e+00,
2.000000e+00	1.135078e+00, 3.461560e-01, 2.311764e-01, 1.883238e-01, 1.326139e-01, 1.000038e+00, 9.861288e-02, 8.836190e-01, 6.814716e-01, 1.148493e+00, 7.623836e-01, 3.456052e-01, 2.457248e-02, 6.269370e-01, 1.072106e+00, 5.809366e-01, 2.782551e-01, 6.555197e-01, 1.201904e-01, 1.718575e+00,
0.000000e+00	2.266706e-01, 2.188738e+00, 2.905025e+00, 1.062570e+00, 6.157417e-02, 1.089582e+00, 1.135540e+00, 2.554651e+00, 5.962511e-01, 5.118337e-01, 1.897532e+00, 2.748170e+00, 2.026358e-01, 5.410538e-01, 8.227593e-01, 2.091554e+00, 2.068472e+00, 6.521520e-01, 1.157574e+00, 2.955646e+00,
2.000000e-01	1.973953e-01, 2.300717e+00, 2.462895e+00, 7.727105e-01, 5.237658e-01, 8.166426e-01, 6.966753e-01, 1.630205e+00, 4.107104e-01, 6.853005e-01, 1.237793e+00, 1.907933e+00, 1.201090e-01, 7.225122e-01, 7.291992e-01, 1.635601e+00, 1.221660e+00, 6.432572e-01, 5.518250e-01, 2.429004e+00,
4.000000e-01	5.010400e-01, 2.043866e+00, 2.088394e+00, 5.358059e-01, 5.305927e-01, 3.828780e-01, 4.922467e-01, 1.031121e+00, 3.104470e-01, 1.039451e+00, 6.232690e-01, 1.389650e+00, 6.243180e-02, 8.305532e-01, 9.428965e-01, 1.337878e+00, 9.590109e-01, 6.748598e-01, 4.766387e-01, 1.635285e+00,
6.000000e-01	7.801028e-01, 1.423625e+00, 1.914040e+00, 4.107866e-01, 8.136436e-01, 3.012081e-01, 2.984352e-01, 5.646414e-01, 6.198636e-01, 1.003409e+00, 2.853593e-01, 1.205876e+00, 3.220999e-02, 7.010041e-01, 8.984092e-01, 1.130684e+00, 5.352447e-01, 5.936779e-01, 2.913256e-01, 1.462665e+00,
8.000000e-01	9.984720e-01, 1.460685e+00, 1.419896e+00, 2.479144e-01, 7.035632e-01, 2.828443e-01, 2.367647e-01, 3.397637e-01, 8.714173e-01, 1.100974e+00, 1.867253e-01, 7.771707e-01, 1.993364e-02, 7.467489e-01, 8.418997e-01, 1.129469e+00, 3.559050e-01, 5.855336e-01, 2.115416e-01, 1.499740e+00,
1.000000e+00	1.037872e+00, 8.934936e-01, 9.802822e-01, 1.220869e-01, 7.814078e-01, 3.193961e-01, 1.381205e-01, 3.988496e-01, 8.907420e-01, 1.253966e+00, 1.698815e-01, 7.335758e-01, 1.300869e-02, 8.040823e-01, 9.724959e-01, 8.050721e-01, 2.468185e-01, 7.060409e-01, 1.066987e-01, 1.381722e+00,
1.200000e+00	1.176537e+00, 7.569131e-01, 9.408427e-01, 8.916471e-02, 6.008955e-01, 3.960770e-01, 1.890553e-01, 5.080611e-01, 9.714111e-01, 9.926100e-01, 2.844626e-01, 5.345435e-01, 8.089438e-03, 8.465721e-01, 9.478945e-01, 8.470935e-01, 1.453321e-01, 5.802553e-01, 9.179653e-02, 1.348149e+00,
1.400000e+00	1.377073e+00, 6.590226e-01, 7.568432e-01, 6.282883e-02, 4.762735e-01, 5.285286e-01, 1.616718e-01, 6.997061e-01, 1.106735e+00, 9.916869e-01, 5.254905e-01, 7.313685e-01, 6.713687e-03, 7.178821e-01, 9.801981e-01, 7.897721e-01, 1.165043e-01, 7.306772e-01, 5.859326e-02, 1.493524e+00,
1.600000e+00	1.064015e+00, 4.974929e-01, 5.018168e-01, 6.286365e-02, 4.566250e-01, 6.751811e-01, 1.792578e-01, 8.043656e-01, 8.929027e-01, 7.914238e-01, 5.898962e-01, 6.950009e-01, 6.113892e-03, 6.877045e-01, 8.564262e-01, 8.298956e-01, 8.366075e-02, 5.562227e-01, 3.464711e-02, 1.506359e+00,
1.800000e+00	1.180887e+00, 3.671448e-01, 4.301570e-01, 9.536372e-02, 3.004982e-01, 7.320876e-01, 2.043669e-01, 7.682435e-01, 8.720284e-01, 1.034893e+00, 7.250686e-01, 7.439004e-01, 8.561483e-03, 7.410755e-01, 8.055099e-01, 6.973999e-01, 9.293761e-02, 5.477695e-01, 2.273920e-02, 1.470079e+00,
2.000000e+00	1.355047e+00, 2.999740e-01, 3.254708e-01, 1.247371e-01, 2.946542e-01, 7.817773e-01, 1.861615e-01, 8.266633e-01, 8.775514e-01, 9.496547e-01, 8.441085e-01, 7.245088e-01, 1.452511e-02, 8.461271e-01, 8.816194e-01, 6.274216e-01, 1.027148e-01, 6.603457e-01, 1.643000e-02, 1.842096e+00,
0.000000e+00	9.903393e-01, 4.221664e-01, 9.224036e-02, 1.991281e-01, 8.581257e-01, 2.361622e-01, 2.975677e+00, 1.577361e+00, 1.710855e+00, 1.739726e+00, 1.974991e-01, 2.125247e+00, 9.975025e-01, 9.717599e-01, 2.056425e+00, 2.229172e+00, 3.088566e+00, 2.274769e+00, 2.873679e+00, 7.402236e-01,
2.000000e-01	1.018653e+00, 3.886263e-01, 5.663955e-01, 1.337787e-01, 7.284566e-01, 3.495982e-01, 1.617475e+00, 1.235332e+00, 1.133846e+00, 1.333231e+00, 4.750465e-01, 2.257198e+00, 1.040506e+00, 7.041846e-01, 1.804647e+00, 1.587304e+00, 2.019883e+00, 1.795543e+00, 1.661800e+00, 6.612039e-01,
4.000000e-01	1.104223e+00, 2.488907e-01, 9.365802e-01, 1.106868e-01, 6.555243e-01, 4.751214e-01, 1.325393e+00, 1.205518e+00, 5.985585e-01, 1.444714e+00, 5.939962e-01, 1.849587e+00, 7.090955e-01, 4.776374e-01, 1.620814e+00, 1.178014e+00, 1.126837e+00, 1.383511e+00, 1.571426e+00, 4.485499e-01,
6.000000e-01	1.244824e+00, 2.170116e-01, 9.327222e-01, 9.253539e-02, 3.951833e-01, 6.082279e-01, 7.471501e-01, 1.116914e+00, 5.319949e-01, 1.217135e+00, 5.470993e-01, 1.129648e+00, 6.527983e-01, 3.961245e-01, 1.480325e+00, 8.300295e-01, 6.571471e-01, 1.142748e+00, 1.437952e+00, 7.647974e-01,
8.000000e-01	1.209871e+00, 2.083844e-01, 7.453376e-01, 1.038681e-01, 3.611786e-01, 6.715889e-01, 4.712104e-01, 1.045518e+00, 5.339356e-01, 1.459641e+00, 5.168286e-01, 9.960869e-01, 5.978175e-01, 4.122533e-01, 1.044650e+00, 6.802542e-01, 5.331431e-01, 8.821298e-01, 1.260289e+00, 8.806851e-01,
1.000000e+00	1.132318e+00, 1.423110e-01, 5.852290e-01, 8.244230e-02, 3.252415e-01, 8.001327e-01, 3.288143e-01, 1.076460e+00, 7.287133e-01, 1.323540e+00, 6.801500e-01, 7.417064e-01, 6.835935e-01, 4.515515e-01, 1.200445e+00, 5.560252e-01, 3.709338e-01, 7.023740e-01, 9.897702e-01, 1.231276e+00,
1.200000e+00	1.114833e+00, 1.121771e-01, 3.954882e-01, 1.207521e-01, 3.194154e-01, 7.156796e-01, 2.347957e-01, 1.012278e+00, 5.048945e-01, 1.425735e+00, 8.211537e-01, 6.609373e-01, 5.345291e-01, 5.283882e-01, 1.102198e+00, 4.046667e-01, 2.120104e-01, 5.580050e-01, 5.483331e-01, 1.240210e+00,
1.400000e+00	1.340543e+00, 1.000968e-01, 3.262370e-01, 1.572639e-01, 2.855184e-01, 8.102660e-01, 1.441773e-01, 8.607254e-01, 6.371179e-01, 1.257866e+00, 7.004319e-01, 4.874689e-01, 5.574016e-01, 5.936059e-01, 1.159217e+00, 5.119292e-01, 2.332421e-01, 7.356660e-01, 3.366595e-01, 1.618661e+00,
1.600000e+00	9.814098e-01, 8.120003e-02, 3.285733e-01, 1.724314e-01, 3.032127e-01, 7.399047e-01, 8.751240e-02, 9.145558e-01, 6.754303e-01, 1.461448e+00, 7.929754e-01, 3.010079e-01, 4.978883e-01, 5.977317e-01, 1.203407e+00, 5.979063e-01, 2.084517e-01, 6.517939e-01, 2.244198e-01, 2.182122e+00,
1.800000e+00	1.066085e+00, 5.277585e-02, 2.192295e-01, 2.000004e-01, 3.184929e-01, 7.641496e-01, 6.435487e-02, 8.636233e-01, 6.088633e-01, 1.531720e+00, 9.651747e-01, 2.669562e-01, 4.171120e-01, 6.924784e-01, 1.129933e+00, 4.654778e-01, 1.814171e-01, 6.686604e-01, 1.209918e-01, 1.797764e+00,
2.000000e+00	1.181191e+00, 5.353963e-02, 1.870548e-01, 1.611303e-01, 3.210507e-01, 7.561015e-01, 4.602775e-02, 9.198142e-01, 7.300616e-01, 1.218193e+00, 9.241110e-01, 2.096551e-01, 4.854741e-01, 7.039222e-01, 9.135847e-01, 4.574681e-01, 1.585736e-01, 7.800953e-01, 8.250506e-02, 2.138850e+00,
0.000000e+00	1.612812e+00, 1.863989e+00, 6.493237e-01, 1.815870e+00, 3.518166e-01, 7.434246e-01, 7.503254e-01, 5.728022e-01, 9.156186e-01, 2.795288e+00, 2.473991e+00, 2.540114e+00, 2.446312e+00, 2.000192e+00, 3.164162e+00, 2.572099e+00, 9.379598e-02, 5.879220e-01, 1.752472e+00, 1.625494e+00,
2.000000e-01	1.419108e+00, 1.705257e+00, 6.525751e-01, 1.477545e+00, 2.609991e-01, 8.201832e-01, 7.848794e-01, 6.839952e-01, 1.144596e+00, 2.401195e+00, 1.705600e+00, 2.491847e+00, 1.088710e+00, 1.709242e+00, 2.037139e+00, 2.160022e+00, 1.454048e-01, 5.343871e-01, 1.376969e+00, 1.101315e+00,
4.000000e-01	9.170466e-01, 1.708349e+00, 5.193805e-01, 1.143889e+00, 3.329779e-01, 6.609413e-01, 5.136724e-01, 7.446799e-01, 9.413084e-01, 1.550037e+00, 1.205501e+00, 2.248823e+00, 8.378133e-01, 1.499575e+00, 1.934403e+00, 1.805529e+00, 1.404430e-01, 6.040462e-01, 1.112394e+00, 8.605918e-01,
6.000000e-01	7.120425e-01, 1.383981e+00, 3.798223e-01, 9.099668e-01, 5.442881e-01, 4.499137e-01, 3.250356e-01, 8.475029e-01, 9.333676e-01, 1.602364e+00, 8.965356e-01, 1.618986e+00, 4.958555e-01, 8.855079e-01, 1.437014e+00, 1.420261e+00, 1.351369e-01, 6.740591e-01, 8.501079e-01, 6.836284e-01,
8.000000e-01	8.433235e-01, 1.213955e+00, 3.253337e-01, 6.972495e-01, 6.338900e-01, 4.540806e-01, 2.789064e-01, 9.556180e-01, 9.149009e-01, 1.256135e+00, 1.039440e+00, 1.572799e+00, 4.867385e-01, 7.173438e-01, 1.372066e+00, 9.227350e-01, 7.568029e-02, 6.637217e-01, 1.166580e+00, 6.539299e-01,
1.000000e+00	7.435920e-01, 8.963299e-01, 2.693136e-01, 5.883145e-01, 7.650566e-01, 2.591813e-01, 2.150802e-01, 9.241330e-01, 1.040353e+00, 1.431336e+00, 8.083118e-01, 1.262994e+00, 3.999266e-01, 6.309062e-01, 1.095895e+00, 8.228478e-01, 6.572662e-02, 5.009292e-01, 9.868404e-01, 6.999211e-01,
1.200000e+00	6.724044e-01, 6.356177e-01, 1.861549e-01, 4.589352e-01, 7.387801e-01, 2.584166e-01, 1.898966e-01, 9.901198e-01, 8.196087e-01, 1.292430e+00, 9.161538e-01, 1.076788e+00, 5.437425e-01, 5.034443e-01, 1.132387e+00, 7.297429e-01, 4.017004e-02, 5.149379e-01, 9.799783e-01, 7.690291e-01,
1.400000e+00	8.715395e-01, 5.476854e-01, 1.507481e-01, 3.931810e-01, 7.134062e-01, 2.152264e-01, 1.358591e-01, 8.470682e-01, 8.280160e-01, 1.239237e+00, 8.544803e-01, 7.564080e-01, 5.864425e-01, 5.770636e-01, 1.071285e+00, 6.642985e-01, 2.378018e-02, 5.359158e-01, 7.450018e-01, 1.200141e+00,
1.600000e+00	9.166203e-01, 3.937107e-01, 1.176096e-01, 3.191482e-01, 7.706290e-01, 2.126391e-01, 1.209443e-01, 8.437490e-01, 7.982086e-01, 1.205638e+00, 8.706735e-01, 5.658376e-01, 6.852701e-01, 5.899990e-01, 8.828557e-01, 6.409271e-01, 1.858514e-02, 6.593356e-01, 4.258467e-01, 1.312295e+00,
1.800000e+00	8.422354e-01, 2.827139e-01, 9.837274e-02, 2.813512e-01, 5.395280e-01, 2.568078e-01, 9.530767e-02, 9.684424e-01, 6.243783e-01, 1.163306e+00, 8.081098e-01, 5.495110e-01, 4.999000e-01, 6.312545e-01, 1.035525e+00, 5.215252e-01, 1.883574e-02, 5.501356e-01, 2.921846e-01, 1.715785e+00,
2.000000e+00	9.265009e-01, 2.735081e-01, 8.308992e-02, 2.415302e-01, 6.562967e-01, 2.636138e-01, 7.916332e-02, 9.502095e-01, 6.469149e-01, 1.167967e+00, 9.764710e-01, 4.511821e-01, 5.580132e-01, 6.540580e-01, 1.090352e+00, 6.522310e-01, 1.794707e-02, 6.255490e-01, 2.090509e-01, 1.375259e+00,
0.000000e+00	8.245639e-01, 1.349987e+00, 1.856893e+00, 7.914572e-01, 1.829795e+00, 1.039303e+00, 1.302639e+00, 1.884827e+00, 6.654162e-01, 1.159086e+00, 1.478365e+00, 2.450736e+00, 2.685767e+00, 6.425483e-01, 2.288085e+00, 3.247100e+00, 2.460874e+00, 2.451783e+00, 5.415168e-01, 1.870171e+00,
2.000000e-01	7.021047e-01, 1.016869e+00, 1.661314e+00, 7.871968e-01, 1.752329e+00, 7.342952e-01, 1.059640e+00, 1.237176e+00, 3.254856e-01, 1.391831e+00, 8.506878e-01, 1.872382e+00, 1.477903e+00, 7.404894e-01, 1.562393e+00, 2.037394e+00, 1.456878e+00, 2.393228e+00, 2.810887e-01, 1.382953e+00,
4.000000e-01	7.162972e-01, 9.191983e-01, 1.685676e+00, 4.884045e-01, 1.296549e+00, 5.219091e-01, 6.107919e-01, 7.788343e-01, 4.328229e-01, 1.147391e+00, 5.507802e-01, 1.496897e+00, 9.151104e-01, 7.987447e-01, 7.638015e-01, 1.418374e+00, 1.029623e+00, 1.665815e+00, 2.224052e-01, 1.187236e+00,
6.000000e-01	1.037832e+00, 8.784068e-01, 1.715396e+00, 3.578601e-01, 9.773583e-01, 3.973568e-01, 4.011579e-01, 4.427741e-01, 7.849047e-01, 1.358150e+00, 3.281544e-01, 1.158384e+00, 5.894183e-01, 7.454711e-01, 6.733411e-01, 1.348240e+00, 6.946702e-01, 1.118714e+00, 4.216205e-01, 8.758500e-01,
8.000000e-01	1.309901e+00, 5.475875e-01, 1.206957e+00, 2.153609e-01, 1.015933e+00, 5.075292e-01, 2.574764e-01, 2.934238e-01, 9.316863e-01, 1.211465e+00, 2.342705e-01, 1.055305e+00, 4.201531e-01, 6.282095e-01, 5.571377e-01, 1.172316e+00, 4.259953e-01, 8.565677e-01, 6.398238e-01, 6.970736e-01,
1.000000e+00	1.335093e+00, 4.564186e-01, 8.941273e-01, 1.197399e-01, 6.774855e-01, 5.013365e-01, 2.322771e-01, 3.726079e-01, 9.788491e-01, 1.307422e+00, 2.180777e-01, 8.507145e-01, 3.190686e-01, 4.388590e-01, 5.949193e-01, 9.636219e-01, 3.097367e-01, 6.992831e-01, 6.377134e-01, 7.354579e-01,
1.200000e+00	1.080561e+00, 3.712439e-01, 7.905376e-01, 8.447152e-02, 6.547745e-01, 6.030919e-01, 1.763608e-01, 5.198552e-01, 9.072304e-01, 1.060121e+00, 3.978251e-01, 8.567171e-01, 4.263023e-01, 3.940867e-01, 7.493523e-01, 8.627440e-01, 1.921286e-01, 7.131945e-01, 6.764691e-01, 9.282545e-01,
1.400000e+00	1.178853e+00, 3.300440e-01, 6.163258e-01, 6.791492e-02, 4.715443e-01, 7.295849e-01, 2.145785e-01, 7.925523e-01, 9.796670e-01, 1.024581e+00, 5.717225e-01, 8.213203e-01, 4.116206e-01, 4.104313e-01, 7.941930e-01, 6.762669e-01, 1.452958e-01, 6.980443e-01, 5.396494e-01, 1.012178e+00,
1.600000e+00	1.304041e+00, 2.374446e-01, 4.858720e-01, 8.660403e-02, 3.738748e-01, 7.628462e-01, 2.337554e-01, 8.836845e-01, 1.061277e+00, 8.007057e-01, 5.951234e-01, 8.555860e-01, 3.667215e-01, 4.304826e-01, 9.604958e-01, 7.860577e-01, 1.560366e-01, 6.662963e-01, 4.689115e-01, 1.141069e+00,
1.800000e+00	1.510009e+00, 2.342271e-01, 3.629198e-01, 8.437352e-02, 2.875748e-01, 6.783532e-01, 1.837311e-01, 8.320520e-01, 9.318217e-01, 8.853325e-01, 8.414967e-01, 7.623072e-01, 2.899939e-01, 6.322473e-01, 1.028735e+00, 6.487732e-01, 1.598807e-01, 6.422169e-01, 2.805871e-01, 1.374802e+00,
2.000000e+00	1.218661e+00, 1.314020e-01, 3.578530e-01, 1.379098e-01, 2.556920e-01, 8.009511e-01, 2.031417e-01, 8.134832e-01, 7.945791e-01, 1.113240e+00, 7.136939e-01, 7.031556e-01, 2.010099e-01, 6.153873e-01, 9.272144e-01, 6.511190e-01, 1.689426e-01, 5.937753e-01, 1.882237e-01, 1.597768e+00,
0.000000e+00	4.592865e-01, 1.402682e+00, 4.031155e-01, 1.381025e+00, 2.315102e+00, 2.110437e+00, 1.168426e+00, 3.020972e+00, 1.114883e+00, 1.051675e-01, 1.551668e+00, 5.123895e-02, 2.233994e+00, 5.878610e-01, 1.526932e+00, 6.514271e-01, 1.337715e-01, 1.711407e+00, 1.663775e+00, 2.596632e+00,
2.000000e-01	2.513467e-01, 1.256582e+00, 3.251507e-01, 1.101358e+00, 1.749742e+00, 1.213125e+00, 6.529159e-01, 1.687267e+00, 6.899871e-01, 2.755273e-01, 1.214645e+00, 2.638099e-01, 1.587275e+00, 5.126359e-01, 9.931280e-01, 3.759809e-01, 3.323393e-01, 1.118885e+00, 9.511446e-01, 2.812681e+00,
4.000000e-01	2.689720e-01, 1.113060e+00, 2.731433e-01, 9.056798e-01, 1.542538e+00, 9.471109e-01, 4.727738e-01, 1.126157e+00, 4.031219e-01, 5.588848e-01, 1.198265e+00, 1.933797e-01, 9.967535e-01, 6.815035e-01, 6.107477e-01, 3.056689e-01, 4.159866e-01, 6.110990e-01, 7.722123e-01, 3.154950e+00,
6.000000e-01	4.215906e-01, 1.006813e+00, 1.922403e-01, 7.321756e-01, 1.336733e+00, 5.616124e-01, 3.118525e-01, 1.000281e+00, 3.189725e-01, 8.278549e-01, 1.072332e+00, 1.557672e-01, 9.440708e-01, 6.703343e-01, 4.229315e-01, 2.281024e-01, 2.794492e-01, 4.233670e-01, 4.211876e-01, 2.284539e+00,
8.000000e-01	5.485488e-01, 8.240389e-01, 1.466373e-01, 5.106141e-01, 1.158082e+00, 3.965896e-01, 2.303919e-01, 7.591289e-01, 3.075779e-01, 8.792461e-01, 8.815598e-01, 1.152239e-01, 6.753007e-01, 7.270989e-01, 3.006244e-01, 2.255039e-01, 2.006967e-01, 2.794071e-01, 3.529136e-01, 2.243929e+00,
1.000000e+00	5.771293e-01, 6.699096e-01, 1.019285e-01, 5.319275e-01, 1.172118e+00, 2.315662e-01, 1.075783e-01, 8.154277e-01, 3.631751e-01, 8.457165e-01, 7.863328e-01, 6.873358e-02, 5.836100e-01, 7.348931e-01, 2.952647e-01, 2.205536e-01, 1.319862e-01, 1.355645e-01, 1.921977e-01, 2.218691e+00,
1.200000e+00	7.421585e-01, 5.159941e-01, 9.936435e-02, 3.248039e-01, 9.438391e-01, 2.165523e-01, 8.335568e-02, 1.012218e+00, 4.486942e-01, 1.184380e+00, 8.917889e-01, 7.934477e-02, 4.963432e-01, 7.895466e-01, 3.558250e-01, 3.143599e-01, 7.756508e-02, 9.739302e-02, 1.082680e-01, 2.192810e+00,
1.400000e+00	9.488846e-01, 3.713054e-01, 7.269780e-02, 3.015651e-01, 9.716074e-01, 1.613746e-01, 4.916247e-02, 8.701045e-01, 5.539440e-01, 1.108608e+00, 8.855982e-01, 4.707035e-02, 4.630898e-01, 9.354704e-01, 4.333443e-01, 3.189405e-01, 5.085020e-02, 1.132936e-01, 7.569067e-02, 2.148661e+00,
1.600000e+00	6.354094e-01, 3.365631e-01, 5.712068e-02, 2.907902e-01, 8.583698e-01, 1.760307e-01, 4.517231e-02, 8.279610e-01, 5.083086e-01, 1.160087e+00, 9.808424e-01, 4.033369e-02, 4.538933e-01, 8.073329e-01, 5.077120e-01, 4.462440e-01, 3.173837e-02, 1.143958e-01, 4.388094e-02, 2.249710e+00,
1.800000e+00	9.227136e-01, 1.755612e-01, 5.117407e-02, 2.663379e-01, 9.502359e-01, 2.388278e-01, 2.542652e-02, 9.633010e-01, 6.488588e-01, 1.200357e+00, 9.701319e-01, 4.930620e-02, 4.008646e-01, 8.956044e-01, 6.724970e-01, 3.893892e-01, 2.560420e-02, 1.725904e-01, 2.838659e-02, 2.344405e+00,
2.000000e+00	1.093246e+00, 1.507757e-01, 3.543309e-02, 2.535668e-01, 7.555152e-01, 2.909049e-01, 2.548023e-02, 8.406043e-01, 7.060327e-01, 1.343122e+00, 8.214169e-01, 5.388968e-02, 3.877425e-01, 7.966612e-01, 8.373277e-01, 3.519684e-01, 1.915183e-02, 1.983590e-01, 1.801009e-02, 2.293748e+00,
0.000000e+00	2.746596e-02, 2.064409e+00, 1.159926e+00, 2.380438e+00, 2.811795e+00, 2.532686e+00, 8.088067e-01, 9.877416e-01, 5.115058e-01, 2.248243e+00, 2.171737e+00, 8.772477e-01, 2.228626e-01, 1.747821e+00, 1.218351e+00, 1.975957e-01, 4.023657e-01, 2.388324e+00, 1.352402e+00, 1.099092e-01,
2.000000e-01	2.539008e-02, 2.049989e+00, 9.470235e-01, 1.760889e+00, 1.779477e+00, 1.725336e+00, 5.207432e-01, 4.890396e-01, 7.588975e-01, 1.964260e+00, 1.526617e+00, 5.433468e-01, 3.252829e-01, 9.910171e-01, 9.689645e-01, 3.711770e-01, 4.647075e-01, 1.552315e+00, 1.371199e+00, 6.137161e-01,
4.000000e-01	5.975036e-02, 1.819505e+00, 6.378305e-01, 1.397331e+00, 1.952787e+00, 7.514513e-01, 3.174952e-01, 2.867390e-01, 8.443253e-01, 2.009290e+00, 8.742973e-01, 4.345749e-01, 4.290504e-01, 1.163974e+00, 6.540090e-01, 5.128445e-01, 5.672225e-01, 1.212304e+00, 1.074224e+00, 9.590733e-01,
6.000000e-01	1.880190e-01, 1.958160e+00, 5.882356e-01, 1.108576e+00, 1.337671e+00, 6.673636e-01, 2.519178e-01, 3.484059e-01, 1.045865e+00, 1.473045e+00, 1.083957e+00, 5.420957e-01, 4.038369e-01, 9.055013e-01, 3.572114e-01, 6.195685e-01, 4.581156e-01, 1.203313e+00, 7.058396e-01, 1.298645e+00,
8.000000e-01	3.783586e-01, 1.372215e+00, 4.601938e-01, 7.155479e-01, 1.596830e+00, 4.370012e-01, 2.244579e-01, 4.616542e-01, 8.483824e-01, 1.247346e+00, 9.705017e-01, 4.939056e-01, 3.659011e-01, 8.878001e-01, 3.257452e-01, 6.419025e-01, 2.595854e-01, 8.531760e-01, 5.783481e-01, 1.149391e+00,
1.000000e+00	5.199472e-01, 9.469537e-01, 2.701108e-01, 5.879417e-01, 1.166996e+00, 3.409299e-01, 2.504635e-01, 6.600011e-01, 1.110819e+00, 1.274785e+00, 9.348438e-01, 8.154427e-01, 2.507147e-01, 7.847027e-01, 1.865953e-01, 6.501292e-01, 1.888471e-01, 9.788660e-01, 3.044200e-01, 1.363288e+00,
1.200000e+00	7.453146e-01, 9.457190e-01, 3.114642e-01, 3.839749e-01, 1.179709e+00, 2.058070e-01, 2.881578e-01, 6.549295e-01, 8.406670e-01, 1.304258e+00, 9.182956e-01, 6.475979e-01, 2.377477e-01, 8.500064e-01, 3.315617e-01, 6.960972e-01, 1.197804e-01, 6.539519e-01, 2.119346e-01, 1.534825e+00,
1.400000e+00	8.087891e-01, 7.465830e-01, 2.411171e-01, 4.017589e-01, 1.018302e+00, 1.503488e-01, 2.632521e-01, 7.543057e-01, 9.654748e-01, 9.955632e-01, 7.407586e-01, 8.102814e-01, 2.021210e-01, 9.693836e-01, 3.041741e-01, 6.085986e-01, 9.189124e-02, 5.836619e-01, 1.345287e-01, 1.701363e+00,
1.600000e+00	8.974383e-01, 5.337324e-01, 2.062971e-01, 2.823805e-01, 1.026185e+00, 1.420107e-01, 2.199710e-01, 8.119400e-01, 7.758345e-01, 1.097280e+00, 8.128399e-01, 7.511781e-01, 1.502544e-01, 9.051757e-01, 3.963082e-01, 5.798367e-01, 5.265273e-02, 4.239644e-01, 8.673335e-02, 1.846238e+00,
1.800000e+00	1.015050e+00, 4.267160e-01, 1.496402e-01, 2.986635e-01, 8.059940e-01, 2.192501e-01, 2.070067e-01, 9.097951e-01, 6.067077e-01, 1.066255e+00, 7.871673e-01, 6.472579e-01, 1.869165e-01, 8.014659e-01, 5.753021e-01, 5.368061e-01, 3.391494e-02, 3.825612e-01, 5.735884e-02, 1.507768e+00,
2.000000e+00	8.439526e-01, 3.753220e-01, 1.254802e-01, 3.065635e-01, 7.528846e-01, 2.557966e-01, 1.563288e-01, 7.911594e-01, 8.842655e-01, 1.133491e+00, 7.730327e-01, 5.939084e-01, 1.839590e-01, 8.540842e-01, 8.350932e-01, 5.501084e-01, 2.948332e-02, 3.434044e-01, 2.857791e-02, 2.319963e+00,
0.000000e+00	1.323092e+00, 1.529126e+00, 3.487243e+00, 1.052316e+00, 1.867591e+00, 1.011665e+00, 1.549347e+00, 1.692987e+00, 1.577956e-01, 1.733521e+00, 5.962906e-01, 1.870764e+00, 4.235159e-01, 2.613412e-01, 1.257126e+00, 6.370212e-01, 2.269750e+00, 2.773162e+00, 4.499882e-01, 5.254740e-01,
2.000000e-01	1.199506e+00, 1.405869e+00, 2.529972e+00, 5.977963e-01, 1.307672e+00, 6.895360e-01, 1.016185e+00, 9.531304e-01, 1.644084e-01, 1.379585e+00, 3.122355e-01, 1.272998e+00, 2.499648e-01, 1.956798e-01, 7.408843e-01, 4.801903e-01, 1.523771e+00, 1.891805e+00, 7.616523e-01, 8.737590e-01,
4.000000e-01	1.483493e+00, 1.181063e+00, 2.863473e+00, 3.842763e-01, 1.008826e+00, 9.566233e-01, 5.291627e-01, 5.853648e-01, 4.784332e-01, 1.742874e+00, 1.726269e-01, 7.658256e-01, 1.521131e-01, 2.503626e-01, 6.877420e-01, 5.001763e-01, 1.310397e+00, 1.406873e+00, 4.764190e-01, 1.262459e+00,
6.000000e-01	1.375224e+00, 6.095237e-01, 1.722126e+00, 2.451437e-01, 7.167549e-01, 8.978593e-01, 4.366809e-01, 3.542993e-01, 6.945115e-01, 1.498701e+00, 8.492636e-02, 7.119501e-01, 8.049683e-02, 3.507355e-01, 6.654893e-01, 5.847000e-01, 8.303175e-01, 1.096335e+00, 5.202606e-01, 1.429053e+00,
8.000000e-01	1.410700e+00, 7.324006e-01, 1.958917e+00, 1.531769e-01, 4.133737e-01, 8.853918e-01, 2.674977e-01, 2.362298e-01, 8.810604e-01, 1.303341e+00, 4.580507e-02, 5.484095e-01, 3.730831e-02, 4.032964e-01, 9.220064e-01, 5.713925e-01, 5.399272e-01, 9.476253e-01, 2.732028e-01, 1.627827e+00,
1.000000e+00	1.382737e+00, 5.714395e-01, 1.203453e+00, 7.374593e-02, 3.224840e-01, 1.049781e+00, 2.361151e-01, 3.486976e-01, 9.767993e-01, 1.285849e+00, 3.912479e-02, 5.686720e-01, 2.500121e-02, 6.042523e-01, 9.138868e-01, 5.558162e-01, 5.831892e-01, 7.914458e-01, 1.668060e-01, 1.763907e+00,
1.200000e+00	1.353274e+00, 4.091111e-01, 1.073016e+00, 5.322386e-02, 2.191056e-01, 1.069312e+00, 2.070743e-01, 5.511608e-01, 9.156695e-01, 1.268593e+00, 9.621393e-02, 5.494229e-01, 1.540105e-02, 5.826355e-01, 8.410662e-01, 6.744746e-01, 4.168719e-01, 7.400878e-01, 1.056681e-01, 1.401353e+00,
1.400000e+00	1.568749e+00, 3.864267e-01, 8.059853e-01, 3.088215e-02, 1.706831e-01, 8.898216e-01, 2.035884e-01, 7.106457e-01, 8.690225e-01, 1.139526e+00, 2.441740e-01, 6.576816e-01, 1.356047e-02, 6.472268e-01, 9.325477e-01, 5.337400e-01, 3.675753e-01, 6.595630e-01, 7.253483e-02, 2.088423e+00,
1.600000e+00	1.317646e+00, 3.009703e-01, 7.008300e-01, 3.937160e-02, 1.825753e-01, 9.146162e-01, 2.474522e-01, 7.510355e-01, 7.151444e-01, 9.850598e-01, 4.114565e-01, 7.455802e-01, 1.193575e-02, 8.043468e-01, 1.152701e+00, 5.062849e-01, 3.151501e-01, 6.363487e-01, 5.279848e-02, 1.765046e+00,
1.800000e+00	1.323360e+00, 1.977972e-01, 4.542033e-01, 3.332814e-02, 1.667854e-01, 9.993269e-01, 2.015823e-01, 7.307880e-01, 9.799820e-01, 9.856031e-01, 5.894497e-01, 8.603334e-01, 1.455595e-02, 6.864182e-01, 9.820738e-01, 5.447446e-01, 3.404280e-01, 5.571887e-01, 3.027775e-02, 1.893246e+00,
2.000000e+00	1.270654e+00, 1.824647e-01, 4.404963e-01, 7.584250e-02, 1.633096e-01, 9.814213e-01, 1.787600e-01, 7.669133e-01, 9.648460e-01, 8.444625e-01, 6.673167e-01, 7.854869e-01, 2.736904e-02, 8.640425e-01, 9.779466e-01, 7.665420e-01, 3.094135e-01, 7.313132e-01, 1.586123e-02, 2.135281e+00,
0.000000e+00	3.407952e+00, 2.076765e+00, 2.547384e-01, 2.139621e+00, 1.840456e+00, 2.722478e+00, 2.581020e+00, 1.255963e-01, 1.775277e+00, 7.616561e-01, 9.236114e-01, 7.433125e-01, 1.678074e+00, 1.566948e-01, 1.430046e+00, 2.001291e+00, 2.533189e+00, 4.823895e-01, 2.076594e+00, 1.402532e+00,
2.000000e-01	2.285551e+00, 1.543511e+00, 7.290988e-01, 1.184684e+00, 1.189787e+00, 1.782172e+00, 1.684658e+00, 3.643915e-01, 1.510532e+00, 6.102126e-01, 1.002457e+00, 9.977737e-01, 9.318419e-01, 2.872518e-01, 9.664802e-01, 1.975204e+00, 1.877007e+00, 3.655458e-01, 1.492231e+00, 9.609056e-01,
4.000000e-01	1.457519e+00, 1.638346e+00, 9.970852e-01, 1.046524e+00, 8.115954e-01, 1.520907e+00, 1.671552e+00, 4.598845e-01, 1.406646e+00, 5.009132e-01, 6.492106e-01, 1.378134e+00, 5.456687e-01, 2.418539e-01, 8.053449e-01, 1.264592e+00, 1.326455e+00, 1.825692e-01, 1.142372e+00, 8.165400e-01,
6.000000e-01	1.635034e+00, 1.690172e+00, 1.252647e+00, 4.591293e-01, 5.391256e-01, 1.369389e+00, 1.062591e+00, 5.494533e-01, 1.106255e+00, 4.484128e-01, 5.160970e-01, 1.283359e+00, 2.629012e-01, 2.617822e-01, 7.367166e-01, 1.115515e+00, 1.290613e+00, 2.524135e-01, 1.132703e+00, 6.703570e-01,
8.000000e-01	1.532816e+00, 1.395072e+00, 1.248673e+00, 3.912927e-01, 2.910479e-01, 1.307202e+00, 8.202896e-01, 8.136136e-01, 1.018450e+00, 3.099293e-01, 3.478011e-01, 1.063066e+00, 1.709502e-01, 1.846126e-01, 1.052735e+00, 8.624721e-01, 8.333731e-01, 4.214806e-01, 8.401446e-01, 7.421886e-01,
1.000000e+00	1.670925e+00, 1.000753e+00, 1.246265e+00, 2.235278e-01, 1.446711e-01, 1.155935e+00, 7.549058e-01, 7.551114e-01, 1.031141e+00, 4.444550e-01, 3.116064e-01, 1.287408e+00, 9.408559e-02, 1.601617e-01, 9.295636e-01, 8.819916e-01, 8.031486e-01, 5.365799e-01, 1.038699e+00, 9.250814e-01,
1.200000e+00	1.594520e+00, 7.650210e-01, 8.858810e-01, 1.245572e-01, 1.316356e-01, 1.165385e+00, 4.652704e-01, 8.446782e-01, 9.133558e-01, 5.708395e-01, 3.763015e-01, 1.186602e+00, 4.853615e-02, 2.179060e-01, 1.156458e+00, 9.290302e-01, 6.645172e-01, 6.430509e-01, 8.499215e-01, 1.061170e+00,
1.400000e+00	1.605942e+00, 6.267848e-01, 6.452768e-01, 9.696380e-02, 1.214437e-01, 9.155861e-01, 4.307388e-01, 9.291090e-01, 9.862799e-01, 5.222554e-01, 4.539015e-01, 9.795205e-01, 2.724935e-02, 3.971656e-01, 9.898214e-01, 6.775381e-01, 6.779470e-01, 4.725276e-01, 5.718495e-01, 1.345237e+00,
1.600000e+00	1.762048e+00, 5.154113e-01, 5.370052e-01, 8.645116e-02, 9.876373e-02, 1.125702e+00, 2.948243e-01, 8.574128e-01, 7.886523e-01, 6.117723e-01, 5.696550e-01, 9.180903e-01, 2.026348e-02, 4.808253e-01, 1.044848e+00, 7.821225e-01, 5.962059e-01, 5.508502e-01, 3.335742e-01, 1.455968e+00,
1.800000e+00	1.372532e+00, 4.085212e-01, 4.608504e-01, 8.834029e-02, 1.006878e-01, 1.041200e+00, 2.151979e-01, 9.221277e-01, 8.851231e-01, 8.926469e-01, 6.646410e-01, 8.847233e-01, 1.856754e-02, 5.120951e-01, 1.100229e+00, 6.464371e-01, 4.227971e-01, 5.990172e-01, 2.322413e-01, 1.705604e+00,
2.000000e+00	1.565639e+00, 3.374407e-01, 3.843402e-01, 1.263163e-01, 1.237020e-01, 9.698915e-01, 1.512174e-01, 8.407968e-01, 7.391475e-01, 9.265047e-01, 8.049741e-01, 5.785040e-01, 1.930652e-02, 6.459469e-01, 8.730065e-01, 6.025667e-01, 3.518892e-01, 7.115458e-01, 1.876469e-01, 2.140034e+00,
0.000000e+00	2.045930e+00, 1.709506e-02, 2.223520e+00, 1.422534e-01, 1.660759e+00, 1.393517e+00, 1.266265e+00, 3.375124e-02, 4.872004e-01, 2.406662e+00, 2.811883e+00, 1.494457e+00, 1.221866e+00, 1.648456e+00, 3.049449e+00, 5.705151e-01, 1.710543e+00, 3.055742e+00, 2.935315e+00, 1.616499e+00,
2.000000e-01	1.635740e+00, 1.743684e-02, 2.245857e+00, 3.600585e-01, 9.360042e-01, 1.046744e+00, 7.763912e-01, 1.579935e-02, 9.052161e-01, 2.542656e+00, 1.695596e+00, 1.186918e+00, 8.637723e-01, 1.459782e+00, 1.685443e+00, 6.657403e-01, 1.436413e+00, 2.106517e+00, 1.441196e+00, 1.804824e+00,
4.000000e-01	1.519856e+00, 2.109965e-02, 2.212564e+00, 4.769791e-01, 6.252889e-01, 1.166876e+00, 6.116275e-01, 1.023507e-02, 9.320079e-01, 1.793378e+00, 9.948228e-01, 1.009647e+00, 7.332542e-01, 1.464963e+00, 1.826114e+00, 7.271542e-01, 1.243765e+00, 1.672548e+00, 1.150598e+00, 1.952785e+00,
6.000000e-01	1.253096e+00, 2.301961e-02, 2.476897e+00, 3.240981e-01, 4.871718e-01, 1.003743e+00, 4.677164e-01, 8.773308e-03, 8.567150e-01, 1.594031e+00, 5.094757e-01, 8.198285e-01, 6.942994e-01, 8.639956e-01, 1.489504e+00, 7.384624e-01, 9.975092e-01, 1.183538e+00, 5.906772e-01, 2.169658e+00,
8.000000e-01	1.277510e+00, 1.949975e-02, 1.760525e+00, 1.912165e-01, 3.727629e-01, 9.671894e-01, 4.210254e-01, 3.531990e-02, 1.093930e+00, 1.513526e+00, 2.546952e-01, 9.335606e-01, 6.685828e-01, 1.079730e+00, 1.183077e+00, 6.974421e-01, 7.488845e-01, 9.975860e-01, 4.584681e-01, 1.628182e+00,
1.000000e+00	1.301752e+00, 1.306139e-02, 1.492383e+00, 1.419755e-01, 2.598239e-01, 9.987902e-01, 3.179914e-01, 2.486577e-01, 1.068670e+00, 1.286714e+00, 1.634880e-01, 7.599027e-01, 5.161558e-01, 1.145799e+00, 1.098297e+00, 7.684992e-01, 5.193040e-01, 8.567009e-01, 2.544479e-01, 2.094130e+00,
1.200000e+00	1.343312e+00, 1.126870e-02, 9.716593e-01, 9.168271e-02, 2.179736e-01, 8.200936e-01, 2.883738e-01, 4.970607e-01, 8.294373e-01, 1.134815e+00, 1.819463e-01, 8.752443e-01, 4.007195e-01, 1.132920e+00, 1.145510e+00, 7.685603e-01, 4.778359e-01, 6.794886e-01, 1.516204e-01, 1.942126e+00,
1.400000e+00	1.545960e+00, 1.152784e-02, 9.175322e-01, 5.258084e-02, 1.430549e-01, 9.410234e-01, 3.063694e-01, 7.001868e-01, 9.080821e-01, 1.071527e+00, 2.469381e-01, 7.957573e-01, 2.404829e-01, 1.064585e+00, 1.074888e+00, 6.149256e-01, 3.797043e-01, 7.519287e-01, 1.027313e-01, 2.025308e+00,
1.600000e+00	1.335141e+00, 7.911611e-03, 7.198284e-01, 4.820370e-02, 1.549493e-01, 6.787170e-01, 3.109945e-01, 7.992536e-01, 1.092822e+00, 9.997285e-01, 4.865405e-01, 1.061434e+00, 2.096447e-01, 1.078756e+00, 1.256561e+00, 6.725353e-01, 3.582250e-01, 6.942283e-01, 5.656433e-02, 1.789322e+00,
1.800000e+00	1.262180e+00, 5.907652e-03, 4.613310e-01, 5.992461e-02, 1.538773e-01, 1.068101e+00, 2.477920e-01, 7.047759e-01, 8.438895e-01, 8.657941e-01, 5.580414e-01, 8.214087e-01, 2.138637e-01, 1.033141e+00, 9.850590e-01, 6.074739e-01, 3.136512e-01, 6.835256e-01, 3.612390e-02, 2.420732e+00,
2.000000e+00	1.171733e+00, 4.489222e-03, 4.397930e-01, 8.807925e-02, 1.831866e-01, 8.144635e-01, 2.362052e-01, 7.415948e-01, 8.049530e-01, 8.206446e-01, 7.143373e-01, 9.289406e-01, 1.755852e-01, 9.437871e-01, 1.056934e+00, 6.389652e-01, 2.546201e-01, 6.233290e-01, 2.663101e-02, 1.696343e+00,
0.000000e+00	1.125156e+00, 3.128964e+00, 9.185401e-03, 1.882137e+00, 1.000443e+00, 1.943210e+00, 2.652162e+00, 1.142482e+00, 1.411037e+00, 5.953493e-01, 1.682926e+00, 3.995172e-02, 3.115432e-01, 2.801812e+00, 2.426795e+00, 2.080677e+00, 8.884849e-01, 1.223536e+00, 5.905109e-01, 5.656283e-01,
2.000000e-01	9.377127e-01, 2.660712e+00, 1.742453e-01, 1.750140e+00, 6.669720e-01, 1.982988e+00, 1.474196e+00, 1.169946e+00, 9.499404e-01, 4.286319e-01, 1.140964e+00, 4.626236e-01, 1.634655e-01, 2.304459e+00, 1.835271e+00, 1.591459e+00, 8.591632e-01, 9.425222e-01, 9.106155e-01, 4.313196e-01,
4.000000e-01	7.355708e-01, 2.654250e+00, 2.955476e-01, 1.324820e+00, 7.996580e-01, 1.236031e+00, 8.805665e-01, 9.104336e-01, 7.303377e-01, 6.808746e-01, 1.144629e+00, 3.988879e-01, 1.038784e-01, 1.636785e+00, 1.514622e+00, 1.085584e+00, 8.532944e-01, 4.123979e-01, 8.810950e-01, 4.210979e-01,
6.000000e-01	8.954500e-01, 1.991923e+00, 2.520068e-01, 8.782302e-01, 7.361842e-01, 8.277798e-01, 6.617396e-01, 9.217105e-01, 5.705473e-01, 8.376775e-01, 8.451170e-01, 3.327590e-01, 5.364956e-02, 1.139480e+00, 1.213048e+00, 8.583636e-01, 6.979263e-01, 4.173109e-01, 9.041685e-01, 5.793965e-01,
8.000000e-01	9.219076e-01, 1.579544e+00, 2.405541e-01, 6.064504e-01, 9.121500e-01, 7.058800e-01, 3.897857e-01, 9.025613e-01, 6.268347e-01, 9.675554e-01, 7.754390e-01, 3.198055e-01, 3.333497e-02, 9.862169e-01, 1.064265e+00, 6.326953e-01, 4.672472e-01, 3.760276e-01, 9.495245e-01, 9.707798e-01,
1.000000e+00	7.853649e-01, 1.347529e+00, 1.824428e-01, 4.899372e-01, 7.621632e-01, 4.827493e-01, 3.014024e-01, 8.072451e-01, 5.785521e-01, 1.072763e+00, 8.241258e-01, 2.203438e-01, 3.274467e-02, 8.653969e-01, 9.017400e-01, 6.697574e-01, 3.233124e-01, 4.458184e-01, 7.270125e-01, 1.190081e+00,
1.200000e+00	9.108837e-01, 1.035165e+00, 1.678710e-01, 4.006966e-01, 7.366448e-01, 3.909748e-01, 1.778313e-01, 7.726061e-01, 5.787784e-01, 1.190854e+00, 7.975591e-01, 1.793839e-01, 3.446103e-02, 8.332317e-01, 9.421019e-01, 5.792915e-01, 2.229096e-01, 5.259654e-01, 4.226831e-01, 1.226494e+00,
1.400000e+00	1.015434e+00, 8.816855e-01, 1.118487e-01, 3.509947e-01, 6.807297e-01, 4.179090e-01, 1.550952e-01, 1.035301e+00, 5.849221e-01, 1.075839e+00, 8.443926e-01, 1.390394e-01, 3.839777e-02, 8.026763e-01, 8.392534e-01, 5.367466e-01, 1.524704e-01, 5.308838e-01, 3.273675e-01, 1.605110e+00,
1.600000e+00	9.552261e-01, 6.304639e-01, 8.829248e-02, 3.391968e-01, 6.124363e-01, 3.915193e-01, 8.915213e-02, 9.669290e-01, 5.940544e-01, 1.141536e+00, 6.914498e-01, 1.607477e-01, 6.049393e-02, 6.639511e-01, 9.826499e-01, 5.882643e-01, 8.083836e-02, 4.881357e-01, 2.031457e-01, 1.422824e+00,
1.800000e+00	1.149225e+00, 6.179287e-01, 6.935729e-02, 3.146688e-01, 6.251316e-01, 3.356852e-01, 7.339278e-02, 9.214956e-01, 5.939175e-01, 1.033177e+00, 7.438748e-01, 1.297583e-01, 7.867602e-02, 6.893842e-01, 9.058609e-01, 5.610118e-01, 7.043650e-02, 5.294238e-01, 1.129118e-01, 1.917775e+00,
2.000000e+00	9.967070e-01, 4.150373e-01, 5.864804e-02, 2.871499e-01, 6.059929e-01, 4.337815e-01, 5.416987e-02, 9.575221e-01, 7.374676e-01, 1.308329e+00, 8.972631e-01, 1.361546e-01, 1.062793e-01, 7.990150e-01, 9.216380e-01, 4.883090e-01, 6.038563e-02, 5.405402e-01, 8.501225e-02, 1.866914e+00,
0.000000e+00	3.563382e-01, 1.821316e+00, 2.017625e+00, 1.501411e+00, 2.105406e+00, 1.395190e+00, 1.669136e+00, 2.145102e+00, 2.058847e+00, 1.545032e+00, 2.337110e+00, 2.746189e+00, 3.052072e+00, 2.893333e+00, 2.511786e+00, 2.889760e+00, 9.114203e-01, 4.895907e-01, 1.004628e+00, 1.876745e+00,
2.000000e-01	2.831023e-01, 1.607536e+00, 1.475439e+00, 1.213673e+00, 1.911276e+00, 1.028069e+00, 1.427394e+00, 1.768834e+00, 1.119523e+00, 9.755261e-01, 1.493541e+00, 2.341670e+00, 1.582407e+00, 2.426583e+00, 1.822076e+00, 1.396748e+00, 7.800534e-01, 2.917591e-01, 7.952438e-01, 1.296822e+00,
4.000000e-01	2.700180e-01, 1.363042e+00, 1.449473e+00, 9.358617e-01, 1.277740e+00, 6.501363e-01, 1.078259e+00, 1.193911e+00, 8.862327e-01, 9.138775e-01, 8.410045e-01, 1.970519e+00, 1.004073e+00, 1.995284e+00, 9.530319e-01, 1.137022e+00, 5.430008e-01, 2.911655e-01, 5.018988e-01, 1.351260e+00,
6.000000e-01	4.952209e-01, 1.120000e+00, 1.071066e+00, 5.878162e-01, 1.360429e+00, 4.186743e-01, 6.663111e-01, 6.662942e-01, 7.231223e-01, 8.604619e-01, 6.099382e-01, 1.262288e+00, 6.354937e-01, 1.607418e+00, 6.393623e-01, 1.042257e+00, 3.409797e-01, 4.129034e-01, 3.190006e-01, 1.050380e+00,
8.000000e-01	7.449945e-01, 1.041636e+00, 7.544455e-01, 4.674659e-01, 1.251878e+00, 3.987799e-01, 4.796153e-01, 4.464843e-01, 9.056587e-01, 9.659196e-01, 7.081425e-01, 1.147595e+00, 2.980423e-01, 1.417557e+00, 4.746062e-01, 9.706808e-01, 2.736300e-01, 5.390322e-01, 3.328715e-01, 1.059374e+00,
1.000000e+00	7.670040e-01, 6.663247e-01, 6.739548e-01, 2.795292e-01, 7.888271e-01, 2.766071e-01, 3.629127e-01, 6.965904e-01, 8.820674e-01, 9.992904e-01, 6.791532e-01, 1.072634e+00, 2.017896e-01, 1.331181e+00, 4.489811e-01, 8.451332e-01, 1.668636e-01, 5.324442e-01, 3.016848e-01, 1.264919e+00,
1.200000e+00	9.786837e-01, 5.302585e-01, 4.947422e-01, 2.955217e-01, 8.439282e-01, 3.710388e-01, 3.278144e-01, 7.328335e-01, 8.509649e-01, 9.872841e-01, 7.085977e-01, 1.093740e+00, 1.626502e-01, 1.113707e+00, 5.011528e-01, 7.642956e-01, 9.778939e-02, 5.566907e-01, 1.659342e-01, 1.476529e+00,
1.400000e+00	1.041072e+00, 4.374054e-01, 3.962729e-01, 1.967194e-01, 7.947973e-01, 3.945407e-01, 2.948350e-01, 7.677346e-01, 1.004037e+00, 9.921678e-01, 6.573406e-01, 9.576556e-01, 1.228574e-01, 1.075218e+00, 6.910857e-01, 7.091288e-01, 7.131393e-02, 5.866996e-01, 1.026326e-01, 1.659450e+00,
1.600000e+00	9.290555e-01, 3.892029e-01, 3.623660e-01, 1.987022e-01, 6.069513e-01, 4.562644e-01, 2.537223e-01, 8.675687e-01, 8.893488e-01, 7.879144e-01, 8.493957e-01, 8.417596e-01, 1.192572e-01, 1.085024e+00, 8.221550e-01, 6.189293e-01, 4.915154e-02, 6.071039e-01, 8.155863e-02, 1.700369e+00,
1.800000e+00	1.145413e+00, 3.494482e-01, 2.435115e-01, 2.478110e-01, 4.507239e-01, 4.853322e-01, 2.299483e-01, 9.098446e-01, 9.335948e-01, 9.102334e-01, 8.581867e-01, 8.219882e-01, 1.206118e-01, 1.079200e+00, 8.446475e-01, 6.775179e-01, 4.819586e-02, 5.546547e-01, 5.186594e-02, 1.820932e+00,
2.000000e+00	9.703393e-01, 2.258782e-01, 1.803281e-01, 2.156739e-01, 4.504957e-01, 7.464622e-01, 1.774488e-01, 8.167778e-01, 7.792645e-01, 8.759334e-01, 1.103036e+00, 5.941937e-01, 1.341308e-01, 9.849437e-01, 8.961548e-01, 6.159933e-01, 4.797882e-02, 5.937763e-01, 3.162597e-02, 1.774813e+00,
0.000000e+00	2.489991e+00, 7.744100e-01, 7.334516e-01, 9.851886e-01, 4.524480e-02, 1.370299e+00, 1.642901e-01, 5.544132e-01, 8.534541e-01, 1.799499e+00, 5.649163e-01, 9.399935e-01, 2.341210e+00, 1.042102e+00, 1.162163e+00, 1.857512e+00, 7.533733e-01, 1.703954e+00, 1.098691e+00, 2.237433e+00,
2.000000e-01	2.055886e+00, 9.157159e-01, 6.106189e-01, 6.199909e-01, 2.568878e-02, 1.393682e+00, 1.306690e-01, 7.159787e-01, 9.274897e-01, 1.709039e+00, 5.536559e-01, 8.114230e-01, 1.625683e+00, 9.728035e-01, 1.361306e+00, 1.400040e+00, 6.944279e-01, 1.289459e+00, 5.757029e-01, 2.420312e+00,
4.000000e-01	2.099875e+00, 5.702187e-01, 6.024162e-01, 3.537609e-01, 2.016188e-02, 1.230681e+00, 1.189591e-01, 7.482380e-01, 9.328591e-01, 1.428248e+00, 6.083303e-01, 7.816047e-01, 6.696955e-01, 8.506254e-01, 1.105348e+00, 1.038909e+00, 7.115524e-01, 1.286544e+00, 3.593347e-01, 1.899507e+00,
6.000000e-01	1.923946e+00, 5.875902e-01, 4.352846e-01, 2.329536e-01, 1.901720e-02, 1.001121e+00, 1.280746e-01, 8.772657e-01, 9.467040e-01, 1.532183e+00, 8.384973e-01, 5.759203e-01, 4.544763e-01, 1.039409e+00, 9.613338e-01, 7.648643e-01, 6.038368e-01, 1.062861e+00, 2.390315e-01, 1.507214e+00,
8.000000e-01	1.836406e+00, 3.729324e-01, 3.433143e-01, 2.505986e-01, 2.258404e-02, 1.202921e+00, 1.280632e-01, 8.709119e-01, 8.362931e-01, 1.374843e+00, 7.904274e-01, 6.020524e-01, 2.716399e-01, 7.283815e-01, 1.155789e+00, 8.356718e-01, 5.450217e-01, 8.584393e-01, 1.392057e-01, 1.221082e+00,
1.000000e+00	1.330529e+00, 3.470081e-01, 3.443756e-01, 2.239800e-01, 3.977653e-02, 7.841579e-01, 8.097972e-02, 7.910343e-01, 9.268244e-01, 1.117365e+00, 8.348799e-01, 6.236614e-01, 1.399745e-01, 9.169289e-01, 1.071009e+00, 7.231200e-01, 5.526838e-01, 7.581081e-01, 8.929566e-02, 1.650555e+00,
1.200000e+00	1.106133e+00, 2.476861e-01, 2.579857e-01, 2.513608e-01, 6.152022e-02, 9.331173e-01, 1.069321e-01, 8.847501e-01, 8.850910e-01, 1.255619e+00, 8.704732e-01, 5.742047e-01, 8.049435e-02, 8.590128e-01, 9.943123e-01, 6.746726e-01, 4.575137e-01, 6.805296e-01, 6.263365e-02, 1.733910e+00,
1.400000e+00	1.071222e+00, 2.283342e-01, 2.054964e-01, 2.273363e-01, 9.791774e-02, 1.047500e+00, 8.451562e-02, 8.354907e-01, 7.451381e-01, 1.366799e+00, 7.711363e-01, 3.688996e-01, 5.979842e-02, 8.573730e-01, 1.266543e+00, 5.703197e-01, 4.865963e-01, 5.657164e-01, 4.150279e-02, 1.651693e+00,
1.600000e+00	1.163413e+00, 2.077259e-01, 1.716670e-01, 2.405232e-01, 1.410350e-01, 8.440737e-01, 5.817895e-02, 8.370459e-01, 7.528742e-01, 1.178499e+00, 9.600548e-01, 3.261368e-01, 6.866880e-02, 8.444091e-01, 1.103489e+00, 5.946316e-01, 4.149522e-01, 6.499536e-01, 2.718091e-02, 1.637218e+00,
1.800000e+00	1.023894e+00, 1.505975e-01, 1.492092e-01, 1.991439e-01, 2.072954e-01, 9.231691e-01, 4.884905e-02, 7.330341e-01, 6.944423e-01, 1.236819e+00, 7.077936e-01, 2.926268e-01, 1.142918e-01, 7.380226e-01, 1.199941e+00, 6.208359e-01, 3.435319e-01, 5.825051e-01, 1.608340e-02, 1.748611e+00,
2.000000e+00	1.197382e+00, 1.285340e-01, 1.273882e-01, 2.700534e-01, 2.143495e-01, 8.987581e-01, 5.190798e-02, 7.708931e-01, 6.357204e-01, 1.221669e+00, 6.658877e-01, 2.943216e-01, 1.628194e-01, 7.070705e-01, 1.239958e+00, 4.978869e-01, 3.041458e-01, 5.413820e-01, 1.167693e-02, 2.208027e+00,
0.000000e+00	1.417817e+00, 2.447861e+00, 2.863371e+00, 1.076472e+00, 6.484102e-01, 1.924542e+00, 1.258643e+00, 1.212011e+00, 2.389777e+00, 1.038627e+00, 1.620110e+00, 2.054770e+00, 1.378186e+00, 1.054869e+00, 1.729781e-01, 6.807567e-01, 1.993816e-01, 1.074163e+00, 2.669941e+00, 2.130382e+00,
2.000000e-01	9.019264e-01, 2.120410e+00, 2.162648e+00, 7.317744e-01, 5.887941e-01, 1.435192e+00, 1.021294e+00, 7.361692e-01, 1.752923e+00, 8.479146e-01, 8.620809e-01, 1.823376e+00, 6.638125e-01, 1.132418e+00, 4.977259e-01, 5.396314e-01, 3.700842e-01, 9.885600e-01, 1.334403e+00, 1.890887e+00,
4.000000e-01	9.173176e-01, 1.527087e+00, 1.815342e+00, 4.820860e-01, 5.615625e-01, 1.226371e+00, 7.556665e-01, 4.737933e-01, 1.334918e+00, 6.452558e-01, 4.021325e-01, 2.052375e+00, 3.293531e-01, 1.217825e+00, 7.123325e-01, 6.526750e-01, 6.071260e-01, 8.034534e-01, 1.055833e+00, 2.326838e+00,
6.000000e-01	1.225565e+00, 1.618421e+00, 1.427275e+00, 3.315546e-01, 4.202123e-01, 1.085986e+00, 7.148981e-01, 3.146452e-01, 1.214138e+00, 4.483212e-01, 2.943929e-01, 2.053339e+00, 1.422513e-01, 1.058670e+00, 8.005371e-01, 6.639015e-01, 5.034467e-01, 5.792021e-01, 6.925063e-01, 2.126120e+00,
8.000000e-01	1.082153e+00, 1.349274e+00, 1.084206e+00, 1.785143e-01, 3.637524e-01, 1.137937e+00, 6.354934e-01, 4.651942e-01, 1.131758e+00, 4.120856e-01, 2.256403e-01, 2.083557e+00, 1.131627e-01, 9.617961e-01, 9.267804e-01, 7.168483e-01, 4.590008e-01, 6.530731e-01, 3.882885e-01, 1.762012e+00,
1.000000e+00	1.195727e+00, 9.731845e-01, 8.957387e-01, 1.352230e-01, 3.624813e-01, 8.146828e-01, 5.832937e-01, 6.196637e-01, 1.135664e+00, 3.713526e-01, 3.161076e-01, 2.020459e+00, 6.671209e-02, 8.294483e-01, 9.295954e-01, 6.606078e-01, 4.078967e-01, 3.615432e-01, 2.232353e-01, 1.747716e+00,
1.200000e+00	1.421055e+00, 8.434289e-01, 6.214396e-01, 9.528357e-02, 2.852725e-01, 7.896934e-01, 4.770648e-01, 8.064663e-01, 1.133322e+00, 4.512361e-01, 4.558364e-01, 1.845323e+00, 2.847665e-02, 7.035105e-01, 8.514534e-01, 6.100669e-01, 3.767455e-01, 2.274588e-01, 1.635340e-01, 2.059950e+00,
1.400000e+00	1.144462e+00, 6.687499e-01, 5.766305e-01, 7.368755e-02, 3.140520e-01, 7.819211e-01, 3.735078e-01, 8.551104e-01, 1.175516e+00, 5.027111e-01, 5.987459e-01, 1.564362e+00, 2.126801e-02, 9.283533e-01, 9.787919e-01, 7.242827e-01, 2.698636e-01, 2.301151e-01, 9.956887e-02, 1.988179e+00,
1.600000e+00	1.399021e+00, 5.690574e-01, 4.349351e-01, 9.601509e-02, 2.180789e-01, 8.730930e-01, 3.522148e-01, 9.237894e-01, 8.331009e-01, 5.317444e-01, 8.054187e-01, 1.227583e+00, 1.416193e-02, 8.308664e-01, 1.165720e+00, 5.723664e-01, 2.797482e-01, 1.758652e-01, 6.132489e-02, 2.395129e+00,
1.800000e+00	1.367437e+00, 3.725150e-01, 3.391387e-01, 1.357923e-01, 2.273314e-01, 9.221313e-01, 2.652976e-01, 9.561901e-01, 7.829619e-01, 6.508412e-01, 7.482038e-01, 9.460243e-01, 1.421656e-02, 7.505347e-01, 1.036812e+00, 4.852749e-01, 2.679522e-01, 1.352620e-01, 3.536249e-02, 2.013688e+00,
2.000000e+00	1.238007e+00, 3.160049e-01, 2.437717e-01, 1.381441e-01, 1.938962e-01, 8.559522e-01, 2.236800e-01, 8.158398e-01, 9.112713e-01, 7.970828e-01, 7.390149e-01, 8.506479e-01, 1.795332e-02, 8.733050e-01, 9.253933e-01, 5.983347e-01, 2.962902e-01, 1.587890e-01, 2.520552e-02, 1.724083e+00,
0.000000e+00	6.267832e-01, 1.931316e+00, 1.139284e+00, 1.875324e+00, 1.657954e+00, 1.721518e+00, 3.119661e-01, 2.075902e+00, 2.673318e-02, 2.479764e+00, 5.445630e-01, 2.282378e+00, 1.149796e+00, 6.308304e-02, 3.206149e+00, 2.772975e+00, 1.310714e+00, 9.103544e-01, 1.562264e+00, 1.067406e+00,
2.000000e-01	8.368054e-01, 2.060672e+00, 1.453979e+00, 1.164138e+00, 1.346144e+00, 1.151008e+00, 1.612893e-01, 1.283712e+00, 2.506062e-02, 2.510973e+00, 3.471853e-01, 1.864566e+00, 6.213481e-01, 1.540218e-01, 1.831851e+00, 2.075537e+00, 1.236221e+00, 7.591044e-01, 1.165413e+00, 8.458300e-01,
4.000000e-01	9.515243e-01, 1.730615e+00, 1.421223e+00, 6.887736e-01, 1.364327e+00, 7.335826e-01, 1.036507e-01, 8.334246e-01, 2.963755e-01, 2.400598e+00, 2.457781e-01, 1.738553e+00, 3.319773e-01, 1.158796e-01, 1.343871e+00, 1.582823e+00, 8.468558e-01, 7.460432e-01, 1.038393e+00, 6.446882e-01,
6.000000e-01	9.135090e-01, 1.327609e+00, 9.119396e-01, 4.219294e-01, 1.067370e+00, 7.162657e-01, 6.998347e-02, 5.056681e-01, 6.167684e-01, 2.076363e+00, 2.435790e-01, 1.351779e+00, 1.403252e-01, 1.073460e-01, 9.587787e-01, 1.173633e+00, 5.837696e-01, 6.257480e-01, 9.838439e-01, 5.669268e-01,
8.000000e-01	1.337148e+00, 1.230822e+00, 8.030594e-01, 2.979369e-01, 6.503889e-01, 7.599723e-01, 4.941994e-02, 6.748128e-01, 8.485103e-01, 1.910102e+00, 3.622477e-01, 1.000398e+00, 1.091046e-01, 8.094630e-02, 9.481554e-01, 1.099967e+00, 4.336923e-01, 7.602847e-01, 1.004763e+00, 4.610673e-01,
1.000000e+00	1.378265e+00, 8.441947e-01, 6.330080e-01, 2.073086e-01, 5.840368e-01, 8.227273e-01, 6.836783e-02, 6.407936e-01, 8.957755e-01, 1.453852e+00, 5.343580e-01, 8.484013e-01, 1.197255e-01, 6.362599e-02, 8.888169e-01, 9.843003e-01, 2.438441e-01, 6.263362e-01, 1.180633e+00, 5.993640e-01,
1.200000e+00	1.140892e+00, 7.016222e-01, 5.653920e-01, 1.328327e-01, 4.502970e-01, 7.529162e-01, 1.080133e-01, 8.370763e-01, 1.010871e+00, 1.264342e+00, 6.391717e-01, 6.032581e-01, 1.877230e-01, 7.469142e-02, 1.096071e+00, 9.771217e-01, 2.363670e-01, 6.328905e-01, 1.073609e+00, 9.276348e-01,
1.400000e+00	1.375688e+00, 5.023691e-01, 3.666691e-01, 1.526360e-01, 3.594058e-01, 9.120637e-01, 9.825141e-02, 7.372370e-01, 7.575767e-01, 1.443501e+00, 8.040299e-01, 6.837396e-01, 3.133976e-01, 1.583138e-01, 1.186737e+00, 9.556103e-01, 2.141933e-01, 6.601459e-01, 8.221655e-01, 1.092828e+00,
1.600000e+00	1.380009e+00, 4.774602e-01, 2.967948e-01, 1.322603e-01, 3.062823e-01, 8.912906e-01, 1.139530e-01, 1.060397e+00, 6.786722e-01, 1.514088e+00, 7.298106e-01, 6.611161e-01, 3.037936e-01, 2.476204e-01, 1.034268e+00, 7.663888e-01, 2.123057e-01, 5.923884e-01, 5.929744e-01, 1.059885e+00,
1.800000e+00	1.112820e+00, 3.569892e-01, 2.755431e-01, 1.813327e-01, 3.185772e-01, 7.363579e-01, 9.144472e-02, 9.503603e-01, 7.626911e-01, 1.188620e+00, 9.473554e-01, 4.936116e-01, 2.816174e-01, 3.687984e-01, 9.331947e-01, 5.659457e-01, 2.178490e-01, 4.767123e-01, 3.856856e-01, 1.270927e+00,
2.000000e+00	1.395126e+00, 2.784324e-01, 1.792807e-01, 1.990556e-01, 2.868145e-01, 7.053046e-01, 8.032793e-02, 1.032431e+00, 7.323217e-01, 1.217385e+00, 9.165255e-01, 3.972283e-01, 2.420701e-01, 4.606296e-01, 9.619735e-01, 5.937081e-01, 1.988202e-01, 5.255240e-01, 2.469209e-01, 1.437036e+00,
0.000000e+00	2.452093e+00, 1.366892e+00, 1.291284e+00, 2.067555e+00, 2.221758e+00, 2.540605e-01, 2.484834e+00, 1.148242e+00, 1.150125e+00, 2.519717e+00, 2.943471e-01, 2.312955e-01, 1.780444e+00, 2.442173e+00, 2.514590e+00, 1.490136e-01, 2.837052e+00, 2.371878e+00, 1.181471e+00, 1.577424e+00,
2.000000e-01	2.178378e+00, 1.093375e+00, 1.608596e+00, 1.113747e+00, 1.484101e+00, 5.468547e-01, 1.960279e+00, 7.552717e-01, 9.158477e-01, 1.836519e+00, 2.004176e-01, 3.574865e-01, 1.256947e+00, 2.343209e+00, 1.391430e+00, 2.256669e-01, 1.946193e+00, 1.636392e+00, 8.180519e-01, 1.664341e+00,
4.000000e-01	1.905903e+00, 1.006635e+00, 1.371844e+00, 7.424992e-01, 9.900496e-01, 6.261122e-01, 1.297698e+00, 4.088392e-01, 8.572095e-01, 1.675779e+00, 1.000964e-01, 4.133914e-01, 6.296776e-01, 1.979297e+00, 1.257900e+00, 3.316023e-01, 1.281476e+00, 1.214291e+00, 4.663093e-01, 2.011448e+00,
6.000000e-01	1.717574e+00, 7.676309e-01, 1.069850e+00, 4.664541e-01, 5.685368e-01, 8.616188e-01, 8.157088e-01, 3.964197e-01, 8.817687e-01, 1.342881e+00, 9.178287e-02, 4.781723e-01, 3.534908e-01, 1.729619e+00, 8.507389e-01, 4.702839e-01, 6.870166e-01, 8.897425e-01, 3.704170e-01, 1.667883e+00,
8.000000e-01	1.826839e+00, 5.908237e-01, 1.058169e+00, 2.238625e-01, 3.536663e-01, 7.658940e-01, 6.132456e-01, 4.366916e-01, 9.568169e-01, 1.214396e+00, 1.388846e-01, 6.530545e-01, 2.220066e-01, 1.523138e+00, 1.012010e+00, 4.753062e-01, 5.527359e-01, 8.138191e-01, 2.012924e-01, 1.868090e+00,
1.000000e+00	1.828683e+00, 4.545304e-01, 1.001407e+00, 1.792361e-01, 2.359504e-01, 9.114416e-01, 5.157789e-01, 7.200708e-01, 9.201299e-01, 1.334460e+00, 2.308804e-01, 5.931769e-01, 1.289715e-01, 1.205405e+00, 9.031725e-01, 5.734775e-01, 3.787502e-01, 6.756709e-01, 1.203565e-01, 2.043501e+00,
1.200000e+00	1.722560e+00, 4.316361e-01, 7.561816e-01, 1.121712e-01, 1.935989e-01, 9.659080e-01, 4.118191e-01, 7.198136e-01, 9.874420e-01, 1.062345e+00, 4.886938e-01, 9.361256e-01, 5.377846e-02, 1.063620e+00, 1.008070e+00, 6.293238e-01, 3.990279e-01, 7.617258e-01, 7.243886e-02, 2.069824e+00,
1.400000e+00	1.650751e+00, 2.656029e-01, 4.532475e-01, 9.517764e-02, 1.339850e-01, 9.016617e-01, 4.073292e-01, 7.521125e-01, 9.696228e-01, 9.314170e-01, 6.427044e-01, 7.667525e-01, 3.571218e-02, 9.802269e-01, 8.874715e-01, 5.649293e-01, 3.468535e-01, 6.196066e-01, 4.466295e-02, 1.642229e+00,
1.600000e+00	1.412326e+00, 2.232254e-01, 4.619442e-01, 1.189235e-01, 1.023225e-01, 8.393396e-01, 2.929279e-01, 8.930428e-01, 7.476014e-01, 9.752134e-01, 7.043733e-01, 9.055133e-01, 2.671145e-02, 1.168012e+00, 1.184949e+00, 7.114978e-01, 3.381628e-01, 6.072434e-01, 2.696528e-02, 2.227239e+00,
1.800000e+00	1.404682e+00, 1.785202e-01, 3.641435e-01, 1.307509e-01, 1.236416e-01, 9.443449e-01, 2.061507e-01, 7.845559e-01, 7.040758e-01, 7.963721e-01, 7.741326e-01, 6.773885e-01, 1.879390e-02, 9.014142e-01, 9.851431e-01, 6.695388e-01, 2.809649e-01, 5.601988e-01, 1.664350e-02, 2.183910e+00,
2.000000e+00	1.235953e+00, 1.659474e-01, 2.572506e-01, 1.505260e-01, 1.429455e-01, 9.088528e-01, 1.754446e-01, 9.500258e-01, 8.666922e-01, 9.625810e-01, 7.693659e-01, 4.555547e-01, 3.022920e-02, 8.277845e-01, 1.314882e+00, 5.658154e-01, 2.835909e-01, 4.721535e-01, 1.179737e-02, 2.111575e+00,
0.000000e+00	2.048604e+00, 2.773293e+00, 1.846444e+00, 5.451207e-01, 1.836443e+00, 1.873425e-02, 4.692316e-01, 8.112186e-01, 2.546909e+00, 5.731126e-01, 2.112334e+00, 2.199808e+00, 2.386489e+00, 2.439582e+00, 2.543379e-01, 1.744651e+00, 2.606416e+00, 1.094309e+00, 1.657607e+00, 5.248707e-01,
2.000000e-01	1.303843e+00, 2.397394e+00, 1.794543e+00, 6.188450e-01, 1.283638e+00, 3.808117e-01, 5.236601e-01, 5.403951e-01, 2.239629e+00, 4.217147e-01, 1.015609e+00, 2.292838e+00, 1.374183e+00, 2.101537e+00, 2.024250e-01, 1.389962e+00, 1.556494e+00, 9.491950e-01, 1.237573e+00, 4.132022e-01,
4.000000e-01	1.439078e+00, 1.856386e+00, 1.793394e+00, 5.155475e-01, 7.465485e-01, 5.582555e-01, 5.240033e-01, 2.663852e-01, 1.623648e+00, 2.951772e-01, 5.948920e-01, 2.869333e+00, 9.290901e-01, 1.598796e+00, 3.016927e-01, 1.100226e+00, 9.511606e-01, 7.660075e-01, 1.184774e+00, 4.255425e-01,
6.000000e-01	1.300693e+00, 1.314156e+00, 1.562136e+00, 3.513401e-01, 5.593147e-01, 6.524856e-01, 4.730238e-01, 1.849282e-01, 1.039347e+00, 2.063252e-01, 3.949236e-01, 2.292225e+00, 3.781970e-01, 7.794250e-01, 6.263406e-01, 9.915290e-01, 7.094970e-01, 7.955088e-01, 1.197521e+00, 4.466101e-01,
8.000000e-01	1.253486e+00, 1.122360e+00, 1.184518e+00, 2.170806e-01, 4.544275e-01, 6.797955e-01, 4.523427e-01, 3.391478e-01, 1.258143e+00, 2.197597e-01, 2.633693e-01, 2.360272e+00, 2.290627e-01, 7.258262e-01, 7.468040e-01, 8.097181e-01, 4.646153e-01, 5.972912e-01, 1.367024e+00, 6.647483e-01,
1.000000e+00	1.463484e+00, 7.997992e-01, 8.241651e-01, 1.313932e-01, 3.935872e-01, 9.307499e-01, 5.556317e-01, 6.609366e-01, 1.129734e+00, 2.219664e-01, 3.228249e-01, 1.755590e+00, 1.401847e-01, 5.551573e-01, 7.131636e-01, 7.436429e-01, 2.967475e-01, 6.949515e-01, 9.991308e-01, 8.668507e-01,
1.200000e+00	1.448623e+00, 6.339129e-01, 8.362133e-01, 9.354864e-02, 3.002076e-01, 7.247880e-01, 4.513083e-01, 6.887147e-01, 9.050396e-01, 2.831929e-01, 4.377971e-01, 1.729411e+00, 1.676717e-01, 6.400148e-01, 8.229912e-01, 7.570894e-01, 2.326982e-01, 5.894759e-01, 9.088580e-01, 1.057129e+00,
1.400000e+00	1.574801e+00, 4.506214e-01, 5.506111e-01, 6.887214e-02, 2.107032e-01, 7.004308e-01, 4.129079e-01, 6.976343e-01, 9.608833e-01, 3.947701e-01, 6.567918e-01, 1.931611e+00, 1.560377e-01, 5.046284e-01, 9.085794e-01, 7.049070e-01, 2.275642e-01, 5.727005e-01, 7.806157e-01, 1.047124e+00,
1.600000e+00	1.217004e+00, 4.118690e-01, 4.205400e-01, 7.106891e-02, 1.934131e-01, 7.995213e-01, 3.290812e-01, 8.804545e-01, 1.042669e+00, 4.885173e-01, 6.757793e-01, 1.693064e+00, 1.412766e-01, 5.799844e-01, 1.013428e+00, 7.883255e-01, 2.632872e-01, 6.372769e-01, 4.764200e-01, 1.445380e+00,
1.800000e+00	1.437599e+00, 2.618879e-01, 4.125039e-01, 1.091731e-01, 1.591324e-01, 1.048055e+00, 2.603890e-01, 8.796152e-01, 9.500329e-01, 5.080592e-01, 6.998996e-01, 1.130648e+00, 1.140868e-01, 5.761523e-01, 9.927319e-01, 7.098783e-01, 2.956944e-01, 5.467346e-01, 2.195237e-01, 1.777932e+00,
2.000000e+00	1.299497e+00, 2.579771e-01, 2.802732e-01, 1.354551e-01, 1.901507e-01, 9.735125e-01, 2.434265e-01, 9.197368e-01, 9.025125e-01, 5.386136e-01, 7.654091e-01, 8.539565e-01, 1.025806e-01, 6.698398e-01, 1.259584e+00, 6.824937e-01, 2.313087e-01, 5.573588e-01, 1.476591e-01, 1.415161e+00,
0.000000e+00	2.115113e+00, 2.062916e+00, 1.778856e+00, 2.209456e-01, 1.711477e+00, 3.213564e-01, 7.464602e-01, 5.551399e-01, 2.478664e+00, 2.073102e+00, 8.537652e-01, 2.027175e+00, 1.632138e-02, 2.352395e-01, 5.289404e-01, 9.751522e-01, 3.973312e-01, 1.794644e+00, 2.996592e-01, 4.242491e-01,
2.000000e-01	2.016229e+00, 1.665459e+00, 1.260292e+00, 1.397633e-01, 9.587035e-01, 5.357869e-01, 5.381877e-01, 4.198325e-01, 1.719723e+00, 1.506304e+00, 4.223404e-01, 1.876795e+00, 9.600596e-03, 1.741737e-01, 4.665444e-01, 8.882733e-01, 3.109949e-01, 1.568720e+00, 6.822497e-01, 6.871632e-01,
4.000000e-01	1.576643e+00, 1.383001e+00, 1.150959e+00, 1.031780e-01, 5.769747e-01, 5.773658e-01, 5.985791e-01, 3.364805e-01, 1.367583e+00, 1.260213e+00, 3.402531e-01, 1.781389e+00, 5.746208e-03, 1.363153e-01, 5.333967e-01, 7.835938e-01, 2.374771e-01, 1.026009e+00, 6.705725e-01, 8.141799e-01,
6.000000e-01	1.571595e+00, 1.162185e+00, 8.567274e-01, 7.915545e-02, 4.644106e-01, 8.838313e-01, 6.559537e-01, 5.944443e-01, 1.297065e+00, 9.196690e-01, 5.040774e-01, 2.038395e+00, 3.034197e-03, 1.752986e-01, 6.737259e-01, 7.218914e-01, 1.919908e-01, 1.000039e+00, 8.017857e-01, 1.127967e+00,
8.000000e-01	1.374170e+00, 9.664862e-01, 5.696697e-01, 7.827447e-02, 3.272122e-01, 8.679923e-01, 5.269339e-01, 5.940310e-01, 1.193526e+00, 6.335623e-01, 6.595865e-01, 2.092945e+00, 2.056812e-03, 2.976953e-01, 8.499445e-01, 7.942940e-01, 2.140072e-01, 7.821546e-01, 4.231987e-01, 1.010167e+00,
1.000000e+00	1.522271e+00, 7.117302e-01, 5.061184e-01, 9.043465e-02, 1.927831e-01, 7.774236e-01, 4.843931e-01, 7.930081e-01, 1.139454e+00, 7.029370e-01, 7.010307e-01, 1.718615e+00, 1.602824e-03, 3.489113e-01, 9.958587e-01, 7.572530e-01, 2.208400e-01, 6.674309e-01, 3.557194e-01, 1.355117e+00,
1.200000e+00	1.422379e+00, 6.576326e-01, 3.234594e-01, 8.941943e-02, 1.486425e-01, 9.176056e-01, 4.880536e-01, 8.119378e-01, 1.059554e+00, 6.905803e-01, 7.497362e-01, 1.589269e+00, 1.992161e-03, 5.039700e-01, 1.084443e+00, 7.096217e-01, 2.771571e-01, 7.128182e-01, 1.970028e-01, 1.241884e+00,
1.400000e+00	1.094984e+00, 4.289369e-01, 3.179650e-01, 1.216887e-01, 1.553055e-01, 1.001921e+00, 2.902372e-01, 8.402412e-01, 9.202536e-01, 7.069901e-01, 6.709317e-01, 1.280874e+00, 4.283014e-03, 6.718804e-01, 1.131418e+00, 6.173279e-01, 2.157457e-01, 5.482121e-01, 1.382044e-01, 1.488188e+00,
1.600000e+00	1.280198e+00, 3.455367e-01, 2.720690e-01, 1.718791e-01, 1.411416e-01, 9.439820e-01, 2.685838e-01, 8.703617e-01, 8.653224e-01, 7.526179e-01, 9.536410e-01, 9.575333e-01, 1.016955e-02, 6.043922e-01, 1.258151e+00, 5.284307e-01, 2.665108e-01, 6.232098e-01, 8.602139e-02, 1.992885e+00,
1.800000e+00	1.038668e+00, 2.861057e-01, 1.417331e-01, 1.689888e-01, 1.952324e-01, 9.730141e-01, 2.140748e-01, 8.212455e-01, 7.356930e-01, 9.847689e-01, 7.449853e-01, 1.095056e+00, 2.283393e-02, 7.291059e-01, 1.183485e+00, 5.347595e-01, 2.599084e-01, 5.169199e-01, 4.465423e-02, 1.576844e+00,
2.000000e+00	1.324615e+00, 1.873076e-01, 1.484292e-01, 2.069285e-01, 1.867091e-01, 7.798891e-01, 1.494950e-01, 8.095841e-01, 6.897282e-01, 8.765537e-01, 7.744257e-01, 6.929371e-01, 4.200825e-02, 6.990997e-01, 9.344996e-01, 5.737893e-01, 2.132035e-01, 4.473456e-01, 3.826601e-02, 1.929469e+00,
0.000000e+00	1.673011e+00, 1.186644e+00, 2.973500e+00, 2.493145e+00, 3.080876e+00, 2.010654e+00, 1.794177e+00, 2.361382e+00, 2.286269e+00, 2.822767e+00, 1.527643e+00, 8.247835e-01, 1.930039e+00, 2.602951e+00, 1.971820e+00, 1.147261e-01, 7.052282e-01, 1.932901e+00, 2.749096e+00, 1.370644e+00,
2.000000e-01	1.134483e+00, 9.765516e-01, 2.354430e+00, 1.844742e+00, 1.763824e+00, 1.686177e+00, 1.696521e+00, 1.752760e+00, 1.642869e+00, 2.264094e+00, 9.768835e-01, 1.135115e+00, 1.309588e+00, 2.639815e+00, 1.181022e+00, 8.089687e-02, 1.022476e+00, 1.585009e+00, 1.660414e+00, 1.564829e+00,
4.000000e-01	1.298270e+00, 1.107485e+00, 2.124909e+00, 1.065399e+00, 1.150684e+00, 1.636404e+00, 1.145737e+00, 9.361166e-01, 1.038485e+00, 1.643932e+00, 4.556925e-01, 9.983350e-01, 5.762653e-01, 2.037845e+00, 7.813578e-01, 1.144878e-01, 8.201382e-01, 1.272015e+00, 9.809648e-01, 1.891689e+00,
6.000000e-01	1.288528e+00, 1.098571e+00, 1.617923e+00, 7.038890e-01, 1.034621e+00, 1.304518e+00, 7.765611e-01, 5.654535e-01, 1.011895e+00, 1.104456e+00, 2.592315e-01, 8.984292e-01, 4.094317e-01, 1.796182e+00, 7.333252e-01, 2.775143e-01, 7.396881e-01, 1.101740e+00, 6.695883e-01, 2.002680e+00,
8.000000e-01	1.191487e+00, 9.489463e-01, 1.324654e+00, 3.570662e-01, 5.413972e-01, 1.249468e+00, 4.621371e-01, 4.500121e-01, 1.145205e+00, 1.362955e+00, 1.567328e-01, 8.429417e-01, 2.183924e-01, 1.890226e+00, 9.342574e-01, 3.816816e-01, 6.432398e-01, 9.275382e-01, 3.330505e-01, 2.004999e+00,
1.000000e+00	1.365043e+00, 6.963165e-01, 1.078783e+00, 2.623064e-01, 4.106463e-01, 1.102095e+00, 4.754543e-01, 5.901468e-01, 1.033304e+00, 1.243515e+00, 1.954443e-01, 6.968926e-01, 1.286301e-01, 1.370332e+00, 7.563884e-01, 5.135208e-01, 6.026470e-01, 7.199812e-01, 1.940337e-01, 2.199711e+00,
1.200000e+00	1.407571e+00, 5.457499e-01, 7.745145e-01, 1.618055e-01, 3.521906e-01, 8.675317e-01, 3.963706e-01, 7.625284e-01, 9.993228e-01, 1.070698e+00, 3.344287e-01, 6.672745e-01, 7.208577e-02, 1.043127e+00, 1.000766e+00, 4.871764e-01, 5.500270e-01, 7.103914e-01, 1.539751e-01, 1.540688e+00,
1.400000e+00	1.459040e+00, 4.842461e-01, 6.425558e-01, 9.712522e-02, 2.795590e-01, 8.585394e-01, 3.311705e-01, 7.514403e-01, 1.004354e+00, 1.070271e+00, 4.473695e-01, 9.049148e-01, 3.422181e-02, 1.302462e+00, 8.909016e-01, 5.464408e-01, 4.795256e-01, 5.746987e-01, 8.481119e-02, 2.134389e+00,
1.600000e+00	1.320624e+00, 4.315868e-01, 5.621166e-01, 9.498793e-02, 1.924466e-01, 9.177599e-01, 3.135051e-01, 7.065191e-01, 1.026263e+00, 8.822546e-01, 5.558604e-01, 8.879308e-01, 2.819472e-02, 1.201704e+00, 1.055050e+00, 5.089877e-01, 4.456715e-01, 6.364115e-01, 5.051746e-02, 2.470812e+00,
1.800000e+00	1.240461e+00, 3.051035e-01, 3.899702e-01, 1.167480e-01, 1.965205e-01, 8.442912e-01, 2.436152e-01, 7.022429e-01, 8.556745e-01, 9.988392e-01, 6.547771e-01, 7.923881e-01, 1.837547e-02, 9.506849e-01, 1.006286e+00, 5.518989e-01, 4.188692e-01, 6.596383e-01, 3.361739e-02, 1.897225e+00,
2.000000e+00	1.361390e+00, 1.954388e-01, 3.373647e-01, 1.158317e-01, 1.813787e-01, 1.018143e+00, 2.077799e-01, 8.481160e-01, 8.900529e-01, 9.699892e-01, 7.518661e-01, 6.594118e-01, 2.580504e-02, 1.159442e+00, 1.203100e+00, 5.818343e-01, 3.805329e-01, 5.251459e-01, 2.137142e-02, 1.963767e+00,
0.000000e+00	2.576218e+00, 9.712198e-01, 1.754024e+00, 2.258316e+00, 2.119672e+00, 2.488143e-01, 2.902118e+00, 2.509748e+00, 2.764651e+00, 2.245391e+00, 2.329367e+00, 1.810925e+00, 2.523336e+00, 7.394870e-01, 1.174069e+00, 2.527765e+00, 1.006780e+00, 2.933183e+00, 2.399292e+00, 9.308899e-01,
2.000000e-01	2.145085e+00, 8.939237e-01, 1.406745e+00, 1.504166e+00, 1.373097e+00, 4.941075e-01, 2.049232e+00, 1.572507e+00, 1.427093e+00, 1.390356e+00, 1.402083e+00, 2.023239e+00, 1.207441e+00, 5.475943e-01, 9.296108e-01, 1.252205e+00, 6.488569e-01, 2.030303e+00, 2.277003e+00, 8.945456e-01,
4.000000e-01	1.998415e+00, 9.540863e-01, 1.205183e+00, 8.920895e-01, 7.894197e-01, 6.382743e-01, 1.446630e+00, 1.155460e+00, 1.012238e+00, 1.091703e+00, 6.082281e-01, 2.068323e+00, 9.406372e-01, 4.472318e-01, 6.318732e-01, 1.077208e+00, 3.769966e-01, 1.214195e+00, 1.475969e+00, 5.997377e-01,
6.000000e-01	1.459059e+00, 6.761408e-01, 8.995099e-01, 4.827619e-01, 5.906699e-01, 7.714158e-01, 1.044298e+00, 9.062631e-01, 7.903243e-01, 1.169000e+00, 5.749254e-01, 1.640805e+00, 5.845232e-01, 3.688618e-01, 7.690277e-01, 9.211634e-01, 2.609374e-01, 1.016942e+00, 1.324491e+00, 7.300301e-01,
8.000000e-01	1.489696e+00, 5.905191e-01, 7.555208e-01, 4.042099e-01, 3.456546e-01, 8.149672e-01, 5.499775e-01, 8.918118e-01, 7.818195e-01, 1.365738e+00, 6.190444e-01, 1.305432e+00, 4.910084e-01, 3.114572e-01, 8.497956e-01, 6.980058e-01, 2.417463e-01, 8.642586e-01, 1.152494e+00, 1.214986e+00,
1.000000e+00	1.421117e+00, 4.438043e-01, 5.030726e-01, 2.778149e-01, 2.806859e-01, 8.815439e-01, 4.037680e-01, 8.211765e-01, 6.707134e-01, 1.136797e+00, 6.708955e-01, 1.069862e+00, 3.337466e-01, 4.221683e-01, 1.060433e+00, 7.396920e-01, 2.578572e-01, 7.644105e-01, 6.876713e-01, 1.370662e+00,
1.200000e+00	1.310992e+00, 3.072248e-01, 4.377802e-01, 3.135469e-01, 2.020303e-01, 9.277235e-01, 2.512093e-01, 9.335886e-01, 6.424572e-01, 1.193359e+00, 8.090121e-01, 6.410169e-01, 2.427910e-01, 5.260242e-01, 9.689831e-01, 6.383701e-01, 2.258874e-01, 6.828551e-01, 4.769897e-01, 1.419555e+00,
1.400000e+00	1.566527e+00, 2.788794e-01, 3.661626e-01, 2.019130e-01, 1.861093e-01, 7.415049e-01, 2.060123e-01, 1.044036e+00, 7.061334e-01, 1.148230e+00, 8.650360e-01, 7.182884e-01, 1.740407e-01, 5.639236e-01, 1.206028e+00, 4.650596e-01, 2.345309e-01, 6.560208e-01, 3.296406e-01, 1.451145e+00,
1.600000e+00	1.147836e+00, 1.994761e-01, 2.685193e-01, 1.917448e-01, 2.045487e-01, 8.745163e-01, 1.390727e-01, 8.309554e-01, 8.492159e-01, 1.396093e+00, 7.184706e-01, 5.136797e-01, 1.355695e-01, 6.036397e-01, 9.850319e-01, 5.707628e-01, 2.818412e-01, 5.979869e-01, 1.884356e-01, 1.833509e+00,
1.800000e+00	1.313228e+00, 1.908929e-01, 2.383425e-01, 2.093266e-01, 2.168803e-01, 7.202995e-01, 1.084619e-01, 7.618536e-01, 7.348828e-01, 1.262256e+00, 8.782019e-01, 4.689835e-01, 1.583916e-01, 7.452557e-01, 1.020810e+00, 4.314475e-01, 2.199863e-01, 5.988387e-01, 1.179661e-01, 1.651974e+00,
2.000000e+00	1.268735e+00, 1.457088e-01, 1.838464e-01, 2.086369e-01, 2.489465e-01, 8.072873e-01, 9.350156e-02, 8.415622e-01, 7.390615e-01, 1.056933e+00, 9.334829e-01, 3.215494e-01, 1.990140e-01, 7.632889e-01, 9.210459e-01, 5.022436e-01, 2.415514e-01, 5.649752e-01, 7.996696e-02, 1.684219e+00,
0.000000e+00	7.355495e-01, 2.253439e+00, 2.388197e+00, 1.551869e+00, 6.709414e-01, 1.823171e+00, 6.523927e-01, 1.691272e+00, 2.074717e+00, 1.415844e-01, 1.678399e+00, 2.172869e+00, 1.789591e+00, 1.793307e+00, 2.292651e+00, 2.862843e-01, 9.500070e-01, 3.116778e-01, 9.042389e-02, 1.186815e-01,
2.000000e-01	6.379763e-01, 2.180240e+00, 2.015283e+00, 1.042652e+00, 6.910399e-01, 1.166959e+00, 5.617240e-01, 1.066177e+00, 1.251119e+00, 1.573622e-01, 8.583389e-01, 1.816010e+00, 1.150253e+00, 1.669773e+00, 1.887898e+00, 2.473099e-01, 8.151553e-01, 4.552951e-01, 4.683577e-01, 6.217997e-01,
4.000000e-01	7.899817e-01, 1.899454e+00, 1.723889e+00, 7.366823e-01, 8.518668e-01, 8.759604e-01, 4.909459e-01, 5.976230e-01, 1.117032e+00, 2.314400e-01, 5.352197e-01, 2.005676e+00, 6.813631e-01, 1.203856e+00, 1.455585e+00, 3.084148e-01, 6.178831e-01, 4.931719e-01, 6.420550e-01, 9.752773e-01,
6.000000e-01	7.851349e-01, 1.134725e+00, 1.270248e+00, 4.917720e-01, 7.276494e-01, 5.753149e-01, 3.891386e-01, 3.927419e-01, 9.664013e-01, 3.486082e-01, 3.189786e-01, 1.743193e+00, 3.201786e-01, 1.097418e+00, 1.317310e+00, 5.126448e-01, 4.471696e-01, 5.845793e-01, 4.612187e-01, 1.089310e+00,
8.000000e-01	1.056571e+00, 1.223184e+00, 1.098866e+00, 2.521624e-01, 5.710045e-01, 5.715040e-01, 3.203221e-01, 3.524573e-01, 1.021895e+00, 3.950359e-01, 2.073804e-01, 1.496857e+00, 1.628648e-01, 1.009164e+00, 1.014410e+00, 5.299125e-01, 2.760715e-01, 6.061166e-01, 3.344613e-01, 1.257788e+00,
1.000000e+00	1.158585e+00, 1.024190e+00, 9.682806e-01, 1.397304e-01, 5.272551e-01, 5.708897e-01, 3.043569e-01, 6.469344e-01, 1.007369e+00, 4.158169e-01, 4.600863e-01, 1.427338e+00, 1.165177e-01, 1.054498e+00, 1.120936e+00, 6.594173e-01, 2.410848e-01, 5.954444e-01, 2.296319e-01, 1.621839e+00,
1.200000e+00	1.345171e+00, 6.965206e-01, 7.273431e-01, 1.090950e-01, 4.361265e-01, 6.858426e-01, 3.354374e-01, 6.832454e-01, 1.001506e+00, 5.068825e-01, 5.566241e-01, 1.268409e+00, 5.802165e-02, 9.575506e-01, 1.194130e+00, 6.419656e-01, 1.944193e-01, 5.375185e-01, 1.213776e-01, 1.817303e+00,
1.400000e+00	1.389453e+00, 5.292755e-01, 5.579854e-01, 1.133855e-01, 3.727719e-01, 7.884373e-01, 3.266097e-01, 7.518399e-01, 9.911108e-01, 6.076740e-01, 6.361603e-01, 1.236027e+00, 3.274252e-02, 8.875436e-01, 1.098322e+00, 6.368093e-01, 1.499396e-01, 5.715286e-01, 7.514846e-02, 1.768063e+00,
1.600000e+00	1.192808e+00, 5.060092e-01, 4.428301e-01, 1.155695e-01, 2.715066e-01, 7.968126e-01, 3.001345e-01, 7.037746e-01, 8.836196e-01, 6.429031e-01, 7.676896e-01, 1.215336e+00, 2.312153e-02, 8.282322e-01, 1.206725e+00, 5.304358e-01, 1.586640e-01, 4.544272e-01, 6.067872e-02, 2.051118e+00,
1.800000e+00	1.554979e+00, 3.460429e-01, 3.316638e-01, 1.528686e-01, 2.633451e-01, 8.382864e-01, 2.212127e-01, 8.470553e-01, 6.701189e-01, 6.908148e-01, 7.917071e-01, 8.279169e-01, 2.615893e-02, 9.512949e-01, 1.249993e+00, 6.443762e-01, 1.828619e-01, 3.824817e-01, 2.847482e-02, 2.022523e+00,
2.000000e+00	1.290555e+00, 2.757566e-01, 2.474699e-01, 1.580667e-01, 2.491979e-01, 9.107801e-01, 1.697197e-01, 9.096206e-01, 9.183538e-01, 9.000220e-01, 7.359890e-01, 7.673474e-01, 2.937185e-02, 7.757141e-01, 1.037937e+00, 5.498506e-01, 1.931902e-01, 3.166148e-01, 1.898639e-02, 1.957839e+00,
0.000000e+00	7.051220e-02, 1.072050e+00, 8.109138e-01, 2.487660e+00, 1.913025e+00, 1.869535e+00, 1.611228e+00, 9.559339e-01, 8.027758e-01, 9.466106e-01, 1.983334e+00, 1.768256e+00, 1.246370e+00, 1.376995e+00, 2.357624e-01, 3.101257e-01, 1.017098e+00, 1.787971e+00, 2.165093e+00, 1.833994e+00,
2.000000e-01	6.708635e-02, 9.108801e-01, 8.834864e-01, 2.122665e+00, 1.900404e+00, 9.865571e-01, 8.792701e-01, 6.390839e-01, 8.654385e-01, 8.889496e-01, 1.568237e+00, 1.202325e+00, 1.093581e+00, 1.606691e+00, 1.782214e-01, 4.082459e-01, 7.267431e-01, 1.307932e+00, 1.330650e+00, 2.164857e+00,
4.000000e-01	1.340518e-01, 1.019887e+00, 7.308662e-01, 1.273892e+00, 1.486228e+00, 7.643542e-01, 5.549636e-01, 3.881866e-01, 1.013988e+00, 9.401782e-01, 1.064397e+00, 9.766494e-01, 9.979851e-01, 1.243259e+00, 1.142737e-01, 4.516150e-01, 5.438075e-01, 6.256002e-01, 7.289919e-01, 2.375164e+00,
6.000000e-01	2.217072e-01, 7.140008e-01, 6.060254e-01, 9.226397e-01, 1.396880e+00, 4.406176e-01, 4.963605e-01, 5.314453e-01, 1.057257e+00, 9.317499e-01, 9.914078e-01, 1.040066e+00, 7.206141e-01, 1.300956e+00, 9.197603e-02, 6.730793e-01, 4.317993e-01, 4.047790e-01, 4.941712e-01, 2.263880e+00,
8.000000e-01	4.673221e-01, 7.758346e-01, 4.541543e-01, 7.802092e-01, 1.360977e+00, 3.016746e-01, 3.923354e-01, 5.004020e-01, 1.078900e+00, 7.974183e-01, 1.052137e+00, 8.201732e-01, 6.692397e-01, 1.010236e+00, 1.079842e-01, 6.027805e-01, 2.950916e-01, 2.724458e-01, 3.326633e-01, 2.005744e+00,
1.000000e+00	6.725268e-01, 5.903239e-01, 2.560004e-01, 4.837047e-01, 1.139209e+00, 2.216441e-01, 3.713544e-01, 8.220907e-01, 1.056709e+00, 8.088949e-01, 9.387204e-01, 9.773051e-01, 4.913795e-01, 1.079581e+00, 1.458047e-01, 5.781521e-01, 1.896828e-01, 1.676628e-01, 1.908515e-01, 2.128505e+00,
1.200000e+00	7.951286e-01, 4.764073e-01, 2.688195e-01, 4.215345e-01, 1.024961e+00, 1.922406e-01, 2.895888e-01, 8.793077e-01, 9.831080e-01, 8.170911e-01, 8.636069e-01, 1.051486e+00, 5.378713e-01, 7.680148e-01, 2.390479e-01, 7.627486e-01, 1.162228e-01, 1.157136e-01, 1.214911e-01, 2.226332e+00,
1.400000e+00	8.827839e-01, 4.075239e-01, 2.299762e-01, 3.384796e-01, 9.820553e-01, 1.793820e-01, 2.972469e-01, 8.522600e-01, 9.955487e-01, 8.301568e-01, 9.269879e-01, 8.146360e-01, 4.577034e-01, 9.440677e-01, 3.699706e-01, 5.646423e-01, 8.782759e-02, 6.169071e-02, 7.799787e-02, 2.305854e+00,
1.600000e+00	8.182706e-01, 3.586600e-01, 1.690494e-01, 3.362098e-01, 8.565374e-01, 1.865510e-01, 2.102512e-01, 8.142073e-01, 9.269776e-01, 8.663945e-01, 7.912994e-01, 8.043335e-01, 4.098780e-01, 8.974453e-01, 5.409973e-01, 6.632619e-01, 4.696414e-02, 4.890708e-02, 5.044865e-02, 2.314179e+00,
1.800000e+00	9.142395e-01, 2.352428e-01, 1.284222e-01, 3.288320e-01, 7.253799e-01, 2.339948e-01, 2.229942e-01, 8.779779e-01, 8.464642e-01, 1.051899e+00, 7.937119e-01, 6.672996e-01, 4.130639e-01, 9.749670e-01, 6.177894e-01, 5.980386e-01, 3.400222e-02, 3.265968e-02, 2.842677e-02, 2.007158e+00,
2.000000e+00	9.468127e-01, 2.227639e-01, 1.054736e-01, 2.357536e-01, 6.695663e-01, 2.718565e-01, 1.603138e-01, 9.958502e-01, 8.424592e-01, 1.026842e+00, 7.747903e-01, 6.456653e-01, 4.125570e-01, 1.029235e+00, 8.062534e-01, 5.717145e-01, 2.012438e-02, 4.206803e-02, 1.948957e-02, 2.083040e+00,
0.000000e+00	1.488207e+00, 4.792398e-01, 1.493652e+00, 1.818213e+00, 1.541065e+00, 5.042420e-01, 1.119496e+00, 1.623311e+00, 1.908905e+00, 1.598250e+00, 1.751906e+00, 4.344171e-01, 1.555341e-01, 2.027186e+00, 1.082531e+00, 1.378469e+00, 8.837475e-01, 1.768346e-01, 1.130010e+00, 2.385827e+00,
2.000000e-01	1.037631e+00, 5.399141e-01, 9.890876e-01, 1.442506e+00, 1.005459e+00, 5.848805e-01, 1.071894e+00, 1.261646e+00, 1.127701e+00, 7.563689e-01, 1.103246e+00, 8.651659e-01, 3.472729e-01, 1.839688e+00, 7.361510e-01, 8.841725e-01, 8.241973e-01, 1.278917e-01, 7.980049e-01, 1.874280e+00,
4.000000e-01	1.206533e+00, 4.493466e-01, 8.857475e-01, 1.054864e+00, 9.226614e-01, 6.087062e-01, 7.483644e-01, 8.873228e-01, 1.134347e+00, 8.186941e-01, 7.696064e-01, 6.344251e-01, 3.195334e-01, 1.359189e+00, 6.886803e-01, 6.978132e-01, 4.725090e-01, 8.576245e-02, 5.105508e-01, 1.542007e+00,
6.000000e-01	1.105379e+00, 4.930877e-01, 8.171114e-01, 5.606050e-01, 7.578578e-01, 7.034926e-01, 4.701792e-01, 7.013510e-01, 8.575689e-01, 9.333650e-01, 8.688053e-01, 7.047531e-01, 2.793329e-01, 1.404377e+00, 8.247965e-01, 8.257492e-01, 2.921022e-01, 4.953967e-02, 2.530510e-01, 2.088461e+00,
8.000000e-01	1.092203e+00, 3.813464e-01, 6.571435e-01, 5.218753e-01, 5.935487e-01, 5.599753e-01, 4.308818e-01, 9.431417e-01, 8.930034e-01, 9.897182e-01, 6.913125e-01, 7.488182e-01, 2.479035e-01, 1.166836e+00, 7.008302e-01, 5.859165e-01, 2.079857e-01, 8.159693e-02, 1.864389e-01, 2.199061e+00,
1.000000e+00	1.233610e+00, 2.713528e-01, 4.746569e-01, 3.583335e-01, 4.944013e-01, 6.088302e-01, 3.427288e-01, 9.816083e-01, 8.456966e-01, 8.348576e-01, 6.906673e-01, 6.987602e-01, 2.019771e-01, 1.050260e+00, 8.393838e-01, 5.555436e-01, 1.650874e-01, 1.818908e-01, 1.100812e-01, 2.032951e+00,
1.200000e+00	1.073194e+00, 2.343831e-01, 3.816158e-01, 2.555772e-01, 4.799287e-01, 7.733521e-01, 1.905186e-01, 7.446950e-01, 8.858750e-01, 9.498675e-01, 8.748232e-01, 5.868383e-01, 1.877594e-01, 1.260621e+00, 1.057066e+00, 5.440499e-01, 1.316212e-01, 2.091430e-01, 7.198268e-02, 2.136663e+00,
1.400000e+00	1.097070e+00, 1.716753e-01, 2.786828e-01, 2.485789e-01, 3.563264e-01, 7.756154e-01, 1.659638e-01, 8.048578e-01, 6.920484e-01, 8.470578e-01, 8.525391e-01, 4.538952e-01, 2.061569e-01, 1.002125e+00, 1.057594e+00, 5.117243e-01, 1.398954e-01, 3.436476e-01, 4.953869e-02, 2.155431e+00,
1.600000e+00	1.199157e+00, 1.416349e-01, 2.092299e-01, 2.251213e-01, 3.449337e-01, 6.152435e-01, 1.198837e-01, 9.702921e-01, 8.325309e-01, 1.237254e+00, 7.881266e-01, 4.019842e-01, 2.270079e-01, 1.055185e+00, 9.690605e-01, 5.430528e-01, 1.236358e-01, 3.301765e-01, 2.907620e-02, 1.954057e+00,
1.800000e+00	1.131887e+00, 1.150583e-01, 1.723094e-01, 2.459864e-01, 3.884963e-01, 7.715285e-01, 8.163906e-02, 1.084050e+00, 6.228150e-01, 1.119980e+00, 9.385292e-01, 3.593307e-01, 2.619993e-01, 7.838748e-01, 1.054912e+00, 5.200880e-01, 1.511793e-01, 4.071863e-01, 1.851513e-02, 2.374266e+00,
2.000000e+00	1.119066e+00, 8.294969e-02, 1.476588e-01, 2.022316e-01, 3.524091e-01, 6.121535e-01, 5.424017e-02, 8.942841e-01, 6.604586e-01, 1.275993e+00, 8.906258e-01, 3.160527e-01, 2.931878e-01, 9.939952e-01, 8.069380e-01, 5.194054e-01, 1.317259e-01, 3.323107e-01, 1.021180e-02, 2.123161e+00,
0.000000e+00	2.113511e+00, 1.815896e+00, 8.892720e-01, 4.012027e-01, 5.368788e-01, 1.360396e+00, 2.917887e-01, 1.248023e+00, 2.725317e+00, 6.092098e-01, 4.399495e-04, 2.777785e+00, 1.116360e+00, 1.237496e-01, 2.510681e+00, 2.793127e+00, 5.569305e-01, 1.121086e+00, 8.404263e-01, 3.201210e-01,
2.000000e-01	1.569057e+00, 1.611114e+00, 5.662923e-01, 2.445181e-01, 3.287467e-01, 1.159660e+00, 3.784008e-01, 1.112766e+00, 1.535966e+00, 4.585226e-01, 3.556298e-01, 2.169457e+00, 7.055658e-01, 8.946001e-02, 1.992678e+00, 2.400482e+00, 4.938316e-01, 9.686469e-01, 9.861798e-01, 2.844949e-01,
4.000000e-01	1.750203e+00, 1.260359e+00, 5.391036e-01, 1.606880e-01, 2.008645e-01, 1.129498e+00, 3.906008e-01, 1.133480e+00, 1.208953e+00, 2.815325e-01, 4.642998e-01, 2.753936e+00, 3.658070e-01, 7.725739e-02, 1.813785e+00, 1.398360e+00, 5.513888e-01, 6.947472e-01, 9.101192e-01, 2.094538e-01,
6.000000e-01	1.637459e+00, 8.888573e-01, 3.546629e-01, 1.624425e-01, 1.689258e-01, 1.064111e+00, 3.223604e-01, 9.912280e-01, 8.506487e-01, 5.271086e-01, 7.959811e-01, 1.799579e+00, 2.388799e-01, 5.590503e-02, 1.470694e+00, 1.099974e+00, 6.235983e-01, 7.311535e-01, 9.160739e-01, 1.712202e-01,
8.000000e-01	1.528277e+00, 9.267293e-01, 3.792934e-01, 1.204931e-01, 1.023184e-01, 7.942843e-01, 2.268184e-01, 8.552251e-01, 6.362308e-01, 7.465056e-01, 6.864638e-01, 1.428343e+00, 1.132487e-01, 4.204983e-02, 1.338883e+00, 1.073221e+00, 5.263063e-01, 7.548785e-01, 1.044635e+00, 4.123807e-01,
1.000000e+00	1.416143e+00, 5.479653e-01, 2.912098e-01, 1.563666e-01, 1.106585e-01, 1.135191e+00, 1.363884e-01, 8.828883e-01, 8.047825e-01, 8.306444e-01, 6.519851e-01, 1.318600e+00, 8.238683e-02, 3.543906e-02, 1.246315e+00, 8.743242e-01, 3.465363e-01, 7.177020e-01, 7.086625e-01, 5.863289e-01,
1.200000e+00	1.284650e+00, 5.547690e-01, 1.918821e-01, 1.929116e-01, 1.397191e-01, 9.139701e-01, 1.154685e-01, 1.060179e+00, 6.403197e-01, 1.047293e+00, 7.995272e-01, 9.218025e-01, 2.395647e-01, 1.002861e-01, 8.909814e-01, 5.510575e-01, 4.039584e-01, 5.123467e-01, 1.030746e+00, 1.095202e+00,
1.400000e+00	1.252783e+00, 4.102197e-01, 1.772473e-01, 1.970281e-01, 1.541562e-01, 9.832182e-01, 7.918832e-02, 7.189632e-01, 8.234524e-01, 1.122560e+00, 8.356731e-01, 6.914994e-01, 2.870961e-01, 2.198764e-01, 1.245071e+00, 5.784767e-01, 4.096293e-01, 6.842799e-01, 7.874277e-01, 1.275455e+00,
1.600000e+00	1.345348e+00, 3.918924e-01, 1.285525e-01, 2.355798e-01, 1.570467e-01, 8.736215e-01, 5.409988e-02, 7.283832e-01, 6.313669e-01, 1.282311e+00, 9.496897e-01, 5.003415e-01, 3.259105e-01, 4.159740e-01, 1.141228e+00, 5.368351e-01, 3.806293e-01, 5.676043e-01, 4.323984e-01, 1.494597e+00,
1.800000e+00	1.334126e+00, 2.898780e-01, 1.254923e-01, 2.245758e-01, 2.093269e-01, 9.388480e-01, 4.284187e-02, 8.871082e-01, 7.699191e-01, 1.128016e+00, 8.353334e-01, 4.196801e-01, 2.948309e-01, 5.025024e-01, 1.230508e+00, 3.647519e-01, 3.167785e-01, 5.538156e-01, 2.731685e-01, 1.533934e+00,
2.000000e+00	1.103194e+00, 2.341644e-01, 1.112431e-01, 2.596359e-01, 2.659266e-01, 8.866162e-01, 4.495853e-02, 8.799008e-01, 6.444738e-01, 1.315783e+00, 8.662559e-01, 3.417312e-01, 2.688453e-01, 5.940581e-01, 1.325208e+00, 5.451885e-01, 2.963880e-01, 6.341476e-01, 1.323176e-01, 1.380138e+00,
0.000000e+00	2.625212e+00, 9.041255e-01, 2.819803e+00, 2.194330e+00, 2.580672e+00, 2.977027e+00, 2.584080e+00, 1.341665e+00, 6.639038e-01, 2.540668e+00, 9.054543e-01, 2.039310e-01, 2.192948e+00, 2.055257e+00, 2.394491e+00, 1.991929e+00, 1.192151e+00, 6.152967e-01, 1.302523e-01, 8.565502e-01,
2.000000e-01	2.323849e+00, 1.174142e+00, 3.036953e+00, 1.476874e+00, 1.633863e+00, 2.366364e+00, 1.261466e+00, 9.320669e-01, 5.565624e-01, 2.149021e+00, 5.510647e-01, 2.070913e-01, 1.232422e+00, 1.710954e+00, 1.613683e+00, 1.341859e+00, 8.979222e-01, 6.145752e-01, 2.713011e-01, 1.095856e+00,
4.000000e-01	2.016993e+00, 1.220027e+00, 2.352922e+00, 8.501907e-01, 1.177660e+00, 1.553586e+00, 8.548244e-01, 5.423076e-01, 7.979320e-01, 2.258118e+00, 3.260871e-01, 1.541438e-01, 6.354800e-01, 1.697179e+00, 1.140727e+00, 1.170742e+00, 9.913474e-01, 6.509951e-01, 4.674165e-01, 6.682760e-01,
6.000000e-01	2.078793e+00, 1.228655e+00, 1.995169e+00, 4.686137e-01, 6.226094e-01, 1.488623e+00, 5.461722e-01, 3.484718e-01, 1.041107e+00, 1.737399e+00, 1.359699e-01, 1.909602e-01, 3.112671e-01, 1.282072e+00, 1.029611e+00, 1.014813e+00, 8.142419e-01, 7.008603e-01, 7.195348e-01, 7.445466e-01,
8.000000e-01	1.627680e+00, 8.100116e-01, 1.571936e+00, 3.026018e-01, 4.418771e-01, 1.294466e+00, 4.625503e-01, 3.288878e-01, 1.063984e+00, 1.993378e+00, 9.104174e-02, 3.727335e-01, 1.965065e-01, 9.749716e-01, 1.130934e+00, 9.228171e-01, 8.967421e-01, 7.189968e-01, 7.189362e-01, 1.135160e+00,
1.000000e+00	1.483337e+00, 8.396845e-01, 1.282544e+00, 2.045463e-01, 2.865848e-01, 1.281770e+00, 3.844964e-01, 3.954795e-01, 9.437561e-01, 1.355394e+00, 6.308388e-02, 3.975110e-01, 9.435442e-02, 7.776601e-01, 1.072224e+00, 8.541869e-01, 6.653466e-01, 7.325361e-01, 7.267771e-01, 1.044917e+00,
1.200000e+00	1.531954e+00, 4.375603e-01, 9.531062e-01, 9.782645e-02, 1.916440e-01, 9.515582e-01, 3.346352e-01, 5.560209e-01, 1.175835e+00, 1.228558e+00, 1.034373e-01, 4.946350e-01, 6.077503e-02, 7.673967e-01, 1.218117e+00, 8.171185e-01, 6.471587e-01, 6.131916e-01, 4.871334e-01, 1.338954e+00,
1.400000e+00	1.680917e+00, 5.030293e-01, 1.047409e+00, 6.758794e-02, 1.656319e-01, 9.440295e-01, 3.282499e-01, 6.573327e-01, 8.992774e-01, 1.055810e+00, 2.874732e-01, 6.728399e-01, 3.744659e-02, 6.316964e-01, 1.058800e+00, 6.206210e-01, 6.244828e-01, 6.163590e-01, 2.555950e-01, 1.314343e+00,
1.600000e+00	1.245062e+00, 3.811483e-01, 7.252031e-01, 6.358245e-02, 1.216523e-01, 1.123110e+00, 2.972535e-01, 6.736779e-01, 1.004823e+00, 1.079591e+00, 4.333726e-01, 7.925355e-01, 2.297585e-02, 7.952500e-01, 1.015963e+00, 6.210442e-01, 4.570041e-01, 5.826086e-01, 1.953704e-01, 1.682210e+00,
1.800000e+00	1.418137e+00, 3.756599e-01, 5.518860e-01, 6.911596e-02, 9.770453e-02, 1.017535e+00, 2.449320e-01, 8.191918e-01, 8.306080e-01, 8.698370e-01, 6.391136e-01, 7.278533e-01, 1.961018e-02, 7.605690e-01, 1.134328e+00, 6.946712e-01, 4.595292e-01, 7.700610e-01, 1.332476e-01, 1.624917e+00,
2.000000e+00	1.486516e+00, 2.847617e-01, 3.894216e-01, 7.502548e-02, 8.374322e-02, 9.981520e-01, 2.002318e-01, 9.371509e-01, 9.088583e-01, 9.515207e-01, 6.633094e-01, 7.979965e-01, 1.807980e-02, 9.241231e-01, 1.258885e+00, 6.215183e-01, 4.332355e-01, 5.611717e-01, 8.392644e-02, 1.628357e+00,
0.000000e+00	2.417900e+00, 2.717592e+00, 1.835053e+00, 2.151951e+00, 2.211211e+00, 8.957829e-01, 1.081156e+00, 1.627738e+00, 2.789820e+00, 1.106008e+00, 5.370846e-01, 2.807702e+00, 1.204047e+00, 2.321255e+00, 2.101918e+00, 4.276490e-01, 2.286603e+00, 7.937710e-01, 5.322563e-01, 1.319782e+00,
2.000000e-01	2.426016e+00, 2.189624e+00, 2.049456e+00, 1.231207e+00, 1.716517e+00, 1.046181e+00, 8.100551e-01, 1.170019e+00, 1.553112e+00, 8.194201e-01, 2.363439e-01, 2.758790e+00, 7.952183e-01, 1.813024e+00, 1.136845e+00, 3.324696e-01, 1.798379e+00, 5.955310e-01, 3.355879e-01, 1.547568e+00,
4.000000e-01	2.271117e+00, 1.930594e+00, 1.841710e+00, 6.736249e-01, 8.209103e-01, 8.155774e-01, 7.988105e-01, 6.092849e-01, 1.312124e+00, 6.316364e-01, 1.529314e-01, 2.391066e+00, 3.420273e-01, 1.655150e+00, 8.917786e-01, 3.233983e-01, 1.140362e+00, 6.709305e-01, 2.006888e-01, 1.920600e+00,
6.000000e-01	1.592098e+00, 1.634290e+00, 2.075085e+00, 4.327903e-01, 6.291627e-01, 1.019942e+00, 6.437737e-01, 4.177395e-01, 1.198904e+00, 4.272311e-01, 8.666074e-02, 2.121414e+00, 1.846496e-01, 1.452166e+00, 7.716275e-01, 4.955585e-01, 9.742152e-01, 5.727803e-01, 1.336446e-01, 1.788476e+00,
8.000000e-01	1.526856e+00, 1.454591e+00, 1.489086e+00, 2.756102e-01, 4.353218e-01, 1.026802e+00, 4.888975e-01, 2.917947e-01, 1.039843e+00, 4.377259e-01, 4.958479e-02, 2.127097e+00, 1.126078e-01, 1.416322e+00, 9.872081e-01, 5.307356e-01, 7.509172e-01, 5.644392e-01, 7.044796e-02, 1.976283e+00,
1.000000e+00	1.514620e+00, 9.598943e-01, 1.357793e+00, 1.479507e-01, 3.224046e-01, 8.973319e-01, 4.586971e-01, 5.304149e-01, 9.609096e-01, 4.155931e-01, 7.511418e-02, 1.938920e+00, 5.313295e-02, 1.044159e+00, 1.047899e+00, 7.144799e-01, 5.614735e-01, 5.443107e-01, 4.658334e-02, 2.206272e+00,
1.200000e+00	1.567609e+00, 8.628769e-01, 1.080278e+00, 9.308740e-02, 2.014837e-01, 9.856492e-01, 5.104541e-01, 6.843698e-01, 1.304142e+00, 4.575428e-01, 1.938128e-01, 1.750215e+00, 3.353238e-02, 1.041760e+00, 1.017586e+00, 5.845300e-01, 4.549731e-01, 5.245726e-01, 3.147687e-02, 1.599758e+00,
1.400000e+00	1.504132e+00, 6.167165e-01, 7.097498e-01, 6.135200e-02, 1.658043e-01, 8.781616e-01, 3.185769e-01, 8.092111e-01, 9.076268e-01, 5.044473e-01, 4.011795e-01, 1.383363e+00, 1.639516e-02, 8.318425e-01, 1.007636e+00, 6.483313e-01, 4.564694e-01, 5.988616e-01, 2.032206e-02, 1.824789e+00,
1.600000e+00	1.705275e+00, 5.372685e-01, 5.606065e-01, 5.430423e-02, 1.422035e-01, 8.592928e-01, 3.263178e-01, 8.110738e-01, 9.328208e-01, 5.567392e-01, 5.436514e-01, 1.471714e+00, 1.071342e-02, 9.629792e-01, 1.245206e+00, 7.260965e-01, 4.331499e-01, 5.719033e-01, 1.133250e-02, 2.028766e+00,
1.800000e+00	1.343660e+00, 3.929499e-01, 4.780631e-01, 6.126387e-02, 1.087045e-01, 9.849040e-01, 3.171083e-01, 9.286832e-01, 7.728973e-01, 6.287796e-01, 7.841965e-01, 1.352011e+00, 5.866574e-03, 8.790798e-01, 1.160908e+00, 5.680804e-01, 3.352139e-01, 3.716456e-01, 8.605068e-03, 2.146381e+00,
2.000000e+00	1.274224e+00, 3.506744e-01, 3.947645e-01, 1.030075e-01, 1.294767e-01, 1.034248e+00, 2.284596e-01, 9.280444e-01, 8.211371e-01, 7.714510e-01, 6.276167e-01, 9.090722e-01, 7.778026e-03, 1.083005e+00, 1.145471e+00, 6.726520e-01, 2.860758e-01, 3.570318e-01, 4.885837e-03, 2.112017e+00,
