# Supplementary material for: Inference of Vohradský's Models of Genetic Networks by Solving Two-Dimensional Function Optimization Problems
Source: PLoS One. 2013 Dec 30;8(12):e83308. doi: 10.1371/journal.pone.0083308 (PMC3875442; doi:10.1371/journal.pone.0083308)
Supplement: Text S2 — Time-series data used in the ‘Inference in noisy environment’ section (compressed by gzip). (GZ) [file pone.0083308.s002.gz › time_series_data/gene20/100sets/tc.dat519]

Time "G0" "G1" "G2" "G3" "G4" "G5" "G6" "G7" "G8" "G9" "G10" "G11" "G12" "G13" "G14" "G15" "G16" "G17" "G18" "G19"
0.000000e+00	1.301687e+00, 1.176793e+00, 1.682044e-01, 2.083945e+00, 1.938677e+00, 1.534169e+00, 1.288570e+00, 1.046218e+00, 2.377769e+00, 2.607451e+00, 1.054648e+00, 2.172248e+00, 1.671764e+00, 1.541212e+00, 8.705695e-01, 1.837667e+00, 5.915851e-01, 1.481519e-01, 2.997353e+00, 1.121754e+00,
2.000000e-01	9.743899e-01, 7.612812e-01, 1.127037e-01, 1.316742e+00, 1.207383e+00, 1.004109e+00, 1.367854e+00, 6.621674e-01, 2.039832e+00, 1.777375e+00, 4.427985e-01, 1.676508e+00, 1.319555e+00, 1.399332e+00, 7.695610e-01, 1.614634e+00, 4.982956e-01, 4.426311e-01, 1.884123e+00, 1.149593e+00,
4.000000e-01	7.666381e-01, 4.125427e-01, 8.349578e-02, 8.693414e-01, 8.743796e-01, 6.717957e-01, 1.232028e+00, 4.485092e-01, 1.279865e+00, 1.147378e+00, 4.132165e-01, 1.294228e+00, 8.366818e-01, 1.370266e+00, 6.730617e-01, 1.470541e+00, 2.781829e-01, 5.510622e-01, 1.385617e+00, 1.536115e+00,
6.000000e-01	9.246404e-01, 3.289997e-01, 3.404737e-02, 5.327711e-01, 6.434304e-01, 4.532319e-01, 1.372083e+00, 4.043733e-01, 1.058689e+00, 8.618101e-01, 1.771238e-01, 1.132795e+00, 4.693797e-01, 1.061532e+00, 8.029386e-01, 1.464485e+00, 1.794551e-01, 7.615536e-01, 8.781418e-01, 2.013676e+00,
8.000000e-01	7.298675e-01, 2.028300e-01, 2.415082e-02, 3.967938e-01, 6.933818e-01, 5.441583e-01, 1.343149e+00, 2.728014e-01, 9.897107e-01, 6.022451e-01, 1.154097e-01, 1.106868e+00, 3.476363e-01, 1.217173e+00, 7.249157e-01, 1.386294e+00, 1.287682e-01, 8.708086e-01, 8.436956e-01, 1.670480e+00,
1.000000e+00	9.335687e-01, 1.258715e-01, 1.277706e-02, 2.681367e-01, 7.376743e-01, 7.622617e-01, 9.285207e-01, 1.897369e-01, 8.073410e-01, 5.767850e-01, 6.872077e-02, 9.632906e-01, 2.815470e-01, 9.138537e-01, 7.864457e-01, 1.199621e+00, 8.608262e-02, 8.798476e-01, 7.444011e-01, 1.282633e+00,
1.200000e+00	7.931200e-01, 8.182448e-02, 7.916615e-03, 1.897871e-01, 6.435112e-01, 8.543884e-01, 1.085480e+00, 1.050995e-01, 6.464423e-01, 5.457138e-01, 3.669238e-02, 7.544498e-01, 1.897848e-01, 9.529890e-01, 7.132570e-01, 1.110704e+00, 9.093288e-02, 7.495163e-01, 5.405181e-01, 1.189265e+00,
1.400000e+00	6.811028e-01, 6.099097e-02, 5.563204e-03, 1.144798e-01, 7.337686e-01, 9.111322e-01, 9.403173e-01, 9.219365e-02, 5.176750e-01, 4.244734e-01, 1.848401e-02, 7.468879e-01, 1.547296e-01, 1.033084e+00, 8.212361e-01, 9.427675e-01, 9.623620e-02, 4.805768e-01, 6.177306e-01, 9.052777e-01,
1.600000e+00	7.200418e-01, 6.003028e-02, 3.814986e-03, 9.335720e-02, 5.617554e-01, 9.125175e-01, 7.913074e-01, 5.818836e-02, 4.330941e-01, 4.433383e-01, 9.594230e-03, 6.740039e-01, 9.433605e-02, 7.390907e-01, 7.138400e-01, 1.236723e+00, 1.526394e-01, 3.803416e-01, 6.332282e-01, 7.751491e-01,
1.800000e+00	8.121247e-01, 8.261066e-02, 3.005957e-03, 5.943979e-02, 8.160406e-01, 1.302422e+00, 5.989496e-01, 4.603841e-02, 3.628890e-01, 4.258930e-01, 6.616777e-03, 4.136642e-01, 6.926531e-02, 4.592306e-01, 7.985357e-01, 1.078752e+00, 2.361448e-01, 2.764405e-01, 4.787199e-01, 6.152042e-01,
2.000000e+00	5.504915e-01, 1.793338e-01, 2.812647e-03, 3.723565e-02, 7.972074e-01, 1.145273e+00, 4.548782e-01, 3.082139e-02, 3.734066e-01, 4.598835e-01, 3.648528e-03, 3.413244e-01, 4.658991e-02, 3.029743e-01, 5.706008e-01, 9.943344e-01, 1.905349e-01, 2.206038e-01, 4.939406e-01, 4.478584e-01,
0.000000e+00	2.910762e+00, 9.517629e-02, 2.673870e+00, 1.723900e-01, 2.770272e+00, 1.615819e-01, 1.828003e+00, 5.856950e-01, 2.386749e+00, 2.744324e-01, 7.566814e-02, 1.755147e+00, 1.008443e+00, 9.535669e-01, 3.007469e+00, 2.782703e+00, 3.657585e-01, 2.096621e+00, 2.086812e+00, 1.315943e+00,
2.000000e-01	1.727831e+00, 6.118691e-02, 1.338554e+00, 1.253233e-01, 1.473212e+00, 9.257803e-02, 1.882566e+00, 8.315565e-01, 2.069622e+00, 2.723478e-01, 4.143166e-02, 1.433477e+00, 6.871307e-01, 8.892841e-01, 2.241749e+00, 1.769017e+00, 2.051920e-01, 1.817784e+00, 1.535292e+00, 1.716719e+00,
4.000000e-01	1.113875e+00, 4.469411e-02, 6.877019e-01, 7.314033e-02, 1.012613e+00, 6.688489e-02, 1.377008e+00, 1.024826e+00, 2.058165e+00, 2.927123e-01, 2.525646e-02, 1.243731e+00, 8.610930e-01, 9.467828e-01, 1.552612e+00, 1.314110e+00, 9.971439e-02, 1.661395e+00, 1.119494e+00, 1.944362e+00,
6.000000e-01	8.107501e-01, 2.644146e-02, 3.981684e-01, 5.650616e-02, 8.214608e-01, 3.367009e-02, 1.449328e+00, 9.958627e-01, 1.646757e+00, 2.560054e-01, 1.696698e-02, 1.243177e+00, 6.823779e-01, 1.056576e+00, 1.380175e+00, 7.176066e-01, 6.804351e-02, 1.573681e+00, 8.662904e-01, 1.914597e+00,
8.000000e-01	5.226469e-01, 1.878864e-02, 2.197204e-01, 4.171136e-02, 6.756255e-01, 2.699069e-02, 1.624265e+00, 1.302053e+00, 1.755004e+00, 1.745498e-01, 8.027993e-03, 9.772399e-01, 6.595026e-01, 1.171488e+00, 9.669610e-01, 6.853114e-01, 4.345880e-02, 1.354375e+00, 7.709690e-01, 1.262575e+00,
1.000000e+00	6.314120e-01, 1.155850e-02, 1.574901e-01, 3.267461e-02, 6.932347e-01, 3.127911e-02, 1.352353e+00, 1.274293e+00, 1.326839e+00, 1.102385e-01, 3.740173e-03, 9.238099e-01, 4.867159e-01, 1.150051e+00, 7.233329e-01, 7.402639e-01, 2.305226e-02, 1.213317e+00, 7.083982e-01, 1.455173e+00,
1.200000e+00	6.381791e-01, 8.875844e-03, 7.031087e-02, 1.989041e-02, 7.038051e-01, 1.169842e-01, 1.232240e+00, 1.457849e+00, 1.091488e+00, 7.514019e-02, 2.458777e-03, 1.150302e+00, 6.719466e-01, 1.034542e+00, 5.687986e-01, 9.120024e-01, 9.549916e-03, 1.209176e+00, 7.094687e-01, 1.269834e+00,
1.400000e+00	7.303599e-01, 2.159475e-02, 4.270824e-02, 1.393457e-02, 6.660856e-01, 3.754580e-01, 1.097499e+00, 1.398134e+00, 7.891775e-01, 5.545808e-02, 1.491902e-03, 7.823280e-01, 6.085563e-01, 9.885037e-01, 3.436021e-01, 8.882558e-01, 9.980079e-03, 1.197213e+00, 6.810369e-01, 9.204635e-01,
1.600000e+00	7.104180e-01, 1.052106e-01, 2.338386e-02, 1.373436e-02, 6.816369e-01, 5.286760e-01, 7.360125e-01, 1.387356e+00, 5.856587e-01, 3.243766e-02, 7.541977e-04, 6.243408e-01, 6.711893e-01, 7.549450e-01, 2.716213e-01, 9.171433e-01, 1.086753e-02, 1.272992e+00, 5.742484e-01, 6.503582e-01,
1.800000e+00	7.552603e-01, 3.140679e-01, 1.370976e-02, 8.329832e-03, 6.787498e-01, 7.676382e-01, 5.905265e-01, 1.030694e+00, 5.110047e-01, 2.581460e-02, 5.394835e-04, 4.584672e-01, 5.460575e-01, 4.528987e-01, 2.040274e-01, 1.144148e+00, 4.369765e-02, 1.309720e+00, 4.386690e-01, 5.820888e-01,
2.000000e+00	7.546413e-01, 3.959377e-01, 5.575859e-03, 8.955682e-03, 7.463887e-01, 1.004499e+00, 3.428114e-01, 1.403156e+00, 3.640907e-01, 2.088571e-02, 3.387914e-04, 3.679519e-01, 4.686528e-01, 2.810595e-01, 1.477164e-01, 9.659235e-01, 1.050268e-01, 1.162483e+00, 4.662537e-01, 4.832391e-01,
0.000000e+00	2.493966e+00, 4.458833e-01, 8.181492e-01, 4.237773e-02, 9.862554e-01, 2.199359e+00, 1.455379e+00, 1.952326e+00, 1.903932e+00, 2.788406e+00, 3.022143e+00, 1.595427e+00, 1.929277e+00, 1.902684e+00, 1.702902e+00, 1.693276e+00, 7.910675e-01, 2.483876e+00, 1.876575e+00, 9.860360e-01,
2.000000e-01	1.732276e+00, 3.442378e-01, 4.179308e-01, 2.200685e-01, 6.758450e-01, 1.367316e+00, 1.452372e+00, 1.332541e+00, 1.942615e+00, 1.525109e+00, 1.407095e+00, 1.448306e+00, 1.653153e+00, 1.636967e+00, 1.125691e+00, 1.158072e+00, 5.816911e-01, 2.053102e+00, 1.103448e+00, 1.628861e+00,
4.000000e-01	1.252147e+00, 2.227733e-01, 2.796291e-01, 1.430749e-01, 7.760257e-01, 8.734096e-01, 1.149429e+00, 9.483271e-01, 1.702565e+00, 9.852829e-01, 1.049096e+00, 1.112494e+00, 1.148485e+00, 1.312962e+00, 9.481050e-01, 8.461395e-01, 5.231778e-01, 1.912607e+00, 6.762864e-01, 1.448046e+00,
6.000000e-01	1.030695e+00, 1.291504e-01, 1.476368e-01, 1.252859e-01, 8.233431e-01, 4.793697e-01, 9.947136e-01, 6.303676e-01, 1.574031e+00, 6.814032e-01, 5.174189e-01, 1.179990e+00, 9.930718e-01, 1.150390e+00, 7.099646e-01, 9.747574e-01, 2.677500e-01, 8.994089e-01, 7.181926e-01, 9.469021e-01,
8.000000e-01	9.547439e-01, 1.016473e-01, 9.177711e-02, 7.199392e-02, 7.106765e-01, 3.816914e-01, 8.474859e-01, 3.826898e-01, 1.501700e+00, 5.469917e-01, 2.889511e-01, 7.575350e-01, 8.781285e-01, 8.959587e-01, 6.021313e-01, 1.101951e+00, 1.926045e-01, 9.747771e-01, 7.503524e-01, 8.515400e-01,
1.000000e+00	7.664841e-01, 9.599445e-02, 4.356697e-02, 4.903821e-02, 6.844219e-01, 4.949001e-01, 7.258033e-01, 3.097057e-01, 9.169509e-01, 5.234792e-01, 1.772841e-01, 7.074001e-01, 6.664369e-01, 5.807852e-01, 7.878139e-01, 8.988002e-01, 1.080182e-01, 7.891640e-01, 6.383724e-01, 7.047040e-01,
1.200000e+00	7.382388e-01, 1.300651e-01, 2.739984e-02, 3.759865e-02, 7.316379e-01, 6.128251e-01, 5.495929e-01, 2.604606e-01, 8.657329e-01, 4.254876e-01, 1.031660e-01, 5.022779e-01, 3.599564e-01, 4.036676e-01, 8.409849e-01, 1.189866e+00, 6.832907e-02, 6.359215e-01, 4.797898e-01, 6.053611e-01,
1.400000e+00	7.037092e-01, 1.930452e-01, 1.413004e-02, 2.405824e-02, 6.361536e-01, 6.575555e-01, 3.811996e-01, 1.514335e-01, 7.952338e-01, 4.657769e-01, 6.411858e-02, 3.534032e-01, 2.542735e-01, 2.504552e-01, 8.159064e-01, 9.493930e-01, 4.683052e-02, 4.631067e-01, 5.250809e-01, 4.671664e-01,
1.600000e+00	6.956067e-01, 2.946413e-01, 7.246096e-03, 1.740973e-02, 6.506608e-01, 1.007721e+00, 2.805376e-01, 1.249413e-01, 6.362089e-01, 4.423312e-01, 3.500076e-02, 2.354381e-01, 1.795732e-01, 1.736821e-01, 7.500691e-01, 7.450333e-01, 9.022816e-02, 3.363086e-01, 6.085150e-01, 4.862835e-01,
1.800000e+00	6.582559e-01, 3.566576e-01, 5.449156e-03, 1.071414e-02, 6.654880e-01, 9.503765e-01, 2.273764e-01, 8.155274e-02, 5.510786e-01, 4.237795e-01, 2.367798e-02, 1.746774e-01, 1.251830e-01, 9.636665e-02, 8.962434e-01, 1.084812e+00, 1.104582e-01, 2.263984e-01, 6.012553e-01, 3.323711e-01,
2.000000e+00	7.558346e-01, 5.652256e-01, 4.471839e-03, 8.661996e-03, 5.620750e-01, 1.060062e+00, 1.511916e-01, 5.871224e-02, 4.103965e-01, 4.427216e-01, 1.013791e-02, 1.238041e-01, 6.309956e-02, 6.955239e-02, 7.811211e-01, 1.054289e+00, 1.968925e-01, 1.863813e-01, 5.211793e-01, 2.747342e-01,
0.000000e+00	1.152949e+00, 1.833295e+00, 2.411895e+00, 4.839011e-01, 2.625887e+00, 7.429234e-01, 2.459046e+00, 2.833306e+00, 3.493599e-01, 7.328283e-01, 5.222687e-01, 1.102567e+00, 2.557492e+00, 1.373851e+00, 1.065374e+00, 1.114216e-01, 2.144595e+00, 2.511325e-01, 1.512877e+00, 2.819735e-01,
2.000000e-01	1.108213e+00, 1.727825e+00, 1.902161e+00, 5.803697e-01, 1.626489e+00, 8.613647e-01, 1.803956e+00, 2.518107e+00, 4.782053e-01, 5.562412e-01, 6.012113e-01, 8.527852e-01, 1.583924e+00, 1.385256e+00, 1.036294e+00, 2.785294e-01, 1.133401e+00, 5.753953e-01, 1.179428e+00, 7.102570e-01,
4.000000e-01	7.788106e-01, 1.312661e+00, 1.117452e+00, 6.345861e-01, 1.092003e+00, 1.000069e+00, 1.234522e+00, 1.967922e+00, 4.035841e-01, 3.318283e-01, 5.883165e-01, 8.863556e-01, 1.181179e+00, 1.356909e+00, 5.582609e-01, 5.796174e-01, 8.393081e-01, 6.316673e-01, 8.727614e-01, 7.056315e-01,
6.000000e-01	7.969651e-01, 1.016208e+00, 7.636397e-01, 6.790476e-01, 7.560316e-01, 1.036226e+00, 9.749891e-01, 2.001633e+00, 4.001015e-01, 1.720218e-01, 3.180050e-01, 8.497050e-01, 9.549967e-01, 9.388872e-01, 4.141230e-01, 8.752502e-01, 5.309945e-01, 7.622604e-01, 6.148651e-01, 6.357787e-01,
8.000000e-01	7.346117e-01, 8.642119e-01, 3.455281e-01, 6.412646e-01, 7.879873e-01, 1.209695e+00, 5.516877e-01, 1.933834e+00, 2.885260e-01, 1.200090e-01, 1.657618e-01, 7.113530e-01, 6.308750e-01, 6.701712e-01, 3.566535e-01, 1.003297e+00, 4.364547e-01, 8.431228e-01, 6.874173e-01, 6.326550e-01,
1.000000e+00	9.473847e-01, 8.066329e-01, 2.081391e-01, 4.837295e-01, 7.362901e-01, 9.866346e-01, 4.991770e-01, 1.392668e+00, 2.031491e-01, 6.576114e-02, 9.525333e-02, 3.721858e-01, 4.907715e-01, 3.817643e-01, 2.331577e-01, 9.437422e-01, 4.502122e-01, 1.081895e+00, 6.276540e-01, 5.338036e-01,
1.200000e+00	7.752632e-01, 8.406992e-01, 1.087007e-01, 3.214074e-01, 7.458994e-01, 1.104164e+00, 3.628778e-01, 1.658831e+00, 1.704915e-01, 4.157961e-02, 5.208259e-02, 3.450263e-01, 3.692085e-01, 2.843082e-01, 2.032163e-01, 1.201046e+00, 4.365903e-01, 1.207515e+00, 4.778360e-01, 3.791405e-01,
1.400000e+00	1.022528e+00, 8.211679e-01, 6.514470e-02, 2.749513e-01, 6.504097e-01, 1.222962e+00, 3.061320e-01, 1.593530e+00, 1.159683e-01, 2.690123e-02, 3.336527e-02, 2.410804e-01, 4.039754e-01, 1.759452e-01, 1.429314e-01, 9.230903e-01, 2.829871e-01, 1.250500e+00, 4.846818e-01, 3.461221e-01,
1.600000e+00	8.955365e-01, 7.395889e-01, 3.947286e-02, 2.472815e-01, 7.084737e-01, 1.201838e+00, 1.709384e-01, 1.338935e+00, 8.082144e-02, 1.666972e-02, 2.139587e-02, 1.716033e-01, 3.883985e-01, 1.288950e-01, 9.703821e-02, 9.864379e-01, 3.082715e-01, 8.935955e-01, 5.091197e-01, 2.586308e-01,
1.800000e+00	6.932126e-01, 7.567342e-01, 2.605301e-02, 2.041337e-01, 7.261746e-01, 1.179565e+00, 1.493594e-01, 1.697461e+00, 7.762430e-02, 9.634450e-03, 1.328462e-02, 9.334913e-02, 3.429000e-01, 6.831674e-02, 6.815755e-02, 1.338019e+00, 3.452298e-01, 9.922330e-01, 5.104566e-01, 2.394084e-01,
2.000000e+00	8.300665e-01, 7.492482e-01, 2.034104e-02, 1.621469e-01, 5.783238e-01, 1.490701e+00, 9.880323e-02, 1.597931e+00, 5.859376e-02, 7.410732e-03, 8.435659e-03, 6.775740e-02, 4.108790e-01, 3.895714e-02, 4.451331e-02, 1.220165e+00, 4.009660e-01, 1.128130e+00, 4.540306e-01, 1.853580e-01,
0.000000e+00	2.425147e+00, 7.141122e-02, 2.885696e-01, 1.476292e+00, 4.363483e-01, 3.455738e-02, 2.617809e+00, 1.556522e+00, 4.651556e-01, 1.186534e+00, 4.581635e-01, 8.833091e-01, 2.282188e+00, 5.435875e-01, 8.308428e-01, 1.527657e+00, 1.856462e-01, 1.571912e+00, 2.337458e+00, 2.904446e+00,
2.000000e-01	2.152733e+00, 2.371277e-01, 1.307723e-01, 1.050968e+00, 6.423662e-01, 5.108715e-01, 1.922674e+00, 1.581356e+00, 3.926046e-01, 7.286497e-01, 2.275319e-01, 8.906155e-01, 1.714025e+00, 7.652646e-01, 5.242895e-01, 1.130624e+00, 1.082859e-01, 1.391760e+00, 1.465851e+00, 3.131581e+00,
4.000000e-01	1.470422e+00, 4.507333e-01, 6.962520e-02, 7.099411e-01, 6.081058e-01, 7.142387e-01, 2.040061e+00, 1.109439e+00, 2.691095e-01, 5.187317e-01, 1.382743e-01, 8.492330e-01, 1.545033e+00, 1.005303e+00, 4.603134e-01, 1.206107e+00, 8.257688e-02, 1.188602e+00, 1.015068e+00, 2.513677e+00,
6.000000e-01	1.048583e+00, 5.303531e-01, 3.959547e-02, 3.905932e-01, 7.072753e-01, 7.649526e-01, 1.595144e+00, 1.721521e+00, 2.049991e-01, 3.201425e-01, 8.592552e-02, 8.498453e-01, 9.276071e-01, 8.694572e-01, 3.383434e-01, 1.251275e+00, 9.475149e-02, 1.331756e+00, 6.283828e-01, 2.507885e+00,
8.000000e-01	1.083559e+00, 6.500868e-01, 2.217479e-02, 3.177187e-01, 8.184147e-01, 1.125071e+00, 1.472318e+00, 1.331100e+00, 1.749079e-01, 1.853603e-01, 4.068355e-02, 1.022363e+00, 8.917362e-01, 1.081955e+00, 2.453004e-01, 1.203207e+00, 1.845596e-01, 1.431242e+00, 4.867733e-01, 1.710124e+00,
1.000000e+00	9.240624e-01, 5.483355e-01, 1.428862e-02, 2.134594e-01, 7.448389e-01, 1.307854e+00, 1.268459e+00, 1.223018e+00, 1.340603e-01, 9.715719e-02, 2.463648e-02, 8.727237e-01, 6.800570e-01, 9.888775e-01, 1.755766e-01, 1.388138e+00, 1.997814e-01, 1.229216e+00, 4.469911e-01, 1.586024e+00,
1.200000e+00	1.098897e+00, 5.222189e-01, 8.378897e-03, 1.466833e-01, 7.724330e-01, 1.185054e+00, 1.392393e+00, 1.642447e+00, 1.025146e-01, 5.273688e-02, 1.416879e-02, 6.136767e-01, 7.631650e-01, 9.443692e-01, 1.196326e-01, 1.259397e+00, 2.326837e-01, 1.223024e+00, 4.116418e-01, 9.981040e-01,
1.400000e+00	1.039233e+00, 6.509206e-01, 6.926445e-03, 1.057863e-01, 8.236763e-01, 1.181680e+00, 1.184578e+00, 1.267206e+00, 7.249760e-02, 4.291391e-02, 8.393496e-03, 8.165275e-01, 6.957993e-01, 9.912638e-01, 1.089139e-01, 1.200463e+00, 2.920012e-01, 1.424812e+00, 5.047410e-01, 1.005993e+00,
1.600000e+00	7.503758e-01, 6.164173e-01, 6.842176e-03, 7.344996e-02, 7.452263e-01, 1.253287e+00, 1.126784e+00, 1.366232e+00, 5.145521e-02, 1.854195e-02, 6.184955e-03, 7.063215e-01, 5.835831e-01, 7.961589e-01, 7.708012e-02, 1.116713e+00, 3.161798e-01, 1.224070e+00, 5.316205e-01, 7.530839e-01,
1.800000e+00	8.011279e-01, 7.574727e-01, 5.996647e-03, 6.763077e-02, 6.546110e-01, 1.166087e+00, 7.407321e-01, 1.575392e+00, 4.143428e-02, 1.523593e-02, 3.068929e-03, 6.534306e-01, 5.939115e-01, 6.331222e-01, 5.692272e-02, 1.177797e+00, 3.389891e-01, 9.539546e-01, 4.801821e-01, 6.808670e-01,
2.000000e+00	9.139744e-01, 7.046913e-01, 5.983110e-03, 7.753300e-02, 6.352532e-01, 1.349394e+00, 6.185318e-01, 1.586520e+00, 3.502277e-02, 1.111447e-02, 2.597783e-03, 5.123944e-01, 6.389549e-01, 3.971895e-01, 4.414349e-02, 1.252054e+00, 3.141121e-01, 1.140837e+00, 4.409457e-01, 4.358215e-01,
0.000000e+00	1.100295e+00, 9.836559e-01, 1.727790e+00, 2.149205e+00, 6.469840e-01, 9.255171e-02, 2.629536e+00, 8.874430e-01, 1.568806e+00, 4.274375e-01, 1.558098e+00, 1.395191e+00, 3.389459e-01, 1.724117e+00, 8.368878e-01, 2.548771e+00, 1.291734e-01, 1.109391e+00, 1.295398e+00, 8.627286e-01,
2.000000e-01	9.406964e-01, 7.015216e-01, 8.992565e-01, 1.490884e+00, 6.832093e-01, 8.531015e-02, 2.053540e+00, 6.621416e-01, 1.200537e+00, 3.095771e-01, 7.761973e-01, 1.218044e+00, 2.241350e-01, 1.749862e+00, 9.773435e-01, 2.193904e+00, 8.260526e-02, 8.445396e-01, 1.006963e+00, 1.304359e+00,
4.000000e-01	7.957839e-01, 4.741898e-01, 5.359480e-01, 9.305554e-01, 6.303157e-01, 1.569529e-01, 1.507848e+00, 4.274090e-01, 1.118714e+00, 4.014236e-01, 5.411221e-01, 1.133261e+00, 1.655665e-01, 1.160406e+00, 7.102038e-01, 1.760947e+00, 4.419232e-02, 6.533631e-01, 6.999216e-01, 1.053619e+00,
6.000000e-01	7.933264e-01, 2.639493e-01, 2.635378e-01, 4.615647e-01, 7.295883e-01, 3.329169e-01, 1.422731e+00, 3.699534e-01, 8.860692e-01, 3.809941e-01, 2.900173e-01, 1.012372e+00, 1.318485e-01, 1.388676e+00, 6.276242e-01, 1.588791e+00, 2.536866e-02, 3.951002e-01, 5.889309e-01, 9.836237e-01,
8.000000e-01	7.847548e-01, 2.014328e-01, 1.302808e-01, 3.973020e-01, 6.640780e-01, 5.768840e-01, 9.501269e-01, 2.321875e-01, 7.199048e-01, 3.883399e-01, 1.775848e-01, 7.389115e-01, 8.327677e-02, 1.221005e+00, 6.375264e-01, 1.155885e+00, 2.142892e-02, 3.554524e-01, 7.292943e-01, 8.034237e-01,
1.000000e+00	6.607638e-01, 9.742820e-02, 9.320811e-02, 3.180294e-01, 7.469706e-01, 7.148791e-01, 6.398413e-01, 1.747102e-01, 7.201032e-01, 4.002376e-01, 1.122913e-01, 5.311080e-01, 4.112441e-02, 7.795604e-01, 7.651840e-01, 1.126618e+00, 3.503377e-02, 2.041051e-01, 6.048364e-01, 6.051803e-01,
1.200000e+00	8.416493e-01, 1.115626e-01, 5.270597e-02, 1.934173e-01, 7.020271e-01, 9.094747e-01, 5.482937e-01, 1.085202e-01, 4.710551e-01, 4.851673e-01, 5.369140e-02, 4.751258e-01, 3.715811e-02, 4.308463e-01, 8.562714e-01, 1.253814e+00, 8.779664e-02, 1.406462e-01, 6.339593e-01, 4.975364e-01,
1.400000e+00	6.409781e-01, 1.363566e-01, 2.103750e-02, 1.444684e-01, 7.364597e-01, 1.113787e+00, 3.604731e-01, 9.490768e-02, 3.978980e-01, 3.674222e-01, 3.500736e-02, 3.589227e-01, 2.447445e-02, 2.920341e-01, 7.948882e-01, 1.277984e+00, 1.221551e-01, 1.297037e-01, 4.301456e-01, 4.383591e-01,
1.600000e+00	7.364945e-01, 2.381339e-01, 1.628673e-02, 1.024975e-01, 7.616109e-01, 1.400682e+00, 2.880229e-01, 7.248566e-02, 4.477669e-01, 3.520950e-01, 2.082104e-02, 2.213009e-01, 1.257483e-02, 2.106480e-01, 7.807524e-01, 1.207388e+00, 2.185940e-01, 9.498683e-02, 5.248506e-01, 3.609671e-01,
1.800000e+00	6.853608e-01, 3.791988e-01, 7.930826e-03, 5.785727e-02, 7.005015e-01, 1.144595e+00, 2.056411e-01, 4.802218e-02, 3.071186e-01, 3.639947e-01, 1.191341e-02, 1.658636e-01, 1.035899e-02, 1.314682e-01, 8.025114e-01, 9.861929e-01, 2.390078e-01, 8.481606e-02, 4.465172e-01, 2.720581e-01,
2.000000e+00	8.116517e-01, 4.292992e-01, 6.573040e-03, 4.714003e-02, 6.203175e-01, 1.222285e+00, 1.487870e-01, 2.777222e-02, 2.904882e-01, 4.121819e-01, 6.381970e-03, 1.432220e-01, 6.397173e-03, 7.314588e-02, 8.917402e-01, 1.143955e+00, 2.616196e-01, 5.994315e-02, 4.986255e-01, 2.251878e-01,
0.000000e+00	2.257344e+00, 2.400264e+00, 6.327740e-01, 1.328075e+00, 7.965241e-01, 2.963646e-01, 1.743710e+00, 5.318738e-01, 4.034799e-01, 2.181233e+00, 2.144133e+00, 2.926758e+00, 1.454157e-02, 1.976976e+00, 1.188908e+00, 2.781450e-01, 2.801138e-01, 1.956468e+00, 2.487742e+00, 2.697892e+00,
2.000000e-01	1.417432e+00, 1.650683e+00, 3.753914e-01, 1.162973e+00, 6.966046e-01, 6.254791e-01, 1.742537e+00, 4.306353e-01, 5.420748e-01, 1.369311e+00, 9.589604e-01, 2.601896e+00, 1.944097e-01, 1.714237e+00, 1.020242e+00, 3.489390e-01, 1.947746e-01, 2.125877e+00, 1.701897e+00, 2.288891e+00,
4.000000e-01	1.014706e+00, 1.021164e+00, 2.254858e-01, 7.754484e-01, 6.609470e-01, 9.167812e-01, 1.548207e+00, 2.645620e-01, 5.570840e-01, 8.557643e-01, 5.406413e-01, 1.505393e+00, 3.103069e-01, 1.284211e+00, 8.601367e-01, 4.029162e-01, 1.529268e-01, 1.963181e+00, 1.228785e+00, 2.212647e+00,
6.000000e-01	8.540082e-01, 6.575704e-01, 1.500677e-01, 4.919150e-01, 7.236844e-01, 1.091504e+00, 1.516142e+00, 2.449316e-01, 5.521593e-01, 6.310960e-01, 3.711398e-01, 1.756569e+00, 4.067925e-01, 1.400336e+00, 6.952051e-01, 6.227690e-01, 1.795445e-01, 1.764536e+00, 7.786921e-01, 2.034871e+00,
8.000000e-01	7.400124e-01, 5.539369e-01, 6.430928e-02, 4.720322e-01, 6.810476e-01, 1.071787e+00, 1.261196e+00, 1.600757e-01, 4.804607e-01, 5.820446e-01, 2.001186e-01, 1.026534e+00, 4.354732e-01, 1.120964e+00, 8.882588e-01, 7.222434e-01, 2.058122e-01, 1.717198e+00, 6.464871e-01, 1.925577e+00,
1.000000e+00	7.158928e-01, 3.026920e-01, 4.325806e-02, 2.471176e-01, 5.932823e-01, 1.026677e+00, 1.334146e+00, 1.724290e-01, 4.407799e-01, 4.913354e-01, 1.456656e-01, 1.085821e+00, 4.967123e-01, 1.123746e+00, 9.337431e-01, 8.724873e-01, 1.968425e-01, 1.253191e+00, 4.905912e-01, 1.496768e+00,
1.200000e+00	8.219522e-01, 3.049225e-01, 2.247373e-02, 1.787533e-01, 8.105946e-01, 1.074252e+00, 1.343181e+00, 1.026134e-01, 4.271002e-01, 4.815380e-01, 6.607386e-02, 1.070907e+00, 5.035493e-01, 1.320688e+00, 7.714062e-01, 7.235281e-01, 2.473212e-01, 1.385333e+00, 5.089837e-01, 1.460385e+00,
1.400000e+00	6.620509e-01, 3.028281e-01, 1.673272e-02, 1.319079e-01, 5.400625e-01, 1.153597e+00, 1.089908e+00, 8.034390e-02, 4.168991e-01, 5.184779e-01, 4.671088e-02, 1.053266e+00, 3.340378e-01, 1.270145e+00, 7.664697e-01, 8.812950e-01, 2.732943e-01, 7.211692e-01, 4.783712e-01, 1.105149e+00,
1.600000e+00	6.667398e-01, 2.440104e-01, 1.125969e-02, 7.795792e-02, 6.091539e-01, 9.244276e-01, 1.084335e+00, 5.815498e-02, 3.863305e-01, 5.081854e-01, 2.823851e-02, 8.034082e-01, 3.274990e-01, 9.979132e-01, 7.004216e-01, 7.855553e-01, 3.044995e-01, 6.139039e-01, 5.745353e-01, 8.989923e-01,
1.800000e+00	6.811082e-01, 2.145369e-01, 7.147098e-03, 6.036064e-02, 5.666874e-01, 1.003987e+00, 7.379493e-01, 4.169312e-02, 3.556543e-01, 4.097069e-01, 1.213516e-02, 5.592947e-01, 2.285083e-01, 5.583375e-01, 6.506427e-01, 7.953812e-01, 3.396970e-01, 4.463655e-01, 5.216511e-01, 6.467361e-01,
2.000000e+00	6.969949e-01, 3.669789e-01, 7.917235e-03, 3.936730e-02, 6.439654e-01, 1.275609e+00, 5.525652e-01, 3.126928e-02, 2.950258e-01, 4.155707e-01, 9.155182e-03, 4.818121e-01, 1.333192e-01, 4.716496e-01, 8.246587e-01, 1.173833e+00, 3.495943e-01, 3.266505e-01, 4.560633e-01, 5.588285e-01,
0.000000e+00	1.707120e+00, 1.013423e+00, 2.698084e+00, 7.487408e-01, 2.788704e+00, 1.819668e+00, 2.351940e-01, 2.372119e+00, 6.591857e-01, 1.583868e+00, 1.322818e+00, 1.869312e+00, 2.478970e+00, 2.618374e+00, 1.484567e+00, 1.118940e+00, 1.548455e+00, 7.518352e-01, 1.164194e+00, 3.218798e+00,
2.000000e-01	1.201542e+00, 9.900706e-01, 1.822565e+00, 9.152975e-01, 1.404713e+00, 1.400470e+00, 5.897557e-01, 2.563532e+00, 8.049355e-01, 9.665717e-01, 1.090497e+00, 1.326231e+00, 1.605433e+00, 1.703137e+00, 1.284334e+00, 6.937300e-01, 1.125314e+00, 8.479630e-01, 8.938376e-01, 2.379341e+00,
4.000000e-01	7.525734e-01, 8.285360e-01, 1.215197e+00, 7.937289e-01, 9.168256e-01, 1.482710e+00, 7.939478e-01, 1.973223e+00, 9.424763e-01, 5.791226e-01, 7.980119e-01, 9.180299e-01, 1.274487e+00, 1.095232e+00, 8.963929e-01, 7.588129e-01, 9.071633e-01, 9.655523e-01, 5.795432e-01, 2.111123e+00,
6.000000e-01	6.976254e-01, 6.598093e-01, 6.799012e-01, 8.346555e-01, 9.611887e-01, 1.108907e+00, 1.064651e+00, 1.942069e+00, 8.268523e-01, 3.751161e-01, 4.857796e-01, 7.529169e-01, 7.530147e-01, 6.921756e-01, 5.866489e-01, 9.183619e-01, 6.639212e-01, 9.017215e-01, 3.212925e-01, 1.592119e+00,
8.000000e-01	8.533066e-01, 6.408107e-01, 3.876460e-01, 7.502542e-01, 7.601881e-01, 1.055753e+00, 1.239475e+00, 1.758184e+00, 5.839671e-01, 1.692174e-01, 2.490123e-01, 7.017120e-01, 6.270731e-01, 6.090370e-01, 5.268907e-01, 9.687624e-01, 4.674711e-01, 1.023984e+00, 2.702014e-01, 1.128587e+00,
1.000000e+00	9.110415e-01, 6.714446e-01, 2.447917e-01, 5.805411e-01, 6.977598e-01, 1.464744e+00, 1.037852e+00, 1.422634e+00, 4.842373e-01, 1.301949e-01, 1.955730e-01, 6.044750e-01, 5.093095e-01, 6.374036e-01, 2.959742e-01, 1.119041e+00, 3.099328e-01, 1.203378e+00, 3.972999e-01, 1.137081e+00,
1.200000e+00	8.011343e-01, 7.585417e-01, 1.481339e-01, 4.983997e-01, 7.826108e-01, 1.146158e+00, 9.659811e-01, 1.468392e+00, 3.692798e-01, 7.197387e-02, 1.038796e-01, 5.335244e-01, 5.254156e-01, 6.483680e-01, 2.317733e-01, 1.166149e+00, 3.589115e-01, 1.311305e+00, 3.737915e-01, 8.350042e-01,
1.400000e+00	8.443055e-01, 7.539631e-01, 7.904705e-02, 3.227398e-01, 6.585832e-01, 1.201221e+00, 7.372725e-01, 1.543519e+00, 3.077659e-01, 4.551269e-02, 5.736662e-02, 3.634483e-01, 4.438044e-01, 4.247913e-01, 1.611114e-01, 1.064829e+00, 3.852131e-01, 1.238406e+00, 4.276603e-01, 6.050634e-01,
1.600000e+00	7.114602e-01, 5.832530e-01, 3.909906e-02, 2.545234e-01, 6.641452e-01, 1.357059e+00, 5.319907e-01, 1.368059e+00, 1.931429e-01, 2.442014e-02, 3.723058e-02, 2.596902e-01, 5.439770e-01, 2.919081e-01, 1.279626e-01, 1.321700e+00, 3.542972e-01, 1.126855e+00, 3.878603e-01, 5.283917e-01,
1.800000e+00	6.205293e-01, 6.118435e-01, 2.778131e-02, 1.826362e-01, 7.657223e-01, 1.240751e+00, 4.143029e-01, 1.345824e+00, 1.718003e-01, 1.665359e-02, 1.702249e-02, 2.273703e-01, 4.750281e-01, 1.879716e-01, 7.737342e-02, 1.168717e+00, 3.366917e-01, 1.271527e+00, 4.335834e-01, 4.417059e-01,
2.000000e+00	1.009620e+00, 5.418624e-01, 1.600372e-02, 1.436360e-01, 6.216818e-01, 1.126683e+00, 2.830856e-01, 1.127282e+00, 1.093755e-01, 9.533372e-03, 1.358591e-02, 1.491247e-01, 3.805817e-01, 1.199254e-01, 8.826312e-02, 1.082202e+00, 2.511445e-01, 1.170799e+00, 4.397303e-01, 3.686159e-01,
0.000000e+00	2.344204e+00, 1.301473e+00, 8.735065e-02, 9.716358e-01, 1.758453e+00, 2.699849e+00, 1.301912e+00, 1.370777e+00, 1.277175e+00, 1.159278e+00, 1.152693e+00, 1.796748e+00, 2.478162e+00, 1.962232e+00, 2.738629e+00, 1.368978e+00, 4.851748e-01, 1.302761e+00, 4.733991e-01, 4.832006e-01,
2.000000e-01	1.621732e+00, 9.225853e-01, 5.792224e-02, 6.128089e-01, 1.087593e+00, 1.689067e+00, 9.327661e-01, 8.376128e-01, 1.423769e+00, 7.288355e-01, 7.491695e-01, 1.322099e+00, 1.727305e+00, 1.271324e+00, 2.410330e+00, 8.172725e-01, 4.286174e-01, 1.118731e+00, 3.881369e-01, 4.047309e-01,
4.000000e-01	8.934615e-01, 6.426127e-01, 2.901631e-02, 4.483448e-01, 8.218355e-01, 1.271930e+00, 5.346143e-01, 5.380481e-01, 1.515142e+00, 5.908983e-01, 4.516348e-01, 1.033593e+00, 1.256980e+00, 1.032528e+00, 1.971181e+00, 6.939090e-01, 3.834244e-01, 8.723357e-01, 4.058260e-01, 2.924186e-01,
6.000000e-01	4.414634e-01, 4.097819e-01, 2.503011e-02, 3.399446e-01, 7.516757e-01, 6.815194e-01, 3.621141e-01, 4.579979e-01, 1.717462e+00, 4.761177e-01, 2.482394e-01, 7.699117e-01, 8.375954e-01, 6.851529e-01, 1.336364e+00, 3.560216e-01, 2.873117e-01, 5.501288e-01, 4.797606e-01, 3.080770e-01,
8.000000e-01	3.265004e-01, 2.452034e-01, 1.671734e-02, 2.464982e-01, 7.180558e-01, 4.194152e-01, 2.761620e-01, 3.375783e-01, 1.870962e+00, 5.537463e-01, 1.136873e-01, 5.534826e-01, 5.715150e-01, 3.650027e-01, 1.222305e+00, 2.484852e-01, 1.825210e-01, 4.195167e-01, 5.293695e-01, 2.256254e-01,
1.000000e+00	2.266792e-01, 1.982426e-01, 9.009286e-03, 1.522884e-01, 7.543359e-01, 2.505523e-01, 1.690966e-01, 1.970844e-01, 1.584284e+00, 4.229585e-01, 8.039540e-02, 3.408529e-01, 4.138745e-01, 2.363220e-01, 1.206024e+00, 2.233049e-01, 1.156369e-01, 3.118102e-01, 4.264938e-01, 1.887370e-01,
1.200000e+00	3.100753e-01, 1.102904e-01, 6.301404e-03, 9.490630e-02, 5.486878e-01, 2.149653e-01, 1.013847e-01, 1.425946e-01, 1.550537e+00, 3.911043e-01, 4.876385e-02, 2.819898e-01, 1.938796e-01, 1.371896e-01, 8.480712e-01, 2.487316e-01, 5.675477e-02, 1.988794e-01, 6.214864e-01, 1.320367e-01,
1.400000e+00	3.172938e-01, 7.853147e-02, 3.396019e-03, 6.347129e-02, 6.830363e-01, 1.613344e-01, 8.434786e-02, 9.510688e-02, 1.402239e+00, 3.948647e-01, 2.288499e-02, 1.852603e-01, 1.509875e-01, 8.361849e-02, 1.027734e+00, 3.257796e-01, 4.005758e-02, 1.761905e-01, 4.910444e-01, 1.259265e-01,
1.600000e+00	4.441975e-01, 5.726150e-02, 2.136277e-03, 4.907292e-02, 7.572971e-01, 1.720920e-01, 7.459767e-02, 6.440259e-02, 1.245223e+00, 4.212018e-01, 1.556379e-02, 1.238302e-01, 9.827570e-02, 6.074597e-02, 9.446221e-01, 4.786845e-01, 1.908738e-02, 1.379287e-01, 4.045008e-01, 1.042309e-01,
1.800000e+00	4.797452e-01, 5.969504e-02, 1.449390e-03, 3.659801e-02, 7.655706e-01, 2.632986e-01, 5.872402e-02, 5.458291e-02, 8.160161e-01, 4.422475e-01, 8.449170e-03, 1.048864e-01, 5.589464e-02, 3.534242e-02, 6.802028e-01, 6.064492e-01, 1.362356e-02, 1.102404e-01, 5.471479e-01, 8.651613e-02,
2.000000e+00	6.342265e-01, 1.011743e-01, 1.029337e-03, 1.923656e-02, 7.347118e-01, 4.599177e-01, 3.752482e-02, 3.918599e-02, 8.723738e-01, 4.385305e-01, 5.941144e-03, 6.152004e-02, 5.080254e-02, 1.937235e-02, 6.917330e-01, 7.608987e-01, 1.384144e-02, 8.062159e-02, 6.248339e-01, 7.557573e-02,
0.000000e+00	2.722336e+00, 2.482741e+00, 7.226958e-01, 1.866134e+00, 2.459873e+00, 2.950755e+00, 3.150837e-01, 1.956959e+00, 1.663559e+00, 1.353495e+00, 1.318432e+00, 1.332720e+00, 1.609510e+00, 2.668829e+00, 1.770929e+00, 1.200959e+00, 1.939180e+00, 5.576048e-01, 1.619118e+00, 1.644627e+00,
2.000000e-01	2.223069e+00, 1.829239e+00, 7.766987e-01, 1.859132e+00, 1.254800e+00, 1.638614e+00, 5.634488e-01, 1.704646e+00, 1.557907e+00, 7.052114e-01, 1.174590e+00, 1.040119e+00, 1.191010e+00, 1.395531e+00, 1.115785e+00, 6.794145e-01, 1.452681e+00, 8.566618e-01, 9.847967e-01, 1.459907e+00,
4.000000e-01	1.068479e+00, 1.112163e+00, 8.082568e-01, 1.425470e+00, 8.699829e-01, 1.177579e+00, 7.678331e-01, 1.993369e+00, 1.672383e+00, 4.012194e-01, 8.360773e-01, 7.489170e-01, 8.187624e-01, 9.001063e-01, 1.036484e+00, 5.511699e-01, 8.650526e-01, 9.426508e-01, 5.533331e-01, 1.484223e+00,
6.000000e-01	1.029087e+00, 6.875630e-01, 4.042178e-01, 1.401923e+00, 7.710268e-01, 7.198904e-01, 9.433095e-01, 1.382435e+00, 1.400176e+00, 2.514668e-01, 6.284926e-01, 6.333642e-01, 6.675981e-01, 8.581934e-01, 8.565954e-01, 5.957608e-01, 6.015066e-01, 9.631849e-01, 4.079665e-01, 1.195830e+00,
8.000000e-01	8.905431e-01, 4.260668e-01, 2.973545e-01, 8.220412e-01, 6.656727e-01, 4.919571e-01, 7.781362e-01, 1.545564e+00, 1.178314e+00, 1.703409e-01, 3.322445e-01, 5.463980e-01, 4.543203e-01, 5.112871e-01, 5.625747e-01, 6.777500e-01, 3.550205e-01, 1.046968e+00, 3.453605e-01, 9.272156e-01,
1.000000e+00	9.260480e-01, 4.160719e-01, 1.464266e-01, 6.252226e-01, 7.350021e-01, 6.310360e-01, 7.129290e-01, 1.573673e+00, 8.658333e-01, 8.319926e-02, 1.853377e-01, 4.459451e-01, 4.168157e-01, 4.357460e-01, 3.710172e-01, 1.077356e+00, 2.388665e-01, 1.069744e+00, 3.836517e-01, 8.018890e-01,
1.200000e+00	5.951589e-01, 3.482127e-01, 9.197228e-02, 3.745837e-01, 8.151756e-01, 7.176621e-01, 5.978298e-01, 1.439918e+00, 6.335634e-01, 4.847039e-02, 1.008352e-01, 3.207725e-01, 4.622027e-01, 3.084171e-01, 3.067178e-01, 1.061053e+00, 1.313628e-01, 1.334035e+00, 4.648054e-01, 5.435691e-01,
1.400000e+00	9.282810e-01, 5.127424e-01, 5.359588e-02, 3.340557e-01, 6.665308e-01, 9.525094e-01, 4.557156e-01, 1.690531e+00, 5.023312e-01, 3.512078e-02, 6.948867e-02, 2.707223e-01, 4.364886e-01, 1.921979e-01, 2.051488e-01, 9.228726e-01, 1.382913e-01, 1.313041e+00, 4.258024e-01, 5.425480e-01,
1.600000e+00	7.805563e-01, 5.402417e-01, 2.563136e-02, 2.199144e-01, 7.269537e-01, 9.848017e-01, 3.068760e-01, 1.536054e+00, 3.916634e-01, 2.082266e-02, 4.163291e-02, 1.624495e-01, 4.501229e-01, 1.340069e-01, 1.848115e-01, 1.043265e+00, 1.626126e-01, 1.113892e+00, 4.607419e-01, 4.702112e-01,
1.800000e+00	7.067111e-01, 6.061992e-01, 1.628104e-02, 1.702978e-01, 6.359357e-01, 9.972581e-01, 2.477545e-01, 1.295180e+00, 3.018032e-01, 1.628346e-02, 2.129657e-02, 9.846359e-02, 4.626032e-01, 7.568614e-02, 1.171976e-01, 1.383949e+00, 2.163146e-01, 1.120290e+00, 4.294438e-01, 3.631511e-01,
2.000000e+00	8.907217e-01, 5.802938e-01, 1.010852e-02, 8.230722e-02, 9.489575e-01, 1.074354e+00, 1.970246e-01, 1.521819e+00, 2.362403e-01, 9.222146e-03, 1.252252e-02, 7.056194e-02, 4.037768e-01, 4.221823e-02, 9.358217e-02, 1.215489e+00, 2.422726e-01, 1.211518e+00, 4.852907e-01, 3.278021e-01,
0.000000e+00	1.732155e-03, 1.080498e+00, 2.340519e+00, 2.333965e+00, 2.927309e+00, 3.525662e+00, 2.298208e+00, 2.309303e+00, 7.892899e-01, 1.618161e+00, 2.217473e+00, 3.544459e-01, 1.645482e+00, 2.780372e+00, 1.460157e+00, 2.177485e+00, 2.355065e+00, 2.850131e+00, 1.426243e+00, 1.674529e-01,
2.000000e-01	5.910910e-02, 6.422941e-01, 1.368328e+00, 2.029489e+00, 1.514938e+00, 2.154396e+00, 1.523469e+00, 1.431662e+00, 6.969254e-01, 8.847064e-01, 1.677210e+00, 4.964009e-01, 1.089644e+00, 2.286689e+00, 1.065131e+00, 1.364667e+00, 1.299159e+00, 2.254313e+00, 1.050342e+00, 6.371430e-01,
4.000000e-01	2.581986e-01, 4.406936e-01, 1.423147e+00, 2.076866e+00, 9.378350e-01, 1.814641e+00, 1.079317e+00, 1.867064e+00, 7.876226e-01, 5.280393e-01, 1.248927e+00, 5.981858e-01, 8.709235e-01, 1.322361e+00, 7.630459e-01, 9.811067e-01, 1.127342e+00, 1.751462e+00, 7.445575e-01, 6.424423e-01,
6.000000e-01	4.191333e-01, 3.691280e-01, 7.379066e-01, 1.519434e+00, 6.392385e-01, 1.478698e+00, 9.248971e-01, 1.639799e+00, 6.654907e-01, 3.358942e-01, 6.992595e-01, 4.806624e-01, 8.130680e-01, 1.027495e+00, 5.283055e-01, 9.539914e-01, 7.522855e-01, 1.018698e+00, 4.327992e-01, 4.551990e-01,
8.000000e-01	6.822942e-01, 3.982640e-01, 3.310642e-01, 1.177995e+00, 6.227471e-01, 1.497874e+00, 5.436226e-01, 1.344503e+00, 4.473236e-01, 2.096580e-01, 4.172703e-01, 3.540542e-01, 8.099195e-01, 8.531688e-01, 3.693476e-01, 1.141709e+00, 6.388149e-01, 1.032453e+00, 4.581038e-01, 4.619926e-01,
1.000000e+00	5.399262e-01, 5.327462e-01, 3.257856e-01, 1.010155e+00, 7.145686e-01, 1.199233e+00, 3.700035e-01, 1.334096e+00, 3.015595e-01, 1.068754e-01, 3.090205e-01, 3.696314e-01, 4.539667e-01, 4.659290e-01, 3.410309e-01, 1.008231e+00, 5.200512e-01, 9.407474e-01, 5.375735e-01, 4.354922e-01,
1.200000e+00	7.247669e-01, 5.652716e-01, 1.599003e-01, 7.533027e-01, 7.125649e-01, 1.393856e+00, 3.026058e-01, 1.399485e+00, 2.905330e-01, 6.745200e-02, 1.568545e-01, 1.912995e-01, 3.542027e-01, 2.950077e-01, 2.406146e-01, 1.082467e+00, 4.960178e-01, 8.102437e-01, 5.273748e-01, 3.007322e-01,
1.400000e+00	8.160297e-01, 6.345641e-01, 8.750328e-02, 5.446255e-01, 6.753158e-01, 1.282671e+00, 2.446370e-01, 1.490707e+00, 2.101149e-01, 3.854490e-02, 1.109451e-01, 1.405050e-01, 2.717146e-01, 2.018522e-01, 1.517907e-01, 1.181848e+00, 3.944888e-01, 9.256713e-01, 4.400137e-01, 2.820053e-01,
1.600000e+00	8.168295e-01, 5.038806e-01, 5.545910e-02, 4.760616e-01, 7.065717e-01, 1.134975e+00, 1.591438e-01, 1.442116e+00, 1.420163e-01, 2.648476e-02, 6.946171e-02, 8.078407e-02, 2.251899e-01, 1.060554e-01, 1.204178e-01, 1.316951e+00, 4.154797e-01, 8.872799e-01, 4.671597e-01, 1.995732e-01,
1.800000e+00	6.707836e-01, 5.737258e-01, 4.265670e-02, 2.532010e-01, 6.294528e-01, 1.214926e+00, 1.051481e-01, 1.598141e+00, 1.363076e-01, 1.871987e-02, 3.304378e-02, 7.326733e-02, 2.790765e-01, 7.398419e-02, 8.593916e-02, 1.110765e+00, 3.984349e-01, 1.031167e+00, 4.890165e-01, 1.922267e-01,
2.000000e+00	8.948148e-01, 5.986294e-01, 2.413344e-02, 1.805915e-01, 6.473023e-01, 1.219192e+00, 8.041997e-02, 1.595720e+00, 1.030926e-01, 1.213699e-02, 1.918619e-02, 4.693907e-02, 3.194163e-01, 4.517134e-02, 5.938496e-02, 1.223024e+00, 2.341245e-01, 1.103398e+00, 5.437069e-01, 1.418041e-01,
0.000000e+00	1.679725e+00, 1.901103e+00, 2.068889e+00, 1.851645e+00, 2.533142e+00, 2.013601e+00, 1.842376e+00, 8.203183e-01, 8.730769e-02, 1.609599e+00, 2.286868e+00, 2.710031e+00, 2.182510e-02, 7.155847e-01, 1.344241e-01, 2.069013e+00, 1.569110e-01, 2.569909e+00, 2.071322e+00, 1.012918e+00,
2.000000e-01	1.591165e+00, 1.353166e+00, 9.073650e-01, 1.044735e+00, 1.495836e+00, 1.887751e+00, 1.202206e+00, 5.312128e-01, 6.580241e-02, 1.218055e+00, 1.370196e+00, 2.042181e+00, 2.186220e-01, 8.278877e-01, 2.641363e-01, 1.784694e+00, 2.841675e-01, 1.955464e+00, 1.787642e+00, 1.488814e+00,
4.000000e-01	1.066126e+00, 9.238970e-01, 5.408219e-01, 8.650580e-01, 1.022666e+00, 1.541340e+00, 1.240873e+00, 4.604167e-01, 6.148236e-02, 8.670002e-01, 7.772724e-01, 1.873807e+00, 3.055564e-01, 9.128402e-01, 4.352565e-01, 1.306537e+00, 3.058475e-01, 1.613914e+00, 1.051915e+00, 1.420294e+00,
6.000000e-01	8.046740e-01, 8.093388e-01, 2.819253e-01, 5.262202e-01, 7.835701e-01, 1.381943e+00, 1.580470e+00, 2.608671e-01, 4.779480e-02, 5.892423e-01, 4.379700e-01, 1.448966e+00, 3.926789e-01, 1.074377e+00, 5.692949e-01, 1.416909e+00, 3.984941e-01, 1.417010e+00, 8.162147e-01, 1.590640e+00,
8.000000e-01	1.062538e+00, 6.878748e-01, 1.922775e-01, 3.717777e-01, 6.404589e-01, 1.304620e+00, 1.329987e+00, 1.618722e-01, 5.816870e-02, 5.560059e-01, 2.017096e-01, 1.327357e+00, 4.591593e-01, 8.499085e-01, 6.080565e-01, 1.111006e+00, 3.882927e-01, 1.109001e+00, 6.920986e-01, 1.213737e+00,
1.000000e+00	9.550766e-01, 6.353592e-01, 9.889898e-02, 2.217222e-01, 7.638848e-01, 1.093927e+00, 1.004478e+00, 1.467993e-01, 4.696375e-02, 5.738829e-01, 1.697373e-01, 1.051828e+00, 4.150186e-01, 1.040687e+00, 4.613916e-01, 1.285513e+00, 4.005894e-01, 8.760410e-01, 5.398252e-01, 1.118667e+00,
1.200000e+00	1.007446e+00, 7.497082e-01, 5.075805e-02, 1.940481e-01, 6.770913e-01, 1.392579e+00, 9.260572e-01, 1.015188e-01, 5.991887e-02, 4.669607e-01, 7.552416e-02, 1.231423e+00, 3.266031e-01, 9.250046e-01, 5.846264e-01, 1.364272e+00, 4.336915e-01, 6.748834e-01, 5.124617e-01, 9.095866e-01,
1.400000e+00	7.321052e-01, 5.999931e-01, 3.678737e-02, 1.311104e-01, 7.154641e-01, 1.296660e+00, 8.153883e-01, 4.915375e-02, 7.609530e-02, 4.319497e-01, 4.597862e-02, 7.718480e-01, 2.107976e-01, 6.636419e-01, 5.923232e-01, 1.292081e+00, 4.007654e-01, 4.468622e-01, 5.950095e-01, 5.804329e-01,
1.600000e+00	7.315142e-01, 7.278465e-01, 2.275829e-02, 8.862069e-02, 7.690667e-01, 1.127270e+00, 5.261036e-01, 5.057282e-02, 9.973225e-02, 4.121826e-01, 2.526686e-02, 5.151576e-01, 1.240519e-01, 4.174916e-01, 6.014275e-01, 1.115903e+00, 3.542746e-01, 4.079213e-01, 5.798616e-01, 5.192626e-01,
1.800000e+00	8.374168e-01, 6.730648e-01, 1.592112e-02, 5.688834e-02, 7.372371e-01, 1.355694e+00, 4.512626e-01, 3.137193e-02, 1.103581e-01, 4.048635e-01, 1.876971e-02, 3.794997e-01, 9.785760e-02, 2.812359e-01, 8.857928e-01, 1.148405e+00, 3.748546e-01, 2.220862e-01, 5.154923e-01, 4.209909e-01,
2.000000e+00	7.247418e-01, 7.336656e-01, 1.167147e-02, 3.225406e-02, 6.817938e-01, 1.280860e+00, 3.128107e-01, 2.450496e-02, 1.064222e-01, 4.050914e-01, 1.064680e-02, 2.814181e-01, 7.038749e-02, 1.569686e-01, 7.503180e-01, 1.161884e+00, 3.916198e-01, 2.094668e-01, 4.889710e-01, 3.448003e-01,
0.000000e+00	6.710626e-01, 2.574669e+00, 2.226435e+00, 1.627812e+00, 3.739226e-01, 8.822399e-01, 1.625513e+00, 1.976769e-01, 1.480798e+00, 2.703727e+00, 1.222866e+00, 3.077598e-01, 2.638515e+00, 6.312503e-01, 3.352994e-01, 6.313482e-01, 1.124817e+00, 1.435843e+00, 2.074878e+00, 1.754837e+00,
2.000000e-01	7.477006e-01, 2.057188e+00, 1.268201e+00, 1.440936e+00, 6.621519e-01, 7.173973e-01, 1.876347e+00, 1.446321e-01, 1.347961e+00, 1.931010e+00, 8.443300e-01, 5.094697e-01, 1.874773e+00, 8.731329e-01, 3.780331e-01, 9.991309e-01, 7.441557e-01, 1.461448e+00, 1.447085e+00, 2.221877e+00,
4.000000e-01	7.406726e-01, 1.648947e+00, 8.478095e-01, 8.492491e-01, 7.437957e-01, 5.584176e-01, 1.791566e+00, 8.575620e-02, 1.067363e+00, 1.162588e+00, 4.584590e-01, 5.909805e-01, 1.405877e+00, 1.047713e+00, 5.188593e-01, 1.040182e+00, 4.300606e-01, 1.397575e+00, 7.632718e-01, 1.745534e+00,
6.000000e-01	6.436947e-01, 1.399952e+00, 3.777092e-01, 5.486937e-01, 7.844476e-01, 6.423765e-01, 1.489721e+00, 6.138702e-02, 7.468969e-01, 7.301573e-01, 2.502391e-01, 7.207714e-01, 1.227643e+00, 9.790806e-01, 5.467968e-01, 1.125515e+00, 2.683425e-01, 1.467866e+00, 5.865958e-01, 1.615558e+00,
8.000000e-01	7.879952e-01, 8.964884e-01, 2.063161e-01, 4.695918e-01, 7.653077e-01, 9.353042e-01, 1.475829e+00, 3.765932e-02, 5.662034e-01, 6.579600e-01, 1.477203e-01, 6.937361e-01, 1.014074e+00, 9.047009e-01, 5.757029e-01, 1.018825e+00, 1.808290e-01, 1.041479e+00, 4.937613e-01, 1.218720e+00,
1.000000e+00	6.977822e-01, 1.011680e+00, 1.100410e-01, 2.757929e-01, 6.851880e-01, 9.769893e-01, 1.554766e+00, 3.262969e-02, 3.990516e-01, 6.123141e-01, 1.085693e-01, 7.992544e-01, 6.294876e-01, 1.123269e+00, 6.040481e-01, 1.127742e+00, 1.882316e-01, 8.556061e-01, 4.653724e-01, 1.090207e+00,
1.200000e+00	7.663422e-01, 7.751388e-01, 7.043589e-02, 1.853107e-01, 7.301179e-01, 1.053796e+00, 1.030853e+00, 2.432954e-02, 4.302662e-01, 5.531431e-01, 5.731105e-02, 6.721596e-01, 4.703978e-01, 9.569085e-01, 8.147267e-01, 1.172795e+00, 1.889488e-01, 6.472914e-01, 4.803651e-01, 8.561820e-01,
1.400000e+00	5.945297e-01, 7.473956e-01, 4.209028e-02, 1.446410e-01, 6.992201e-01, 1.157628e+00, 7.285305e-01, 1.424560e-02, 3.409653e-01, 4.210016e-01, 2.774104e-02, 4.288273e-01, 3.268447e-01, 6.914468e-01, 5.914216e-01, 1.146256e+00, 1.853849e-01, 5.190701e-01, 4.643422e-01, 7.350390e-01,
1.600000e+00	8.249040e-01, 5.671090e-01, 1.970000e-02, 9.120359e-02, 8.392973e-01, 1.176665e+00, 5.293100e-01, 1.037673e-02, 2.903233e-01, 4.749568e-01, 1.660234e-02, 4.723450e-01, 2.114780e-01, 5.271700e-01, 7.967118e-01, 1.344459e+00, 2.427353e-01, 4.234843e-01, 4.942854e-01, 5.693373e-01,
1.800000e+00	7.924232e-01, 5.660192e-01, 1.848251e-02, 6.132067e-02, 8.547839e-01, 1.188407e+00, 4.444323e-01, 7.186504e-03, 2.589879e-01, 4.484236e-01, 1.115821e-02, 2.983503e-01, 1.252807e-01, 3.235680e-01, 6.426557e-01, 1.219126e+00, 3.348723e-01, 2.550057e-01, 5.196522e-01, 4.946071e-01,
2.000000e+00	7.406332e-01, 6.533279e-01, 1.012134e-02, 3.846217e-02, 7.921883e-01, 1.134384e+00, 3.328835e-01, 4.729334e-03, 2.344437e-01, 4.069457e-01, 6.187550e-03, 2.085265e-01, 9.677468e-02, 1.765142e-01, 6.857241e-01, 1.130999e+00, 3.469058e-01, 2.237222e-01, 4.833759e-01, 4.121345e-01,
0.000000e+00	8.544738e-01, 1.154246e+00, 2.271405e-01, 1.083942e+00, 8.073200e-01, 1.400952e+00, 1.576023e+00, 2.187442e+00, 1.256612e+00, 9.846629e-01, 2.329290e+00, 8.696635e-01, 5.182403e-01, 2.061762e+00, 2.345805e+00, 1.466669e+00, 2.061275e+00, 6.721317e-01, 2.210697e+00, 1.126518e+00,
2.000000e-01	5.978700e-01, 9.470647e-01, 5.462981e-01, 9.621562e-01, 6.626447e-01, 1.061340e+00, 1.276983e+00, 2.195218e+00, 1.782274e+00, 8.179262e-01, 1.618679e+00, 7.709980e-01, 4.094856e-01, 1.979907e+00, 1.641044e+00, 9.511568e-01, 1.397234e+00, 6.829556e-01, 1.395651e+00, 1.795190e+00,
4.000000e-01	3.415426e-01, 6.161097e-01, 5.459575e-01, 8.605385e-01, 6.716262e-01, 6.929338e-01, 1.492005e+00, 1.972475e+00, 1.526865e+00, 4.643724e-01, 1.188484e+00, 1.026468e+00, 3.017168e-01, 1.708991e+00, 1.583008e+00, 7.377164e-01, 8.974184e-01, 9.349153e-01, 8.155419e-01, 1.795672e+00,
6.000000e-01	2.715780e-01, 3.214820e-01, 3.884796e-01, 7.948294e-01, 6.598673e-01, 4.130380e-01, 1.490101e+00, 1.640478e+00, 1.522577e+00, 2.697435e-01, 6.528980e-01, 9.106948e-01, 2.227360e-01, 1.492393e+00, 1.064101e+00, 3.908146e-01, 4.612838e-01, 1.003763e+00, 6.337212e-01, 1.363679e+00,
8.000000e-01	3.307855e-01, 2.533675e-01, 2.214670e-01, 6.914507e-01, 7.551202e-01, 2.919565e-01, 1.174995e+00, 1.515819e+00, 1.396564e+00, 1.351460e-01, 3.928084e-01, 7.473271e-01, 2.164075e-01, 1.368350e+00, 7.245536e-01, 6.027800e-01, 3.155390e-01, 1.201339e+00, 5.689099e-01, 1.198365e+00,
1.000000e+00	5.217650e-01, 1.604088e-01, 1.053210e-01, 4.421087e-01, 7.736275e-01, 3.321449e-01, 1.136896e+00, 1.508848e+00, 1.135244e+00, 9.645226e-02, 1.968625e-01, 6.934769e-01, 2.681806e-01, 1.181942e+00, 5.048761e-01, 7.963483e-01, 1.523819e-01, 9.497781e-01, 4.093519e-01, 9.964273e-01,
1.200000e+00	6.669441e-01, 9.075481e-02, 5.521819e-02, 2.929801e-01, 6.912396e-01, 4.939112e-01, 8.992661e-01, 1.384727e+00, 7.852004e-01, 6.238755e-02, 1.204676e-01, 5.688252e-01, 2.605413e-01, 7.221214e-01, 4.226932e-01, 7.999038e-01, 1.143335e-01, 1.020888e+00, 5.084980e-01, 7.098299e-01,
1.400000e+00	6.384800e-01, 1.142889e-01, 3.581900e-02, 2.197798e-01, 7.996782e-01, 6.861481e-01, 6.829977e-01, 1.657566e+00, 5.806541e-01, 3.563082e-02, 8.287793e-02, 4.205600e-01, 2.332720e-01, 5.249846e-01, 2.577756e-01, 9.671567e-01, 6.961235e-02, 8.769399e-01, 4.852005e-01, 6.239532e-01,
1.600000e+00	8.305268e-01, 2.103313e-01, 1.978502e-02, 1.596441e-01, 7.871499e-01, 1.049192e+00, 4.087640e-01, 1.547000e+00, 4.391307e-01, 1.929333e-02, 3.728316e-02, 3.063063e-01, 2.901320e-01, 2.780718e-01, 1.705054e-01, 1.144841e+00, 1.028842e-01, 1.023525e+00, 5.512191e-01, 4.303877e-01,
1.800000e+00	6.322611e-01, 4.442930e-01, 1.113266e-02, 1.272317e-01, 6.324289e-01, 8.760088e-01, 3.339959e-01, 1.633620e+00, 2.633321e-01, 1.177521e-02, 2.599997e-02, 1.843316e-01, 3.170262e-01, 2.379143e-01, 1.539191e-01, 1.237338e+00, 1.735045e-01, 1.189810e+00, 5.386008e-01, 3.561957e-01,
2.000000e+00	6.517365e-01, 4.934073e-01, 6.921325e-03, 7.632859e-02, 6.265723e-01, 1.189963e+00, 2.017332e-01, 1.558848e+00, 2.181258e-01, 1.119898e-02, 1.247141e-02, 1.643676e-01, 3.840556e-01, 1.165545e-01, 1.081956e-01, 1.109511e+00, 2.352869e-01, 1.084902e+00, 5.081624e-01, 2.578311e-01,
0.000000e+00	1.302656e+00, 8.413149e-02, 7.896715e-01, 3.329105e-01, 2.154411e+00, 3.136149e+00, 2.040723e+00, 2.499735e+00, 1.349579e+00, 2.524139e+00, 1.977247e-01, 2.347047e+00, 1.938805e+00, 7.559865e-01, 1.751500e+00, 1.570014e+00, 1.106827e+00, 2.255189e+00, 2.657904e+00, 2.486080e+00,
2.000000e-01	8.837709e-01, 2.843128e-01, 5.505853e-01, 5.452529e-01, 1.156791e+00, 1.717190e+00, 1.844206e+00, 1.942010e+00, 1.311337e+00, 1.414269e+00, 2.320662e-01, 1.498908e+00, 1.542694e+00, 8.240744e-01, 1.403733e+00, 9.406523e-01, 8.305024e-01, 2.051903e+00, 1.543174e+00, 2.058351e+00,
4.000000e-01	6.971930e-01, 3.982331e-01, 3.860025e-01, 5.709358e-01, 8.441699e-01, 8.901329e-01, 1.674196e+00, 1.950528e+00, 1.337845e+00, 8.332402e-01, 1.845990e-01, 1.532509e+00, 1.145561e+00, 8.062389e-01, 9.268677e-01, 6.539439e-01, 6.798703e-01, 1.951822e+00, 1.152298e+00, 2.365785e+00,
6.000000e-01	6.048271e-01, 2.975652e-01, 2.142089e-01, 6.240475e-01, 7.767120e-01, 7.755146e-01, 1.368948e+00, 1.831084e+00, 1.022952e+00, 5.672003e-01, 9.192312e-02, 1.536996e+00, 9.703711e-01, 1.035036e+00, 7.862566e-01, 8.345176e-01, 3.860256e-01, 1.866975e+00, 8.243336e-01, 2.540128e+00,
8.000000e-01	7.996991e-01, 3.210247e-01, 1.237886e-01, 3.808107e-01, 5.967545e-01, 6.622991e-01, 1.191210e+00, 1.717995e+00, 8.648253e-01, 3.015629e-01, 5.556025e-02, 1.323017e+00, 8.956879e-01, 1.231449e+00, 4.714009e-01, 1.011442e+00, 2.880293e-01, 1.649761e+00, 7.647373e-01, 1.548439e+00,
1.000000e+00	8.269474e-01, 3.740948e-01, 6.893371e-02, 3.373587e-01, 7.100846e-01, 9.453242e-01, 1.443087e+00, 1.786894e+00, 7.403959e-01, 1.710584e-01, 3.209034e-02, 1.144923e+00, 9.147325e-01, 1.187441e+00, 3.704963e-01, 8.837521e-01, 2.143656e-01, 1.756485e+00, 6.420177e-01, 1.624023e+00,
1.200000e+00	9.023560e-01, 3.719282e-01, 4.301896e-02, 2.556107e-01, 6.134692e-01, 1.114132e+00, 1.531100e+00, 1.865267e+00, 4.575415e-01, 1.028654e-01, 1.866700e-02, 8.699427e-01, 6.818163e-01, 1.093637e+00, 2.893854e-01, 1.068094e+00, 1.626428e-01, 1.318685e+00, 5.377621e-01, 1.319817e+00,
1.400000e+00	8.395035e-01, 4.650205e-01, 1.921969e-02, 1.779811e-01, 6.099623e-01, 1.133526e+00, 1.122215e+00, 1.608040e+00, 3.163067e-01, 6.509974e-02, 9.578594e-03, 8.877872e-01, 5.625250e-01, 1.071281e+00, 1.789572e-01, 1.212838e+00, 2.245571e-01, 1.301510e+00, 5.605846e-01, 8.805310e-01,
1.600000e+00	8.955847e-01, 5.628870e-01, 1.340744e-02, 1.603308e-01, 7.443625e-01, 1.269816e+00, 1.110136e+00, 1.413271e+00, 3.274153e-01, 3.304694e-02, 5.875475e-03, 9.520489e-01, 6.105167e-01, 9.170935e-01, 1.156952e-01, 1.406833e+00, 2.642659e-01, 1.481578e+00, 6.173001e-01, 8.531421e-01,
1.800000e+00	7.309655e-01, 5.243561e-01, 9.224018e-03, 9.621808e-02, 5.830107e-01, 1.115571e+00, 9.219680e-01, 1.422763e+00, 2.001970e-01, 2.853227e-02, 4.148193e-03, 7.518817e-01, 6.005176e-01, 6.791764e-01, 1.001017e-01, 1.050283e+00, 2.713186e-01, 1.292133e+00, 5.085795e-01, 7.269620e-01,
2.000000e+00	8.050381e-01, 5.731304e-01, 7.178288e-03, 9.829179e-02, 6.486759e-01, 1.351139e+00, 6.357012e-01, 1.524265e+00, 1.582507e-01, 1.473094e-02, 2.478861e-03, 4.288712e-01, 7.427431e-01, 3.723448e-01, 8.269728e-02, 1.195175e+00, 2.762373e-01, 1.334984e+00, 4.906524e-01, 5.344806e-01,
0.000000e+00	2.084555e+00, 1.418060e+00, 3.724227e-01, 1.096112e-01, 2.550421e+00, 2.518434e+00, 1.223995e+00, 3.055968e+00, 2.295735e+00, 1.660464e+00, 2.013583e-01, 3.082009e+00, 1.314889e-02, 2.599938e+00, 1.262652e+00, 1.916025e+00, 1.640983e+00, 2.475803e+00, 2.069234e+00, 1.014753e+00,
2.000000e-01	1.287979e+00, 8.825140e-01, 5.232019e-01, 3.519293e-01, 1.434662e+00, 1.540568e+00, 1.282069e+00, 2.835946e+00, 1.672693e+00, 1.010420e+00, 4.789875e-01, 2.244410e+00, 2.311973e-01, 1.884045e+00, 8.597710e-01, 1.348475e+00, 1.018595e+00, 1.833987e+00, 1.404148e+00, 1.466720e+00,
4.000000e-01	1.131639e+00, 5.876910e-01, 5.394288e-01, 3.649348e-01, 1.041503e+00, 1.262105e+00, 1.386423e+00, 2.046715e+00, 1.447713e+00, 4.743609e-01, 5.006084e-01, 2.007243e+00, 2.751780e-01, 1.764070e+00, 6.536752e-01, 1.083763e+00, 7.791628e-01, 1.716214e+00, 1.287658e+00, 1.428164e+00,
6.000000e-01	1.028427e+00, 3.759466e-01, 3.013280e-01, 6.454788e-01, 7.242111e-01, 8.471746e-01, 1.632369e+00, 2.004677e+00, 1.335522e+00, 2.949170e-01, 2.954190e-01, 1.568897e+00, 4.421735e-01, 1.220583e+00, 5.385450e-01, 1.084744e+00, 5.305270e-01, 1.521230e+00, 1.043336e+00, 1.613538e+00,
8.000000e-01	9.506049e-01, 2.562415e-01, 1.610623e-01, 5.641673e-01, 6.822130e-01, 6.553531e-01, 1.398251e+00, 2.007704e+00, 8.038723e-01, 1.990192e-01, 1.104473e-01, 1.501339e+00, 4.412135e-01, 1.405718e+00, 3.914226e-01, 1.087271e+00, 3.494331e-01, 1.695879e+00, 7.336582e-01, 1.640470e+00,
1.000000e+00	9.049237e-01, 1.731383e-01, 9.928974e-02, 3.824438e-01, 7.789940e-01, 1.008847e+00, 1.271328e+00, 1.912853e+00, 6.360189e-01, 1.121904e-01, 8.789686e-02, 9.792740e-01, 5.006964e-01, 1.288921e+00, 2.890860e-01, 9.080757e-01, 2.306330e-01, 1.600310e+00, 7.334464e-01, 1.162360e+00,
1.200000e+00	8.981241e-01, 1.417773e-01, 5.264105e-02, 2.964178e-01, 6.297372e-01, 1.156357e+00, 1.354107e+00, 1.539638e+00, 4.977801e-01, 6.392404e-02, 4.916444e-02, 9.299262e-01, 5.823907e-01, 1.047834e+00, 1.923419e-01, 1.223872e+00, 2.134995e-01, 1.401821e+00, 6.515379e-01, 7.250125e-01,
1.400000e+00	9.590234e-01, 2.622796e-01, 3.249219e-02, 2.006103e-01, 7.702390e-01, 1.098529e+00, 7.716175e-01, 1.600370e+00, 4.209004e-01, 4.136977e-02, 2.728289e-02, 8.515570e-01, 4.921020e-01, 7.181787e-01, 1.417643e-01, 1.292674e+00, 2.209740e-01, 1.206845e+00, 6.490950e-01, 7.735885e-01,
1.600000e+00	6.762334e-01, 2.959873e-01, 1.981669e-02, 1.493785e-01, 7.224201e-01, 1.069987e+00, 7.447793e-01, 1.382840e+00, 2.667681e-01, 2.228893e-02, 1.573010e-02, 6.638835e-01, 6.165295e-01, 4.988834e-01, 9.354551e-02, 1.310575e+00, 2.831625e-01, 1.226147e+00, 4.922349e-01, 6.207279e-01,
1.800000e+00	7.966644e-01, 5.076298e-01, 1.502217e-02, 1.530570e-01, 8.003123e-01, 1.075269e+00, 5.058598e-01, 1.689557e+00, 2.499868e-01, 1.658798e-02, 9.791539e-03, 3.235237e-01, 5.545338e-01, 3.753737e-01, 8.480754e-02, 1.116150e+00, 3.024209e-01, 1.211280e+00, 5.126736e-01, 4.910479e-01,
2.000000e+00	8.583187e-01, 6.734354e-01, 9.137382e-03, 1.088109e-01, 8.189019e-01, 1.060902e+00, 3.648900e-01, 1.389470e+00, 1.952232e-01, 1.233223e-02, 7.100263e-03, 3.202904e-01, 5.444697e-01, 2.007285e-01, 6.268781e-02, 1.118598e+00, 3.464664e-01, 1.313576e+00, 5.077138e-01, 4.233989e-01,
0.000000e+00	1.986317e+00, 3.468089e+00, 2.728146e+00, 8.378717e-01, 2.010645e-01, 4.877573e-02, 6.571062e-01, 9.321652e-01, 9.217761e-01, 6.396529e-02, 1.061041e+00, 1.747465e+00, 2.318858e+00, 7.046676e-01, 2.744911e+00, 9.407542e-01, 3.010483e+00, 6.929818e-01, 8.557016e-01, 2.957080e+00,
2.000000e-01	1.658058e+00, 2.223958e+00, 1.834280e+00, 8.218627e-01, 4.385878e-01, 8.107267e-02, 8.395122e-01, 1.343387e+00, 1.423240e+00, 9.712271e-02, 8.473275e-01, 1.500804e+00, 1.318181e+00, 3.687774e-01, 2.121378e+00, 5.899303e-01, 1.740463e+00, 8.849838e-01, 6.010902e-01, 2.489313e+00,
4.000000e-01	1.019944e+00, 1.666456e+00, 1.541258e+00, 7.198098e-01, 6.080647e-01, 6.258120e-02, 1.011950e+00, 1.134659e+00, 1.508472e+00, 1.028358e-01, 7.552182e-01, 1.146270e+00, 8.062733e-01, 4.382790e-01, 1.471595e+00, 3.640879e-01, 1.094223e+00, 9.453350e-01, 5.154627e-01, 2.210028e+00,
6.000000e-01	5.986758e-01, 9.328883e-01, 8.038411e-01, 7.446687e-01, 6.235792e-01, 6.120536e-02, 1.241279e+00, 1.396670e+00, 1.682175e+00, 8.662219e-02, 4.583309e-01, 1.086078e+00, 6.688033e-01, 5.517087e-01, 1.068217e+00, 2.347788e-01, 5.606115e-01, 8.835879e-01, 3.415192e-01, 1.606736e+00,
8.000000e-01	5.874046e-01, 7.134676e-01, 4.218407e-01, 4.305591e-01, 6.675461e-01, 5.917823e-02, 1.253867e+00, 1.279982e+00, 1.605585e+00, 5.177923e-02, 3.155728e-01, 7.573761e-01, 6.510643e-01, 6.553401e-01, 9.880944e-01, 3.761703e-01, 3.344444e-01, 1.097421e+00, 2.966262e-01, 1.367476e+00,
1.000000e+00	6.037083e-01, 4.106905e-01, 2.698376e-01, 3.218441e-01, 6.703045e-01, 1.208658e-01, 1.160023e+00, 1.379967e+00, 1.041659e+00, 4.302154e-02, 1.338038e-01, 8.904029e-01, 4.750036e-01, 7.182682e-01, 6.480522e-01, 5.883523e-01, 2.052276e-01, 1.288323e+00, 3.078996e-01, 1.005101e+00,
1.200000e+00	6.872157e-01, 3.720370e-01, 1.676882e-01, 1.928774e-01, 7.216197e-01, 3.094937e-01, 8.057085e-01, 1.284236e+00, 9.128025e-01, 2.848028e-02, 1.043043e-01, 6.379982e-01, 5.436181e-01, 6.405093e-01, 4.995815e-01, 7.739693e-01, 1.064688e-01, 1.085025e+00, 3.672508e-01, 9.136178e-01,
1.400000e+00	8.873508e-01, 3.936625e-01, 8.240923e-02, 1.259191e-01, 7.434262e-01, 6.608742e-01, 6.492181e-01, 1.484184e+00, 7.395105e-01, 1.950479e-02, 5.171860e-02, 5.658508e-01, 5.360937e-01, 4.797668e-01, 3.757167e-01, 1.072479e+00, 6.985643e-02, 1.164579e+00, 4.557455e-01, 7.698477e-01,
1.600000e+00	7.964852e-01, 4.670783e-01, 4.604943e-02, 1.116350e-01, 7.789142e-01, 9.234400e-01, 4.801375e-01, 1.481239e+00, 4.426440e-01, 1.438502e-02, 3.295656e-02, 4.183663e-01, 5.205996e-01, 3.002392e-01, 2.309742e-01, 1.174040e+00, 6.943662e-02, 1.200177e+00, 5.110073e-01, 5.319741e-01,
1.800000e+00	9.330109e-01, 5.342685e-01, 2.208120e-02, 8.763704e-02, 7.874316e-01, 1.090996e+00, 4.302433e-01, 1.375911e+00, 3.028886e-01, 1.177197e-02, 2.133859e-02, 2.507555e-01, 4.338051e-01, 2.002617e-01, 1.991075e-01, 1.071984e+00, 1.134617e-01, 1.260984e+00, 4.089961e-01, 4.182696e-01,
2.000000e+00	8.310857e-01, 5.648258e-01, 1.337231e-02, 5.312228e-02, 6.468814e-01, 9.506901e-01, 3.022721e-01, 1.515442e+00, 2.737134e-01, 1.137022e-02, 9.519458e-03, 2.094030e-01, 5.655698e-01, 1.366345e-01, 1.541165e-01, 1.260741e+00, 1.688218e-01, 1.337614e+00, 5.096434e-01, 3.869586e-01,
0.000000e+00	2.379066e+00, 1.001258e+00, 5.204205e-01, 2.115988e+00, 1.440081e+00, 2.296679e+00, 1.178942e-01, 1.674219e+00, 1.440328e+00, 1.147731e+00, 1.420287e+00, 1.100491e+00, 3.385696e-01, 2.548934e+00, 1.928685e+00, 1.576613e+00, 1.256156e+00, 2.741199e+00, 2.804765e+00, 1.891310e+00,
2.000000e-01	1.726517e+00, 7.651622e-01, 4.788734e-01, 1.740263e+00, 1.049600e+00, 1.158348e+00, 4.847488e-01, 1.444992e+00, 1.453597e+00, 6.973053e-01, 7.373769e-01, 6.883258e-01, 4.515565e-01, 1.509082e+00, 1.549226e+00, 8.301972e-01, 6.989928e-01, 2.197873e+00, 2.205594e+00, 2.314368e+00,
4.000000e-01	1.098284e+00, 4.514306e-01, 3.116921e-01, 1.377169e+00, 8.234752e-01, 8.069849e-01, 7.774288e-01, 1.554263e+00, 1.154073e+00, 4.724255e-01, 5.292037e-01, 5.100141e-01, 4.632429e-01, 7.828149e-01, 9.563817e-01, 7.396068e-01, 5.981345e-01, 2.138183e+00, 1.416201e+00, 2.714835e+00,
6.000000e-01	7.311106e-01, 2.985985e-01, 1.496163e-01, 1.025442e+00, 8.865353e-01, 6.787471e-01, 9.373418e-01, 1.657921e+00, 1.221281e+00, 2.069187e-01, 2.749080e-01, 3.908196e-01, 6.256515e-01, 8.592153e-01, 7.711837e-01, 8.264514e-01, 3.943272e-01, 1.721420e+00, 9.490306e-01, 1.946631e+00,
8.000000e-01	7.170333e-01, 1.814908e-01, 8.763058e-02, 7.252248e-01, 5.586343e-01, 5.585071e-01, 1.003036e+00, 1.627760e+00, 9.868007e-01, 1.701598e-01, 2.115991e-01, 4.308987e-01, 5.173296e-01, 7.113813e-01, 5.767799e-01, 9.660510e-01, 2.384254e-01, 1.689927e+00, 4.871775e-01, 1.854056e+00,
1.000000e+00	8.608925e-01, 1.857975e-01, 5.288612e-02, 4.350909e-01, 6.233051e-01, 6.856977e-01, 1.104218e+00, 1.432120e+00, 8.668021e-01, 1.088809e-01, 1.095148e-01, 4.803179e-01, 5.094800e-01, 6.989024e-01, 4.194937e-01, 9.139560e-01, 1.352493e-01, 1.589810e+00, 3.269271e-01, 1.248600e+00,
1.200000e+00	7.261357e-01, 3.367348e-01, 3.076039e-02, 4.081600e-01, 6.944855e-01, 9.199233e-01, 1.168464e+00, 1.621352e+00, 5.846973e-01, 6.045551e-02, 7.477235e-02, 4.697685e-01, 5.244178e-01, 6.301476e-01, 2.995161e-01, 8.184850e-01, 1.137993e-01, 1.681845e+00, 3.734624e-01, 1.025194e+00,
1.400000e+00	8.420500e-01, 3.626044e-01, 1.612222e-02, 2.797620e-01, 7.269012e-01, 1.064104e+00, 9.681407e-01, 1.458501e+00, 4.423787e-01, 3.007205e-02, 3.475536e-02, 5.054943e-01, 5.735309e-01, 7.720596e-01, 2.489688e-01, 1.050252e+00, 1.419503e-01, 1.594294e+00, 3.587614e-01, 7.384168e-01,
1.600000e+00	7.681323e-01, 4.680896e-01, 9.592316e-03, 1.880736e-01, 7.528619e-01, 1.064285e+00, 6.446832e-01, 1.239547e+00, 3.041476e-01, 2.498446e-02, 2.100436e-02, 4.098084e-01, 6.362230e-01, 4.804116e-01, 1.902753e-01, 1.136595e+00, 1.897585e-01, 1.674625e+00, 4.481150e-01, 7.456389e-01,
1.800000e+00	8.211797e-01, 5.147635e-01, 6.044582e-03, 1.409441e-01, 6.475073e-01, 1.157571e+00, 6.108199e-01, 1.593453e+00, 2.552689e-01, 1.375763e-02, 1.344499e-02, 2.594133e-01, 6.448545e-01, 3.288921e-01, 1.329401e-01, 1.117595e+00, 2.340069e-01, 1.184326e+00, 4.748172e-01, 6.857241e-01,
2.000000e+00	9.467077e-01, 5.445929e-01, 6.157644e-03, 9.084276e-02, 7.270598e-01, 1.045332e+00, 3.868766e-01, 1.466538e+00, 1.862370e-01, 1.230825e-02, 8.653226e-03, 2.317137e-01, 5.284173e-01, 2.137940e-01, 9.252477e-02, 1.265976e+00, 2.469862e-01, 1.287147e+00, 4.668366e-01, 4.592010e-01,
0.000000e+00	6.452332e-01, 6.876790e-01, 2.311937e+00, 1.221564e+00, 2.504791e-01, 3.088896e+00, 2.907524e+00, 1.100155e+00, 2.433462e+00, 7.815189e-01, 1.626453e+00, 3.510707e-01, 1.090393e-01, 4.146342e-01, 2.195146e+00, 1.465100e+00, 1.304329e+00, 6.541494e-01, 1.625669e+00, 1.394075e-01,
2.000000e-01	3.966377e-01, 3.458934e-01, 1.805329e+00, 9.926605e-01, 4.435875e-01, 2.303603e+00, 1.600671e+00, 1.241898e+00, 2.332262e+00, 5.235162e-01, 1.401314e+00, 3.824340e-01, 5.639958e-02, 7.684051e-01, 1.672736e+00, 1.309750e+00, 1.109899e+00, 5.519284e-01, 1.117921e+00, 5.139889e-01,
4.000000e-01	2.768786e-01, 2.080977e-01, 1.122435e+00, 7.845216e-01, 5.959848e-01, 1.139206e+00, 1.183370e+00, 1.101471e+00, 1.678005e+00, 2.895613e-01, 7.134166e-01, 6.101553e-01, 4.999824e-02, 8.950951e-01, 1.268750e+00, 8.108431e-01, 7.817174e-01, 4.041895e-01, 7.827548e-01, 6.798491e-01,
6.000000e-01	3.677774e-01, 2.116916e-01, 6.024630e-01, 6.090490e-01, 5.787616e-01, 7.816191e-01, 9.110167e-01, 1.457988e+00, 1.764731e+00, 1.622501e-01, 5.217435e-01, 5.623890e-01, 2.666408e-02, 9.172517e-01, 9.328111e-01, 6.502313e-01, 4.839911e-01, 2.720562e-01, 6.432694e-01, 4.701028e-01,
8.000000e-01	4.263418e-01, 1.298657e-01, 3.112325e-01, 4.229973e-01, 6.636887e-01, 5.256537e-01, 5.542519e-01, 1.461669e+00, 1.257012e+00, 1.281129e-01, 2.974152e-01, 4.786976e-01, 2.145300e-02, 5.207372e-01, 6.254181e-01, 9.336633e-01, 3.501670e-01, 2.515631e-01, 5.762514e-01, 5.436271e-01,
1.000000e+00	5.936064e-01, 7.760729e-02, 1.606274e-01, 3.594877e-01, 6.910723e-01, 3.899315e-01, 5.504659e-01, 1.561827e+00, 1.132705e+00, 6.242001e-02, 1.293889e-01, 3.557992e-01, 1.396511e-02, 3.460464e-01, 4.778285e-01, 1.067217e+00, 1.996495e-01, 3.650397e-01, 5.688223e-01, 4.341418e-01,
1.200000e+00	6.903531e-01, 5.218174e-02, 1.012433e-01, 1.944863e-01, 7.646067e-01, 4.700291e-01, 2.783536e-01, 1.173588e+00, 8.813543e-01, 4.483223e-02, 1.117324e-01, 2.418435e-01, 1.291457e-02, 2.441007e-01, 2.791509e-01, 9.299575e-01, 1.182819e-01, 5.165324e-01, 5.451351e-01, 3.273948e-01,
1.400000e+00	7.884011e-01, 8.380499e-02, 5.130964e-02, 1.781970e-01, 8.308861e-01, 6.803477e-01, 2.471987e-01, 1.185676e+00, 5.759994e-01, 2.790200e-02, 6.010158e-02, 1.627386e-01, 1.515760e-02, 1.346479e-01, 2.462455e-01, 1.112049e+00, 1.030973e-01, 6.287035e-01, 4.885206e-01, 2.508425e-01,
1.600000e+00	7.218260e-01, 2.482839e-01, 3.034686e-02, 1.230080e-01, 8.164375e-01, 7.744436e-01, 1.670984e-01, 1.201608e+00, 4.441620e-01, 1.928861e-02, 2.492667e-02, 1.161846e-01, 1.960176e-02, 7.967232e-02, 2.006619e-01, 1.072153e+00, 1.023582e-01, 7.614891e-01, 4.868869e-01, 2.451849e-01,
1.800000e+00	7.332229e-01, 3.641340e-01, 1.962229e-02, 7.214422e-02, 7.541542e-01, 1.161786e+00, 1.168264e-01, 1.314655e+00, 3.700947e-01, 1.588205e-02, 1.801694e-02, 8.410090e-02, 4.689335e-02, 5.097316e-02, 1.500943e-01, 1.190700e+00, 1.491438e-01, 7.525895e-01, 4.960412e-01, 2.020952e-01,
2.000000e+00	8.194179e-01, 4.476201e-01, 1.216745e-02, 5.491612e-02, 6.376027e-01, 1.281335e+00, 7.407858e-02, 1.320683e+00, 2.523103e-01, 1.212960e-02, 9.761562e-03, 5.647421e-02, 8.045262e-02, 2.926707e-02, 1.057853e-01, 1.105860e+00, 2.346225e-01, 8.271509e-01, 4.729968e-01, 1.584383e-01,
0.000000e+00	1.256720e+00, 2.608788e+00, 6.035142e-01, 3.173858e-01, 2.197044e+00, 2.036188e+00, 1.413735e+00, 4.758785e-01, 2.560671e+00, 5.663588e-01, 2.940302e+00, 1.286382e-01, 1.838601e+00, 1.418903e-01, 1.620438e+00, 9.243282e-01, 4.593543e-01, 1.581258e+00, 1.660217e+00, 1.342500e+00,
2.000000e-01	6.809379e-01, 1.480563e+00, 3.564774e-01, 1.949567e-01, 1.659787e+00, 1.333217e+00, 1.195853e+00, 7.742840e-01, 2.348045e+00, 5.143836e-01, 1.592196e+00, 3.640578e-01, 1.402230e+00, 4.624150e-01, 1.481213e+00, 5.684252e-01, 4.212813e-01, 1.783794e+00, 1.102429e+00, 1.630257e+00,
4.000000e-01	5.523510e-01, 1.123793e+00, 1.583184e-01, 9.658303e-02, 8.855704e-01, 9.095605e-01, 1.343786e+00, 9.028191e-01, 2.690245e+00, 4.516679e-01, 8.907688e-01, 5.125614e-01, 1.154972e+00, 6.466194e-01, 1.436377e+00, 3.929557e-01, 3.372579e-01, 1.269591e+00, 7.045516e-01, 1.513646e+00,
6.000000e-01	3.569958e-01, 8.676905e-01, 1.013362e-01, 9.272678e-02, 8.556501e-01, 5.202673e-01, 1.043560e+00, 9.154435e-01, 2.106874e+00, 3.239998e-01, 5.871858e-01, 5.500620e-01, 9.889127e-01, 7.912464e-01, 9.765188e-01, 3.363317e-01, 1.830627e-01, 1.339758e+00, 4.366954e-01, 1.177002e+00,
8.000000e-01	4.691642e-01, 4.857560e-01, 5.899937e-02, 4.349034e-02, 6.984126e-01, 3.287174e-01, 1.196401e+00, 1.100655e+00, 1.444874e+00, 2.085109e-01, 3.322434e-01, 5.904592e-01, 7.454612e-01, 9.937202e-01, 8.272955e-01, 5.237461e-01, 1.338590e-01, 1.192391e+00, 4.103708e-01, 8.486702e-01,
1.000000e+00	5.959830e-01, 2.798023e-01, 4.273061e-02, 3.920122e-02, 6.344967e-01, 2.371077e-01, 8.704425e-01, 1.076937e+00, 1.203167e+00, 1.606312e-01, 1.729070e-01, 5.397673e-01, 8.114516e-01, 6.891223e-01, 5.268131e-01, 6.933191e-01, 7.592224e-02, 1.054569e+00, 4.605245e-01, 6.912907e-01,
1.200000e+00	7.288529e-01, 2.756052e-01, 1.891203e-02, 3.416840e-02, 6.989173e-01, 3.147274e-01, 6.221143e-01, 1.383571e+00, 9.912190e-01, 1.028353e-01, 9.618198e-02, 3.190728e-01, 6.104012e-01, 4.622736e-01, 4.167998e-01, 9.429717e-01, 5.215301e-02, 1.081312e+00, 4.630847e-01, 5.610214e-01,
1.400000e+00	7.520737e-01, 3.904398e-01, 1.152674e-02, 1.746621e-02, 7.928119e-01, 6.021358e-01, 4.825957e-01, 1.491122e+00, 7.432199e-01, 6.778988e-02, 4.204900e-02, 2.723613e-01, 5.106953e-01, 2.492610e-01, 3.417679e-01, 1.239228e+00, 3.214413e-02, 1.121155e+00, 4.210772e-01, 5.526753e-01,
1.600000e+00	8.845108e-01, 5.364993e-01, 5.317273e-03, 1.502640e-02, 7.500834e-01, 8.168347e-01, 3.522373e-01, 1.231150e+00, 5.298740e-01, 4.218372e-02, 3.526268e-02, 2.121331e-01, 4.821110e-01, 1.594702e-01, 2.090056e-01, 9.189970e-01, 4.274702e-02, 1.093619e+00, 4.401233e-01, 3.812507e-01,
1.800000e+00	8.037090e-01, 5.835642e-01, 3.622894e-03, 1.288293e-02, 6.022083e-01, 8.339715e-01, 2.211485e-01, 1.519834e+00, 4.377221e-01, 2.909716e-02, 2.153378e-02, 1.284045e-01, 4.795899e-01, 9.343549e-02, 1.826256e-01, 1.099150e+00, 8.471698e-02, 7.975447e-01, 5.496206e-01, 3.103907e-01,
2.000000e+00	8.203365e-01, 5.518550e-01, 2.632052e-03, 1.124078e-02, 7.141543e-01, 1.026381e+00, 1.801361e-01, 1.534548e+00, 2.428108e-01, 2.388662e-02, 1.123733e-02, 1.089319e-01, 4.334967e-01, 6.870368e-02, 1.587113e-01, 1.005484e+00, 1.578289e-01, 1.096830e+00, 4.712997e-01, 2.081312e-01,
0.000000e+00	3.564049e+00, 2.176350e+00, 2.255069e+00, 5.016217e-01, 2.944514e+00, 3.515132e-01, 2.344251e+00, 2.031317e+00, 2.047492e-01, 9.057767e-01, 2.723011e+00, 9.095024e-01, 1.845599e-01, 1.457748e+00, 2.256511e+00, 2.994506e+00, 1.621016e+00, 2.817833e+00, 1.002443e+00, 3.682421e-01,
2.000000e-01	1.661341e+00, 1.577607e+00, 2.056652e+00, 7.155914e-01, 1.954119e+00, 7.005271e-01, 1.622221e+00, 1.469062e+00, 5.691446e-01, 5.020904e-01, 1.499620e+00, 8.493844e-01, 3.632671e-01, 1.267659e+00, 1.858755e+00, 2.011829e+00, 1.050802e+00, 2.400848e+00, 5.812686e-01, 3.160786e-01,
4.000000e-01	1.148587e+00, 8.190967e-01, 8.960822e-01, 6.632180e-01, 1.154867e+00, 7.529825e-01, 1.112835e+00, 1.696573e+00, 8.309099e-01, 3.255050e-01, 1.090399e+00, 8.562570e-01, 3.479917e-01, 1.178526e+00, 1.235613e+00, 1.014848e+00, 7.043689e-01, 1.773266e+00, 5.063574e-01, 2.446845e-01,
6.000000e-01	8.105290e-01, 4.978908e-01, 6.476219e-01, 4.984566e-01, 8.813690e-01, 9.372068e-01, 7.872093e-01, 1.515053e+00, 7.825877e-01, 1.703937e-01, 5.160655e-01, 5.983068e-01, 3.996173e-01, 8.413996e-01, 8.682388e-01, 1.064025e+00, 4.446377e-01, 1.402646e+00, 5.373515e-01, 2.379346e-01,
8.000000e-01	8.581025e-01, 4.309877e-01, 3.157379e-01, 4.209606e-01, 7.709745e-01, 8.406498e-01, 5.441916e-01, 1.651428e+00, 8.016681e-01, 1.075577e-01, 3.614925e-01, 5.024283e-01, 4.266378e-01, 5.238720e-01, 6.479577e-01, 1.074471e+00, 3.235160e-01, 9.754713e-01, 4.491125e-01, 1.542102e-01,
1.000000e+00	8.221036e-01, 4.099169e-01, 1.967791e-01, 3.112088e-01, 7.418511e-01, 1.083723e+00, 3.692063e-01, 1.292147e+00, 5.050110e-01, 6.566321e-02, 1.917402e-01, 3.812741e-01, 3.494220e-01, 3.227244e-01, 5.234369e-01, 9.965064e-01, 2.633683e-01, 7.229780e-01, 5.432405e-01, 1.717022e-01,
1.200000e+00	8.682973e-01, 5.032301e-01, 1.113594e-01, 1.621750e-01, 7.190784e-01, 1.053955e+00, 2.572634e-01, 1.270318e+00, 4.279118e-01, 4.121152e-02, 1.276553e-01, 2.470361e-01, 2.349353e-01, 2.399791e-01, 3.693737e-01, 1.055821e+00, 2.396105e-01, 6.238393e-01, 5.196770e-01, 1.448338e-01,
1.400000e+00	7.395811e-01, 5.577764e-01, 4.857809e-02, 1.770778e-01, 6.286840e-01, 1.261920e+00, 1.501442e-01, 1.467112e+00, 3.638630e-01, 2.525728e-02, 7.285578e-02, 1.625310e-01, 1.689944e-01, 1.012558e-01, 2.383439e-01, 1.303941e+00, 2.952088e-01, 6.919629e-01, 5.140213e-01, 1.468652e-01,
1.600000e+00	8.881030e-01, 4.343434e-01, 3.494323e-02, 1.166425e-01, 8.261407e-01, 1.311790e+00, 1.234109e-01, 1.458669e+00, 2.698837e-01, 2.089810e-02, 4.060639e-02, 1.080162e-01, 1.261425e-01, 8.285238e-02, 2.000987e-01, 1.187376e+00, 2.874050e-01, 8.072286e-01, 4.776031e-01, 9.323195e-02,
1.800000e+00	7.153922e-01, 6.380425e-01, 2.038789e-02, 9.044328e-02, 7.347155e-01, 1.196077e+00, 8.386860e-02, 1.575293e+00, 1.687537e-01, 1.055784e-02, 2.085555e-02, 8.765969e-02, 1.152220e-01, 5.070842e-02, 1.662265e-01, 1.132192e+00, 2.964801e-01, 7.778659e-01, 5.036623e-01, 8.000167e-02,
2.000000e+00	8.373076e-01, 7.181094e-01, 1.620727e-02, 8.276177e-02, 7.748031e-01, 1.003901e+00, 4.660888e-02, 1.722872e+00, 1.496066e-01, 9.801410e-03, 1.488968e-02, 5.823338e-02, 9.388496e-02, 3.127680e-02, 1.023605e-01, 1.237872e+00, 3.619994e-01, 7.506452e-01, 5.343225e-01, 8.501772e-02,
0.000000e+00	6.644452e-02, 1.747908e+00, 2.053694e+00, 9.028505e-01, 6.513746e-01, 7.939780e-01, 2.178967e+00, 1.794768e+00, 1.320115e+00, 1.399634e+00, 2.369338e+00, 2.438293e+00, 1.708202e+00, 1.968261e+00, 2.043841e+00, 2.901016e-01, 5.639344e-01, 2.691432e-01, 1.091070e-01, 9.686057e-01,
2.000000e-01	3.840958e-02, 1.385229e+00, 1.013998e+00, 6.774278e-01, 8.440011e-01, 6.259104e-01, 1.694266e+00, 1.352670e+00, 1.550405e+00, 8.216973e-01, 1.607994e+00, 1.656370e+00, 8.973740e-01, 1.326478e+00, 1.317278e+00, 1.885847e-01, 3.402573e-01, 1.906836e-01, 2.780589e-01, 7.457589e-01,
4.000000e-01	5.276370e-02, 9.889545e-01, 6.524612e-01, 4.495819e-01, 6.103148e-01, 4.208655e-01, 1.388970e+00, 8.701925e-01, 1.533049e+00, 5.958225e-01, 8.854510e-01, 1.449146e+00, 6.327545e-01, 1.593795e+00, 1.007866e+00, 1.490942e-01, 2.253259e-01, 1.511958e-01, 3.656810e-01, 5.639125e-01,
6.000000e-01	1.333688e-01, 6.300232e-01, 3.439159e-01, 3.563286e-01, 5.842155e-01, 2.671292e-01, 7.675511e-01, 6.543480e-01, 1.305857e+00, 4.579862e-01, 5.189063e-01, 1.369835e+00, 3.549561e-01, 1.034972e+00, 1.040851e+00, 2.108591e-01, 1.240931e-01, 1.169536e-01, 3.828569e-01, 4.571447e-01,
8.000000e-01	2.245338e-01, 3.541048e-01, 1.903574e-01, 2.536461e-01, 7.690005e-01, 2.814926e-01, 6.540686e-01, 4.657756e-01, 1.283906e+00, 4.846568e-01, 2.741750e-01, 7.174823e-01, 2.140155e-01, 7.750851e-01, 1.077095e+00, 4.069694e-01, 6.593285e-02, 8.055701e-02, 4.690665e-01, 4.313150e-01,
1.000000e+00	3.860596e-01, 2.478664e-01, 1.089932e-01, 1.394969e-01, 5.577859e-01, 3.176873e-01, 4.810959e-01, 3.299987e-01, 9.361289e-01, 4.298803e-01, 1.656620e-01, 6.832282e-01, 2.040882e-01, 5.147652e-01, 1.020388e+00, 5.538474e-01, 4.594835e-02, 6.051229e-02, 4.480171e-01, 3.507035e-01,
1.200000e+00	4.766383e-01, 2.091295e-01, 6.914963e-02, 1.100858e-01, 6.284133e-01, 5.445202e-01, 2.703665e-01, 1.943150e-01, 7.340623e-01, 4.209869e-01, 1.002251e-01, 4.632370e-01, 1.425447e-01, 3.094205e-01, 9.058497e-01, 6.883900e-01, 3.042992e-02, 4.882210e-02, 5.325762e-01, 2.379467e-01,
1.400000e+00	4.593143e-01, 1.887426e-01, 4.253405e-02, 7.029130e-02, 7.638213e-01, 6.234619e-01, 1.656571e-01, 1.420022e-01, 6.587638e-01, 4.189676e-01, 5.488441e-02, 3.224862e-01, 7.970911e-02, 1.441411e-01, 8.162164e-01, 8.010650e-01, 3.140802e-02, 3.426113e-02, 4.329924e-01, 2.494490e-01,
1.600000e+00	6.196095e-01, 1.657803e-01, 2.236691e-02, 5.066375e-02, 7.586787e-01, 9.120404e-01, 1.415824e-01, 1.068568e-01, 6.614009e-01, 4.233087e-01, 3.516589e-02, 2.285464e-01, 6.001611e-02, 1.136524e-01, 6.632488e-01, 8.299891e-01, 4.923527e-02, 2.497796e-02, 4.617818e-01, 1.810801e-01,
1.800000e+00	6.547202e-01, 2.485340e-01, 1.189288e-02, 3.501309e-02, 8.276338e-01, 1.015867e+00, 1.338480e-01, 7.977600e-02, 5.278085e-01, 4.261691e-01, 1.510902e-02, 1.614135e-01, 3.564135e-02, 7.167092e-02, 8.145870e-01, 1.096853e+00, 9.103306e-02, 1.951762e-02, 5.526095e-01, 1.631377e-01,
2.000000e+00	5.862890e-01, 3.522970e-01, 7.230310e-03, 2.594786e-02, 6.837752e-01, 9.767346e-01, 7.193069e-02, 6.012009e-02, 4.533554e-01, 4.446622e-01, 1.176642e-02, 1.196404e-01, 2.227438e-02, 4.310665e-02, 7.486240e-01, 9.544656e-01, 1.583457e-01, 1.511125e-02, 5.542448e-01, 1.366268e-01,
0.000000e+00	2.323363e+00, 1.456734e+00, 2.345620e+00, 1.222587e+00, 2.179912e+00, 2.698658e+00, 1.281909e+00, 1.887839e-01, 2.172895e-01, 1.587013e+00, 1.129281e+00, 8.535387e-01, 1.195784e+00, 1.846561e+00, 2.379248e+00, 2.631612e+00, 2.008942e+00, 1.146250e+00, 8.894073e-01, 1.679574e+00,
2.000000e-01	1.469462e+00, 8.562704e-01, 1.885596e+00, 9.411188e-01, 1.016697e+00, 1.791234e+00, 1.418113e+00, 1.257821e-01, 5.090407e-01, 9.431242e-01, 9.189236e-01, 8.006771e-01, 7.200495e-01, 1.793657e+00, 1.976263e+00, 1.295205e+00, 1.618582e+00, 8.541330e-01, 5.106611e-01, 1.367317e+00,
4.000000e-01	9.020203e-01, 6.943912e-01, 1.177470e+00, 6.157874e-01, 7.659577e-01, 1.560514e+00, 1.100943e+00, 8.796636e-02, 8.354910e-01, 8.216680e-01, 7.758458e-01, 7.087549e-01, 5.170839e-01, 1.318660e+00, 1.479666e+00, 9.403579e-01, 9.964174e-01, 6.740638e-01, 4.130323e-01, 1.300789e+00,
6.000000e-01	5.179203e-01, 5.005287e-01, 6.948439e-01, 3.799011e-01, 6.348198e-01, 1.415825e+00, 9.714242e-01, 6.327007e-02, 1.166570e+00, 7.824277e-01, 5.773929e-01, 8.764735e-01, 3.953867e-01, 1.254942e+00, 1.224108e+00, 6.565642e-01, 7.566134e-01, 4.518258e-01, 3.822632e-01, 8.043190e-01,
8.000000e-01	3.428244e-01, 3.532050e-01, 3.318844e-01, 2.906509e-01, 6.229329e-01, 9.763250e-01, 7.069577e-01, 3.692476e-02, 1.123423e+00, 6.340752e-01, 3.712089e-01, 6.232962e-01, 2.327686e-01, 8.011871e-01, 1.482105e+00, 4.243014e-01, 5.825840e-01, 3.719856e-01, 3.847252e-01, 8.065673e-01,
1.000000e+00	2.839949e-01, 2.114900e-01, 2.615593e-01, 2.369818e-01, 8.694670e-01, 7.103189e-01, 6.130047e-01, 2.825105e-02, 1.111906e+00, 4.864680e-01, 1.820183e-01, 4.584309e-01, 1.292012e-01, 4.674729e-01, 1.043876e+00, 4.284505e-01, 2.852496e-01, 2.699482e-01, 4.070586e-01, 6.185896e-01,
1.200000e+00	3.556219e-01, 1.382408e-01, 1.318435e-01, 1.431596e-01, 6.829787e-01, 5.251348e-01, 4.376319e-01, 2.007553e-02, 1.134316e+00, 5.846011e-01, 9.508158e-02, 3.340564e-01, 8.671517e-02, 3.753382e-01, 9.678816e-01, 4.328388e-01, 2.384906e-01, 1.998847e-01, 5.785727e-01, 5.945234e-01,
1.400000e+00	4.245816e-01, 8.335403e-02, 7.074324e-02, 1.051339e-01, 5.853028e-01, 5.691219e-01, 3.679967e-01, 1.428187e-02, 7.917350e-01, 4.326117e-01, 5.867634e-02, 1.798907e-01, 7.947183e-02, 2.705819e-01, 1.038550e+00, 4.811070e-01, 1.241266e-01, 1.762078e-01, 4.316682e-01, 3.708728e-01,
1.600000e+00	5.397702e-01, 6.644393e-02, 3.861073e-02, 7.012626e-02, 7.078006e-01, 6.655491e-01, 2.725534e-01, 1.048984e-02, 8.716607e-01, 4.527929e-01, 3.283027e-02, 1.860222e-01, 4.018957e-02, 1.693872e-01, 9.819104e-01, 7.598009e-01, 8.083797e-02, 1.014215e-01, 5.200340e-01, 3.432717e-01,
1.800000e+00	5.785210e-01, 9.187060e-02, 2.252554e-02, 4.094916e-02, 8.156270e-01, 8.160978e-01, 1.802981e-01, 7.438468e-03, 5.470989e-01, 4.686751e-01, 1.824570e-02, 1.369154e-01, 2.649269e-02, 8.126740e-02, 8.253158e-01, 7.645044e-01, 8.413352e-02, 8.991136e-02, 4.078378e-01, 2.599247e-01,
2.000000e+00	6.037368e-01, 1.382682e-01, 1.395776e-02, 3.544428e-02, 6.792343e-01, 9.606602e-01, 1.092211e-01, 5.105115e-03, 7.402658e-01, 4.649866e-01, 1.133709e-02, 7.512180e-02, 2.111802e-02, 4.496269e-02, 7.878484e-01, 7.610099e-01, 9.052589e-02, 8.310412e-02, 3.599130e-01, 2.407288e-01,
0.000000e+00	2.583061e+00, 8.042043e-01, 2.032558e+00, 1.552985e-01, 4.824720e-01, 2.949055e+00, 3.096315e-01, 1.260235e+00, 6.558656e-01, 1.171640e+00, 1.221231e+00, 1.367661e+00, 2.467956e+00, 1.145508e+00, 1.872966e+00, 2.800973e+00, 9.595136e-01, 1.493495e+00, 1.412446e+00, 1.971798e+00,
2.000000e-01	1.541857e+00, 8.180330e-01, 1.248996e+00, 3.614786e-01, 5.923946e-01, 2.118257e+00, 7.264121e-01, 1.649938e+00, 8.103396e-01, 8.211950e-01, 8.082341e-01, 8.598673e-01, 2.030377e+00, 6.655870e-01, 1.392090e+00, 1.870296e+00, 6.053374e-01, 1.387785e+00, 9.028768e-01, 2.122678e+00,
4.000000e-01	1.122230e+00, 7.729670e-01, 7.057791e-01, 2.961226e-01, 5.888248e-01, 1.489061e+00, 9.138384e-01, 1.366378e+00, 9.988333e-01, 4.108897e-01, 4.260730e-01, 6.864971e-01, 1.492939e+00, 4.914066e-01, 1.085258e+00, 1.147132e+00, 7.134233e-01, 1.325597e+00, 4.723975e-01, 1.342931e+00,
6.000000e-01	7.547607e-01, 7.584930e-01, 4.326801e-01, 3.167124e-01, 6.120765e-01, 1.297162e+00, 8.205346e-01, 1.477843e+00, 7.902286e-01, 2.409112e-01, 2.951412e-01, 6.167501e-01, 1.073628e+00, 3.860184e-01, 8.239566e-01, 1.023952e+00, 5.101947e-01, 1.329190e+00, 3.627589e-01, 1.071305e+00,
8.000000e-01	9.052900e-01, 6.786878e-01, 1.823143e-01, 2.429976e-01, 7.511549e-01, 1.070136e+00, 9.515741e-01, 1.518829e+00, 8.194304e-01, 1.076057e-01, 1.203740e-01, 4.356528e-01, 8.395016e-01, 3.768947e-01, 6.229082e-01, 8.558193e-01, 3.653243e-01, 1.194296e+00, 4.269647e-01, 1.134686e+00,
1.000000e+00	8.127357e-01, 7.596588e-01, 1.349409e-01, 1.640296e-01, 7.161027e-01, 1.076306e+00, 7.606847e-01, 1.695564e+00, 6.622491e-01, 7.026512e-02, 8.223222e-02, 4.130462e-01, 8.846559e-01, 3.111206e-01, 3.955609e-01, 9.808785e-01, 3.175062e-01, 1.268225e+00, 3.963768e-01, 7.679102e-01,
1.200000e+00	8.394590e-01, 5.942280e-01, 7.366738e-02, 1.241990e-01, 8.560784e-01, 1.020778e+00, 4.991228e-01, 1.505333e+00, 4.884080e-01, 5.668746e-02, 6.040191e-02, 2.865797e-01, 6.027623e-01, 2.288338e-01, 3.507918e-01, 1.008854e+00, 3.778107e-01, 1.352983e+00, 4.804215e-01, 7.009032e-01,
1.400000e+00	7.950795e-01, 6.628700e-01, 3.379113e-02, 9.911460e-02, 7.310295e-01, 1.390071e+00, 4.174960e-01, 1.465527e+00, 3.095972e-01, 3.578650e-02, 3.292273e-02, 2.367060e-01, 5.615055e-01, 1.477589e-01, 1.984633e-01, 1.145481e+00, 3.139387e-01, 1.194954e+00, 4.524404e-01, 4.174750e-01,
1.600000e+00	8.164376e-01, 6.817956e-01, 2.931234e-02, 8.116422e-02, 7.436081e-01, 1.197799e+00, 3.166689e-01, 1.501846e+00, 2.704888e-01, 2.470433e-02, 1.860667e-02, 1.483571e-01, 6.264827e-01, 7.466060e-02, 1.798918e-01, 1.073898e+00, 3.101736e-01, 1.341005e+00, 4.821810e-01, 4.449312e-01,
1.800000e+00	8.301186e-01, 5.342422e-01, 1.565538e-02, 8.177079e-02, 6.485825e-01, 1.027835e+00, 2.228959e-01, 1.201798e+00, 2.098610e-01, 1.614425e-02, 1.236048e-02, 1.304030e-01, 5.868626e-01, 3.760116e-02, 1.105751e-01, 1.284676e+00, 3.478950e-01, 1.407648e+00, 4.191826e-01, 3.426742e-01,
2.000000e+00	7.563395e-01, 7.299103e-01, 1.361935e-02, 6.260403e-02, 7.199256e-01, 1.494791e+00, 1.414341e-01, 1.463075e+00, 1.558592e-01, 9.669831e-03, 6.385282e-03, 7.271587e-02, 6.130096e-01, 3.402524e-02, 9.470287e-02, 1.167769e+00, 3.847077e-01, 1.334294e+00, 5.279522e-01, 2.667761e-01,
0.000000e+00	1.512010e+00, 2.049239e-01, 1.737207e+00, 1.271510e+00, 2.215463e+00, 1.664213e+00, 2.928157e+00, 9.561679e-02, 9.893195e-01, 1.888300e+00, 1.657275e+00, 2.941736e+00, 2.717918e+00, 1.411646e+00, 5.531881e-01, 2.676682e+00, 1.945156e+00, 2.667859e+00, 7.199783e-01, 2.754949e+00,
2.000000e-01	1.133756e+00, 2.924852e-01, 1.297521e+00, 9.513489e-01, 1.589589e+00, 1.164079e+00, 1.821102e+00, 4.795248e-01, 8.616881e-01, 9.988917e-01, 1.253308e+00, 2.301068e+00, 2.433558e+00, 1.289779e+00, 6.271985e-01, 2.073574e+00, 1.340067e+00, 2.298558e+00, 4.629426e-01, 2.397317e+00,
4.000000e-01	9.446058e-01, 5.261779e-01, 9.464322e-01, 6.014203e-01, 1.072012e+00, 1.125812e+00, 1.793601e+00, 8.554692e-01, 7.187871e-01, 9.201224e-01, 7.923176e-01, 1.828578e+00, 1.719647e+00, 1.275838e+00, 5.705312e-01, 1.754522e+00, 9.269208e-01, 1.976221e+00, 4.355836e-01, 1.693169e+00,
6.000000e-01	1.001125e+00, 5.940544e-01, 5.911444e-01, 5.674907e-01, 7.355894e-01, 1.079988e+00, 1.572939e+00, 8.921276e-01, 5.633055e-01, 7.491690e-01, 5.317655e-01, 1.148590e+00, 1.716214e+00, 1.041259e+00, 5.329779e-01, 1.284754e+00, 5.810482e-01, 2.117055e+00, 4.227132e-01, 1.449664e+00,
8.000000e-01	8.181754e-01, 4.873458e-01, 3.734485e-01, 3.727550e-01, 6.980681e-01, 1.341922e+00, 1.379491e+00, 9.832497e-01, 4.075350e-01, 4.075812e-01, 3.561985e-01, 1.142488e+00, 9.679491e-01, 1.022406e+00, 5.709924e-01, 1.268991e+00, 4.848921e-01, 1.632929e+00, 4.895595e-01, 1.064090e+00,
1.000000e+00	7.652695e-01, 5.731700e-01, 2.157974e-01, 3.141202e-01, 6.994479e-01, 1.080250e+00, 1.247524e+00, 1.204659e+00, 3.135960e-01, 3.101753e-01, 1.833114e-01, 1.142594e+00, 9.283186e-01, 1.150118e+00, 5.016261e-01, 1.223388e+00, 4.930132e-01, 1.680987e+00, 5.531502e-01, 8.802278e-01,
1.200000e+00	7.656072e-01, 5.981101e-01, 1.017538e-01, 1.906723e-01, 6.628929e-01, 1.187758e+00, 1.043314e+00, 1.173853e+00, 2.522868e-01, 2.501667e-01, 1.247679e-01, 9.378601e-01, 8.344610e-01, 1.047089e+00, 4.874589e-01, 1.234471e+00, 3.680733e-01, 1.383850e+00, 4.473981e-01, 6.256664e-01,
1.400000e+00	7.031395e-01, 5.584709e-01, 6.883788e-02, 1.165641e-01, 5.858097e-01, 1.336069e+00, 7.315795e-01, 1.248236e+00, 2.045727e-01, 1.938404e-01, 7.231394e-02, 6.775763e-01, 6.017944e-01, 7.612782e-01, 2.928334e-01, 1.315694e+00, 3.565054e-01, 1.019426e+00, 5.369593e-01, 6.138435e-01,
1.600000e+00	9.458608e-01, 6.877642e-01, 4.182139e-02, 1.082987e-01, 6.020651e-01, 1.003466e+00, 5.536956e-01, 1.218886e+00, 1.813983e-01, 1.227335e-01, 3.962180e-02, 5.114060e-01, 4.785526e-01, 4.124312e-01, 2.280048e-01, 1.282878e+00, 2.998324e-01, 9.379638e-01, 5.889412e-01, 5.624273e-01,
1.800000e+00	8.613705e-01, 7.003035e-01, 2.890902e-02, 7.929094e-02, 6.435089e-01, 1.413031e+00, 4.210038e-01, 1.194658e+00, 1.223964e-01, 6.624744e-02, 2.575979e-02, 4.169963e-01, 4.851934e-01, 2.581212e-01, 2.036673e-01, 1.155640e+00, 3.565336e-01, 1.102656e+00, 4.007198e-01, 4.212202e-01,
2.000000e+00	7.012062e-01, 5.818675e-01, 1.863495e-02, 5.118009e-02, 5.615606e-01, 1.153078e+00, 3.003558e-01, 1.237986e+00, 8.348319e-02, 5.728695e-02, 1.218617e-02, 3.193691e-01, 4.332314e-01, 1.873000e-01, 1.557156e-01, 1.091059e+00, 3.508380e-01, 9.115554e-01, 4.891566e-01, 3.520958e-01,
0.000000e+00	2.915659e+00, 2.214055e+00, 3.683174e-01, 8.415118e-01, 2.947240e+00, 7.260237e-01, 2.309124e+00, 2.585699e+00, 2.745033e+00, 3.584761e-01, 1.766444e+00, 2.592714e+00, 2.768940e+00, 2.324316e+00, 4.785304e-01, 1.436286e+00, 2.050796e+00, 2.426430e+00, 4.583571e-01, 2.676090e+00,
2.000000e-01	1.980766e+00, 1.688077e+00, 6.489584e-01, 1.025967e+00, 1.700004e+00, 4.378568e-01, 2.226459e+00, 2.614142e+00, 2.116021e+00, 1.919083e-01, 9.826927e-01, 2.121504e+00, 2.186925e+00, 1.743169e+00, 3.735160e-01, 1.380657e+00, 1.295927e+00, 2.554551e+00, 4.732536e-01, 1.931913e+00,
4.000000e-01	1.348212e+00, 1.109445e+00, 5.694114e-01, 8.099418e-01, 1.000855e+00, 2.514871e-01, 1.814415e+00, 1.901516e+00, 1.453159e+00, 1.256890e-01, 9.106019e-01, 1.572382e+00, 1.676932e+00, 1.444234e+00, 3.106937e-01, 1.133993e+00, 8.197053e-01, 1.819521e+00, 4.877784e-01, 1.525883e+00,
6.000000e-01	1.121483e+00, 6.819988e-01, 2.757748e-01, 8.786527e-01, 9.553238e-01, 1.879655e-01, 1.475995e+00, 2.103976e+00, 9.925411e-01, 7.118945e-02, 4.424175e-01, 1.686307e+00, 1.230003e+00, 1.366587e+00, 1.572320e-01, 1.495235e+00, 4.196774e-01, 1.944172e+00, 4.779356e-01, 1.399303e+00,
8.000000e-01	1.010722e+00, 5.260426e-01, 1.860303e-01, 6.885562e-01, 7.477340e-01, 3.585031e-01, 1.362329e+00, 1.678988e+00, 9.136420e-01, 4.078916e-02, 3.091770e-01, 1.148897e+00, 8.695837e-01, 1.434593e+00, 1.285531e-01, 1.044729e+00, 2.998355e-01, 1.582503e+00, 4.610245e-01, 1.062656e+00,
1.000000e+00	9.147676e-01, 3.378559e-01, 9.122983e-02, 4.184575e-01, 6.893036e-01, 5.638072e-01, 9.584188e-01, 1.567875e+00, 6.134024e-01, 2.474152e-02, 1.663525e-01, 1.015345e+00, 9.269818e-01, 1.276227e+00, 1.077727e-01, 1.286768e+00, 1.317168e-01, 1.633172e+00, 4.485092e-01, 8.298031e-01,
1.200000e+00	7.368450e-01, 4.082050e-01, 6.288228e-02, 3.341774e-01, 5.986528e-01, 8.823373e-01, 9.842566e-01, 1.497173e+00, 5.015608e-01, 1.263441e-02, 1.152597e-01, 8.840839e-01, 7.534757e-01, 9.055465e-01, 7.612927e-02, 1.129582e+00, 1.212421e-01, 1.522167e+00, 5.699197e-01, 6.438503e-01,
1.400000e+00	8.639253e-01, 6.139453e-01, 2.412302e-02, 1.989690e-01, 6.955541e-01, 9.587975e-01, 6.120664e-01, 1.325462e+00, 4.482544e-01, 9.379003e-03, 5.835961e-02, 6.940123e-01, 5.781375e-01, 6.493742e-01, 6.684706e-02, 1.186516e+00, 1.275428e-01, 1.356012e+00, 4.414099e-01, 4.850590e-01,
1.600000e+00	8.465701e-01, 5.949357e-01, 1.838004e-02, 1.720110e-01, 7.029328e-01, 1.109037e+00, 5.211757e-01, 1.390037e+00, 2.629414e-01, 6.141589e-03, 3.397169e-02, 5.201816e-01, 5.946294e-01, 3.207094e-01, 4.049398e-02, 1.324347e+00, 1.727308e-01, 1.400013e+00, 4.509696e-01, 4.173066e-01,
1.800000e+00	8.798677e-01, 6.655553e-01, 1.104504e-02, 1.199327e-01, 5.936911e-01, 1.205550e+00, 3.633299e-01, 1.364511e+00, 2.505930e-01, 4.330442e-03, 1.622556e-02, 3.256554e-01, 4.846660e-01, 2.830473e-01, 3.151451e-02, 1.293307e+00, 2.063476e-01, 1.349592e+00, 5.361628e-01, 3.849111e-01,
2.000000e+00	8.153398e-01, 5.768514e-01, 6.681119e-03, 9.611303e-02, 7.743087e-01, 8.558202e-01, 2.817841e-01, 1.412075e+00, 1.371736e-01, 3.295136e-03, 1.017539e-02, 2.501461e-01, 5.553603e-01, 1.603038e-01, 2.597936e-02, 1.283067e+00, 2.458703e-01, 1.384742e+00, 5.348388e-01, 3.350727e-01,
0.000000e+00	1.531774e+00, 3.281663e+00, 1.411826e+00, 1.913217e-01, 3.298987e+00, 1.786082e+00, 1.584624e+00, 2.333055e+00, 1.570468e+00, 9.256009e-01, 3.332213e+00, 2.855273e-01, 2.055655e+00, 7.579343e-01, 2.717704e+00, 1.613155e+00, 2.614703e+00, 7.548809e-01, 1.438386e+00, 1.936700e+00,
2.000000e-01	7.986010e-01, 1.946293e+00, 1.009763e+00, 4.328846e-01, 1.572716e+00, 1.041481e+00, 1.231564e+00, 2.547830e+00, 1.643910e+00, 6.378720e-01, 1.919134e+00, 3.512559e-01, 1.560146e+00, 8.419211e-01, 2.037131e+00, 1.223464e+00, 1.691905e+00, 7.934778e-01, 7.899377e-01, 2.189577e+00,
4.000000e-01	4.872027e-01, 1.172391e+00, 1.155493e+00, 5.791069e-01, 1.068390e+00, 6.459331e-01, 1.005562e+00, 1.817918e+00, 1.836916e+00, 3.022546e-01, 1.648515e+00, 6.008024e-01, 9.721972e-01, 9.235160e-01, 1.334965e+00, 9.499032e-01, 1.039899e+00, 1.140858e+00, 5.440638e-01, 1.918734e+00,
6.000000e-01	5.235685e-01, 7.411207e-01, 6.602257e-01, 6.175421e-01, 7.760705e-01, 4.107833e-01, 1.297052e+00, 2.024505e+00, 1.514627e+00, 2.041663e-01, 9.026785e-01, 5.510502e-01, 7.570862e-01, 9.160585e-01, 7.452828e-01, 6.328980e-01, 6.134156e-01, 1.036537e+00, 3.649028e-01, 1.520122e+00,
8.000000e-01	5.203145e-01, 5.644697e-01, 4.011422e-01, 5.022851e-01, 7.796851e-01, 2.960120e-01, 1.125959e+00, 1.699657e+00, 1.196502e+00, 9.302395e-02, 5.136439e-01, 6.272735e-01, 5.544680e-01, 9.633804e-01, 6.802275e-01, 6.980945e-01, 3.877678e-01, 1.218846e+00, 2.359919e-01, 1.187301e+00,
1.000000e+00	6.373608e-01, 3.528905e-01, 2.393081e-01, 4.543938e-01, 6.688815e-01, 3.207259e-01, 1.198695e+00, 1.786150e+00, 1.205678e+00, 6.935699e-02, 3.511726e-01, 6.475403e-01, 5.448330e-01, 9.054881e-01, 5.812507e-01, 1.029359e+00, 2.180432e-01, 1.133870e+00, 2.243995e-01, 8.840412e-01,
1.200000e+00	5.967925e-01, 2.976473e-01, 9.715212e-02, 2.806620e-01, 7.077410e-01, 6.823179e-01, 7.948772e-01, 1.525038e+00, 6.925344e-01, 3.718467e-02, 1.562338e-01, 5.657613e-01, 6.069104e-01, 9.339109e-01, 3.433910e-01, 9.661034e-01, 1.206934e-01, 9.622369e-01, 3.941030e-01, 7.639032e-01,
1.400000e+00	6.468629e-01, 3.609584e-01, 5.690254e-02, 2.078845e-01, 6.854023e-01, 7.206104e-01, 6.480027e-01, 1.645502e+00, 6.286665e-01, 2.289970e-02, 8.905317e-02, 3.776087e-01, 5.431411e-01, 4.578139e-01, 2.678047e-01, 1.054796e+00, 1.063884e-01, 1.024255e+00, 3.537330e-01, 7.122619e-01,
1.600000e+00	8.473517e-01, 4.129620e-01, 3.284447e-02, 1.254610e-01, 6.842211e-01, 8.280074e-01, 4.599581e-01, 1.328847e+00, 4.501026e-01, 1.213455e-02, 6.683702e-02, 2.823940e-01, 4.167411e-01, 3.652235e-01, 2.233312e-01, 1.173856e+00, 1.035309e-01, 1.103589e+00, 3.887270e-01, 5.164555e-01,
1.800000e+00	7.099243e-01, 6.015415e-01, 2.159666e-02, 1.022881e-01, 7.448904e-01, 8.971914e-01, 3.206587e-01, 1.682075e+00, 2.830747e-01, 9.303438e-03, 3.285688e-02, 2.459346e-01, 4.599146e-01, 2.013160e-01, 1.234704e-01, 9.556029e-01, 1.528057e-01, 9.857794e-01, 5.304501e-01, 3.939692e-01,
2.000000e+00	7.536862e-01, 5.590231e-01, 1.255138e-02, 6.719223e-02, 7.644778e-01, 1.017886e+00, 2.740941e-01, 1.577712e+00, 2.381533e-01, 5.905795e-03, 1.576150e-02, 1.843951e-01, 4.479317e-01, 1.342649e-01, 9.652180e-02, 1.071839e+00, 1.967167e-01, 1.401244e+00, 4.434070e-01, 3.559694e-01,
0.000000e+00	2.489116e+00, 1.624486e+00, 1.250093e+00, 1.187490e+00, 2.228139e+00, 1.604294e+00, 1.669810e+00, 1.422327e+00, 1.660519e+00, 2.605940e+00, 7.094863e-02, 2.777862e-02, 8.370141e-01, 1.311284e+00, 2.699964e+00, 1.739352e-01, 2.991037e+00, 3.406873e-01, 2.591067e+00, 1.341339e+00,
2.000000e-01	1.735089e+00, 8.836233e-01, 9.689312e-01, 1.077163e+00, 1.129568e+00, 8.089474e-01, 1.370538e+00, 1.213157e+00, 1.907376e+00, 1.896436e+00, 3.466504e-01, 2.926574e-01, 5.105457e-01, 1.199247e+00, 2.155479e+00, 1.127926e-01, 1.713826e+00, 4.816616e-01, 1.734914e+00, 1.585075e+00,
4.000000e-01	9.108317e-01, 7.573639e-01, 8.743518e-01, 1.145439e+00, 9.369864e-01, 5.660738e-01, 1.494686e+00, 9.735841e-01, 1.787288e+00, 1.114013e+00, 4.833606e-01, 4.743266e-01, 4.071835e-01, 1.051037e+00, 1.903206e+00, 8.357973e-02, 8.344473e-01, 6.115583e-01, 1.115405e+00, 1.812111e+00,
6.000000e-01	5.794837e-01, 4.840732e-01, 5.859460e-01, 6.950225e-01, 1.016962e+00, 3.300436e-01, 1.653270e+00, 1.137817e+00, 1.614789e+00, 7.534865e-01, 2.956760e-01, 5.634924e-01, 3.322006e-01, 1.059506e+00, 1.202850e+00, 6.919592e-02, 5.303517e-01, 8.522381e-01, 7.847619e-01, 1.536845e+00,
8.000000e-01	4.855841e-01, 3.270646e-01, 2.795610e-01, 4.958159e-01, 7.575762e-01, 2.260817e-01, 9.845829e-01, 1.204529e+00, 1.348946e+00, 4.953039e-01, 1.896392e-01, 6.118874e-01, 2.262145e-01, 1.213019e+00, 9.334187e-01, 1.315961e-01, 3.080905e-01, 7.488602e-01, 6.059026e-01, 1.495045e+00,
1.000000e+00	6.130514e-01, 2.245529e-01, 1.772230e-01, 2.967218e-01, 8.111030e-01, 1.326552e-01, 1.248298e+00, 1.171363e+00, 1.377237e+00, 3.397320e-01, 1.185124e-01, 5.698897e-01, 2.668556e-01, 1.133017e+00, 6.612878e-01, 3.950029e-01, 1.683976e-01, 8.536933e-01, 4.401751e-01, 1.005752e+00,
1.200000e+00	6.576334e-01, 1.440203e-01, 8.308029e-02, 2.352201e-01, 7.040601e-01, 2.361316e-01, 9.426911e-01, 1.310829e+00, 1.050451e+00, 1.840843e-01, 5.977028e-02, 7.398390e-01, 2.894233e-01, 9.299879e-01, 6.138961e-01, 6.848916e-01, 9.999112e-02, 9.560060e-01, 4.810545e-01, 7.176499e-01,
1.400000e+00	7.028531e-01, 8.907240e-02, 5.428487e-02, 1.475978e-01, 6.333856e-01, 5.120992e-01, 7.607081e-01, 1.043650e+00, 7.521547e-01, 1.475255e-01, 3.354177e-02, 4.561339e-01, 2.321670e-01, 7.489235e-01, 3.719345e-01, 9.695888e-01, 6.076890e-02, 1.197284e+00, 4.251328e-01, 6.095534e-01,
1.600000e+00	8.088150e-01, 1.510993e-01, 2.827057e-02, 1.199572e-01, 6.824862e-01, 7.419676e-01, 6.211505e-01, 1.310912e+00, 4.906528e-01, 8.234833e-02, 2.021771e-02, 3.270752e-01, 2.639674e-01, 4.423151e-01, 2.743171e-01, 9.816856e-01, 4.821000e-02, 9.678317e-01, 4.744868e-01, 5.162426e-01,
1.800000e+00	7.890908e-01, 2.979072e-01, 1.347240e-02, 6.735376e-02, 6.882543e-01, 8.577348e-01, 4.152435e-01, 1.317239e+00, 3.661562e-01, 4.698763e-02, 1.068896e-02, 3.034920e-01, 3.250515e-01, 2.160191e-01, 2.413947e-01, 1.041065e+00, 7.045978e-02, 9.968776e-01, 5.111334e-01, 4.233727e-01,
2.000000e+00	7.070303e-01, 3.890041e-01, 9.413851e-03, 5.042065e-02, 8.791718e-01, 1.062083e+00, 3.221283e-01, 1.501924e+00, 3.812843e-01, 4.002078e-02, 6.561419e-03, 1.902081e-01, 3.434290e-01, 1.649089e-01, 1.552346e-01, 1.202822e+00, 1.337623e-01, 1.104711e+00, 4.461871e-01, 4.490905e-01,
0.000000e+00	2.774193e+00, 7.530468e-01, 2.426775e+00, 1.169296e+00, 1.016239e-02, 2.021681e+00, 1.216831e+00, 6.348373e-01, 3.240273e-01, 5.057535e-01, 2.219109e+00, 1.809071e+00, 6.972123e-01, 9.292714e-01, 1.305350e+00, 6.756806e-01, 2.225764e+00, 1.178827e+00, 1.041334e+00, 2.111270e+00,
2.000000e-01	1.676085e+00, 6.136140e-01, 1.947418e+00, 9.197173e-01, 3.172173e-01, 2.044382e+00, 1.682663e+00, 8.499692e-01, 6.210533e-01, 4.513100e-01, 1.547868e+00, 1.505512e+00, 6.434302e-01, 1.126254e+00, 1.165762e+00, 4.994762e-01, 1.448513e+00, 9.999869e-01, 6.982503e-01, 1.940838e+00,
4.000000e-01	1.317281e+00, 4.928826e-01, 1.306384e+00, 8.540137e-01, 4.128095e-01, 1.590671e+00, 1.343142e+00, 1.034001e+00, 6.624205e-01, 3.914565e-01, 1.183772e+00, 1.247172e+00, 3.885367e-01, 1.119014e+00, 8.612075e-01, 4.763544e-01, 1.027691e+00, 7.945161e-01, 3.809866e-01, 1.337981e+00,
6.000000e-01	8.922131e-01, 2.978571e-01, 8.303475e-01, 7.342947e-01, 6.705725e-01, 1.615655e+00, 1.449940e+00, 1.212828e+00, 6.435418e-01, 2.392293e-01, 6.885318e-01, 1.046506e+00, 3.330787e-01, 1.218580e+00, 6.601222e-01, 6.689559e-01, 7.640039e-01, 6.810195e-01, 3.461217e-01, 1.107683e+00,
8.000000e-01	9.086374e-01, 2.403259e-01, 4.997785e-01, 5.229673e-01, 5.935129e-01, 1.460522e+00, 1.125827e+00, 1.232179e+00, 3.893395e-01, 1.619311e-01, 4.662664e-01, 9.207539e-01, 1.987178e-01, 1.014587e+00, 6.031168e-01, 8.382633e-01, 5.230650e-01, 5.569495e-01, 3.526122e-01, 1.094556e+00,
1.000000e+00	9.438122e-01, 1.520528e-01, 2.765575e-01, 4.378447e-01, 6.025429e-01, 1.377872e+00, 9.561791e-01, 1.407842e+00, 3.489287e-01, 1.012537e-01, 2.774159e-01, 6.808856e-01, 1.363126e-01, 8.435527e-01, 3.853767e-01, 1.070245e+00, 4.731387e-01, 5.297529e-01, 3.838768e-01, 7.570884e-01,
1.200000e+00	8.830173e-01, 2.157743e-01, 1.610475e-01, 3.202087e-01, 6.610912e-01, 1.230472e+00, 6.700127e-01, 1.266272e+00, 2.364858e-01, 6.684813e-02, 1.547310e-01, 6.451785e-01, 1.009695e-01, 6.269829e-01, 3.215213e-01, 1.192195e+00, 3.506479e-01, 5.120559e-01, 5.385185e-01, 6.098237e-01,
1.400000e+00	8.393491e-01, 2.744312e-01, 1.007476e-01, 2.387495e-01, 7.898029e-01, 9.968271e-01, 4.430776e-01, 1.424572e+00, 2.241881e-01, 4.190007e-02, 8.788829e-02, 4.159800e-01, 7.785433e-02, 3.948975e-01, 2.662020e-01, 9.244132e-01, 4.498591e-01, 6.664733e-01, 4.805711e-01, 5.251590e-01,
1.600000e+00	8.467451e-01, 4.225000e-01, 7.063402e-02, 1.673350e-01, 7.687072e-01, 1.322527e+00, 3.069810e-01, 1.243756e+00, 1.880600e-01, 4.049269e-02, 5.210316e-02, 2.859816e-01, 6.397051e-02, 2.406932e-01, 1.873899e-01, 1.088501e+00, 4.320826e-01, 8.643708e-01, 4.067656e-01, 3.396748e-01,
1.800000e+00	6.619157e-01, 5.835772e-01, 3.058502e-02, 1.296564e-01, 5.223786e-01, 1.297764e+00, 3.026537e-01, 1.408344e+00, 1.157835e-01, 2.190926e-02, 3.286939e-02, 2.103489e-01, 8.057267e-02, 1.364462e-01, 1.431253e-01, 1.064016e+00, 3.882221e-01, 7.439836e-01, 5.320945e-01, 3.356869e-01,
2.000000e+00	7.639046e-01, 6.147445e-01, 1.814883e-02, 1.228410e-01, 7.643087e-01, 1.300249e+00, 1.956136e-01, 1.491050e+00, 1.024192e-01, 1.752914e-02, 1.940153e-02, 1.438236e-01, 1.117197e-01, 9.236243e-02, 1.016339e-01, 1.302943e+00, 3.489076e-01, 8.596442e-01, 5.901369e-01, 2.552645e-01,
0.000000e+00	1.402751e+00, 2.051196e+00, 1.921187e+00, 1.180095e-01, 2.139944e+00, 1.722210e+00, 2.247134e+00, 9.863793e-01, 4.453568e-01, 3.021752e+00, 2.535936e+00, 7.166736e-01, 2.366842e+00, 3.071300e+00, 1.854761e+00, 1.324175e+00, 5.948171e-01, 1.324361e+00, 1.347898e+00, 1.248326e+00,
2.000000e-01	8.606701e-01, 1.420902e+00, 8.690003e-01, 8.377089e-02, 7.992133e-01, 1.612808e+00, 1.915496e+00, 6.451155e-01, 8.939834e-01, 1.821233e+00, 1.573979e+00, 6.530076e-01, 1.696187e+00, 2.423632e+00, 1.383939e+00, 9.503725e-01, 5.626602e-01, 9.663465e-01, 7.674516e-01, 1.543361e+00,
4.000000e-01	4.999950e-01, 9.210766e-01, 4.742910e-01, 6.234421e-02, 9.327981e-01, 1.138446e+00, 1.513381e+00, 4.702632e-01, 9.207009e-01, 1.380987e+00, 7.388618e-01, 7.728636e-01, 1.149970e+00, 1.487021e+00, 1.414104e+00, 5.829767e-01, 4.471722e-01, 8.477699e-01, 5.105167e-01, 8.224985e-01,
6.000000e-01	3.394418e-01, 6.213538e-01, 2.884217e-01, 4.050053e-02, 7.528123e-01, 1.118744e+00, 1.163844e+00, 2.868656e-01, 1.111843e+00, 9.134574e-01, 4.911201e-01, 7.654859e-01, 8.378305e-01, 1.734733e+00, 1.053088e+00, 5.061805e-01, 3.632293e-01, 5.501687e-01, 4.472639e-01, 8.859275e-01,
8.000000e-01	3.966663e-01, 4.882103e-01, 1.740590e-01, 2.538154e-02, 6.402393e-01, 8.372355e-01, 8.297409e-01, 1.855007e-01, 1.029807e+00, 7.698290e-01, 2.231230e-01, 6.266952e-01, 4.568608e-01, 1.144363e+00, 1.083687e+00, 4.339076e-01, 3.126022e-01, 4.277616e-01, 4.824948e-01, 7.458612e-01,
1.000000e+00	3.248445e-01, 2.845729e-01, 8.172692e-02, 1.765094e-02, 7.758761e-01, 7.489330e-01, 5.988792e-01, 1.577505e-01, 1.069457e+00, 5.846879e-01, 1.860909e-01, 4.420383e-01, 3.113582e-01, 7.718564e-01, 8.658579e-01, 5.407674e-01, 2.083304e-01, 3.026045e-01, 4.435542e-01, 5.073796e-01,
1.200000e+00	4.488672e-01, 2.040657e-01, 5.045753e-02, 1.208211e-02, 7.935302e-01, 7.925918e-01, 4.578214e-01, 1.228481e-01, 8.884002e-01, 5.096226e-01, 9.961200e-02, 3.673751e-01, 2.385642e-01, 4.274585e-01, 9.039102e-01, 6.574298e-01, 1.697183e-01, 2.610068e-01, 4.065511e-01, 4.135287e-01,
1.400000e+00	4.993552e-01, 1.506428e-01, 3.137184e-02, 6.962245e-03, 7.014321e-01, 8.627843e-01, 3.309253e-01, 8.393194e-02, 9.002823e-01, 4.284532e-01, 6.203303e-02, 2.812302e-01, 1.410347e-01, 2.777911e-01, 7.858868e-01, 6.987644e-01, 1.327579e-01, 1.841282e-01, 4.095048e-01, 3.699685e-01,
1.600000e+00	5.375056e-01, 2.140711e-01, 1.706968e-02, 6.846739e-03, 7.064004e-01, 8.031919e-01, 2.288565e-01, 6.161125e-02, 6.776446e-01, 3.919607e-01, 3.242005e-02, 1.978139e-01, 9.437943e-02, 2.119485e-01, 7.817700e-01, 9.834459e-01, 1.229152e-01, 1.497812e-01, 4.858067e-01, 3.409378e-01,
1.800000e+00	6.923348e-01, 2.519009e-01, 1.139195e-02, 4.452597e-03, 5.835519e-01, 1.097693e+00, 1.583531e-01, 3.684187e-02, 6.159034e-01, 4.726773e-01, 1.842594e-02, 1.040568e-01, 6.212371e-02, 1.338378e-01, 8.235348e-01, 8.497436e-01, 1.559586e-01, 1.015858e-01, 5.137177e-01, 2.554714e-01,
2.000000e+00	7.084296e-01, 3.012864e-01, 6.944810e-03, 2.880168e-03, 6.834238e-01, 1.034704e+00, 1.020165e-01, 2.823099e-02, 4.359957e-01, 4.723158e-01, 1.027769e-02, 9.189105e-02, 5.184691e-02, 7.735718e-02, 7.420691e-01, 8.241179e-01, 1.879746e-01, 6.848032e-02, 4.147725e-01, 2.096696e-01,
0.000000e+00	1.972960e+00, 9.438304e-01, 1.040729e+00, 7.431924e-01, 2.605293e+00, 1.797931e+00, 1.114742e-01, 1.244740e+00, 1.205780e+00, 2.454564e+00, 2.274143e+00, 4.329448e-01, 2.134093e+00, 2.656185e+00, 8.952115e-01, 1.838885e+00, 2.462049e+00, 9.340206e-01, 2.298504e+00, 7.648674e-01,
2.000000e-01	1.646898e+00, 8.552207e-01, 9.831537e-01, 9.212724e-01, 1.500255e+00, 1.062365e+00, 3.342755e-01, 9.373684e-01, 8.960294e-01, 1.562184e+00, 1.719461e+00, 4.508078e-01, 1.560415e+00, 2.015041e+00, 8.123281e-01, 1.769223e+00, 1.699604e+00, 7.804637e-01, 1.191443e+00, 1.424589e+00,
4.000000e-01	1.185256e+00, 7.139166e-01, 9.914191e-01, 8.329489e-01, 9.502566e-01, 1.461121e+00, 5.059360e-01, 9.046506e-01, 7.116991e-01, 9.501935e-01, 1.306578e+00, 2.510004e-01, 1.170575e+00, 1.011354e+00, 6.273652e-01, 1.446244e+00, 1.133890e+00, 5.997053e-01, 7.711528e-01, 1.515884e+00,
6.000000e-01	8.963754e-01, 6.425546e-01, 5.454305e-01, 5.883704e-01, 8.124451e-01, 1.373739e+00, 7.763698e-01, 8.291233e-01, 6.002045e-01, 7.180427e-01, 8.323416e-01, 2.059580e-01, 7.051029e-01, 4.906230e-01, 5.550999e-01, 1.394305e+00, 9.510875e-01, 7.433456e-01, 5.332822e-01, 1.257302e+00,
8.000000e-01	8.887189e-01, 6.009732e-01, 4.069466e-01, 5.027082e-01, 6.358416e-01, 1.233846e+00, 8.516472e-01, 1.128522e+00, 4.802453e-01, 4.619724e-01, 5.493360e-01, 2.006832e-01, 4.540550e-01, 3.953570e-01, 6.179897e-01, 1.198286e+00, 6.101436e-01, 7.895417e-01, 3.405873e-01, 7.711751e-01,
1.000000e+00	8.532137e-01, 6.331874e-01, 2.394106e-01, 3.406927e-01, 6.720082e-01, 1.323332e+00, 6.138779e-01, 1.184363e+00, 3.518045e-01, 3.221227e-01, 2.776085e-01, 1.484069e-01, 2.857502e-01, 2.969803e-01, 4.152533e-01, 1.353568e+00, 4.783040e-01, 9.073899e-01, 3.034154e-01, 7.770587e-01,
1.200000e+00	7.228519e-01, 7.446573e-01, 1.376934e-01, 2.255901e-01, 6.285649e-01, 1.234233e+00, 4.593625e-01, 1.189158e+00, 2.884079e-01, 1.659256e-01, 2.034451e-01, 1.136303e-01, 2.723120e-01, 1.694696e-01, 3.132733e-01, 1.396744e+00, 4.495476e-01, 9.330584e-01, 3.417192e-01, 5.559662e-01,
1.400000e+00	9.838370e-01, 6.776189e-01, 7.486866e-02, 1.719271e-01, 6.329565e-01, 1.325945e+00, 3.654875e-01, 1.507724e+00, 2.330932e-01, 1.065063e-01, 1.177030e-01, 6.232844e-02, 3.251512e-01, 9.818634e-02, 2.641659e-01, 1.316879e+00, 4.430257e-01, 1.129158e+00, 3.533275e-01, 5.567761e-01,
1.600000e+00	8.989074e-01, 6.938691e-01, 5.740641e-02, 1.568140e-01, 7.848032e-01, 1.181709e+00, 2.417917e-01, 1.336294e+00, 1.910017e-01, 7.487837e-02, 4.043762e-02, 4.869231e-02, 3.322782e-01, 6.401464e-02, 1.872205e-01, 1.054485e+00, 3.838876e-01, 1.141863e+00, 3.829189e-01, 4.282815e-01,
1.800000e+00	8.935355e-01, 8.086918e-01, 2.844739e-02, 9.757420e-02, 8.438281e-01, 1.220426e+00, 1.845028e-01, 1.625381e+00, 1.073693e-01, 5.654107e-02, 4.482739e-02, 3.785327e-02, 4.206342e-01, 4.140539e-02, 9.708562e-02, 1.149926e+00, 3.782670e-01, 1.089741e+00, 4.453299e-01, 3.076890e-01,
2.000000e+00	9.304111e-01, 6.861336e-01, 2.343540e-02, 8.329531e-02, 5.553686e-01, 1.070549e+00, 1.535298e-01, 1.480673e+00, 1.042130e-01, 3.161746e-02, 2.343158e-02, 2.675864e-02, 4.263191e-01, 2.834014e-02, 1.124240e-01, 1.053255e+00, 3.320693e-01, 1.072479e+00, 5.051084e-01, 2.032453e-01,
0.000000e+00	2.555969e+00, 5.467398e-01, 6.666461e-01, 2.306555e-01, 1.512621e+00, 1.593984e+00, 1.539049e+00, 1.880544e+00, 1.588406e+00, 1.446547e+00, 2.630628e+00, 1.334802e+00, 1.789325e+00, 2.407121e+00, 2.949289e-01, 2.142907e-01, 3.024546e+00, 8.102712e-01, 6.029242e-01, 8.921974e-01,
2.000000e-01	1.813923e+00, 3.720800e-01, 5.710763e-01, 3.585782e-01, 9.100054e-01, 9.973571e-01, 1.398385e+00, 2.304669e+00, 1.458713e+00, 8.454462e-01, 1.919482e+00, 1.532464e+00, 1.126987e+00, 2.103887e+00, 2.192244e-01, 5.222267e-01, 1.868598e+00, 6.616285e-01, 3.480664e-01, 9.413240e-01,
4.000000e-01	1.534020e+00, 2.358901e-01, 8.679967e-01, 4.271306e-01, 7.637222e-01, 6.256733e-01, 1.006873e+00, 1.735594e+00, 1.176884e+00, 4.489917e-01, 1.404771e+00, 1.267071e+00, 7.764323e-01, 1.763625e+00, 1.572656e-01, 7.446387e-01, 9.655625e-01, 4.114960e-01, 2.559191e-01, 8.853021e-01,
6.000000e-01	1.133609e+00, 1.281524e-01, 4.690432e-01, 6.685078e-01, 7.158402e-01, 6.779747e-01, 8.350047e-01, 1.850089e+00, 6.984917e-01, 3.068079e-01, 8.354816e-01, 9.150422e-01, 5.639552e-01, 1.131030e+00, 1.389985e-01, 1.050181e+00, 7.578639e-01, 3.341773e-01, 3.223638e-01, 5.586335e-01,
8.000000e-01	9.840138e-01, 1.451966e-01, 2.577663e-01, 4.740989e-01, 7.522152e-01, 9.766837e-01, 6.204230e-01, 1.377789e+00, 7.351556e-01, 2.006690e-01, 5.151290e-01, 6.421118e-01, 3.724777e-01, 7.736614e-01, 8.599455e-02, 1.031050e+00, 4.660912e-01, 3.424525e-01, 3.763339e-01, 4.104894e-01,
1.000000e+00	1.061301e+00, 1.446874e-01, 1.755146e-01, 3.974483e-01, 6.151988e-01, 8.741088e-01, 3.137025e-01, 1.775892e+00, 5.272154e-01, 9.905965e-02, 2.777876e-01, 4.280858e-01, 2.504833e-01, 4.966203e-01, 6.617394e-02, 1.208995e+00, 3.211525e-01, 4.206647e-01, 4.250606e-01, 3.940444e-01,
1.200000e+00	9.571556e-01, 3.034343e-01, 8.700871e-02, 2.518348e-01, 6.664015e-01, 1.032942e+00, 2.779641e-01, 1.581923e+00, 3.350362e-01, 6.625695e-02, 1.875418e-01, 3.178656e-01, 1.117060e-01, 2.675434e-01, 4.070802e-02, 1.195183e+00, 2.917955e-01, 6.068573e-01, 4.318677e-01, 3.420667e-01,
1.400000e+00	9.204105e-01, 4.172137e-01, 4.590687e-02, 2.284394e-01, 6.979880e-01, 1.067685e+00, 2.195519e-01, 1.275086e+00, 3.094141e-01, 4.361403e-02, 1.143367e-01, 2.372737e-01, 1.186160e-01, 1.395834e-01, 3.774313e-02, 1.193941e+00, 3.456851e-01, 7.964390e-01, 4.406124e-01, 2.458157e-01,
1.600000e+00	9.603421e-01, 4.795408e-01, 3.126935e-02, 1.704944e-01, 6.559583e-01, 9.392777e-01, 1.509753e-01, 1.580642e+00, 2.167475e-01, 2.239604e-02, 4.908380e-02, 1.442072e-01, 7.992044e-02, 1.126000e-01, 2.440268e-02, 1.237650e+00, 3.065876e-01, 6.912568e-01, 4.886845e-01, 2.181884e-01,
1.800000e+00	8.427349e-01, 5.405927e-01, 2.072917e-02, 1.007708e-01, 6.211100e-01, 1.058387e+00, 9.069863e-02, 1.635061e+00, 1.415557e-01, 1.678785e-02, 3.467118e-02, 1.154151e-01, 1.010947e-01, 5.816039e-02, 2.201206e-02, 1.321012e+00, 3.192261e-01, 9.086282e-01, 5.292948e-01, 1.953897e-01,
2.000000e+00	8.510468e-01, 7.260255e-01, 1.237439e-02, 1.112651e-01, 6.898351e-01, 1.367658e+00, 7.672404e-02, 1.300437e+00, 1.098702e-01, 1.106184e-02, 2.132672e-02, 8.205261e-02, 8.698585e-02, 3.721062e-02, 2.280539e-02, 1.048767e+00, 3.775769e-01, 8.050710e-01, 4.931808e-01, 1.558885e-01,
0.000000e+00	2.471635e+00, 1.709050e+00, 1.496901e-01, 1.694544e+00, 4.393417e-01, 7.746705e-01, 1.994948e+00, 1.026516e+00, 2.227994e+00, 1.528694e+00, 1.307778e+00, 2.045863e+00, 2.129334e+00, 1.680022e+00, 1.825838e+00, 7.782254e-01, 2.729949e+00, 1.949088e+00, 1.268219e+00, 1.403795e+00,
2.000000e-01	1.440951e+00, 9.678710e-01, 5.523922e-01, 1.658874e+00, 6.131025e-01, 4.119728e-01, 1.837998e+00, 1.330190e+00, 2.330002e+00, 1.144402e+00, 9.072009e-01, 1.734662e+00, 1.590232e+00, 1.733881e+00, 1.364871e+00, 4.276015e-01, 1.641074e+00, 1.568229e+00, 9.313489e-01, 1.474235e+00,
4.000000e-01	1.120958e+00, 7.269856e-01, 5.909944e-01, 1.243047e+00, 6.291253e-01, 2.689543e-01, 1.541353e+00, 1.277120e+00, 1.598732e+00, 6.779976e-01, 8.220956e-01, 1.752783e+00, 1.352802e+00, 1.399197e+00, 8.088890e-01, 4.988807e-01, 1.019319e+00, 1.242081e+00, 6.684011e-01, 1.198845e+00,
6.000000e-01	1.100574e+00, 4.547231e-01, 3.586444e-01, 8.885689e-01, 6.464096e-01, 1.512829e-01, 1.024767e+00, 1.412523e+00, 1.419970e+00, 3.288422e-01, 5.803973e-01, 1.248034e+00, 8.902623e-01, 1.316255e+00, 8.302693e-01, 7.025534e-01, 5.506288e-01, 1.120054e+00, 7.617567e-01, 1.091438e+00,
8.000000e-01	8.486819e-01, 2.836159e-01, 1.574902e-01, 6.104142e-01, 7.297819e-01, 1.823510e-01, 9.568642e-01, 1.353729e+00, 1.336560e+00, 2.104103e-01, 3.430254e-01, 1.232878e+00, 9.550844e-01, 1.101468e+00, 4.960128e-01, 8.397816e-01, 3.242610e-01, 1.036122e+00, 7.063819e-01, 9.784446e-01,
1.000000e+00	9.952674e-01, 2.098098e-01, 1.246336e-01, 5.025549e-01, 5.451787e-01, 4.407709e-01, 7.357284e-01, 1.389386e+00, 7.987508e-01, 1.548500e-01, 1.582129e-01, 7.904070e-01, 5.782953e-01, 8.202938e-01, 4.360949e-01, 1.064930e+00, 1.889906e-01, 9.181572e-01, 5.508480e-01, 6.509562e-01,
1.200000e+00	1.018273e+00, 2.955232e-01, 5.117850e-02, 3.523560e-01, 6.787456e-01, 6.173675e-01, 6.064296e-01, 1.304079e+00, 5.437246e-01, 1.053321e-01, 1.051806e-01, 6.563246e-01, 5.094584e-01, 6.034266e-01, 2.283244e-01, 9.892297e-01, 1.095427e-01, 8.052680e-01, 5.638143e-01, 6.648407e-01,
1.400000e+00	7.562384e-01, 3.239412e-01, 3.488079e-02, 2.429492e-01, 7.445992e-01, 7.862034e-01, 4.717382e-01, 1.455570e+00, 4.833859e-01, 5.492446e-02, 5.004307e-02, 5.522577e-01, 3.240574e-01, 3.275786e-01, 1.915999e-01, 1.026501e+00, 1.013698e-01, 8.511501e-01, 5.569891e-01, 5.321340e-01,
1.600000e+00	8.057136e-01, 4.130575e-01, 2.062252e-02, 1.280810e-01, 7.412934e-01, 9.777810e-01, 3.826675e-01, 1.768745e+00, 3.752884e-01, 3.859835e-02, 3.378711e-02, 3.514012e-01, 3.336501e-01, 2.192668e-01, 1.572781e-01, 1.076407e+00, 1.326751e-01, 8.868529e-01, 4.929431e-01, 4.296700e-01,
1.800000e+00	8.527636e-01, 5.705029e-01, 1.106596e-02, 1.237958e-01, 6.598935e-01, 1.156557e+00, 2.388134e-01, 1.462216e+00, 2.588558e-01, 2.365719e-02, 1.806876e-02, 2.406142e-01, 3.298550e-01, 1.204816e-01, 1.082874e-01, 1.187015e+00, 1.685918e-01, 8.099278e-01, 4.897591e-01, 3.249260e-01,
2.000000e+00	7.678284e-01, 6.157326e-01, 7.518561e-03, 8.492809e-02, 7.659353e-01, 1.341270e+00, 1.507727e-01, 1.425880e+00, 2.113632e-01, 2.112598e-02, 8.562041e-03, 1.518308e-01, 2.916846e-01, 1.106963e-01, 8.535842e-02, 1.025660e+00, 2.157271e-01, 1.013533e+00, 4.431770e-01, 2.438943e-01,
0.000000e+00	2.225108e+00, 1.950491e+00, 1.796172e+00, 8.029577e-01, 1.614426e+00, 1.131046e+00, 4.416334e-01, 3.819313e-01, 4.072884e-01, 1.349653e+00, 1.841053e+00, 1.654889e+00, 2.466744e+00, 6.782383e-01, 4.169044e-02, 2.244675e+00, 2.141962e+00, 5.021742e-01, 3.521970e+00, 1.313814e+00,
2.000000e-01	1.595426e+00, 1.419747e+00, 1.335344e+00, 7.789170e-01, 9.881074e-01, 1.368009e+00, 6.244472e-01, 7.523242e-01, 3.374600e-01, 7.967872e-01, 1.414976e+00, 1.055479e+00, 1.415145e+00, 4.522263e-01, 2.359858e-01, 1.474965e+00, 1.371236e+00, 5.725342e-01, 2.140179e+00, 1.629823e+00,
4.000000e-01	1.185415e+00, 1.158978e+00, 9.957261e-01, 7.235078e-01, 7.624881e-01, 1.355104e+00, 9.287666e-01, 8.901044e-01, 2.725345e-01, 5.713093e-01, 1.123245e+00, 7.053069e-01, 1.039996e+00, 2.703766e-01, 3.629376e-01, 1.125249e+00, 1.096530e+00, 7.500957e-01, 1.040177e+00, 2.024047e+00,
6.000000e-01	1.051529e+00, 1.077423e+00, 5.905029e-01, 4.050884e-01, 6.732175e-01, 1.204054e+00, 9.405226e-01, 8.930301e-01, 2.224751e-01, 4.632416e-01, 7.093606e-01, 6.517535e-01, 5.545042e-01, 3.388827e-01, 3.840404e-01, 1.614076e+00, 8.802071e-01, 8.594308e-01, 6.194842e-01, 1.352219e+00,
8.000000e-01	1.207264e+00, 7.789351e-01, 3.985299e-01, 3.998947e-01, 7.155752e-01, 1.262700e+00, 1.073248e+00, 1.273264e+00, 1.726486e-01, 3.321956e-01, 4.186244e-01, 6.517619e-01, 6.428538e-01, 4.942299e-01, 3.518915e-01, 1.322752e+00, 5.840472e-01, 1.127091e+00, 4.749513e-01, 1.560069e+00,
1.000000e+00	8.675205e-01, 8.471842e-01, 1.985597e-01, 3.164356e-01, 6.879845e-01, 1.573053e+00, 1.007017e+00, 1.107959e+00, 1.240004e-01, 2.195239e-01, 2.782623e-01, 5.942777e-01, 4.538252e-01, 5.625249e-01, 2.466604e-01, 1.385367e+00, 5.484239e-01, 9.328453e-01, 4.608197e-01, 9.520643e-01,
1.200000e+00	1.006975e+00, 7.842893e-01, 1.536983e-01, 2.499437e-01, 6.316201e-01, 1.345277e+00, 8.727067e-01, 1.434258e+00, 9.568106e-02, 1.241431e-01, 1.588008e-01, 5.121616e-01, 3.834326e-01, 5.278998e-01, 1.832555e-01, 1.281076e+00, 4.175122e-01, 1.056665e+00, 4.585812e-01, 9.505648e-01,
1.400000e+00	8.774654e-01, 9.698737e-01, 8.233245e-02, 1.526206e-01, 7.272143e-01, 1.108007e+00, 6.789300e-01, 1.277784e+00, 8.319780e-02, 7.676263e-02, 8.254648e-02, 3.694907e-01, 3.726226e-01, 3.310719e-01, 1.514912e-01, 1.494082e+00, 4.103014e-01, 8.923814e-01, 3.955146e-01, 6.655165e-01,
1.600000e+00	8.056674e-01, 5.008492e-01, 4.890559e-02, 1.498366e-01, 7.467481e-01, 1.136282e+00, 4.954410e-01, 1.380312e+00, 5.609923e-02, 5.377754e-02, 4.163992e-02, 2.970494e-01, 4.539954e-01, 2.317717e-01, 9.869303e-02, 1.249144e+00, 3.833259e-01, 9.420199e-01, 4.142969e-01, 5.204051e-01,
1.800000e+00	6.960199e-01, 6.413411e-01, 2.688264e-02, 1.226551e-01, 7.644500e-01, 1.547812e+00, 4.131890e-01, 1.270920e+00, 5.025807e-02, 3.366651e-02, 3.021772e-02, 1.624916e-01, 4.737416e-01, 1.142713e-01, 6.448215e-02, 1.198644e+00, 3.648022e-01, 1.198691e+00, 4.992374e-01, 3.962860e-01,
2.000000e+00	7.719879e-01, 6.876826e-01, 1.579428e-02, 9.474282e-02, 6.974894e-01, 1.356218e+00, 3.127135e-01, 1.597790e+00, 3.709010e-02, 2.734291e-02, 1.937710e-02, 1.488002e-01, 4.923664e-01, 9.078675e-02, 6.022350e-02, 1.153288e+00, 3.032913e-01, 1.058495e+00, 5.864405e-01, 3.205146e-01,
0.000000e+00	3.177255e+00, 3.693246e-01, 3.481408e-01, 2.009663e+00, 1.850280e+00, 3.060872e+00, 1.168765e+00, 2.662945e+00, 1.951159e+00, 1.586448e+00, 2.031704e+00, 2.918863e+00, 2.145917e-01, 4.178424e-01, 1.096084e+00, 2.529011e+00, 2.472168e+00, 1.571243e+00, 4.804388e-02, 6.475014e-02,
2.000000e-01	2.159257e+00, 3.124988e-01, 6.060155e-01, 1.589960e+00, 1.027937e+00, 2.044449e+00, 9.065125e-01, 2.099141e+00, 1.207515e+00, 9.056344e-01, 1.422370e+00, 1.807901e+00, 3.295504e-01, 5.484669e-01, 8.421834e-01, 1.921616e+00, 1.825218e+00, 1.467737e+00, 1.933510e-01, 5.148944e-02,
4.000000e-01	1.816670e+00, 1.460816e-01, 8.092377e-01, 1.466403e+00, 9.154937e-01, 1.052381e+00, 6.325393e-01, 1.798198e+00, 9.307728e-01, 4.569650e-01, 1.300760e+00, 1.743876e+00, 4.449093e-01, 3.050929e-01, 5.707620e-01, 1.700563e+00, 1.288338e+00, 1.126823e+00, 3.187944e-01, 4.383310e-02,
6.000000e-01	1.281069e+00, 1.842485e-01, 7.179819e-01, 1.022680e+00, 8.436035e-01, 1.014609e+00, 4.094190e-01, 1.941713e+00, 9.063002e-01, 3.072820e-01, 9.306658e-01, 9.533515e-01, 4.140654e-01, 1.981894e-01, 4.398427e-01, 1.172005e+00, 7.286329e-01, 9.662519e-01, 3.830826e-01, 3.753422e-02,
8.000000e-01	1.081083e+00, 3.185094e-01, 4.101891e-01, 1.111959e+00, 7.594954e-01, 9.780966e-01, 2.469019e-01, 1.575815e+00, 7.410391e-01, 1.550807e-01, 4.665760e-01, 6.676382e-01, 4.025643e-01, 1.404217e-01, 3.210265e-01, 1.283484e+00, 5.872282e-01, 7.540427e-01, 3.942851e-01, 3.588758e-02,
1.000000e+00	1.183783e+00, 4.676781e-01, 1.951347e-01, 8.119272e-01, 6.079307e-01, 1.034589e+00, 1.719858e-01, 1.461023e+00, 4.684961e-01, 1.221978e-01, 3.588749e-01, 6.204356e-01, 3.014991e-01, 8.732865e-02, 2.095965e-01, 1.293075e+00, 3.902732e-01, 1.070400e+00, 4.495649e-01, 3.885968e-02,
1.200000e+00	7.431653e-01, 4.686247e-01, 1.236166e-01, 5.366762e-01, 6.774275e-01, 1.178423e+00, 1.259776e-01, 1.740940e+00, 3.322013e-01, 5.147825e-02, 1.909909e-01, 4.464626e-01, 2.676131e-01, 5.697499e-02, 1.678006e-01, 1.211221e+00, 3.385960e-01, 9.626888e-01, 5.208498e-01, 3.202091e-02,
1.400000e+00	9.024201e-01, 5.153579e-01, 6.801845e-02, 4.811243e-01, 6.816725e-01, 1.379432e+00, 1.064279e-01, 1.397149e+00, 2.861461e-01, 4.197483e-02, 9.755716e-02, 2.753321e-01, 2.382305e-01, 3.953870e-02, 1.099340e-01, 1.247844e+00, 3.659635e-01, 8.678713e-01, 4.542785e-01, 3.115106e-02,
1.600000e+00	8.317190e-01, 5.980528e-01, 4.562997e-02, 3.391686e-01, 7.791072e-01, 1.214469e+00, 7.277770e-02, 1.540976e+00, 2.112022e-01, 2.758269e-02, 6.233737e-02, 2.055767e-01, 2.393523e-01, 2.210004e-02, 9.304450e-02, 1.117536e+00, 3.029449e-01, 8.993468e-01, 4.647212e-01, 2.723646e-02,
1.800000e+00	7.334423e-01, 5.832579e-01, 2.428919e-02, 1.999714e-01, 6.016155e-01, 1.186440e+00, 4.502517e-02, 1.373856e+00, 1.850666e-01, 1.622584e-02, 3.026248e-02, 1.182726e-01, 2.070896e-01, 1.211407e-02, 6.165481e-02, 1.069083e+00, 3.078952e-01, 8.752059e-01, 4.756147e-01, 3.222729e-02,
2.000000e+00	9.034851e-01, 6.518215e-01, 1.672983e-02, 1.748199e-01, 6.925955e-01, 1.208627e+00, 3.507906e-02, 1.613369e+00, 1.316984e-01, 1.294880e-02, 2.460263e-02, 1.125271e-01, 2.228451e-01, 7.992406e-03, 5.710617e-02, 1.197904e+00, 2.885985e-01, 8.669703e-01, 4.995825e-01, 2.977587e-02,
0.000000e+00	2.292710e+00, 2.273783e+00, 1.007696e-01, 2.420704e+00, 2.600357e+00, 1.735559e+00, 2.971861e+00, 1.307352e+00, 2.977213e+00, 7.177013e-01, 2.234430e+00, 7.784082e-01, 1.131393e+00, 1.734585e+00, 8.791031e-01, 8.106823e-01, 1.784988e+00, 5.875051e-01, 6.417335e-01, 2.817451e+00,
2.000000e-01	1.651207e+00, 1.450746e+00, 4.173442e-01, 1.586892e+00, 1.658458e+00, 1.035154e+00, 2.171474e+00, 1.325509e+00, 2.388610e+00, 4.283236e-01, 1.568610e+00, 7.456325e-01, 8.009622e-01, 1.417202e+00, 6.158148e-01, 8.880844e-01, 1.149150e+00, 8.559825e-01, 4.294553e-01, 1.834634e+00,
4.000000e-01	1.235250e+00, 7.443789e-01, 3.669143e-01, 1.622465e+00, 8.801411e-01, 6.798349e-01, 1.904705e+00, 1.612530e+00, 1.627494e+00, 2.466855e-01, 1.137736e+00, 8.082652e-01, 6.657889e-01, 1.441532e+00, 5.378335e-01, 7.516264e-01, 7.831053e-01, 9.112930e-01, 2.783018e-01, 1.536191e+00,
6.000000e-01	1.249776e+00, 5.557001e-01, 2.191781e-01, 1.088799e+00, 8.477501e-01, 4.438936e-01, 1.916047e+00, 1.266203e+00, 1.445092e+00, 1.493744e-01, 5.392179e-01, 7.766318e-01, 5.152118e-01, 1.258421e+00, 3.285281e-01, 9.188703e-01, 4.786829e-01, 1.099799e+00, 1.827309e-01, 1.523536e+00,
8.000000e-01	1.092763e+00, 4.116832e-01, 1.474402e-01, 7.369167e-01, 7.966837e-01, 2.811981e-01, 1.779680e+00, 1.201116e+00, 8.223306e-01, 8.320023e-02, 4.293335e-01, 7.037601e-01, 4.072066e-01, 1.202311e+00, 2.646277e-01, 1.178608e+00, 2.290471e-01, 8.750319e-01, 2.190003e-01, 1.307870e+00,
1.000000e+00	1.121159e+00, 2.010867e-01, 8.282682e-02, 5.603470e-01, 7.870518e-01, 5.372698e-01, 1.319319e+00, 1.411262e+00, 7.803685e-01, 4.729770e-02, 2.152142e-01, 8.209490e-01, 3.613881e-01, 1.058108e+00, 1.778716e-01, 1.066449e+00, 1.287313e-01, 9.971548e-01, 2.637706e-01, 1.053507e+00,
1.200000e+00	8.392998e-01, 1.558112e-01, 4.478830e-02, 3.545981e-01, 6.600318e-01, 7.513555e-01, 1.186700e+00, 1.410867e+00, 5.423157e-01, 3.427107e-02, 1.091349e-01, 8.798875e-01, 3.252961e-01, 9.658169e-01, 1.578456e-01, 1.123288e+00, 9.234973e-02, 1.104767e+00, 3.330291e-01, 7.662812e-01,
1.400000e+00	8.378938e-01, 1.399628e-01, 2.618315e-02, 2.556549e-01, 5.864816e-01, 9.867752e-01, 8.116555e-01, 1.639032e+00, 4.603138e-01, 2.374549e-02, 6.535852e-02, 6.845426e-01, 2.843596e-01, 8.619624e-01, 1.281006e-01, 1.206266e+00, 1.308332e-01, 8.367567e-01, 3.596145e-01, 6.456037e-01,
1.600000e+00	8.830968e-01, 1.911489e-01, 1.616310e-02, 2.012832e-01, 6.720476e-01, 1.037455e+00, 6.181452e-01, 1.434832e+00, 4.093784e-01, 1.312835e-02, 4.138795e-02, 3.997991e-01, 1.940225e-01, 4.687203e-01, 8.437778e-02, 1.182016e+00, 1.350362e-01, 8.091032e-01, 4.706925e-01, 5.551171e-01,
1.800000e+00	9.211411e-01, 3.023834e-01, 9.243397e-03, 1.371579e-01, 5.476853e-01, 1.154320e+00, 3.604196e-01, 1.330245e+00, 2.844933e-01, 1.168823e-02, 2.144730e-02, 3.566462e-01, 2.052124e-01, 2.870653e-01, 6.856208e-02, 1.289163e+00, 2.101148e-01, 8.432027e-01, 4.327258e-01, 4.910033e-01,
2.000000e+00	9.205633e-01, 4.005051e-01, 6.254028e-03, 1.137201e-01, 6.670459e-01, 1.099181e+00, 3.179251e-01, 1.733954e+00, 1.916202e-01, 8.742725e-03, 1.404207e-02, 2.510474e-01, 2.323764e-01, 1.711563e-01, 4.753640e-02, 1.291586e+00, 2.935540e-01, 9.834115e-01, 4.118117e-01, 3.302302e-01,
0.000000e+00	1.852075e-01, 8.653132e-01, 3.906846e-01, 2.886582e+00, 2.446965e+00, 2.992492e-01, 2.845746e+00, 1.184649e+00, 1.970244e+00, 1.563985e+00, 1.975481e+00, 2.104318e+00, 2.434029e+00, 1.015426e+00, 3.942601e-01, 2.771813e+00, 1.213112e+00, 4.381522e-01, 1.405486e+00, 6.203266e-01,
2.000000e-01	4.683720e-01, 8.626212e-01, 3.495216e-01, 2.028475e+00, 1.232692e+00, 2.032943e-01, 1.926303e+00, 9.071967e-01, 1.352817e+00, 9.507862e-01, 1.223653e+00, 1.518348e+00, 1.983500e+00, 1.111501e+00, 3.135158e-01, 2.075200e+00, 7.110243e-01, 3.593873e-01, 1.228738e+00, 9.652201e-01,
4.000000e-01	4.817776e-01, 5.988880e-01, 2.176901e-01, 1.077861e+00, 9.225383e-01, 1.622180e-01, 1.589355e+00, 6.459015e-01, 1.127073e+00, 6.446389e-01, 6.074901e-01, 1.261560e+00, 1.426981e+00, 1.098924e+00, 4.456278e-01, 1.790845e+00, 3.861734e-01, 2.899704e-01, 8.785823e-01, 8.555740e-01,
6.000000e-01	6.978373e-01, 5.935073e-01, 1.150870e-01, 9.540220e-01, 7.358083e-01, 3.836066e-01, 1.442298e+00, 4.005163e-01, 8.947806e-01, 5.456631e-01, 4.636609e-01, 1.187464e+00, 9.050629e-01, 9.967240e-01, 6.006502e-01, 1.568825e+00, 2.047767e-01, 2.287951e-01, 6.309359e-01, 9.336527e-01,
8.000000e-01	7.225933e-01, 3.637427e-01, 7.162089e-02, 6.393305e-01, 7.780678e-01, 5.585008e-01, 1.083096e+00, 3.062121e-01, 7.273432e-01, 5.859276e-01, 1.951012e-01, 1.133010e+00, 4.725764e-01, 1.126807e+00, 4.868413e-01, 1.590551e+00, 1.377267e-01, 1.853271e-01, 6.578561e-01, 7.496941e-01,
1.000000e+00	8.148489e-01, 3.568441e-01, 3.568578e-02, 3.950730e-01, 7.900818e-01, 8.061231e-01, 7.994562e-01, 2.075049e-01, 5.517170e-01, 5.086213e-01, 1.387213e-01, 6.997514e-01, 4.130934e-01, 6.641599e-01, 6.090111e-01, 1.273886e+00, 1.017244e-01, 1.117069e-01, 5.243715e-01, 5.917558e-01,
1.200000e+00	7.125518e-01, 3.720673e-01, 2.301899e-02, 2.662564e-01, 7.586465e-01, 9.908696e-01, 5.510029e-01, 1.589126e-01, 4.488697e-01, 4.121807e-01, 6.830273e-02, 5.338263e-01, 2.707513e-01, 3.864611e-01, 5.766841e-01, 1.167167e+00, 1.013890e-01, 1.031473e-01, 5.884934e-01, 5.111065e-01,
1.400000e+00	7.795841e-01, 4.723026e-01, 1.319584e-02, 2.005527e-01, 8.355768e-01, 1.124141e+00, 4.146533e-01, 1.179607e-01, 4.264468e-01, 4.048533e-01, 4.144291e-02, 4.363255e-01, 1.624488e-01, 2.767511e-01, 7.117447e-01, 1.327802e+00, 1.538994e-01, 7.897091e-02, 4.942706e-01, 4.176162e-01,
1.600000e+00	9.389892e-01, 5.274673e-01, 8.834277e-03, 1.431803e-01, 6.951736e-01, 1.042828e+00, 3.127133e-01, 7.392457e-02, 3.141211e-01, 4.754266e-01, 2.729449e-02, 2.670078e-01, 1.120769e-01, 1.909699e-01, 6.667955e-01, 1.347244e+00, 1.703952e-01, 6.521073e-02, 4.725989e-01, 3.179035e-01,
1.800000e+00	6.697590e-01, 4.806010e-01, 6.671368e-03, 7.481441e-02, 6.603217e-01, 8.556059e-01, 2.289870e-01, 6.406552e-02, 2.354767e-01, 4.610748e-01, 1.725236e-02, 1.997384e-01, 5.525678e-02, 1.025805e-01, 7.457589e-01, 1.192939e+00, 2.378605e-01, 4.275616e-02, 4.207789e-01, 3.093673e-01,
2.000000e+00	8.399231e-01, 5.327887e-01, 5.345560e-03, 6.042412e-02, 7.343388e-01, 1.315517e+00, 1.540502e-01, 3.916431e-02, 2.325336e-01, 3.839508e-01, 9.931958e-03, 1.345965e-01, 4.346616e-02, 6.891378e-02, 8.109419e-01, 1.216581e+00, 3.267905e-01, 3.791249e-02, 5.104426e-01, 2.126335e-01,
0.000000e+00	1.956999e+00, 3.803307e-02, 2.238716e+00, 3.853183e-01, 2.373699e+00, 1.574890e+00, 8.790169e-01, 2.323528e+00, 3.447061e+00, 1.172417e+00, 3.239907e+00, 6.564689e-02, 2.476130e-01, 9.098037e-01, 2.452427e+00, 7.109704e-02, 2.181623e+00, 6.207629e-01, 2.632298e+00, 6.376540e-02,
2.000000e-01	1.315466e+00, 2.694169e-02, 1.430901e+00, 5.606631e-01, 1.697709e+00, 9.638650e-01, 5.713846e-01, 2.567432e+00, 2.470289e+00, 8.306591e-01, 2.175077e+00, 7.711281e-02, 1.642564e-01, 5.684055e-01, 2.356475e+00, 3.576696e-02, 1.391038e+00, 4.247802e-01, 1.872921e+00, 5.849095e-01,
4.000000e-01	8.604122e-01, 1.539567e-02, 1.324393e+00, 6.432640e-01, 8.496223e-01, 6.237937e-01, 4.169177e-01, 2.094566e+00, 2.636990e+00, 4.932385e-01, 1.374193e+00, 4.721443e-02, 1.137380e-01, 4.177551e-01, 1.671478e+00, 2.356192e-02, 9.442249e-01, 5.670271e-01, 1.427388e+00, 9.800820e-01,
6.000000e-01	5.090504e-01, 1.001011e-02, 7.741581e-01, 7.330871e-01, 8.717698e-01, 3.415970e-01, 6.074836e-01, 2.100195e+00, 1.983183e+00, 2.953759e-01, 7.468049e-01, 4.461064e-02, 8.989990e-02, 1.994198e-01, 9.379397e-01, 1.183426e-01, 5.230959e-01, 8.629167e-01, 8.004161e-01, 9.643598e-01,
8.000000e-01	5.551386e-01, 6.125089e-03, 4.955794e-01, 5.299024e-01, 7.540506e-01, 2.206103e-01, 5.681125e-01, 1.536740e+00, 1.867233e+00, 1.426299e-01, 4.780320e-01, 3.738861e-02, 9.523296e-02, 1.446934e-01, 8.324252e-01, 4.561857e-01, 2.327931e-01, 9.242141e-01, 4.649810e-01, 9.810136e-01,
1.000000e+00	7.121153e-01, 5.722067e-03, 1.795241e-01, 3.804759e-01, 6.810068e-01, 1.623635e-01, 4.684085e-01, 1.572689e+00, 1.332940e+00, 1.069008e-01, 2.945671e-01, 3.258417e-02, 1.620688e-01, 8.888800e-02, 5.465659e-01, 5.903632e-01, 1.642088e-01, 1.038864e+00, 4.107854e-01, 7.154238e-01,
1.200000e+00	8.483290e-01, 2.008114e-02, 9.651572e-02, 3.100750e-01, 6.372172e-01, 1.745596e-01, 3.696107e-01, 1.593414e+00, 1.130417e+00, 5.737889e-02, 1.604998e-01, 2.797102e-02, 1.885047e-01, 5.935251e-02, 4.527615e-01, 6.354499e-01, 9.790608e-02, 1.147522e+00, 3.512640e-01, 6.191777e-01,
1.400000e+00	7.068826e-01, 1.414572e-01, 7.525447e-02, 1.838886e-01, 6.484559e-01, 5.050143e-01, 2.579015e-01, 1.395890e+00, 8.027136e-01, 3.704043e-02, 9.502221e-02, 1.751569e-02, 2.916238e-01, 3.793821e-02, 2.976162e-01, 1.018136e+00, 5.279529e-02, 9.122491e-01, 3.240386e-01, 5.809718e-01,
1.600000e+00	8.967420e-01, 3.230537e-01, 3.445098e-02, 1.333769e-01, 7.288684e-01, 7.833934e-01, 2.219026e-01, 1.277085e+00, 5.841435e-01, 2.621343e-02, 5.161804e-02, 1.424482e-02, 3.194435e-01, 2.272908e-02, 2.017037e-01, 9.991699e-01, 4.589311e-02, 1.164045e+00, 3.633292e-01, 3.497969e-01,
1.800000e+00	5.793716e-01, 3.817885e-01, 1.768649e-02, 8.973071e-02, 6.033695e-01, 9.345491e-01, 1.477741e-01, 1.462646e+00, 4.383708e-01, 1.468109e-02, 2.693158e-02, 1.005640e-02, 2.956835e-01, 1.686500e-02, 1.680030e-01, 1.217174e+00, 7.542586e-02, 9.925462e-01, 4.389074e-01, 3.331240e-01,
2.000000e+00	7.563062e-01, 4.761415e-01, 1.322861e-02, 6.331277e-02, 7.260238e-01, 1.126249e+00, 1.140422e-01, 1.568421e+00, 3.515787e-01, 1.034836e-02, 2.132782e-02, 6.234249e-03, 3.629004e-01, 9.344575e-03, 1.081779e-01, 1.220950e+00, 9.714548e-02, 1.170566e+00, 3.420988e-01, 2.533623e-01,
0.000000e+00	1.591836e+00, 2.582710e+00, 2.473069e+00, 2.315271e+00, 3.178965e-01, 2.745760e+00, 7.135332e-01, 1.254439e+00, 2.749364e+00, 9.882427e-01, 4.881783e-01, 1.198116e+00, 1.114840e+00, 2.576509e+00, 5.363210e-01, 1.537229e-01, 2.971010e+00, 3.010915e-01, 2.250760e+00, 2.325263e-01,
2.000000e-01	1.349660e+00, 1.850623e+00, 2.072814e+00, 1.709812e+00, 4.594318e-01, 1.400513e+00, 5.379871e-01, 1.205225e+00, 1.891767e+00, 8.179691e-01, 6.262869e-01, 1.188182e+00, 7.288796e-01, 1.585684e+00, 4.006149e-01, 4.924878e-01, 1.903121e+00, 2.480954e-01, 1.695435e+00, 8.349755e-01,
4.000000e-01	1.096198e+00, 1.265527e+00, 1.453001e+00, 1.469220e+00, 6.920669e-01, 1.078076e+00, 5.734459e-01, 1.128356e+00, 1.519394e+00, 5.110501e-01, 5.783212e-01, 7.264022e-01, 5.050304e-01, 9.461090e-01, 3.638443e-01, 6.834342e-01, 1.200159e+00, 2.502612e-01, 1.385808e+00, 1.003752e+00,
6.000000e-01	1.112440e+00, 8.058436e-01, 8.018283e-01, 1.056282e+00, 6.274014e-01, 7.282388e-01, 6.692924e-01, 1.370787e+00, 1.127793e+00, 3.155760e-01, 5.177392e-01, 5.212129e-01, 3.117922e-01, 5.989876e-01, 2.417798e-01, 8.409230e-01, 7.515224e-01, 4.832890e-01, 7.369526e-01, 9.415672e-01,
8.000000e-01	9.897242e-01, 5.967953e-01, 4.897625e-01, 7.836452e-01, 5.457892e-01, 7.683538e-01, 6.370645e-01, 1.235247e+00, 8.858558e-01, 2.093785e-01, 2.737790e-01, 3.910876e-01, 2.834406e-01, 3.565485e-01, 1.990272e-01, 1.078124e+00, 3.758305e-01, 7.395378e-01, 7.480152e-01, 1.188189e+00,
1.000000e+00	9.652167e-01, 5.146714e-01, 2.822504e-01, 5.359417e-01, 7.530986e-01, 8.219029e-01, 6.138138e-01, 1.469203e+00, 6.739667e-01, 1.161079e-01, 1.705633e-01, 2.871199e-01, 1.885465e-01, 2.932096e-01, 1.292013e-01, 1.193969e+00, 2.743275e-01, 7.468058e-01, 5.255050e-01, 8.356997e-01,
1.200000e+00	8.992118e-01, 5.056993e-01, 1.483845e-01, 3.528955e-01, 7.501444e-01, 9.096663e-01, 4.636495e-01, 1.358169e+00, 5.773859e-01, 7.207641e-02, 8.978449e-02, 1.820186e-01, 1.657472e-01, 1.422241e-01, 1.274254e-01, 1.140988e+00, 2.385064e-01, 8.792441e-01, 4.690435e-01, 6.643439e-01,
1.400000e+00	8.510002e-01, 5.847432e-01, 7.264655e-02, 2.580133e-01, 7.094457e-01, 8.959202e-01, 4.307446e-01, 1.456195e+00, 4.302917e-01, 5.151597e-02, 5.971508e-02, 1.374293e-01, 1.739270e-01, 7.770800e-02, 8.289728e-02, 1.178400e+00, 2.013788e-01, 1.068079e+00, 4.758001e-01, 4.138695e-01,
1.600000e+00	8.388068e-01, 5.197523e-01, 5.712964e-02, 2.091016e-01, 6.394728e-01, 1.045129e+00, 2.821019e-01, 1.522689e+00, 2.621918e-01, 2.875694e-02, 3.503755e-02, 9.302585e-02, 2.407806e-01, 6.908299e-02, 6.812199e-02, 1.206037e+00, 2.731576e-01, 1.062659e+00, 5.368612e-01, 4.600183e-01,
1.800000e+00	7.973734e-01, 6.090146e-01, 2.494476e-02, 1.368915e-01, 6.678892e-01, 1.171651e+00, 2.004476e-01, 1.263090e+00, 2.150854e-01, 2.240675e-02, 1.816493e-02, 6.595389e-02, 2.872950e-01, 3.699657e-02, 5.774696e-02, 1.089733e+00, 2.137987e-01, 1.099314e+00, 4.793657e-01, 3.695114e-01,
2.000000e+00	7.717098e-01, 5.870783e-01, 2.038685e-02, 9.577231e-02, 6.667912e-01, 1.139952e+00, 1.592340e-01, 1.355435e+00, 1.711856e-01, 1.366415e-02, 1.005785e-02, 5.172873e-02, 3.206445e-01, 2.334480e-02, 4.173408e-02, 1.003805e+00, 2.314616e-01, 8.574002e-01, 5.313416e-01, 2.606123e-01,
0.000000e+00	2.328038e+00, 1.915640e+00, 1.873792e-01, 6.358979e-01, 1.609264e+00, 2.098171e+00, 1.284703e+00, 8.978568e-01, 9.912534e-02, 1.565555e+00, 4.156598e-01, 5.290532e-01, 1.428186e+00, 2.410345e+00, 2.185801e+00, 1.615312e+00, 2.799270e+00, 8.607437e-01, 3.247414e+00, 2.996879e+00,
2.000000e-01	1.248865e+00, 1.607164e+00, 5.784963e-01, 7.541780e-01, 7.954542e-01, 1.624230e+00, 1.486586e+00, 7.845697e-01, 5.651606e-01, 1.146298e+00, 6.017640e-01, 5.680741e-01, 9.476455e-01, 2.267582e+00, 1.934114e+00, 9.282664e-01, 1.908786e+00, 9.607855e-01, 1.980543e+00, 2.425974e+00,
4.000000e-01	9.526385e-01, 9.151844e-01, 7.221117e-01, 7.249575e-01, 7.950237e-01, 1.732925e+00, 1.654125e+00, 1.329485e+00, 8.403644e-01, 6.647364e-01, 6.444663e-01, 5.911367e-01, 8.332205e-01, 1.498310e+00, 1.459221e+00, 7.367099e-01, 1.162451e+00, 1.056937e+00, 1.065842e+00, 3.091960e+00,
6.000000e-01	6.485201e-01, 6.752190e-01, 5.240498e-01, 7.258454e-01, 6.325200e-01, 1.190507e+00, 1.395094e+00, 1.258166e+00, 9.950269e-01, 4.542692e-01, 6.316818e-01, 6.905878e-01, 6.405823e-01, 1.271433e+00, 9.836113e-01, 5.706522e-01, 9.082734e-01, 1.325079e+00, 8.046106e-01, 2.365689e+00,
8.000000e-01	5.189318e-01, 3.648011e-01, 3.432299e-01, 4.743190e-01, 8.340801e-01, 1.245759e+00, 1.203850e+00, 1.387766e+00, 8.811147e-01, 2.506248e-01, 3.062168e-01, 7.084725e-01, 6.971301e-01, 1.167571e+00, 7.903934e-01, 6.513408e-01, 6.001149e-01, 1.275330e+00, 5.062081e-01, 1.934243e+00,
1.000000e+00	6.871622e-01, 2.237108e-01, 2.331466e-01, 4.195220e-01, 7.546105e-01, 1.335901e+00, 1.365412e+00, 1.404279e+00, 6.673058e-01, 1.547373e-01, 1.972419e-01, 6.210764e-01, 5.820387e-01, 9.230083e-01, 5.654198e-01, 6.433369e-01, 4.469289e-01, 1.227418e+00, 2.912796e-01, 1.992986e+00,
1.200000e+00	5.474583e-01, 2.390877e-01, 1.223594e-01, 3.133672e-01, 6.936129e-01, 1.052386e+00, 1.214185e+00, 1.455561e+00, 5.174071e-01, 1.012151e-01, 1.020898e-01, 7.616067e-01, 5.092953e-01, 1.064298e+00, 4.733695e-01, 1.140704e+00, 3.730267e-01, 1.015089e+00, 3.574302e-01, 1.328591e+00,
1.400000e+00	6.575015e-01, 2.210629e-01, 6.710341e-02, 2.594825e-01, 7.217426e-01, 1.075035e+00, 1.278833e+00, 1.397405e+00, 4.284316e-01, 6.730200e-02, 7.322607e-02, 8.362000e-01, 5.697588e-01, 1.082206e+00, 3.465283e-01, 1.163400e+00, 3.095695e-01, 1.265409e+00, 3.720682e-01, 1.049837e+00,
1.600000e+00	8.748832e-01, 3.156598e-01, 4.454744e-02, 1.647069e-01, 7.377781e-01, 1.023193e+00, 9.451936e-01, 1.528708e+00, 2.833473e-01, 3.630225e-02, 3.964963e-02, 7.281677e-01, 4.734439e-01, 1.021745e+00, 2.106093e-01, 1.158682e+00, 3.841148e-01, 1.196783e+00, 3.861484e-01, 8.706257e-01,
1.800000e+00	7.005636e-01, 4.428086e-01, 2.721113e-02, 1.317860e-01, 8.684472e-01, 1.296639e+00, 8.285139e-01, 1.490598e+00, 2.325801e-01, 3.184421e-02, 2.336557e-02, 5.420147e-01, 5.387505e-01, 6.233171e-01, 1.888211e-01, 1.101674e+00, 3.643609e-01, 1.098091e+00, 3.920726e-01, 7.454346e-01,
2.000000e+00	7.090652e-01, 5.066827e-01, 2.035703e-02, 1.266779e-01, 7.859455e-01, 1.144318e+00, 5.573743e-01, 1.215266e+00, 1.515400e-01, 2.056884e-02, 1.453871e-02, 4.513503e-01, 4.631355e-01, 4.747853e-01, 1.413877e-01, 1.241365e+00, 4.354461e-01, 1.073105e+00, 4.783512e-01, 5.356092e-01,
0.000000e+00	9.170131e-01, 9.970410e-01, 3.554654e-02, 8.608560e-01, 2.385281e+00, 7.562456e-01, 1.483892e-01, 1.709201e+00, 8.309707e-01, 2.923579e+00, 6.968219e-01, 1.768239e+00, 3.245647e+00, 7.423458e-01, 8.502999e-01, 1.126604e+00, 1.846868e+00, 1.800612e+00, 5.838230e-01, 1.844596e+00,
2.000000e-01	9.031350e-01, 8.484743e-01, 3.617329e-01, 9.151270e-01, 1.443090e+00, 9.490027e-01, 5.783404e-01, 1.989978e+00, 6.855013e-01, 1.425339e+00, 7.199641e-01, 1.124106e+00, 2.314713e+00, 5.022459e-01, 5.626802e-01, 1.063925e+00, 1.095868e+00, 1.418519e+00, 4.739151e-01, 1.344821e+00,
4.000000e-01	7.476994e-01, 9.478779e-01, 4.020978e-01, 8.088446e-01, 1.046206e+00, 8.326964e-01, 8.006791e-01, 1.920319e+00, 4.869340e-01, 9.759896e-01, 6.032620e-01, 1.058750e+00, 1.692227e+00, 3.101315e-01, 4.052793e-01, 1.267383e+00, 8.739780e-01, 1.616475e+00, 4.648516e-01, 1.362488e+00,
6.000000e-01	7.798030e-01, 8.501937e-01, 2.759344e-01, 7.626231e-01, 6.982096e-01, 1.007460e+00, 8.703962e-01, 1.549803e+00, 3.827416e-01, 6.176925e-01, 3.080813e-01, 7.428150e-01, 1.181286e+00, 2.158204e-01, 3.257333e-01, 1.144524e+00, 4.997412e-01, 1.662146e+00, 3.875528e-01, 1.159794e+00,
8.000000e-01	8.901464e-01, 6.526735e-01, 1.203483e-01, 6.329243e-01, 8.345112e-01, 1.161018e+00, 7.642697e-01, 1.748396e+00, 2.399451e-01, 3.957893e-01, 1.895459e-01, 4.318257e-01, 1.134749e+00, 1.773726e-01, 2.373281e-01, 1.071819e+00, 4.556351e-01, 1.495200e+00, 4.502616e-01, 9.110956e-01,
1.000000e+00	7.868421e-01, 6.198154e-01, 8.887121e-02, 4.440662e-01, 7.181154e-01, 1.083197e+00, 5.849995e-01, 1.332674e+00, 2.311127e-01, 2.097095e-01, 1.121770e-01, 3.977359e-01, 7.250051e-01, 1.759841e-01, 1.808230e-01, 1.312383e+00, 3.936663e-01, 1.418732e+00, 5.540358e-01, 7.783553e-01,
1.200000e+00	8.921164e-01, 7.783605e-01, 4.073107e-02, 4.146715e-01, 7.411639e-01, 1.195529e+00, 4.434482e-01, 1.509383e+00, 1.814035e-01, 1.300938e-01, 6.683182e-02, 2.681502e-01, 7.978065e-01, 7.226280e-02, 1.172940e-01, 1.216236e+00, 3.007375e-01, 1.535930e+00, 5.417139e-01, 7.135923e-01,
1.400000e+00	8.908803e-01, 6.909029e-01, 3.701342e-02, 3.015226e-01, 6.622025e-01, 1.354450e+00, 2.837901e-01, 1.406194e+00, 1.209077e-01, 8.789181e-02, 4.313167e-02, 1.494972e-01, 7.395261e-01, 6.128506e-02, 9.384929e-02, 1.132633e+00, 4.097142e-01, 1.553956e+00, 5.071230e-01, 4.422774e-01,
1.600000e+00	7.682074e-01, 7.053831e-01, 2.065118e-02, 1.991050e-01, 6.959286e-01, 1.199873e+00, 2.564734e-01, 1.612617e+00, 9.352362e-02, 3.244907e-02, 2.387448e-02, 1.501851e-01, 7.146363e-01, 3.106553e-02, 5.639562e-02, 1.020714e+00, 3.226347e-01, 1.387293e+00, 4.249651e-01, 3.753125e-01,
1.800000e+00	9.423241e-01, 6.782285e-01, 1.458905e-02, 1.486629e-01, 7.085315e-01, 1.293927e+00, 1.839889e-01, 1.317660e+00, 6.807475e-02, 2.511186e-02, 1.334797e-02, 1.040763e-01, 6.463585e-01, 2.431379e-02, 5.275531e-02, 1.276197e+00, 3.553299e-01, 1.374756e+00, 5.574313e-01, 3.058734e-01,
2.000000e+00	7.582349e-01, 6.408658e-01, 1.021805e-02, 1.316603e-01, 7.144100e-01, 1.394012e+00, 1.134402e-01, 1.406110e+00, 5.870906e-02, 1.861169e-02, 7.161649e-03, 8.122926e-02, 5.292770e-01, 1.520961e-02, 4.142032e-02, 1.157112e+00, 3.300119e-01, 1.244244e+00, 5.105223e-01, 2.400359e-01,
0.000000e+00	4.234329e-02, 1.831634e+00, 1.453383e+00, 4.576617e-01, 1.245400e+00, 2.734522e+00, 1.198326e+00, 2.164514e+00, 1.865602e+00, 1.955387e+00, 1.976161e+00, 5.636912e-01, 2.462138e+00, 2.285111e+00, 1.905536e+00, 2.758493e+00, 3.628676e-01, 2.492451e-01, 8.415861e-02, 2.821692e+00,
2.000000e-01	3.990171e-02, 9.783361e-01, 8.314408e-01, 5.606263e-01, 8.503925e-01, 1.434033e+00, 1.210961e+00, 2.146783e+00, 1.868926e+00, 9.819981e-01, 1.398180e+00, 6.965360e-01, 1.861214e+00, 1.747658e+00, 1.059787e+00, 1.771146e+00, 4.031099e-01, 4.845340e-01, 6.317266e-02, 2.018243e+00,
4.000000e-01	1.402881e-01, 8.078774e-01, 4.166108e-01, 6.647633e-01, 7.822608e-01, 8.857982e-01, 1.143284e+00, 2.151567e+00, 1.956788e+00, 6.658627e-01, 8.924650e-01, 6.432423e-01, 1.215175e+00, 1.489992e+00, 9.816629e-01, 1.321899e+00, 3.636682e-01, 6.811848e-01, 3.702034e-02, 1.454256e+00,
6.000000e-01	3.868061e-01, 5.753298e-01, 2.498658e-01, 3.751308e-01, 8.372618e-01, 5.774133e-01, 1.117530e+00, 1.631044e+00, 1.469548e+00, 3.959866e-01, 4.986994e-01, 5.898599e-01, 9.212485e-01, 1.180767e+00, 6.694245e-01, 1.121341e+00, 2.455987e-01, 8.359937e-01, 3.456825e-02, 1.357861e+00,
8.000000e-01	5.949915e-01, 2.965677e-01, 1.378715e-01, 4.437866e-01, 7.164270e-01, 5.693090e-01, 1.320227e+00, 1.709175e+00, 1.008067e+00, 2.397810e-01, 2.921503e-01, 7.504542e-01, 5.569055e-01, 1.181799e+00, 4.407581e-01, 1.328295e+00, 1.735310e-01, 8.673500e-01, 1.363046e-01, 1.041338e+00,
1.000000e+00	6.724032e-01, 1.877672e-01, 6.704880e-02, 2.645301e-01, 7.854254e-01, 5.697405e-01, 1.091360e+00, 1.610379e+00, 8.856757e-01, 1.704237e-01, 1.605579e-01, 5.839620e-01, 4.739214e-01, 1.070311e+00, 3.608964e-01, 9.636228e-01, 1.122067e-01, 9.796331e-01, 2.325468e-01, 1.007539e+00,
1.200000e+00	6.155071e-01, 1.507516e-01, 3.936592e-02, 1.852438e-01, 7.611024e-01, 1.028128e+00, 9.161114e-01, 1.474121e+00, 6.815086e-01, 7.945296e-02, 1.051351e-01, 5.627126e-01, 3.612338e-01, 7.010454e-01, 2.677439e-01, 1.170525e+00, 8.889257e-02, 1.206450e+00, 2.967556e-01, 6.995832e-01,
1.400000e+00	8.657683e-01, 2.886629e-01, 2.238306e-02, 1.242555e-01, 6.139398e-01, 9.724166e-01, 5.630841e-01, 1.313012e+00, 5.114577e-01, 5.788386e-02, 6.472198e-02, 4.207165e-01, 4.083341e-01, 5.165434e-01, 1.783567e-01, 1.180634e+00, 1.164650e-01, 1.237250e+00, 4.243186e-01, 5.976516e-01,
1.600000e+00	7.707172e-01, 3.589778e-01, 1.565888e-02, 1.007393e-01, 8.703819e-01, 9.457846e-01, 4.272647e-01, 1.550637e+00, 3.428825e-01, 3.021277e-02, 3.042930e-02, 3.524077e-01, 3.787751e-01, 2.948627e-01, 1.405722e-01, 1.378758e+00, 1.691968e-01, 1.100423e+00, 4.079028e-01, 4.679980e-01,
1.800000e+00	8.717490e-01, 4.775903e-01, 7.534031e-03, 6.818406e-02, 5.903655e-01, 1.197905e+00, 3.375163e-01, 1.419444e+00, 2.670526e-01, 1.819057e-02, 1.961782e-02, 2.106447e-01, 3.836172e-01, 1.709525e-01, 1.026008e-01, 1.357649e+00, 2.019673e-01, 1.080013e+00, 4.284781e-01, 3.521324e-01,
2.000000e+00	7.801497e-01, 5.215072e-01, 6.111201e-03, 5.474002e-02, 6.910050e-01, 1.369046e+00, 2.069040e-01, 1.477307e+00, 2.007995e-01, 1.639749e-02, 1.069938e-02, 1.663242e-01, 4.728325e-01, 1.278083e-01, 8.173650e-02, 1.125331e+00, 2.072866e-01, 1.237303e+00, 5.667969e-01, 3.548310e-01,
0.000000e+00	1.524440e-01, 2.912959e-02, 3.343479e+00, 6.146134e-01, 1.534882e+00, 1.336911e+00, 1.597065e+00, 1.850507e+00, 4.265291e-01, 2.607306e-01, 2.755903e+00, 4.016549e-01, 1.150778e+00, 7.183479e-01, 2.677589e+00, 1.500603e+00, 1.644842e+00, 1.358519e+00, 2.573522e+00, 5.240556e-01,
2.000000e-01	1.232269e-01, 2.800167e-01, 2.369589e+00, 6.375627e-01, 1.019335e+00, 1.118351e+00, 1.100951e+00, 2.351949e+00, 7.423883e-01, 1.533944e-01, 2.011348e+00, 4.473032e-01, 7.797001e-01, 7.411269e-01, 2.150158e+00, 1.046466e+00, 9.783133e-01, 9.975122e-01, 1.494242e+00, 8.987513e-01,
4.000000e-01	7.576280e-02, 3.367625e-01, 1.233525e+00, 7.509333e-01, 7.596634e-01, 1.205673e+00, 9.811339e-01, 1.726100e+00, 1.024097e+00, 1.041450e-01, 9.763792e-01, 4.536525e-01, 6.197937e-01, 6.810386e-01, 1.272747e+00, 7.328489e-01, 8.086591e-01, 8.668318e-01, 9.658382e-01, 1.228101e+00,
6.000000e-01	8.880122e-02, 2.048836e-01, 7.452953e-01, 7.057069e-01, 7.124346e-01, 1.056632e+00, 8.967235e-01, 1.707469e+00, 9.932346e-01, 5.158486e-02, 6.261718e-01, 4.547039e-01, 5.628592e-01, 7.909015e-01, 1.008466e+00, 5.382355e-01, 5.823141e-01, 9.874501e-01, 6.603343e-01, 1.116724e+00,
8.000000e-01	2.428010e-01, 1.866442e-01, 4.231974e-01, 5.571742e-01, 6.197363e-01, 8.322462e-01, 8.101623e-01, 1.800035e+00, 8.291061e-01, 3.709397e-02, 4.209285e-01, 3.784695e-01, 3.773187e-01, 4.999938e-01, 7.024561e-01, 4.923861e-01, 4.091753e-01, 9.472687e-01, 5.278437e-01, 8.574716e-01,
1.000000e+00	5.263318e-01, 1.880667e-01, 2.136406e-01, 3.550680e-01, 5.977017e-01, 8.712540e-01, 6.905867e-01, 1.621835e+00, 6.280987e-01, 1.819647e-02, 2.118056e-01, 3.456060e-01, 4.417785e-01, 3.567143e-01, 4.827030e-01, 9.742613e-01, 2.435525e-01, 1.020562e+00, 4.425712e-01, 6.500347e-01,
1.200000e+00	5.968965e-01, 2.986497e-01, 1.131153e-01, 3.234128e-01, 6.335042e-01, 1.018669e+00, 4.500758e-01, 1.543752e+00, 6.015148e-01, 1.231144e-02, 1.404891e-01, 2.428267e-01, 4.220156e-01, 2.310026e-01, 4.412603e-01, 9.163503e-01, 2.114663e-01, 9.988481e-01, 4.575402e-01, 5.975900e-01,
1.400000e+00	6.942959e-01, 4.633381e-01, 7.363602e-02, 2.665846e-01, 6.525274e-01, 1.070688e+00, 4.250484e-01, 1.316331e+00, 4.167909e-01, 8.045234e-03, 8.827750e-02, 1.428434e-01, 4.395605e-01, 1.471652e-01, 3.123903e-01, 1.032231e+00, 2.080995e-01, 9.050576e-01, 5.141171e-01, 4.615141e-01,
1.600000e+00	6.063413e-01, 6.296594e-01, 4.576369e-02, 1.569765e-01, 7.172398e-01, 1.129411e+00, 2.858889e-01, 1.515920e+00, 3.482812e-01, 6.066193e-03, 5.305677e-02, 1.358207e-01, 3.969421e-01, 8.588307e-02, 2.074875e-01, 1.086111e+00, 2.738422e-01, 9.810934e-01, 4.952701e-01, 3.891054e-01,
1.800000e+00	6.988056e-01, 5.637275e-01, 2.350655e-02, 1.305477e-01, 5.703549e-01, 1.115809e+00, 2.037910e-01, 1.732940e+00, 2.914061e-01, 7.445239e-03, 2.664917e-02, 9.829223e-02, 4.857119e-01, 5.802985e-02, 1.587084e-01, 1.068354e+00, 2.840563e-01, 1.379658e+00, 5.245352e-01, 3.090644e-01,
2.000000e+00	8.560292e-01, 7.228137e-01, 1.453877e-02, 1.057804e-01, 7.360741e-01, 1.205093e+00, 1.548046e-01, 1.638587e+00, 2.278376e-01, 6.155510e-03, 1.513596e-02, 5.325948e-02, 5.335756e-01, 3.089987e-02, 1.181308e-01, 1.251987e+00, 3.133025e-01, 1.032220e+00, 5.056323e-01, 2.728769e-01,
0.000000e+00	2.925452e+00, 9.834763e-01, 1.767251e+00, 2.616141e+00, 6.276973e-02, 2.482210e+00, 1.802583e+00, 1.520724e+00, 6.760682e-01, 1.522430e+00, 1.441753e+00, 3.395010e+00, 1.226113e-01, 2.008747e+00, 2.213390e+00, 1.386910e+00, 1.822498e+00, 2.767420e+00, 1.075530e+00, 8.812048e-01,
2.000000e-01	1.737323e+00, 5.964135e-01, 1.469936e+00, 1.609704e+00, 3.776786e-01, 1.891434e+00, 1.604739e+00, 1.642136e+00, 9.405435e-01, 9.608521e-01, 1.337777e+00, 2.553099e+00, 2.770864e-01, 1.809974e+00, 1.635467e+00, 1.178082e+00, 1.209742e+00, 2.087811e+00, 7.585793e-01, 9.293761e-01,
4.000000e-01	1.318656e+00, 3.180301e-01, 1.271805e+00, 1.602772e+00, 4.981231e-01, 1.363398e+00, 1.374140e+00, 1.355151e+00, 9.428899e-01, 6.144598e-01, 8.960613e-01, 1.573486e+00, 4.239326e-01, 1.176468e+00, 1.353470e+00, 7.255699e-01, 8.703432e-01, 1.488074e+00, 7.304191e-01, 8.497049e-01,
6.000000e-01	7.795635e-01, 2.787412e-01, 7.369335e-01, 1.350639e+00, 7.366579e-01, 1.073807e+00, 9.501098e-01, 1.439773e+00, 1.208202e+00, 2.908869e-01, 6.268505e-01, 1.658671e+00, 4.313618e-01, 1.266467e+00, 1.006519e+00, 7.143635e-01, 6.753823e-01, 1.213045e+00, 6.754329e-01, 7.304156e-01,
8.000000e-01	8.222094e-01, 1.626805e-01, 3.814938e-01, 9.551111e-01, 7.642943e-01, 9.841675e-01, 7.515641e-01, 1.390237e+00, 8.673736e-01, 1.759273e-01, 3.022748e-01, 8.857003e-01, 4.115111e-01, 8.069345e-01, 5.894670e-01, 8.399068e-01, 4.817733e-01, 1.089514e+00, 6.592128e-01, 6.867414e-01,
1.000000e+00	8.899644e-01, 2.116904e-01, 2.002655e-01, 6.079342e-01, 6.484941e-01, 9.150290e-01, 6.428056e-01, 1.810821e+00, 5.990243e-01, 1.482894e-01, 1.639957e-01, 8.407554e-01, 3.696332e-01, 4.367840e-01, 4.366464e-01, 8.792877e-01, 3.452007e-01, 9.868901e-01, 4.947217e-01, 5.478132e-01,
1.200000e+00	7.560247e-01, 3.040258e-01, 1.055006e-01, 5.028810e-01, 6.466332e-01, 1.083395e+00, 4.636343e-01, 1.466221e+00, 4.605927e-01, 7.814144e-02, 1.130569e-01, 5.882992e-01, 3.857548e-01, 3.367546e-01, 3.495166e-01, 1.179499e+00, 3.591699e-01, 1.067491e+00, 5.590514e-01, 3.951120e-01,
1.400000e+00	8.675795e-01, 4.414393e-01, 6.916113e-02, 3.224596e-01, 6.786650e-01, 1.286820e+00, 3.149733e-01, 1.116066e+00, 3.408812e-01, 3.822353e-02, 6.212862e-02, 3.916093e-01, 3.586755e-01, 2.014182e-01, 2.776269e-01, 9.901946e-01, 2.962975e-01, 1.024343e+00, 5.159720e-01, 4.050758e-01,
1.600000e+00	7.808213e-01, 5.701425e-01, 3.833626e-02, 2.517335e-01, 6.800001e-01, 1.160313e+00, 2.252940e-01, 1.541566e+00, 3.112261e-01, 2.788097e-02, 3.091894e-02, 2.953233e-01, 3.635262e-01, 1.283400e-01, 2.241119e-01, 9.493668e-01, 3.518011e-01, 8.539271e-01, 4.073559e-01, 2.890992e-01,
1.800000e+00	8.864727e-01, 4.500823e-01, 2.710888e-02, 1.545645e-01, 6.521135e-01, 9.270367e-01, 1.485159e-01, 1.566638e+00, 1.927569e-01, 1.876516e-02, 1.924372e-02, 1.730140e-01, 3.001144e-01, 6.650982e-02, 1.247933e-01, 1.164446e+00, 2.652745e-01, 9.470269e-01, 5.034747e-01, 2.708062e-01,
2.000000e+00	8.287580e-01, 6.997847e-01, 1.904240e-02, 1.429643e-01, 6.829156e-01, 1.297440e+00, 1.129493e-01, 1.473126e+00, 1.714243e-01, 1.427886e-02, 1.442684e-02, 1.147891e-01, 4.039288e-01, 5.162488e-02, 1.044034e-01, 1.192251e+00, 3.163795e-01, 1.070724e+00, 4.580127e-01, 1.610359e-01,
0.000000e+00	1.962267e+00, 1.278821e+00, 1.851296e+00, 2.382712e+00, 1.626926e+00, 1.118631e+00, 1.766256e+00, 5.467994e-01, 1.464950e+00, 2.827894e+00, 3.174564e+00, 1.267610e+00, 2.469587e+00, 5.294477e-01, 4.181567e-03, 8.552395e-01, 1.867477e+00, 3.265975e+00, 1.526328e+00, 2.366416e+00,
2.000000e-01	1.553269e+00, 1.061416e+00, 1.441745e+00, 1.916830e+00, 1.133380e+00, 9.102109e-01, 1.926617e+00, 4.124705e-01, 1.251346e+00, 1.702657e+00, 1.754597e+00, 1.010785e+00, 1.840436e+00, 8.098723e-01, 2.196692e-01, 8.053233e-01, 1.280469e+00, 2.364661e+00, 1.077018e+00, 2.237073e+00,
4.000000e-01	1.474844e+00, 8.471166e-01, 8.498424e-01, 1.349773e+00, 9.218750e-01, 8.874473e-01, 1.527363e+00, 3.613264e-01, 1.014293e+00, 1.318188e+00, 1.311730e+00, 1.015195e+00, 1.104404e+00, 9.530614e-01, 3.521186e-01, 9.164653e-01, 8.589770e-01, 2.297066e+00, 5.782649e-01, 2.079817e+00,
6.000000e-01	1.363645e+00, 8.060377e-01, 6.098498e-01, 8.723938e-01, 6.177219e-01, 7.596674e-01, 1.243659e+00, 2.403197e-01, 7.326185e-01, 7.910820e-01, 6.801435e-01, 1.034965e+00, 9.499213e-01, 1.017061e+00, 4.295207e-01, 1.164940e+00, 4.119263e-01, 1.984979e+00, 4.642163e-01, 1.408863e+00,
8.000000e-01	1.126517e+00, 8.987567e-01, 2.165920e-01, 5.309952e-01, 9.272522e-01, 7.868588e-01, 1.367879e+00, 1.671107e-01, 5.196789e-01, 7.717668e-01, 4.330616e-01, 9.452318e-01, 9.431813e-01, 9.614010e-01, 5.007380e-01, 9.870680e-01, 3.414151e-01, 1.179523e+00, 3.466942e-01, 1.211643e+00,
1.000000e+00	8.575247e-01, 6.340024e-01, 2.104331e-01, 3.834964e-01, 7.843342e-01, 1.027906e+00, 1.286237e+00, 1.057917e-01, 3.847415e-01, 5.850889e-01, 3.078223e-01, 8.908929e-01, 6.338363e-01, 1.081596e+00, 6.557847e-01, 1.102546e+00, 3.391827e-01, 1.139626e+00, 4.401673e-01, 1.127101e+00,
1.200000e+00	9.183223e-01, 6.775681e-01, 9.530372e-02, 3.372626e-01, 7.499337e-01, 1.110804e+00, 1.155758e+00, 9.877964e-02, 3.527503e-01, 4.996395e-01, 1.295093e-01, 7.276137e-01, 6.418607e-01, 9.870742e-01, 6.147960e-01, 1.263023e+00, 3.206347e-01, 8.392282e-01, 4.508410e-01, 8.403321e-01,
1.400000e+00	6.352513e-01, 5.648527e-01, 5.914657e-02, 1.822701e-01, 6.813973e-01, 1.129055e+00, 7.103550e-01, 5.988516e-02, 2.623330e-01, 4.425964e-01, 7.304869e-02, 6.012766e-01, 4.651777e-01, 6.223257e-01, 6.590306e-01, 1.179682e+00, 2.924932e-01, 6.072200e-01, 4.933535e-01, 6.315837e-01,
1.600000e+00	7.791415e-01, 6.038503e-01, 3.529330e-02, 1.385262e-01, 6.480230e-01, 1.154585e+00, 5.893833e-01, 4.106058e-02, 2.676841e-01, 4.830198e-01, 4.367335e-02, 5.440812e-01, 3.180380e-01, 3.903384e-01, 7.445281e-01, 1.215074e+00, 2.856060e-01, 4.531060e-01, 4.955226e-01, 5.410993e-01,
1.800000e+00	7.700575e-01, 6.588351e-01, 1.792971e-02, 7.419428e-02, 6.611786e-01, 1.190825e+00, 4.103269e-01, 3.146697e-02, 2.127979e-01, 4.381180e-01, 2.725299e-02, 2.642343e-01, 2.053325e-01, 2.944724e-01, 6.429663e-01, 1.104492e+00, 3.631810e-01, 3.193838e-01, 5.468720e-01, 4.290935e-01,
2.000000e+00	7.129345e-01, 5.343999e-01, 1.346291e-02, 6.722559e-02, 8.423753e-01, 1.235605e+00, 2.929830e-01, 2.224623e-02, 2.121251e-01, 4.249778e-01, 1.407670e-02, 2.423826e-01, 1.251983e-01, 1.860383e-01, 7.117450e-01, 1.113206e+00, 3.699836e-01, 2.651088e-01, 5.830984e-01, 3.439062e-01,
0.000000e+00	2.491468e+00, 2.283259e+00, 2.934031e-01, 2.088723e+00, 1.680312e+00, 2.752763e+00, 1.388126e+00, 3.020855e-01, 1.189715e+00, 1.283747e+00, 1.799564e+00, 1.255231e+00, 8.339760e-01, 2.746131e+00, 2.199246e+00, 2.051233e+00, 2.118508e+00, 1.433164e+00, 2.971048e+00, 2.602270e+00,
2.000000e-01	1.562824e+00, 1.747614e+00, 6.021956e-01, 1.974281e+00, 1.312803e+00, 1.866972e+00, 1.550889e+00, 5.328700e-01, 1.396084e+00, 8.511213e-01, 1.187070e+00, 1.019958e+00, 8.425542e-01, 1.966754e+00, 1.638358e+00, 1.351098e+00, 1.351029e+00, 1.162596e+00, 1.657541e+00, 2.451238e+00,
4.000000e-01	8.588405e-01, 9.377218e-01, 5.396421e-01, 1.408547e+00, 7.950050e-01, 1.315323e+00, 1.389692e+00, 1.069551e+00, 1.217831e+00, 7.613078e-01, 9.782031e-01, 9.355171e-01, 8.401808e-01, 1.461887e+00, 1.271066e+00, 8.559314e-01, 8.729941e-01, 1.194891e+00, 1.233297e+00, 2.670921e+00,
6.000000e-01	8.299874e-01, 7.569493e-01, 3.842946e-01, 1.140537e+00, 8.450840e-01, 8.325138e-01, 1.411300e+00, 1.344798e+00, 1.236383e+00, 5.502827e-01, 5.683092e-01, 9.052009e-01, 7.207017e-01, 1.429900e+00, 9.790984e-01, 6.952626e-01, 3.746510e-01, 1.062462e+00, 9.662950e-01, 2.084393e+00,
8.000000e-01	6.000199e-01, 4.051069e-01, 2.624341e-01, 5.276067e-01, 7.501028e-01, 5.141610e-01, 1.269003e+00, 1.144741e+00, 1.201545e+00, 3.612710e-01, 3.522541e-01, 6.896119e-01, 6.087645e-01, 1.068252e+00, 9.041268e-01, 7.337514e-01, 3.575384e-01, 1.366960e+00, 4.252137e-01, 1.656109e+00,
1.000000e+00	6.847014e-01, 3.488609e-01, 1.120149e-01, 5.263218e-01, 6.945106e-01, 4.631262e-01, 1.348969e+00, 1.144198e+00, 1.000082e+00, 2.084907e-01, 1.965698e-01, 6.906361e-01, 6.197741e-01, 1.015176e+00, 6.993749e-01, 8.807346e-01, 1.872990e-01, 1.191933e+00, 3.857171e-01, 1.760979e+00,
1.200000e+00	6.984039e-01, 2.431684e-01, 6.113303e-02, 3.452191e-01, 6.493898e-01, 6.612529e-01, 1.289162e+00, 1.072313e+00, 8.755845e-01, 1.548197e-01, 1.062006e-01, 7.519680e-01, 6.302044e-01, 1.111923e+00, 4.023138e-01, 1.021739e+00, 1.348975e-01, 1.139285e+00, 5.356128e-01, 1.272267e+00,
1.400000e+00	7.272091e-01, 1.750410e-01, 4.009020e-02, 2.382508e-01, 6.748781e-01, 6.776667e-01, 9.941331e-01, 1.273894e+00, 5.247884e-01, 9.100868e-02, 6.710961e-02, 7.382560e-01, 6.118432e-01, 8.853931e-01, 3.403549e-01, 7.454236e-01, 1.117413e-01, 1.097326e+00, 4.545174e-01, 9.282135e-01,
1.600000e+00	6.560349e-01, 2.605995e-01, 1.972581e-02, 2.025570e-01, 6.788674e-01, 9.242639e-01, 8.930770e-01, 1.490921e+00, 4.491889e-01, 6.227384e-02, 3.584321e-02, 7.116861e-01, 5.641801e-01, 8.979421e-01, 2.655541e-01, 1.175705e+00, 1.504259e-01, 1.131712e+00, 4.194924e-01, 9.195481e-01,
1.800000e+00	8.677698e-01, 3.454778e-01, 1.262874e-02, 1.243851e-01, 5.970476e-01, 1.037348e+00, 6.259445e-01, 1.424086e+00, 3.730141e-01, 3.070359e-02, 2.129431e-02, 4.928173e-01, 5.927725e-01, 6.242215e-01, 2.110503e-01, 1.107937e+00, 1.966646e-01, 1.070382e+00, 5.181459e-01, 7.177407e-01,
2.000000e+00	8.871387e-01, 5.564226e-01, 7.544697e-03, 6.891939e-02, 6.238864e-01, 1.066700e+00, 4.989242e-01, 1.353786e+00, 2.276368e-01, 2.602171e-02, 1.166968e-02, 4.429407e-01, 5.346395e-01, 3.502272e-01, 1.329060e-01, 1.248162e+00, 1.950188e-01, 1.184026e+00, 4.669853e-01, 5.983601e-01,
0.000000e+00	2.638612e+00, 1.303739e+00, 2.606277e+00, 2.092578e+00, 1.158835e+00, 3.379267e-01, 5.886251e-01, 1.506364e+00, 2.570737e+00, 3.038746e+00, 1.196586e+00, 2.078003e+00, 6.326979e-01, 7.972530e-01, 2.657817e+00, 1.449014e+00, 1.609561e+00, 1.434326e+00, 3.988175e-01, 1.399081e+00,
2.000000e-01	1.862895e+00, 1.271996e+00, 1.705508e+00, 1.706672e+00, 7.751259e-01, 2.098901e-01, 7.812896e-01, 1.174549e+00, 2.220695e+00, 1.689982e+00, 1.004034e+00, 1.257322e+00, 6.002030e-01, 5.604693e-01, 2.343298e+00, 9.140843e-01, 9.724869e-01, 1.547784e+00, 4.078152e-01, 1.226231e+00,
4.000000e-01	9.333045e-01, 7.813181e-01, 9.290593e-01, 1.133866e+00, 7.348890e-01, 1.311559e-01, 7.585726e-01, 7.965267e-01, 2.758941e+00, 1.059713e+00, 6.143612e-01, 1.158006e+00, 6.920354e-01, 4.591835e-01, 1.615006e+00, 7.860850e-01, 5.999578e-01, 1.185675e+00, 4.343832e-01, 1.203272e+00,
6.000000e-01	7.662633e-01, 5.158050e-01, 5.562410e-01, 9.037445e-01, 7.553554e-01, 7.715872e-02, 5.892611e-01, 6.263308e-01, 2.039028e+00, 7.553905e-01, 3.727498e-01, 7.632489e-01, 5.344581e-01, 2.961327e-01, 1.172458e+00, 4.635210e-01, 3.092927e-01, 1.304670e+00, 4.579421e-01, 7.964024e-01,
8.000000e-01	4.410300e-01, 3.264309e-01, 2.843630e-01, 5.762113e-01, 7.391469e-01, 4.810346e-02, 4.073714e-01, 4.308409e-01, 2.080466e+00, 6.760688e-01, 2.195358e-01, 5.478982e-01, 5.480746e-01, 1.983094e-01, 1.080191e+00, 3.859951e-01, 2.037396e-01, 1.069747e+00, 4.450182e-01, 5.594958e-01,
1.000000e+00	3.730936e-01, 2.017424e-01, 1.661988e-01, 3.369254e-01, 6.829160e-01, 3.243680e-02, 3.851986e-01, 2.440244e-01, 1.805128e+00, 6.166546e-01, 1.149841e-01, 3.300091e-01, 3.808929e-01, 1.320301e-01, 1.083530e+00, 3.196376e-01, 1.049045e-01, 1.066671e+00, 5.275121e-01, 5.487615e-01,
1.200000e+00	3.201944e-01, 1.318968e-01, 9.500428e-02, 2.314759e-01, 7.140711e-01, 2.611197e-02, 2.596721e-01, 1.813639e-01, 1.643727e+00, 5.148163e-01, 8.159056e-02, 2.620789e-01, 4.494065e-01, 6.711168e-02, 9.332609e-01, 4.694617e-01, 6.320847e-02, 8.297105e-01, 4.805642e-01, 4.687629e-01,
1.400000e+00	5.222119e-01, 9.496196e-02, 5.958789e-02, 1.687312e-01, 6.736425e-01, 4.134697e-02, 2.396003e-01, 1.220925e-01, 1.215212e+00, 4.248192e-01, 3.590563e-02, 1.989383e-01, 2.005097e-01, 4.421772e-02, 9.442206e-01, 6.283513e-01, 3.786053e-02, 5.412428e-01, 4.778494e-01, 3.265955e-01,
1.600000e+00	5.464184e-01, 1.016303e-01, 2.628629e-02, 1.243878e-01, 7.122103e-01, 1.173217e-01, 1.842812e-01, 1.034243e-01, 1.434044e+00, 4.810255e-01, 2.351481e-02, 1.421307e-01, 1.451225e-01, 3.216674e-02, 7.480623e-01, 6.009048e-01, 2.306545e-02, 4.415746e-01, 4.604634e-01, 3.174698e-01,
1.800000e+00	5.444229e-01, 1.026635e-01, 1.720771e-02, 6.898788e-02, 6.814355e-01, 2.772899e-01, 9.445524e-02, 6.870853e-02, 8.038399e-01, 4.729500e-01, 1.455603e-02, 9.821553e-02, 1.236587e-01, 1.539626e-02, 9.053083e-01, 7.070697e-01, 1.543336e-02, 3.383638e-01, 5.758898e-01, 2.142988e-01,
2.000000e+00	5.735352e-01, 1.642443e-01, 8.578557e-03, 6.442601e-02, 7.742301e-01, 6.162996e-01, 8.101222e-02, 5.204166e-02, 8.515313e-01, 4.155532e-01, 7.838894e-03, 6.485349e-02, 8.709596e-02, 9.141855e-03, 9.315558e-01, 7.711112e-01, 1.379524e-02, 2.497155e-01, 4.660736e-01, 2.314506e-01,
0.000000e+00	1.369512e+00, 2.335071e+00, 3.154863e+00, 1.487986e+00, 2.399066e+00, 9.696745e-01, 2.895074e+00, 1.808157e+00, 2.876017e+00, 2.292367e+00, 1.571843e+00, 1.462037e+00, 2.814713e-01, 6.836439e-01, 1.141242e+00, 6.859829e-01, 2.019142e+00, 1.144226e+00, 2.431649e-02, 8.370066e-03,
2.000000e-01	8.880836e-01, 1.779113e+00, 1.574865e+00, 1.449929e+00, 1.286810e+00, 5.757949e-01, 1.777966e+00, 1.129472e+00, 2.483229e+00, 1.915712e+00, 1.104586e+00, 1.143265e+00, 4.117442e-01, 8.857496e-01, 8.181059e-01, 6.070466e-01, 1.059979e+00, 1.016812e+00, 1.623131e-01, 6.652565e-03,
4.000000e-01	1.009584e+00, 1.024531e+00, 1.194623e+00, 9.431000e-01, 9.991930e-01, 3.545424e-01, 9.841675e-01, 8.899247e-01, 1.390587e+00, 1.003694e+00, 6.850670e-01, 1.137662e+00, 3.106013e-01, 9.714953e-01, 6.648049e-01, 7.964178e-01, 6.416870e-01, 6.756362e-01, 2.842836e-01, 6.757708e-03,
6.000000e-01	7.669162e-01, 5.845406e-01, 5.814849e-01, 5.757647e-01, 9.534145e-01, 2.370799e-01, 8.653009e-01, 5.381597e-01, 1.631624e+00, 6.501064e-01, 3.222487e-01, 8.833506e-01, 2.259776e-01, 7.234853e-01, 8.288351e-01, 9.203499e-01, 3.299300e-01, 7.059183e-01, 3.924701e-01, 7.024939e-03,
8.000000e-01	9.222333e-01, 4.115835e-01, 3.927118e-01, 3.771917e-01, 8.197093e-01, 2.493180e-01, 5.372335e-01, 3.973317e-01, 1.010566e+00, 7.414375e-01, 2.302696e-01, 5.611606e-01, 1.374833e-01, 4.394125e-01, 7.688561e-01, 9.645266e-01, 2.142019e-01, 4.695913e-01, 3.662811e-01, 6.483534e-03,
1.000000e+00	6.878455e-01, 2.821508e-01, 1.948572e-01, 3.748517e-01, 6.717596e-01, 3.835060e-01, 3.555689e-01, 2.830969e-01, 9.865492e-01, 5.861756e-01, 1.418794e-01, 3.660037e-01, 8.910006e-02, 2.699625e-01, 7.250946e-01, 1.080934e+00, 1.273489e-01, 3.347759e-01, 4.444169e-01, 9.056586e-03,
1.200000e+00	6.859901e-01, 1.901593e-01, 1.081737e-01, 2.038626e-01, 7.051902e-01, 5.712082e-01, 2.388168e-01, 2.015682e-01, 7.939919e-01, 4.557254e-01, 9.087279e-02, 2.863087e-01, 6.201432e-02, 2.218473e-01, 7.078591e-01, 1.107335e+00, 8.371445e-02, 2.532418e-01, 4.784982e-01, 1.194519e-02,
1.400000e+00	8.124132e-01, 2.356252e-01, 5.810975e-02, 1.722150e-01, 6.415580e-01, 8.270407e-01, 1.694677e-01, 1.405337e-01, 6.562465e-01, 5.640161e-01, 4.446973e-02, 1.797507e-01, 3.927068e-02, 9.707868e-02, 7.271369e-01, 1.055336e+00, 6.053050e-02, 1.683557e-01, 4.200020e-01, 1.522360e-02,
1.600000e+00	9.144683e-01, 2.886906e-01, 3.375782e-02, 1.101188e-01, 8.332685e-01, 9.815091e-01, 9.684786e-02, 8.746453e-02, 5.528478e-01, 4.170676e-01, 2.692940e-02, 1.603330e-01, 2.960395e-02, 6.659162e-02, 6.042908e-01, 8.982259e-01, 9.937131e-02, 1.254236e-01, 5.003820e-01, 1.752093e-02,
1.800000e+00	8.632735e-01, 4.672481e-01, 1.863675e-02, 7.133272e-02, 6.367551e-01, 9.858014e-01, 9.081330e-02, 5.596251e-02, 5.288331e-01, 4.359592e-01, 1.660559e-02, 9.076797e-02, 1.922120e-02, 4.256011e-02, 5.864983e-01, 9.032222e-01, 1.325841e-01, 9.920359e-02, 4.820004e-01, 2.040904e-02,
2.000000e+00	6.881655e-01, 4.193783e-01, 1.215685e-02, 5.075525e-02, 7.273889e-01, 1.103829e+00, 5.592417e-02, 3.508929e-02, 3.846770e-01, 4.131658e-01, 8.301407e-03, 7.421086e-02, 1.376888e-02, 2.625596e-02, 7.558365e-01, 1.075120e+00, 2.103935e-01, 7.777976e-02, 4.760536e-01, 1.909982e-02,
0.000000e+00	3.002169e-01, 1.052417e+00, 6.601581e-01, 2.740615e+00, 2.504180e+00, 1.159805e+00, 2.328681e-02, 1.327413e+00, 9.959699e-01, 1.152551e-01, 1.050984e+00, 8.233577e-01, 1.782836e+00, 2.264251e+00, 2.864507e-02, 9.893970e-01, 1.843646e+00, 3.962040e-01, 2.374269e+00, 3.022404e-01,
2.000000e-01	4.947858e-01, 6.950124e-01, 8.940770e-01, 2.020267e+00, 1.474102e+00, 9.015733e-01, 7.465326e-02, 1.273547e+00, 8.715208e-01, 6.962531e-02, 6.436635e-01, 6.850471e-01, 1.330560e+00, 1.424102e+00, 2.503563e-02, 1.132650e+00, 1.167446e+00, 2.881032e-01, 2.296944e+00, 7.933031e-01,
4.000000e-01	7.665562e-01, 6.124631e-01, 5.488374e-01, 1.869426e+00, 7.974030e-01, 1.199030e+00, 2.859665e-01, 1.470401e+00, 5.570302e-01, 5.508492e-02, 7.010044e-01, 3.853422e-01, 7.056989e-01, 8.652507e-01, 2.414314e-02, 1.198389e+00, 8.415352e-01, 3.119153e-01, 1.308556e+00, 1.294780e+00,
6.000000e-01	7.197574e-01, 7.070682e-01, 3.718878e-01, 1.338074e+00, 8.950442e-01, 1.199388e+00, 4.240521e-01, 1.372335e+00, 4.947405e-01, 2.955968e-02, 3.562516e-01, 2.852549e-01, 5.526327e-01, 5.943353e-01, 2.350635e-02, 1.046587e+00, 6.093194e-01, 4.720033e-01, 8.068279e-01, 1.433992e+00,
8.000000e-01	7.902987e-01, 6.296306e-01, 1.951441e-01, 8.564607e-01, 7.389896e-01, 1.134030e+00, 6.423908e-01, 1.371080e+00, 3.277941e-01, 2.328716e-02, 2.357718e-01, 2.076856e-01, 3.956070e-01, 3.730916e-01, 2.002864e-02, 9.776646e-01, 4.159540e-01, 8.148932e-01, 5.773322e-01, 1.165005e+00,
1.000000e+00	7.454046e-01, 6.739962e-01, 1.245509e-01, 7.469053e-01, 7.965667e-01, 1.170762e+00, 6.124147e-01, 1.468452e+00, 2.567281e-01, 1.744780e-02, 1.287750e-01, 1.630036e-01, 3.059178e-01, 2.363956e-01, 2.189867e-02, 9.551628e-01, 4.405822e-01, 8.072448e-01, 4.019054e-01, 9.789786e-01,
1.200000e+00	8.280510e-01, 6.654520e-01, 7.375328e-02, 4.002442e-01, 8.636797e-01, 1.190905e+00, 5.076461e-01, 1.416095e+00, 1.896248e-01, 1.180636e-02, 7.082704e-02, 1.391907e-01, 2.581641e-01, 1.378431e-01, 2.090597e-02, 1.118746e+00, 3.311798e-01, 8.616682e-01, 4.334376e-01, 7.940214e-01,
1.400000e+00	8.113490e-01, 6.743688e-01, 4.097721e-02, 3.654100e-01, 6.335145e-01, 1.305109e+00, 4.103923e-01, 1.284570e+00, 1.643531e-01, 9.437395e-03, 4.084555e-02, 9.646779e-02, 2.259946e-01, 8.619970e-02, 1.650499e-02, 1.032299e+00, 3.860792e-01, 1.089275e+00, 4.078521e-01, 5.202677e-01,
1.600000e+00	7.062383e-01, 5.959446e-01, 2.658827e-02, 2.066928e-01, 6.382084e-01, 1.131005e+00, 3.106870e-01, 1.330284e+00, 1.142435e-01, 9.888889e-03, 2.577758e-02, 5.999668e-02, 2.764756e-01, 6.378966e-02, 1.620441e-02, 1.028062e+00, 3.757031e-01, 9.410061e-01, 4.390282e-01, 4.423402e-01,
1.800000e+00	8.471743e-01, 6.513946e-01, 2.004092e-02, 1.898649e-01, 7.269655e-01, 1.094054e+00, 2.186741e-01, 1.315384e+00, 9.216030e-02, 8.176261e-03, 1.708898e-02, 5.107365e-02, 2.834197e-01, 3.870767e-02, 1.761056e-02, 1.253860e+00, 2.786557e-01, 1.101549e+00, 5.017455e-01, 4.348532e-01,
2.000000e+00	8.204099e-01, 7.563331e-01, 1.561391e-02, 1.501070e-01, 7.551513e-01, 1.125143e+00, 2.037600e-01, 1.224343e+00, 7.209576e-02, 6.519824e-03, 8.913042e-03, 2.765498e-02, 4.119955e-01, 2.220864e-02, 1.310144e-02, 9.728032e-01, 2.730404e-01, 1.023758e+00, 5.063399e-01, 3.076008e-01,
0.000000e+00	7.299541e-01, 1.326895e-01, 2.261565e+00, 1.799390e+00, 2.933340e-01, 2.792192e+00, 7.490966e-01, 1.968197e+00, 1.599040e+00, 4.687413e-01, 2.928437e+00, 6.111488e-01, 7.748341e-01, 2.272477e+00, 1.689224e-01, 2.636305e+00, 2.457412e+00, 2.706411e+00, 2.545967e+00, 1.476879e+00,
2.000000e-01	8.690566e-01, 1.044182e-01, 1.532241e+00, 1.411104e+00, 6.353615e-01, 1.990417e+00, 9.977328e-01, 1.735146e+00, 9.008845e-01, 2.645640e-01, 2.046208e+00, 5.376476e-01, 6.984975e-01, 1.387903e+00, 1.437697e-01, 2.383337e+00, 1.863335e+00, 2.111651e+00, 1.426412e+00, 1.445224e+00,
4.000000e-01	1.055018e+00, 6.507728e-02, 1.184059e+00, 1.365197e+00, 5.208042e-01, 1.460817e+00, 8.176541e-01, 1.430500e+00, 8.156260e-01, 1.608304e-01, 1.282466e+00, 4.090056e-01, 8.437266e-01, 1.144415e+00, 9.478550e-02, 1.999306e+00, 1.062578e+00, 1.880868e+00, 7.311662e-01, 1.587587e+00,
6.000000e-01	9.562980e-01, 9.239112e-02, 9.937785e-01, 1.268935e+00, 6.076786e-01, 1.293849e+00, 1.053396e+00, 1.693323e+00, 6.506786e-01, 1.148723e-01, 9.727806e-01, 4.033139e-01, 6.166764e-01, 8.807802e-01, 6.998470e-02, 1.747169e+00, 9.181411e-01, 1.412204e+00, 5.908428e-01, 1.032564e+00,
8.000000e-01	8.936177e-01, 2.159694e-01, 6.252212e-01, 9.411942e-01, 7.002005e-01, 1.080768e+00, 1.087320e+00, 1.489062e+00, 4.334877e-01, 4.697494e-02, 6.577369e-01, 5.000639e-01, 5.396685e-01, 8.977134e-01, 5.576295e-02, 1.609972e+00, 6.768110e-01, 1.332887e+00, 4.299833e-01, 1.064414e+00,
1.000000e+00	8.638834e-01, 3.580265e-01, 2.789766e-01, 7.392736e-01, 6.888559e-01, 1.321798e+00, 8.556455e-01, 1.607741e+00, 4.183965e-01, 3.414930e-02, 4.070049e-01, 5.181419e-01, 6.410143e-01, 7.002831e-01, 3.741687e-02, 1.090144e+00, 6.236398e-01, 1.192620e+00, 3.983222e-01, 7.576278e-01,
1.200000e+00	8.399258e-01, 4.900784e-01, 2.058412e-01, 5.299086e-01, 7.502673e-01, 1.582099e+00, 6.362149e-01, 1.296896e+00, 3.152551e-01, 2.208046e-02, 2.644257e-01, 3.661774e-01, 6.006860e-01, 5.085046e-01, 3.244918e-02, 1.507029e+00, 4.177110e-01, 1.139570e+00, 3.653641e-01, 6.911554e-01,
1.400000e+00	7.501523e-01, 4.572391e-01, 1.220415e-01, 3.889967e-01, 6.732533e-01, 1.174428e+00, 5.224135e-01, 1.533105e+00, 2.523784e-01, 1.266000e-02, 1.210864e-01, 2.469276e-01, 5.754258e-01, 3.105870e-01, 2.838151e-02, 1.006020e+00, 3.482962e-01, 1.065853e+00, 4.058641e-01, 4.948875e-01,
1.600000e+00	7.553603e-01, 5.668118e-01, 6.875383e-02, 2.563912e-01, 5.787450e-01, 1.317798e+00, 3.627215e-01, 1.413037e+00, 1.534568e-01, 1.129472e-02, 7.398605e-02, 1.545608e-01, 4.988232e-01, 1.949363e-01, 2.316352e-02, 1.392073e+00, 4.242561e-01, 1.129051e+00, 4.023907e-01, 4.267569e-01,
1.800000e+00	9.194260e-01, 6.740266e-01, 4.312825e-02, 2.293295e-01, 6.896235e-01, 1.344733e+00, 2.875910e-01, 1.375954e+00, 1.059524e-01, 7.309853e-03, 3.973109e-02, 1.339769e-01, 4.993337e-01, 1.506276e-01, 1.709065e-02, 1.320764e+00, 3.396240e-01, 1.238026e+00, 5.081199e-01, 3.352398e-01,
2.000000e+00	9.496014e-01, 6.645436e-01, 3.334581e-02, 1.865742e-01, 7.708225e-01, 1.285742e+00, 1.823838e-01, 1.604369e+00, 8.205044e-02, 6.863891e-03, 3.283461e-02, 9.370514e-02, 5.053629e-01, 7.477969e-02, 1.666131e-02, 1.058848e+00, 3.965906e-01, 1.339316e+00, 5.227998e-01, 3.149013e-01,
0.000000e+00	5.370232e-01, 1.917700e+00, 8.015311e-01, 1.514465e+00, 1.559761e+00, 2.098789e+00, 1.501077e+00, 1.597463e-01, 1.003579e+00, 2.707637e+00, 7.912340e-01, 1.536916e+00, 2.851039e+00, 3.895207e-01, 2.162922e+00, 2.315824e-01, 1.404505e+00, 1.421166e+00, 1.465517e+00, 2.579216e-01,
2.000000e-01	4.503793e-01, 1.448954e+00, 8.452097e-01, 1.046345e+00, 1.082160e+00, 1.511380e+00, 1.096492e+00, 1.173440e-01, 8.341668e-01, 1.480984e+00, 8.551848e-01, 1.582461e+00, 2.195107e+00, 7.386648e-01, 1.958928e+00, 1.975036e-01, 1.082138e+00, 1.387685e+00, 1.092467e+00, 6.937812e-01,
4.000000e-01	3.128617e-01, 1.089206e+00, 4.889221e-01, 6.267292e-01, 7.398633e-01, 9.885496e-01, 9.531472e-01, 8.879387e-02, 1.389791e+00, 1.221956e+00, 5.310115e-01, 1.176382e+00, 1.417932e+00, 6.460734e-01, 1.643557e+00, 1.118305e-01, 7.170446e-01, 1.079619e+00, 8.229979e-01, 8.902075e-01,
6.000000e-01	1.826147e-01, 9.806048e-01, 2.987156e-01, 3.978244e-01, 7.641038e-01, 6.417025e-01, 7.806026e-01, 5.795525e-02, 1.463094e+00, 9.133786e-01, 3.299589e-01, 8.073518e-01, 9.269778e-01, 3.633231e-01, 1.191084e+00, 8.142837e-02, 4.300582e-01, 1.216570e+00, 8.849345e-01, 1.111035e+00,
8.000000e-01	1.664388e-01, 7.896620e-01, 1.469509e-01, 3.330261e-01, 6.783842e-01, 4.451345e-01, 5.777930e-01, 3.898664e-02, 1.091972e+00, 6.397064e-01, 1.968251e-01, 5.906032e-01, 7.623238e-01, 2.770175e-01, 8.702902e-01, 1.265304e-01, 2.673831e-01, 8.472941e-01, 6.988264e-01, 7.858370e-01,
1.000000e+00	2.425634e-01, 5.780883e-01, 9.604642e-02, 2.149487e-01, 7.422407e-01, 3.643675e-01, 4.963507e-01, 2.876402e-02, 1.275606e+00, 4.238794e-01, 9.793066e-02, 4.176464e-01, 4.943716e-01, 1.935937e-01, 9.323000e-01, 1.997218e-01, 1.667040e-01, 6.519374e-01, 5.741967e-01, 6.121441e-01,
1.200000e+00	2.901826e-01, 3.902054e-01, 4.818117e-02, 1.728435e-01, 6.007582e-01, 2.883196e-01, 4.159841e-01, 2.262631e-02, 9.648477e-01, 5.835098e-01, 6.256945e-02, 3.222393e-01, 3.817229e-01, 1.174353e-01, 1.034654e+00, 3.495289e-01, 9.636154e-02, 5.086332e-01, 5.264365e-01, 5.772179e-01,
1.400000e+00	4.032523e-01, 2.987963e-01, 2.841810e-02, 8.112533e-02, 7.520496e-01, 3.701164e-01, 3.057323e-01, 1.543018e-02, 9.504869e-01, 4.634785e-01, 3.851389e-02, 2.290968e-01, 2.254942e-01, 5.535657e-02, 8.151399e-01, 5.190874e-01, 4.721790e-02, 3.758323e-01, 5.776334e-01, 4.276855e-01,
1.600000e+00	3.973170e-01, 2.400212e-01, 1.693342e-02, 6.320083e-02, 7.033308e-01, 5.432498e-01, 2.193357e-01, 1.087990e-02, 7.592548e-01, 3.660091e-01, 1.845569e-02, 1.582104e-01, 1.495256e-01, 5.741819e-02, 8.037574e-01, 6.018007e-01, 4.149448e-02, 2.676938e-01, 4.732644e-01, 4.016427e-01,
1.800000e+00	5.895113e-01, 2.932508e-01, 7.814869e-03, 4.666630e-02, 7.886584e-01, 6.861533e-01, 1.578745e-01, 5.850158e-03, 8.153457e-01, 4.556203e-01, 1.128018e-02, 1.020210e-01, 9.319548e-02, 3.263213e-02, 7.882415e-01, 7.681149e-01, 3.595443e-02, 1.913599e-01, 4.481246e-01, 2.993078e-01,
2.000000e+00	6.514289e-01, 3.413804e-01, 6.079572e-03, 2.967599e-02, 7.899985e-01, 7.769157e-01, 1.185942e-01, 5.539954e-03, 7.714046e-01, 4.542163e-01, 6.594303e-03, 5.697688e-02, 6.754683e-02, 1.967347e-02, 7.899491e-01, 8.262133e-01, 6.999658e-02, 1.541594e-01, 5.273157e-01, 2.205750e-01,
0.000000e+00	2.790773e+00, 1.555483e+00, 9.201237e-01, 2.956432e+00, 1.536681e+00, 1.472475e+00, 1.202741e+00, 1.054302e+00, 2.049153e+00, 1.382541e+00, 4.274118e-01, 1.380834e+00, 3.192123e-02, 2.432169e+00, 1.791316e+00, 8.938241e-02, 1.227036e+00, 1.618179e+00, 6.045581e-01, 1.516790e+00,
2.000000e-01	1.574421e+00, 8.732434e-01, 6.151324e-01, 1.762160e+00, 9.827747e-01, 8.756997e-01, 1.191944e+00, 7.812725e-01, 2.330337e+00, 7.833030e-01, 3.893969e-01, 1.098263e+00, 2.505161e-01, 1.667192e+00, 1.056239e+00, 1.101866e-01, 7.782313e-01, 1.029151e+00, 5.625485e-01, 1.389410e+00,
4.000000e-01	1.417561e+00, 5.696693e-01, 3.279150e-01, 1.056588e+00, 9.441568e-01, 4.963605e-01, 8.602086e-01, 5.239046e-01, 1.962643e+00, 7.225819e-01, 2.037409e-01, 1.087958e+00, 2.850416e-01, 9.591594e-01, 1.087886e+00, 1.767200e-01, 4.854248e-01, 1.086976e+00, 5.349070e-01, 1.097948e+00,
6.000000e-01	9.124109e-01, 4.557348e-01, 1.892229e-01, 7.019699e-01, 7.181281e-01, 3.418867e-01, 1.012091e+00, 3.261028e-01, 1.516687e+00, 4.785179e-01, 1.302810e-01, 7.624656e-01, 2.175364e-01, 9.522399e-01, 9.547411e-01, 2.998440e-01, 2.387222e-01, 8.451481e-01, 4.462494e-01, 7.786270e-01,
8.000000e-01	7.230570e-01, 2.334104e-01, 9.330039e-02, 6.934016e-01, 6.716480e-01, 2.145743e-01, 6.480101e-01, 2.612475e-01, 1.751972e+00, 4.360422e-01, 5.722271e-02, 6.538848e-01, 1.866278e-01, 5.936123e-01, 9.736836e-01, 4.651198e-01, 1.513725e-01, 6.446979e-01, 5.222510e-01, 6.819058e-01,
1.000000e+00	6.250435e-01, 1.916969e-01, 6.135025e-02, 4.328502e-01, 6.754334e-01, 2.254841e-01, 5.955250e-01, 1.610432e-01, 1.072635e+00, 4.335778e-01, 3.702704e-02, 3.698948e-01, 1.481734e-01, 4.272345e-01, 1.028631e+00, 5.435532e-01, 8.314734e-02, 3.711237e-01, 5.676263e-01, 5.340496e-01,
1.200000e+00	5.646117e-01, 9.995359e-02, 2.771240e-02, 2.393482e-01, 6.787832e-01, 3.363156e-01, 3.026787e-01, 1.207716e-01, 9.105212e-01, 4.157723e-01, 2.243429e-02, 2.474529e-01, 6.998484e-02, 2.840271e-01, 9.297935e-01, 6.280825e-01, 4.915323e-02, 3.249256e-01, 4.935989e-01, 4.175039e-01,
1.400000e+00	6.141564e-01, 1.108817e-01, 1.657626e-02, 1.817598e-01, 7.164582e-01, 4.627753e-01, 2.341160e-01, 9.538449e-02, 8.449093e-01, 4.894277e-01, 1.595311e-02, 1.918996e-01, 4.862401e-02, 1.527246e-01, 7.343018e-01, 7.184923e-01, 3.413384e-02, 2.473629e-01, 4.829842e-01, 3.501914e-01,
1.600000e+00	6.012580e-01, 1.312617e-01, 9.553905e-03, 1.139326e-01, 6.923448e-01, 7.716845e-01, 1.849050e-01, 5.822178e-02, 7.965840e-01, 3.908341e-01, 8.530782e-03, 1.421331e-01, 2.883930e-02, 8.204600e-02, 7.350047e-01, 1.055796e+00, 3.157377e-02, 1.897263e-01, 4.918163e-01, 3.330053e-01,
1.800000e+00	7.181709e-01, 1.812867e-01, 5.587999e-03, 7.572435e-02, 6.454457e-01, 8.437415e-01, 1.275603e-01, 4.208827e-02, 7.136859e-01, 4.460917e-01, 4.409871e-03, 1.122919e-01, 2.271060e-02, 5.886112e-02, 7.570000e-01, 9.868238e-01, 6.484365e-02, 1.618001e-01, 6.288758e-01, 2.844099e-01,
2.000000e+00	6.147984e-01, 3.065873e-01, 3.446079e-03, 6.069898e-02, 7.091859e-01, 8.498238e-01, 9.962374e-02, 3.242237e-02, 5.905116e-01, 4.476413e-01, 2.141125e-03, 7.403781e-02, 1.659415e-02, 3.296545e-02, 7.157821e-01, 8.469420e-01, 1.182653e-01, 9.685424e-02, 4.139404e-01, 2.125224e-01,
0.000000e+00	9.110909e-01, 1.236594e-01, 1.088005e-01, 1.244544e+00, 1.493494e-01, 1.096088e-01, 1.473575e+00, 2.907500e+00, 4.376268e-01, 1.341326e+00, 2.270134e+00, 1.100681e+00, 1.187604e+00, 1.402495e+00, 2.206234e+00, 7.751620e-01, 6.514145e-01, 5.756109e-01, 2.004175e+00, 1.282245e+00,
2.000000e-01	5.696573e-01, 1.929289e-01, 7.265873e-02, 1.135271e+00, 4.201344e-01, 4.209819e-01, 1.358129e+00, 2.974301e+00, 7.276183e-01, 6.603517e-01, 1.098552e+00, 9.777279e-01, 8.023951e-01, 1.279873e+00, 1.734900e+00, 4.780785e-01, 4.036290e-01, 5.462917e-01, 1.208453e+00, 1.607752e+00,
4.000000e-01	3.841484e-01, 1.023859e-01, 4.548523e-02, 1.085367e+00, 6.200258e-01, 6.624389e-01, 1.230227e+00, 2.561235e+00, 8.636547e-01, 4.410440e-01, 7.225579e-01, 7.610969e-01, 5.558230e-01, 1.398766e+00, 1.312955e+00, 3.071152e-01, 2.148181e-01, 9.464006e-01, 9.725213e-01, 1.435881e+00,
6.000000e-01	3.368939e-01, 9.052424e-02, 2.480235e-02, 6.477222e-01, 7.337103e-01, 6.978557e-01, 1.241033e+00, 1.882980e+00, 1.011739e+00, 2.610468e-01, 4.452866e-01, 8.191874e-01, 3.927566e-01, 1.342137e+00, 8.643941e-01, 3.760557e-01, 1.466673e-01, 9.294585e-01, 6.214163e-01, 1.462274e+00,
8.000000e-01	5.020475e-01, 5.779419e-02, 1.157339e-02, 5.837157e-01, 6.043240e-01, 8.034120e-01, 9.927324e-01, 1.974285e+00, 7.933679e-01, 1.339994e-01, 2.375404e-01, 6.796975e-01, 3.316799e-01, 9.929774e-01, 6.028037e-01, 6.634478e-01, 1.131133e-01, 1.061886e+00, 6.128626e-01, 1.346716e+00,
1.000000e+00	7.371166e-01, 3.966942e-02, 9.456232e-03, 3.912717e-01, 6.500355e-01, 7.749700e-01, 1.063847e+00, 1.741517e+00, 7.235987e-01, 8.595165e-02, 1.295824e-01, 6.331431e-01, 3.444110e-01, 8.945693e-01, 4.577241e-01, 7.690826e-01, 1.201560e-01, 1.131388e+00, 6.021000e-01, 9.561116e-01,
1.200000e+00	7.481445e-01, 8.509431e-02, 5.329923e-03, 3.063870e-01, 7.029205e-01, 1.057818e+00, 8.149197e-01, 1.710714e+00, 4.050639e-01, 5.400633e-02, 9.329146e-02, 7.439618e-01, 3.438746e-01, 7.088659e-01, 3.435780e-01, 8.801919e-01, 1.732621e-01, 9.557580e-01, 4.447953e-01, 7.334952e-01,
1.400000e+00	7.721085e-01, 2.365360e-01, 3.543767e-03, 1.849773e-01, 6.133637e-01, 1.237569e+00, 6.581677e-01, 1.683499e+00, 3.162604e-01, 3.234051e-02, 4.569943e-02, 4.583739e-01, 3.708726e-01, 6.035804e-01, 2.002496e-01, 1.067058e+00, 2.322452e-01, 1.266353e+00, 5.646256e-01, 5.651003e-01,
1.600000e+00	7.990694e-01, 4.085063e-01, 3.355048e-03, 1.347254e-01, 8.083502e-01, 1.224668e+00, 4.167540e-01, 1.245942e+00, 2.232670e-01, 1.723483e-02, 2.437785e-02, 3.242090e-01, 4.930024e-01, 3.254194e-01, 1.620913e-01, 1.129771e+00, 2.493128e-01, 1.024458e+00, 5.105740e-01, 5.804462e-01,
1.800000e+00	8.436685e-01, 6.297544e-01, 3.418754e-03, 1.043306e-01, 6.676514e-01, 1.144284e+00, 3.534280e-01, 1.321747e+00, 1.995172e-01, 1.364091e-02, 1.772162e-02, 2.352954e-01, 4.025668e-01, 1.647267e-01, 1.360350e-01, 1.198841e+00, 2.873057e-01, 1.189131e+00, 5.352138e-01, 4.497165e-01,
2.000000e+00	8.803722e-01, 6.025978e-01, 4.860962e-03, 8.966530e-02, 6.979906e-01, 1.107480e+00, 2.598538e-01, 1.385207e+00, 1.456567e-01, 9.961106e-03, 8.637630e-03, 1.804162e-01, 4.389991e-01, 1.061716e-01, 9.554116e-02, 1.096445e+00, 3.337227e-01, 1.192823e+00, 5.525813e-01, 2.883269e-01,
0.000000e+00	1.872286e+00, 5.193883e-01, 1.240107e+00, 3.724137e-01, 2.835380e-01, 3.445638e+00, 2.736563e+00, 4.908197e-01, 1.256486e+00, 9.949867e-01, 1.774828e+00, 8.403962e-02, 5.444220e-01, 2.095189e+00, 2.799478e+00, 8.113093e-01, 7.107458e-01, 9.074038e-01, 5.991787e-01, 1.943346e+00,
2.000000e-01	1.196250e+00, 3.418058e-01, 7.074110e-01, 2.373601e-01, 4.597006e-01, 1.998254e+00, 1.935892e+00, 3.991378e-01, 1.246868e+00, 7.982232e-01, 1.282008e+00, 3.232634e-01, 3.563128e-01, 1.652475e+00, 2.333859e+00, 5.986009e-01, 6.266483e-01, 6.457829e-01, 4.114172e-01, 1.662699e+00,
4.000000e-01	7.086937e-01, 2.534109e-01, 4.332781e-01, 2.038816e-01, 5.924234e-01, 1.301545e+00, 1.759133e+00, 2.914436e-01, 1.627570e+00, 6.663625e-01, 8.599599e-01, 4.734627e-01, 2.424246e-01, 1.374532e+00, 1.634549e+00, 3.623250e-01, 5.102402e-01, 3.884338e-01, 3.107099e-01, 1.282798e+00,
6.000000e-01	5.010464e-01, 1.396323e-01, 2.244209e-01, 1.381903e-01, 6.384519e-01, 6.699520e-01, 1.234691e+00, 1.573691e-01, 1.319555e+00, 5.678738e-01, 4.326649e-01, 5.198433e-01, 1.501530e-01, 1.127427e+00, 1.342275e+00, 2.375580e-01, 3.659640e-01, 3.606943e-01, 2.873827e-01, 8.649288e-01,
8.000000e-01	3.409235e-01, 8.910531e-02, 1.512165e-01, 9.483890e-02, 5.864199e-01, 4.038420e-01, 1.160355e+00, 1.305232e-01, 1.498350e+00, 6.162633e-01, 2.711858e-01, 5.753671e-01, 9.619973e-02, 1.194940e+00, 1.479336e+00, 1.885793e-01, 2.298640e-01, 2.387900e-01, 3.214054e-01, 6.252146e-01,
1.000000e+00	2.333780e-01, 6.242235e-02, 7.342649e-02, 5.934095e-02, 7.901809e-01, 3.028697e-01, 7.596104e-01, 8.994203e-02, 1.510621e+00, 4.991363e-01, 1.205372e-01, 5.082252e-01, 7.190505e-02, 7.161615e-01, 1.224486e+00, 1.870786e-01, 1.499307e-01, 1.796563e-01, 4.113569e-01, 6.415349e-01,
1.200000e+00	2.740711e-01, 3.450981e-02, 3.754597e-02, 4.109037e-02, 5.896165e-01, 2.320967e-01, 6.250926e-01, 5.895126e-02, 1.041939e+00, 4.045644e-01, 6.478588e-02, 3.513963e-01, 4.978748e-02, 5.430613e-01, 1.200624e+00, 2.919635e-01, 8.887573e-02, 1.171410e-01, 4.347569e-01, 4.856587e-01,
1.400000e+00	3.805391e-01, 2.843855e-02, 2.119487e-02, 2.977774e-02, 7.387715e-01, 2.440886e-01, 3.492225e-01, 4.189346e-02, 1.035546e+00, 4.576328e-01, 4.268884e-02, 2.555465e-01, 3.108779e-02, 3.704434e-01, 9.549847e-01, 3.684984e-01, 4.625315e-02, 1.054981e-01, 3.910960e-01, 3.316987e-01,
1.600000e+00	3.271374e-01, 1.860997e-02, 1.505420e-02, 1.894784e-02, 7.393365e-01, 2.626341e-01, 2.458086e-01, 3.009537e-02, 1.069581e+00, 4.352940e-01, 2.187674e-02, 1.828158e-01, 1.856801e-02, 1.649537e-01, 8.908028e-01, 5.915258e-01, 2.883639e-02, 7.011902e-02, 4.231161e-01, 3.614810e-01,
1.800000e+00	5.183381e-01, 2.140039e-02, 7.453922e-03, 1.599814e-02, 5.129194e-01, 4.272319e-01, 2.048950e-01, 1.639837e-02, 9.230665e-01, 4.272092e-01, 1.396396e-02, 1.343535e-01, 1.421256e-02, 1.161148e-01, 1.020652e+00, 6.637720e-01, 2.140513e-02, 5.409481e-02, 4.041869e-01, 2.846760e-01,
2.000000e+00	5.039305e-01, 4.836379e-02, 4.842405e-03, 9.910789e-03, 6.031924e-01, 4.270295e-01, 1.143459e-01, 1.609978e-02, 8.502473e-01, 4.728083e-01, 7.567788e-03, 9.714135e-02, 8.945278e-03, 9.107346e-02, 8.683755e-01, 7.809225e-01, 2.063723e-02, 3.966550e-02, 5.364786e-01, 1.857459e-01,
0.000000e+00	4.247969e-01, 2.025849e+00, 3.406555e-01, 1.838124e+00, 3.547708e-01, 4.859953e-01, 1.343210e+00, 2.122314e+00, 1.313484e+00, 2.818899e-01, 2.198192e+00, 1.499888e+00, 1.198120e+00, 2.475529e+00, 2.862209e+00, 7.219155e-01, 2.467445e+00, 2.593200e+00, 1.729554e+00, 1.801677e+00,
2.000000e-01	2.429930e-01, 1.483150e+00, 5.909586e-01, 1.491258e+00, 5.940211e-01, 3.202760e-01, 1.609038e+00, 1.729959e+00, 1.739502e+00, 1.558269e-01, 1.650261e+00, 1.074085e+00, 9.859446e-01, 1.738598e+00, 2.194824e+00, 5.597944e-01, 1.337425e+00, 1.856924e+00, 1.112403e+00, 1.886816e+00,
4.000000e-01	1.420090e-01, 8.982930e-01, 4.861665e-01, 1.323440e+00, 7.416785e-01, 2.278359e-01, 1.299603e+00, 1.591681e+00, 1.511298e+00, 8.674367e-02, 1.039424e+00, 1.167027e+00, 9.138838e-01, 2.019495e+00, 1.387111e+00, 3.440265e-01, 7.287460e-01, 1.469481e+00, 8.155021e-01, 2.090408e+00,
6.000000e-01	1.523231e-01, 5.987727e-01, 3.136829e-01, 1.079248e+00, 7.336980e-01, 1.510833e-01, 1.178583e+00, 1.597577e+00, 1.541822e+00, 4.813857e-02, 6.721989e-01, 8.088075e-01, 7.634723e-01, 1.356782e+00, 1.220714e+00, 2.776336e-01, 4.418177e-01, 1.378665e+00, 5.422866e-01, 1.565679e+00,
8.000000e-01	2.837468e-01, 4.075132e-01, 1.896713e-01, 8.177724e-01, 6.484040e-01, 1.251286e-01, 1.090474e+00, 1.532774e+00, 1.065523e+00, 3.027061e-02, 3.658037e-01, 1.198172e+00, 6.316418e-01, 1.262368e+00, 7.466388e-01, 4.153919e-01, 2.603540e-01, 1.163230e+00, 5.183680e-01, 1.117363e+00,
1.000000e+00	5.155452e-01, 2.550544e-01, 1.108290e-01, 4.794590e-01, 7.098529e-01, 1.830369e-01, 9.540263e-01, 1.524404e+00, 1.151926e+00, 1.667051e-02, 2.280534e-01, 7.952533e-01, 5.410641e-01, 1.185548e+00, 6.469995e-01, 6.544261e-01, 1.492071e-01, 9.517816e-01, 4.717895e-01, 1.148170e+00,
1.200000e+00	5.279039e-01, 1.875423e-01, 6.620796e-02, 3.607775e-01, 6.974392e-01, 5.055992e-01, 8.444647e-01, 1.423571e+00, 7.558175e-01, 1.367330e-02, 1.239016e-01, 7.323886e-01, 5.958696e-01, 7.440541e-01, 4.768172e-01, 8.718676e-01, 8.122647e-02, 1.022641e+00, 5.274177e-01, 7.436939e-01,
1.400000e+00	5.970473e-01, 2.741728e-01, 3.064880e-02, 1.879356e-01, 6.294702e-01, 6.829763e-01, 5.919903e-01, 1.547211e+00, 7.034990e-01, 8.892732e-03, 6.381840e-02, 6.155438e-01, 5.314498e-01, 6.014585e-01, 3.728763e-01, 1.059376e+00, 6.927738e-02, 1.200646e+00, 5.151938e-01, 6.505637e-01,
1.600000e+00	9.150804e-01, 3.270219e-01, 1.566912e-02, 1.673542e-01, 6.875018e-01, 8.534656e-01, 5.263604e-01, 1.224553e+00, 4.349075e-01, 7.643157e-03, 3.783970e-02, 3.834276e-01, 4.764209e-01, 2.892271e-01, 2.098806e-01, 1.073730e+00, 6.842519e-02, 1.106927e+00, 5.256860e-01, 5.042783e-01,
1.800000e+00	8.245612e-01, 4.842713e-01, 1.100737e-02, 1.291936e-01, 8.677761e-01, 9.765934e-01, 3.644340e-01, 1.604711e+00, 4.062447e-01, 5.236999e-03, 1.917043e-02, 2.824669e-01, 4.373362e-01, 2.508911e-01, 1.819459e-01, 1.200097e+00, 1.404500e-01, 1.080814e+00, 5.376815e-01, 4.385592e-01,
2.000000e+00	7.885838e-01, 5.108580e-01, 6.823565e-03, 8.174523e-02, 7.819869e-01, 1.072213e+00, 2.430855e-01, 1.594589e+00, 2.718585e-01, 5.424625e-03, 1.115521e-02, 1.791848e-01, 4.684508e-01, 9.974906e-02, 1.160437e-01, 1.249086e+00, 1.993083e-01, 1.148344e+00, 5.517731e-01, 3.732502e-01,
0.000000e+00	4.190578e-01, 1.999711e+00, 1.883327e+00, 1.448795e-01, 1.647779e+00, 2.517604e+00, 2.089093e+00, 7.154443e-01, 3.631457e-01, 2.509489e+00, 7.494601e-01, 2.797534e+00, 7.171417e-01, 4.063578e-01, 5.958703e-02, 1.556010e+00, 1.765729e+00, 2.921546e+00, 1.384445e+00, 2.567919e+00,
2.000000e-01	6.047186e-01, 1.547736e+00, 1.481447e+00, 3.181460e-01, 1.117078e+00, 2.272297e+00, 1.846011e+00, 9.561458e-01, 3.079681e-01, 1.629408e+00, 8.739889e-01, 2.334133e+00, 7.668411e-01, 7.395910e-01, 2.197931e-01, 1.488998e+00, 1.408324e+00, 2.547265e+00, 8.611811e-01, 2.988809e+00,
4.000000e-01	6.688422e-01, 1.202100e+00, 1.166740e+00, 4.331342e-01, 7.406722e-01, 1.768338e+00, 1.627582e+00, 1.073630e+00, 2.448489e-01, 9.695400e-01, 7.064384e-01, 1.792583e+00, 6.524356e-01, 8.230955e-01, 2.670032e-01, 1.258213e+00, 8.809088e-01, 2.345326e+00, 6.603539e-01, 2.135135e+00,
6.000000e-01	7.140578e-01, 1.090628e+00, 7.428284e-01, 3.896872e-01, 6.944325e-01, 1.571879e+00, 1.742991e+00, 1.398506e+00, 1.940686e-01, 6.680948e-01, 5.705177e-01, 1.562626e+00, 5.910397e-01, 1.044048e+00, 2.472019e-01, 1.181393e+00, 7.091843e-01, 2.098239e+00, 5.082669e-01, 1.912917e+00,
8.000000e-01	8.378703e-01, 9.922207e-01, 3.996503e-01, 3.485256e-01, 7.231458e-01, 1.470242e+00, 1.571167e+00, 1.000682e+00, 1.396117e-01, 4.371275e-01, 3.062258e-01, 1.234436e+00, 6.539914e-01, 8.965898e-01, 2.036771e-01, 1.212076e+00, 5.847429e-01, 1.342521e+00, 5.468351e-01, 1.685595e+00,
1.000000e+00	8.195737e-01, 8.946342e-01, 2.539650e-01, 2.879689e-01, 7.457970e-01, 1.402703e+00, 1.306881e+00, 1.485979e+00, 1.006343e-01, 2.564772e-01, 1.569176e-01, 1.166629e+00, 6.282102e-01, 8.905388e-01, 1.422543e-01, 1.111400e+00, 4.912538e-01, 1.624709e+00, 4.744272e-01, 1.103344e+00,
1.200000e+00	8.390896e-01, 7.017108e-01, 1.559432e-01, 2.348032e-01, 7.592811e-01, 1.197896e+00, 1.245129e+00, 1.142833e+00, 8.049562e-02, 1.677330e-01, 9.548148e-02, 1.188648e+00, 6.457958e-01, 9.579341e-01, 1.225540e-01, 1.114664e+00, 4.474689e-01, 1.452545e+00, 5.401808e-01, 9.590529e-01,
1.400000e+00	7.977110e-01, 6.407396e-01, 8.917702e-02, 1.753173e-01, 6.857304e-01, 1.399853e+00, 1.078178e+00, 1.278988e+00, 5.273373e-02, 7.971214e-02, 6.462903e-02, 7.794139e-01, 6.325444e-01, 9.477510e-01, 8.826366e-02, 1.268474e+00, 4.295740e-01, 1.563656e+00, 5.450605e-01, 7.140103e-01,
1.600000e+00	7.094817e-01, 7.417303e-01, 4.811855e-02, 1.326666e-01, 6.738075e-01, 1.400322e+00, 7.392022e-01, 1.107372e+00, 4.377837e-02, 7.554282e-02, 3.622990e-02, 7.215103e-01, 4.543251e-01, 8.742823e-01, 7.837316e-02, 1.262437e+00, 4.023600e-01, 1.615244e+00, 4.513393e-01, 6.626944e-01,
1.800000e+00	7.913264e-01, 8.047149e-01, 3.173207e-02, 1.056956e-01, 6.513959e-01, 1.340363e+00, 5.511956e-01, 1.617936e+00, 3.074377e-02, 4.416009e-02, 2.388463e-02, 4.941996e-01, 4.606937e-01, 4.090896e-01, 6.036846e-02, 1.216288e+00, 4.014788e-01, 1.070166e+00, 5.191841e-01, 5.783801e-01,
2.000000e+00	7.779624e-01, 7.775311e-01, 2.193196e-02, 8.604305e-02, 6.047611e-01, 1.346061e+00, 4.201529e-01, 1.478805e+00, 2.839162e-02, 2.138825e-02, 1.591331e-02, 3.381217e-01, 5.490037e-01, 2.779507e-01, 4.569700e-02, 1.025701e+00, 3.522671e-01, 1.015290e+00, 5.276304e-01, 5.051396e-01,
0.000000e+00	1.659129e+00, 1.506697e+00, 1.003857e-01, 1.407376e+00, 1.784874e+00, 1.185055e+00, 2.954648e+00, 1.447417e-01, 1.560409e+00, 2.866662e+00, 1.169492e+00, 1.800582e+00, 6.685076e-01, 2.697245e+00, 4.318798e-02, 1.724575e+00, 1.161122e+00, 2.556028e+00, 8.080332e-01, 2.260128e+00,
2.000000e-01	1.434931e+00, 8.984149e-01, 1.816670e-01, 9.298239e-01, 9.566870e-01, 6.915538e-01, 1.991028e+00, 1.045060e-01, 1.213629e+00, 1.907699e+00, 7.703900e-01, 1.636591e+00, 7.127759e-01, 2.019312e+00, 2.401002e-01, 1.294519e+00, 7.046933e-01, 2.580157e+00, 6.159140e-01, 1.881517e+00,
4.000000e-01	1.357502e+00, 6.185218e-01, 1.049356e-01, 7.283561e-01, 7.822108e-01, 6.036237e-01, 2.495914e+00, 8.552458e-02, 9.582995e-01, 1.248525e+00, 4.040617e-01, 1.188121e+00, 6.081377e-01, 1.835679e+00, 3.394566e-01, 1.243439e+00, 4.684815e-01, 1.709272e+00, 5.261917e-01, 1.838454e+00,
6.000000e-01	1.047692e+00, 3.437343e-01, 7.107054e-02, 5.044258e-01, 7.581318e-01, 6.847480e-01, 1.124179e+00, 5.059355e-02, 6.980181e-01, 9.382267e-01, 2.509337e-01, 1.465360e+00, 6.006767e-01, 1.282674e+00, 4.690504e-01, 1.440975e+00, 3.076893e-01, 1.698848e+00, 4.459995e-01, 1.387092e+00,
8.000000e-01	1.097730e+00, 2.744282e-01, 4.247065e-02, 2.619434e-01, 8.051343e-01, 9.904926e-01, 1.529985e+00, 3.128478e-02, 6.290879e-01, 6.767496e-01, 1.213402e-01, 1.248380e+00, 5.349724e-01, 1.265277e+00, 6.389560e-01, 1.282238e+00, 1.606226e-01, 9.556168e-01, 4.281894e-01, 9.343075e-01,
1.000000e+00	9.099557e-01, 1.979608e-01, 2.248695e-02, 2.413578e-01, 6.970481e-01, 9.279731e-01, 1.428098e+00, 2.453552e-02, 4.942427e-01, 5.161359e-01, 8.469556e-02, 9.588073e-01, 4.773652e-01, 1.125113e+00, 6.219808e-01, 1.147644e+00, 1.939772e-01, 8.726269e-01, 4.920222e-01, 9.445330e-01,
1.200000e+00	8.435509e-01, 1.905843e-01, 1.233764e-02, 1.419433e-01, 6.832639e-01, 9.872380e-01, 9.706350e-01, 1.848177e-02, 3.832828e-01, 4.792919e-01, 5.589687e-02, 7.887115e-01, 3.001895e-01, 1.028877e+00, 6.563756e-01, 1.206066e+00, 2.107025e-01, 4.447305e-01, 5.362782e-01, 7.687519e-01,
1.400000e+00	7.071772e-01, 2.130376e-01, 1.026129e-02, 9.120410e-02, 6.570972e-01, 1.014269e+00, 5.958639e-01, 1.308062e-02, 3.605136e-01, 4.635888e-01, 2.622394e-02, 6.712552e-01, 2.416174e-01, 7.021626e-01, 7.095014e-01, 1.290741e+00, 2.174045e-01, 4.567771e-01, 4.562843e-01, 7.215552e-01,
1.600000e+00	7.054354e-01, 3.469341e-01, 6.776412e-03, 6.599406e-02, 7.184435e-01, 1.153420e+00, 4.565487e-01, 7.494961e-03, 2.640932e-01, 4.649966e-01, 1.658187e-02, 4.689290e-01, 1.627541e-01, 4.525756e-01, 7.036970e-01, 1.319009e+00, 2.581775e-01, 3.495830e-01, 5.632851e-01, 4.476715e-01,
1.800000e+00	8.169874e-01, 4.132318e-01, 5.301183e-03, 4.239878e-02, 5.653849e-01, 1.281284e+00, 3.803445e-01, 6.044339e-03, 2.200284e-01, 4.034286e-01, 9.253461e-03, 3.856345e-01, 9.131281e-02, 2.477714e-01, 8.539483e-01, 1.166285e+00, 3.016563e-01, 2.733972e-01, 4.870672e-01, 3.497387e-01,
2.000000e+00	7.454898e-01, 5.149544e-01, 5.218807e-03, 2.637444e-02, 7.116754e-01, 1.307811e+00, 2.436387e-01, 4.358546e-03, 2.283896e-01, 4.338536e-01, 5.762101e-03, 2.422454e-01, 7.709648e-02, 1.579897e-01, 7.771811e-01, 8.751426e-01, 3.061213e-01, 1.851923e-01, 5.421788e-01, 3.174101e-01,
0.000000e+00	2.566091e-01, 3.078622e+00, 1.659275e+00, 8.796217e-01, 1.779837e+00, 2.480693e+00, 2.664155e+00, 3.429578e+00, 1.144523e+00, 1.386130e+00, 1.170942e+00, 1.471463e+00, 1.394151e+00, 8.062035e-01, 3.259538e+00, 2.918102e-01, 1.434116e+00, 2.707281e+00, 1.107227e+00, 4.024840e-01,
2.000000e-01	1.469972e-01, 2.209238e+00, 1.230064e+00, 9.886376e-01, 1.228975e+00, 1.554507e+00, 1.761403e+00, 2.528787e+00, 1.269490e+00, 9.211662e-01, 8.565920e-01, 1.180417e+00, 1.205969e+00, 7.806054e-01, 2.462954e+00, 1.841406e-01, 8.774421e-01, 2.146294e+00, 7.926914e-01, 5.772484e-01,
4.000000e-01	1.022314e-01, 1.556601e+00, 8.301449e-01, 7.732192e-01, 8.119079e-01, 1.251456e+00, 1.545640e+00, 2.453737e+00, 1.275637e+00, 5.436096e-01, 6.170421e-01, 1.057340e+00, 1.001675e+00, 1.018809e+00, 1.729126e+00, 1.430446e-01, 6.100583e-01, 2.123494e+00, 6.637579e-01, 5.541435e-01,
6.000000e-01	8.772975e-02, 7.463595e-01, 4.486242e-01, 7.536530e-01, 6.863379e-01, 6.811142e-01, 8.627895e-01, 2.088326e+00, 1.171872e+00, 2.738966e-01, 3.532299e-01, 9.712845e-01, 7.075030e-01, 8.545780e-01, 1.201657e+00, 9.865866e-02, 3.524938e-01, 1.689233e+00, 6.674182e-01, 4.675647e-01,
8.000000e-01	2.198146e-01, 5.665235e-01, 2.487737e-01, 6.875592e-01, 8.697192e-01, 5.391051e-01, 5.982149e-01, 1.981048e+00, 1.343524e+00, 1.786180e-01, 2.061152e-01, 7.135936e-01, 8.562390e-01, 5.510133e-01, 7.472934e-01, 3.062801e-01, 3.172552e-01, 1.667510e+00, 6.252176e-01, 4.141756e-01,
1.000000e+00	3.740565e-01, 5.289135e-01, 1.469444e-01, 4.463383e-01, 6.850158e-01, 4.357930e-01, 4.550326e-01, 1.879448e+00, 9.230731e-01, 9.853300e-02, 1.071971e-01, 5.401551e-01, 8.256435e-01, 2.923635e-01, 6.577980e-01, 5.806009e-01, 1.567383e-01, 1.619355e+00, 5.536655e-01, 3.354137e-01,
1.200000e+00	5.176228e-01, 5.222144e-01, 7.512101e-02, 3.246092e-01, 7.596315e-01, 6.188376e-01, 2.771707e-01, 1.660416e+00, 7.431716e-01, 5.940296e-02, 5.467250e-02, 4.568875e-01, 7.549119e-01, 2.025939e-01, 4.085850e-01, 9.516339e-01, 1.424942e-01, 1.322227e+00, 5.515096e-01, 2.672106e-01,
1.400000e+00	7.274151e-01, 6.050422e-01, 4.128213e-02, 2.116594e-01, 5.503850e-01, 8.305493e-01, 1.944995e-01, 2.092362e+00, 6.139262e-01, 3.964424e-02, 3.751881e-02, 2.837361e-01, 5.315763e-01, 1.352030e-01, 3.560759e-01, 9.077905e-01, 1.254762e-01, 1.423148e+00, 5.637914e-01, 2.837294e-01,
1.600000e+00	6.942998e-01, 7.143889e-01, 2.036659e-02, 1.682318e-01, 8.014367e-01, 1.010909e+00, 1.548606e-01, 1.487630e+00, 4.792605e-01, 2.151285e-02, 2.326581e-02, 1.809705e-01, 5.707278e-01, 8.439089e-02, 1.723024e-01, 1.062648e+00, 1.361649e-01, 1.187291e+00, 6.087995e-01, 1.869482e-01,
1.800000e+00	6.894125e-01, 7.303099e-01, 1.339664e-02, 1.122861e-01, 7.263339e-01, 1.279882e+00, 9.309750e-02, 1.411678e+00, 3.198248e-01, 1.549716e-02, 1.280447e-02, 1.592106e-01, 4.627998e-01, 4.761230e-02, 1.782952e-01, 1.040038e+00, 1.837415e-01, 1.078318e+00, 4.924481e-01, 1.590757e-01,
2.000000e+00	8.926305e-01, 7.088918e-01, 7.503546e-03, 9.008133e-02, 7.093184e-01, 1.055117e+00, 6.607668e-02, 1.621007e+00, 2.428209e-01, 1.203633e-02, 8.643439e-03, 8.152982e-02, 5.485513e-01, 3.024547e-02, 1.261901e-01, 1.255390e+00, 1.676884e-01, 1.123622e+00, 5.850357e-01, 1.327203e-01,
0.000000e+00	1.220308e+00, 2.137421e+00, 2.281963e+00, 2.655999e+00, 1.338324e+00, 6.183789e-01, 1.045583e+00, 8.902412e-01, 2.631841e+00, 1.031072e+00, 1.277943e+00, 2.278364e+00, 5.103104e-01, 1.361673e+00, 2.274161e+00, 4.647004e-01, 2.356339e+00, 3.095258e+00, 1.959454e-01, 2.314676e+00,
2.000000e-01	7.431377e-01, 1.366437e+00, 1.778220e+00, 1.660671e+00, 9.468540e-01, 5.001423e-01, 1.212751e+00, 1.128777e+00, 2.499066e+00, 6.921464e-01, 1.343516e+00, 1.917747e+00, 4.930527e-01, 1.589929e+00, 1.526474e+00, 3.850738e-01, 1.650139e+00, 2.294669e+00, 1.541960e-01, 2.579895e+00,
4.000000e-01	4.488010e-01, 9.346806e-01, 1.437863e+00, 1.331055e+00, 9.374551e-01, 3.665328e-01, 1.151041e+00, 1.184574e+00, 1.959621e+00, 3.917274e-01, 9.084932e-01, 1.832708e+00, 5.545548e-01, 1.278265e+00, 1.402119e+00, 2.728451e-01, 7.818046e-01, 1.849064e+00, 1.820817e-01, 2.193732e+00,
6.000000e-01	4.004556e-01, 5.974785e-01, 7.996312e-01, 1.010637e+00, 7.008460e-01, 2.236176e-01, 1.063071e+00, 1.219819e+00, 2.063029e+00, 3.118834e-01, 5.889459e-01, 1.227651e+00, 5.375430e-01, 1.230722e+00, 9.989616e-01, 2.598687e-01, 5.269224e-01, 1.550451e+00, 2.356250e-01, 1.335516e+00,
8.000000e-01	4.343620e-01, 3.860698e-01, 3.975970e-01, 8.558837e-01, 6.142503e-01, 1.417422e-01, 1.050168e+00, 1.115073e+00, 1.384550e+00, 1.372189e-01, 3.627225e-01, 1.161840e+00, 5.860197e-01, 1.072517e+00, 5.746715e-01, 5.506647e-01, 3.095601e-01, 1.654912e+00, 2.907446e-01, 1.249791e+00,
1.000000e+00	6.523963e-01, 2.571201e-01, 2.146479e-01, 6.401108e-01, 8.290350e-01, 1.074602e-01, 1.086930e+00, 1.319056e+00, 1.130279e+00, 9.831084e-02, 1.957834e-01, 8.010458e-01, 6.898767e-01, 1.068447e+00, 4.316058e-01, 7.454982e-01, 2.105215e-01, 1.626654e+00, 3.584800e-01, 7.818942e-01,
1.200000e+00	6.936562e-01, 1.925080e-01, 1.519968e-01, 3.697916e-01, 5.626433e-01, 2.995861e-01, 7.425678e-01, 1.440680e+00, 8.000285e-01, 6.840381e-02, 1.207796e-01, 7.188508e-01, 7.431148e-01, 6.497623e-01, 3.863789e-01, 1.040496e+00, 8.962175e-02, 1.328878e+00, 3.899766e-01, 7.037610e-01,
1.400000e+00	7.060520e-01, 3.314813e-01, 6.998840e-02, 2.617428e-01, 6.019550e-01, 4.267583e-01, 6.318358e-01, 1.274700e+00, 6.818698e-01, 4.077069e-02, 6.376314e-02, 6.279871e-01, 6.119412e-01, 4.838825e-01, 3.617759e-01, 1.053710e+00, 5.532767e-02, 1.472991e+00, 4.803027e-01, 5.343387e-01,
1.600000e+00	7.726179e-01, 4.375280e-01, 3.629198e-02, 1.623204e-01, 5.320353e-01, 8.475427e-01, 4.638107e-01, 1.505921e+00, 4.222389e-01, 3.196473e-02, 3.961691e-02, 4.034228e-01, 5.228064e-01, 2.295128e-01, 2.225721e-01, 1.051997e+00, 6.739283e-02, 1.382007e+00, 4.219929e-01, 4.860302e-01,
1.800000e+00	8.554099e-01, 4.530473e-01, 2.279221e-02, 1.174167e-01, 6.026943e-01, 8.521681e-01, 2.596352e-01, 1.471862e+00, 4.732547e-01, 1.815986e-02, 2.008266e-02, 2.438320e-01, 6.039249e-01, 1.486134e-01, 1.460567e-01, 1.080294e+00, 8.664113e-02, 1.306654e+00, 5.335537e-01, 3.923016e-01,
2.000000e+00	8.400092e-01, 5.307050e-01, 1.133797e-02, 8.593151e-02, 5.885886e-01, 8.879291e-01, 2.267195e-01, 1.556838e+00, 3.249413e-01, 1.542868e-02, 1.493064e-02, 1.889222e-01, 5.339371e-01, 9.199752e-02, 1.287904e-01, 1.254751e+00, 1.375446e-01, 9.666740e-01, 6.015559e-01, 2.851067e-01,
0.000000e+00	1.658720e+00, 2.096704e+00, 2.713962e+00, 1.438602e+00, 5.739444e-01, 1.877888e+00, 2.636211e+00, 1.198254e+00, 1.068116e+00, 1.841766e-01, 3.189075e+00, 1.037656e+00, 3.139579e-01, 1.479268e+00, 8.166185e-01, 1.650710e+00, 1.957950e+00, 2.176752e-01, 1.718377e+00, 8.710679e-01,
2.000000e-01	1.323849e+00, 1.194914e+00, 1.770880e+00, 1.322074e+00, 6.434914e-01, 1.672531e+00, 1.845658e+00, 1.354267e+00, 7.756626e-01, 1.418641e-01, 2.039765e+00, 1.124833e+00, 2.548068e-01, 1.443442e+00, 6.973385e-01, 1.793228e+00, 1.002495e+00, 1.452586e-01, 1.476013e+00, 1.181611e+00,
4.000000e-01	1.045017e+00, 8.337550e-01, 1.380928e+00, 1.241149e+00, 5.838509e-01, 1.543676e+00, 1.432138e+00, 1.484657e+00, 7.543890e-01, 9.966386e-02, 1.346700e+00, 9.752618e-01, 1.860229e-01, 1.595077e+00, 5.025858e-01, 1.480903e+00, 7.880191e-01, 1.159832e-01, 7.475030e-01, 1.227261e+00,
6.000000e-01	1.092946e+00, 5.727086e-01, 7.986334e-01, 7.774248e-01, 7.058115e-01, 1.136751e+00, 1.395212e+00, 1.615397e+00, 5.330037e-01, 6.706826e-02, 7.882951e-01, 8.972744e-01, 1.072452e-01, 1.341645e+00, 3.542620e-01, 1.506530e+00, 6.768498e-01, 1.151718e-01, 6.307893e-01, 1.142259e+00,
8.000000e-01	9.013039e-01, 4.108436e-01, 3.889680e-01, 7.504689e-01, 6.713412e-01, 9.910984e-01, 1.038770e+00, 1.449280e+00, 4.118058e-01, 4.411106e-02, 4.277845e-01, 8.311300e-01, 6.893739e-02, 9.934824e-01, 2.511425e-01, 1.399506e+00, 4.706770e-01, 8.922786e-02, 5.149036e-01, 8.392363e-01,
1.000000e+00	9.444429e-01, 2.624229e-01, 2.363924e-01, 4.286716e-01, 7.310965e-01, 1.310184e+00, 7.536046e-01, 1.466522e+00, 3.083989e-01, 2.888779e-02, 2.556970e-01, 7.476052e-01, 5.510812e-02, 6.717450e-01, 1.733499e-01, 1.318277e+00, 4.766237e-01, 1.340735e-01, 4.020283e-01, 7.056958e-01,
1.200000e+00	9.335601e-01, 2.736287e-01, 1.410176e-01, 3.929408e-01, 6.375946e-01, 1.413764e+00, 5.926753e-01, 1.295684e+00, 2.243808e-01, 2.370054e-02, 1.585810e-01, 5.170238e-01, 3.284828e-02, 5.373021e-01, 1.353723e-01, 1.197475e+00, 4.689313e-01, 2.676175e-01, 5.055216e-01, 4.867000e-01,
1.400000e+00	8.087823e-01, 3.954179e-01, 8.163737e-02, 2.252239e-01, 7.535182e-01, 1.271145e+00, 3.888758e-01, 1.502146e+00, 1.684173e-01, 1.452981e-02, 8.154022e-02, 3.176193e-01, 2.376919e-02, 3.426218e-01, 1.102197e-01, 1.053080e+00, 3.985444e-01, 4.206758e-01, 5.014591e-01, 4.091905e-01,
1.600000e+00	9.533703e-01, 4.221379e-01, 5.046124e-02, 2.140360e-01, 7.031693e-01, 1.327257e+00, 3.233408e-01, 1.348957e+00, 1.286845e-01, 1.152517e-02, 5.220087e-02, 2.313041e-01, 1.629900e-02, 2.265327e-01, 8.237853e-02, 1.452348e+00, 4.109992e-01, 4.999832e-01, 4.733516e-01, 4.404845e-01,
1.800000e+00	9.596448e-01, 4.627045e-01, 2.905422e-02, 1.594211e-01, 7.626045e-01, 1.360516e+00, 2.224795e-01, 1.648571e+00, 1.117249e-01, 1.018985e-02, 3.367559e-02, 1.353363e-01, 1.776490e-02, 1.378018e-01, 5.616303e-02, 1.383549e+00, 3.902820e-01, 7.170628e-01, 4.760757e-01, 2.726241e-01,
2.000000e+00	8.778787e-01, 4.903061e-01, 1.986675e-02, 1.155732e-01, 7.283189e-01, 1.243131e+00, 1.590342e-01, 1.358271e+00, 9.284028e-02, 8.504663e-03, 1.868370e-02, 1.491664e-01, 3.880978e-02, 7.560482e-02, 4.769589e-02, 1.134059e+00, 4.244466e-01, 8.462766e-01, 4.251373e-01, 2.162191e-01,
0.000000e+00	1.244719e+00, 2.167070e+00, 2.291651e+00, 3.901913e-01, 3.458365e-01, 2.247857e+00, 2.879902e+00, 2.776426e-02, 1.373721e+00, 6.624227e-01, 1.476391e+00, 4.924337e-01, 1.073448e+00, 1.152202e+00, 2.688613e+00, 2.779768e+00, 1.544383e+00, 1.706233e+00, 1.352110e+00, 1.827208e-01,
2.000000e-01	9.660910e-01, 1.900997e+00, 1.841695e+00, 2.612533e-01, 5.077699e-01, 1.648559e+00, 1.610953e+00, 2.469830e-02, 1.579595e+00, 5.295282e-01, 1.191577e+00, 6.272881e-01, 9.272232e-01, 1.004006e+00, 2.314817e+00, 2.017795e+00, 1.107976e+00, 9.538838e-01, 8.953538e-01, 5.713329e-01,
4.000000e-01	5.659787e-01, 1.022136e+00, 1.311146e+00, 2.030334e-01, 6.243123e-01, 9.910438e-01, 1.537723e+00, 1.471178e-02, 1.720737e+00, 4.344067e-01, 8.401411e-01, 6.759960e-01, 6.791172e-01, 1.169452e+00, 1.883358e+00, 1.304959e+00, 8.234294e-01, 9.352275e-01, 7.214423e-01, 6.416535e-01,
6.000000e-01	3.570625e-01, 6.706220e-01, 8.015373e-01, 1.367258e-01, 7.183792e-01, 5.664037e-01, 1.137103e+00, 1.107870e-02, 1.775979e+00, 4.923140e-01, 4.390236e-01, 6.678871e-01, 4.042330e-01, 9.697512e-01, 1.653116e+00, 7.492980e-01, 4.781073e-01, 6.201441e-01, 7.413469e-01, 6.323218e-01,
8.000000e-01	2.118397e-01, 4.163562e-01, 3.746184e-01, 1.064239e-01, 7.918927e-01, 4.324312e-01, 5.498691e-01, 8.270877e-03, 1.581672e+00, 4.431065e-01, 2.854304e-01, 5.855571e-01, 3.644528e-01, 7.029234e-01, 1.091996e+00, 6.686558e-01, 2.959286e-01, 3.468384e-01, 6.642562e-01, 3.662854e-01,
1.000000e+00	2.078790e-01, 2.514369e-01, 2.491015e-01, 6.910013e-02, 7.937422e-01, 3.223912e-01, 4.819855e-01, 5.086417e-03, 1.272651e+00, 3.418175e-01, 1.503076e-01, 3.901197e-01, 2.083675e-01, 4.581577e-01, 1.148396e+00, 3.964632e-01, 1.494304e-01, 3.368181e-01, 5.984847e-01, 3.700410e-01,
1.200000e+00	1.969857e-01, 1.680464e-01, 1.312007e-01, 3.901632e-02, 6.558052e-01, 1.940863e-01, 4.069775e-01, 3.962823e-03, 1.305019e+00, 3.841251e-01, 8.421889e-02, 3.569732e-01, 1.337460e-01, 3.385089e-01, 9.713697e-01, 4.758942e-01, 9.762743e-02, 2.498758e-01, 5.164135e-01, 2.647141e-01,
1.400000e+00	3.340563e-01, 1.336936e-01, 6.559900e-02, 3.287990e-02, 6.379739e-01, 1.792281e-01, 2.438076e-01, 2.905174e-03, 1.042160e+00, 4.289108e-01, 5.870609e-02, 1.777101e-01, 1.052420e-01, 1.581775e-01, 1.016831e+00, 5.126942e-01, 6.080071e-02, 2.225239e-01, 5.478923e-01, 2.712707e-01,
1.600000e+00	3.935343e-01, 8.317760e-02, 3.683971e-02, 2.112511e-02, 7.165657e-01, 2.516000e-01, 1.832415e-01, 2.116857e-03, 1.108075e+00, 4.095795e-01, 3.232529e-02, 1.424335e-01, 6.802560e-02, 1.039963e-01, 9.929621e-01, 5.618738e-01, 3.950986e-02, 1.609432e-01, 5.027460e-01, 2.121221e-01,
1.800000e+00	4.332782e-01, 7.081411e-02, 2.527942e-02, 1.576251e-02, 6.922088e-01, 4.004506e-01, 1.151981e-01, 1.734597e-03, 9.359693e-01, 4.051765e-01, 1.887188e-02, 9.787944e-02, 4.966347e-02, 6.543756e-02, 9.084090e-01, 6.927019e-01, 2.659914e-02, 1.002090e-01, 4.355042e-01, 1.770775e-01,
2.000000e+00	6.745930e-01, 9.543217e-02, 1.214351e-02, 1.133933e-02, 7.383551e-01, 6.905538e-01, 9.213857e-02, 1.073335e-03, 6.585243e-01, 4.362434e-01, 9.693356e-03, 7.989767e-02, 3.063887e-02, 4.297681e-02, 1.000378e+00, 6.504076e-01, 2.155895e-02, 8.366754e-02, 4.647864e-01, 1.643873e-01,
0.000000e+00	5.199030e-01, 2.024221e+00, 1.081737e+00, 7.873568e-01, 6.589401e-02, 2.198430e+00, 2.091681e+00, 1.266368e+00, 4.824834e-02, 2.942163e+00, 2.175633e+00, 6.398645e-02, 1.759169e-01, 7.332472e-01, 5.000437e-01, 1.448807e+00, 1.864777e+00, 2.141400e+00, 2.070894e+00, 6.685161e-01,
2.000000e-01	5.360283e-01, 1.301346e+00, 1.006766e+00, 8.326860e-01, 3.527601e-01, 2.036348e+00, 1.449404e+00, 9.095749e-01, 4.483072e-02, 1.894672e+00, 1.522113e+00, 2.731382e-01, 3.186629e-01, 7.992996e-01, 4.000479e-01, 1.510378e+00, 1.201214e+00, 2.260366e+00, 1.468140e+00, 1.123577e+00,
4.000000e-01	6.404254e-01, 1.025780e+00, 7.988723e-01, 7.482808e-01, 5.384059e-01, 1.889835e+00, 1.207658e+00, 7.411222e-01, 3.280566e-02, 9.807838e-01, 1.055083e+00, 4.659258e-01, 4.415966e-01, 9.681896e-01, 4.962789e-01, 1.201247e+00, 8.054306e-01, 1.649985e+00, 9.415112e-01, 1.112168e+00,
6.000000e-01	7.430881e-01, 8.300587e-01, 5.197320e-01, 5.731352e-01, 6.439664e-01, 1.597014e+00, 1.135450e+00, 5.715574e-01, 3.531760e-02, 8.169894e-01, 5.913336e-01, 4.856550e-01, 4.597914e-01, 9.200638e-01, 4.881145e-01, 1.046341e+00, 5.773450e-01, 1.728301e+00, 6.219479e-01, 9.643091e-01,
8.000000e-01	7.940675e-01, 7.458229e-01, 2.972478e-01, 3.964450e-01, 6.061799e-01, 1.594805e+00, 9.468974e-01, 4.013323e-01, 3.555100e-02, 6.739011e-01, 3.292579e-01, 5.473423e-01, 5.395637e-01, 9.570612e-01, 5.322695e-01, 1.061792e+00, 6.405932e-01, 1.016739e+00, 5.263060e-01, 1.015944e+00,
1.000000e+00	8.404990e-01, 8.972656e-01, 1.730456e-01, 1.886297e-01, 6.514638e-01, 1.587324e+00, 8.375301e-01, 2.455124e-01, 4.925704e-02, 4.798191e-01, 2.347805e-01, 4.855323e-01, 4.840046e-01, 7.629874e-01, 6.703175e-01, 1.310162e+00, 5.104053e-01, 9.390151e-01, 5.011281e-01, 7.068866e-01,
1.200000e+00	7.486589e-01, 8.249991e-01, 1.247326e-01, 1.637182e-01, 6.692780e-01, 1.536476e+00, 5.725216e-01, 1.739161e-01, 6.111243e-02, 4.909652e-01, 1.119147e-01, 3.791487e-01, 3.071425e-01, 4.222092e-01, 7.174412e-01, 1.115734e+00, 4.929396e-01, 6.698865e-01, 5.090670e-01, 6.661869e-01,
1.400000e+00	7.280692e-01, 7.357262e-01, 7.262771e-02, 9.805578e-02, 7.273484e-01, 1.385883e+00, 4.530304e-01, 1.431915e-01, 7.425439e-02, 4.498314e-01, 7.167645e-02, 3.133722e-01, 2.126794e-01, 2.490001e-01, 6.804711e-01, 1.149947e+00, 4.209276e-01, 5.128537e-01, 5.357747e-01, 5.024666e-01,
1.600000e+00	7.494639e-01, 6.101739e-01, 3.785263e-02, 7.737475e-02, 6.462527e-01, 1.372591e+00, 3.280365e-01, 9.265365e-02, 8.408186e-02, 4.686208e-01, 4.853205e-02, 2.224382e-01, 1.535223e-01, 2.021731e-01, 4.959820e-01, 1.413970e+00, 3.943576e-01, 4.396569e-01, 5.925751e-01, 3.812026e-01,
1.800000e+00	7.551242e-01, 7.547767e-01, 2.995711e-02, 4.732155e-02, 7.423705e-01, 1.515018e+00, 2.410699e-01, 6.527582e-02, 1.115469e-01, 4.405062e-01, 3.144814e-02, 1.378645e-01, 1.020962e-01, 1.046528e-01, 5.782925e-01, 1.265546e+00, 3.614314e-01, 3.141831e-01, 3.964370e-01, 3.788325e-01,
2.000000e+00	9.522585e-01, 6.336271e-01, 2.007107e-02, 3.349181e-02, 6.416167e-01, 9.673648e-01, 1.622679e-01, 4.226195e-02, 1.216588e-01, 3.400862e-01, 1.774431e-02, 9.431805e-02, 7.980698e-02, 8.030211e-02, 7.184332e-01, 8.888880e-01, 3.992785e-01, 2.037784e-01, 4.456008e-01, 2.639280e-01,
0.000000e+00	4.773517e-01, 2.646512e+00, 1.417463e+00, 2.480625e+00, 2.447732e+00, 3.166700e+00, 1.129116e+00, 1.362242e+00, 9.325070e-01, 4.223652e-01, 2.359024e+00, 2.091260e-01, 7.893062e-01, 8.394475e-01, 9.961391e-01, 9.556560e-01, 2.871699e+00, 1.746196e+00, 8.673883e-01, 4.082248e-01,
2.000000e-01	2.979712e-01, 2.136802e+00, 1.370544e+00, 1.849742e+00, 1.364306e+00, 1.946199e+00, 7.756534e-01, 1.252828e+00, 9.600838e-01, 2.845628e-01, 1.784326e+00, 2.809101e-01, 7.713047e-01, 5.579598e-01, 9.183702e-01, 8.862697e-01, 1.497875e+00, 1.193720e+00, 5.569999e-01, 3.961733e-01,
4.000000e-01	4.573804e-01, 1.179534e+00, 9.956011e-01, 1.695490e+00, 8.871603e-01, 1.521824e+00, 4.899173e-01, 1.502595e+00, 7.433851e-01, 1.560635e-01, 1.155826e+00, 1.746066e-01, 6.563325e-01, 4.391247e-01, 7.614020e-01, 8.197951e-01, 1.255921e+00, 7.852400e-01, 3.319495e-01, 3.188754e-01,
6.000000e-01	5.442245e-01, 1.035294e+00, 9.006887e-01, 1.366804e+00, 7.704405e-01, 1.702076e+00, 4.466300e-01, 1.499113e+00, 5.793838e-01, 9.859037e-02, 1.014447e+00, 1.432770e-01, 4.291884e-01, 2.310464e-01, 6.297581e-01, 9.939998e-01, 7.979613e-01, 6.543639e-01, 2.467696e-01, 2.510990e-01,
8.000000e-01	6.764999e-01, 1.024673e+00, 4.524892e-01, 1.188814e+00, 7.867116e-01, 1.483921e+00, 2.391257e-01, 1.310317e+00, 4.902206e-01, 5.620317e-02, 6.373476e-01, 9.483682e-02, 2.565060e-01, 1.685928e-01, 4.443929e-01, 1.051384e+00, 5.450801e-01, 5.548911e-01, 2.092697e-01, 1.909843e-01,
1.000000e+00	6.993248e-01, 8.671101e-01, 2.471994e-01, 6.950683e-01, 6.397691e-01, 1.253880e+00, 2.138263e-01, 1.322860e+00, 3.271964e-01, 3.395380e-02, 3.652859e-01, 7.892336e-02, 2.110677e-01, 8.314708e-02, 2.581018e-01, 1.300154e+00, 5.781215e-01, 4.783713e-01, 2.729009e-01, 1.938019e-01,
1.200000e+00	7.821799e-01, 7.418702e-01, 1.518643e-01, 6.843199e-01, 7.580372e-01, 1.383839e+00, 1.261615e-01, 1.273676e+00, 2.837438e-01, 2.851897e-02, 1.863424e-01, 5.414735e-02, 1.284034e-01, 5.992451e-02, 2.063277e-01, 1.316716e+00, 5.001649e-01, 5.820129e-01, 4.072213e-01, 1.581247e-01,
1.400000e+00	9.023219e-01, 6.756737e-01, 1.236001e-01, 4.635134e-01, 6.362901e-01, 1.302815e+00, 8.977676e-02, 1.258754e+00, 2.211764e-01, 1.707277e-02, 1.253498e-01, 3.132237e-02, 9.306091e-02, 3.298765e-02, 1.521797e-01, 1.249222e+00, 4.314603e-01, 6.024210e-01, 3.777165e-01, 1.247268e-01,
1.600000e+00	8.243516e-01, 6.432243e-01, 6.605486e-02, 3.252837e-01, 7.774350e-01, 1.603573e+00, 7.485136e-02, 1.210999e+00, 1.656891e-01, 1.406886e-02, 4.178187e-02, 2.247625e-02, 5.448660e-02, 2.296044e-02, 1.199522e-01, 1.239378e+00, 3.170421e-01, 6.267738e-01, 4.350957e-01, 1.056477e-01,
1.800000e+00	7.102380e-01, 6.339993e-01, 4.262704e-02, 2.606120e-01, 6.566701e-01, 1.270919e+00, 5.015850e-02, 1.518563e+00, 1.541252e-01, 1.062956e-02, 4.554260e-02, 2.128477e-02, 4.645560e-02, 1.556544e-02, 8.040388e-02, 1.195366e+00, 3.690507e-01, 6.799628e-01, 4.478519e-01, 9.804520e-02,
2.000000e+00	7.500384e-01, 7.374883e-01, 2.639937e-02, 1.973014e-01, 5.867605e-01, 1.196065e+00, 3.392061e-02, 1.587126e+00, 9.867509e-02, 8.376898e-03, 2.181880e-02, 1.122649e-02, 4.889030e-02, 9.204909e-03, 6.191756e-02, 1.114419e+00, 3.455540e-01, 9.019850e-01, 4.231020e-01, 7.516863e-02,
0.000000e+00	2.922144e+00, 6.661803e-01, 5.978469e-03, 3.686952e-02, 1.329665e+00, 1.641823e-01, 2.849071e-01, 5.456785e-01, 3.250653e+00, 2.271130e+00, 1.573300e+00, 1.512714e-01, 7.950583e-01, 2.751963e-01, 3.068069e+00, 1.050169e+00, 3.145494e-01, 2.150928e+00, 2.182146e+00, 1.424011e+00,
2.000000e-01	1.606570e+00, 4.628725e-01, 5.012131e-03, 2.789841e-02, 9.545522e-01, 1.053304e-01, 5.254274e-01, 3.367424e-01, 2.427422e+00, 1.631539e+00, 8.779710e-01, 8.847381e-02, 7.456029e-01, 1.982575e-01, 2.146754e+00, 7.093539e-01, 2.128525e-01, 2.015702e+00, 1.552692e+00, 1.866235e+00,
4.000000e-01	1.453223e+00, 2.870341e-01, 2.308259e-03, 1.587174e-02, 8.584514e-01, 6.718627e-02, 8.963097e-01, 2.135884e-01, 2.242775e+00, 1.365323e+00, 6.415234e-01, 9.567437e-02, 7.352174e-01, 1.340465e-01, 1.653155e+00, 5.261763e-01, 1.031412e-01, 1.835113e+00, 8.971822e-01, 1.638658e+00,
6.000000e-01	6.740821e-01, 1.680622e-01, 2.738106e-03, 1.164151e-02, 8.667075e-01, 4.166723e-02, 1.049244e+00, 1.824899e-01, 2.476295e+00, 9.306471e-01, 2.868087e-01, 1.294860e-01, 5.592464e-01, 2.078966e-01, 1.582773e+00, 2.771814e-01, 7.362240e-02, 1.673969e+00, 6.048697e-01, 1.535412e+00,
8.000000e-01	5.321133e-01, 1.242778e-01, 1.786707e-03, 7.614733e-03, 6.368754e-01, 2.699341e-02, 8.761894e-01, 9.932857e-02, 2.031316e+00, 6.213492e-01, 1.954545e-01, 1.872009e-01, 7.070093e-01, 3.232011e-01, 1.157312e+00, 2.323952e-01, 3.706123e-02, 1.464788e+00, 3.532062e-01, 1.064014e+00,
1.000000e+00	3.529596e-01, 7.701570e-02, 1.287778e-03, 5.153858e-03, 7.249082e-01, 1.875894e-02, 8.802598e-01, 8.704405e-02, 1.822204e+00, 6.597363e-01, 1.034819e-01, 2.193398e-01, 5.454694e-01, 3.442574e-01, 1.206323e+00, 1.657095e-01, 2.284420e-02, 1.392525e+00, 3.277868e-01, 9.280177e-01,
1.200000e+00	3.103431e-01, 5.447984e-02, 8.954944e-04, 3.477770e-03, 6.857045e-01, 1.245593e-02, 8.010895e-01, 6.023360e-02, 1.385558e+00, 5.028817e-01, 6.646649e-02, 1.927009e-01, 5.721274e-01, 2.875152e-01, 1.091196e+00, 2.237347e-01, 1.293907e-02, 1.028987e+00, 3.831788e-01, 7.721691e-01,
1.400000e+00	3.445692e-01, 3.944078e-02, 7.825290e-04, 2.421840e-03, 6.889438e-01, 1.825023e-02, 5.129893e-01, 4.114380e-02, 1.559852e+00, 5.130108e-01, 3.022547e-02, 1.990101e-01, 4.661163e-01, 1.697762e-01, 1.044332e+00, 3.835619e-01, 8.095938e-03, 7.672798e-01, 4.315649e-01, 5.498339e-01,
1.600000e+00	4.641687e-01, 3.141269e-02, 8.245016e-04, 1.716405e-03, 6.352816e-01, 4.090681e-02, 4.614991e-01, 2.776669e-02, 1.280359e+00, 4.686639e-01, 1.899960e-02, 1.174582e-01, 3.074836e-01, 1.119374e-01, 8.310303e-01, 5.353414e-01, 5.829356e-03, 5.837765e-01, 4.157641e-01, 4.650649e-01,
1.800000e+00	5.102874e-01, 5.013246e-02, 7.575313e-04, 1.308713e-03, 7.866478e-01, 1.385179e-01, 2.279148e-01, 2.036541e-02, 1.293428e+00, 3.687261e-01, 1.128696e-02, 6.724642e-02, 2.173380e-01, 7.084437e-02, 8.016313e-01, 6.372002e-01, 4.092306e-03, 4.729146e-01, 4.820006e-01, 3.227515e-01,
2.000000e+00	5.221017e-01, 8.374726e-02, 6.647564e-04, 8.025125e-04, 7.444722e-01, 3.720337e-01, 1.743362e-01, 1.238579e-02, 8.288169e-01, 3.860198e-01, 5.802813e-03, 4.854114e-02, 1.405683e-01, 4.778081e-02, 8.539538e-01, 6.527395e-01, 4.120547e-03, 3.733779e-01, 4.367746e-01, 3.485419e-01,
0.000000e+00	2.970476e+00, 1.218217e+00, 1.127929e+00, 2.563642e+00, 2.407682e+00, 2.377583e+00, 4.824266e-01, 2.798390e-01, 3.065758e+00, 1.365520e+00, 2.466046e+00, 7.973252e-01, 2.892041e+00, 1.545788e+00, 2.788390e+00, 2.205285e+00, 4.916133e-01, 1.472113e+00, 2.116128e+00, 2.442782e-01,
2.000000e-01	1.752714e+00, 8.843139e-01, 5.043184e-01, 1.817549e+00, 1.602213e+00, 1.865622e+00, 4.160460e-01, 1.837991e-01, 2.887375e+00, 1.040593e+00, 1.316889e+00, 6.586011e-01, 2.367200e+00, 8.720659e-01, 2.356972e+00, 1.555537e+00, 4.654251e-01, 1.086683e+00, 1.395624e+00, 6.986087e-01,
4.000000e-01	1.182909e+00, 6.351561e-01, 3.016640e-01, 1.139567e+00, 9.808906e-01, 1.090648e+00, 4.150175e-01, 1.300024e-01, 2.031631e+00, 9.210062e-01, 6.643725e-01, 5.243188e-01, 1.316833e+00, 6.931789e-01, 1.939955e+00, 9.233482e-01, 4.962381e-01, 8.461318e-01, 8.230723e-01, 8.522789e-01,
6.000000e-01	6.238902e-01, 3.326181e-01, 2.106240e-01, 9.612093e-01, 7.770280e-01, 8.062778e-01, 3.813189e-01, 1.120788e-01, 2.018229e+00, 6.238221e-01, 3.457426e-01, 3.309501e-01, 8.448772e-01, 3.327797e-01, 1.568861e+00, 6.179999e-01, 3.229035e-01, 6.488152e-01, 6.566049e-01, 8.496900e-01,
8.000000e-01	4.150302e-01, 2.364264e-01, 9.528682e-02, 5.525743e-01, 6.393954e-01, 4.409169e-01, 2.961175e-01, 7.499961e-02, 1.909171e+00, 5.669815e-01, 2.238447e-01, 2.446246e-01, 6.201506e-01, 1.833323e-01, 1.353930e+00, 4.090327e-01, 2.011958e-01, 4.566086e-01, 4.412885e-01, 4.999706e-01,
1.000000e+00	3.479725e-01, 1.550010e-01, 6.426981e-02, 3.712057e-01, 7.194312e-01, 2.629444e-01, 3.276803e-01, 4.607149e-02, 1.537321e+00, 5.143537e-01, 1.091505e-01, 1.918625e-01, 3.853869e-01, 1.407736e-01, 1.279239e+00, 3.220142e-01, 1.056590e-01, 2.750097e-01, 5.322976e-01, 6.239812e-01,
1.200000e+00	3.180533e-01, 1.152429e-01, 3.639584e-02, 2.987471e-01, 6.046848e-01, 1.480949e-01, 2.183445e-01, 2.319688e-02, 1.828594e+00, 4.249960e-01, 7.816613e-02, 1.265627e-01, 2.490937e-01, 8.498221e-02, 1.100054e+00, 3.113445e-01, 7.904012e-02, 2.941940e-01, 4.398220e-01, 4.503333e-01,
1.400000e+00	3.461561e-01, 7.223650e-02, 1.751131e-02, 1.654228e-01, 6.274470e-01, 1.235742e-01, 1.836928e-01, 2.368138e-02, 1.451720e+00, 4.257265e-01, 4.093585e-02, 8.452525e-02, 1.671596e-01, 4.026189e-02, 9.041190e-01, 3.354447e-01, 3.569272e-02, 2.262569e-01, 5.050158e-01, 3.620342e-01,
1.600000e+00	4.381509e-01, 4.433977e-02, 1.078479e-02, 1.122929e-01, 7.710819e-01, 1.004422e-01, 1.327485e-01, 1.901326e-02, 1.112615e+00, 4.243009e-01, 2.208760e-02, 6.133258e-02, 1.039876e-01, 3.084999e-02, 9.269122e-01, 5.057608e-01, 2.310218e-02, 1.603602e-01, 4.754886e-01, 2.729372e-01,
1.800000e+00	5.690903e-01, 5.011497e-02, 6.493133e-03, 8.895799e-02, 7.140184e-01, 1.768049e-01, 7.663004e-02, 1.198124e-02, 1.065076e+00, 3.981015e-01, 1.472909e-02, 4.839621e-02, 9.071796e-02, 2.220075e-02, 9.114393e-01, 7.254906e-01, 1.371348e-02, 1.550896e-01, 5.442285e-01, 2.185942e-01,
2.000000e+00	5.212098e-01, 4.701753e-02, 3.745559e-03, 5.945155e-02, 6.987857e-01, 3.260984e-01, 7.427290e-02, 9.183189e-03, 8.155224e-01, 3.871870e-01, 8.916977e-03, 3.274824e-02, 5.850608e-02, 1.247379e-02, 9.687534e-01, 8.458507e-01, 1.116993e-02, 8.821939e-02, 5.050592e-01, 2.268989e-01,
0.000000e+00	5.279670e-01, 1.648905e+00, 4.781582e-01, 1.606879e+00, 1.063571e+00, 2.231668e+00, 2.465884e+00, 1.035137e+00, 2.176022e+00, 6.479790e-01, 1.255327e+00, 2.479622e+00, 2.596975e+00, 1.518113e+00, 1.533150e+00, 2.872541e+00, 1.334743e+00, 3.961706e-01, 2.108404e-01, 2.854507e-01,
2.000000e-01	4.041525e-01, 9.345799e-01, 4.666578e-01, 1.143158e+00, 8.580508e-01, 1.626847e+00, 1.533281e+00, 5.513284e-01, 1.784228e+00, 5.390764e-01, 1.039550e+00, 1.921485e+00, 1.752573e+00, 1.433040e+00, 1.232103e+00, 1.961096e+00, 1.026972e+00, 4.207032e-01, 2.659201e-01, 2.316654e-01,
4.000000e-01	2.514239e-01, 7.112946e-01, 3.080188e-01, 8.125692e-01, 8.149517e-01, 1.347388e+00, 1.200943e+00, 4.796571e-01, 2.036260e+00, 6.094313e-01, 5.987568e-01, 1.556151e+00, 1.272938e+00, 1.255278e+00, 1.159017e+00, 1.324709e+00, 8.018573e-01, 2.977709e-01, 3.534833e-01, 1.721579e-01,
6.000000e-01	3.286159e-01, 4.366614e-01, 2.011248e-01, 6.044759e-01, 6.748136e-01, 8.003826e-01, 8.544809e-01, 3.476191e-01, 1.828589e+00, 4.525883e-01, 4.000139e-01, 1.284162e+00, 6.761139e-01, 9.340412e-01, 7.902753e-01, 8.314751e-01, 5.124605e-01, 2.406553e-01, 4.692964e-01, 1.307246e-01,
8.000000e-01	3.486178e-01, 2.768447e-01, 1.384278e-01, 3.952876e-01, 7.660269e-01, 4.460166e-01, 7.801620e-01, 2.538642e-01, 1.663824e+00, 4.843679e-01, 2.288150e-01, 8.801189e-01, 4.579050e-01, 7.524203e-01, 1.088194e+00, 1.049230e+00, 2.322127e-01, 1.335972e-01, 4.555137e-01, 1.284032e-01,
1.000000e+00	5.089407e-01, 1.870913e-01, 6.876621e-02, 2.838352e-01, 6.762342e-01, 4.035388e-01, 4.285706e-01, 1.634424e-01, 1.384733e+00, 3.701581e-01, 1.144612e-01, 7.277716e-01, 3.075316e-01, 4.919166e-01, 8.090905e-01, 8.593304e-01, 1.749001e-01, 1.048031e-01, 5.011224e-01, 1.070456e-01,
1.200000e+00	4.795211e-01, 1.236192e-01, 3.406743e-02, 2.097485e-01, 7.611686e-01, 2.702258e-01, 2.639003e-01, 1.217912e-01, 1.003070e+00, 4.353177e-01, 7.258906e-02, 4.951552e-01, 1.910853e-01, 2.658335e-01, 8.539840e-01, 8.549324e-01, 1.040380e-01, 8.547931e-02, 4.885932e-01, 8.945043e-02,
1.400000e+00	5.381751e-01, 1.185806e-01, 2.094191e-02, 1.163739e-01, 8.825516e-01, 4.694344e-01, 1.498575e-01, 7.554755e-02, 7.176813e-01, 4.642172e-01, 4.292260e-02, 3.953460e-01, 1.719209e-01, 1.738215e-01, 7.990846e-01, 8.963070e-01, 6.199584e-02, 6.034548e-02, 4.108699e-01, 7.628170e-02,
1.600000e+00	6.027220e-01, 1.718164e-01, 1.063777e-02, 8.024454e-02, 6.821788e-01, 7.582438e-01, 1.469304e-01, 5.432793e-02, 8.519482e-01, 3.833176e-01, 2.377884e-02, 2.188928e-01, 1.102121e-01, 1.101968e-01, 5.862535e-01, 9.721516e-01, 4.045298e-02, 5.483920e-02, 4.295872e-01, 6.405073e-02,
1.800000e+00	6.911528e-01, 2.411738e-01, 7.618100e-03, 4.694919e-02, 7.648268e-01, 7.423387e-01, 1.014331e-01, 4.350706e-02, 5.471328e-01, 3.610806e-01, 1.419582e-02, 1.732438e-01, 6.776352e-02, 5.594956e-02, 8.494947e-01, 1.049727e+00, 5.593512e-02, 3.704892e-02, 4.432349e-01, 5.651720e-02,
2.000000e+00	5.987150e-01, 3.056533e-01, 3.938332e-03, 4.473843e-02, 8.483012e-01, 1.091695e+00, 8.015532e-02, 2.908955e-02, 5.774534e-01, 3.868984e-01, 7.180574e-03, 1.291726e-01, 4.290267e-02, 3.622880e-02, 7.680640e-01, 9.419859e-01, 1.058106e-01, 3.329326e-02, 4.501800e-01, 5.295575e-02,
0.000000e+00	2.516004e-01, 3.376379e-01, 2.394701e-01, 3.106201e-01, 1.388545e+00, 6.503052e-01, 6.612585e-01, 1.365267e+00, 2.459126e+00, 1.478995e+00, 1.004922e+00, 1.942974e+00, 9.568135e-01, 2.161681e-01, 2.440712e+00, 1.917430e+00, 1.195717e+00, 2.871327e+00, 2.776278e+00, 1.834826e+00,
2.000000e-01	1.535902e-01, 2.185125e-01, 2.312620e-01, 4.072682e-01, 8.563430e-01, 3.788922e-01, 9.204143e-01, 1.449550e+00, 2.133687e+00, 9.028037e-01, 7.891019e-01, 2.020858e+00, 8.360581e-01, 2.584410e-01, 2.131139e+00, 1.299598e+00, 7.592969e-01, 2.696611e+00, 1.935085e+00, 1.781947e+00,
4.000000e-01	8.590125e-02, 1.525486e-01, 1.555704e-01, 3.449644e-01, 8.357711e-01, 2.114561e-01, 1.331321e+00, 1.575866e+00, 2.152047e+00, 5.704283e-01, 4.432424e-01, 1.198638e+00, 7.754255e-01, 4.697828e-01, 1.376995e+00, 6.698328e-01, 4.236695e-01, 2.323213e+00, 1.451694e+00, 2.460474e+00,
6.000000e-01	8.886269e-02, 9.560065e-02, 8.735513e-02, 2.171800e-01, 7.939621e-01, 1.721938e-01, 1.269819e+00, 1.578649e+00, 2.173853e+00, 3.162126e-01, 2.808259e-01, 1.100505e+00, 7.771913e-01, 4.762252e-01, 1.275950e+00, 5.357184e-01, 2.144363e-01, 1.810183e+00, 1.012027e+00, 2.129619e+00,
8.000000e-01	2.354100e-01, 6.722335e-02, 4.561055e-02, 1.666337e-01, 7.338972e-01, 9.417945e-02, 1.106478e+00, 1.428551e+00, 1.782117e+00, 1.879000e-01, 1.582187e-01, 1.007639e+00, 7.457495e-01, 6.856705e-01, 7.646705e-01, 6.604527e-01, 1.386730e-01, 1.842793e+00, 6.660166e-01, 1.421060e+00,
1.000000e+00	4.370700e-01, 4.273375e-02, 2.998608e-02, 1.252516e-01, 7.102109e-01, 9.429407e-02, 1.396286e+00, 1.531543e+00, 1.118381e+00, 1.051833e-01, 1.034929e-01, 1.034408e+00, 5.430875e-01, 7.509678e-01, 6.036682e-01, 7.545188e-01, 7.573224e-02, 1.549869e+00, 5.328988e-01, 1.543669e+00,
1.200000e+00	5.943625e-01, 4.176047e-02, 1.530882e-02, 8.476425e-02, 7.560440e-01, 1.812365e-01, 1.046292e+00, 1.318067e+00, 8.939143e-01, 7.461292e-02, 6.106429e-02, 8.526637e-01, 6.332610e-01, 8.559144e-01, 3.483873e-01, 9.082739e-01, 5.127709e-02, 1.797380e+00, 4.356216e-01, 1.199092e+00,
1.400000e+00	6.791759e-01, 7.296604e-02, 8.213602e-03, 6.089746e-02, 7.358279e-01, 5.239819e-01, 1.093349e+00, 1.725074e+00, 6.159580e-01, 4.224399e-02, 2.888070e-02, 8.416286e-01, 6.276135e-01, 7.824524e-01, 2.450428e-01, 1.031916e+00, 2.442087e-02, 1.439621e+00, 4.703462e-01, 1.030896e+00,
1.600000e+00	8.472704e-01, 2.487599e-01, 4.480681e-03, 4.401684e-02, 5.974707e-01, 6.489539e-01, 8.322882e-01, 1.622745e+00, 6.354516e-01, 3.178366e-02, 1.732229e-02, 5.811924e-01, 6.263870e-01, 6.834448e-01, 2.298757e-01, 9.521048e-01, 3.455623e-02, 1.220454e+00, 5.712837e-01, 6.780064e-01,
1.800000e+00	6.145576e-01, 3.739218e-01, 2.842903e-03, 2.758287e-02, 6.618552e-01, 1.002326e+00, 6.492931e-01, 1.297211e+00, 4.907719e-01, 1.688994e-02, 8.159891e-03, 4.660172e-01, 6.420834e-01, 4.645443e-01, 1.978743e-01, 1.259855e+00, 6.838515e-02, 1.164061e+00, 5.057623e-01, 5.905511e-01,
2.000000e+00	7.455158e-01, 5.525945e-01, 2.168990e-03, 2.154962e-02, 6.786342e-01, 9.722628e-01, 4.172891e-01, 1.431639e+00, 3.588761e-01, 1.377405e-02, 5.221155e-03, 3.961649e-01, 5.381520e-01, 3.001078e-01, 1.400288e-01, 1.176227e+00, 1.160307e-01, 1.439859e+00, 5.844697e-01, 4.040276e-01,
0.000000e+00	2.811356e-01, 1.028280e+00, 7.565324e-01, 2.427813e+00, 1.954105e+00, 2.360599e+00, 2.089872e+00, 1.734289e+00, 1.271218e+00, 2.383499e+00, 3.570073e-01, 9.569001e-01, 2.232086e-01, 1.258632e+00, 2.802240e+00, 2.664743e+00, 1.724903e-01, 1.255872e+00, 1.279901e+00, 2.928325e+00,
2.000000e-01	1.564649e-01, 5.707225e-01, 3.868465e-01, 1.594420e+00, 1.128039e+00, 1.432233e+00, 1.655520e+00, 1.659695e+00, 1.080289e+00, 1.384811e+00, 2.300473e-01, 9.209729e-01, 3.506828e-01, 1.189116e+00, 2.122962e+00, 2.156322e+00, 1.845286e-01, 1.173912e+00, 9.271726e-01, 2.512306e+00,
4.000000e-01	1.091248e-01, 4.452473e-01, 2.258816e-01, 1.209175e+00, 7.748614e-01, 1.101723e+00, 1.849811e+00, 1.566285e+00, 1.191758e+00, 9.640259e-01, 1.641317e-01, 9.650742e-01, 3.964427e-01, 1.208865e+00, 1.454230e+00, 1.003804e+00, 2.964623e-01, 1.227242e+00, 5.779597e-01, 1.955510e+00,
6.000000e-01	1.081235e-01, 2.779099e-01, 1.241482e-01, 8.190616e-01, 6.971752e-01, 6.714774e-01, 1.713906e+00, 1.368640e+00, 1.383367e+00, 4.619349e-01, 7.343653e-02, 8.269957e-01, 4.679227e-01, 1.144387e+00, 1.029667e+00, 8.585141e-01, 2.305445e-01, 1.094044e+00, 4.984534e-01, 1.727074e+00,
8.000000e-01	2.460456e-01, 1.835356e-01, 6.709920e-02, 5.382608e-01, 8.058885e-01, 5.679062e-01, 1.523708e+00, 1.646005e+00, 1.144960e+00, 3.158982e-01, 4.319624e-02, 8.108266e-01, 4.672216e-01, 1.080206e+00, 8.346150e-01, 7.396724e-01, 1.898395e-01, 1.183953e+00, 4.898144e-01, 1.177990e+00,
1.000000e+00	3.902707e-01, 1.331960e-01, 4.870467e-02, 3.337407e-01, 6.480872e-01, 5.035071e-01, 1.391510e+00, 1.632791e+00, 9.237798e-01, 2.113871e-01, 2.480843e-02, 8.687354e-01, 4.217694e-01, 9.381767e-01, 5.343549e-01, 1.005268e+00, 1.036177e-01, 1.466080e+00, 5.141172e-01, 1.116726e+00,
1.200000e+00	6.137803e-01, 1.036743e-01, 2.267142e-02, 2.670605e-01, 7.073108e-01, 7.088290e-01, 9.527372e-01, 1.485268e+00, 6.802103e-01, 1.063821e-01, 1.517959e-02, 7.857761e-01, 4.622481e-01, 1.055654e+00, 4.727370e-01, 9.480981e-01, 7.728197e-02, 1.190525e+00, 5.950951e-01, 1.033331e+00,
1.400000e+00	7.580984e-01, 1.261844e-01, 1.384494e-02, 1.894494e-01, 6.893055e-01, 8.527122e-01, 9.705606e-01, 1.408262e+00, 5.194537e-01, 6.829767e-02, 9.543040e-03, 6.971549e-01, 4.677001e-01, 7.717686e-01, 2.956181e-01, 1.077686e+00, 8.344153e-02, 1.095365e+00, 4.918358e-01, 7.532441e-01,
1.600000e+00	8.051302e-01, 2.353810e-01, 7.062303e-03, 1.221193e-01, 7.010070e-01, 8.824969e-01, 6.860444e-01, 1.546716e+00, 4.104975e-01, 4.478847e-02, 5.160635e-03, 5.756906e-01, 5.189870e-01, 7.186370e-01, 2.310338e-01, 1.146995e+00, 1.071466e-01, 1.149534e+00, 4.684923e-01, 6.168901e-01,
1.800000e+00	8.349271e-01, 4.000630e-01, 6.162857e-03, 8.787761e-02, 7.279664e-01, 1.227439e+00, 5.566967e-01, 1.459437e+00, 2.895380e-01, 3.228159e-02, 3.316519e-03, 4.042867e-01, 5.663224e-01, 4.050763e-01, 1.374699e-01, 1.096705e+00, 1.472721e-01, 1.243138e+00, 4.789907e-01, 5.391229e-01,
2.000000e+00	7.059265e-01, 4.501380e-01, 4.063426e-03, 7.691383e-02, 7.226041e-01, 1.109908e+00, 3.689277e-01, 1.540149e+00, 2.142871e-01, 1.527099e-02, 2.107015e-03, 2.669294e-01, 4.723117e-01, 2.428576e-01, 1.320184e-01, 1.077211e+00, 2.215722e-01, 1.311382e+00, 5.231966e-01, 4.563751e-01,
0.000000e+00	2.014534e+00, 6.779050e-01, 2.964355e+00, 1.291256e+00, 3.955124e-01, 1.846517e+00, 1.492558e-01, 1.863448e+00, 2.943250e+00, 1.960456e+00, 4.821232e-01, 7.986598e-01, 1.519175e-02, 1.540793e+00, 2.508333e+00, 1.778476e-01, 7.332300e-01, 1.351785e+00, 5.029645e-01, 2.332112e+00,
2.000000e-01	1.125883e+00, 5.594992e-01, 1.355513e+00, 1.093281e+00, 6.735258e-01, 1.164201e+00, 5.040463e-01, 1.639676e+00, 2.724940e+00, 1.005207e+00, 2.781382e-01, 6.199577e-01, 1.618166e-01, 1.041787e+00, 1.742196e+00, 1.607532e-01, 6.592144e-01, 1.312615e+00, 4.679562e-01, 2.288965e+00,
4.000000e-01	7.354762e-01, 4.567414e-01, 1.026427e+00, 7.984054e-01, 5.848581e-01, 1.024957e+00, 7.417146e-01, 1.717253e+00, 2.687550e+00, 6.287716e-01, 1.385694e-01, 4.041850e-01, 2.863817e-01, 6.281462e-01, 1.340599e+00, 1.071855e-01, 3.685367e-01, 1.162302e+00, 3.193307e-01, 1.542571e+00,
6.000000e-01	6.331325e-01, 2.030309e-01, 5.776981e-01, 5.812889e-01, 7.016356e-01, 5.861477e-01, 1.106836e+00, 1.887631e+00, 1.799316e+00, 3.891468e-01, 8.917401e-02, 3.909135e-01, 4.033680e-01, 5.300831e-01, 7.090339e-01, 2.969840e-01, 2.629386e-01, 1.205861e+00, 2.563030e-01, 1.245471e+00,
8.000000e-01	6.777930e-01, 1.492706e-01, 2.433307e-01, 3.804494e-01, 6.160062e-01, 3.484589e-01, 9.368537e-01, 1.421669e+00, 1.651969e+00, 2.479235e-01, 5.105049e-02, 3.574728e-01, 4.298971e-01, 4.090435e-01, 6.205654e-01, 6.196763e-01, 1.569901e-01, 1.075759e+00, 2.343191e-01, 9.734351e-01,
1.000000e+00	6.686348e-01, 1.059227e-01, 1.447649e-01, 2.853085e-01, 5.622361e-01, 1.929558e-01, 8.044841e-01, 1.632768e+00, 1.484877e+00, 1.349690e-01, 2.865619e-02, 2.874533e-01, 4.649609e-01, 3.510100e-01, 4.220166e-01, 7.905838e-01, 8.764766e-02, 1.197187e+00, 3.321606e-01, 8.682828e-01,
1.200000e+00	7.022205e-01, 1.567136e-01, 9.382393e-02, 2.486586e-01, 8.222247e-01, 2.891147e-01, 6.433661e-01, 1.397476e+00, 8.534420e-01, 8.516839e-02, 1.968866e-02, 1.821082e-01, 4.096119e-01, 2.311662e-01, 2.917727e-01, 9.541185e-01, 6.046197e-02, 1.152762e+00, 4.050937e-01, 6.349428e-01,
1.400000e+00	8.504786e-01, 2.826836e-01, 4.746330e-02, 1.684755e-01, 7.376013e-01, 5.733824e-01, 4.770908e-01, 1.369554e+00, 7.196016e-01, 4.472430e-02, 1.123695e-02, 1.528147e-01, 5.612534e-01, 1.593332e-01, 2.598690e-01, 9.390579e-01, 3.493514e-02, 1.333364e+00, 4.068384e-01, 5.142533e-01,
1.600000e+00	7.921043e-01, 4.304618e-01, 2.410627e-02, 8.647471e-02, 7.141578e-01, 8.010479e-01, 3.405885e-01, 1.561445e+00, 5.016005e-01, 2.957916e-02, 5.844800e-03, 1.153234e-01, 4.719133e-01, 1.031424e-01, 1.840738e-01, 1.011765e+00, 5.239399e-02, 1.174533e+00, 4.177433e-01, 4.106873e-01,
1.800000e+00	7.967153e-01, 5.495479e-01, 1.344508e-02, 7.814103e-02, 6.027892e-01, 8.536122e-01, 2.337227e-01, 1.218047e+00, 3.844102e-01, 2.224012e-02, 3.139199e-03, 8.996967e-02, 5.395413e-01, 5.141326e-02, 1.153646e-01, 1.038135e+00, 8.378174e-02, 1.131196e+00, 4.179903e-01, 4.439504e-01,
2.000000e+00	8.293789e-01, 4.970525e-01, 7.494709e-03, 5.388884e-02, 6.154458e-01, 1.150763e+00, 1.647420e-01, 1.445972e+00, 2.959941e-01, 1.430820e-02, 1.846519e-03, 5.894480e-02, 5.862995e-01, 2.729736e-02, 1.121406e-01, 1.204903e+00, 1.574211e-01, 1.051549e+00, 5.071940e-01, 3.211710e-01,
0.000000e+00	1.583003e+00, 3.868550e-01, 1.356003e+00, 4.629221e-01, 2.821033e+00, 7.448673e-01, 3.161812e+00, 3.013954e+00, 3.732761e-01, 1.172260e+00, 4.411816e-01, 4.368642e-01, 2.473570e+00, 9.600558e-01, 1.802283e-01, 6.741944e-01, 1.253687e-01, 1.114733e+00, 1.935472e+00, 1.566966e+00,
2.000000e-01	1.286289e+00, 4.852440e-01, 7.384377e-01, 5.786868e-01, 1.189948e+00, 1.015636e+00, 2.209945e+00, 2.489566e+00, 2.728731e-01, 5.455664e-01, 2.244664e-01, 6.715071e-01, 1.884448e+00, 1.086944e+00, 1.361752e-01, 8.520386e-01, 1.474944e-01, 1.038839e+00, 1.172369e+00, 1.755495e+00,
4.000000e-01	1.262466e+00, 5.878650e-01, 3.842925e-01, 5.669223e-01, 8.753098e-01, 1.272758e+00, 1.999176e+00, 2.147490e+00, 2.050814e-01, 3.353634e-01, 1.269771e-01, 6.140634e-01, 1.160543e+00, 9.663938e-01, 1.100918e-01, 9.818550e-01, 1.825743e-01, 1.302821e+00, 9.442061e-01, 1.508888e+00,
6.000000e-01	9.627045e-01, 6.047696e-01, 2.610665e-01, 5.999492e-01, 9.122529e-01, 1.242332e+00, 1.578316e+00, 2.203235e+00, 1.712513e-01, 2.488140e-01, 6.770657e-02, 6.212042e-01, 1.100127e+00, 1.024780e+00, 7.191403e-02, 1.018037e+00, 2.128419e-01, 1.047381e+00, 6.511197e-01, 1.503903e+00,
8.000000e-01	8.702953e-01, 6.342869e-01, 1.156983e-01, 3.906046e-01, 6.334994e-01, 1.131547e+00, 1.364169e+00, 1.610631e+00, 1.165987e-01, 1.288640e-01, 5.078619e-02, 6.918023e-01, 9.125645e-01, 1.045859e+00, 4.848842e-02, 1.204704e+00, 2.300074e-01, 1.173903e+00, 5.838281e-01, 1.200351e+00,
1.000000e+00	9.072954e-01, 6.471253e-01, 8.079828e-02, 3.020390e-01, 8.442892e-01, 1.112224e+00, 1.326809e+00, 1.554628e+00, 1.005454e-01, 8.214190e-02, 2.333180e-02, 6.409276e-01, 7.389115e-01, 9.975323e-01, 4.214388e-02, 1.161201e+00, 3.352811e-01, 1.173649e+00, 5.688838e-01, 9.231882e-01,
1.200000e+00	8.551614e-01, 6.679218e-01, 4.990621e-02, 2.312497e-01, 7.608599e-01, 1.358133e+00, 9.830332e-01, 1.766019e+00, 6.896293e-02, 4.185790e-02, 1.621843e-02, 7.468351e-01, 7.276355e-01, 1.056324e+00, 2.763694e-02, 1.096562e+00, 3.207231e-01, 1.196433e+00, 5.469848e-01, 7.756216e-01,
1.400000e+00	7.836154e-01, 6.834029e-01, 2.819132e-02, 1.817851e-01, 7.022094e-01, 1.216520e+00, 8.078500e-01, 1.514831e+00, 5.731629e-02, 2.281104e-02, 1.102632e-02, 4.839411e-01, 6.250529e-01, 7.346917e-01, 2.612017e-02, 1.419377e+00, 3.339632e-01, 1.115571e+00, 4.343796e-01, 6.409892e-01,
1.600000e+00	9.626053e-01, 6.525245e-01, 1.887355e-02, 1.567872e-01, 6.369676e-01, 1.393051e+00, 5.481525e-01, 1.726759e+00, 3.962054e-02, 1.522084e-02, 6.245806e-03, 4.417224e-01, 4.867553e-01, 5.322622e-01, 1.508602e-02, 1.173755e+00, 2.917752e-01, 1.011271e+00, 4.986854e-01, 5.462901e-01,
1.800000e+00	8.132315e-01, 6.694431e-01, 1.377516e-02, 1.223177e-01, 5.895770e-01, 1.454952e+00, 3.975004e-01, 1.797786e+00, 3.319521e-02, 1.290517e-02, 4.129026e-03, 3.037971e-01, 5.929603e-01, 2.878982e-01, 1.462374e-02, 1.040611e+00, 3.027074e-01, 1.075319e+00, 4.579139e-01, 4.128600e-01,
2.000000e+00	8.254461e-01, 6.246914e-01, 1.076801e-02, 1.119951e-01, 6.912030e-01, 1.439572e+00, 2.641457e-01, 1.694968e+00, 2.410657e-02, 9.100498e-03, 2.650950e-03, 2.139865e-01, 5.070505e-01, 1.608002e-01, 1.383139e-02, 1.394052e+00, 3.513267e-01, 1.146124e+00, 5.061800e-01, 3.512069e-01,
0.000000e+00	1.526807e+00, 2.635247e+00, 1.433736e+00, 1.287841e+00, 5.308900e-01, 1.634064e+00, 1.203169e+00, 2.102560e+00, 1.414022e+00, 1.264922e+00, 4.126673e-01, 8.565580e-01, 3.155337e+00, 6.514618e-01, 2.595772e+00, 1.306464e+00, 2.574284e+00, 2.998665e+00, 2.645363e+00, 7.828973e-01,
2.000000e-01	8.750821e-01, 2.049357e+00, 1.071437e+00, 1.295665e+00, 5.684464e-01, 1.042783e+00, 1.050182e+00, 2.081221e+00, 1.250173e+00, 8.542093e-01, 6.029543e-01, 6.788122e-01, 2.107379e+00, 7.152037e-01, 2.266965e+00, 1.082185e+00, 1.552680e+00, 2.489528e+00, 1.557360e+00, 1.344019e+00,
4.000000e-01	5.237930e-01, 1.217547e+00, 9.324735e-01, 1.136831e+00, 6.713059e-01, 7.089881e-01, 1.167137e+00, 1.818317e+00, 1.267154e+00, 5.148846e-01, 7.261138e-01, 6.214796e-01, 1.949576e+00, 7.288874e-01, 1.332889e+00, 6.311496e-01, 8.805620e-01, 1.998922e+00, 1.019466e+00, 1.332780e+00,
6.000000e-01	4.589485e-01, 1.152984e+00, 5.800326e-01, 1.127176e+00, 6.166771e-01, 4.801732e-01, 1.042008e+00, 1.714548e+00, 1.290886e+00, 3.263117e-01, 2.895755e-01, 6.524412e-01, 1.214677e+00, 8.221454e-01, 9.863287e-01, 4.660404e-01, 5.428056e-01, 1.542348e+00, 7.140329e-01, 1.213719e+00,
8.000000e-01	4.671093e-01, 7.603389e-01, 3.100987e-01, 8.913734e-01, 6.468436e-01, 3.110057e-01, 1.106496e+00, 1.377108e+00, 1.173757e+00, 1.855013e-01, 2.220995e-01, 8.119618e-01, 1.138981e+00, 7.042831e-01, 6.421578e-01, 5.658922e-01, 3.395200e-01, 1.807181e+00, 5.733974e-01, 1.121469e+00,
1.000000e+00	5.779596e-01, 7.522936e-01, 1.777536e-01, 5.040311e-01, 6.767365e-01, 4.161870e-01, 1.016460e+00, 1.778051e+00, 9.908448e-01, 8.959825e-02, 1.173921e-01, 6.345140e-01, 8.115404e-01, 6.263225e-01, 5.537310e-01, 6.642213e-01, 1.802712e-01, 1.637437e+00, 5.121974e-01, 8.681262e-01,
1.200000e+00	7.015168e-01, 6.973982e-01, 8.710227e-02, 2.684097e-01, 7.268990e-01, 5.984048e-01, 6.062319e-01, 1.630252e+00, 6.389749e-01, 6.281035e-02, 8.522470e-02, 4.593438e-01, 7.357521e-01, 5.712577e-01, 3.387298e-01, 9.390137e-01, 1.114108e-01, 1.505450e+00, 5.928448e-01, 7.005996e-01,
1.400000e+00	6.944883e-01, 6.090848e-01, 4.715595e-02, 2.494804e-01, 7.415492e-01, 7.624990e-01, 5.319114e-01, 1.758777e+00, 5.476171e-01, 2.733250e-02, 4.079779e-02, 3.598724e-01, 8.072679e-01, 3.630038e-01, 2.642311e-01, 1.099529e+00, 1.093121e-01, 1.370943e+00, 5.010460e-01, 6.246271e-01,
1.600000e+00	9.331852e-01, 7.037264e-01, 2.669449e-02, 2.015704e-01, 6.936490e-01, 8.727122e-01, 4.425089e-01, 1.506187e+00, 4.076900e-01, 2.568332e-02, 2.232306e-02, 2.398328e-01, 7.075064e-01, 1.939932e-01, 2.375316e-01, 9.830862e-01, 1.350048e-01, 1.502157e+00, 5.629042e-01, 5.900914e-01,
1.800000e+00	8.954206e-01, 6.570961e-01, 1.569013e-02, 1.656488e-01, 7.156736e-01, 1.009702e+00, 3.306133e-01, 1.337961e+00, 3.681220e-01, 1.329220e-02, 1.593445e-02, 1.870123e-01, 7.003378e-01, 1.254588e-01, 1.817881e-01, 9.351542e-01, 1.884195e-01, 1.353438e+00, 4.168213e-01, 4.307378e-01,
2.000000e+00	8.821770e-01, 6.223170e-01, 1.181395e-02, 9.117529e-02, 7.192870e-01, 1.033890e+00, 2.534691e-01, 1.329667e+00, 1.946375e-01, 1.207242e-02, 8.269831e-03, 1.385314e-01, 6.060512e-01, 8.917142e-02, 1.190025e-01, 1.018492e+00, 2.483968e-01, 1.265648e+00, 5.273390e-01, 3.181547e-01,
0.000000e+00	1.772388e+00, 8.283829e-01, 6.458356e-01, 2.350919e+00, 2.540094e+00, 2.658120e+00, 5.253743e-01, 4.469668e-01, 1.575319e+00, 1.957290e+00, 2.575415e+00, 1.824010e+00, 2.538703e+00, 9.185237e-01, 1.579138e+00, 1.581705e+00, 2.663726e+00, 5.004861e-01, 7.978097e-02, 8.918128e-03,
2.000000e-01	1.107105e+00, 8.277773e-01, 8.053116e-01, 1.805214e+00, 1.529581e+00, 1.876699e+00, 3.989509e-01, 4.081750e-01, 1.686465e+00, 1.091963e+00, 1.790677e+00, 1.494380e+00, 1.623430e+00, 6.856838e-01, 1.527371e+00, 9.302201e-01, 1.563710e+00, 3.129132e-01, 2.320413e-01, 6.311287e-03,
4.000000e-01	7.413875e-01, 5.906999e-01, 6.356363e-01, 1.472834e+00, 9.725876e-01, 1.307561e+00, 2.901245e-01, 2.718625e-01, 1.873654e+00, 7.848757e-01, 1.136429e+00, 9.972382e-01, 9.376438e-01, 3.745577e-01, 1.526231e+00, 7.711034e-01, 9.504518e-01, 2.825979e-01, 3.209335e-01, 8.719832e-03,
6.000000e-01	5.132299e-01, 3.470478e-01, 5.084073e-01, 9.563421e-01, 8.350522e-01, 7.360059e-01, 2.015356e-01, 1.848025e-01, 1.710832e+00, 6.926518e-01, 7.358865e-01, 6.718626e-01, 6.422503e-01, 2.819517e-01, 1.189085e+00, 4.667563e-01, 6.621678e-01, 2.140514e-01, 3.232493e-01, 6.548381e-03,
8.000000e-01	4.706025e-01, 2.614009e-01, 2.959120e-01, 5.175857e-01, 5.968096e-01, 4.664768e-01, 1.287747e-01, 1.311882e-01, 1.446001e+00, 5.867707e-01, 4.574816e-01, 4.995324e-01, 4.245027e-01, 1.541409e-01, 1.240164e+00, 4.136952e-01, 3.890653e-01, 1.536587e-01, 3.943825e-01, 6.379852e-03,
1.000000e+00	4.598062e-01, 1.813861e-01, 1.700436e-01, 3.716133e-01, 5.687342e-01, 3.814039e-01, 9.383848e-02, 8.882429e-02, 1.330028e+00, 5.133441e-01, 2.828685e-01, 3.186978e-01, 2.932108e-01, 8.463786e-02, 1.008213e+00, 5.319291e-01, 2.231749e-01, 1.236631e-01, 5.363118e-01, 1.158830e-02,
1.200000e+00	5.578216e-01, 1.404496e-01, 7.815260e-02, 2.370042e-01, 7.363784e-01, 3.421006e-01, 7.354314e-02, 6.100283e-02, 1.015373e+00, 4.275902e-01, 1.857430e-01, 2.385966e-01, 1.916345e-01, 5.540326e-02, 1.092950e+00, 6.501392e-01, 1.501782e-01, 7.530306e-02, 4.624201e-01, 1.579164e-02,
1.400000e+00	5.207191e-01, 1.253614e-01, 5.786918e-02, 1.998847e-01, 6.225073e-01, 4.438182e-01, 4.145974e-02, 4.400294e-02, 1.073424e+00, 3.932615e-01, 8.567001e-02, 1.397197e-01, 1.188771e-01, 3.521066e-02, 9.515737e-01, 8.606313e-01, 8.108096e-02, 5.882075e-02, 4.717305e-01, 1.473771e-02,
1.600000e+00	6.405654e-01, 1.802107e-01, 3.351825e-02, 1.314476e-01, 6.148386e-01, 4.608082e-01, 3.475806e-02, 2.546731e-02, 8.575864e-01, 3.561539e-01, 5.452086e-02, 1.256288e-01, 7.716784e-02, 2.243330e-02, 6.511423e-01, 8.704871e-01, 4.526170e-02, 4.316309e-02, 5.359543e-01, 2.251076e-02,
1.800000e+00	7.641764e-01, 1.738913e-01, 1.367654e-02, 8.599890e-02, 7.085883e-01, 6.490562e-01, 2.267192e-02, 1.968072e-02, 7.562783e-01, 4.494082e-01, 3.304391e-02, 9.156008e-02, 6.242844e-02, 1.043497e-02, 6.818185e-01, 9.211500e-01, 4.891983e-02, 3.409091e-02, 4.878106e-01, 1.853964e-02,
2.000000e+00	6.354589e-01, 2.370653e-01, 9.598913e-03, 6.788770e-02, 7.237859e-01, 7.878007e-01, 1.931681e-02, 1.683732e-02, 6.222158e-01, 3.683469e-01, 1.668830e-02, 5.680215e-02, 3.470589e-02, 7.289965e-03, 6.605326e-01, 7.531787e-01, 8.490103e-02, 3.011067e-02, 5.064954e-01, 2.227438e-02,
0.000000e+00	2.276070e+00, 5.977554e-01, 1.480522e+00, 2.908181e+00, 3.779856e-01, 1.355247e+00, 8.504838e-01, 1.846519e-01, 1.659194e+00, 1.297380e+00, 7.121186e-01, 2.114861e+00, 9.994422e-01, 3.073962e+00, 6.028763e-01, 3.007824e+00, 1.867559e+00, 5.703850e-01, 1.158727e+00, 1.851111e-01,
2.000000e-01	1.733609e+00, 3.677999e-01, 1.701987e+00, 2.117052e+00, 4.920601e-01, 8.380918e-01, 6.735211e-01, 1.447843e-01, 1.364897e+00, 9.968938e-01, 8.133927e-01, 1.659562e+00, 7.088194e-01, 1.605487e+00, 6.973456e-01, 2.076818e+00, 1.088677e+00, 3.523855e-01, 9.073200e-01, 4.904114e-01,
4.000000e-01	1.385105e+00, 2.282486e-01, 8.548832e-01, 1.638980e+00, 5.511146e-01, 8.208360e-01, 4.078722e-01, 9.233050e-02, 8.085688e-01, 7.368299e-01, 4.910324e-01, 1.285306e+00, 4.583993e-01, 1.081045e+00, 6.642720e-01, 1.465181e+00, 5.566711e-01, 2.838293e-01, 9.094943e-01, 5.481002e-01,
6.000000e-01	9.224419e-01, 1.857405e-01, 4.623229e-01, 8.972699e-01, 6.404725e-01, 7.841567e-01, 3.102033e-01, 7.264293e-02, 8.711090e-01, 5.494697e-01, 2.725633e-01, 8.976111e-01, 3.215518e-01, 5.885750e-01, 6.149665e-01, 1.649454e+00, 3.639563e-01, 1.792880e-01, 7.643691e-01, 4.473959e-01,
8.000000e-01	8.305283e-01, 1.386336e-01, 2.812066e-01, 7.609926e-01, 6.937570e-01, 8.780046e-01, 2.437072e-01, 5.374605e-02, 6.608695e-01, 5.478943e-01, 1.439175e-01, 6.293295e-01, 1.896198e-01, 4.283625e-01, 6.923704e-01, 1.570235e+00, 3.089340e-01, 1.641216e-01, 5.474976e-01, 4.251407e-01,
1.000000e+00	8.986645e-01, 2.504287e-01, 1.643737e-01, 4.875602e-01, 6.871133e-01, 9.970649e-01, 2.019663e-01, 3.760158e-02, 5.175726e-01, 4.911565e-01, 9.470916e-02, 4.131131e-01, 1.513037e-01, 2.189080e-01, 7.668092e-01, 1.309781e+00, 2.577167e-01, 1.168764e-01, 5.047185e-01, 3.976380e-01,
1.200000e+00	8.783470e-01, 4.414666e-01, 8.764882e-02, 3.196670e-01, 6.184534e-01, 1.155099e+00, 1.337091e-01, 2.250355e-02, 4.079696e-01, 4.541440e-01, 6.231748e-02, 2.436889e-01, 8.725633e-02, 1.716044e-01, 6.778346e-01, 1.399668e+00, 2.597368e-01, 8.911860e-02, 5.515012e-01, 2.914092e-01,
1.400000e+00	8.262910e-01, 4.593312e-01, 5.432856e-02, 2.109003e-01, 7.019469e-01, 1.063933e+00, 8.941025e-02, 1.706845e-02, 3.810813e-01, 5.062542e-01, 3.305447e-02, 2.006220e-01, 7.092728e-02, 7.867296e-02, 7.366329e-01, 9.765548e-01, 3.157825e-01, 6.284889e-02, 4.080558e-01, 2.158138e-01,
1.600000e+00	7.800494e-01, 4.963777e-01, 3.388783e-02, 1.470418e-01, 5.773191e-01, 1.367139e+00, 7.615613e-02, 1.089081e-02, 3.691253e-01, 4.119705e-01, 1.900664e-02, 1.377491e-01, 3.658910e-02, 6.653610e-02, 7.964070e-01, 1.183274e+00, 3.443673e-01, 4.442403e-02, 4.721871e-01, 2.080198e-01,
1.800000e+00	8.721827e-01, 5.926219e-01, 1.557959e-02, 9.145807e-02, 6.554546e-01, 1.299424e+00, 5.159291e-02, 8.587450e-03, 3.040897e-01, 3.899400e-01, 1.403774e-02, 1.239130e-01, 3.219487e-02, 3.588916e-02, 6.602575e-01, 1.059711e+00, 3.043289e-01, 4.158087e-02, 5.660398e-01, 1.567626e-01,
2.000000e+00	8.500867e-01, 4.927252e-01, 1.436201e-02, 6.668104e-02, 7.286866e-01, 1.167989e+00, 4.485473e-02, 6.680314e-03, 3.158418e-01, 3.982718e-01, 7.380094e-03, 7.071502e-02, 1.641088e-02, 2.739866e-02, 7.335786e-01, 9.516476e-01, 3.115562e-01, 2.733177e-02, 5.256002e-01, 1.416093e-01,
0.000000e+00	1.180450e+00, 2.998464e+00, 1.546225e+00, 1.104892e+00, 1.117923e+00, 2.321361e+00, 1.138983e+00, 1.426101e+00, 1.618233e+00, 2.497868e+00, 1.430087e+00, 4.584131e-01, 5.896099e-01, 1.654829e+00, 1.826123e+00, 1.243577e+00, 2.742350e-01, 2.518541e+00, 2.608880e+00, 2.438128e+00,
2.000000e-01	7.420143e-01, 1.909128e+00, 8.059776e-01, 6.627740e-01, 8.868562e-01, 1.597308e+00, 1.356494e+00, 1.061912e+00, 2.061038e+00, 1.538777e+00, 8.488004e-01, 4.695992e-01, 6.014606e-01, 1.404010e+00, 1.580457e+00, 9.499285e-01, 3.183027e-01, 2.055378e+00, 1.432571e+00, 2.298192e+00,
4.000000e-01	5.478250e-01, 1.237579e+00, 4.063170e-01, 5.437177e-01, 6.266683e-01, 1.106525e+00, 1.375622e+00, 1.218355e+00, 1.688601e+00, 1.011468e+00, 5.347215e-01, 5.155250e-01, 6.639066e-01, 1.443080e+00, 1.112261e+00, 7.169810e-01, 3.119602e-01, 2.023570e+00, 1.087661e+00, 2.270667e+00,
6.000000e-01	4.632080e-01, 7.944384e-01, 2.080580e-01, 3.474216e-01, 7.285849e-01, 6.763835e-01, 1.462036e+00, 1.296650e+00, 1.671769e+00, 6.730278e-01, 2.855891e-01, 6.115246e-01, 6.180370e-01, 1.193203e+00, 9.127621e-01, 7.725073e-01, 2.047009e-01, 1.773455e+00, 8.232070e-01, 1.808639e+00,
8.000000e-01	5.501017e-01, 4.872189e-01, 1.177265e-01, 2.407773e-01, 7.627822e-01, 5.485375e-01, 1.273480e+00, 1.191718e+00, 9.048899e-01, 3.878875e-01, 1.503435e-01, 7.499558e-01, 4.754090e-01, 1.011928e+00, 5.740845e-01, 1.068193e+00, 1.421742e-01, 1.564674e+00, 5.061341e-01, 1.587845e+00,
1.000000e+00	6.092327e-01, 3.368876e-01, 6.847218e-02, 1.748515e-01, 6.752826e-01, 5.991726e-01, 1.055446e+00, 1.301783e+00, 8.611736e-01, 2.346225e-01, 9.544492e-02, 6.475989e-01, 5.530609e-01, 9.762760e-01, 4.464478e-01, 8.667079e-01, 9.954318e-02, 1.231095e+00, 3.941072e-01, 1.542215e+00,
1.200000e+00	7.734086e-01, 2.606385e-01, 3.348059e-02, 1.109846e-01, 6.999156e-01, 7.543441e-01, 1.207791e+00, 1.336249e+00, 7.668124e-01, 1.122546e-01, 5.137497e-02, 7.590485e-01, 6.631717e-01, 1.096211e+00, 2.772148e-01, 1.009548e+00, 7.686575e-02, 1.350982e+00, 3.541138e-01, 9.668759e-01,
1.400000e+00	8.426897e-01, 2.696523e-01, 2.137137e-02, 8.012655e-02, 6.387063e-01, 7.785590e-01, 9.969883e-01, 1.310990e+00, 5.047378e-01, 7.656314e-02, 3.005223e-02, 6.991686e-01, 5.978295e-01, 1.018686e+00, 2.607080e-01, 1.111687e+00, 8.428278e-02, 1.215252e+00, 4.173915e-01, 8.965144e-01,
1.600000e+00	6.425735e-01, 3.218557e-01, 1.114116e-02, 5.439836e-02, 6.089445e-01, 1.191059e+00, 8.413628e-01, 1.223739e+00, 4.276736e-01, 5.122679e-02, 1.963548e-02, 6.329158e-01, 4.912286e-01, 8.433535e-01, 1.720391e-01, 1.170636e+00, 1.157038e-01, 1.288291e+00, 4.925740e-01, 6.944002e-01,
1.800000e+00	6.268256e-01, 3.861084e-01, 5.976682e-03, 4.329237e-02, 6.536382e-01, 1.116190e+00, 5.662109e-01, 1.411837e+00, 2.859691e-01, 3.206582e-02, 1.204425e-02, 3.807624e-01, 6.745014e-01, 6.089673e-01, 1.488997e-01, 1.157967e+00, 1.664862e-01, 1.160096e+00, 5.068770e-01, 5.682050e-01,
2.000000e+00	8.379033e-01, 4.386229e-01, 6.266570e-03, 3.405270e-02, 6.382204e-01, 1.177391e+00, 5.224097e-01, 1.349758e+00, 2.356748e-01, 2.552934e-02, 5.351085e-03, 3.285910e-01, 5.247496e-01, 2.661529e-01, 8.012665e-02, 1.346909e+00, 2.300134e-01, 1.033201e+00, 4.931149e-01, 5.094500e-01,
0.000000e+00	1.760677e+00, 8.727895e-01, 2.069411e+00, 3.949120e-01, 2.098258e+00, 1.294724e+00, 2.707481e+00, 2.168112e+00, 1.165379e+00, 2.410853e+00, 6.731837e-01, 1.760433e+00, 2.379719e+00, 7.090612e-01, 1.963945e+00, 1.268542e-01, 1.273120e+00, 3.823866e-01, 2.834200e+00, 2.192785e+00,
2.000000e-01	1.322973e+00, 7.043939e-01, 1.454869e+00, 4.203105e-01, 1.523049e+00, 1.018899e+00, 2.468602e+00, 1.924174e+00, 9.317065e-01, 1.320584e+00, 6.162841e-01, 1.520060e+00, 1.159969e+00, 8.696204e-01, 1.665798e+00, 6.822280e-02, 7.613756e-01, 5.019732e-01, 1.851128e+00, 2.185041e+00,
4.000000e-01	7.670785e-01, 5.834673e-01, 7.600297e-01, 5.266002e-01, 8.283390e-01, 5.697445e-01, 2.411627e+00, 2.070957e+00, 1.414237e+00, 6.572629e-01, 3.652213e-01, 1.323017e+00, 8.212456e-01, 7.983885e-01, 1.306160e+00, 8.159398e-02, 5.965300e-01, 7.115228e-01, 8.897216e-01, 2.275302e+00,
6.000000e-01	5.697410e-01, 3.782825e-01, 3.629538e-01, 4.411145e-01, 8.445993e-01, 4.374507e-01, 2.250860e+00, 1.875192e+00, 1.176214e+00, 4.633527e-01, 2.597071e-01, 1.072004e+00, 5.925667e-01, 1.161076e+00, 8.274496e-01, 2.821380e-01, 2.932677e-01, 9.893722e-01, 8.598061e-01, 1.905132e+00,
8.000000e-01	6.420178e-01, 2.991101e-01, 3.000853e-01, 4.574949e-01, 7.237579e-01, 4.008020e-01, 2.103550e+00, 1.847201e+00, 8.793332e-01, 3.087857e-01, 1.205099e-01, 1.184010e+00, 4.103596e-01, 1.028490e+00, 5.043647e-01, 5.360338e-01, 1.764723e-01, 9.828492e-01, 7.130402e-01, 1.755302e+00,
1.000000e+00	6.711951e-01, 1.982261e-01, 1.600422e-01, 2.764349e-01, 7.091639e-01, 7.346581e-01, 1.457069e+00, 1.679612e+00, 8.753565e-01, 1.446083e-01, 6.683219e-02, 8.834315e-01, 4.658953e-01, 1.151857e+00, 4.317850e-01, 7.662653e-01, 1.161313e-01, 1.064687e+00, 7.438804e-01, 1.536182e+00,
1.200000e+00	7.425600e-01, 1.245974e-01, 9.213460e-02, 2.066418e-01, 6.068505e-01, 7.278636e-01, 1.367789e+00, 1.541121e+00, 5.561282e-01, 7.662933e-02, 3.863170e-02, 7.690975e-01, 4.226705e-01, 1.080294e+00, 2.487652e-01, 1.027740e+00, 1.061091e-01, 1.351853e+00, 6.302473e-01, 8.756945e-01,
1.400000e+00	8.465972e-01, 1.187447e-01, 4.090746e-02, 1.358260e-01, 8.536873e-01, 8.718913e-01, 1.225880e+00, 1.581370e+00, 4.792582e-01, 5.717536e-02, 2.394897e-02, 7.646347e-01, 4.338065e-01, 9.917071e-01, 2.676460e-01, 1.126062e+00, 1.329392e-01, 9.917430e-01, 6.310151e-01, 8.680105e-01,
1.600000e+00	7.162856e-01, 2.264496e-01, 2.672190e-02, 9.480976e-02, 6.743101e-01, 1.038343e+00, 9.499176e-01, 1.661307e+00, 3.851775e-01, 2.926953e-02, 1.240000e-02, 7.431275e-01, 4.172280e-01, 7.997102e-01, 1.955036e-01, 1.081981e+00, 1.556579e-01, 1.123198e+00, 4.831926e-01, 7.596197e-01,
1.800000e+00	9.759120e-01, 3.458796e-01, 1.539363e-02, 8.380985e-02, 7.333457e-01, 1.002054e+00, 5.783948e-01, 1.516631e+00, 2.343382e-01, 1.771992e-02, 8.102068e-03, 5.784108e-01, 4.029911e-01, 4.630177e-01, 1.361270e-01, 1.180747e+00, 2.110753e-01, 8.679577e-01, 4.650339e-01, 5.250944e-01,
2.000000e+00	7.638982e-01, 4.866510e-01, 1.100871e-02, 6.725001e-02, 6.643096e-01, 1.271779e+00, 4.531653e-01, 1.326637e+00, 1.996382e-01, 1.490225e-02, 5.406085e-03, 4.923663e-01, 5.414505e-01, 3.783021e-01, 1.063175e-01, 1.423583e+00, 2.773440e-01, 1.003321e+00, 5.130941e-01, 4.179994e-01,
0.000000e+00	1.069143e+00, 4.460882e-01, 2.299461e+00, 2.325778e+00, 2.033130e-01, 2.592014e+00, 2.128183e+00, 2.282375e+00, 3.458858e-01, 3.112831e+00, 1.287640e+00, 8.243733e-01, 4.097003e-02, 1.857160e+00, 4.928934e-01, 2.142612e+00, 2.023429e+00, 2.262121e+00, 1.793852e+00, 3.182669e+00,
2.000000e-01	9.928137e-01, 3.149052e-01, 2.081195e+00, 1.972629e+00, 4.413974e-01, 1.752512e+00, 1.865776e+00, 1.716822e+00, 2.765249e-01, 1.523130e+00, 1.139576e+00, 8.305766e-01, 2.083559e-01, 2.127923e+00, 3.469760e-01, 1.844568e+00, 1.568314e+00, 1.780164e+00, 1.111372e+00, 2.827098e+00,
4.000000e-01	8.653781e-01, 1.944665e-01, 1.539200e+00, 1.520321e+00, 6.635105e-01, 1.791059e+00, 1.564929e+00, 2.137971e+00, 2.134255e-01, 9.989811e-01, 9.835935e-01, 8.931336e-01, 3.736577e-01, 1.559097e+00, 2.628340e-01, 1.428140e+00, 1.177641e+00, 1.226746e+00, 7.550767e-01, 2.187191e+00,
6.000000e-01	9.253048e-01, 1.624481e-01, 9.708940e-01, 1.177326e+00, 6.275038e-01, 1.445538e+00, 1.640651e+00, 1.802824e+00, 1.609770e-01, 7.018690e-01, 7.496018e-01, 9.612622e-01, 4.387792e-01, 1.286577e+00, 1.664243e-01, 1.580534e+00, 6.962864e-01, 1.806606e+00, 5.317172e-01, 1.731780e+00,
8.000000e-01	9.615367e-01, 1.893235e-01, 5.517916e-01, 1.240502e+00, 7.655192e-01, 1.251668e+00, 1.253523e+00, 1.702427e+00, 1.177586e-01, 2.591692e-01, 3.941221e-01, 7.900753e-01, 4.986275e-01, 1.031922e+00, 1.477028e-01, 1.311652e+00, 6.791467e-01, 1.389296e+00, 3.399233e-01, 1.520244e+00,
1.000000e+00	8.009363e-01, 3.009468e-01, 3.490940e-01, 1.044646e+00, 8.075882e-01, 1.288179e+00, 1.179441e+00, 1.502523e+00, 8.951222e-02, 1.951915e-01, 2.845335e-01, 7.360865e-01, 5.173283e-01, 1.123591e+00, 8.110083e-02, 1.161008e+00, 5.679735e-01, 1.463029e+00, 3.083993e-01, 1.028768e+00,
1.200000e+00	8.179363e-01, 4.193471e-01, 2.106360e-01, 7.165567e-01, 7.369101e-01, 1.165284e+00, 1.162920e+00, 1.448791e+00, 7.163976e-02, 1.184686e-01, 1.437921e-01, 6.362086e-01, 5.524718e-01, 1.230511e+00, 6.676570e-02, 1.205839e+00, 4.162558e-01, 1.389745e+00, 4.050558e-01, 8.116430e-01,
1.400000e+00	9.618517e-01, 4.603925e-01, 1.108698e-01, 5.686234e-01, 8.569607e-01, 1.159263e+00, 1.018921e+00, 1.426588e+00, 5.469516e-02, 7.962934e-02, 8.674526e-02, 7.871483e-01, 4.798986e-01, 1.077193e+00, 4.569128e-02, 1.485393e+00, 4.972164e-01, 1.338437e+00, 3.739567e-01, 7.788157e-01,
1.600000e+00	9.696011e-01, 5.219046e-01, 6.875764e-02, 3.828152e-01, 6.386269e-01, 1.331671e+00, 6.747150e-01, 1.562620e+00, 4.580263e-02, 4.763264e-02, 5.818502e-02, 6.196197e-01, 6.405597e-01, 7.898090e-01, 3.749805e-02, 1.251922e+00, 4.106486e-01, 1.243792e+00, 4.362084e-01, 6.667537e-01,
1.800000e+00	8.170117e-01, 5.918499e-01, 3.401222e-02, 3.327171e-01, 6.650624e-01, 1.322062e+00, 6.001271e-01, 1.245246e+00, 3.411422e-02, 2.838492e-02, 2.776563e-02, 3.752431e-01, 5.252158e-01, 3.904201e-01, 2.982479e-02, 1.323726e+00, 4.776355e-01, 1.412734e+00, 3.755147e-01, 5.408333e-01,
2.000000e+00	9.234928e-01, 5.935289e-01, 2.694743e-02, 2.214251e-01, 6.723646e-01, 1.353490e+00, 3.071423e-01, 1.551501e+00, 2.394182e-02, 1.537940e-02, 1.905741e-02, 2.965726e-01, 5.705414e-01, 2.715159e-01, 2.671991e-02, 1.121831e+00, 3.226399e-01, 8.969626e-01, 4.338291e-01, 3.943891e-01,
0.000000e+00	1.945108e+00, 3.048817e-01, 2.396679e+00, 1.366064e+00, 2.348097e+00, 6.980551e-01, 3.287684e-01, 1.398153e+00, 1.513576e+00, 1.857506e+00, 1.971389e+00, 1.886595e-03, 4.759962e-01, 1.455912e+00, 2.961190e-01, 9.323384e-01, 2.540534e+00, 1.141826e+00, 5.493393e-01, 4.001133e-01,
2.000000e-01	1.536275e+00, 2.239925e-01, 1.570704e+00, 1.047714e+00, 1.561578e+00, 5.360415e-01, 2.453847e-01, 1.193397e+00, 1.129034e+00, 1.423551e+00, 1.446240e+00, 2.300261e-03, 4.104417e-01, 8.947360e-01, 2.354920e-01, 8.499295e-01, 1.192688e+00, 9.385495e-01, 4.519248e-01, 2.921670e-01,
4.000000e-01	1.166651e+00, 1.339331e-01, 8.996390e-01, 1.051877e+00, 8.474818e-01, 6.378332e-01, 2.158661e-01, 1.136203e+00, 8.769736e-01, 7.639457e-01, 1.112450e+00, 1.718331e-03, 3.020805e-01, 4.927698e-01, 1.651255e-01, 1.111420e+00, 8.287264e-01, 5.491979e-01, 2.805313e-01, 2.130642e-01,
6.000000e-01	9.445531e-01, 1.658004e-01, 5.362537e-01, 8.443295e-01, 7.071346e-01, 7.511304e-01, 1.271021e-01, 1.123453e+00, 7.184220e-01, 5.630693e-01, 7.702980e-01, 1.345190e-03, 2.263532e-01, 3.523118e-01, 1.754346e-01, 1.231150e+00, 4.826037e-01, 4.348966e-01, 2.001556e-01, 2.396714e-01,
8.000000e-01	9.936424e-01, 3.012321e-01, 3.354246e-01, 5.826159e-01, 6.943873e-01, 1.002848e+00, 9.131422e-02, 1.099598e+00, 5.137710e-01, 3.137921e-01, 4.026256e-01, 1.233368e-03, 1.291246e-01, 1.898066e-01, 1.835696e-01, 9.809772e-01, 2.813987e-01, 4.942068e-01, 2.887633e-01, 1.738992e-01,
1.000000e+00	7.693719e-01, 4.736713e-01, 1.604844e-01, 3.612948e-01, 6.653670e-01, 8.275110e-01, 6.184651e-02, 1.105052e+00, 3.327729e-01, 2.309669e-01, 2.406345e-01, 8.869339e-04, 9.934145e-02, 1.057786e-01, 2.259745e-01, 1.214774e+00, 3.010387e-01, 3.809503e-01, 2.971100e-01, 1.457044e-01,
1.200000e+00	7.854743e-01, 4.683998e-01, 1.159144e-01, 2.649680e-01, 8.139459e-01, 1.094781e+00, 5.264025e-02, 9.272067e-01, 3.165102e-01, 1.810088e-01, 1.236580e-01, 6.683300e-04, 7.319340e-02, 8.635610e-02, 1.591098e-01, 1.107284e+00, 3.254912e-01, 3.962425e-01, 4.064281e-01, 1.406219e-01,
1.400000e+00	6.675886e-01, 4.791784e-01, 5.670661e-02, 1.877016e-01, 6.893309e-01, 1.219646e+00, 3.130897e-02, 1.077120e+00, 1.770965e-01, 1.482888e-01, 7.819673e-02, 6.532327e-04, 4.620343e-02, 4.849469e-02, 1.800548e-01, 1.264557e+00, 2.781835e-01, 3.449084e-01, 4.407132e-01, 8.119540e-02,
1.600000e+00	7.423372e-01, 6.192480e-01, 3.073657e-02, 1.239281e-01, 7.217852e-01, 1.135930e+00, 3.121159e-02, 1.247699e+00, 1.654504e-01, 9.846961e-02, 4.049548e-02, 4.249142e-04, 2.870425e-02, 3.360994e-02, 1.649357e-01, 1.175372e+00, 2.581680e-01, 3.858984e-01, 4.281767e-01, 7.276192e-02,
1.800000e+00	9.333046e-01, 5.731296e-01, 2.460499e-02, 9.537501e-02, 7.925320e-01, 1.163194e+00, 2.130278e-02, 1.113294e+00, 1.250082e-01, 8.439394e-02, 2.265894e-02, 4.263240e-04, 2.406728e-02, 2.485394e-02, 1.171227e-01, 1.201870e+00, 3.770426e-01, 5.463180e-01, 4.880389e-01, 6.906732e-02,
2.000000e+00	7.100473e-01, 7.050410e-01, 1.506867e-02, 6.934290e-02, 7.794102e-01, 1.388061e+00, 1.885089e-02, 1.324570e+00, 9.274231e-02, 3.947518e-02, 1.210070e-02, 3.865258e-04, 1.598349e-02, 1.197810e-02, 1.149830e-01, 1.119184e+00, 3.115667e-01, 5.873980e-01, 4.815412e-01, 7.021367e-02,
0.000000e+00	4.500062e-01, 1.641824e+00, 1.983393e+00, 1.238932e+00, 2.691420e+00, 1.970683e+00, 1.410907e+00, 1.511615e+00, 1.931597e-01, 2.105098e+00, 1.072027e+00, 2.158544e+00, 1.581793e+00, 7.378419e-01, 7.924219e-01, 1.516805e+00, 2.272198e+00, 2.980045e+00, 1.076489e+00, 2.265423e+00,
2.000000e-01	5.068611e-01, 1.209295e+00, 1.655267e+00, 1.029669e+00, 1.424152e+00, 1.697684e+00, 1.234148e+00, 1.632953e+00, 2.288752e-01, 1.059075e+00, 1.201267e+00, 1.699399e+00, 1.250544e+00, 8.506854e-01, 6.811792e-01, 1.428150e+00, 1.990072e+00, 2.385371e+00, 6.727865e-01, 2.540522e+00,
4.000000e-01	5.996722e-01, 1.082142e+00, 1.368283e+00, 9.381863e-01, 9.470615e-01, 1.712705e+00, 1.207494e+00, 1.422149e+00, 1.793995e-01, 7.887386e-01, 9.759438e-01, 1.489947e+00, 1.090605e+00, 9.038248e-01, 5.713869e-01, 1.204532e+00, 9.872606e-01, 1.998410e+00, 3.966548e-01, 1.756546e+00,
6.000000e-01	7.682352e-01, 8.804558e-01, 7.889509e-01, 9.316504e-01, 8.800585e-01, 1.441424e+00, 1.262869e+00, 1.579680e+00, 1.570899e-01, 3.860244e-01, 8.488913e-01, 1.240202e+00, 8.959577e-01, 9.342874e-01, 3.831441e-01, 1.128316e+00, 6.744893e-01, 2.015038e+00, 3.019022e-01, 1.497651e+00,
8.000000e-01	6.484505e-01, 9.404952e-01, 5.532421e-01, 9.493058e-01, 6.948191e-01, 1.321066e+00, 1.308186e+00, 1.451781e+00, 1.135333e-01, 1.745129e-01, 4.707423e-01, 1.091147e+00, 7.181868e-01, 9.297182e-01, 2.701207e-01, 1.235925e+00, 7.971230e-01, 1.616800e+00, 3.426148e-01, 1.067983e+00,
1.000000e+00	6.431417e-01, 6.341272e-01, 3.060654e-01, 4.982813e-01, 7.623933e-01, 1.155687e+00, 1.119524e+00, 1.499302e+00, 9.180303e-02, 1.741812e-01, 2.603339e-01, 8.583213e-01, 6.558334e-01, 8.971775e-01, 1.872725e-01, 1.241742e+00, 4.820911e-01, 1.654118e+00, 3.748454e-01, 8.530756e-01,
1.200000e+00	8.085328e-01, 8.008204e-01, 1.866382e-01, 4.776599e-01, 6.073132e-01, 1.296041e+00, 7.854899e-01, 1.496517e+00, 5.367553e-02, 1.061507e-01, 1.625909e-01, 7.258940e-01, 7.370208e-01, 6.140670e-01, 1.420057e-01, 1.332304e+00, 4.745309e-01, 1.359253e+00, 4.094561e-01, 7.467418e-01,
1.400000e+00	8.174694e-01, 7.066045e-01, 9.991487e-02, 3.895421e-01, 6.845951e-01, 1.072819e+00, 5.236491e-01, 1.614230e+00, 5.101822e-02, 5.963589e-02, 7.396317e-02, 5.601644e-01, 6.190109e-01, 5.165837e-01, 1.320455e-01, 1.268061e+00, 4.804347e-01, 1.342806e+00, 4.670460e-01, 6.064483e-01,
1.600000e+00	8.477547e-01, 6.782314e-01, 5.258951e-02, 3.113391e-01, 6.774957e-01, 1.374423e+00, 5.190915e-01, 1.320471e+00, 3.972535e-02, 2.920203e-02, 4.704099e-02, 3.773343e-01, 5.761679e-01, 3.320545e-01, 9.027270e-02, 1.096176e+00, 3.196627e-01, 1.254820e+00, 5.088469e-01, 5.099661e-01,
1.800000e+00	7.767379e-01, 7.239933e-01, 2.999861e-02, 2.155273e-01, 8.027928e-01, 1.161629e+00, 3.692053e-01, 1.588812e+00, 2.818404e-02, 1.816028e-02, 2.991151e-02, 2.856070e-01, 4.754499e-01, 2.070019e-01, 6.766905e-02, 1.229451e+00, 3.076918e-01, 1.168443e+00, 4.112029e-01, 3.818487e-01,
2.000000e+00	9.811268e-01, 6.943624e-01, 2.581850e-02, 1.689260e-01, 7.054200e-01, 1.281499e+00, 2.683951e-01, 1.595130e+00, 2.401576e-02, 1.502307e-02, 1.693909e-02, 2.311619e-01, 5.991011e-01, 1.116494e-01, 5.621502e-02, 1.321976e+00, 3.601951e-01, 1.065727e+00, 4.946673e-01, 2.746099e-01,
0.000000e+00	6.129390e-01, 1.837516e+00, 3.948355e-01, 2.303730e+00, 7.204385e-01, 4.932136e-01, 1.293176e+00, 1.175554e+00, 6.688449e-01, 2.625981e-01, 1.890808e+00, 2.691578e+00, 4.890493e-01, 9.478834e-02, 2.280799e+00, 1.647321e+00, 2.407352e-01, 2.864498e+00, 2.016722e+00, 1.607114e+00,
2.000000e-01	3.503680e-01, 1.363030e+00, 2.506409e-01, 1.543873e+00, 9.423287e-01, 7.456786e-01, 1.117352e+00, 9.365501e-01, 9.268744e-01, 1.744047e-01, 1.080151e+00, 2.135088e+00, 4.951655e-01, 4.779371e-01, 1.444782e+00, 1.396099e+00, 1.535314e-01, 2.220595e+00, 1.231669e+00, 1.832430e+00,
4.000000e-01	2.133455e-01, 8.410032e-01, 1.423303e-01, 9.651870e-01, 6.790324e-01, 7.746303e-01, 1.556781e+00, 1.391181e+00, 9.754075e-01, 1.042291e-01, 7.031445e-01, 1.650423e+00, 5.794548e-01, 6.591807e-01, 1.154532e+00, 8.040962e-01, 1.087728e-01, 2.106420e+00, 1.042265e+00, 1.689967e+00,
6.000000e-01	3.815412e-01, 5.789195e-01, 7.574265e-02, 7.328188e-01, 7.609956e-01, 6.848280e-01, 1.264667e+00, 1.344210e+00, 9.875007e-01, 6.336909e-02, 2.803886e-01, 1.589099e+00, 5.174922e-01, 7.680213e-01, 9.027285e-01, 7.775624e-01, 8.246417e-02, 1.674575e+00, 8.406428e-01, 1.572458e+00,
8.000000e-01	4.924803e-01, 3.969855e-01, 3.245948e-02, 4.425884e-01, 7.120183e-01, 8.194020e-01, 1.638255e+00, 1.450814e+00, 8.460707e-01, 4.960124e-02, 1.884165e-01, 1.122559e+00, 6.316880e-01, 8.206570e-01, 6.757742e-01, 7.410335e-01, 7.141234e-02, 1.608618e+00, 6.079774e-01, 1.364167e+00,
1.000000e+00	5.787920e-01, 3.219754e-01, 2.644087e-02, 3.740401e-01, 5.587208e-01, 1.025861e+00, 1.141818e+00, 1.427466e+00, 5.206488e-01, 3.094649e-02, 1.225868e-01, 1.154427e+00, 6.623837e-01, 1.014980e+00, 4.643610e-01, 1.182366e+00, 8.594680e-02, 1.823842e+00, 5.810873e-01, 1.153805e+00,
1.200000e+00	6.373764e-01, 3.479681e-01, 1.041977e-02, 2.381165e-01, 7.144774e-01, 1.078164e+00, 1.026013e+00, 1.396241e+00, 4.336853e-01, 1.930871e-02, 7.324649e-02, 9.448907e-01, 6.632793e-01, 9.735092e-01, 3.489426e-01, 1.044804e+00, 1.577044e-01, 1.409498e+00, 6.154310e-01, 9.617557e-01,
1.400000e+00	7.028984e-01, 3.481762e-01, 7.622639e-03, 1.686656e-01, 7.926060e-01, 1.010672e+00, 9.375874e-01, 1.325594e+00, 4.044929e-01, 1.605052e-02, 4.535042e-02, 7.792626e-01, 5.981634e-01, 7.565114e-01, 2.717172e-01, 1.108028e+00, 2.137921e-01, 1.474910e+00, 5.273992e-01, 8.746437e-01,
1.600000e+00	7.469735e-01, 5.321461e-01, 6.232262e-03, 1.176635e-01, 7.257018e-01, 1.003916e+00, 6.442055e-01, 1.590370e+00, 3.091483e-01, 1.198939e-02, 2.234340e-02, 5.546441e-01, 6.042699e-01, 4.756798e-01, 2.177405e-01, 1.267421e+00, 2.011699e-01, 1.312049e+00, 5.954067e-01, 6.866267e-01,
1.800000e+00	7.939796e-01, 6.371527e-01, 4.937090e-03, 8.734034e-02, 7.285421e-01, 1.381353e+00, 4.840228e-01, 1.405775e+00, 2.068347e-01, 9.391200e-03, 1.377176e-02, 3.779884e-01, 5.482979e-01, 3.404224e-01, 1.401681e-01, 1.165706e+00, 3.142350e-01, 1.304088e+00, 4.845848e-01, 4.925579e-01,
2.000000e+00	8.565318e-01, 6.298726e-01, 4.992683e-03, 8.618049e-02, 7.048846e-01, 1.344267e+00, 3.193605e-01, 1.780915e+00, 1.663744e-01, 9.541772e-03, 8.355058e-03, 3.339698e-01, 5.358660e-01, 1.825707e-01, 1.053619e-01, 1.205400e+00, 2.907846e-01, 1.140617e+00, 4.547297e-01, 4.443210e-01,
0.000000e+00	2.931770e+00, 1.455722e+00, 3.226011e+00, 2.600759e+00, 1.421295e+00, 2.853280e+00, 7.201689e-01, 2.122520e+00, 1.042003e+00, 2.685933e-01, 9.907105e-01, 1.281590e+00, 8.425769e-02, 1.250864e+00, 1.297837e+00, 1.157177e+00, 2.493748e+00, 4.420608e-01, 2.144314e-01, 1.847458e+00,
2.000000e-01	2.247266e+00, 9.787275e-01, 2.076888e+00, 1.966105e+00, 1.102551e+00, 1.915722e+00, 7.370730e-01, 2.076989e+00, 1.075411e+00, 1.647416e-01, 9.742357e-01, 7.921458e-01, 4.810640e-02, 9.800782e-01, 8.912630e-01, 9.841785e-01, 1.447845e+00, 5.989991e-01, 1.595574e-01, 1.329580e+00,
4.000000e-01	1.432923e+00, 5.620761e-01, 1.256389e+00, 1.748080e+00, 8.097613e-01, 1.118720e+00, 7.169748e-01, 2.161138e+00, 9.670775e-01, 1.102580e-01, 7.834233e-01, 7.108063e-01, 4.601162e-02, 6.847351e-01, 5.963212e-01, 9.611423e-01, 1.076199e+00, 8.308420e-01, 1.323017e-01, 1.122837e+00,
6.000000e-01	1.117849e+00, 4.381141e-01, 1.007286e+00, 1.287333e+00, 7.540221e-01, 1.356906e+00, 8.709889e-01, 1.495467e+00, 7.452583e-01, 5.520965e-02, 5.775899e-01, 4.554881e-01, 7.075520e-02, 4.671336e-01, 4.389120e-01, 1.054918e+00, 7.606263e-01, 8.889863e-01, 1.600451e-01, 7.974555e-01,
8.000000e-01	9.378629e-01, 3.487484e-01, 6.076759e-01, 9.629457e-01, 7.244993e-01, 1.471022e+00, 6.966130e-01, 1.782008e+00, 5.802226e-01, 3.916876e-02, 3.517463e-01, 4.145946e-01, 1.391917e-01, 3.159016e-01, 3.413797e-01, 1.024901e+00, 5.701838e-01, 8.896553e-01, 2.174440e-01, 7.514418e-01,
1.000000e+00	1.081146e+00, 3.640632e-01, 2.524648e-01, 7.537273e-01, 7.975404e-01, 1.296460e+00, 4.201837e-01, 1.506253e+00, 4.136870e-01, 2.028839e-02, 1.980812e-01, 3.310518e-01, 1.765940e-01, 1.924165e-01, 2.315194e-01, 8.244165e-01, 4.196796e-01, 1.145878e+00, 3.500273e-01, 5.815310e-01,
1.200000e+00	9.615860e-01, 4.855738e-01, 1.801511e-01, 5.858076e-01, 6.893244e-01, 1.093438e+00, 3.117567e-01, 1.561007e+00, 3.047571e-01, 1.243640e-02, 1.152427e-01, 2.682815e-01, 2.335686e-01, 1.725702e-01, 1.916773e-01, 1.156715e+00, 4.159220e-01, 8.677870e-01, 3.387011e-01, 4.555078e-01,
1.400000e+00	7.006755e-01, 5.796238e-01, 7.908714e-02, 4.793770e-01, 6.173503e-01, 1.421114e+00, 2.444659e-01, 1.531557e+00, 2.797694e-01, 8.331703e-03, 6.662753e-02, 1.138729e-01, 2.767741e-01, 8.456953e-02, 1.418465e-01, 1.414692e+00, 3.894526e-01, 1.090732e+00, 4.390497e-01, 3.509412e-01,
1.600000e+00	8.297359e-01, 5.163604e-01, 6.905466e-02, 3.578018e-01, 6.295764e-01, 1.269435e+00, 1.876236e-01, 1.362277e+00, 1.850813e-01, 5.892152e-03, 3.901721e-02, 1.058646e-01, 4.152480e-01, 5.458834e-02, 9.508344e-02, 1.262249e+00, 3.909174e-01, 1.243117e+00, 4.974514e-01, 2.467631e-01,
1.800000e+00	8.977543e-01, 5.738397e-01, 4.074379e-02, 2.761040e-01, 7.116821e-01, 1.167187e+00, 1.468323e-01, 1.431757e+00, 1.331373e-01, 4.814885e-03, 2.088475e-02, 6.984088e-02, 3.494471e-01, 3.455683e-02, 8.817772e-02, 1.049458e+00, 3.836062e-01, 1.003912e+00, 4.891558e-01, 2.388217e-01,
2.000000e+00	7.434968e-01, 6.861923e-01, 2.475761e-02, 1.831584e-01, 6.296222e-01, 1.430967e+00, 9.556091e-02, 1.244431e+00, 1.001788e-01, 5.004848e-03, 1.306873e-02, 5.651970e-02, 3.614230e-01, 1.919985e-02, 4.304570e-02, 1.256057e+00, 4.432183e-01, 1.039939e+00, 4.590558e-01, 1.675634e-01,
0.000000e+00	1.434231e+00, 1.279446e+00, 1.516745e+00, 1.791426e-01, 3.393145e+00, 2.769412e+00, 1.790629e+00, 2.649519e+00, 5.167575e-02, 4.664687e-01, 1.926131e+00, 2.893802e+00, 3.373188e+00, 5.007221e-01, 1.500625e+00, 2.420518e+00, 2.354020e+00, 1.688773e+00, 1.412974e-01, 6.695446e-01,
2.000000e-01	9.360432e-01, 1.072209e+00, 1.180319e+00, 3.741232e-01, 1.719962e+00, 1.755638e+00, 1.624088e+00, 2.303162e+00, 4.725358e-01, 3.178280e-01, 1.720118e+00, 2.193531e+00, 2.293912e+00, 6.963621e-01, 1.132638e+00, 1.487357e+00, 1.333443e+00, 1.473018e+00, 3.018536e-01, 4.923650e-01,
4.000000e-01	8.083218e-01, 1.018162e+00, 1.043564e+00, 4.566575e-01, 1.061433e+00, 1.480450e+00, 1.177466e+00, 2.195412e+00, 5.270176e-01, 1.537031e-01, 1.074981e+00, 1.835346e+00, 1.861040e+00, 7.954306e-01, 9.543212e-01, 1.137375e+00, 1.075095e+00, 1.372711e+00, 3.436077e-01, 4.324052e-01,
6.000000e-01	8.445211e-01, 9.347725e-01, 6.643719e-01, 6.531822e-01, 8.656760e-01, 1.698848e+00, 7.278750e-01, 1.901030e+00, 4.636535e-01, 1.027505e-01, 7.819226e-01, 1.416208e+00, 1.253047e+00, 5.281534e-01, 6.780388e-01, 9.973627e-01, 8.237941e-01, 1.264452e+00, 3.704928e-01, 3.387414e-01,
8.000000e-01	7.252100e-01, 9.755218e-01, 3.897701e-01, 6.783149e-01, 5.932247e-01, 1.528779e+00, 4.834394e-01, 1.802581e+00, 3.784514e-01, 5.634676e-02, 4.331382e-01, 9.310512e-01, 9.601662e-01, 3.812318e-01, 3.589789e-01, 1.303906e+00, 6.140560e-01, 1.159678e+00, 4.675763e-01, 3.249442e-01,
1.000000e+00	8.297597e-01, 8.328825e-01, 2.563604e-01, 6.000783e-01, 6.359049e-01, 1.021080e+00, 3.909755e-01, 1.534837e+00, 2.958311e-01, 3.302439e-02, 3.108260e-01, 6.819065e-01, 8.731951e-01, 1.886171e-01, 3.005238e-01, 1.331671e+00, 4.725884e-01, 1.025077e+00, 3.576994e-01, 2.792059e-01,
1.200000e+00	8.749310e-01, 7.097581e-01, 1.534257e-01, 5.302703e-01, 6.572427e-01, 1.159850e+00, 2.583371e-01, 1.623524e+00, 1.945989e-01, 2.160066e-02, 1.532680e-01, 4.318454e-01, 6.411699e-01, 1.531295e-01, 1.911324e-01, 1.189062e+00, 4.975119e-01, 9.798255e-01, 4.153146e-01, 1.746593e-01,
1.400000e+00	9.015462e-01, 7.304800e-01, 8.767038e-02, 4.349199e-01, 7.240454e-01, 1.563663e+00, 1.803027e-01, 1.738919e+00, 1.697131e-01, 1.295115e-02, 8.355546e-02, 3.522469e-01, 5.145552e-01, 9.339532e-02, 1.547316e-01, 1.078516e+00, 4.264635e-01, 1.054399e+00, 4.481090e-01, 1.541347e-01,
1.600000e+00	8.646360e-01, 7.358165e-01, 4.514525e-02, 3.227099e-01, 6.462151e-01, 1.032960e+00, 1.142620e-01, 1.280632e+00, 1.068298e-01, 7.573231e-03, 6.005364e-02, 2.281818e-01, 5.688786e-01, 7.097935e-02, 1.196308e-01, 1.356552e+00, 3.588990e-01, 1.071091e+00, 5.506375e-01, 1.371384e-01,
1.800000e+00	7.141582e-01, 7.471709e-01, 3.306586e-02, 2.410524e-01, 7.689656e-01, 1.500027e+00, 8.242498e-02, 1.398157e+00, 8.034337e-02, 7.224271e-03, 3.497685e-02, 1.723509e-01, 4.222848e-01, 3.406740e-02, 1.092181e-01, 1.292166e+00, 3.334229e-01, 1.084833e+00, 4.171588e-01, 1.236353e-01,
2.000000e+00	8.636326e-01, 6.817683e-01, 2.196777e-02, 2.269322e-01, 7.119180e-01, 1.077137e+00, 6.009514e-02, 1.479158e+00, 5.795070e-02, 5.236373e-03, 2.093303e-02, 1.175130e-01, 3.783842e-01, 2.270612e-02, 6.723633e-02, 1.094463e+00, 3.963178e-01, 1.219189e+00, 5.597711e-01, 1.152219e-01,
0.000000e+00	1.354703e+00, 1.278653e-01, 7.370361e-02, 1.699791e+00, 1.524365e+00, 1.844102e+00, 3.284885e-01, 1.378441e+00, 1.017630e+00, 2.701409e+00, 1.578218e+00, 1.126793e-01, 1.001800e+00, 2.464101e+00, 2.074208e+00, 5.260114e-01, 2.280263e+00, 8.084499e-01, 1.244179e+00, 2.365662e+00,
2.000000e-01	8.500136e-01, 5.241956e-02, 5.180169e-01, 1.751203e+00, 1.038035e+00, 1.541629e+00, 5.376574e-01, 1.184959e+00, 1.078812e+00, 1.540191e+00, 1.366996e+00, 9.671698e-02, 6.141594e-01, 1.794710e+00, 1.623817e+00, 3.407119e-01, 1.303087e+00, 9.400507e-01, 9.084385e-01, 2.675108e+00,
4.000000e-01	4.248369e-01, 3.932021e-02, 4.941240e-01, 1.436551e+00, 7.765942e-01, 8.905037e-01, 9.836969e-01, 1.457377e+00, 1.244854e+00, 1.016299e+00, 1.132827e+00, 9.997771e-02, 4.833302e-01, 1.014121e+00, 1.443445e+00, 2.167385e-01, 8.500068e-01, 1.258148e+00, 5.236580e-01, 1.885125e+00,
6.000000e-01	3.617580e-01, 2.565813e-02, 3.762474e-01, 1.040011e+00, 8.747591e-01, 6.134034e-01, 1.117316e+00, 1.343071e+00, 1.382199e+00, 5.913387e-01, 6.703902e-01, 1.675446e-01, 4.303737e-01, 7.214224e-01, 9.733139e-01, 2.342895e-01, 5.168801e-01, 1.119939e+00, 3.305759e-01, 1.664266e+00,
8.000000e-01	4.312434e-01, 1.896713e-02, 1.614384e-01, 5.572567e-01, 6.070723e-01, 4.714096e-01, 1.104722e+00, 1.566991e+00, 1.125133e+00, 3.967763e-01, 3.186537e-01, 2.224055e-01, 4.859984e-01, 6.898407e-01, 8.111428e-01, 4.906873e-01, 3.133427e-01, 9.841871e-01, 2.189730e-01, 1.402324e+00,
1.000000e+00	6.118467e-01, 3.344544e-02, 1.193953e-01, 5.657031e-01, 7.344203e-01, 5.887058e-01, 1.077539e+00, 1.398921e+00, 8.700542e-01, 1.880573e-01, 2.356441e-01, 3.152551e-01, 3.963175e-01, 6.935841e-01, 5.850217e-01, 7.323784e-01, 2.099708e-01, 1.092315e+00, 1.693631e-01, 1.108795e+00,
1.200000e+00	5.981509e-01, 1.076868e-01, 7.385014e-02, 3.171125e-01, 5.233950e-01, 7.346648e-01, 7.984172e-01, 1.055894e+00, 6.888668e-01, 1.262667e-01, 1.205921e-01, 3.041990e-01, 4.809963e-01, 6.884764e-01, 3.468852e-01, 8.716474e-01, 1.372743e-01, 1.257780e+00, 2.636730e-01, 9.081404e-01,
1.400000e+00	7.401190e-01, 2.789772e-01, 2.876629e-02, 2.320310e-01, 6.561007e-01, 8.126548e-01, 8.346424e-01, 1.491403e+00, 5.261735e-01, 8.881303e-02, 6.548386e-02, 2.404080e-01, 4.774805e-01, 2.783635e-01, 3.132972e-01, 1.046801e+00, 1.377469e-01, 1.254978e+00, 3.378648e-01, 7.945965e-01,
1.600000e+00	7.150965e-01, 4.552595e-01, 2.193679e-02, 1.381283e-01, 7.597401e-01, 1.106979e+00, 4.876801e-01, 1.269972e+00, 4.107463e-01, 5.413759e-02, 4.115660e-02, 1.634182e-01, 5.205532e-01, 2.681725e-01, 2.491256e-01, 1.005189e+00, 1.765619e-01, 1.174604e+00, 4.194828e-01, 4.871781e-01,
1.800000e+00	7.426775e-01, 4.915229e-01, 1.046048e-02, 1.312643e-01, 7.967544e-01, 1.296526e+00, 3.710460e-01, 1.613652e+00, 3.024742e-01, 2.433295e-02, 2.440694e-02, 1.366067e-01, 4.769861e-01, 1.606568e-01, 1.711920e-01, 1.055720e+00, 1.903644e-01, 1.244841e+00, 4.244168e-01, 4.730646e-01,
2.000000e+00	7.637590e-01, 6.493502e-01, 8.191227e-03, 8.774676e-02, 6.927043e-01, 1.242278e+00, 3.127639e-01, 1.322043e+00, 2.020279e-01, 2.048722e-02, 1.301791e-02, 9.945483e-02, 5.225573e-01, 1.019143e-01, 9.660183e-02, 1.315580e+00, 3.036462e-01, 1.128788e+00, 4.498075e-01, 2.865505e-01,
0.000000e+00	1.826043e+00, 6.122221e-01, 3.888973e-01, 1.379063e+00, 6.593680e-01, 2.640960e+00, 2.774615e+00, 4.706195e-02, 2.903473e+00, 1.633303e+00, 5.229995e-02, 2.343060e-01, 7.945592e-01, 1.456448e+00, 1.353890e+00, 9.878133e-01, 1.473329e-01, 1.703542e+00, 1.644014e+00, 2.831372e+00,
2.000000e-01	1.299518e+00, 3.318160e-01, 2.187034e-01, 8.594695e-01, 6.927513e-01, 1.556809e+00, 2.438521e+00, 2.600490e-02, 2.380398e+00, 1.186210e+00, 2.475416e-02, 4.185437e-01, 6.176519e-01, 1.265379e+00, 1.143744e+00, 6.113013e-01, 3.012132e-01, 1.304981e+00, 9.412112e-01, 2.828480e+00,
4.000000e-01	7.386167e-01, 2.548721e-01, 1.381806e-01, 6.634582e-01, 7.059194e-01, 1.117041e+00, 1.829403e+00, 2.141245e-02, 1.792443e+00, 9.028127e-01, 1.470838e-02, 5.857277e-01, 6.072049e-01, 1.267694e+00, 1.241699e+00, 5.307991e-01, 2.527482e-01, 1.328719e+00, 6.358537e-01, 2.095855e+00,
6.000000e-01	7.205497e-01, 1.492932e-01, 7.611687e-02, 4.800373e-01, 7.537680e-01, 5.987489e-01, 1.855247e+00, 1.549935e-02, 1.681979e+00, 7.278113e-01, 1.141813e-02, 6.048041e-01, 6.447896e-01, 1.072749e+00, 9.326503e-01, 5.367750e-01, 1.980431e-01, 1.275336e+00, 4.861051e-01, 2.027506e+00,
8.000000e-01	6.171533e-01, 1.005562e-01, 4.019204e-02, 3.180745e-01, 7.394976e-01, 4.449156e-01, 1.582766e+00, 9.764089e-03, 1.615588e+00, 5.108036e-01, 4.924440e-03, 7.631175e-01, 6.132645e-01, 1.436220e+00, 8.458157e-01, 6.434057e-01, 1.321411e-01, 1.312753e+00, 4.121922e-01, 1.462022e+00,
1.000000e+00	5.286289e-01, 7.192426e-02, 2.114324e-02, 2.243478e-01, 6.575793e-01, 2.905181e-01, 1.429688e+00, 8.799885e-03, 1.063123e+00, 5.266310e-01, 2.766333e-03, 6.284268e-01, 5.526881e-01, 1.071317e+00, 8.640564e-01, 7.912189e-01, 7.563554e-02, 7.542551e-01, 4.926594e-01, 1.224882e+00,
1.200000e+00	6.478734e-01, 5.138884e-02, 1.248040e-02, 1.287057e-01, 7.004132e-01, 3.152586e-01, 1.113253e+00, 6.498242e-03, 1.007208e+00, 4.284782e-01, 2.368545e-03, 8.332251e-01, 3.427855e-01, 9.564136e-01, 7.126196e-01, 8.572723e-01, 4.359714e-02, 7.252306e-01, 5.352095e-01, 9.439872e-01,
1.400000e+00	5.564819e-01, 3.218703e-02, 7.620586e-03, 8.455509e-02, 6.885314e-01, 5.027447e-01, 9.189974e-01, 3.718761e-03, 7.685060e-01, 4.470225e-01, 1.239504e-03, 5.842194e-01, 2.297072e-01, 9.556725e-01, 8.004670e-01, 8.882674e-01, 3.097797e-02, 5.493436e-01, 4.134155e-01, 6.515129e-01,
1.600000e+00	6.871068e-01, 2.141848e-02, 4.112033e-03, 6.272735e-02, 7.159676e-01, 6.941048e-01, 6.826436e-01, 2.456924e-03, 5.990106e-01, 4.336284e-01, 6.290403e-04, 4.604341e-01, 1.607671e-01, 7.085218e-01, 8.155382e-01, 7.623895e-01, 2.699284e-02, 3.712467e-01, 5.325961e-01, 6.750181e-01,
1.800000e+00	6.600132e-01, 5.197956e-02, 2.998374e-03, 4.695240e-02, 6.837617e-01, 8.809787e-01, 6.133588e-01, 1.801326e-03, 6.258902e-01, 4.814341e-01, 4.568389e-04, 3.628541e-01, 1.144139e-01, 3.578839e-01, 6.669641e-01, 1.064469e+00, 5.672348e-02, 3.100974e-01, 4.300947e-01, 4.501755e-01,
2.000000e+00	6.398243e-01, 1.334107e-01, 1.839690e-03, 2.722441e-02, 7.287008e-01, 1.083909e+00, 4.299560e-01, 1.177262e-03, 4.364299e-01, 3.752468e-01, 2.988308e-04, 2.416168e-01, 8.434532e-02, 2.843693e-01, 8.068510e-01, 1.022155e+00, 8.998440e-02, 1.930578e-01, 5.058288e-01, 4.381377e-01,
0.000000e+00	2.889547e+00, 6.532592e-01, 7.197505e-01, 2.169116e+00, 2.565889e+00, 1.848979e+00, 2.483710e+00, 1.479112e+00, 2.047485e+00, 2.671114e+00, 6.507197e-01, 6.034612e-01, 3.064721e+00, 1.175544e+00, 7.597559e-01, 3.160601e-01, 1.401921e+00, 1.639556e+00, 2.557736e+00, 1.661197e+00,
2.000000e-01	1.879951e+00, 6.376440e-01, 6.486367e-01, 1.465106e+00, 1.305303e+00, 1.268859e+00, 2.584771e+00, 1.055455e+00, 1.238542e+00, 1.672543e+00, 6.577564e-01, 6.437760e-01, 1.531266e+00, 1.085496e+00, 5.963721e-01, 5.707304e-01, 9.555413e-01, 1.474652e+00, 1.924068e+00, 2.067697e+00,
4.000000e-01	1.674515e+00, 6.952872e-01, 4.614321e-01, 1.063044e+00, 9.742755e-01, 8.541691e-01, 2.244419e+00, 8.709193e-01, 9.178804e-01, 1.206844e+00, 4.645432e-01, 6.220908e-01, 1.782866e+00, 1.180391e+00, 6.598155e-01, 7.744131e-01, 6.655255e-01, 1.262068e+00, 1.002271e+00, 1.932460e+00,
6.000000e-01	1.256476e+00, 7.104413e-01, 3.181317e-01, 8.841318e-01, 5.747205e-01, 7.915111e-01, 2.176526e+00, 1.124011e+00, 9.249612e-01, 9.707834e-01, 2.759374e-01, 7.067428e-01, 1.335086e+00, 1.087720e+00, 4.438887e-01, 8.949848e-01, 4.108008e-01, 1.337436e+00, 7.145100e-01, 1.915017e+00,
8.000000e-01	1.043240e+00, 7.546004e-01, 1.640373e-01, 5.779536e-01, 8.307139e-01, 7.805127e-01, 1.921340e+00, 9.511478e-01, 5.833192e-01, 4.553067e-01, 1.453567e-01, 6.925978e-01, 1.057330e+00, 7.464194e-01, 4.727859e-01, 1.130533e+00, 2.861891e-01, 1.214240e+00, 5.930725e-01, 1.538571e+00,
1.000000e+00	1.057798e+00, 4.852584e-01, 9.632810e-02, 3.263972e-01, 6.029002e-01, 9.457969e-01, 1.403867e+00, 1.272696e+00, 5.401358e-01, 3.520150e-01, 7.685907e-02, 8.412956e-01, 7.705712e-01, 1.188716e+00, 4.062150e-01, 1.057806e+00, 2.413492e-01, 1.221818e+00, 5.012446e-01, 1.270625e+00,
1.200000e+00	9.485698e-01, 5.642603e-01, 5.067096e-02, 2.674230e-01, 6.972565e-01, 1.075517e+00, 1.353389e+00, 1.352816e+00, 4.593533e-01, 1.902977e-01, 4.845364e-02, 7.981249e-01, 8.488979e-01, 1.117995e+00, 2.927694e-01, 1.158924e+00, 2.033201e-01, 1.193823e+00, 4.282853e-01, 9.219340e-01,
1.400000e+00	9.162949e-01, 5.405867e-01, 2.838258e-02, 1.738664e-01, 6.290515e-01, 9.937050e-01, 9.775535e-01, 1.433169e+00, 2.538425e-01, 1.193890e-01, 2.265575e-02, 7.423621e-01, 6.190390e-01, 9.284744e-01, 1.913424e-01, 1.317737e+00, 2.646093e-01, 1.259222e+00, 4.652596e-01, 8.822947e-01,
1.600000e+00	9.853265e-01, 6.646839e-01, 1.808359e-02, 1.318479e-01, 7.849708e-01, 1.320056e+00, 6.633239e-01, 1.244091e+00, 2.109848e-01, 8.922237e-02, 1.419172e-02, 5.038975e-01, 6.444777e-01, 7.030946e-01, 1.742052e-01, 1.223687e+00, 3.106081e-01, 1.005279e+00, 4.992364e-01, 6.705359e-01,
1.800000e+00	7.369194e-01, 6.355543e-01, 1.160368e-02, 7.324993e-02, 6.544226e-01, 1.468166e+00, 5.281439e-01, 1.282446e+00, 1.914572e-01, 6.051578e-02, 9.781131e-03, 4.421511e-01, 6.264452e-01, 4.460423e-01, 1.497173e-01, 1.054187e+00, 3.177249e-01, 1.095208e+00, 5.852742e-01, 4.443637e-01,
2.000000e+00	7.525194e-01, 5.771334e-01, 9.087846e-03, 9.188121e-02, 7.653651e-01, 1.420294e+00, 4.557395e-01, 1.428728e+00, 1.498644e-01, 3.628730e-02, 6.061560e-03, 2.927793e-01, 4.407343e-01, 2.911828e-01, 1.001429e-01, 9.731460e-01, 3.031072e-01, 1.270923e+00, 5.080448e-01, 4.444806e-01,
0.000000e+00	1.621167e+00, 1.397021e+00, 2.618867e+00, 2.808070e+00, 6.921074e-01, 1.732560e+00, 2.110043e+00, 2.292367e+00, 1.124109e+00, 9.015423e-01, 2.098511e+00, 2.083438e+00, 2.171922e+00, 1.842086e+00, 1.809936e+00, 3.091011e-01, 7.742779e-01, 9.260150e-01, 1.478276e+00, 1.627522e+00,
2.000000e-01	8.537153e-01, 1.242180e+00, 1.651469e+00, 1.821251e+00, 6.499180e-01, 1.693769e+00, 1.489369e+00, 2.010784e+00, 1.138320e+00, 6.311495e-01, 1.531740e+00, 1.815934e+00, 1.538584e+00, 1.827342e+00, 1.278998e+00, 1.654363e-01, 7.145419e-01, 7.763631e-01, 8.838749e-01, 2.072660e+00,
4.000000e-01	6.372477e-01, 8.304667e-01, 8.863654e-01, 1.654786e+00, 6.836023e-01, 1.009855e+00, 1.934387e+00, 1.796966e+00, 1.289669e+00, 3.570594e-01, 7.460872e-01, 1.267604e+00, 9.705966e-01, 1.006175e+00, 9.249938e-01, 2.108482e-01, 4.987384e-01, 9.185008e-01, 7.386092e-01, 1.934206e+00,
6.000000e-01	6.134722e-01, 5.064706e-01, 4.896100e-01, 1.423539e+00, 6.020274e-01, 7.581526e-01, 1.673330e+00, 1.845474e+00, 8.463164e-01, 2.188375e-01, 4.110064e-01, 1.502759e+00, 9.414892e-01, 1.015750e+00, 6.963821e-01, 4.611796e-01, 3.479940e-01, 1.162487e+00, 6.134230e-01, 1.441293e+00,
8.000000e-01	6.237084e-01, 3.192191e-01, 2.466647e-01, 8.097494e-01, 8.263852e-01, 6.949773e-01, 1.421715e+00, 1.708438e+00, 8.653306e-01, 1.282989e-01, 2.064671e-01, 1.190104e+00, 5.591755e-01, 1.235366e+00, 5.058735e-01, 6.659249e-01, 2.362816e-01, 1.164620e+00, 5.835291e-01, 1.066456e+00,
1.000000e+00	7.655438e-01, 2.945445e-01, 1.427353e-01, 6.744346e-01, 7.470372e-01, 9.250756e-01, 1.391361e+00, 1.565819e+00, 6.801603e-01, 6.844946e-02, 1.701619e-01, 1.053493e+00, 5.824913e-01, 1.294348e+00, 3.525676e-01, 9.016394e-01, 1.864224e-01, 1.318701e+00, 5.811159e-01, 9.595377e-01,
1.200000e+00	7.635726e-01, 2.447501e-01, 8.485025e-02, 3.842981e-01, 6.726882e-01, 1.159790e+00, 8.882783e-01, 1.781561e+00, 4.809341e-01, 4.763807e-02, 8.196208e-02, 8.249508e-01, 5.914155e-01, 9.632219e-01, 3.088908e-01, 7.453749e-01, 1.524740e-01, 1.067735e+00, 5.267693e-01, 8.365892e-01,
1.400000e+00	8.508414e-01, 3.606519e-01, 4.620006e-02, 3.245068e-01, 6.046008e-01, 1.002803e+00, 6.448754e-01, 1.544072e+00, 3.399717e-01, 2.354927e-02, 4.350462e-02, 6.315084e-01, 6.096214e-01, 5.180647e-01, 2.170049e-01, 1.172371e+00, 2.046209e-01, 1.170390e+00, 4.496325e-01, 5.870501e-01,
1.600000e+00	8.545471e-01, 4.074678e-01, 2.665667e-02, 2.421627e-01, 6.964166e-01, 1.230923e+00, 5.387626e-01, 1.397922e+00, 3.049498e-01, 2.153769e-02, 2.925356e-02, 5.142892e-01, 5.524710e-01, 4.635326e-01, 1.607219e-01, 1.088106e+00, 2.543334e-01, 1.126986e+00, 5.659068e-01, 4.488396e-01,
1.800000e+00	8.713795e-01, 5.115555e-01, 1.524091e-02, 1.518706e-01, 6.502740e-01, 1.245475e+00, 4.048931e-01, 1.386799e+00, 1.976744e-01, 1.254149e-02, 1.864730e-02, 3.513267e-01, 4.613302e-01, 2.218072e-01, 1.275027e-01, 1.141069e+00, 2.691821e-01, 1.167517e+00, 4.955634e-01, 4.226478e-01,
2.000000e+00	8.096879e-01, 6.188693e-01, 1.057889e-02, 1.325172e-01, 7.095601e-01, 1.137899e+00, 2.575635e-01, 1.359484e+00, 1.543143e-01, 9.461557e-03, 1.050510e-02, 2.078840e-01, 3.467852e-01, 1.776311e-01, 8.343443e-02, 1.357412e+00, 3.354203e-01, 1.122556e+00, 5.017171e-01, 3.911220e-01,
0.000000e+00	2.642060e+00, 2.951917e-02, 1.864103e+00, 1.474224e+00, 2.071977e+00, 2.589263e+00, 4.923363e-01, 2.123828e+00, 2.658467e+00, 1.834737e+00, 1.654071e+00, 1.236779e+00, 8.679734e-01, 2.111579e-01, 1.684898e+00, 1.662367e+00, 1.884934e+00, 1.740716e+00, 1.145777e+00, 3.939905e-01,
2.000000e-01	1.835031e+00, 1.935431e-02, 1.280591e+00, 1.383579e+00, 1.341379e+00, 1.949910e+00, 3.745576e-01, 1.964930e+00, 2.181974e+00, 1.340603e+00, 1.258366e+00, 9.294268e-01, 6.350986e-01, 1.303047e-01, 1.424788e+00, 9.523048e-01, 1.126374e+00, 1.637950e+00, 8.119318e-01, 4.409572e-01,
4.000000e-01	1.222798e+00, 1.395712e-02, 8.753899e-01, 1.073654e+00, 7.230755e-01, 1.110482e+00, 2.805846e-01, 1.901644e+00, 2.152501e+00, 7.172234e-01, 8.818518e-01, 6.013015e-01, 7.867986e-01, 8.256861e-02, 1.062121e+00, 7.929362e-01, 8.749148e-01, 1.719983e+00, 6.870617e-01, 4.424141e-01,
6.000000e-01	9.027966e-01, 1.468880e-02, 5.231471e-01, 9.783115e-01, 7.716662e-01, 7.368071e-01, 2.153465e-01, 1.810116e+00, 1.785777e+00, 3.914335e-01, 5.783767e-01, 4.691542e-01, 6.383712e-01, 4.820280e-02, 6.842952e-01, 8.440008e-01, 5.176167e-01, 1.644215e+00, 6.708556e-01, 3.631965e-01,
8.000000e-01	7.358245e-01, 8.982922e-02, 2.837683e-01, 8.398615e-01, 7.320492e-01, 4.739736e-01, 1.361812e-01, 1.537917e+00, 1.331147e+00, 2.429345e-01, 3.374017e-01, 3.075166e-01, 7.103333e-01, 3.157400e-02, 6.561174e-01, 9.483891e-01, 3.470194e-01, 1.421791e+00, 5.446045e-01, 2.983494e-01,
1.000000e+00	6.247721e-01, 2.590222e-01, 1.895456e-01, 6.680443e-01, 6.198835e-01, 4.179062e-01, 1.167072e-01, 1.642323e+00, 1.047734e+00, 1.412333e-01, 1.956366e-01, 2.659073e-01, 6.208762e-01, 1.701515e-02, 4.000757e-01, 9.798137e-01, 2.075098e-01, 1.561195e+00, 5.704646e-01, 2.057672e-01,
1.200000e+00	7.288573e-01, 4.321138e-01, 1.159894e-01, 4.326314e-01, 6.937934e-01, 5.255875e-01, 8.037138e-02, 1.499055e+00, 8.550198e-01, 8.275744e-02, 9.819707e-02, 1.293170e-01, 4.774873e-01, 1.037816e-02, 3.216258e-01, 1.014880e+00, 1.150766e-01, 1.233902e+00, 5.090904e-01, 1.983851e-01,
1.400000e+00	9.467774e-01, 4.886091e-01, 5.947174e-02, 2.702515e-01, 6.222409e-01, 7.376764e-01, 6.677026e-02, 1.443911e+00, 6.375256e-01, 5.116919e-02, 5.117218e-02, 1.006618e-01, 6.314328e-01, 6.831601e-03, 2.737165e-01, 1.083185e+00, 8.352169e-02, 1.248104e+00, 4.755423e-01, 1.647646e-01,
1.600000e+00	8.905906e-01, 5.202420e-01, 2.910385e-02, 2.098103e-01, 7.276315e-01, 8.558796e-01, 4.812399e-02, 1.390877e+00, 4.477910e-01, 3.118347e-02, 3.490246e-02, 8.232749e-02, 5.842202e-01, 3.836680e-03, 1.430740e-01, 1.114369e+00, 1.028191e-01, 1.466246e+00, 4.238095e-01, 1.440742e-01,
1.800000e+00	7.441335e-01, 6.580392e-01, 1.594416e-02, 1.314860e-01, 7.524362e-01, 9.894008e-01, 3.501980e-02, 1.565237e+00, 3.314531e-01, 2.280254e-02, 1.891863e-02, 5.778112e-02, 5.071576e-01, 2.754807e-03, 1.095292e-01, 9.659155e-01, 1.374404e-01, 1.129913e+00, 5.269096e-01, 1.233606e-01,
2.000000e+00	9.134492e-01, 5.616858e-01, 9.260142e-03, 9.083096e-02, 7.136128e-01, 1.128032e+00, 2.942381e-02, 1.376136e+00, 2.658418e-01, 1.351881e-02, 1.139617e-02, 3.736231e-02, 6.020088e-01, 1.728708e-03, 8.816000e-02, 1.248193e+00, 2.164998e-01, 9.871969e-01, 4.707984e-01, 9.271818e-02,
0.000000e+00	1.578266e+00, 1.740535e+00, 1.792507e+00, 1.621500e-01, 3.166434e+00, 2.184254e+00, 1.007393e+00, 7.215576e-01, 2.251100e+00, 1.758548e+00, 2.078509e+00, 1.914214e+00, 1.277472e-01, 2.498282e+00, 2.655505e+00, 2.688891e+00, 1.789975e+00, 4.184432e-01, 5.126382e-01, 7.392043e-01,
2.000000e-01	9.313896e-01, 1.292847e+00, 1.968194e+00, 3.154051e-01, 1.475951e+00, 1.516775e+00, 7.344417e-01, 6.669134e-01, 2.570242e+00, 1.250941e+00, 1.648326e+00, 1.707224e+00, 6.406519e-02, 1.688348e+00, 1.896098e+00, 1.665795e+00, 1.118081e+00, 3.509837e-01, 4.743689e-01, 4.930414e-01,
4.000000e-01	6.031938e-01, 7.310582e-01, 1.161299e+00, 2.460050e-01, 8.602350e-01, 9.043973e-01, 5.320866e-01, 3.782772e-01, 2.331294e+00, 7.580980e-01, 1.135761e+00, 9.630038e-01, 5.509858e-02, 1.029269e+00, 1.577072e+00, 1.276899e+00, 7.556692e-01, 2.466245e-01, 4.470960e-01, 5.162916e-01,
6.000000e-01	4.007405e-01, 4.270844e-01, 6.941007e-01, 1.974211e-01, 6.725120e-01, 6.351132e-01, 3.652624e-01, 2.634315e-01, 2.128438e+00, 5.824898e-01, 8.204700e-01, 6.299449e-01, 4.019872e-02, 6.603990e-01, 1.711937e+00, 6.464914e-01, 5.068284e-01, 1.583969e-01, 4.332003e-01, 3.626814e-01,
8.000000e-01	2.540376e-01, 3.087921e-01, 3.676371e-01, 1.382528e-01, 7.580528e-01, 3.867625e-01, 2.697827e-01, 1.913755e-01, 2.445687e+00, 5.125520e-01, 4.517977e-01, 4.815617e-01, 2.304447e-02, 4.437043e-01, 1.279785e+00, 4.728556e-01, 2.930675e-01, 1.118838e-01, 5.847118e-01, 2.601721e-01,
1.000000e+00	2.448977e-01, 2.002567e-01, 2.070883e-01, 8.491244e-02, 7.631340e-01, 2.397174e-01, 1.777888e-01, 1.159360e-01, 1.846825e+00, 5.975157e-01, 2.108001e-01, 3.547306e-01, 1.422289e-02, 2.445637e-01, 1.141951e+00, 3.563958e-01, 1.896404e-01, 8.556034e-02, 4.506594e-01, 3.195629e-01,
1.200000e+00	2.939540e-01, 1.146897e-01, 9.188707e-02, 5.999464e-02, 6.844330e-01, 1.157860e-01, 1.797002e-01, 9.152250e-02, 1.622051e+00, 4.667862e-01, 1.455479e-01, 2.746074e-01, 1.085875e-02, 1.673541e-01, 9.216165e-01, 4.966133e-01, 1.130488e-01, 7.299538e-02, 4.978515e-01, 2.638841e-01,
1.400000e+00	3.241499e-01, 6.472807e-02, 7.072683e-02, 3.860832e-02, 7.547374e-01, 1.109202e-01, 1.102313e-01, 6.295111e-02, 1.207543e+00, 4.434802e-01, 7.428529e-02, 1.719417e-01, 6.784023e-03, 7.998465e-02, 9.189393e-01, 5.097801e-01, 5.240162e-02, 6.004834e-02, 4.606345e-01, 2.102458e-01,
1.600000e+00	4.208157e-01, 5.769771e-02, 3.377934e-02, 2.522384e-02, 7.217622e-01, 1.294166e-01, 7.784247e-02, 4.302840e-02, 1.458385e+00, 4.430996e-01, 5.305298e-02, 1.039479e-01, 4.329607e-03, 4.952952e-02, 9.065640e-01, 6.097992e-01, 3.061221e-02, 4.043613e-02, 4.990603e-01, 1.764604e-01,
1.800000e+00	4.800225e-01, 4.015634e-02, 2.046264e-02, 1.951140e-02, 6.125395e-01, 1.811202e-01, 6.000438e-02, 2.974379e-02, 1.077012e+00, 4.309038e-01, 2.971245e-02, 9.324499e-02, 3.012493e-03, 3.259296e-02, 8.259342e-01, 7.527010e-01, 2.165658e-02, 2.788458e-02, 4.431893e-01, 1.227607e-01,
2.000000e+00	5.818352e-01, 4.863574e-02, 1.077111e-02, 1.188991e-02, 6.657339e-01, 3.764280e-01, 3.833169e-02, 2.622186e-02, 8.690063e-01, 4.279140e-01, 1.315058e-02, 6.211813e-02, 2.379185e-03, 2.587192e-02, 8.809371e-01, 7.968818e-01, 1.388835e-02, 2.657447e-02, 4.946589e-01, 9.840574e-02,
0.000000e+00	2.357368e+00, 1.840904e+00, 1.111481e+00, 2.253528e-01, 2.861421e+00, 4.264181e-01, 2.385977e+00, 1.325360e+00, 1.531604e+00, 2.479848e+00, 1.301902e-01, 1.673523e+00, 8.464404e-01, 2.378256e+00, 1.622473e+00, 1.878960e+00, 1.494837e+00, 3.184618e+00, 8.167732e-01, 1.948264e+00,
2.000000e-01	1.469468e+00, 1.215887e+00, 6.839767e-01, 2.805575e-01, 1.677091e+00, 2.893689e-01, 1.698652e+00, 9.942543e-01, 1.678068e+00, 1.655199e+00, 2.525549e-01, 1.281171e+00, 6.969259e-01, 2.202876e+00, 1.450735e+00, 1.464449e+00, 7.196335e-01, 2.534622e+00, 6.111397e-01, 1.564141e+00,
4.000000e-01	1.228415e+00, 8.207915e-01, 4.080234e-01, 2.000981e-01, 9.529196e-01, 1.828605e-01, 1.586786e+00, 5.305471e-01, 1.653912e+00, 1.080625e+00, 1.153116e-01, 9.010449e-01, 5.738737e-01, 1.470548e+00, 1.361617e+00, 1.003660e+00, 3.730461e-01, 1.842600e+00, 5.543353e-01, 1.650118e+00,
6.000000e-01	9.194310e-01, 5.928676e-01, 2.381027e-01, 1.442738e-01, 7.323883e-01, 1.657249e-01, 1.612290e+00, 4.220223e-01, 1.650765e+00, 7.819472e-01, 7.688181e-02, 1.031129e+00, 6.359949e-01, 1.500577e+00, 9.413929e-01, 8.252586e-01, 2.269373e-01, 1.644102e+00, 6.417024e-01, 1.550818e+00,
8.000000e-01	5.850249e-01, 3.420356e-01, 1.176508e-01, 9.468047e-02, 7.783425e-01, 9.917599e-02, 1.288151e+00, 2.384386e-01, 1.512039e+00, 5.391439e-01, 4.833328e-02, 1.096299e+00, 7.064264e-01, 1.202969e+00, 8.856488e-01, 6.301070e-01, 1.349024e-01, 1.399804e+00, 5.245683e-01, 1.107807e+00,
1.000000e+00	6.196499e-01, 2.360383e-01, 8.314756e-02, 7.102648e-02, 6.655639e-01, 1.254620e-01, 1.066068e+00, 2.085380e-01, 1.394529e+00, 5.046876e-01, 2.763995e-02, 1.027649e+00, 5.817017e-01, 1.233768e+00, 8.864854e-01, 7.477203e-01, 7.909834e-02, 1.115255e+00, 4.751195e-01, 7.561158e-01,
1.200000e+00	5.748467e-01, 1.745973e-01, 4.567640e-02, 4.272249e-02, 7.296798e-01, 2.451567e-01, 6.976997e-01, 1.652629e-01, 1.000980e+00, 4.076155e-01, 1.393653e-02, 6.271979e-01, 4.257979e-01, 8.585126e-01, 7.974686e-01, 8.678843e-01, 4.551101e-02, 6.117153e-01, 6.073921e-01, 6.940282e-01,
1.400000e+00	6.458082e-01, 1.140709e-01, 2.191098e-02, 3.788151e-02, 7.328871e-01, 4.871977e-01, 5.075651e-01, 9.579267e-02, 9.675977e-01, 4.964881e-01, 9.117431e-03, 4.191876e-01, 2.743511e-01, 4.766782e-01, 8.044110e-01, 9.547555e-01, 3.014139e-02, 4.716784e-01, 5.963612e-01, 5.811330e-01,
1.600000e+00	6.279902e-01, 1.384368e-01, 1.398082e-02, 2.334652e-02, 6.350051e-01, 7.179423e-01, 3.601496e-01, 7.090015e-02, 8.304841e-01, 5.350406e-01, 5.418124e-03, 3.083448e-01, 1.828731e-01, 2.753029e-01, 8.397267e-01, 8.140090e-01, 3.595862e-02, 3.379080e-01, 4.440095e-01, 5.280339e-01,
1.800000e+00	7.944729e-01, 1.846098e-01, 8.605550e-03, 1.644670e-02, 7.578535e-01, 6.887741e-01, 3.015917e-01, 5.359113e-02, 6.877416e-01, 4.141643e-01, 3.130350e-03, 2.494012e-01, 1.420801e-01, 1.667210e-01, 8.740397e-01, 8.799744e-01, 5.962815e-02, 3.164807e-01, 5.298523e-01, 3.914220e-01,
2.000000e+00	7.282768e-01, 2.750090e-01, 4.623488e-03, 1.124647e-02, 6.713621e-01, 8.649258e-01, 2.030939e-01, 3.516731e-02, 5.428317e-01, 3.652536e-01, 2.073437e-03, 1.889732e-01, 9.512283e-02, 1.214785e-01, 8.484724e-01, 1.007025e+00, 9.637042e-02, 2.558803e-01, 4.532082e-01, 2.693846e-01,
0.000000e+00	1.547077e+00, 8.930483e-01, 2.528371e+00, 4.640368e-01, 1.177264e+00, 2.439138e+00, 1.509087e+00, 3.171033e+00, 2.030341e+00, 1.119417e+00, 1.518012e+00, 1.985042e+00, 2.695635e+00, 3.030477e+00, 3.520299e-01, 7.128339e-01, 1.635813e+00, 1.244463e+00, 9.145938e-02, 1.035437e+00,
2.000000e-01	1.265190e+00, 5.650777e-01, 1.688939e+00, 5.766532e-01, 7.375823e-01, 1.386202e+00, 1.264401e+00, 2.173394e+00, 1.233639e+00, 7.317968e-01, 1.018279e+00, 1.983530e+00, 1.744268e+00, 2.131229e+00, 2.469547e-01, 7.305589e-01, 1.337201e+00, 1.039913e+00, 2.402015e-01, 1.077308e+00,
4.000000e-01	1.071515e+00, 4.135374e-01, 1.126962e+00, 6.165405e-01, 7.151785e-01, 8.765942e-01, 9.443221e-01, 1.990818e+00, 1.221708e+00, 4.085415e-01, 8.679543e-01, 1.226651e+00, 1.224759e+00, 1.898896e+00, 1.876301e-01, 8.269288e-01, 8.947300e-01, 6.900197e-01, 3.542533e-01, 9.248069e-01,
6.000000e-01	1.018749e+00, 3.117272e-01, 7.348529e-01, 6.903698e-01, 7.356258e-01, 8.075870e-01, 7.063207e-01, 1.845224e+00, 8.734931e-01, 2.672650e-01, 5.008477e-01, 1.090678e+00, 7.699313e-01, 1.071374e+00, 1.359595e-01, 1.080506e+00, 5.706819e-01, 6.411251e-01, 4.167194e-01, 6.760826e-01,
8.000000e-01	7.699895e-01, 3.129815e-01, 4.135750e-01, 7.033922e-01, 7.093192e-01, 8.715928e-01, 4.603847e-01, 1.894839e+00, 7.326570e-01, 1.415868e-01, 2.908521e-01, 8.092534e-01, 5.844481e-01, 8.550929e-01, 9.277513e-02, 1.085706e+00, 4.251296e-01, 8.073030e-01, 3.845810e-01, 5.091272e-01,
1.000000e+00	9.307039e-01, 4.127118e-01, 1.992814e-01, 5.358832e-01, 7.574485e-01, 1.032006e+00, 4.238363e-01, 1.594450e+00, 5.666813e-01, 9.252117e-02, 2.331549e-01, 5.560816e-01, 4.085012e-01, 3.998716e-01, 6.388168e-02, 1.046288e+00, 3.239454e-01, 7.187540e-01, 5.653034e-01, 4.153764e-01,
1.200000e+00	9.902380e-01, 4.759313e-01, 1.623388e-01, 4.103339e-01, 7.520633e-01, 1.138510e+00, 2.640965e-01, 1.548744e+00, 4.049176e-01, 5.608124e-02, 9.255236e-02, 4.091996e-01, 3.358001e-01, 2.719417e-01, 4.627053e-02, 8.127239e-01, 3.342340e-01, 1.047603e+00, 4.939276e-01, 3.322525e-01,
1.400000e+00	8.045449e-01, 5.964122e-01, 8.735433e-02, 3.073547e-01, 6.856868e-01, 1.182292e+00, 1.747615e-01, 1.487664e+00, 2.298594e-01, 3.458035e-02, 5.599696e-02, 2.597875e-01, 2.960332e-01, 1.595138e-01, 3.095855e-02, 1.193782e+00, 2.822931e-01, 8.250217e-01, 5.463722e-01, 3.065619e-01,
1.600000e+00	7.284554e-01, 6.244191e-01, 4.263627e-02, 2.110259e-01, 7.221290e-01, 1.270459e+00, 1.315937e-01, 1.446100e+00, 2.213755e-01, 2.053185e-02, 3.368405e-02, 1.628828e-01, 3.117190e-01, 1.194454e-01, 2.928088e-02, 1.104359e+00, 3.800500e-01, 1.099022e+00, 4.895951e-01, 2.702366e-01,
1.800000e+00	7.005891e-01, 6.114982e-01, 2.721784e-02, 1.487130e-01, 7.105976e-01, 1.394491e+00, 1.154311e-01, 1.396056e+00, 1.910309e-01, 1.211251e-02, 2.587167e-02, 1.277997e-01, 2.847398e-01, 6.817066e-02, 2.103347e-02, 1.102543e+00, 3.404857e-01, 1.191056e+00, 5.296332e-01, 2.074525e-01,
2.000000e+00	7.839243e-01, 6.969720e-01, 1.639160e-02, 1.459959e-01, 7.728823e-01, 1.490164e+00, 8.451158e-02, 1.608739e+00, 9.438542e-02, 8.016122e-03, 1.271566e-02, 9.445381e-02, 3.072560e-01, 4.810525e-02, 1.621551e-02, 1.202502e+00, 2.887916e-01, 9.861378e-01, 5.136180e-01, 1.460105e-01,
0.000000e+00	1.905535e+00, 2.182207e+00, 1.003299e+00, 2.213297e+00, 2.080842e+00, 1.733556e+00, 1.565944e+00, 1.232946e+00, 7.105789e-01, 7.586481e-01, 4.567107e-01, 7.527525e-01, 4.681240e-01, 3.056919e-01, 9.912805e-01, 8.083809e-02, 2.073617e+00, 9.177715e-01, 1.274861e-02, 1.488924e+00,
2.000000e-01	1.267849e+00, 1.456499e+00, 9.807615e-01, 1.850850e+00, 1.266207e+00, 1.827320e+00, 1.377891e+00, 1.168064e+00, 5.616755e-01, 5.179397e-01, 6.375743e-01, 6.620206e-01, 3.788998e-01, 5.469332e-01, 6.562356e-01, 4.911151e-01, 1.572580e+00, 9.120071e-01, 1.267048e-02, 1.505269e+00,
4.000000e-01	1.295380e+00, 9.207604e-01, 8.701061e-01, 1.406880e+00, 7.901637e-01, 1.455672e+00, 1.285546e+00, 1.307432e+00, 4.613896e-01, 2.978929e-01, 6.974223e-01, 8.433276e-01, 3.047031e-01, 7.241251e-01, 5.646059e-01, 6.807364e-01, 1.111910e+00, 9.974967e-01, 2.802536e-02, 1.267858e+00,
6.000000e-01	9.421540e-01, 7.778852e-01, 6.075362e-01, 1.213702e+00, 7.803386e-01, 1.371001e+00, 1.193566e+00, 1.418484e+00, 3.733624e-01, 1.811383e-01, 5.269780e-01, 7.995800e-01, 3.132655e-01, 9.650007e-01, 3.725218e-01, 9.235019e-01, 9.056250e-01, 1.131027e+00, 1.341901e-01, 8.474268e-01,
8.000000e-01	1.067380e+00, 6.488607e-01, 3.238061e-01, 8.011850e-01, 7.610884e-01, 1.423259e+00, 9.669184e-01, 1.394948e+00, 2.793940e-01, 1.193386e-01, 3.270808e-01, 5.791411e-01, 3.189209e-01, 8.337759e-01, 2.536685e-01, 1.106105e+00, 6.389911e-01, 1.001234e+00, 2.399246e-01, 7.105079e-01,
1.000000e+00	8.008815e-01, 5.705591e-01, 2.655613e-01, 7.549024e-01, 7.612038e-01, 1.401211e+00, 7.355140e-01, 1.484961e+00, 2.188261e-01, 8.033726e-02, 2.179100e-01, 5.722974e-01, 2.934625e-01, 6.522250e-01, 1.954432e-01, 1.189549e+00, 5.298141e-01, 1.122859e+00, 3.124170e-01, 6.951681e-01,
1.200000e+00	8.460646e-01, 6.786837e-01, 1.476112e-01, 4.716288e-01, 6.332553e-01, 1.264079e+00, 4.616372e-01, 1.589720e+00, 1.733211e-01, 3.991494e-02, 1.055952e-01, 3.328670e-01, 2.847522e-01, 4.266004e-01, 1.661400e-01, 1.303471e+00, 4.877378e-01, 9.845609e-01, 3.728404e-01, 5.269156e-01,
1.400000e+00	9.075644e-01, 5.890123e-01, 8.095944e-02, 3.611584e-01, 6.572774e-01, 1.361766e+00, 4.307534e-01, 1.435136e+00, 1.102950e-01, 3.094599e-02, 6.828010e-02, 3.114628e-01, 2.768741e-01, 1.953445e-01, 1.279657e-01, 1.175538e+00, 3.883233e-01, 9.800816e-01, 3.733768e-01, 3.689219e-01,
1.600000e+00	8.401372e-01, 6.301901e-01, 5.121838e-02, 2.683862e-01, 7.575434e-01, 1.299143e+00, 2.198199e-01, 1.311114e+00, 9.161542e-02, 1.993465e-02, 3.250729e-02, 2.202615e-01, 2.996750e-01, 1.554178e-01, 9.932807e-02, 1.119072e+00, 3.887625e-01, 1.193257e+00, 4.190002e-01, 3.537744e-01,
1.800000e+00	8.209613e-01, 7.254973e-01, 3.079993e-02, 2.267330e-01, 6.850819e-01, 1.165783e+00, 1.859189e-01, 1.281705e+00, 8.051126e-02, 1.462049e-02, 2.286165e-02, 1.309547e-01, 3.185793e-01, 8.455040e-02, 6.852489e-02, 1.240669e+00, 4.034047e-01, 1.192852e+00, 4.636003e-01, 3.107107e-01,
2.000000e+00	8.467743e-01, 5.802667e-01, 2.035946e-02, 1.568569e-01, 7.775430e-01, 1.034435e+00, 1.426160e-01, 1.252407e+00, 4.935481e-02, 1.093250e-02, 1.325885e-02, 1.103020e-01, 3.225691e-01, 5.520056e-02, 5.067801e-02, 1.286937e+00, 4.046663e-01, 1.141012e+00, 4.858783e-01, 2.251888e-01,
0.000000e+00	1.845604e+00, 1.484183e+00, 5.100061e-01, 4.324608e-01, 1.269584e+00, 2.417147e+00, 2.480101e-02, 1.537538e+00, 9.879638e-01, 2.104189e+00, 7.220951e-01, 7.707556e-01, 7.315057e-01, 1.977836e+00, 7.892170e-01, 2.048155e+00, 1.881846e-01, 3.251205e-02, 6.197905e-02, 7.801513e-01,
2.000000e-01	1.687353e+00, 7.677824e-01, 2.662845e-01, 3.182314e-01, 9.240377e-01, 1.551132e+00, 1.126986e-01, 1.071752e+00, 6.372139e-01, 1.042992e+00, 4.616432e-01, 5.110365e-01, 5.518874e-01, 1.299469e+00, 5.809575e-01, 1.574141e+00, 3.154581e-01, 1.126882e-01, 2.070971e-01, 7.638837e-01,
4.000000e-01	1.217582e+00, 5.925109e-01, 1.449019e-01, 1.935867e-01, 7.308929e-01, 1.496196e+00, 1.176332e-01, 7.892274e-01, 5.442781e-01, 8.814022e-01, 3.398067e-01, 4.166949e-01, 3.993723e-01, 8.435516e-01, 5.047152e-01, 1.503141e+00, 2.772461e-01, 1.025546e-01, 3.090914e-01, 6.321931e-01,
6.000000e-01	1.052299e+00, 4.683117e-01, 8.893585e-02, 1.314897e-01, 8.134781e-01, 1.281712e+00, 1.170954e-01, 5.427895e-01, 4.513945e-01, 5.899424e-01, 1.665853e-01, 2.045040e-01, 2.579774e-01, 5.113495e-01, 5.854299e-01, 1.378080e+00, 3.966290e-01, 1.150322e-01, 3.145746e-01, 5.033149e-01,
8.000000e-01	8.394033e-01, 5.479996e-01, 4.851450e-02, 1.015131e-01, 7.122712e-01, 1.524469e+00, 1.064188e-01, 3.152813e-01, 3.411531e-01, 5.844829e-01, 7.672972e-02, 1.319780e-01, 1.486041e-01, 2.727944e-01, 5.528723e-01, 1.346172e+00, 4.140843e-01, 9.677214e-02, 3.751813e-01, 3.668945e-01,
1.000000e+00	9.949097e-01, 4.813859e-01, 3.145916e-02, 7.824052e-02, 7.377799e-01, 1.209100e+00, 7.296058e-02, 2.173389e-01, 3.040287e-01, 5.705419e-01, 5.291625e-02, 1.369504e-01, 1.053794e-01, 2.204434e-01, 6.931443e-01, 1.339781e+00, 3.539620e-01, 7.859600e-02, 4.014272e-01, 2.743667e-01,
1.200000e+00	8.191716e-01, 5.249387e-01, 2.317517e-02, 4.819662e-02, 7.806367e-01, 1.455977e+00, 7.732213e-02, 1.613167e-01, 2.732745e-01, 5.051093e-01, 3.801317e-02, 9.158564e-02, 7.738855e-02, 1.260311e-01, 6.819754e-01, 1.440363e+00, 3.477640e-01, 6.819936e-02, 4.434222e-01, 1.998180e-01,
1.400000e+00	6.685131e-01, 5.653747e-01, 1.479441e-02, 3.359936e-02, 8.832859e-01, 1.390190e+00, 4.868010e-02, 1.207096e-01, 2.414957e-01, 4.059634e-01, 1.941606e-02, 7.365503e-02, 5.102698e-02, 8.832681e-02, 6.478989e-01, 8.669577e-01, 3.423249e-01, 4.269416e-02, 3.866431e-01, 2.067313e-01,
1.600000e+00	7.761283e-01, 6.982748e-01, 1.026141e-02, 2.242952e-02, 7.097568e-01, 1.254748e+00, 4.259879e-02, 8.674338e-02, 2.145729e-01, 4.431307e-01, 1.262103e-02, 4.005251e-02, 3.093286e-02, 5.492303e-02, 7.013171e-01, 1.049159e+00, 4.078453e-01, 4.096351e-02, 4.531941e-01, 1.421615e-01,
1.800000e+00	9.354972e-01, 7.117585e-01, 1.016351e-02, 1.594918e-02, 7.003674e-01, 1.112362e+00, 3.518121e-02, 6.311304e-02, 2.388039e-01, 4.031949e-01, 8.372241e-03, 2.662183e-02, 2.121414e-02, 3.381017e-02, 7.789899e-01, 9.060517e-01, 3.733188e-01, 2.434037e-02, 5.073262e-01, 1.310661e-01,
2.000000e+00	7.811952e-01, 7.225879e-01, 8.637198e-03, 1.041894e-02, 7.175990e-01, 1.358058e+00, 2.893361e-02, 4.179357e-02, 2.062349e-01, 4.182429e-01, 4.497780e-03, 2.805694e-02, 1.650669e-02, 1.756388e-02, 6.735750e-01, 1.037089e+00, 3.395044e-01, 2.314140e-02, 4.187500e-01, 1.228822e-01,
0.000000e+00	1.944951e+00, 2.087792e+00, 2.242820e+00, 1.234360e+00, 2.414251e+00, 8.264082e-01, 6.704102e-01, 1.771044e+00, 2.349525e+00, 2.515347e+00, 1.130506e+00, 3.824402e-01, 7.223987e-01, 1.765402e+00, 2.485226e+00, 2.214861e+00, 1.899578e+00, 2.765933e+00, 2.457198e+00, 1.356339e+00,
2.000000e-01	1.218358e+00, 1.549490e+00, 1.540488e+00, 1.183280e+00, 1.432613e+00, 5.505739e-01, 9.302361e-01, 1.112613e+00, 2.779097e+00, 1.905715e+00, 1.144202e+00, 2.713162e-01, 6.021042e-01, 1.022257e+00, 1.910866e+00, 2.049083e+00, 1.138484e+00, 2.314221e+00, 1.257106e+00, 1.781553e+00,
4.000000e-01	8.191047e-01, 9.456143e-01, 9.847474e-01, 8.897690e-01, 9.210586e-01, 3.438288e-01, 8.644517e-01, 1.171593e+00, 2.800887e+00, 9.250505e-01, 7.376235e-01, 2.799819e-01, 5.617112e-01, 8.513050e-01, 1.842513e+00, 1.126662e+00, 5.249209e-01, 1.756817e+00, 1.009932e+00, 1.809461e+00,
6.000000e-01	4.621072e-01, 4.781207e-01, 5.522629e-01, 6.403432e-01, 8.478127e-01, 2.016248e-01, 1.002237e+00, 1.449292e+00, 2.397412e+00, 5.571358e-01, 3.900133e-01, 4.042422e-01, 6.135024e-01, 7.915812e-01, 1.048807e+00, 9.633320e-01, 3.513074e-01, 1.866226e+00, 6.139119e-01, 1.461186e+00,
8.000000e-01	5.140738e-01, 2.977174e-01, 3.021514e-01, 4.332182e-01, 7.291771e-01, 1.566351e-01, 1.002468e+00, 1.300998e+00, 1.580323e+00, 3.449096e-01, 2.364723e-01, 3.362555e-01, 7.216358e-01, 7.031624e-01, 9.228215e-01, 6.516145e-01, 2.321869e-01, 1.506848e+00, 4.480433e-01, 1.140357e+00,
1.000000e+00	5.738518e-01, 2.359513e-01, 1.541589e-01, 2.991538e-01, 7.053719e-01, 7.741560e-02, 9.734428e-01, 1.271195e+00, 1.597894e+00, 2.224468e-01, 1.487323e-01, 4.080387e-01, 5.877182e-01, 7.062574e-01, 5.582390e-01, 7.664136e-01, 1.266134e-01, 1.592229e+00, 4.132708e-01, 8.358803e-01,
1.200000e+00	6.561553e-01, 1.623069e-01, 8.561791e-02, 2.278065e-01, 7.015330e-01, 1.286858e-01, 8.116191e-01, 1.490621e+00, 1.059901e+00, 1.421035e-01, 8.740048e-02, 4.072251e-01, 6.171357e-01, 5.824314e-01, 3.770590e-01, 8.329856e-01, 6.915960e-02, 1.189276e+00, 3.631204e-01, 7.462236e-01,
1.400000e+00	8.080549e-01, 2.328580e-01, 4.629161e-02, 1.638936e-01, 5.898819e-01, 3.207070e-01, 6.178966e-01, 1.433128e+00, 8.349929e-01, 6.946989e-02, 4.672970e-02, 2.897121e-01, 6.261202e-01, 4.464172e-01, 3.198846e-01, 9.722382e-01, 4.128956e-02, 1.528516e+00, 4.427619e-01, 5.486899e-01,
1.600000e+00	7.823743e-01, 3.684264e-01, 2.641368e-02, 9.386341e-02, 5.643011e-01, 6.472870e-01, 5.060145e-01, 1.304788e+00, 6.170645e-01, 3.776953e-02, 2.690527e-02, 2.436433e-01, 5.484880e-01, 2.677496e-01, 2.829091e-01, 1.258726e+00, 2.986018e-02, 1.214284e+00, 4.813471e-01, 5.806545e-01,
1.800000e+00	7.600025e-01, 4.723747e-01, 1.585506e-02, 6.956533e-02, 6.123487e-01, 8.026165e-01, 3.509414e-01, 1.044413e+00, 5.048165e-01, 3.345627e-02, 1.544164e-02, 1.643507e-01, 5.846668e-01, 1.572564e-01, 1.986194e-01, 1.144923e+00, 4.969954e-02, 1.518960e+00, 4.081995e-01, 3.183516e-01,
2.000000e+00	7.920835e-01, 6.149838e-01, 8.420037e-03, 5.781442e-02, 6.570447e-01, 9.644112e-01, 2.634989e-01, 1.472745e+00, 4.175663e-01, 2.442417e-02, 8.961742e-03, 1.203415e-01, 5.118000e-01, 9.956722e-02, 1.512563e-01, 9.919110e-01, 9.858174e-02, 1.477006e+00, 4.481058e-01, 3.759315e-01,
0.000000e+00	8.228663e-01, 1.192602e+00, 1.766941e+00, 2.329724e+00, 2.628093e+00, 2.580441e+00, 1.009412e+00, 7.498946e-02, 8.731975e-01, 2.347108e+00, 1.774375e+00, 1.896394e+00, 1.856820e+00, 1.412398e+00, 2.596389e+00, 1.605206e-01, 2.541759e+00, 6.747774e-01, 1.838845e+00, 3.019720e-01,
2.000000e-01	6.181028e-01, 9.150113e-01, 1.298486e+00, 1.948940e+00, 1.265968e+00, 1.729078e+00, 6.526313e-01, 4.972682e-02, 1.198383e+00, 1.455861e+00, 1.148698e+00, 1.268013e+00, 1.185392e+00, 9.717832e-01, 1.899137e+00, 1.281117e-01, 1.875664e+00, 4.237732e-01, 1.326781e+00, 6.032823e-01,
4.000000e-01	2.774224e-01, 7.346005e-01, 1.148305e+00, 1.361819e+00, 9.316334e-01, 1.254239e+00, 4.922143e-01, 3.940866e-02, 1.248711e+00, 8.798324e-01, 1.102136e+00, 1.001122e+00, 6.818344e-01, 6.544980e-01, 1.628624e+00, 6.953049e-02, 1.022950e+00, 3.591032e-01, 7.821405e-01, 9.819521e-01,
6.000000e-01	2.051314e-01, 4.045180e-01, 8.251479e-01, 8.067557e-01, 7.576466e-01, 9.158500e-01, 5.215679e-01, 3.058381e-02, 1.226468e+00, 7.641674e-01, 6.491106e-01, 7.101485e-01, 5.520759e-01, 3.798337e-01, 1.351523e+00, 5.263213e-02, 6.522034e-01, 2.263909e-01, 7.609526e-01, 7.978331e-01,
8.000000e-01	1.955982e-01, 3.565879e-01, 4.525637e-01, 5.117089e-01, 7.291349e-01, 6.535324e-01, 4.298323e-01, 2.070094e-02, 1.468302e+00, 7.152390e-01, 4.031692e-01, 5.127085e-01, 3.641477e-01, 2.807111e-01, 1.246789e+00, 5.997994e-02, 5.597032e-01, 1.801582e-01, 7.139461e-01, 7.031924e-01,
1.000000e+00	2.245670e-01, 2.087099e-01, 2.560034e-01, 4.415590e-01, 7.762853e-01, 3.868872e-01, 4.250986e-01, 1.685172e-02, 1.376481e+00, 5.790091e-01, 2.639042e-01, 3.045522e-01, 2.108697e-01, 1.388196e-01, 1.350315e+00, 1.364003e-01, 2.692309e-01, 1.345071e-01, 5.207631e-01, 5.225136e-01,
1.200000e+00	2.928358e-01, 1.551058e-01, 1.561011e-01, 3.235447e-01, 7.540730e-01, 2.713038e-01, 2.824773e-01, 1.179565e-02, 1.064458e+00, 4.834703e-01, 1.679448e-01, 2.484663e-01, 1.368983e-01, 9.259786e-02, 1.035899e+00, 3.052288e-01, 1.692747e-01, 1.334684e-01, 4.987267e-01, 5.553678e-01,
1.400000e+00	3.145027e-01, 1.063355e-01, 8.332724e-02, 2.012082e-01, 7.853393e-01, 3.488159e-01, 1.744548e-01, 7.882219e-03, 9.392720e-01, 4.407567e-01, 6.740588e-02, 2.197486e-01, 8.068796e-02, 5.704053e-02, 1.033438e+00, 4.474247e-01, 1.093059e-01, 8.682640e-02, 4.203903e-01, 3.440083e-01,
1.600000e+00	3.897491e-01, 8.836388e-02, 4.555537e-02, 1.302739e-01, 6.845951e-01, 4.123386e-01, 1.405868e-01, 4.936745e-03, 8.997773e-01, 4.181349e-01, 5.393928e-02, 1.244301e-01, 5.668945e-02, 3.173643e-02, 9.746326e-01, 6.883912e-01, 5.485265e-02, 7.918187e-02, 5.554023e-01, 2.951495e-01,
1.800000e+00	5.318677e-01, 8.850652e-02, 2.323076e-02, 7.944757e-02, 6.953730e-01, 4.988765e-01, 1.074698e-01, 2.783360e-03, 7.685853e-01, 4.793345e-01, 2.648184e-02, 8.556566e-02, 2.985140e-02, 2.257094e-02, 1.014711e+00, 8.724294e-01, 4.457405e-02, 4.816217e-02, 5.207749e-01, 2.396247e-01,
2.000000e+00	5.042488e-01, 1.787300e-01, 1.409506e-02, 5.605376e-02, 7.243535e-01, 7.451190e-01, 7.152943e-02, 3.062853e-03, 6.958005e-01, 4.341972e-01, 1.673131e-02, 7.590331e-02, 2.645659e-02, 1.136935e-02, 8.197686e-01, 8.813360e-01, 3.662347e-02, 4.390616e-02, 5.060857e-01, 2.275676e-01,
0.000000e+00	1.229782e+00, 2.071744e+00, 2.039182e-01, 1.701314e-01, 3.968192e-01, 6.793825e-01, 2.267537e+00, 1.540546e-01, 1.561335e+00, 1.355463e+00, 3.373306e-01, 1.829328e+00, 1.153512e+00, 9.812986e-01, 4.457498e-01, 3.472435e-01, 3.871077e-01, 1.479981e+00, 3.828187e-01, 1.531618e+00,
2.000000e-01	9.623578e-01, 9.904092e-01, 1.255194e-01, 1.130629e-01, 5.573214e-01, 5.074914e-01, 1.923377e+00, 9.643040e-02, 1.486980e+00, 1.061820e+00, 2.323017e-01, 1.889973e+00, 1.072124e+00, 9.966600e-01, 5.879527e-01, 6.752686e-01, 2.752574e-01, 1.436066e+00, 3.658588e-01, 9.814530e-01,
4.000000e-01	8.189521e-01, 8.907733e-01, 6.631280e-02, 6.661553e-02, 5.961954e-01, 3.938083e-01, 1.211927e+00, 6.939178e-02, 1.267409e+00, 8.889328e-01, 1.214016e-01, 1.546355e+00, 9.703136e-01, 9.012251e-01, 5.872567e-01, 7.664347e-01, 1.324892e-01, 9.395202e-01, 4.916721e-01, 7.526620e-01,
6.000000e-01	7.859093e-01, 5.127978e-01, 3.499752e-02, 4.246292e-02, 6.976683e-01, 5.616140e-01, 1.046941e+00, 4.508263e-02, 6.849605e-01, 6.193200e-01, 6.958130e-02, 1.411985e+00, 5.543388e-01, 1.080407e+00, 6.524880e-01, 1.032279e+00, 7.228770e-02, 6.717321e-01, 5.713548e-01, 6.290768e-01,
8.000000e-01	8.386709e-01, 3.826392e-01, 2.157953e-02, 3.708933e-02, 6.224795e-01, 7.658401e-01, 7.358718e-01, 3.668854e-02, 5.938897e-01, 5.941368e-01, 3.197661e-02, 7.850698e-01, 3.949502e-01, 6.345749e-01, 5.974811e-01, 9.056594e-01, 6.182561e-02, 6.315151e-01, 4.316340e-01, 4.612854e-01,
1.000000e+00	7.710860e-01, 3.996278e-01, 1.184940e-02, 2.530978e-02, 6.722186e-01, 8.205991e-01, 5.034266e-01, 2.051234e-02, 5.573311e-01, 4.131829e-01, 2.289978e-02, 6.907747e-01, 2.772059e-01, 4.410613e-01, 6.698620e-01, 9.365821e-01, 9.141910e-02, 4.181407e-01, 4.998025e-01, 5.113403e-01,
1.200000e+00	8.593777e-01, 4.890367e-01, 6.151586e-03, 1.830525e-02, 6.883464e-01, 1.131133e+00, 3.921837e-01, 1.582707e-02, 5.209136e-01, 4.608938e-01, 1.557820e-02, 5.544224e-01, 2.028311e-01, 2.386953e-01, 7.377638e-01, 1.091730e+00, 1.521166e-01, 3.215959e-01, 5.652911e-01, 4.007216e-01,
1.400000e+00	7.539747e-01, 5.519852e-01, 5.298180e-03, 1.006890e-02, 6.553743e-01, 1.081429e+00, 2.773117e-01, 1.141431e-02, 3.697790e-01, 4.487221e-01, 7.765678e-03, 3.286699e-01, 1.228837e-01, 1.606479e-01, 7.461388e-01, 1.037312e+00, 1.930931e-01, 2.194952e-01, 4.461594e-01, 2.521877e-01,
1.600000e+00	7.516461e-01, 5.830509e-01, 4.063866e-03, 6.600717e-03, 6.829422e-01, 1.137931e+00, 1.806330e-01, 8.834746e-03, 3.522123e-01, 3.713766e-01, 5.125737e-03, 2.213760e-01, 7.787957e-02, 8.793415e-02, 7.355192e-01, 1.137567e+00, 1.945039e-01, 1.719817e-01, 4.948262e-01, 3.032222e-01,
1.800000e+00	7.614276e-01, 7.041827e-01, 3.336440e-03, 5.025246e-03, 7.537668e-01, 1.137848e+00, 1.290010e-01, 7.442266e-03, 2.673116e-01, 4.210721e-01, 3.350967e-03, 1.999945e-01, 4.575988e-02, 7.014524e-02, 6.613999e-01, 1.201072e+00, 2.577855e-01, 1.513219e-01, 5.192294e-01, 2.095515e-01,
2.000000e+00	6.046465e-01, 5.928071e-01, 5.009726e-03, 3.588787e-03, 6.488649e-01, 1.239368e+00, 9.677335e-02, 4.455960e-03, 3.009833e-01, 3.770832e-01, 1.912803e-03, 1.597897e-01, 3.530963e-02, 3.920859e-02, 6.272043e-01, 9.469977e-01, 3.560382e-01, 9.049061e-02, 5.091523e-01, 1.442096e-01,
0.000000e+00	1.021776e+00, 3.257057e+00, 4.532132e-01, 1.437908e+00, 3.934885e-01, 2.144147e+00, 7.787511e-01, 5.883849e-01, 5.513707e-02, 1.686509e-01, 2.549016e+00, 1.101563e-01, 2.535526e+00, 3.397496e-01, 2.933827e+00, 1.704330e+00, 1.386294e+00, 9.563144e-01, 7.803024e-01, 7.527905e-02,
2.000000e-01	5.852571e-01, 1.926388e+00, 4.651099e-01, 1.246570e+00, 5.574139e-01, 1.730979e+00, 5.733819e-01, 9.698181e-01, 3.951577e-01, 1.929860e-01, 1.998215e+00, 1.080267e-01, 1.371320e+00, 1.897195e-01, 2.120264e+00, 1.128664e+00, 9.178245e-01, 6.566152e-01, 5.307319e-01, 1.018246e-01,
4.000000e-01	4.122124e-01, 1.547831e+00, 3.308731e-01, 9.735054e-01, 5.660808e-01, 1.385336e+00, 2.899918e-01, 9.116665e-01, 7.492542e-01, 2.353034e-01, 1.252750e+00, 7.136950e-02, 1.044007e+00, 1.420075e-01, 2.056037e+00, 7.413352e-01, 8.413237e-01, 6.189195e-01, 3.429496e-01, 8.785949e-02,
6.000000e-01	2.332605e-01, 1.187414e+00, 2.595457e-01, 5.985993e-01, 6.078104e-01, 1.417150e+00, 2.421029e-01, 1.182463e+00, 9.936319e-01, 1.885866e-01, 6.547680e-01, 5.200645e-02, 7.178230e-01, 8.402640e-02, 1.470884e+00, 5.722991e-01, 6.173259e-01, 3.424590e-01, 2.819466e-01, 6.614955e-02,
8.000000e-01	2.325301e-01, 9.587378e-01, 1.397012e-01, 4.228483e-01, 7.550654e-01, 1.000435e+00, 1.314906e-01, 1.290975e+00, 9.074386e-01, 1.275074e-01, 4.855813e-01, 3.550379e-02, 4.843471e-01, 5.313139e-02, 8.849664e-01, 5.098277e-01, 4.223024e-01, 3.920175e-01, 3.745103e-01, 5.691939e-02,
1.000000e+00	3.788085e-01, 8.491713e-01, 9.042607e-02, 3.194407e-01, 7.728805e-01, 8.543499e-01, 1.179288e-01, 1.278925e+00, 8.709518e-01, 9.965908e-02, 2.462399e-01, 2.812554e-02, 3.003405e-01, 2.647873e-02, 7.730151e-01, 5.854203e-01, 3.779255e-01, 3.007949e-01, 3.983290e-01, 5.159030e-02,
1.200000e+00	5.924451e-01, 8.303702e-01, 4.823909e-02, 1.986723e-01, 7.488236e-01, 1.045958e+00, 7.971122e-02, 1.498866e+00, 6.494193e-01, 5.998681e-02, 1.199504e-01, 1.774226e-02, 1.707175e-01, 1.954141e-02, 5.308798e-01, 8.077448e-01, 3.116257e-01, 2.867105e-01, 4.369180e-01, 4.083612e-02,
1.400000e+00	6.753667e-01, 6.176944e-01, 3.042323e-02, 1.532343e-01, 6.687183e-01, 1.185699e+00, 5.727644e-02, 1.335641e+00, 4.925606e-01, 4.424313e-02, 7.783407e-02, 1.339811e-02, 1.563098e-01, 1.300935e-02, 4.453937e-01, 9.935613e-01, 2.695724e-01, 3.911844e-01, 4.496030e-01, 3.758684e-02,
1.600000e+00	6.359399e-01, 7.052994e-01, 1.884032e-02, 1.263402e-01, 5.942569e-01, 1.116486e+00, 4.313242e-02, 1.482776e+00, 3.819448e-01, 3.648675e-02, 5.153345e-02, 8.773476e-03, 9.664295e-02, 7.240787e-03, 2.897816e-01, 9.588401e-01, 2.792290e-01, 4.411247e-01, 4.837283e-01, 4.025733e-02,
1.800000e+00	6.185434e-01, 6.383269e-01, 1.177634e-02, 9.977432e-02, 7.163931e-01, 1.399811e+00, 2.945576e-02, 1.386209e+00, 2.896543e-01, 2.342962e-02, 2.291110e-02, 7.140865e-03, 6.453638e-02, 4.292805e-03, 2.676808e-01, 1.192957e+00, 2.639677e-01, 5.332196e-01, 4.945157e-01, 3.557333e-02,
2.000000e+00	8.402362e-01, 5.385195e-01, 9.811320e-03, 6.285610e-02, 7.577044e-01, 1.466593e+00, 2.355080e-02, 1.415280e+00, 2.607763e-01, 1.596433e-02, 1.559223e-02, 4.553498e-03, 4.286383e-02, 3.109835e-03, 1.333015e-01, 1.157604e+00, 2.880526e-01, 6.913698e-01, 4.497482e-01, 2.822013e-02,
0.000000e+00	1.959948e+00, 6.950532e-01, 2.719721e+00, 9.002099e-01, 1.847745e-01, 4.307128e-01, 1.198146e+00, 1.385278e+00, 1.185945e-01, 2.790291e+00, 5.055630e-01, 1.548086e+00, 3.596998e-01, 2.181907e+00, 1.484549e+00, 1.631347e+00, 1.186634e+00, 1.655097e+00, 2.902840e+00, 1.351440e+00,
2.000000e-01	1.007590e+00, 5.439243e-01, 1.527905e+00, 9.859878e-01, 4.810441e-01, 9.667710e-01, 1.387432e+00, 1.450736e+00, 4.520280e-01, 1.543695e+00, 3.625136e-01, 1.203681e+00, 4.763866e-01, 2.023051e+00, 1.207864e+00, 9.256163e-01, 7.253694e-01, 2.001945e+00, 1.643470e+00, 1.812490e+00,
4.000000e-01	7.553431e-01, 3.561229e-01, 9.996302e-01, 6.638182e-01, 4.540481e-01, 9.610823e-01, 1.385405e+00, 8.470557e-01, 6.164213e-01, 9.884343e-01, 2.147664e-01, 1.015721e+00, 5.059961e-01, 1.423866e+00, 1.097776e+00, 8.711866e-01, 4.279043e-01, 1.784586e+00, 1.460300e+00, 1.674462e+00,
6.000000e-01	5.694731e-01, 1.969069e-01, 4.745017e-01, 4.704383e-01, 5.954315e-01, 9.977892e-01, 1.182673e+00, 5.790051e-01, 5.997924e-01, 7.084312e-01, 9.384552e-02, 1.003309e+00, 6.011739e-01, 1.201613e+00, 9.978195e-01, 8.112779e-01, 2.972818e-01, 1.257969e+00, 8.310259e-01, 1.914210e+00,
8.000000e-01	7.447741e-01, 1.850133e-01, 2.362139e-01, 3.165716e-01, 5.663410e-01, 1.117462e+00, 1.067734e+00, 6.060853e-01, 5.792532e-01, 6.343945e-01, 8.012388e-02, 1.068090e+00, 6.226694e-01, 9.937695e-01, 8.034913e-01, 8.199689e-01, 2.335033e-01, 1.408312e+00, 7.583542e-01, 1.715761e+00,
1.000000e+00	6.731044e-01, 1.685525e-01, 1.228499e-01, 1.909445e-01, 6.392066e-01, 1.212303e+00, 1.476958e+00, 5.740756e-01, 5.170566e-01, 4.385528e-01, 4.120542e-02, 1.002762e+00, 5.827084e-01, 1.237261e+00, 9.457955e-01, 9.524653e-01, 2.858845e-01, 1.459785e+00, 5.967388e-01, 1.036955e+00,
1.200000e+00	6.727747e-01, 1.919609e-01, 9.141134e-02, 1.475163e-01, 6.518819e-01, 1.008974e+00, 1.192933e+00, 3.981043e-01, 4.729860e-01, 4.845152e-01, 2.580412e-02, 1.004635e+00, 6.628577e-01, 9.410326e-01, 8.860313e-01, 1.036228e+00, 3.191648e-01, 9.006391e-01, 6.095003e-01, 1.225041e+00,
1.400000e+00	6.256698e-01, 2.136490e-01, 5.015002e-02, 8.482652e-02, 5.368945e-01, 1.099905e+00, 1.018287e+00, 2.647057e-01, 4.137548e-01, 4.608460e-01, 1.609577e-02, 9.146463e-01, 4.861171e-01, 1.035880e+00, 7.507236e-01, 9.115238e-01, 2.960375e-01, 8.636088e-01, 6.183670e-01, 9.148777e-01,
1.600000e+00	7.517360e-01, 2.961766e-01, 3.498254e-02, 8.269550e-02, 6.562559e-01, 1.357225e+00, 7.787721e-01, 1.998261e-01, 4.391848e-01, 4.346247e-01, 1.023557e-02, 7.256718e-01, 3.010567e-01, 6.912488e-01, 7.756030e-01, 1.114298e+00, 3.108357e-01, 6.824724e-01, 5.081821e-01, 7.906197e-01,
1.800000e+00	6.919200e-01, 3.476895e-01, 2.128531e-02, 5.310390e-02, 4.908933e-01, 1.358286e+00, 6.585172e-01, 1.467441e-01, 3.858406e-01, 3.984419e-01, 6.419846e-03, 4.038955e-01, 2.359273e-01, 4.052449e-01, 7.769225e-01, 1.201575e+00, 3.350458e-01, 4.179844e-01, 4.263659e-01, 7.059190e-01,
2.000000e+00	7.102259e-01, 4.498172e-01, 1.117373e-02, 3.238529e-02, 6.724690e-01, 1.114255e+00, 4.186880e-01, 1.021572e-01, 3.176274e-01, 3.996714e-01, 3.813321e-03, 3.848196e-01, 1.559830e-01, 3.538305e-01, 7.154004e-01, 8.926872e-01, 2.960905e-01, 3.621268e-01, 5.217385e-01, 4.771724e-01,
0.000000e+00	2.040459e+00, 1.322990e+00, 1.988524e+00, 8.400855e-01, 2.874387e+00, 1.840333e+00, 2.687053e+00, 1.960273e+00, 1.481093e+00, 1.644394e+00, 1.877302e-01, 2.963564e+00, 2.334599e+00, 3.163585e+00, 2.070419e+00, 1.951870e+00, 2.507464e+00, 2.632626e+00, 1.203774e+00, 1.016228e+00,
2.000000e-01	1.451934e+00, 1.089984e+00, 1.376816e+00, 8.433644e-01, 1.758088e+00, 1.530798e+00, 2.406444e+00, 1.458374e+00, 1.550755e+00, 1.022847e+00, 5.315833e-01, 2.027756e+00, 1.991632e+00, 1.981015e+00, 1.549019e+00, 1.311719e+00, 1.353284e+00, 1.545178e+00, 1.172300e+00, 1.271515e+00,
4.000000e-01	8.918132e-01, 7.223036e-01, 1.217674e+00, 7.519811e-01, 1.062198e+00, 8.210617e-01, 1.665750e+00, 1.736128e+00, 1.502625e+00, 5.751118e-01, 5.796443e-01, 1.910610e+00, 1.781640e+00, 1.586700e+00, 1.043906e+00, 8.689755e-01, 9.458953e-01, 1.667580e+00, 8.764902e-01, 1.443474e+00,
6.000000e-01	8.148977e-01, 4.525295e-01, 6.885173e-01, 8.088552e-01, 8.250169e-01, 6.498300e-01, 1.937079e+00, 1.779236e+00, 1.394837e+00, 3.531962e-01, 3.813333e-01, 1.465277e+00, 1.229639e+00, 1.343481e+00, 7.790659e-01, 8.854911e-01, 5.950806e-01, 1.621035e+00, 9.356329e-01, 1.005661e+00,
8.000000e-01	8.251623e-01, 2.958001e-01, 4.554357e-01, 6.434127e-01, 6.696194e-01, 5.212406e-01, 1.319983e+00, 1.902963e+00, 8.196909e-01, 2.449926e-01, 2.451648e-01, 1.368481e+00, 9.405327e-01, 1.260411e+00, 5.519928e-01, 9.697451e-01, 4.105059e-01, 1.461485e+00, 8.349589e-01, 9.326534e-01,
1.000000e+00	8.883459e-01, 3.008839e-01, 2.110209e-01, 3.821904e-01, 6.799427e-01, 7.210337e-01, 1.010106e+00, 1.859467e+00, 7.771967e-01, 1.199896e-01, 1.263808e-01, 1.243320e+00, 9.426640e-01, 1.363899e+00, 3.604627e-01, 1.205560e+00, 2.170551e-01, 1.193819e+00, 7.005514e-01, 8.051582e-01,
1.200000e+00	9.563981e-01, 3.232874e-01, 1.293170e-01, 3.729288e-01, 7.118699e-01, 8.925975e-01, 8.947253e-01, 1.366115e+00, 5.755205e-01, 6.636184e-02, 8.590630e-02, 8.823886e-01, 7.927817e-01, 9.239122e-01, 2.690434e-01, 7.349353e-01, 1.573551e-01, 1.352290e+00, 5.527791e-01, 6.607561e-01,
1.400000e+00	7.929421e-01, 4.791459e-01, 6.780113e-02, 1.802328e-01, 7.668365e-01, 9.435073e-01, 5.913395e-01, 1.510188e+00, 5.115494e-01, 4.257311e-02, 4.299465e-02, 6.557543e-01, 5.312502e-01, 6.269499e-01, 2.098854e-01, 1.020827e+00, 1.454506e-01, 1.118618e+00, 5.241976e-01, 5.458658e-01,
1.600000e+00	8.249995e-01, 4.979514e-01, 3.670711e-02, 1.638156e-01, 7.062478e-01, 9.835215e-01, 4.559830e-01, 1.388091e+00, 3.405113e-01, 2.907142e-02, 2.560679e-02, 5.008487e-01, 6.513987e-01, 2.705613e-01, 1.723294e-01, 1.004062e+00, 1.979653e-01, 1.231595e+00, 5.709217e-01, 3.542693e-01,
1.800000e+00	9.091766e-01, 5.544599e-01, 2.365937e-02, 1.272608e-01, 7.399681e-01, 1.046085e+00, 3.133975e-01, 1.341613e+00, 2.387709e-01, 1.904790e-02, 1.396054e-02, 2.571569e-01, 4.960128e-01, 2.169521e-01, 1.193332e-01, 1.231955e+00, 2.027170e-01, 9.274188e-01, 3.690195e-01, 3.934404e-01,
2.000000e+00	8.229440e-01, 6.605208e-01, 1.172718e-02, 8.347961e-02, 6.608697e-01, 1.111138e+00, 2.170196e-01, 1.379376e+00, 1.825911e-01, 1.200801e-02, 9.059188e-03, 2.293955e-01, 4.526797e-01, 1.287983e-01, 8.597658e-02, 1.428017e+00, 3.058388e-01, 1.202198e+00, 4.963391e-01, 3.433766e-01,
0.000000e+00	3.654071e-01, 2.764625e+00, 5.163853e-01, 2.188368e+00, 1.388344e+00, 2.688666e+00, 2.246879e+00, 1.007739e+00, 7.560608e-01, 1.508806e+00, 2.137237e-02, 2.176056e+00, 8.090518e-01, 1.918066e-01, 3.146118e-01, 1.107411e+00, 8.600303e-01, 1.501644e+00, 3.006800e+00, 2.381852e+00,
2.000000e-01	5.654982e-01, 2.206266e+00, 3.768223e-01, 1.367748e+00, 8.886662e-01, 1.874566e+00, 2.287982e+00, 1.150465e+00, 6.585804e-01, 8.751402e-01, 8.393829e-02, 1.950408e+00, 5.853552e-01, 6.111875e-01, 2.685080e-01, 1.195067e+00, 7.741860e-01, 1.346885e+00, 2.194735e+00, 2.780440e+00,
4.000000e-01	7.174425e-01, 1.720116e+00, 2.550367e-01, 9.917656e-01, 8.695180e-01, 1.747179e+00, 1.793506e+00, 1.338832e+00, 5.121952e-01, 5.078593e-01, 5.234026e-02, 1.785106e+00, 6.892027e-01, 7.409239e-01, 2.255946e-01, 1.188314e+00, 4.857869e-01, 1.423701e+00, 1.292883e+00, 3.072011e+00,
6.000000e-01	7.220837e-01, 9.770006e-01, 1.812890e-01, 6.706665e-01, 7.016195e-01, 1.415800e+00, 1.579839e+00, 1.408736e+00, 3.244535e-01, 3.466602e-01, 4.550417e-02, 1.448300e+00, 5.325149e-01, 7.881650e-01, 1.602054e-01, 1.271844e+00, 5.035621e-01, 1.184111e+00, 9.672722e-01, 2.911422e+00,
8.000000e-01	7.841041e-01, 1.061105e+00, 9.459685e-02, 5.438011e-01, 5.990292e-01, 1.625628e+00, 1.882772e+00, 1.366494e+00, 2.497068e-01, 2.162816e-01, 2.484805e-02, 1.352204e+00, 5.563980e-01, 1.068109e+00, 1.370654e-01, 1.105394e+00, 4.327335e-01, 9.769085e-01, 6.746451e-01, 2.564826e+00,
1.000000e+00	7.360807e-01, 8.449105e-01, 5.879395e-02, 3.538261e-01, 7.871728e-01, 1.306624e+00, 1.491745e+00, 1.292093e+00, 2.196911e-01, 1.107460e-01, 1.575575e-02, 8.991102e-01, 6.244777e-01, 1.099292e+00, 9.788452e-02, 1.328398e+00, 4.679587e-01, 1.107131e+00, 5.249568e-01, 1.753020e+00,
1.200000e+00	9.677432e-01, 8.646550e-01, 3.517976e-02, 2.784319e-01, 7.791775e-01, 1.603428e+00, 1.349291e+00, 1.504981e+00, 1.737240e-01, 8.401135e-02, 9.237900e-03, 1.112610e+00, 5.515104e-01, 9.473922e-01, 7.962160e-02, 1.178665e+00, 4.206783e-01, 1.141345e+00, 6.199570e-01, 1.719374e+00,
1.400000e+00	8.420872e-01, 7.153435e-01, 2.658373e-02, 2.363879e-01, 7.461972e-01, 1.354489e+00, 1.378805e+00, 1.440346e+00, 1.083082e-01, 5.163094e-02, 6.599175e-03, 8.901244e-01, 4.915358e-01, 8.821786e-01, 6.158752e-02, 9.800002e-01, 3.978514e-01, 1.196913e+00, 4.620387e-01, 1.300510e+00,
1.600000e+00	8.602569e-01, 9.357951e-01, 2.012537e-02, 1.686327e-01, 6.268334e-01, 1.401383e+00, 1.172806e+00, 1.601688e+00, 9.573304e-02, 2.938414e-02, 4.600229e-03, 9.407182e-01, 5.144302e-01, 1.004967e+00, 4.325804e-02, 1.331410e+00, 3.356662e-01, 1.305052e+00, 5.629152e-01, 9.328888e-01,
1.800000e+00	8.812186e-01, 6.930793e-01, 1.474373e-02, 1.181171e-01, 7.521698e-01, 1.287088e+00, 9.425624e-01, 1.537093e+00, 7.706541e-02, 2.234858e-02, 3.146623e-03, 6.446769e-01, 3.771813e-01, 1.022777e+00, 3.867745e-02, 1.341501e+00, 4.052465e-01, 1.194620e+00, 4.510030e-01, 8.396551e-01,
2.000000e+00	8.846593e-01, 7.183238e-01, 1.053881e-02, 1.083229e-01, 6.359609e-01, 1.177155e+00, 7.086691e-01, 1.207968e+00, 5.218082e-02, 1.423086e-02, 2.616205e-03, 6.195925e-01, 4.390380e-01, 5.530511e-01, 2.804446e-02, 1.274379e+00, 3.751573e-01, 1.176418e+00, 4.520741e-01, 6.672503e-01,
0.000000e+00	9.251599e-01, 7.034088e-02, 1.081003e+00, 2.375353e+00, 1.719432e+00, 1.461578e+00, 1.032121e+00, 1.201947e+00, 7.645759e-01, 3.003469e+00, 1.209285e+00, 8.513733e-01, 5.822298e-01, 1.313412e+00, 2.089223e+00, 1.334401e+00, 2.125096e+00, 1.244760e+00, 1.201291e+00, 1.524586e+00,
2.000000e-01	6.045376e-01, 3.571762e-02, 1.045544e+00, 2.304993e+00, 1.167587e+00, 1.387987e+00, 1.086432e+00, 6.547574e-01, 8.829635e-01, 1.945745e+00, 1.056810e+00, 6.629317e-01, 6.075216e-01, 9.466898e-01, 1.453416e+00, 9.315806e-01, 1.335602e+00, 1.424410e+00, 8.788429e-01, 1.106355e+00,
4.000000e-01	3.473515e-01, 3.518283e-02, 7.414304e-01, 1.734609e+00, 7.809831e-01, 9.796681e-01, 1.075498e+00, 4.563715e-01, 1.274825e+00, 1.153875e+00, 1.030566e+00, 6.353390e-01, 5.430241e-01, 8.930939e-01, 1.294647e+00, 4.302113e-01, 9.803904e-01, 1.239677e+00, 5.518060e-01, 1.137047e+00,
6.000000e-01	2.559419e-01, 2.727653e-02, 5.455589e-01, 1.105750e+00, 8.180862e-01, 7.482386e-01, 8.544918e-01, 3.790928e-01, 1.143946e+00, 9.306695e-01, 6.110782e-01, 7.074408e-01, 6.120676e-01, 8.529545e-01, 1.081939e+00, 4.097913e-01, 6.823223e-01, 9.978641e-01, 3.764349e-01, 8.254042e-01,
8.000000e-01	2.429872e-01, 2.255846e-02, 3.121681e-01, 7.090333e-01, 6.865904e-01, 6.961310e-01, 7.880643e-01, 1.925471e-01, 1.464501e+00, 8.229149e-01, 3.748929e-01, 5.159596e-01, 4.389872e-01, 6.095594e-01, 1.007239e+00, 3.497156e-01, 4.452143e-01, 8.083059e-01, 4.705214e-01, 6.201769e-01,
1.000000e+00	2.706766e-01, 2.105120e-02, 1.678464e-01, 4.086474e-01, 7.198053e-01, 4.502237e-01, 5.640281e-01, 1.414716e-01, 1.009339e+00, 5.696248e-01, 1.849729e-01, 3.318106e-01, 2.802549e-01, 3.792443e-01, 1.006421e+00, 3.837948e-01, 1.902334e-01, 6.333770e-01, 4.214920e-01, 6.658913e-01,
1.200000e+00	3.737614e-01, 2.424865e-02, 9.401332e-02, 2.732761e-01, 7.549047e-01, 4.725144e-01, 3.868068e-01, 1.267495e-01, 9.588065e-01, 5.038808e-01, 1.057430e-01, 2.994461e-01, 2.094535e-01, 2.450458e-01, 9.637600e-01, 5.133237e-01, 1.225798e-01, 4.425235e-01, 4.779605e-01, 4.227696e-01,
1.400000e+00	4.989836e-01, 5.172290e-02, 4.386506e-02, 1.852302e-01, 7.221101e-01, 5.686643e-01, 3.409937e-01, 7.976345e-02, 8.831454e-01, 4.686390e-01, 5.956850e-02, 1.817996e-01, 1.479331e-01, 1.318862e-01, 8.457199e-01, 5.270613e-01, 7.142218e-02, 3.037254e-01, 5.239159e-01, 4.016032e-01,
1.600000e+00	5.542915e-01, 1.041343e-01, 2.597939e-02, 1.568467e-01, 7.909680e-01, 6.971357e-01, 2.265725e-01, 5.801743e-02, 8.006558e-01, 4.076194e-01, 3.543666e-02, 1.407566e-01, 8.117063e-02, 8.992137e-02, 8.283281e-01, 9.715446e-01, 5.829917e-02, 2.449848e-01, 4.542295e-01, 3.610990e-01,
1.800000e+00	5.893264e-01, 1.452163e-01, 1.498371e-02, 1.050706e-01, 7.415274e-01, 7.351016e-01, 1.442996e-01, 4.101924e-02, 6.031803e-01, 4.225105e-01, 2.503187e-02, 8.386974e-02, 6.170790e-02, 5.723114e-02, 9.200772e-01, 9.485897e-01, 8.662221e-02, 2.186304e-01, 5.139791e-01, 3.100829e-01,
2.000000e+00	7.727114e-01, 2.406163e-01, 1.061949e-02, 6.872245e-02, 7.133814e-01, 1.134022e+00, 1.070845e-01, 2.817163e-02, 7.137974e-01, 3.865924e-01, 1.216886e-02, 7.840846e-02, 3.534726e-02, 4.139339e-02, 7.410707e-01, 8.385340e-01, 1.166243e-01, 1.727748e-01, 4.144742e-01, 2.177990e-01,
0.000000e+00	3.290893e-01, 2.273945e+00, 1.337440e+00, 1.645512e+00, 1.074111e+00, 5.440436e-01, 2.143285e+00, 1.780000e-01, 2.386079e+00, 1.754808e+00, 1.254332e+00, 1.278519e+00, 1.444520e+00, 1.083844e+00, 4.042000e-01, 1.775164e+00, 2.520664e+00, 9.967443e-01, 1.033321e+00, 8.586746e-01,
2.000000e-01	3.978345e-01, 1.699779e+00, 1.142975e+00, 1.469983e+00, 7.090312e-01, 4.011345e-01, 1.999585e+00, 1.242838e-01, 1.554543e+00, 1.459753e+00, 1.094654e+00, 1.229496e+00, 1.229009e+00, 1.336618e+00, 3.998552e-01, 1.621876e+00, 1.361395e+00, 8.851906e-01, 9.282949e-01, 1.078552e+00,
4.000000e-01	5.856881e-01, 1.086601e+00, 9.234584e-01, 7.579076e-01, 7.721827e-01, 3.269575e-01, 1.602836e+00, 7.706353e-02, 1.209117e+00, 1.009398e+00, 7.378992e-01, 1.169155e+00, 7.951324e-01, 1.084394e+00, 4.460089e-01, 1.787714e+00, 9.597976e-01, 6.138300e-01, 6.451087e-01, 9.703823e-01,
6.000000e-01	5.835976e-01, 7.602657e-01, 4.887174e-01, 5.463829e-01, 7.449273e-01, 3.428225e-01, 1.115262e+00, 4.816167e-02, 9.551442e-01, 8.257916e-01, 5.249903e-01, 7.893123e-01, 5.300040e-01, 1.120142e+00, 6.119727e-01, 1.461587e+00, 4.893280e-01, 4.296516e-01, 6.322396e-01, 7.320631e-01,
8.000000e-01	7.170769e-01, 5.041433e-01, 3.225532e-01, 4.262791e-01, 6.173358e-01, 5.001865e-01, 6.960115e-01, 3.753332e-02, 8.263197e-01, 5.510549e-01, 2.511626e-01, 7.285867e-01, 3.655880e-01, 7.640278e-01, 6.788206e-01, 1.248211e+00, 2.870454e-01, 3.817435e-01, 5.396709e-01, 5.995127e-01,
1.000000e+00	8.739176e-01, 3.417703e-01, 1.570606e-01, 3.059875e-01, 6.705993e-01, 8.550510e-01, 5.710387e-01, 2.757072e-02, 6.579640e-01, 5.625124e-01, 1.504445e-01, 5.519530e-01, 2.439748e-01, 6.064684e-01, 5.790975e-01, 1.431165e+00, 2.153810e-01, 3.059098e-01, 5.346492e-01, 4.610046e-01,
1.200000e+00	7.254380e-01, 3.295982e-01, 9.910229e-02, 2.204692e-01, 6.726950e-01, 1.015858e+00, 3.743339e-01, 1.736538e-02, 5.877200e-01, 4.895140e-01, 9.714737e-02, 3.711016e-01, 1.741560e-01, 3.475762e-01, 6.093808e-01, 1.006215e+00, 1.612262e-01, 2.261437e-01, 6.132608e-01, 3.150759e-01,
1.400000e+00	7.918782e-01, 4.631892e-01, 4.835791e-02, 1.218992e-01, 6.815367e-01, 1.024414e+00, 2.774879e-01, 1.250330e-02, 3.533030e-01, 3.872940e-01, 5.168454e-02, 3.069773e-01, 1.074702e-01, 1.926469e-01, 7.447500e-01, 1.421582e+00, 2.054782e-01, 1.628250e-01, 5.510963e-01, 3.130527e-01,
1.600000e+00	6.822906e-01, 4.310142e-01, 2.939157e-02, 8.189976e-02, 6.374726e-01, 1.045965e+00, 2.256052e-01, 9.319309e-03, 3.178793e-01, 4.179506e-01, 2.792184e-02, 1.899275e-01, 6.118291e-02, 1.495721e-01, 5.886560e-01, 1.179759e+00, 2.174303e-01, 1.174468e-01, 5.532932e-01, 2.721357e-01,
1.800000e+00	7.175382e-01, 6.353505e-01, 1.906440e-02, 6.195595e-02, 8.069905e-01, 1.287383e+00, 1.546710e-01, 6.129015e-03, 2.829368e-01, 4.565003e-01, 1.976796e-02, 1.414161e-01, 4.011624e-02, 7.909987e-02, 7.482127e-01, 1.235301e+00, 2.427174e-01, 6.404628e-02, 4.507679e-01, 2.693678e-01,
2.000000e+00	6.734824e-01, 5.320985e-01, 1.256922e-02, 3.636540e-02, 7.852292e-01, 1.229677e+00, 1.116827e-01, 4.398509e-03, 2.780031e-01, 4.898373e-01, 9.594352e-03, 9.092364e-02, 2.704637e-02, 5.123955e-02, 7.282309e-01, 1.009585e+00, 2.696278e-01, 6.810895e-02, 4.607877e-01, 1.862790e-01,
