# Supplementary material for: Inference of Vohradský's Models of Genetic Networks by Solving Two-Dimensional Function Optimization Problems
Source: PLoS One. 2013 Dec 30;8(12):e83308. doi: 10.1371/journal.pone.0083308 (PMC3875442; doi:10.1371/journal.pone.0083308)
Supplement: Text S2 — Time-series data used in the ‘Inference in noisy environment’ section (compressed by gzip). (GZ) [file pone.0083308.s002.gz › time_series_data/gene20/100sets/tc.dat520]

Time "G0" "G1" "G2" "G3" "G4" "G5" "G6" "G7" "G8" "G9" "G10" "G11" "G12" "G13" "G14" "G15" "G16" "G17" "G18" "G19"
0.000000e+00	2.904909e+00, 1.743803e+00, 9.564141e-01, 1.549727e+00, 2.216010e+00, 1.789237e+00, 2.695648e+00, 2.671261e-01, 9.614902e-01, 6.744739e-01, 4.767382e-01, 2.790089e+00, 2.341715e+00, 2.271141e+00, 3.585917e-01, 2.283038e+00, 9.422353e-01, 1.301538e+00, 3.554046e-01, 2.266000e+00,
2.000000e-01	2.227994e+00, 1.258652e+00, 5.229261e-01, 9.578261e-01, 1.711910e+00, 1.572126e+00, 2.337590e+00, 2.060195e-01, 9.743070e-01, 4.842528e-01, 4.215631e-01, 1.841657e+00, 1.681386e+00, 1.830204e+00, 3.585737e-01, 1.750895e+00, 1.042372e+00, 1.046119e+00, 5.130787e-01, 1.404314e+00,
4.000000e-01	1.249411e+00, 9.759034e-01, 3.086792e-01, 5.286232e-01, 1.263976e+00, 1.140223e+00, 1.873992e+00, 2.111199e-01, 1.126264e+00, 2.992429e-01, 2.459677e-01, 1.161074e+00, 1.115491e+00, 1.478139e+00, 4.045099e-01, 1.421707e+00, 1.516765e+00, 5.880314e-01, 6.638857e-01, 8.562807e-01,
6.000000e-01	6.769772e-01, 7.021686e-01, 2.215880e-01, 3.672431e-01, 9.778102e-01, 1.026737e+00, 1.634072e+00, 1.832529e-01, 9.683942e-01, 1.855981e-01, 2.032563e-01, 1.066821e+00, 9.078847e-01, 1.124900e+00, 5.362529e-01, 1.160387e+00, 1.106211e+00, 3.457714e-01, 7.132986e-01, 5.603270e-01,
8.000000e-01	6.499605e-01, 6.275642e-01, 3.331660e-01, 1.963489e-01, 8.353616e-01, 1.026230e+00, 1.444919e+00, 1.834837e-01, 9.426150e-01, 2.295652e-01, 1.974215e-01, 7.647348e-01, 7.986449e-01, 9.803313e-01, 4.788784e-01, 7.218675e-01, 1.127443e+00, 2.515086e-01, 6.687221e-01, 3.717259e-01,
1.000000e+00	3.585507e-01, 5.063229e-01, 3.332073e-01, 1.395136e-01, 8.754464e-01, 8.482320e-01, 1.467973e+00, 2.438601e-01, 7.661029e-01, 4.741263e-01, 4.510772e-01, 8.935649e-01, 8.462581e-01, 6.160686e-01, 4.592824e-01, 3.820373e-01, 8.089376e-01, 2.835219e-01, 7.865366e-01, 2.878748e-01,
1.200000e+00	1.978540e-01, 3.764590e-01, 5.137970e-01, 8.412429e-02, 6.105240e-01, 9.357393e-01, 1.139601e+00, 3.536024e-01, 7.528634e-01, 6.958643e-01, 7.543335e-01, 8.087875e-01, 7.450108e-01, 3.811563e-01, 4.061348e-01, 2.597492e-01, 5.783474e-01, 3.650963e-01, 6.011964e-01, 1.803182e-01,
1.400000e+00	1.283343e-01, 2.905532e-01, 5.130905e-01, 6.528559e-02, 6.877137e-01, 1.008067e+00, 1.201385e+00, 4.364166e-01, 6.149203e-01, 7.948054e-01, 8.041995e-01, 7.810633e-01, 7.475513e-01, 2.576215e-01, 4.632776e-01, 2.413606e-01, 4.313256e-01, 4.564806e-01, 3.933864e-01, 1.242360e-01,
1.600000e+00	7.712380e-02, 4.091405e-01, 4.988898e-01, 6.862801e-02, 6.047554e-01, 7.312000e-01, 9.285472e-01, 5.173889e-01, 5.811500e-01, 8.013633e-01, 1.139484e+00, 8.684072e-01, 7.827226e-01, 1.724197e-01, 3.779571e-01, 1.338116e-01, 3.981042e-01, 4.847772e-01, 1.848523e-01, 9.213626e-02,
1.800000e+00	4.051948e-02, 4.439409e-01, 5.160502e-01, 1.367755e-01, 5.688602e-01, 7.748470e-01, 9.919013e-01, 6.575340e-01, 4.698002e-01, 8.361958e-01, 1.222448e+00, 8.661385e-01, 7.501215e-01, 1.462130e-01, 2.868834e-01, 1.005182e-01, 2.812271e-01, 4.589448e-01, 1.082388e-01, 7.413576e-02,
2.000000e+00	2.543492e-02, 3.775875e-01, 4.160268e-01, 2.989392e-01, 4.816405e-01, 7.622697e-01, 6.679610e-01, 6.188340e-01, 4.216784e-01, 8.507145e-01, 1.357628e+00, 8.292756e-01, 7.922955e-01, 1.045498e-01, 2.240280e-01, 9.013010e-02, 1.961437e-01, 5.569094e-01, 6.970623e-02, 5.765653e-02,
0.000000e+00	7.901878e-01, 1.064998e+00, 1.569796e+00, 4.063190e-02, 3.548382e-01, 1.882789e-01, 2.797268e+00, 3.261668e+00, 5.494584e-01, 6.209979e-01, 1.271144e+00, 2.031358e+00, 4.695835e-01, 2.387369e+00, 2.588265e+00, 1.913888e+00, 1.264385e+00, 2.812656e+00, 1.168432e+00, 2.307618e+00,
2.000000e-01	8.702333e-01, 6.333614e-01, 6.301048e-01, 1.027571e-01, 2.505001e-01, 1.141302e-01, 2.398040e+00, 3.065585e+00, 7.568851e-01, 3.389471e-01, 8.455008e-01, 1.604646e+00, 4.768042e-01, 1.885212e+00, 1.836230e+00, 1.768746e+00, 1.536356e+00, 1.636178e+00, 7.059924e-01, 1.741126e+00,
4.000000e-01	7.981271e-01, 6.699781e-01, 4.526183e-01, 6.090345e-02, 1.503034e-01, 7.287581e-02, 1.947943e+00, 2.473794e+00, 8.556534e-01, 2.144555e-01, 5.393167e-01, 1.246629e+00, 5.412717e-01, 1.481187e+00, 1.128492e+00, 1.189845e+00, 1.477603e+00, 8.927842e-01, 3.058660e-01, 1.614536e+00,
6.000000e-01	4.640557e-01, 5.000841e-01, 4.669669e-01, 3.852227e-02, 1.049277e-01, 3.610319e-02, 1.166770e+00, 1.583275e+00, 8.336445e-01, 1.872875e-01, 6.175605e-01, 9.695774e-01, 6.678444e-01, 1.288004e+00, 9.938888e-01, 5.965770e-01, 1.193821e+00, 4.814669e-01, 1.678647e-01, 1.537562e+00,
8.000000e-01	3.529299e-01, 4.369583e-01, 5.184700e-01, 1.895440e-02, 8.617916e-02, 2.755417e-02, 9.710070e-01, 1.330489e+00, 8.958440e-01, 3.645229e-01, 7.114949e-01, 8.886443e-01, 5.606640e-01, 7.009090e-01, 6.997817e-01, 2.928467e-01, 9.732376e-01, 3.899135e-01, 8.542326e-02, 1.335221e+00,
1.000000e+00	1.621776e-01, 4.198199e-01, 3.977840e-01, 1.444479e-02, 8.789461e-02, 1.582823e-02, 8.063587e-01, 1.163481e+00, 6.786514e-01, 4.905000e-01, 7.629442e-01, 8.254244e-01, 7.227131e-01, 4.407412e-01, 5.054853e-01, 1.992987e-01, 6.782584e-01, 5.382758e-01, 4.651929e-02, 1.432942e+00,
1.200000e+00	1.309684e-01, 5.065162e-01, 4.494286e-01, 3.061902e-02, 1.211567e-01, 8.738993e-03, 6.885300e-01, 1.147083e+00, 5.050420e-01, 6.515793e-01, 9.845844e-01, 7.873106e-01, 7.223056e-01, 3.647954e-01, 4.621597e-01, 1.156897e-01, 5.179801e-01, 4.975035e-01, 2.813440e-02, 1.048141e+00,
1.400000e+00	7.386910e-02, 5.270470e-01, 6.817982e-01, 8.680567e-02, 1.488123e-01, 6.299928e-03, 5.095319e-01, 1.114897e+00, 5.888107e-01, 8.164961e-01, 1.188729e+00, 7.513974e-01, 7.788556e-01, 2.725854e-01, 3.232837e-01, 5.697796e-02, 2.905400e-01, 6.033480e-01, 2.060160e-02, 1.206508e+00,
1.600000e+00	5.150596e-02, 5.793019e-01, 3.587259e-01, 1.990571e-01, 1.741723e-01, 3.412397e-03, 3.463720e-01, 1.044664e+00, 5.328409e-01, 8.462812e-01, 1.253615e+00, 7.409888e-01, 7.824857e-01, 1.843664e-01, 2.365284e-01, 3.437503e-02, 2.448726e-01, 4.708098e-01, 8.722750e-03, 9.782381e-01,
1.800000e+00	3.166543e-02, 6.814064e-01, 5.804676e-01, 3.002356e-01, 1.657874e-01, 2.759564e-03, 3.097892e-01, 8.123987e-01, 3.598581e-01, 9.544944e-01, 1.209685e+00, 7.859856e-01, 7.859225e-01, 9.851304e-02, 1.877651e-01, 2.278230e-02, 1.785520e-01, 5.571373e-01, 6.051390e-03, 7.467841e-01,
2.000000e+00	1.814312e-02, 7.621691e-01, 4.916640e-01, 4.320100e-01, 2.458636e-01, 3.696805e-03, 2.960141e-01, 1.059141e+00, 4.683991e-01, 9.355221e-01, 1.422288e+00, 8.033217e-01, 7.621247e-01, 7.354526e-02, 1.253717e-01, 1.039973e-02, 1.579750e-01, 5.452959e-01, 3.602929e-03, 6.473845e-01,
0.000000e+00	1.235710e+00, 4.164042e-01, 3.982875e-01, 2.161214e+00, 1.386949e+00, 1.685309e+00, 1.372804e+00, 8.416311e-01, 3.078508e+00, 2.264077e+00, 3.422751e-01, 1.185123e+00, 2.275106e+00, 2.963035e+00, 3.680132e-02, 3.371682e-01, 2.024912e+00, 7.289298e-01, 9.812399e-01, 2.634232e+00,
2.000000e-01	1.257300e+00, 2.387920e-01, 4.598357e-01, 1.251370e+00, 1.326575e+00, 9.237252e-01, 1.377086e+00, 6.684793e-01, 2.275445e+00, 1.465172e+00, 2.785375e-01, 1.210912e+00, 1.622137e+00, 2.149030e+00, 2.166608e-01, 5.822910e-01, 1.705349e+00, 3.627614e-01, 9.122717e-01, 1.411143e+00,
4.000000e-01	9.949895e-01, 3.099614e-01, 4.926613e-01, 8.134410e-01, 1.076927e+00, 6.659932e-01, 9.604221e-01, 5.337903e-01, 1.848799e+00, 8.296490e-01, 1.954667e-01, 7.578856e-01, 1.346626e+00, 1.770373e+00, 3.665025e-01, 4.158111e-01, 1.164084e+00, 2.575725e-01, 9.131024e-01, 1.000940e+00,
6.000000e-01	7.047033e-01, 2.657775e-01, 4.892622e-01, 4.257672e-01, 8.001093e-01, 5.523439e-01, 9.239138e-01, 4.315664e-01, 1.373783e+00, 6.549930e-01, 1.334660e-01, 1.080087e+00, 1.261352e+00, 1.094805e+00, 4.485404e-01, 2.327479e-01, 8.575616e-01, 2.960550e-01, 7.584135e-01, 8.561771e-01,
8.000000e-01	4.077459e-01, 3.546470e-01, 4.796975e-01, 2.959704e-01, 7.772142e-01, 5.646221e-01, 7.370723e-01, 3.455966e-01, 1.124276e+00, 5.067360e-01, 3.898937e-01, 9.241415e-01, 1.184689e+00, 8.482911e-01, 4.871636e-01, 1.261945e-01, 6.745887e-01, 4.327542e-01, 7.727022e-01, 4.911259e-01,
1.000000e+00	2.321819e-01, 4.619100e-01, 4.886699e-01, 1.839863e-01, 8.403077e-01, 4.771825e-01, 5.224096e-01, 3.603829e-01, 1.021593e+00, 6.228576e-01, 5.924529e-01, 8.429638e-01, 1.024603e+00, 5.254799e-01, 3.953772e-01, 6.143371e-02, 4.344709e-01, 4.361578e-01, 7.769585e-01, 3.450415e-01,
1.200000e+00	1.431787e-01, 5.989103e-01, 6.066685e-01, 1.166266e-01, 6.668121e-01, 6.014695e-01, 5.041971e-01, 4.652366e-01, 8.052223e-01, 8.412332e-01, 1.028457e+00, 7.181751e-01, 9.689262e-01, 3.888836e-01, 3.838608e-01, 3.739045e-02, 2.661552e-01, 5.293471e-01, 4.305785e-01, 2.134262e-01,
1.400000e+00	1.064646e-01, 6.654564e-01, 4.954449e-01, 1.064376e-01, 5.910908e-01, 6.122028e-01, 4.166311e-01, 4.415966e-01, 7.323910e-01, 6.822102e-01, 1.211611e+00, 8.247944e-01, 8.702000e-01, 2.613038e-01, 3.398129e-01, 2.543899e-02, 2.935871e-01, 5.470350e-01, 2.212386e-01, 1.654020e-01,
1.600000e+00	5.003606e-02, 6.153169e-01, 5.212823e-01, 1.378772e-01, 6.546219e-01, 8.452045e-01, 3.782924e-01, 6.789501e-01, 5.930454e-01, 9.853763e-01, 1.033868e+00, 7.100599e-01, 6.315353e-01, 1.943347e-01, 3.329343e-01, 1.520531e-02, 1.682779e-01, 5.678619e-01, 1.130542e-01, 1.053056e-01,
1.800000e+00	4.007528e-02, 5.780392e-01, 5.508148e-01, 2.800644e-01, 5.733882e-01, 7.906365e-01, 4.754136e-01, 7.425740e-01, 5.284350e-01, 9.039651e-01, 1.434843e+00, 7.380493e-01, 8.058135e-01, 1.121988e-01, 2.423843e-01, 8.302934e-03, 1.275243e-01, 5.675198e-01, 6.454725e-02, 8.074875e-02,
2.000000e+00	2.414819e-02, 6.878226e-01, 4.751822e-01, 3.414853e-01, 5.637876e-01, 7.187061e-01, 5.100083e-01, 6.577599e-01, 4.363247e-01, 9.983670e-01, 1.130299e+00, 7.364435e-01, 7.186563e-01, 1.076758e-01, 2.063569e-01, 5.123824e-03, 1.062167e-01, 5.661874e-01, 3.549863e-02, 6.998895e-02,
0.000000e+00	1.353962e+00, 5.113345e-01, 2.218301e+00, 9.525993e-01, 1.750464e+00, 1.356879e+00, 1.556857e+00, 4.004015e-01, 4.921103e-01, 2.603085e+00, 1.576575e+00, 1.945605e+00, 1.659553e+00, 1.719031e+00, 1.586598e+00, 4.548567e-01, 8.765053e-01, 5.076773e-01, 5.594200e-01, 1.656464e+00,
2.000000e-01	1.130284e+00, 3.576865e-01, 1.305689e+00, 7.221328e-01, 1.566852e+00, 6.825206e-01, 1.022659e+00, 5.595128e-01, 7.508232e-01, 1.678385e+00, 1.372124e+00, 1.791692e+00, 1.309223e+00, 1.533030e+00, 9.765184e-01, 7.812980e-01, 6.000592e-01, 5.697246e-01, 6.199249e-01, 1.202970e+00,
4.000000e-01	8.214837e-01, 3.647281e-01, 1.046560e+00, 4.851868e-01, 1.472822e+00, 5.824559e-01, 8.330211e-01, 5.939104e-01, 7.524089e-01, 1.053879e+00, 9.232384e-01, 1.241673e+00, 1.236502e+00, 9.508971e-01, 5.483105e-01, 8.031016e-01, 5.317874e-01, 4.778264e-01, 6.872170e-01, 7.890190e-01,
6.000000e-01	5.095982e-01, 4.197222e-01, 6.971512e-01, 3.647178e-01, 9.340168e-01, 5.466032e-01, 6.013670e-01, 6.262574e-01, 7.514705e-01, 1.149909e+00, 9.412673e-01, 1.247716e+00, 1.010223e+00, 6.896970e-01, 5.028139e-01, 5.599174e-01, 4.663502e-01, 5.193682e-01, 4.184115e-01, 6.119444e-01,
8.000000e-01	2.325473e-01, 5.800607e-01, 6.282462e-01, 1.731120e-01, 9.178459e-01, 5.525479e-01, 5.939183e-01, 6.176053e-01, 9.663269e-01, 8.945351e-01, 1.024658e+00, 9.119027e-01, 8.940387e-01, 5.239484e-01, 3.701638e-01, 2.986762e-01, 3.191657e-01, 6.087882e-01, 2.331465e-01, 3.633933e-01,
1.000000e+00	1.897603e-01, 6.188190e-01, 4.484665e-01, 1.631104e-01, 7.430164e-01, 5.351874e-01, 4.259904e-01, 5.944308e-01, 8.170260e-01, 8.490239e-01, 1.138171e+00, 9.529985e-01, 9.924957e-01, 2.963310e-01, 2.906934e-01, 2.083499e-01, 2.304748e-01, 5.390023e-01, 1.532336e-01, 2.508800e-01,
1.200000e+00	1.141168e-01, 6.208443e-01, 5.348910e-01, 2.420567e-01, 7.237210e-01, 4.992003e-01, 3.765618e-01, 6.807649e-01, 5.870197e-01, 9.802643e-01, 1.175983e+00, 8.332799e-01, 9.080100e-01, 2.415228e-01, 2.551600e-01, 1.146518e-01, 1.551588e-01, 6.122112e-01, 7.465170e-02, 2.057227e-01,
1.400000e+00	6.511159e-02, 5.565517e-01, 5.652099e-01, 2.797187e-01, 6.514780e-01, 5.199554e-01, 2.666359e-01, 6.604998e-01, 7.622218e-01, 9.346251e-01, 1.458737e+00, 8.710908e-01, 8.001150e-01, 1.579142e-01, 2.084333e-01, 5.548771e-02, 9.903960e-02, 5.843767e-01, 3.881991e-02, 2.021850e-01,
1.600000e+00	3.920514e-02, 6.239225e-01, 5.139395e-01, 4.172579e-01, 6.453317e-01, 4.427562e-01, 3.041653e-01, 7.174250e-01, 5.110453e-01, 8.063734e-01, 1.521763e+00, 6.992032e-01, 7.810584e-01, 1.255409e-01, 1.685969e-01, 3.298783e-02, 9.554193e-02, 7.583881e-01, 2.230963e-02, 1.573730e-01,
1.800000e+00	2.228142e-02, 7.367680e-01, 5.872122e-01, 5.133791e-01, 4.703702e-01, 4.776034e-01, 3.942787e-01, 7.670775e-01, 5.313645e-01, 8.034632e-01, 1.166991e+00, 7.091583e-01, 9.140788e-01, 9.421322e-02, 1.105154e-01, 2.006193e-02, 7.780401e-02, 5.649790e-01, 1.187335e-02, 1.351182e-01,
2.000000e+00	1.583554e-02, 8.398788e-01, 5.261088e-01, 5.372632e-01, 4.847735e-01, 4.560335e-01, 3.790333e-01, 6.933020e-01, 5.421412e-01, 8.083801e-01, 1.418722e+00, 8.400955e-01, 8.605380e-01, 5.981197e-02, 9.519352e-02, 1.315097e-02, 5.284786e-02, 6.955964e-01, 6.055415e-03, 1.759061e-01,
0.000000e+00	5.552110e-01, 1.154834e+00, 2.542858e+00, 1.989232e+00, 1.075229e-01, 1.412940e+00, 2.029494e+00, 1.759863e+00, 2.060644e-01, 5.565260e-01, 2.323284e+00, 7.072235e-01, 2.186698e-01, 1.567117e+00, 1.806332e+00, 2.846711e+00, 2.677628e+00, 5.347911e-01, 3.381543e-03, 2.599053e+00,
2.000000e-01	8.523755e-01, 7.964211e-01, 1.125753e+00, 1.635283e+00, 6.689363e-02, 7.789536e-01, 1.899137e+00, 1.242677e+00, 1.777980e-01, 4.565973e-01, 1.304641e+00, 4.883932e-01, 2.566735e-01, 1.417723e+00, 8.331860e-01, 1.984611e+00, 2.276066e+00, 2.985109e-01, 4.117674e-01, 1.958437e+00,
4.000000e-01	8.852845e-01, 7.458941e-01, 6.051850e-01, 8.574051e-01, 7.012576e-02, 3.987066e-01, 1.742646e+00, 1.257388e+00, 1.623260e-01, 3.103112e-01, 1.229319e+00, 4.653765e-01, 3.462400e-01, 1.079455e+00, 5.840733e-01, 1.417699e+00, 2.230324e+00, 1.580476e-01, 4.846728e-01, 1.553928e+00,
6.000000e-01	9.195898e-01, 4.787522e-01, 5.711674e-01, 4.669543e-01, 7.593260e-02, 2.514446e-01, 1.858246e+00, 1.209918e+00, 1.277240e-01, 4.658482e-01, 8.924640e-01, 6.229575e-01, 6.021456e-01, 8.715407e-01, 5.568071e-01, 8.198100e-01, 1.969225e+00, 8.768886e-02, 6.041505e-01, 1.378985e+00,
8.000000e-01	6.877482e-01, 3.866044e-01, 4.762757e-01, 2.903966e-01, 1.529390e-01, 1.585590e-01, 1.592186e+00, 8.950106e-01, 2.007903e-01, 6.587088e-01, 8.433701e-01, 7.264336e-01, 5.924755e-01, 7.968470e-01, 3.922927e-01, 5.824486e-01, 1.579067e+00, 5.660574e-02, 7.088304e-01, 1.261447e+00,
1.000000e+00	4.849158e-01, 3.212651e-01, 4.893345e-01, 1.915339e-01, 2.203721e-01, 1.105330e-01, 1.259675e+00, 8.712263e-01, 1.872643e-01, 8.545797e-01, 1.005860e+00, 6.743384e-01, 6.491974e-01, 4.593370e-01, 4.000268e-01, 3.440716e-01, 9.901066e-01, 6.637203e-02, 6.344287e-01, 8.761656e-01,
1.200000e+00	3.103186e-01, 3.433781e-01, 4.905218e-01, 1.210656e-01, 3.390043e-01, 8.233609e-02, 8.896214e-01, 6.634779e-01, 2.068551e-01, 6.937499e-01, 9.604430e-01, 7.651739e-01, 7.340351e-01, 3.122901e-01, 3.183205e-01, 1.735508e-01, 7.394118e-01, 2.002482e-01, 5.428809e-01, 7.387502e-01,
1.400000e+00	1.700169e-01, 3.985295e-01, 5.767298e-01, 1.043649e-01, 3.650562e-01, 1.169551e-01, 7.670226e-01, 7.776952e-01, 2.459286e-01, 9.943847e-01, 1.240817e+00, 8.135909e-01, 8.574716e-01, 2.279142e-01, 2.394142e-01, 9.247795e-02, 7.133516e-01, 3.896119e-01, 2.379435e-01, 4.453018e-01,
1.600000e+00	1.128756e-01, 5.128943e-01, 5.219357e-01, 1.637025e-01, 4.822451e-01, 1.286023e-01, 5.702254e-01, 8.191384e-01, 1.821306e-01, 9.038471e-01, 1.304882e+00, 7.706529e-01, 6.815334e-01, 1.509920e-01, 1.941420e-01, 6.613887e-02, 4.342511e-01, 5.022630e-01, 1.598743e-01, 4.096946e-01,
1.800000e+00	6.853278e-02, 5.461041e-01, 4.943808e-01, 2.620845e-01, 4.180115e-01, 1.514652e-01, 4.776329e-01, 7.103119e-01, 2.080109e-01, 8.833092e-01, 1.204940e+00, 7.827118e-01, 7.750664e-01, 9.548196e-02, 1.350942e-01, 3.427515e-02, 3.746390e-01, 5.283309e-01, 6.971714e-02, 3.238186e-01,
2.000000e+00	3.703734e-02, 7.204628e-01, 5.437198e-01, 3.443783e-01, 3.924964e-01, 1.932970e-01, 3.413529e-01, 7.340481e-01, 2.551020e-01, 7.044536e-01, 1.425973e+00, 6.919715e-01, 7.765102e-01, 6.517964e-02, 1.110972e-01, 1.590039e-02, 2.665083e-01, 4.566123e-01, 4.222199e-02, 3.124569e-01,
0.000000e+00	1.659366e+00, 2.738587e-01, 1.255669e+00, 8.723409e-01, 3.094267e+00, 1.189305e+00, 2.615368e+00, 2.900523e+00, 5.343061e-01, 7.588496e-01, 2.276063e+00, 1.774656e+00, 5.022655e-01, 1.025556e+00, 1.170477e+00, 2.003062e+00, 2.812293e+00, 2.801382e-01, 1.219961e+00, 2.799300e+00,
2.000000e-01	1.456955e+00, 1.670591e-01, 6.561448e-01, 7.209620e-01, 1.916787e+00, 7.324252e-01, 1.850429e+00, 3.009754e+00, 7.966679e-01, 6.811925e-01, 1.593576e+00, 1.779355e+00, 5.970816e-01, 8.737638e-01, 6.906525e-01, 1.443781e+00, 2.934676e+00, 1.985388e-01, 8.384409e-01, 1.853335e+00,
4.000000e-01	1.322654e+00, 1.735772e-01, 3.914207e-01, 5.010093e-01, 1.543703e+00, 3.568425e-01, 1.684097e+00, 1.907768e+00, 8.608223e-01, 5.756528e-01, 1.129355e+00, 1.455155e+00, 7.242307e-01, 9.904822e-01, 4.394535e-01, 1.270575e+00, 2.108031e+00, 1.123398e-01, 5.920886e-01, 1.608769e+00,
6.000000e-01	1.357630e+00, 1.197727e-01, 2.562644e-01, 3.352722e-01, 9.322974e-01, 2.233609e-01, 1.239846e+00, 1.934723e+00, 7.475614e-01, 5.583814e-01, 9.717039e-01, 8.975323e-01, 7.402956e-01, 9.367012e-01, 4.188556e-01, 1.104831e+00, 2.224182e+00, 6.539876e-02, 4.522422e-01, 1.761440e+00,
8.000000e-01	9.605477e-01, 1.433097e-01, 2.527714e-01, 1.817070e-01, 6.122673e-01, 1.394579e-01, 8.497751e-01, 1.278881e+00, 8.779850e-01, 5.190421e-01, 6.353045e-01, 1.157486e+00, 7.247464e-01, 9.728530e-01, 3.358922e-01, 5.550595e-01, 1.701538e+00, 3.976330e-02, 4.114315e-01, 1.540752e+00,
1.000000e+00	6.583275e-01, 2.895745e-01, 3.513538e-01, 1.267398e-01, 3.617926e-01, 7.746873e-02, 7.702089e-01, 1.089931e+00, 7.307371e-01, 8.327262e-01, 8.661725e-01, 9.216182e-01, 9.070325e-01, 5.650743e-01, 4.406895e-01, 4.168926e-01, 1.222008e+00, 2.997779e-02, 3.237468e-01, 1.483318e+00,
1.200000e+00	3.853354e-01, 3.355723e-01, 4.285269e-01, 7.526980e-02, 3.611161e-01, 5.126354e-02, 5.664878e-01, 1.042578e+00, 6.767759e-01, 7.608645e-01, 1.000117e+00, 1.071154e+00, 7.281926e-01, 4.463656e-01, 3.307986e-01, 2.198163e-01, 8.622119e-01, 1.047089e-01, 1.888681e-01, 1.228476e+00,
1.400000e+00	2.680677e-01, 4.262505e-01, 5.210493e-01, 4.884638e-02, 2.985913e-01, 3.022217e-02, 5.053766e-01, 8.195155e-01, 7.260163e-01, 9.154832e-01, 1.172047e+00, 9.585627e-01, 7.467168e-01, 2.595386e-01, 2.887982e-01, 1.264186e-01, 6.599044e-01, 3.135277e-01, 1.056203e-01, 9.649071e-01,
1.600000e+00	1.327507e-01, 5.464314e-01, 3.637335e-01, 5.369256e-02, 3.205214e-01, 1.872265e-02, 3.280390e-01, 1.034343e+00, 5.753372e-01, 7.929402e-01, 1.329585e+00, 7.475379e-01, 7.910761e-01, 1.619902e-01, 2.304766e-01, 6.927823e-02, 5.188549e-01, 3.417310e-01, 5.734591e-02, 8.876084e-01,
1.800000e+00	1.058188e-01, 6.117262e-01, 5.031550e-01, 1.491251e-01, 3.160799e-01, 1.413585e-02, 3.745462e-01, 8.790444e-01, 4.464746e-01, 9.747485e-01, 1.426339e+00, 8.073479e-01, 9.105293e-01, 1.493202e-01, 2.083843e-01, 3.633325e-02, 3.349687e-01, 4.789055e-01, 3.951146e-02, 5.135956e-01,
2.000000e+00	5.237548e-02, 6.314998e-01, 5.623792e-01, 2.724762e-01, 3.829655e-01, 1.383059e-02, 1.929728e-01, 1.055232e+00, 5.390276e-01, 9.405620e-01, 1.404577e+00, 8.306061e-01, 7.889654e-01, 1.054143e-01, 1.678462e-01, 2.365378e-02, 2.393437e-01, 5.445252e-01, 1.903109e-02, 6.154362e-01,
0.000000e+00	1.778026e+00, 1.264326e+00, 7.116228e-01, 2.171993e+00, 2.906152e-01, 2.632401e+00, 1.364294e+00, 1.701584e+00, 1.241529e+00, 2.190114e-01, 2.660948e+00, 1.722211e+00, 2.410116e+00, 2.237165e+00, 2.841031e-01, 1.725008e+00, 1.669418e+00, 2.517989e+00, 2.555664e-01, 2.712383e+00,
2.000000e-01	1.641474e+00, 9.180522e-01, 4.537411e-01, 1.616803e+00, 2.456508e-01, 1.781745e+00, 1.531435e+00, 1.625102e+00, 1.222414e+00, 1.594204e-01, 1.823805e+00, 1.167418e+00, 1.343177e+00, 1.821332e+00, 1.864709e-01, 1.558887e+00, 2.027287e+00, 1.207291e+00, 4.461305e-01, 1.945639e+00,
4.000000e-01	1.359937e+00, 5.592900e-01, 2.362279e-01, 9.186118e-01, 1.332192e-01, 8.707748e-01, 1.651306e+00, 1.410317e+00, 1.340394e+00, 1.080732e-01, 1.117039e+00, 1.129720e+00, 1.460147e+00, 1.742405e+00, 1.302898e-01, 1.133965e+00, 1.651527e+00, 8.231434e-01, 5.586401e-01, 1.752794e+00,
6.000000e-01	1.093121e+00, 5.428375e-01, 2.826076e-01, 4.921370e-01, 1.208568e-01, 5.720544e-01, 1.403341e+00, 1.286044e+00, 9.136885e-01, 7.654899e-02, 9.134013e-01, 9.660629e-01, 1.160545e+00, 1.574084e+00, 1.596087e-01, 6.279100e-01, 1.369620e+00, 4.455717e-01, 5.431915e-01, 1.699619e+00,
8.000000e-01	9.759004e-01, 3.521225e-01, 3.227215e-01, 3.729833e-01, 1.014529e-01, 3.430284e-01, 1.484161e+00, 1.124608e+00, 9.770760e-01, 5.876857e-02, 7.464696e-01, 1.052974e+00, 1.118928e+00, 1.309694e+00, 2.320174e-01, 4.580097e-01, 9.831194e-01, 2.722146e-01, 4.867234e-01, 1.549753e+00,
1.000000e+00	6.611649e-01, 3.435564e-01, 4.382764e-01, 2.449860e-01, 1.359866e-01, 1.627439e-01, 1.168126e+00, 1.004918e+00, 7.169235e-01, 1.812235e-01, 6.075326e-01, 7.949461e-01, 8.242431e-01, 9.491058e-01, 3.358867e-01, 2.407871e-01, 9.071550e-01, 3.247330e-01, 3.371817e-01, 1.227102e+00,
1.200000e+00	4.410269e-01, 4.540222e-01, 5.426666e-01, 1.306273e-01, 2.368235e-01, 1.177562e-01, 7.900371e-01, 7.037281e-01, 7.755512e-01, 4.634905e-01, 8.030727e-01, 7.903552e-01, 8.574382e-01, 5.801253e-01, 3.078295e-01, 1.306768e-01, 5.079887e-01, 4.463965e-01, 1.775401e-01, 7.571865e-01,
1.400000e+00	2.545223e-01, 3.906142e-01, 4.888474e-01, 8.067410e-02, 3.552478e-01, 1.010400e-01, 6.289457e-01, 6.645218e-01, 7.175986e-01, 6.419660e-01, 9.751186e-01, 8.304261e-01, 9.785806e-01, 4.312271e-01, 2.979026e-01, 8.992869e-02, 4.593070e-01, 4.428689e-01, 9.849345e-02, 6.399847e-01,
1.600000e+00	1.631639e-01, 5.289099e-01, 4.108398e-01, 8.156348e-02, 3.652513e-01, 9.437663e-02, 4.481846e-01, 7.225701e-01, 5.323571e-01, 5.533349e-01, 1.246583e+00, 8.201817e-01, 9.049529e-01, 2.968097e-01, 2.630165e-01, 4.741498e-02, 2.879533e-01, 4.413937e-01, 5.815089e-02, 4.383889e-01,
1.800000e+00	1.165324e-01, 5.721828e-01, 6.302926e-01, 1.361820e-01, 3.887639e-01, 1.338105e-01, 3.903030e-01, 8.484734e-01, 4.815934e-01, 8.527688e-01, 1.232336e+00, 7.816036e-01, 9.005379e-01, 2.085387e-01, 2.317474e-01, 2.536480e-02, 2.183120e-01, 4.323827e-01, 3.013284e-02, 3.402008e-01,
2.000000e+00	5.829572e-02, 5.980621e-01, 5.222939e-01, 2.128727e-01, 4.406963e-01, 1.774839e-01, 3.234287e-01, 7.093726e-01, 4.686539e-01, 8.734289e-01, 1.253230e+00, 6.509653e-01, 6.925701e-01, 1.413020e-01, 1.531176e-01, 1.527299e-02, 2.083657e-01, 5.187999e-01, 1.808370e-02, 2.546992e-01,
0.000000e+00	1.871987e+00, 8.992928e-01, 3.167464e-01, 2.855536e+00, 2.960599e+00, 1.060120e+00, 5.106181e-01, 1.393269e+00, 1.360329e+00, 3.477184e-01, 3.133862e+00, 6.391420e-01, 8.197489e-01, 2.140065e+00, 1.907008e+00, 2.524138e+00, 5.121900e-01, 2.646041e+00, 1.084786e+00, 2.428595e+00,
2.000000e-01	1.804599e+00, 8.907828e-01, 2.326226e-01, 1.977263e+00, 2.009617e+00, 8.837109e-01, 7.602652e-01, 1.357528e+00, 1.375206e+00, 2.383812e-01, 2.078098e+00, 5.261664e-01, 7.464300e-01, 1.804694e+00, 1.286045e+00, 1.783299e+00, 1.054495e+00, 1.745276e+00, 5.247441e-01, 1.904074e+00,
4.000000e-01	1.228007e+00, 8.040963e-01, 1.244586e-01, 1.447110e+00, 1.339407e+00, 4.058823e-01, 1.009289e+00, 1.177722e+00, 7.778331e-01, 1.769655e-01, 1.537054e+00, 6.292517e-01, 6.355301e-01, 1.363503e+00, 7.781192e-01, 1.673585e+00, 1.238345e+00, 1.146795e+00, 3.136549e-01, 1.889877e+00,
6.000000e-01	1.066766e+00, 8.313455e-01, 1.111811e-01, 8.449184e-01, 9.330981e-01, 2.590920e-01, 1.122133e+00, 1.154088e+00, 5.645715e-01, 9.126479e-02, 1.093125e+00, 5.089306e-01, 7.613759e-01, 1.164621e+00, 5.278155e-01, 1.291697e+00, 1.210415e+00, 7.249876e-01, 3.011078e-01, 1.495206e+00,
8.000000e-01	6.612197e-01, 5.986856e-01, 1.545131e-01, 4.840144e-01, 8.436476e-01, 1.529787e-01, 1.141827e+00, 9.076416e-01, 4.325336e-01, 1.299507e-01, 8.393899e-01, 6.315441e-01, 6.344984e-01, 1.040787e+00, 3.584445e-01, 9.524636e-01, 1.181953e+00, 4.145124e-01, 4.720250e-01, 1.130823e+00,
1.000000e+00	3.907821e-01, 3.202208e-01, 2.673820e-01, 3.472083e-01, 6.143189e-01, 8.836973e-02, 1.253956e+00, 6.877442e-01, 4.273120e-01, 3.822789e-01, 6.630098e-01, 6.961905e-01, 6.726451e-01, 5.042279e-01, 3.805368e-01, 6.486904e-01, 1.258530e+00, 2.851584e-01, 5.447618e-01, 8.174053e-01,
1.200000e+00	2.667708e-01, 4.827261e-01, 3.929879e-01, 2.191444e-01, 6.206780e-01, 9.337540e-02, 8.814675e-01, 6.241173e-01, 3.549082e-01, 5.999569e-01, 8.505848e-01, 7.889854e-01, 7.581142e-01, 4.735976e-01, 3.279175e-01, 3.509736e-01, 8.190546e-01, 3.708343e-01, 4.866432e-01, 4.504230e-01,
1.400000e+00	1.442728e-01, 4.991816e-01, 4.050312e-01, 1.252109e-01, 6.050870e-01, 1.445202e-01, 7.365755e-01, 5.915841e-01, 3.515487e-01, 6.660568e-01, 1.130800e+00, 6.766363e-01, 7.881861e-01, 3.164992e-01, 3.569428e-01, 2.043690e-01, 5.253668e-01, 3.782363e-01, 2.537901e-01, 4.048155e-01,
1.600000e+00	1.031556e-01, 4.975079e-01, 4.535848e-01, 1.216936e-01, 5.144435e-01, 1.981374e-01, 4.954244e-01, 6.984644e-01, 3.697651e-01, 8.575525e-01, 1.192421e+00, 7.169030e-01, 7.098153e-01, 2.262021e-01, 2.363035e-01, 9.729816e-02, 4.344570e-01, 5.447037e-01, 1.736683e-01, 2.437080e-01,
1.800000e+00	6.027305e-02, 7.141227e-01, 4.841622e-01, 1.792741e-01, 5.569777e-01, 2.911482e-01, 5.197820e-01, 7.396543e-01, 3.318527e-01, 8.477288e-01, 1.296738e+00, 9.639565e-01, 6.518406e-01, 1.491836e-01, 2.183653e-01, 6.450119e-02, 3.106255e-01, 5.956461e-01, 9.178475e-02, 1.625097e-01,
2.000000e+00	3.490846e-02, 6.405106e-01, 4.742408e-01, 2.814378e-01, 4.993705e-01, 3.143229e-01, 4.026696e-01, 7.972880e-01, 3.133075e-01, 9.970499e-01, 1.310562e+00, 7.733024e-01, 6.891671e-01, 9.233160e-02, 1.897373e-01, 3.681821e-02, 2.480728e-01, 5.803086e-01, 4.081806e-02, 1.724543e-01,
0.000000e+00	2.384295e+00, 1.620374e+00, 2.103303e+00, 1.261877e+00, 2.035828e+00, 1.948021e+00, 2.275313e+00, 6.177884e-01, 8.682196e-01, 6.627156e-01, 1.536274e+00, 3.332893e+00, 2.516073e+00, 2.100562e+00, 1.809613e+00, 1.025775e+00, 1.365714e+00, 1.581200e+00, 2.371854e+00, 4.972470e-01,
2.000000e-01	1.539355e+00, 1.174261e+00, 1.294918e+00, 1.037737e+00, 1.523655e+00, 1.953894e+00, 1.649487e+00, 6.310674e-01, 9.576816e-01, 4.160472e-01, 1.328433e+00, 1.477212e+00, 1.534860e+00, 1.980006e+00, 1.333410e+00, 9.239025e-01, 1.163636e+00, 1.025432e+00, 1.762658e+00, 3.023285e-01,
4.000000e-01	1.244498e+00, 1.067079e+00, 7.553702e-01, 5.121634e-01, 1.211707e+00, 1.580109e+00, 1.428809e+00, 6.287739e-01, 1.061375e+00, 3.013158e-01, 1.056811e+00, 1.611127e+00, 1.048709e+00, 1.581914e+00, 8.421184e-01, 1.221016e+00, 1.233456e+00, 4.689990e-01, 1.386381e+00, 2.520640e-01,
6.000000e-01	7.107106e-01, 6.788790e-01, 5.841967e-01, 3.859661e-01, 1.072212e+00, 1.365048e+00, 1.353093e+00, 7.576553e-01, 8.678228e-01, 1.890650e-01, 7.274278e-01, 1.159648e+00, 9.325664e-01, 1.025217e+00, 6.360322e-01, 1.052788e+00, 1.310872e+00, 3.184837e-01, 9.592766e-01, 2.470407e-01,
8.000000e-01	4.633824e-01, 4.424800e-01, 5.564303e-01, 2.272176e-01, 8.745096e-01, 1.124758e+00, 1.433151e+00, 9.255872e-01, 9.280773e-01, 3.396042e-01, 6.078441e-01, 1.002740e+00, 7.974512e-01, 8.614464e-01, 5.192406e-01, 7.962714e-01, 1.041734e+00, 2.680337e-01, 8.400467e-01, 1.613524e-01,
1.000000e+00	3.181384e-01, 4.488586e-01, 4.074995e-01, 1.306828e-01, 7.500346e-01, 1.173610e+00, 1.413992e+00, 9.448036e-01, 9.040929e-01, 4.780568e-01, 8.000898e-01, 9.007121e-01, 7.958272e-01, 5.247136e-01, 5.811200e-01, 6.045496e-01, 8.579167e-01, 3.504306e-01, 5.147150e-01, 1.601225e-01,
1.200000e+00	1.821409e-01, 2.866392e-01, 5.647909e-01, 6.805810e-02, 5.855183e-01, 1.036366e+00, 1.273029e+00, 8.126972e-01, 7.096276e-01, 7.369747e-01, 9.696442e-01, 9.225280e-01, 6.826291e-01, 4.202457e-01, 4.422339e-01, 5.100171e-01, 6.410254e-01, 4.642654e-01, 3.117559e-01, 1.846446e-01,
1.400000e+00	9.026253e-02, 2.695691e-01, 4.708085e-01, 7.990164e-02, 5.065201e-01, 8.426126e-01, 1.091841e+00, 8.306351e-01, 6.489180e-01, 7.950319e-01, 1.066260e+00, 7.531510e-01, 9.120862e-01, 2.721466e-01, 3.888030e-01, 3.307071e-01, 5.351948e-01, 5.089725e-01, 1.717827e-01, 1.854158e-01,
1.600000e+00	6.127722e-02, 2.778706e-01, 4.783934e-01, 1.221182e-01, 5.074602e-01, 7.412681e-01, 1.051422e+00, 8.437121e-01, 5.572782e-01, 9.332324e-01, 1.066598e+00, 8.601800e-01, 7.120511e-01, 1.714582e-01, 2.956598e-01, 2.560344e-01, 3.178436e-01, 4.879326e-01, 8.759851e-02, 1.830761e-01,
1.800000e+00	3.676346e-02, 3.518665e-01, 5.692226e-01, 2.417663e-01, 5.199708e-01, 6.639056e-01, 9.073391e-01, 8.217327e-01, 5.882420e-01, 8.372493e-01, 1.411265e+00, 6.563440e-01, 8.272126e-01, 1.174296e-01, 2.055695e-01, 1.298045e-01, 2.252907e-01, 5.252532e-01, 5.467688e-02, 2.198141e-01,
2.000000e+00	2.699694e-02, 3.877605e-01, 5.085776e-01, 3.527263e-01, 4.099315e-01, 5.315827e-01, 7.837296e-01, 8.467676e-01, 4.863799e-01, 9.663369e-01, 1.041527e+00, 7.444391e-01, 7.443933e-01, 9.664474e-02, 1.530678e-01, 1.215919e-01, 1.557549e-01, 4.954666e-01, 2.988571e-02, 2.028543e-01,
0.000000e+00	8.308130e-01, 1.892535e+00, 2.288965e+00, 2.354510e+00, 2.321959e+00, 7.647234e-03, 1.645647e-01, 1.658354e-01, 3.173296e+00, 2.847724e+00, 6.172749e-01, 1.740776e+00, 7.151291e-01, 1.637548e+00, 1.228909e+00, 5.509822e-01, 1.694431e+00, 1.675496e+00, 2.721124e+00, 6.524477e-02,
2.000000e-01	9.375227e-01, 1.638492e+00, 1.396086e+00, 1.710244e+00, 1.870975e+00, 4.337061e-01, 1.044193e-01, 1.021050e-01, 2.143060e+00, 1.616587e+00, 5.806100e-01, 1.146983e+00, 4.552693e-01, 1.264875e+00, 9.901053e-01, 4.240910e-01, 1.288961e+00, 9.381915e-01, 1.799710e+00, 5.367239e-02,
4.000000e-01	4.862745e-01, 1.375445e+00, 1.040789e+00, 1.163372e+00, 1.249149e+00, 6.488971e-01, 1.788994e-01, 9.918356e-02, 2.263720e+00, 1.078055e+00, 7.724281e-01, 8.069663e-01, 3.844642e-01, 9.676373e-01, 7.147099e-01, 2.223875e-01, 9.717779e-01, 6.117772e-01, 1.410116e+00, 2.951727e-02,
6.000000e-01	3.289966e-01, 1.198415e+00, 7.118424e-01, 6.864853e-01, 1.276134e+00, 8.388292e-01, 4.084658e-01, 1.527883e-01, 1.195596e+00, 1.118134e+00, 8.322684e-01, 5.122591e-01, 2.049411e-01, 6.408405e-01, 5.141418e-01, 1.364693e-01, 6.990323e-01, 5.142566e-01, 1.121101e+00, 1.787379e-02,
8.000000e-01	2.380231e-01, 1.088636e+00, 7.461553e-01, 5.488963e-01, 1.004399e+00, 8.676773e-01, 6.265279e-01, 2.770890e-01, 1.047078e+00, 1.033255e+00, 1.065013e+00, 3.859322e-01, 1.937961e-01, 3.370508e-01, 3.637647e-01, 9.001948e-02, 5.066028e-01, 5.698242e-01, 8.565546e-01, 1.486386e-02,
1.000000e+00	1.504009e-01, 1.052349e+00, 7.429312e-01, 3.951123e-01, 7.497674e-01, 1.018414e+00, 7.670777e-01, 4.159962e-01, 7.778837e-01, 1.062071e+00, 9.912179e-01, 3.665559e-01, 2.307585e-01, 2.534896e-01, 3.139739e-01, 1.236728e-01, 4.267197e-01, 5.090706e-01, 4.093618e-01, 1.052282e-02,
1.200000e+00	6.958546e-02, 9.577953e-01, 6.544036e-01, 4.845472e-01, 7.143431e-01, 8.381308e-01, 1.192713e+00, 4.750995e-01, 5.955538e-01, 8.944621e-01, 1.051697e+00, 3.682655e-01, 3.282942e-01, 1.789857e-01, 2.482093e-01, 2.678378e-01, 2.552104e-01, 5.143358e-01, 2.632938e-01, 1.113279e-02,
1.400000e+00	6.019302e-02, 6.871648e-01, 4.787039e-01, 3.919946e-01, 6.348356e-01, 9.388921e-01, 1.306815e+00, 5.032965e-01, 5.695622e-01, 1.058069e+00, 1.291404e+00, 4.248933e-01, 4.604498e-01, 1.270409e-01, 1.546116e-01, 4.051845e-01, 2.170944e-01, 5.287363e-01, 1.192280e-01, 1.689847e-02,
1.600000e+00	3.523150e-02, 5.691484e-01, 5.192870e-01, 4.822778e-01, 5.814398e-01, 8.592594e-01, 1.094006e+00, 6.071363e-01, 3.872848e-01, 1.060933e+00, 1.444213e+00, 6.212560e-01, 5.038393e-01, 9.771054e-02, 1.304112e-01, 6.821121e-01, 1.407731e-01, 5.013275e-01, 7.137099e-02, 2.447028e-02,
1.800000e+00	2.168244e-02, 4.258926e-01, 5.220476e-01, 4.696027e-01, 5.629956e-01, 6.989841e-01, 1.497048e+00, 6.050444e-01, 3.285806e-01, 8.896777e-01, 1.535369e+00, 6.364627e-01, 7.161548e-01, 6.773689e-02, 1.013215e-01, 6.702601e-01, 1.657791e-01, 6.008749e-01, 4.004395e-02, 3.288044e-02,
2.000000e+00	1.133076e-02, 2.764924e-01, 4.865330e-01, 5.809413e-01, 4.744512e-01, 6.641802e-01, 1.622626e+00, 7.502276e-01, 3.590367e-01, 8.342587e-01, 1.613765e+00, 6.988851e-01, 7.456975e-01, 3.684208e-02, 7.632905e-02, 8.253983e-01, 1.896591e-01, 5.205499e-01, 2.310183e-02, 4.883301e-02,
0.000000e+00	7.516140e-03, 1.210933e+00, 3.412838e-01, 8.804437e-01, 4.829755e-01, 1.225389e+00, 3.463402e-01, 3.054509e+00, 2.404120e+00, 1.559091e+00, 2.857186e+00, 8.878102e-01, 1.510794e+00, 2.764332e+00, 1.421118e+00, 1.412534e+00, 1.450625e-02, 9.668944e-01, 2.460391e+00, 1.619529e+00,
2.000000e-01	3.423534e-01, 9.570209e-01, 2.705692e-01, 5.711073e-01, 3.234294e-01, 7.039448e-01, 3.017012e-01, 2.614762e+00, 1.762658e+00, 8.311921e-01, 1.595464e+00, 7.903629e-01, 9.460237e-01, 1.734596e+00, 7.103862e-01, 1.011543e+00, 4.555062e-01, 7.572548e-01, 1.047283e+00, 1.415396e+00,
4.000000e-01	7.497060e-01, 1.127087e+00, 3.194789e-01, 3.154001e-01, 2.446029e-01, 4.498828e-01, 2.197730e-01, 2.127884e+00, 1.280616e+00, 5.594007e-01, 1.662389e+00, 6.760048e-01, 6.856988e-01, 1.158674e+00, 4.160902e-01, 4.699715e-01, 3.754734e-01, 6.772677e-01, 6.698838e-01, 1.520934e+00,
6.000000e-01	5.291798e-01, 8.535983e-01, 4.179897e-01, 2.295105e-01, 1.855572e-01, 2.211459e-01, 1.998207e-01, 1.838089e+00, 1.074274e+00, 6.129192e-01, 1.282821e+00, 5.208094e-01, 5.779579e-01, 8.624715e-01, 2.389503e-01, 3.690827e-01, 2.412851e-01, 6.826529e-01, 4.328924e-01, 1.325198e+00,
8.000000e-01	2.705250e-01, 8.712402e-01, 4.779848e-01, 2.050735e-01, 1.488291e-01, 1.405775e-01, 1.786158e-01, 1.600513e+00, 9.226438e-01, 4.481675e-01, 9.679936e-01, 4.592824e-01, 6.212505e-01, 5.701346e-01, 2.184379e-01, 2.152359e-01, 2.065203e-01, 6.117877e-01, 2.013792e-01, 1.444699e+00,
1.000000e+00	1.792507e-01, 7.305966e-01, 5.243093e-01, 1.899035e-01, 6.922273e-02, 7.191997e-02, 1.751875e-01, 1.756718e+00, 7.309975e-01, 8.484630e-01, 1.389399e+00, 4.688749e-01, 5.728053e-01, 3.696509e-01, 1.596006e-01, 1.083703e-01, 1.425586e-01, 5.664966e-01, 1.153790e-01, 1.341805e+00,
1.200000e+00	1.363093e-01, 7.605803e-01, 5.932992e-01, 2.371817e-01, 6.122929e-02, 3.559919e-02, 1.268224e-01, 1.371908e+00, 4.375690e-01, 9.429710e-01, 1.416846e+00, 4.940320e-01, 5.989802e-01, 2.710392e-01, 1.267679e-01, 5.997761e-02, 9.829747e-02, 5.451505e-01, 6.542745e-02, 1.225320e+00,
1.400000e+00	7.504183e-02, 7.106569e-01, 4.956604e-01, 3.167849e-01, 6.928496e-02, 2.616887e-02, 1.341809e-01, 1.013432e+00, 3.996227e-01, 7.191689e-01, 1.493951e+00, 6.214458e-01, 6.187446e-01, 2.057784e-01, 1.119700e-01, 3.199952e-02, 8.469493e-02, 5.798011e-01, 3.120329e-02, 1.173545e+00,
1.600000e+00	4.385418e-02, 8.719394e-01, 4.313284e-01, 3.536835e-01, 8.830800e-02, 1.552304e-02, 1.457356e-01, 1.011348e+00, 3.280044e-01, 8.442883e-01, 1.468759e+00, 5.877632e-01, 6.066918e-01, 1.252690e-01, 6.716753e-02, 1.641332e-02, 5.997811e-02, 5.715303e-01, 1.998098e-02, 1.265115e+00,
1.800000e+00	3.293892e-02, 7.993873e-01, 5.405672e-01, 4.391983e-01, 1.220315e-01, 9.229181e-03, 2.052819e-01, 1.177841e+00, 3.026031e-01, 8.127741e-01, 1.685989e+00, 5.631942e-01, 6.620355e-01, 1.018817e-01, 7.497422e-02, 1.003268e-02, 4.166508e-02, 6.470708e-01, 1.015825e-02, 1.142407e+00,
2.000000e+00	1.998586e-02, 6.649665e-01, 5.269923e-01, 5.233823e-01, 1.434347e-01, 6.184888e-03, 2.819321e-01, 9.343572e-01, 2.712659e-01, 9.054599e-01, 1.146597e+00, 6.871371e-01, 6.758917e-01, 6.558339e-02, 5.246628e-02, 4.940182e-03, 3.458807e-02, 5.976918e-01, 6.932174e-03, 1.094598e+00,
0.000000e+00	1.482240e+00, 6.507587e-01, 1.498540e+00, 2.712726e+00, 1.784787e+00, 2.615640e+00, 2.315258e+00, 2.551087e+00, 2.307285e+00, 1.852722e+00, 1.131624e+00, 9.671683e-01, 5.324124e-01, 1.760410e+00, 5.546409e-01, 8.229235e-01, 6.168766e-02, 2.459839e+00, 4.757949e-01, 1.180321e+00,
2.000000e-01	1.054437e+00, 5.426619e-01, 9.621983e-01, 1.390434e+00, 1.272327e+00, 2.159772e+00, 2.656615e+00, 2.123461e+00, 2.002759e+00, 1.086943e+00, 6.676320e-01, 9.593538e-01, 5.575350e-01, 1.374653e+00, 3.814546e-01, 9.507538e-01, 1.872598e-01, 1.637812e+00, 2.926025e-01, 1.316675e+00,
4.000000e-01	5.380793e-01, 4.363819e-01, 6.976425e-01, 8.921659e-01, 7.867154e-01, 1.096030e+00, 2.640298e+00, 1.674122e+00, 1.497518e+00, 9.715303e-01, 6.062408e-01, 9.734965e-01, 6.005258e-01, 1.144357e+00, 4.304864e-01, 1.017118e+00, 2.748774e-01, 1.203482e+00, 1.622416e-01, 1.183084e+00,
6.000000e-01	4.024884e-01, 2.237244e-01, 5.729949e-01, 6.102316e-01, 6.362664e-01, 4.597171e-01, 1.999269e+00, 1.377717e+00, 1.157836e+00, 7.461665e-01, 5.043696e-01, 6.779806e-01, 7.345644e-01, 6.862198e-01, 5.036144e-01, 1.163033e+00, 3.813130e-01, 9.455411e-01, 8.792118e-02, 1.164227e+00,
8.000000e-01	2.018199e-01, 2.404190e-01, 5.086141e-01, 3.883644e-01, 3.808739e-01, 3.581008e-01, 1.838943e+00, 1.185956e+00, 9.559572e-01, 9.508816e-01, 4.828919e-01, 8.711560e-01, 7.246674e-01, 5.163400e-01, 3.632496e-01, 7.910693e-01, 4.178545e-01, 7.218979e-01, 4.100351e-02, 1.053569e+00,
1.000000e+00	1.543296e-01, 1.756142e-01, 5.382692e-01, 3.016527e-01, 4.170667e-01, 2.051608e-01, 1.391104e+00, 8.381494e-01, 6.780281e-01, 8.710646e-01, 7.790091e-01, 8.167621e-01, 6.879144e-01, 3.470726e-01, 5.244095e-01, 3.969586e-01, 3.043139e-01, 6.465740e-01, 2.983730e-02, 8.944997e-01,
1.200000e+00	9.344618e-02, 1.506766e-01, 4.530333e-01, 2.251686e-01, 3.990820e-01, 1.264048e-01, 8.384823e-01, 8.628835e-01, 7.278490e-01, 8.761091e-01, 1.028214e+00, 9.013118e-01, 8.495627e-01, 2.220185e-01, 4.035397e-01, 2.965225e-01, 2.447377e-01, 6.775892e-01, 1.367350e-02, 6.268762e-01,
1.400000e+00	5.787803e-02, 2.317139e-01, 5.257272e-01, 2.632437e-01, 3.643601e-01, 8.111943e-02, 7.287540e-01, 7.322798e-01, 6.405380e-01, 8.437592e-01, 1.219880e+00, 6.847244e-01, 7.073278e-01, 1.717868e-01, 3.307730e-01, 1.669966e-01, 1.675241e-01, 6.889744e-01, 8.375402e-03, 5.353973e-01,
1.600000e+00	3.668904e-02, 3.544918e-01, 5.393767e-01, 2.730961e-01, 4.707316e-01, 7.179156e-02, 7.511209e-01, 8.574601e-01, 5.881703e-01, 1.072405e+00, 8.834724e-01, 7.609934e-01, 8.611931e-01, 1.314636e-01, 2.524734e-01, 9.957953e-02, 1.330157e-01, 7.261944e-01, 4.947116e-03, 4.241978e-01,
1.800000e+00	2.109384e-02, 4.458976e-01, 4.595247e-01, 4.179515e-01, 4.977797e-01, 9.020915e-02, 4.618697e-01, 7.425669e-01, 3.605619e-01, 1.091428e+00, 1.365210e+00, 7.227290e-01, 9.720240e-01, 8.081078e-02, 2.138735e-01, 6.376524e-02, 8.543673e-02, 7.193517e-01, 2.672148e-03, 2.684222e-01,
2.000000e+00	1.493934e-02, 5.603727e-01, 6.119244e-01, 3.762342e-01, 3.655372e-01, 1.114742e-01, 4.714940e-01, 7.950666e-01, 4.324982e-01, 1.150649e+00, 1.455671e+00, 7.664069e-01, 7.608488e-01, 5.566434e-02, 1.268089e-01, 3.496938e-02, 6.252912e-02, 7.314894e-01, 1.667693e-03, 2.623252e-01,
0.000000e+00	1.503240e+00, 7.848105e-01, 1.897152e+00, 2.850431e+00, 8.086252e-01, 2.301403e+00, 7.942805e-01, 1.021925e+00, 3.910423e-01, 2.842034e+00, 1.435527e+00, 1.014407e+00, 2.446879e+00, 3.297329e+00, 5.542113e-01, 1.351267e-01, 2.473017e+00, 1.945369e+00, 2.003072e-01, 5.769079e-01,
2.000000e-01	8.247492e-01, 7.073587e-01, 1.576126e+00, 1.860155e+00, 5.512984e-01, 1.951761e+00, 6.297825e-01, 8.568226e-01, 3.638574e-01, 1.853279e+00, 1.076797e+00, 9.692297e-01, 1.826644e+00, 2.067980e+00, 4.289509e-01, 1.304327e-01, 2.129304e+00, 1.039622e+00, 4.634268e-01, 6.825865e-01,
4.000000e-01	5.885148e-01, 6.342845e-01, 9.414294e-01, 1.259918e+00, 5.341052e-01, 1.531988e+00, 7.596539e-01, 7.559450e-01, 4.362419e-01, 1.075731e+00, 9.593609e-01, 6.889548e-01, 1.470306e+00, 1.448842e+00, 3.188361e-01, 6.836446e-02, 1.394229e+00, 7.085676e-01, 5.479702e-01, 4.654951e-01,
6.000000e-01	3.679580e-01, 6.009911e-01, 7.322441e-01, 6.026255e-01, 5.414994e-01, 1.498825e+00, 9.262453e-01, 7.423861e-01, 3.753702e-01, 8.849633e-01, 6.966616e-01, 7.516624e-01, 1.106596e+00, 1.057190e+00, 4.074611e-01, 3.932122e-02, 9.608484e-01, 4.273534e-01, 6.525252e-01, 3.809146e-01,
8.000000e-01	2.484402e-01, 5.248595e-01, 7.063241e-01, 4.068392e-01, 5.444610e-01, 1.079283e+00, 1.115943e+00, 6.622785e-01, 3.474590e-01, 8.455842e-01, 8.315725e-01, 7.343750e-01, 7.801529e-01, 7.024570e-01, 4.251097e-01, 3.001788e-02, 7.833044e-01, 4.206100e-01, 6.451950e-01, 2.470080e-01,
1.000000e+00	1.529731e-01, 6.330380e-01, 6.951418e-01, 2.914206e-01, 5.045892e-01, 8.032929e-01, 9.180295e-01, 7.709569e-01, 3.134412e-01, 7.792786e-01, 1.112809e+00, 8.757512e-01, 8.415433e-01, 5.684265e-01, 2.862656e-01, 2.761793e-02, 5.282628e-01, 4.387861e-01, 3.669454e-01, 2.240716e-01,
1.200000e+00	1.052237e-01, 6.103067e-01, 5.768301e-01, 2.152647e-01, 4.901655e-01, 6.876644e-01, 8.105380e-01, 7.828324e-01, 2.695240e-01, 8.054799e-01, 1.236572e+00, 7.921262e-01, 8.958463e-01, 3.133872e-01, 3.231075e-01, 2.643301e-02, 4.367004e-01, 4.911174e-01, 2.479647e-01, 2.706893e-01,
1.400000e+00	5.371383e-02, 6.335246e-01, 4.834401e-01, 2.246893e-01, 4.634910e-01, 5.625342e-01, 8.976744e-01, 7.570894e-01, 3.461471e-01, 9.134272e-01, 1.036742e+00, 7.675899e-01, 8.202229e-01, 2.101755e-01, 2.330754e-01, 2.059848e-02, 2.998691e-01, 5.566776e-01, 1.063886e-01, 2.209989e-01,
1.600000e+00	4.015283e-02, 6.789220e-01, 5.786977e-01, 2.924083e-01, 4.395863e-01, 4.553282e-01, 6.466755e-01, 9.292638e-01, 2.982799e-01, 8.990091e-01, 1.076179e+00, 7.256377e-01, 7.321688e-01, 1.810147e-01, 1.733625e-01, 1.865632e-02, 2.691990e-01, 5.706273e-01, 8.346136e-02, 2.350026e-01,
1.800000e+00	2.056416e-02, 6.214788e-01, 5.433917e-01, 3.923843e-01, 5.320936e-01, 4.250496e-01, 6.918705e-01, 8.847203e-01, 2.881890e-01, 8.081416e-01, 1.452263e+00, 6.726406e-01, 7.543080e-01, 1.198109e-01, 1.320680e-01, 1.561086e-02, 1.730232e-01, 5.316704e-01, 3.890657e-02, 2.289493e-01,
2.000000e+00	1.425188e-02, 6.275468e-01, 5.806766e-01, 4.959466e-01, 4.512575e-01, 3.643110e-01, 7.436977e-01, 7.738752e-01, 2.641994e-01, 1.008754e+00, 1.213923e+00, 7.264404e-01, 7.393030e-01, 6.805459e-02, 8.771534e-02, 1.366616e-02, 1.493717e-01, 4.805986e-01, 2.061416e-02, 2.315651e-01,
0.000000e+00	2.765856e+00, 8.944915e-01, 2.430573e+00, 1.514986e-01, 1.814638e+00, 1.800891e-02, 1.016267e+00, 1.235465e-01, 1.902100e+00, 6.003230e-01, 1.356109e+00, 1.194529e+00, 6.750519e-01, 1.859182e+00, 2.294416e+00, 6.802990e-01, 9.132237e-01, 2.986893e+00, 8.228758e-01, 2.359142e+00,
2.000000e-01	2.408370e+00, 7.040406e-01, 1.538311e+00, 3.246003e-01, 1.450821e+00, 4.913268e-01, 6.851361e-01, 3.026540e-01, 1.420180e+00, 3.890690e-01, 9.111389e-01, 8.856282e-01, 5.534698e-01, 2.015185e+00, 1.307207e+00, 7.791214e-01, 8.145661e-01, 1.357119e+00, 4.782051e-01, 1.573311e+00,
4.000000e-01	1.139286e+00, 7.519961e-01, 1.118777e+00, 3.260820e-01, 1.579988e+00, 7.961840e-01, 5.603671e-01, 4.011547e-01, 1.398866e+00, 2.497314e-01, 6.981927e-01, 7.752223e-01, 5.852483e-01, 1.538287e+00, 1.067032e+00, 5.919645e-01, 5.147855e-01, 1.376158e+00, 2.509552e-01, 9.505006e-01,
6.000000e-01	8.121192e-01, 6.864078e-01, 9.007207e-01, 2.457268e-01, 9.104998e-01, 9.596508e-01, 4.417487e-01, 4.855469e-01, 1.030651e+00, 1.753059e-01, 7.367218e-01, 6.754821e-01, 7.415796e-01, 1.516836e+00, 7.816498e-01, 3.485722e-01, 4.420512e-01, 8.789849e-01, 1.574003e-01, 6.335463e-01,
8.000000e-01	5.586151e-01, 7.195326e-01, 6.772753e-01, 1.293394e-01, 7.100870e-01, 8.901751e-01, 5.108577e-01, 5.347066e-01, 8.421063e-01, 1.936849e-01, 9.255698e-01, 7.280922e-01, 6.274870e-01, 9.288024e-01, 5.979480e-01, 2.020872e-01, 3.200737e-01, 6.663848e-01, 8.119539e-02, 4.703152e-01,
1.000000e+00	3.047002e-01, 7.506531e-01, 5.174244e-01, 8.390991e-02, 7.081129e-01, 6.855247e-01, 7.338088e-01, 5.791115e-01, 6.654578e-01, 4.160175e-01, 8.270389e-01, 7.619970e-01, 6.150484e-01, 5.945511e-01, 4.933859e-01, 1.155409e-01, 1.862788e-01, 6.810232e-01, 4.470343e-02, 3.394284e-01,
1.200000e+00	2.151069e-01, 6.771677e-01, 5.887009e-01, 1.185724e-01, 5.962733e-01, 8.222397e-01, 8.478036e-01, 6.901918e-01, 5.741075e-01, 5.698526e-01, 1.117346e+00, 6.330264e-01, 7.619828e-01, 4.648572e-01, 3.279475e-01, 8.844262e-02, 1.465808e-01, 7.202787e-01, 2.774964e-02, 2.238977e-01,
1.400000e+00	1.449422e-01, 6.718766e-01, 5.304807e-01, 2.234568e-01, 5.596607e-01, 7.940897e-01, 8.435732e-01, 6.636811e-01, 4.433443e-01, 8.068980e-01, 1.304207e+00, 6.556806e-01, 7.529825e-01, 2.945990e-01, 3.016531e-01, 6.951911e-02, 1.320438e-01, 6.495087e-01, 1.206188e-02, 1.630101e-01,
1.600000e+00	8.876806e-02, 5.687843e-01, 5.626096e-01, 2.648568e-01, 6.021997e-01, 7.504476e-01, 7.406790e-01, 6.790582e-01, 4.390846e-01, 6.909143e-01, 1.336827e+00, 6.772495e-01, 6.625026e-01, 2.025598e-01, 1.726988e-01, 6.572458e-02, 9.568971e-02, 6.437213e-01, 8.067298e-03, 1.411647e-01,
1.800000e+00	4.004597e-02, 5.582348e-01, 6.503561e-01, 3.377369e-01, 4.554642e-01, 7.173220e-01, 1.060412e+00, 8.675210e-01, 3.651599e-01, 7.983259e-01, 1.080827e+00, 6.207895e-01, 6.602534e-01, 1.619057e-01, 1.633627e-01, 1.271716e-01, 7.682021e-02, 5.971509e-01, 4.909928e-03, 1.570587e-01,
2.000000e+00	2.661399e-02, 4.628665e-01, 5.385320e-01, 5.199597e-01, 5.246244e-01, 5.887909e-01, 9.924857e-01, 7.796559e-01, 3.096443e-01, 8.380238e-01, 1.512494e+00, 8.436526e-01, 7.876381e-01, 1.002380e-01, 1.198454e-01, 1.832900e-01, 4.070369e-02, 6.627607e-01, 2.413687e-03, 1.411032e-01,
0.000000e+00	9.832842e-01, 1.006864e+00, 1.192651e+00, 1.521418e+00, 1.348628e+00, 2.014087e+00, 1.029632e-01, 1.241611e+00, 1.410988e+00, 1.796319e+00, 2.102086e+00, 1.174844e+00, 2.575964e+00, 2.220517e-01, 2.464417e+00, 8.860968e-01, 1.653393e+00, 2.033074e+00, 9.558020e-02, 2.114606e+00,
2.000000e-01	6.604849e-01, 8.901036e-01, 7.991434e-01, 1.063797e+00, 1.022707e+00, 9.635109e-01, 3.056608e-01, 1.209859e+00, 1.488840e+00, 1.810202e+00, 1.677167e+00, 9.382098e-01, 1.675798e+00, 2.125210e-01, 1.496714e+00, 7.616136e-01, 1.570381e+00, 1.369950e+00, 3.767506e-01, 1.780975e+00,
4.000000e-01	5.845649e-01, 7.047428e-01, 5.877732e-01, 8.893570e-01, 8.700700e-01, 7.013678e-01, 2.864515e-01, 9.546287e-01, 1.030838e+00, 1.391274e+00, 1.725773e+00, 1.010650e+00, 1.409094e+00, 1.464982e-01, 1.090567e+00, 5.467525e-01, 9.802419e-01, 7.399227e-01, 5.910404e-01, 1.233249e+00,
6.000000e-01	3.477727e-01, 8.865043e-01, 6.253279e-01, 8.729517e-01, 6.866892e-01, 3.973434e-01, 3.812711e-01, 9.604783e-01, 9.852251e-01, 1.172632e+00, 1.638063e+00, 7.741283e-01, 1.265893e+00, 1.037575e-01, 5.667849e-01, 2.966314e-01, 7.700711e-01, 5.182205e-01, 5.624651e-01, 9.013356e-01,
8.000000e-01	2.303539e-01, 8.296785e-01, 5.709594e-01, 6.705873e-01, 5.781688e-01, 2.473391e-01, 3.543447e-01, 9.245487e-01, 8.086849e-01, 1.114221e+00, 1.508304e+00, 7.819467e-01, 8.898495e-01, 8.150073e-02, 3.228036e-01, 1.968646e-01, 5.597846e-01, 6.073832e-01, 3.648191e-01, 8.000494e-01,
1.000000e+00	1.684468e-01, 8.313521e-01, 6.141192e-01, 5.479257e-01, 5.406687e-01, 1.384641e-01, 4.534436e-01, 9.017599e-01, 6.176426e-01, 1.060690e+00, 1.695920e+00, 7.106128e-01, 8.155095e-01, 5.180795e-02, 2.008199e-01, 1.220800e-01, 4.263007e-01, 6.633488e-01, 1.614832e-01, 6.068602e-01,
1.200000e+00	7.956776e-02, 8.114957e-01, 4.817952e-01, 5.954885e-01, 4.544473e-01, 9.357532e-02, 4.796946e-01, 6.593653e-01, 6.610514e-01, 1.216465e+00, 1.625302e+00, 7.507813e-01, 7.180453e-01, 3.696747e-02, 1.242620e-01, 7.972749e-02, 3.294636e-01, 6.181498e-01, 1.175062e-01, 4.998761e-01,
1.400000e+00	5.729873e-02, 7.186923e-01, 6.049568e-01, 7.073444e-01, 4.061330e-01, 6.971101e-02, 5.052510e-01, 7.895788e-01, 4.338278e-01, 1.154720e+00, 1.667305e+00, 6.805439e-01, 7.465329e-01, 2.332048e-02, 8.900967e-02, 4.559811e-02, 2.539434e-01, 5.446626e-01, 7.666899e-02, 4.711134e-01,
1.600000e+00	3.278864e-02, 5.917157e-01, 5.520560e-01, 5.278447e-01, 4.146220e-01, 7.099014e-02, 4.610203e-01, 8.046443e-01, 3.865006e-01, 1.033278e+00, 1.691688e+00, 6.584004e-01, 6.885718e-01, 1.625979e-02, 5.489034e-02, 2.656039e-02, 1.570638e-01, 5.160119e-01, 3.788993e-02, 4.141279e-01,
1.800000e+00	2.081011e-02, 8.880304e-01, 5.977188e-01, 6.170720e-01, 4.484513e-01, 5.660072e-02, 4.693811e-01, 7.278884e-01, 3.721327e-01, 9.613638e-01, 1.632424e+00, 6.566946e-01, 7.015851e-01, 1.063813e-02, 4.614513e-02, 1.802275e-02, 1.269355e-01, 6.643454e-01, 1.886016e-02, 4.410253e-01,
2.000000e+00	1.248360e-02, 6.572213e-01, 6.354065e-01, 6.165729e-01, 4.392112e-01, 8.864884e-02, 5.785830e-01, 7.691186e-01, 3.060289e-01, 8.467152e-01, 1.467925e+00, 7.641573e-01, 6.686244e-01, 7.881454e-03, 4.759177e-02, 2.235800e-02, 9.722845e-02, 6.174858e-01, 1.118614e-02, 3.266479e-01,
0.000000e+00	1.921379e+00, 1.877461e+00, 5.689919e-01, 2.486989e+00, 7.761448e-01, 1.550460e+00, 1.209807e+00, 1.449516e+00, 9.642265e-01, 6.946781e-01, 1.829129e+00, 7.063146e-02, 1.650177e+00, 1.973171e+00, 1.620575e+00, 1.485494e+00, 3.240263e+00, 1.934622e+00, 2.707341e+00, 2.757807e+00,
2.000000e-01	1.462367e+00, 1.333059e+00, 4.098812e-01, 1.453488e+00, 5.612161e-01, 9.918466e-01, 1.129391e+00, 1.215425e+00, 8.640862e-01, 4.676851e-01, 1.866858e+00, 4.549700e-02, 8.551773e-01, 1.631117e+00, 1.321130e+00, 1.130316e+00, 2.157162e+00, 1.226287e+00, 1.717667e+00, 2.172152e+00,
4.000000e-01	1.409074e+00, 1.016074e+00, 3.025552e-01, 9.005256e-01, 3.523175e-01, 6.070704e-01, 1.176264e+00, 1.129976e+00, 5.293753e-01, 3.180698e-01, 1.157954e+00, 8.634105e-02, 6.602877e-01, 1.344631e+00, 8.658887e-01, 1.162560e+00, 2.106919e+00, 5.971946e-01, 1.317383e+00, 1.509301e+00,
6.000000e-01	1.179267e+00, 7.143366e-01, 3.257355e-01, 6.036786e-01, 3.151885e-01, 4.109658e-01, 1.470409e+00, 1.042889e+00, 4.351965e-01, 2.106832e-01, 9.150338e-01, 2.030786e-01, 6.199453e-01, 1.454498e+00, 5.445916e-01, 6.956284e-01, 1.713653e+00, 4.004945e-01, 1.197958e+00, 1.369015e+00,
8.000000e-01	1.246399e+00, 6.041287e-01, 3.943884e-01, 3.627072e-01, 3.393495e-01, 5.266880e-01, 1.379853e+00, 8.728033e-01, 3.351383e-01, 1.599296e-01, 6.593587e-01, 3.453313e-01, 7.137945e-01, 9.656209e-01, 4.422947e-01, 4.403837e-01, 1.218334e+00, 2.257795e-01, 7.524649e-01, 1.141481e+00,
1.000000e+00	7.041676e-01, 3.871267e-01, 3.807685e-01, 2.509637e-01, 4.129938e-01, 5.461344e-01, 1.517544e+00, 7.188373e-01, 2.213302e-01, 2.570210e-01, 6.318234e-01, 4.585826e-01, 7.636983e-01, 9.333548e-01, 4.194922e-01, 2.659763e-01, 1.131122e+00, 2.100659e-01, 7.880295e-01, 7.836701e-01,
1.200000e+00	4.491352e-01, 3.856302e-01, 4.899577e-01, 1.413593e-01, 4.232559e-01, 6.476631e-01, 1.376133e+00, 7.212655e-01, 2.538652e-01, 4.408295e-01, 1.019758e+00, 5.046250e-01, 7.298501e-01, 7.301085e-01, 3.716056e-01, 2.094042e-01, 6.958541e-01, 2.990190e-01, 4.747283e-01, 6.640369e-01,
1.400000e+00	2.611509e-01, 2.200839e-01, 5.451826e-01, 9.602640e-02, 5.125391e-01, 5.383089e-01, 1.335978e+00, 7.244305e-01, 2.205613e-01, 6.901122e-01, 1.072898e+00, 6.216022e-01, 7.932831e-01, 3.847796e-01, 3.566584e-01, 1.670315e-01, 4.906822e-01, 3.890032e-01, 2.675516e-01, 3.595414e-01,
1.600000e+00	2.066657e-01, 2.578492e-01, 4.855525e-01, 7.943812e-02, 4.217393e-01, 4.880228e-01, 1.096415e+00, 8.138158e-01, 2.512860e-01, 7.676667e-01, 1.073210e+00, 6.333598e-01, 8.559953e-01, 2.961015e-01, 2.920068e-01, 1.105649e-01, 3.785436e-01, 5.438051e-01, 1.589807e-01, 3.066316e-01,
1.800000e+00	1.065471e-01, 3.110511e-01, 4.875727e-01, 1.399854e-01, 4.260822e-01, 4.185289e-01, 8.115697e-01, 7.206385e-01, 2.126560e-01, 7.272821e-01, 1.192456e+00, 8.014163e-01, 7.617466e-01, 2.352348e-01, 2.396795e-01, 7.020233e-02, 3.050567e-01, 4.772241e-01, 6.752841e-02, 2.141367e-01,
2.000000e+00	6.480376e-02, 4.420323e-01, 4.701807e-01, 2.483114e-01, 4.696664e-01, 4.390220e-01, 8.747803e-01, 6.645663e-01, 2.200250e-01, 9.554690e-01, 1.296513e+00, 7.487232e-01, 8.288013e-01, 1.260885e-01, 1.730074e-01, 5.624519e-02, 2.221652e-01, 5.149360e-01, 4.380852e-02, 2.654528e-01,
0.000000e+00	1.805750e+00, 5.070404e-01, 1.814063e+00, 1.365013e+00, 4.511291e-01, 3.343916e+00, 2.678019e-01, 6.567930e-01, 1.687160e-01, 1.110641e+00, 2.526336e+00, 1.563966e+00, 1.428843e+00, 1.506606e+00, 2.050201e-01, 1.312133e+00, 1.534146e-02, 2.895991e-01, 9.195878e-01, 1.493675e+00,
2.000000e-01	1.827792e+00, 6.270007e-01, 1.252765e+00, 1.080004e+00, 4.375510e-01, 2.014897e+00, 5.034079e-01, 6.158788e-01, 4.115896e-01, 7.098024e-01, 2.052392e+00, 1.433309e+00, 1.006554e+00, 1.343726e+00, 1.205305e-01, 9.884769e-01, 4.008461e-01, 4.407119e-01, 7.900230e-01, 9.162661e-01,
4.000000e-01	1.078808e+00, 5.546854e-01, 8.645723e-01, 9.111118e-01, 4.962353e-01, 1.954227e+00, 7.221533e-01, 7.110023e-01, 6.307730e-01, 5.806239e-01, 1.348102e+00, 1.284071e+00, 8.688821e-01, 1.230059e+00, 6.222626e-02, 6.449556e-01, 4.158943e-01, 4.818311e-01, 7.317710e-01, 6.130588e-01,
6.000000e-01	6.289342e-01, 6.374540e-01, 7.106008e-01, 5.088415e-01, 5.939445e-01, 1.204499e+00, 1.083707e+00, 6.393804e-01, 5.175176e-01, 5.714311e-01, 1.278240e+00, 9.780689e-01, 9.695206e-01, 8.250301e-01, 6.992062e-02, 4.586623e-01, 3.067611e-01, 5.200062e-01, 4.406786e-01, 4.785811e-01,
8.000000e-01	4.286330e-01, 4.814655e-01, 6.404438e-01, 2.826283e-01, 4.810132e-01, 1.048022e+00, 8.347927e-01, 7.346584e-01, 6.821778e-01, 4.795404e-01, 1.092302e+00, 9.716669e-01, 8.259297e-01, 4.807045e-01, 1.068191e-01, 2.038808e-01, 2.504283e-01, 5.635950e-01, 2.640229e-01, 3.292459e-01,
1.000000e+00	2.842712e-01, 4.704409e-01, 5.756744e-01, 2.276459e-01, 4.845183e-01, 9.584484e-01, 9.276878e-01, 9.061039e-01, 6.420693e-01, 7.909420e-01, 1.061819e+00, 8.421313e-01, 9.474637e-01, 3.960721e-01, 1.606705e-01, 1.422170e-01, 1.340024e-01, 5.803107e-01, 1.439472e-01, 2.748292e-01,
1.200000e+00	1.591636e-01, 4.358387e-01, 6.007510e-01, 1.686593e-01, 5.150512e-01, 7.790011e-01, 8.961161e-01, 7.089490e-01, 5.358220e-01, 8.219280e-01, 1.249294e+00, 9.504426e-01, 9.294787e-01, 3.316863e-01, 1.504816e-01, 1.333330e-01, 1.096802e-01, 5.810284e-01, 7.785413e-02, 2.184209e-01,
1.400000e+00	8.839939e-02, 4.388620e-01, 6.308398e-01, 2.701915e-01, 4.958271e-01, 5.900503e-01, 9.099863e-01, 8.731924e-01, 5.603771e-01, 9.265061e-01, 1.323326e+00, 6.632510e-01, 9.017284e-01, 1.784914e-01, 1.401030e-01, 1.013965e-01, 9.701906e-02, 5.411031e-01, 4.822581e-02, 2.313936e-01,
1.600000e+00	5.857036e-02, 4.919066e-01, 4.608117e-01, 3.775638e-01, 4.472642e-01, 5.910820e-01, 8.657626e-01, 7.101288e-01, 4.344429e-01, 8.623279e-01, 1.167765e+00, 7.723830e-01, 7.735114e-01, 1.533935e-01, 1.179153e-01, 7.827226e-02, 7.071256e-02, 5.043136e-01, 2.134131e-02, 1.840365e-01,
1.800000e+00	3.611470e-02, 5.375497e-01, 5.896187e-01, 4.942884e-01, 4.735993e-01, 4.800836e-01, 7.587555e-01, 7.623982e-01, 4.080436e-01, 1.028909e+00, 1.507791e+00, 6.377588e-01, 7.805431e-01, 1.173064e-01, 8.797268e-02, 5.802272e-02, 5.657832e-02, 6.521084e-01, 1.280512e-02, 2.280776e-01,
2.000000e+00	2.190356e-02, 6.259792e-01, 6.128799e-01, 4.003739e-01, 4.364432e-01, 4.241074e-01, 7.589639e-01, 7.361403e-01, 3.590358e-01, 8.590035e-01, 1.415826e+00, 8.042277e-01, 7.973071e-01, 6.326625e-02, 6.869274e-02, 5.757593e-02, 3.279894e-02, 4.889747e-01, 7.817578e-03, 2.179622e-01,
0.000000e+00	1.336203e+00, 1.068089e+00, 1.644272e+00, 1.204775e+00, 2.107456e+00, 4.490372e-01, 6.803536e-01, 1.690873e+00, 2.745149e+00, 1.470150e+00, 2.318031e+00, 2.800847e+00, 6.628699e-01, 2.611241e+00, 9.254791e-01, 1.545554e+00, 1.786923e+00, 3.580167e+00, 9.993457e-01, 9.556008e-01,
2.000000e-01	9.551357e-01, 1.055429e+00, 6.827122e-01, 9.544867e-01, 1.525527e+00, 5.073064e-01, 6.653515e-01, 1.533460e+00, 1.853251e+00, 1.109793e+00, 1.945623e+00, 1.945900e+00, 4.897897e-01, 1.887955e+00, 5.708065e-01, 1.415346e+00, 1.874485e+00, 1.819324e+00, 6.446616e-01, 9.111806e-01,
4.000000e-01	6.577026e-01, 1.078839e+00, 4.608828e-01, 6.860006e-01, 1.009885e+00, 3.555600e-01, 4.871359e-01, 1.373149e+00, 2.324343e+00, 5.924214e-01, 1.490837e+00, 1.648977e+00, 4.216654e-01, 1.365380e+00, 2.954912e-01, 1.132674e+00, 1.546050e+00, 1.004441e+00, 3.085670e-01, 1.093347e+00,
6.000000e-01	4.448223e-01, 1.022570e+00, 4.587011e-01, 5.112607e-01, 7.409906e-01, 1.929574e-01, 2.945718e-01, 1.347627e+00, 1.746191e+00, 6.455038e-01, 1.104320e+00, 1.228322e+00, 4.848211e-01, 9.188531e-01, 2.133683e-01, 6.113738e-01, 1.181772e+00, 4.876111e-01, 1.869838e-01, 1.209214e+00,
8.000000e-01	2.910353e-01, 8.775437e-01, 4.724666e-01, 3.035531e-01, 4.975749e-01, 1.199538e-01, 3.467286e-01, 9.702894e-01, 1.339406e+00, 7.306086e-01, 1.032665e+00, 9.984383e-01, 4.970710e-01, 5.735476e-01, 2.256548e-01, 2.691810e-01, 9.007661e-01, 4.400692e-01, 1.010325e-01, 1.020068e+00,
1.000000e+00	1.442815e-01, 7.010940e-01, 5.257091e-01, 1.204131e-01, 4.063987e-01, 7.471384e-02, 2.422923e-01, 8.403103e-01, 1.153890e+00, 7.149671e-01, 1.055710e+00, 8.551516e-01, 4.796528e-01, 4.270411e-01, 2.026669e-01, 2.340448e-01, 6.930252e-01, 4.632756e-01, 6.811263e-02, 7.646759e-01,
1.200000e+00	9.432325e-02, 7.719739e-01, 5.665024e-01, 1.590499e-01, 4.218527e-01, 4.517541e-02, 2.368232e-01, 9.042988e-01, 8.373245e-01, 8.245512e-01, 9.751645e-01, 7.105609e-01, 6.752176e-01, 3.190804e-01, 1.946649e-01, 1.025976e-01, 5.513637e-01, 5.147482e-01, 4.211729e-02, 7.420722e-01,
1.400000e+00	6.169404e-02, 9.003091e-01, 4.685642e-01, 2.240999e-01, 3.785299e-01, 2.832986e-02, 1.606881e-01, 8.592955e-01, 7.839165e-01, 8.442865e-01, 1.186085e+00, 6.864790e-01, 5.291981e-01, 2.222303e-01, 1.280636e-01, 5.240160e-02, 3.770922e-01, 5.311621e-01, 1.808024e-02, 7.051763e-01,
1.600000e+00	3.918401e-02, 9.205371e-01, 5.438773e-01, 2.966249e-01, 4.407175e-01, 1.960528e-02, 1.456642e-01, 9.385788e-01, 7.046008e-01, 9.441892e-01, 1.165714e+00, 7.477240e-01, 6.134684e-01, 1.322642e-01, 1.302626e-01, 3.926488e-02, 3.045594e-01, 6.311641e-01, 1.313258e-02, 5.985085e-01,
1.800000e+00	2.141925e-02, 6.856794e-01, 4.878704e-01, 4.064426e-01, 4.251575e-01, 2.450163e-02, 1.227371e-01, 7.787962e-01, 4.883647e-01, 8.220750e-01, 1.217447e+00, 7.340660e-01, 6.141761e-01, 7.388240e-02, 1.139643e-01, 1.727540e-02, 1.987078e-01, 6.228049e-01, 4.800357e-03, 4.895788e-01,
2.000000e+00	1.362804e-02, 8.297645e-01, 5.816505e-01, 4.035635e-01, 4.428741e-01, 3.290726e-02, 1.401583e-01, 7.621016e-01, 4.695197e-01, 8.257265e-01, 1.235352e+00, 7.657851e-01, 7.137607e-01, 6.463848e-02, 7.989142e-02, 1.061768e-02, 1.650622e-01, 5.791681e-01, 3.834728e-03, 4.049452e-01,
0.000000e+00	1.637312e-01, 3.605158e-01, 1.354552e+00, 1.975276e+00, 3.117511e-01, 1.982312e+00, 3.095641e+00, 2.663126e+00, 1.777577e-01, 2.605039e+00, 2.099814e+00, 1.485512e+00, 1.113336e+00, 1.563356e+00, 1.479936e+00, 2.426692e+00, 2.390877e-01, 2.892529e+00, 2.964592e+00, 7.178261e-01,
2.000000e-01	6.191537e-01, 2.004625e-01, 6.347940e-01, 1.769922e+00, 1.974459e-01, 1.239315e+00, 2.402024e+00, 2.541936e+00, 3.608414e-01, 1.560097e+00, 1.532343e+00, 1.206676e+00, 1.117307e+00, 1.113073e+00, 9.690934e-01, 1.675679e+00, 5.920213e-01, 1.945324e+00, 1.450445e+00, 7.625255e-01,
4.000000e-01	5.701883e-01, 1.625562e-01, 4.089225e-01, 1.389216e+00, 1.231221e-01, 8.014665e-01, 1.945736e+00, 1.801444e+00, 5.557521e-01, 1.499592e+00, 1.300521e+00, 9.566292e-01, 1.122392e+00, 8.807798e-01, 5.773086e-01, 1.410073e+00, 8.374195e-01, 1.019790e+00, 7.775234e-01, 1.093223e+00,
6.000000e-01	4.237930e-01, 1.340361e-01, 3.058882e-01, 8.942361e-01, 8.784862e-02, 4.718287e-01, 1.510778e+00, 1.560679e+00, 4.101811e-01, 1.214012e+00, 9.380214e-01, 9.679208e-01, 9.051010e-01, 5.545191e-01, 4.406685e-01, 1.170879e+00, 1.123534e+00, 8.884080e-01, 3.961748e-01, 8.989642e-01,
8.000000e-01	2.834321e-01, 9.682114e-02, 2.885466e-01, 6.022372e-01, 7.418157e-02, 2.695772e-01, 1.257634e+00, 1.434798e+00, 5.445158e-01, 1.106045e+00, 1.006125e+00, 8.958327e-01, 8.790576e-01, 3.355723e-01, 3.412295e-01, 6.602051e-01, 8.304382e-01, 5.478032e-01, 2.688646e-01, 1.088036e+00,
1.000000e+00	1.457215e-01, 1.251259e-01, 4.601893e-01, 2.826610e-01, 8.518082e-02, 1.382055e-01, 9.972026e-01, 1.120213e+00, 4.850858e-01, 9.789830e-01, 1.059354e+00, 7.612536e-01, 8.405250e-01, 2.309529e-01, 2.868462e-01, 3.981110e-01, 5.565460e-01, 5.512413e-01, 1.470207e-01, 1.015007e+00,
1.200000e+00	1.083105e-01, 2.200273e-01, 4.373630e-01, 3.562001e-01, 1.205678e-01, 9.855924e-02, 9.261793e-01, 1.086407e+00, 4.830271e-01, 1.150092e+00, 1.328174e+00, 8.874218e-01, 8.644935e-01, 1.876176e-01, 2.325394e-01, 1.999634e-01, 5.537084e-01, 4.722326e-01, 7.366316e-02, 1.191593e+00,
1.400000e+00	5.512497e-02, 3.773056e-01, 4.775214e-01, 4.732202e-01, 1.716440e-01, 5.578452e-02, 5.824013e-01, 9.563395e-01, 4.585975e-01, 9.693861e-01, 1.263546e+00, 8.054769e-01, 8.225747e-01, 1.060577e-01, 1.869425e-01, 1.433552e-01, 4.302817e-01, 5.781990e-01, 4.404126e-02, 8.214474e-01,
1.600000e+00	3.762084e-02, 4.083206e-01, 5.156197e-01, 5.004215e-01, 1.859661e-01, 3.575516e-02, 5.992895e-01, 9.148480e-01, 4.087721e-01, 1.084712e+00, 1.253799e+00, 7.316526e-01, 8.516085e-01, 8.503009e-02, 1.377036e-01, 6.494834e-02, 2.969957e-01, 5.904953e-01, 2.499510e-02, 8.278243e-01,
1.800000e+00	2.479300e-02, 4.826292e-01, 5.585051e-01, 5.426038e-01, 2.495639e-01, 1.988705e-02, 4.246818e-01, 1.026020e+00, 3.718011e-01, 9.131329e-01, 1.504183e+00, 8.217353e-01, 8.979320e-01, 6.022592e-02, 1.011562e-01, 2.866869e-02, 1.952441e-01, 5.550617e-01, 1.540192e-02, 6.705664e-01,
2.000000e+00	1.649545e-02, 5.204661e-01, 4.764627e-01, 4.741503e-01, 2.824739e-01, 1.415484e-02, 4.161364e-01, 7.444222e-01, 3.674198e-01, 1.049043e+00, 1.444414e+00, 6.767981e-01, 8.679295e-01, 3.762211e-02, 9.170790e-02, 2.321547e-02, 1.540493e-01, 6.143799e-01, 8.359527e-03, 4.993723e-01,
0.000000e+00	3.954024e-01, 8.110721e-01, 1.129599e+00, 2.865291e-01, 3.225063e+00, 2.550405e+00, 1.621761e+00, 2.153286e+00, 2.225410e+00, 2.694244e-01, 9.587848e-01, 1.551187e+00, 1.034782e+00, 1.584474e+00, 2.671573e+00, 6.537266e-01, 1.126282e+00, 3.066584e+00, 7.491023e-01, 1.341145e-01,
2.000000e-01	2.295780e-01, 6.112815e-01, 8.300582e-01, 4.386928e-01, 1.744034e+00, 2.075402e+00, 1.798800e+00, 2.186999e+00, 2.423766e+00, 1.371707e-01, 1.077556e+00, 1.368186e+00, 1.063731e+00, 1.529381e+00, 1.645017e+00, 7.451140e-01, 9.388446e-01, 1.702865e+00, 3.540897e-01, 4.771522e-01,
4.000000e-01	1.255009e-01, 4.913055e-01, 6.114812e-01, 3.842459e-01, 1.164901e+00, 1.260536e+00, 1.660780e+00, 1.468818e+00, 1.850851e+00, 2.576394e-01, 1.056383e+00, 1.244923e+00, 7.573237e-01, 1.098746e+00, 1.009982e+00, 8.570098e-01, 8.000371e-01, 1.142080e+00, 2.557415e-01, 6.612014e-01,
6.000000e-01	1.028381e-01, 3.432434e-01, 5.272694e-01, 4.389920e-01, 1.010111e+00, 6.186800e-01, 1.657923e+00, 1.488283e+00, 1.482042e+00, 4.471939e-01, 1.130870e+00, 1.038534e+00, 9.460740e-01, 5.864314e-01, 6.497144e-01, 9.828200e-01, 6.380697e-01, 8.196434e-01, 1.196647e-01, 8.446420e-01,
8.000000e-01	6.606202e-02, 2.665393e-01, 4.119822e-01, 3.768947e-01, 6.870230e-01, 4.136325e-01, 1.278195e+00, 1.038803e+00, 1.120670e+00, 6.424876e-01, 1.144905e+00, 8.121549e-01, 9.084692e-01, 4.458924e-01, 3.889814e-01, 1.003694e+00, 5.705788e-01, 8.327502e-01, 7.725132e-02, 9.472379e-01,
1.000000e+00	3.793495e-02, 2.531226e-01, 4.574794e-01, 4.254632e-01, 4.381883e-01, 1.941418e-01, 1.046210e+00, 1.066185e+00, 1.230418e+00, 8.467891e-01, 1.429625e+00, 9.480984e-01, 7.262345e-01, 2.939596e-01, 3.520636e-01, 6.952041e-01, 5.584974e-01, 7.707069e-01, 3.337984e-02, 1.125493e+00,
1.200000e+00	2.196580e-02, 3.212967e-01, 5.137411e-01, 4.433859e-01, 3.340152e-01, 1.153210e-01, 8.221335e-01, 1.034474e+00, 9.987223e-01, 7.822485e-01, 1.233053e+00, 7.158688e-01, 8.478710e-01, 2.240461e-01, 2.592703e-01, 3.598516e-01, 4.532481e-01, 6.123443e-01, 2.220623e-02, 1.215432e+00,
1.400000e+00	1.365705e-02, 3.944967e-01, 5.114996e-01, 4.535428e-01, 2.654476e-01, 8.237685e-02, 7.584685e-01, 1.119974e+00, 6.249301e-01, 8.115007e-01, 1.463387e+00, 9.572164e-01, 7.931140e-01, 1.378746e-01, 1.407241e-01, 2.022727e-01, 3.257768e-01, 5.798669e-01, 1.035333e-02, 1.030370e+00,
1.600000e+00	7.587868e-03, 5.036586e-01, 5.132115e-01, 4.755144e-01, 2.855197e-01, 5.104258e-02, 5.786465e-01, 9.854941e-01, 6.509623e-01, 9.255232e-01, 1.446174e+00, 8.045038e-01, 8.531613e-01, 8.577843e-02, 1.125417e-01, 1.279822e-01, 2.330030e-01, 5.536218e-01, 7.650826e-03, 1.030482e+00,
1.800000e+00	5.335033e-03, 5.446582e-01, 6.019620e-01, 4.224416e-01, 2.546833e-01, 3.220053e-02, 4.476161e-01, 8.526065e-01, 4.534505e-01, 9.448023e-01, 1.177899e+00, 8.887087e-01, 8.885658e-01, 6.054425e-02, 8.589932e-02, 7.520753e-02, 1.779424e-01, 5.833822e-01, 3.553016e-03, 9.155511e-01,
2.000000e+00	2.976894e-03, 5.213147e-01, 5.571062e-01, 6.182032e-01, 3.516614e-01, 1.623261e-02, 4.946874e-01, 9.119597e-01, 5.855749e-01, 9.815345e-01, 1.505414e+00, 6.666995e-01, 7.632436e-01, 3.657620e-02, 6.425568e-02, 3.750490e-02, 1.452136e-01, 5.545915e-01, 2.267653e-03, 6.231135e-01,
0.000000e+00	1.319475e+00, 5.080420e-01, 3.459889e-01, 2.328616e+00, 2.297364e+00, 1.714798e+00, 2.374021e+00, 1.894230e+00, 2.487949e+00, 2.777391e+00, 2.803891e+00, 2.173773e-01, 2.011576e+00, 1.573407e+00, 4.220727e-01, 3.668702e-01, 6.735175e-01, 2.381976e+00, 2.639236e+00, 1.468153e-01,
2.000000e-01	1.044385e+00, 4.104966e-01, 3.886068e-01, 1.995911e+00, 1.735781e+00, 1.331674e+00, 2.571775e+00, 1.653131e+00, 1.946467e+00, 1.652293e+00, 1.770181e+00, 4.272423e-01, 1.734647e+00, 1.495214e+00, 2.547876e-01, 5.631683e-01, 6.778507e-01, 1.489410e+00, 1.518958e+00, 5.622762e-01,
4.000000e-01	8.190045e-01, 3.005987e-01, 4.275038e-01, 1.321701e+00, 9.338451e-01, 1.267610e+00, 2.005093e+00, 1.240355e+00, 1.326128e+00, 1.057271e+00, 1.591693e+00, 4.446478e-01, 1.287262e+00, 1.033689e+00, 1.463472e-01, 7.130905e-01, 4.775773e-01, 1.134080e+00, 7.141929e-01, 6.415339e-01,
6.000000e-01	5.358929e-01, 2.094301e-01, 3.778247e-01, 9.495287e-01, 7.177179e-01, 9.075149e-01, 2.228770e+00, 1.215678e+00, 1.085950e+00, 1.179218e+00, 1.224576e+00, 5.435021e-01, 9.691303e-01, 7.870879e-01, 1.299999e-01, 9.250996e-01, 5.358484e-01, 8.713846e-01, 4.962268e-01, 9.180527e-01,
8.000000e-01	2.900105e-01, 1.518997e-01, 3.641348e-01, 5.278774e-01, 4.989806e-01, 6.084563e-01, 2.380802e+00, 1.068361e+00, 8.642656e-01, 9.870266e-01, 6.955877e-01, 5.989017e-01, 9.553896e-01, 5.679144e-01, 2.287033e-01, 8.990766e-01, 4.781982e-01, 6.206159e-01, 2.024109e-01, 8.985346e-01,
1.000000e+00	2.036453e-01, 1.376083e-01, 3.183767e-01, 3.130711e-01, 4.298832e-01, 3.586026e-01, 1.665398e+00, 7.539085e-01, 6.496148e-01, 7.981231e-01, 7.553491e-01, 6.935623e-01, 8.188481e-01, 3.931219e-01, 2.309211e-01, 7.591935e-01, 6.321484e-01, 6.667207e-01, 1.342467e-01, 8.644177e-01,
1.200000e+00	1.088701e-01, 9.775717e-02, 3.907914e-01, 2.067947e-01, 4.854588e-01, 1.588390e-01, 1.513602e+00, 7.725173e-01, 6.171289e-01, 9.291534e-01, 9.424874e-01, 7.078850e-01, 6.241261e-01, 2.343592e-01, 3.237120e-01, 6.097792e-01, 4.445058e-01, 6.218922e-01, 8.357855e-02, 6.523152e-01,
1.400000e+00	7.666903e-02, 1.177440e-01, 4.838374e-01, 2.402500e-01, 4.915389e-01, 1.221344e-01, 1.108733e+00, 6.769393e-01, 4.780013e-01, 8.831987e-01, 1.053339e+00, 7.048708e-01, 8.590724e-01, 1.593834e-01, 2.970444e-01, 3.689332e-01, 3.434794e-01, 5.969169e-01, 4.119580e-02, 5.580556e-01,
1.600000e+00	5.531550e-02, 2.253598e-01, 4.368249e-01, 2.845664e-01, 4.617130e-01, 1.010621e-01, 8.466621e-01, 8.562961e-01, 3.941609e-01, 9.596608e-01, 1.045390e+00, 7.866158e-01, 8.163566e-01, 1.038680e-01, 2.393877e-01, 2.607309e-01, 1.979613e-01, 6.023965e-01, 1.976880e-02, 3.741449e-01,
1.800000e+00	3.062490e-02, 3.585321e-01, 5.327609e-01, 3.027649e-01, 4.485615e-01, 1.000216e-01, 5.056148e-01, 8.288685e-01, 4.014636e-01, 1.037291e+00, 1.429594e+00, 7.155440e-01, 9.019788e-01, 8.406263e-02, 1.916918e-01, 1.264814e-01, 1.938072e-01, 6.367030e-01, 1.285606e-02, 2.336794e-01,
2.000000e+00	1.797114e-02, 4.057520e-01, 3.857184e-01, 4.297400e-01, 4.535858e-01, 1.344718e-01, 4.696758e-01, 7.968680e-01, 3.185974e-01, 8.676257e-01, 1.191190e+00, 7.414226e-01, 6.707883e-01, 5.395526e-02, 1.303656e-01, 7.299140e-02, 1.361851e-01, 6.526511e-01, 7.170253e-03, 2.329019e-01,
0.000000e+00	6.841703e-01, 1.418372e+00, 1.649486e+00, 6.442420e-01, 2.856422e-01, 2.559036e+00, 5.218057e-01, 1.211487e+00, 2.266468e+00, 1.236924e+00, 2.847275e+00, 2.363452e+00, 1.895808e+00, 9.915371e-01, 2.747041e+00, 1.797932e+00, 9.702822e-01, 2.580455e+00, 1.253731e-01, 1.724445e+00,
2.000000e-01	4.091161e-01, 1.012779e+00, 1.148585e+00, 7.086844e-01, 2.774032e-01, 1.184468e+00, 5.105067e-01, 9.162628e-01, 2.187730e+00, 1.328460e+00, 2.192920e+00, 1.330454e+00, 1.327155e+00, 7.771803e-01, 1.160871e+00, 1.256766e+00, 1.116868e+00, 1.906853e+00, 7.542552e-02, 1.267811e+00,
4.000000e-01	3.048479e-01, 9.220965e-01, 7.138896e-01, 6.971223e-01, 2.754146e-01, 8.537430e-01, 3.401727e-01, 1.057332e+00, 1.713608e+00, 1.261272e+00, 2.647344e+00, 9.508256e-01, 8.106652e-01, 4.534651e-01, 8.933039e-01, 9.629162e-01, 1.144121e+00, 1.090282e+00, 1.102194e-01, 9.262280e-01,
6.000000e-01	1.330097e-01, 9.356686e-01, 6.039667e-01, 6.486694e-01, 2.842017e-01, 5.204959e-01, 3.154119e-01, 9.474179e-01, 1.400472e+00, 9.253958e-01, 1.984963e+00, 9.014852e-01, 7.303422e-01, 2.788574e-01, 6.081247e-01, 5.086588e-01, 7.467511e-01, 5.195198e-01, 9.593300e-02, 1.088171e+00,
8.000000e-01	9.022941e-02, 7.905298e-01, 6.621869e-01, 5.986318e-01, 3.257848e-01, 3.071377e-01, 3.350437e-01, 7.856920e-01, 1.220761e+00, 1.128206e+00, 1.671894e+00, 7.652168e-01, 5.970471e-01, 2.040998e-01, 2.521555e-01, 3.088128e-01, 7.307314e-01, 6.519498e-01, 6.720817e-02, 7.656282e-01,
1.000000e+00	5.510637e-02, 8.920205e-01, 6.353477e-01, 6.299859e-01, 3.445970e-01, 1.822206e-01, 4.403585e-01, 8.059175e-01, 7.482015e-01, 1.180149e+00, 1.782716e+00, 6.493196e-01, 5.883730e-01, 1.481413e-01, 1.659934e-01, 2.024176e-01, 5.724176e-01, 5.423219e-01, 3.666392e-02, 7.043138e-01,
1.200000e+00	4.445382e-02, 8.318693e-01, 4.867276e-01, 6.091045e-01, 3.261902e-01, 1.276618e-01, 4.224866e-01, 8.728279e-01, 8.172638e-01, 9.509031e-01, 1.623915e+00, 6.914334e-01, 5.946950e-01, 8.013382e-02, 1.134349e-01, 9.273926e-02, 3.837532e-01, 5.474020e-01, 2.013265e-02, 6.464685e-01,
1.400000e+00	2.539342e-02, 8.886474e-01, 5.208152e-01, 5.539155e-01, 3.976281e-01, 8.083020e-02, 5.090746e-01, 9.409558e-01, 5.446064e-01, 1.090172e+00, 1.625395e+00, 6.393224e-01, 6.866783e-01, 6.863022e-02, 7.736410e-02, 6.451100e-02, 2.387197e-01, 5.535634e-01, 1.418017e-02, 4.955492e-01,
1.600000e+00	1.539953e-02, 8.204496e-01, 4.532171e-01, 6.055535e-01, 3.586287e-01, 6.136067e-02, 6.124244e-01, 8.459307e-01, 5.184520e-01, 1.181475e+00, 1.430837e+00, 5.912816e-01, 6.866309e-01, 4.824869e-02, 4.894418e-02, 3.581522e-02, 2.414689e-01, 3.754641e-01, 6.773687e-03, 4.816788e-01,
1.800000e+00	8.132942e-03, 7.328536e-01, 5.001624e-01, 6.213956e-01, 3.985093e-01, 6.434640e-02, 5.816243e-01, 8.744613e-01, 4.312968e-01, 1.043125e+00, 1.583669e+00, 6.591244e-01, 6.697560e-01, 2.902635e-02, 3.555533e-02, 3.134188e-02, 1.479740e-01, 5.320506e-01, 3.571118e-03, 4.564295e-01,
2.000000e+00	5.706156e-03, 7.916058e-01, 5.575686e-01, 6.430098e-01, 3.959808e-01, 6.672244e-02, 6.802325e-01, 8.826631e-01, 4.206416e-01, 9.917430e-01, 1.648462e+00, 5.789154e-01, 6.715672e-01, 2.352955e-02, 3.251418e-02, 2.765997e-02, 1.329621e-01, 7.305281e-01, 2.160374e-03, 2.662961e-01,
0.000000e+00	1.417037e+00, 1.055465e-01, 5.329299e-01, 1.490104e+00, 2.485605e-03, 1.123278e+00, 1.559145e+00, 2.161202e+00, 6.641272e-02, 2.936891e+00, 2.905275e-01, 1.303052e+00, 2.252989e+00, 2.305080e+00, 2.546447e+00, 2.995546e-01, 4.529766e-01, 2.815525e+00, 2.410786e-01, 2.710953e+00,
2.000000e-01	1.569705e+00, 1.205121e-01, 5.293323e-01, 1.176171e+00, 1.484139e-03, 5.482492e-01, 1.288257e+00, 1.871825e+00, 2.234391e-01, 2.009003e+00, 6.758195e-01, 1.208721e+00, 1.671479e+00, 1.774595e+00, 1.866645e+00, 1.918758e-01, 3.102812e-01, 1.821498e+00, 1.335556e-01, 2.535707e+00,
4.000000e-01	1.204116e+00, 1.234022e-01, 6.122351e-01, 7.046479e-01, 3.296507e-03, 3.699050e-01, 9.891267e-01, 1.136780e+00, 3.865346e-01, 1.133921e+00, 8.320391e-01, 1.077713e+00, 1.258023e+00, 1.551294e+00, 1.182161e+00, 1.215449e-01, 2.354485e-01, 1.236553e+00, 6.173936e-02, 1.984517e+00,
6.000000e-01	9.328052e-01, 2.941107e-01, 5.111031e-01, 4.313007e-01, 2.383950e-02, 1.966240e-01, 7.414888e-01, 1.270757e+00, 3.776085e-01, 8.320095e-01, 8.806942e-01, 9.869001e-01, 1.149089e+00, 1.146952e+00, 1.003143e+00, 5.817944e-02, 1.674240e-01, 9.517575e-01, 4.169215e-02, 1.628648e+00,
8.000000e-01	4.413970e-01, 3.943295e-01, 4.892479e-01, 2.895226e-01, 6.669930e-02, 1.236210e-01, 6.213604e-01, 1.012498e+00, 4.210476e-01, 8.386473e-01, 1.074164e+00, 7.330587e-01, 1.014342e+00, 8.687700e-01, 5.690959e-01, 3.417001e-02, 1.096242e-01, 8.605248e-01, 2.062865e-02, 1.482986e+00,
1.000000e+00	3.174459e-01, 4.313178e-01, 4.833505e-01, 2.355352e-01, 1.598200e-01, 5.982109e-02, 5.001895e-01, 1.005381e+00, 4.356723e-01, 9.917888e-01, 1.081727e+00, 1.061907e+00, 9.379292e-01, 5.239599e-01, 5.363988e-01, 2.178430e-02, 1.039079e-01, 7.274358e-01, 1.064186e-02, 1.181632e+00,
1.200000e+00	1.873344e-01, 4.377806e-01, 5.088677e-01, 2.424770e-01, 2.215875e-01, 4.210480e-02, 3.602986e-01, 8.639965e-01, 4.149299e-01, 8.313925e-01, 1.245638e+00, 8.381928e-01, 8.938028e-01, 3.150316e-01, 3.099840e-01, 1.055722e-02, 6.703073e-02, 7.366274e-01, 7.004132e-03, 8.436862e-01,
1.400000e+00	1.286601e-01, 5.993189e-01, 5.433666e-01, 3.686399e-01, 2.285730e-01, 2.237651e-02, 2.533744e-01, 9.104009e-01, 3.438868e-01, 9.145567e-01, 1.398214e+00, 6.961540e-01, 8.999244e-01, 2.342743e-01, 2.165582e-01, 4.874542e-03, 5.000201e-02, 5.854319e-01, 3.176254e-03, 7.389632e-01,
1.600000e+00	9.078789e-02, 6.490563e-01, 5.258707e-01, 4.041959e-01, 2.169574e-01, 2.136984e-02, 2.650013e-01, 7.859390e-01, 3.562316e-01, 9.297730e-01, 1.261380e+00, 8.374075e-01, 8.765742e-01, 1.710095e-01, 1.189591e-01, 3.271265e-03, 3.290932e-02, 6.104793e-01, 2.059095e-03, 7.471084e-01,
1.800000e+00	4.807933e-02, 5.873480e-01, 5.504543e-01, 4.722914e-01, 3.968465e-01, 1.760452e-02, 2.088457e-01, 7.835680e-01, 2.986856e-01, 8.480476e-01, 1.440422e+00, 7.399854e-01, 6.687740e-01, 1.331919e-01, 1.113082e-01, 1.660788e-03, 3.031217e-02, 6.575367e-01, 1.212657e-03, 4.940614e-01,
2.000000e+00	2.904551e-02, 6.222524e-01, 4.952558e-01, 4.808361e-01, 3.223270e-01, 3.172804e-02, 1.888576e-01, 8.764869e-01, 3.061297e-01, 1.019127e+00, 1.593481e+00, 8.507012e-01, 7.117769e-01, 9.103878e-02, 1.084462e-01, 1.235972e-03, 2.122542e-02, 6.044528e-01, 7.119296e-04, 3.845604e-01,
0.000000e+00	2.437753e+00, 4.056666e-01, 2.446129e+00, 2.693736e+00, 1.754809e+00, 2.887177e+00, 5.538256e-02, 1.676959e+00, 2.753108e+00, 1.800883e+00, 2.324548e+00, 1.518230e+00, 8.730211e-01, 1.722903e+00, 2.072977e+00, 2.281403e+00, 3.819327e-02, 1.048359e+00, 5.210988e-01, 1.978272e+00,
2.000000e-01	2.164928e+00, 3.669079e-01, 1.466676e+00, 1.806399e+00, 1.186805e+00, 2.098565e+00, 4.149316e-01, 1.846020e+00, 1.613494e+00, 1.213946e+00, 1.847460e+00, 1.091599e+00, 1.099081e+00, 1.398100e+00, 1.222861e+00, 1.695540e+00, 6.287924e-01, 8.688790e-01, 3.119432e-01, 1.649503e+00,
4.000000e-01	1.615653e+00, 5.985360e-01, 8.492858e-01, 9.892313e-01, 8.962580e-01, 1.299187e+00, 6.279538e-01, 1.589606e+00, 1.739836e+00, 7.231950e-01, 1.328283e+00, 1.040975e+00, 9.675857e-01, 1.378716e+00, 8.095484e-01, 1.275514e+00, 8.959923e-01, 8.150806e-01, 2.334477e-01, 1.579933e+00,
6.000000e-01	7.679164e-01, 5.913673e-01, 6.167262e-01, 7.189693e-01, 6.199287e-01, 7.472626e-01, 8.003066e-01, 1.216879e+00, 1.313320e+00, 4.869701e-01, 7.721330e-01, 6.219451e-01, 9.598185e-01, 9.909806e-01, 6.456550e-01, 7.027327e-01, 6.926651e-01, 6.767229e-01, 1.221439e-01, 1.469522e+00,
8.000000e-01	4.624047e-01, 6.527088e-01, 6.013538e-01, 4.013201e-01, 5.143245e-01, 4.472540e-01, 6.565353e-01, 9.240037e-01, 1.196223e+00, 6.147277e-01, 8.604213e-01, 8.926329e-01, 7.364956e-01, 8.115901e-01, 4.200168e-01, 3.544283e-01, 5.058435e-01, 5.664348e-01, 8.157838e-02, 1.211283e+00,
1.000000e+00	3.428735e-01, 5.558268e-01, 4.541677e-01, 2.343163e-01, 3.918222e-01, 2.435602e-01, 6.333825e-01, 9.797975e-01, 1.169009e+00, 7.294783e-01, 8.994995e-01, 7.457272e-01, 6.583034e-01, 5.582664e-01, 4.293996e-01, 1.872748e-01, 4.837589e-01, 4.777460e-01, 3.792808e-02, 1.063716e+00,
1.200000e+00	2.112328e-01, 6.786598e-01, 6.274578e-01, 1.813626e-01, 4.552630e-01, 1.729310e-01, 4.522940e-01, 8.194157e-01, 9.045547e-01, 7.211828e-01, 1.110428e+00, 7.534675e-01, 8.072138e-01, 3.346582e-01, 3.233012e-01, 1.215604e-01, 2.650650e-01, 6.084803e-01, 2.275197e-02, 8.038651e-01,
1.400000e+00	1.496114e-01, 6.725642e-01, 5.227971e-01, 2.404279e-01, 3.874909e-01, 7.972449e-02, 3.645871e-01, 9.377922e-01, 7.117567e-01, 8.131045e-01, 1.353626e+00, 7.475394e-01, 8.230315e-01, 2.613234e-01, 2.596250e-01, 6.217806e-02, 2.310100e-01, 6.564105e-01, 1.081911e-02, 7.286162e-01,
1.600000e+00	9.196608e-02, 6.655752e-01, 4.946803e-01, 3.731376e-01, 3.738633e-01, 7.849989e-02, 2.534920e-01, 1.027516e+00, 5.813082e-01, 8.319393e-01, 1.328348e+00, 7.960249e-01, 6.983603e-01, 1.945845e-01, 2.090902e-01, 4.620013e-02, 1.657574e-01, 5.473501e-01, 6.281682e-03, 4.938474e-01,
1.800000e+00	4.014608e-02, 6.643041e-01, 5.119320e-01, 4.175400e-01, 3.689674e-01, 4.804241e-02, 2.473954e-01, 8.103472e-01, 5.070246e-01, 1.005724e+00, 1.513544e+00, 6.598987e-01, 8.083950e-01, 1.106593e-01, 1.085413e-01, 2.050934e-02, 1.283529e-01, 5.081981e-01, 2.791433e-03, 4.103939e-01,
2.000000e+00	3.276259e-02, 7.466080e-01, 5.285803e-01, 4.710184e-01, 4.300444e-01, 5.517702e-02, 2.209174e-01, 8.363556e-01, 4.390100e-01, 1.174194e+00, 1.360151e+00, 7.067976e-01, 6.938670e-01, 7.879897e-02, 1.071557e-01, 1.260028e-02, 7.814175e-02, 6.410817e-01, 1.972657e-03, 3.439345e-01,
0.000000e+00	2.153707e+00, 2.740571e+00, 3.192155e+00, 8.073812e-01, 7.481509e-01, 2.689208e+00, 2.190364e+00, 1.207392e+00, 5.387860e-01, 4.483169e-02, 2.860577e+00, 8.717318e-01, 5.149346e-01, 3.126559e-01, 7.441410e-01, 1.531977e+00, 2.497003e+00, 9.645197e-02, 2.789488e+00, 2.649169e+00,
2.000000e-01	1.949957e+00, 1.941360e+00, 1.834057e+00, 6.857911e-01, 5.303570e-01, 1.848201e+00, 2.142178e+00, 1.469248e+00, 5.336826e-01, 2.614900e-01, 2.213831e+00, 6.957421e-01, 3.599943e-01, 5.315537e-01, 4.329075e-01, 1.338025e+00, 2.183660e+00, 5.399537e-02, 1.874213e+00, 2.075932e+00,
4.000000e-01	1.468329e+00, 1.658308e+00, 9.270464e-01, 6.522681e-01, 3.037290e-01, 1.031313e+00, 2.029536e+00, 1.468227e+00, 4.308944e-01, 6.447535e-01, 1.680095e+00, 3.767450e-01, 2.529966e-01, 7.639727e-01, 2.469300e-01, 1.242820e+00, 1.825409e+00, 3.332744e-02, 1.051950e+00, 2.067217e+00,
6.000000e-01	1.325078e+00, 1.182412e+00, 6.785863e-01, 3.912322e-01, 2.562640e-01, 6.690561e-01, 1.994940e+00, 1.289739e+00, 2.999948e-01, 6.994946e-01, 1.078699e+00, 2.865826e-01, 1.505005e-01, 9.208701e-01, 1.769045e-01, 1.124704e+00, 1.587508e+00, 1.476861e-02, 9.905306e-01, 1.676376e+00,
8.000000e-01	1.065105e+00, 9.848650e-01, 4.213199e-01, 2.360167e-01, 2.193603e-01, 4.222995e-01, 1.722509e+00, 1.173747e+00, 2.746654e-01, 6.034040e-01, 8.568803e-01, 3.106370e-01, 1.805652e-01, 7.965185e-01, 2.266301e-01, 6.995427e-01, 1.727922e+00, 1.252495e-02, 6.982423e-01, 1.476726e+00,
1.000000e+00	8.732375e-01, 6.067289e-01, 4.804033e-01, 1.567789e-01, 2.198824e-01, 3.091069e-01, 1.262451e+00, 8.859501e-01, 1.763453e-01, 7.343205e-01, 7.140804e-01, 3.494143e-01, 4.464672e-01, 6.618421e-01, 2.673590e-01, 5.429854e-01, 1.123784e+00, 2.427058e-02, 3.775630e-01, 1.172693e+00,
1.200000e+00	5.175554e-01, 5.847980e-01, 4.555232e-01, 9.272227e-02, 2.688363e-01, 1.510411e-01, 1.156766e+00, 9.552519e-01, 1.478395e-01, 7.368325e-01, 9.512469e-01, 5.184853e-01, 6.246563e-01, 4.570486e-01, 3.701660e-01, 2.807043e-01, 9.536145e-01, 1.557202e-01, 2.050267e-01, 1.161606e+00,
1.400000e+00	2.757821e-01, 4.636078e-01, 4.806512e-01, 5.958974e-02, 2.552487e-01, 1.550264e-01, 1.025165e+00, 8.811906e-01, 1.627827e-01, 6.589851e-01, 9.074890e-01, 5.408212e-01, 5.330188e-01, 3.630158e-01, 2.693543e-01, 1.583105e-01, 5.855945e-01, 3.220649e-01, 1.262585e-01, 7.957007e-01,
1.600000e+00	1.904676e-01, 5.932953e-01, 6.301226e-01, 5.313907e-02, 2.723025e-01, 7.881466e-02, 6.022558e-01, 6.066193e-01, 1.718655e-01, 8.096327e-01, 1.317542e+00, 5.548785e-01, 6.147166e-01, 2.718604e-01, 2.892656e-01, 9.450967e-02, 4.543187e-01, 4.346891e-01, 7.351453e-02, 5.372737e-01,
1.800000e+00	1.060565e-01, 5.826846e-01, 5.909759e-01, 1.280398e-01, 3.359286e-01, 1.009674e-01, 5.902015e-01, 7.515600e-01, 1.766583e-01, 1.000788e+00, 1.184941e+00, 5.956080e-01, 6.227144e-01, 1.644024e-01, 2.386526e-01, 5.818348e-02, 3.539266e-01, 4.072859e-01, 3.966502e-02, 4.045205e-01,
2.000000e+00	5.960116e-02, 7.122454e-01, 4.952492e-01, 2.706906e-01, 3.957704e-01, 1.041403e-01, 4.570964e-01, 7.511372e-01, 1.917735e-01, 1.002827e+00, 1.143226e+00, 6.377501e-01, 9.173212e-01, 1.253683e-01, 1.391137e-01, 3.615810e-02, 2.944160e-01, 5.258955e-01, 2.080912e-02, 3.899759e-01,
0.000000e+00	2.413858e+00, 5.611952e-01, 3.155892e+00, 1.612984e+00, 2.012444e+00, 2.260621e+00, 2.131733e-01, 2.455614e+00, 1.668438e+00, 1.999109e+00, 1.840668e+00, 2.263364e+00, 5.351635e-01, 1.479818e+00, 4.344479e-01, 1.834533e+00, 3.753337e-01, 1.846209e-01, 1.854119e+00, 1.535931e+00,
2.000000e-01	1.872139e+00, 5.591263e-01, 2.017886e+00, 1.356353e+00, 1.528518e+00, 1.337609e+00, 2.379234e-01, 2.470135e+00, 1.992095e+00, 9.948591e-01, 1.407686e+00, 1.666322e+00, 5.823533e-01, 1.312262e+00, 2.167332e-01, 1.488384e+00, 7.337387e-01, 3.741454e-01, 1.192766e+00, 1.369023e+00,
4.000000e-01	1.567299e+00, 5.682259e-01, 1.012962e+00, 8.152983e-01, 9.815214e-01, 1.371470e+00, 1.740934e-01, 2.038310e+00, 1.709697e+00, 9.258123e-01, 1.392480e+00, 1.481112e+00, 5.962594e-01, 1.285873e+00, 1.742496e-01, 8.387373e-01, 8.898899e-01, 3.850730e-01, 6.122126e-01, 1.458913e+00,
6.000000e-01	1.210057e+00, 6.325937e-01, 6.779375e-01, 3.728636e-01, 6.936349e-01, 1.004948e+00, 1.665346e-01, 1.871511e+00, 1.518175e+00, 6.216383e-01, 9.104077e-01, 1.024505e+00, 6.647207e-01, 1.060808e+00, 1.711685e-01, 4.970637e-01, 6.786721e-01, 4.969124e-01, 3.533018e-01, 1.336260e+00,
8.000000e-01	7.036055e-01, 7.580343e-01, 6.179941e-01, 2.539086e-01, 4.534808e-01, 6.080976e-01, 1.491564e-01, 1.568101e+00, 1.437870e+00, 5.552264e-01, 8.051614e-01, 1.267808e+00, 7.373526e-01, 9.148955e-01, 3.145234e-01, 2.623416e-01, 4.431306e-01, 5.369160e-01, 1.899718e-01, 1.204433e+00,
1.000000e+00	4.550732e-01, 7.589839e-01, 4.791509e-01, 1.913042e-01, 3.112842e-01, 4.206643e-01, 1.123218e-01, 1.302006e+00, 1.237649e+00, 5.439383e-01, 9.086792e-01, 8.379730e-01, 6.734672e-01, 5.475446e-01, 4.022777e-01, 1.450208e-01, 3.500543e-01, 6.478019e-01, 1.005688e-01, 1.167603e+00,
1.200000e+00	2.436582e-01, 6.915560e-01, 6.651978e-01, 1.196647e-01, 2.585958e-01, 2.053292e-01, 9.213742e-02, 1.339949e+00, 9.599405e-01, 7.488041e-01, 1.091485e+00, 9.682726e-01, 8.607311e-01, 4.209014e-01, 2.761061e-01, 8.693596e-02, 2.969479e-01, 6.019908e-01, 7.069544e-02, 1.564782e+00,
1.400000e+00	1.655232e-01, 5.705770e-01, 5.898638e-01, 1.442857e-01, 1.927236e-01, 1.265054e-01, 6.798754e-02, 1.139208e+00, 7.225212e-01, 7.678849e-01, 1.247611e+00, 6.861506e-01, 8.499533e-01, 2.971407e-01, 2.433838e-01, 4.967638e-02, 1.940769e-01, 5.801184e-01, 2.968516e-02, 1.088699e+00,
1.600000e+00	9.074778e-02, 7.848113e-01, 6.011039e-01, 2.211824e-01, 2.018405e-01, 6.911857e-02, 5.454705e-02, 1.214176e+00, 6.093955e-01, 9.615008e-01, 1.178583e+00, 8.291973e-01, 7.796794e-01, 2.069571e-01, 2.002442e-01, 2.590788e-02, 1.778886e-01, 5.906592e-01, 1.416772e-02, 1.059080e+00,
1.800000e+00	7.344900e-02, 7.946421e-01, 5.306415e-01, 3.626871e-01, 1.800892e-01, 4.271874e-02, 5.173313e-02, 1.043621e+00, 5.426609e-01, 8.702277e-01, 9.586336e-01, 7.220071e-01, 8.219168e-01, 1.224284e-01, 1.399077e-01, 1.515384e-02, 1.187160e-01, 5.407896e-01, 9.343705e-03, 1.006230e+00,
2.000000e+00	4.059399e-02, 7.124422e-01, 5.346886e-01, 4.530590e-01, 2.332874e-01, 3.057863e-02, 6.684339e-02, 9.285786e-01, 4.090874e-01, 1.059706e+00, 1.189499e+00, 8.036236e-01, 7.349478e-01, 1.098899e-01, 1.117835e-01, 7.986307e-03, 8.969452e-02, 5.223576e-01, 5.292140e-03, 8.383825e-01,
0.000000e+00	2.074693e+00, 2.838071e-01, 6.907175e-01, 4.775219e-01, 1.234306e+00, 1.876999e+00, 5.536923e-01, 2.455977e+00, 2.255987e+00, 1.493105e+00, 1.826804e+00, 2.379825e+00, 1.823317e+00, 9.706385e-01, 1.610956e+00, 3.528878e-01, 2.542248e+00, 7.895138e-02, 2.042214e+00, 1.923037e+00,
2.000000e-01	1.696867e+00, 4.155474e-01, 7.097439e-01, 3.140459e-01, 8.169151e-01, 1.557518e+00, 4.453966e-01, 1.902305e+00, 1.715363e+00, 1.367582e+00, 1.778453e+00, 1.694695e+00, 1.312778e+00, 9.503489e-01, 1.125396e+00, 4.382247e-01, 1.723597e+00, 5.520950e-02, 1.346107e+00, 1.747501e+00,
4.000000e-01	1.669247e+00, 3.999027e-01, 5.574089e-01, 1.766257e-01, 6.662559e-01, 1.115517e+00, 4.059618e-01, 1.951661e+00, 1.731615e+00, 1.188948e+00, 1.548729e+00, 1.542954e+00, 1.086166e+00, 1.015324e+00, 6.776787e-01, 2.379424e-01, 1.337853e+00, 3.366186e-02, 8.237779e-01, 1.486016e+00,
6.000000e-01	1.175230e+00, 6.246160e-01, 5.606016e-01, 1.189133e-01, 4.047239e-01, 5.896509e-01, 2.845514e-01, 1.392062e+00, 1.465194e+00, 1.215101e+00, 1.716256e+00, 1.220462e+00, 1.244038e+00, 8.354553e-01, 3.741878e-01, 1.519730e-01, 8.717673e-01, 8.743340e-02, 3.821612e-01, 1.217445e+00,
8.000000e-01	7.919908e-01, 6.288052e-01, 5.243563e-01, 7.190393e-02, 2.750916e-01, 3.900798e-01, 2.524631e-01, 1.517117e+00, 1.215606e+00, 9.570972e-01, 1.311790e+00, 9.372254e-01, 1.074225e+00, 9.011419e-01, 2.720111e-01, 1.041765e-01, 7.986878e-01, 2.257476e-01, 2.787374e-01, 1.164815e+00,
1.000000e+00	4.887265e-01, 6.849206e-01, 5.209652e-01, 8.116401e-02, 2.242264e-01, 2.153708e-01, 2.039332e-01, 1.076895e+00, 1.354075e+00, 9.956266e-01, 1.545350e+00, 1.001554e+00, 7.944436e-01, 5.360415e-01, 1.321959e-01, 4.515822e-02, 5.609783e-01, 3.886902e-01, 1.221757e-01, 1.268885e+00,
1.200000e+00	3.152587e-01, 7.623778e-01, 4.967867e-01, 1.576247e-01, 1.737281e-01, 1.058976e-01, 1.325830e-01, 1.045654e+00, 1.105299e+00, 1.082599e+00, 1.571310e+00, 8.489080e-01, 9.181900e-01, 3.695882e-01, 1.102026e-01, 2.740707e-02, 4.085856e-01, 5.502292e-01, 7.920173e-02, 1.030054e+00,
1.400000e+00	2.170611e-01, 8.641398e-01, 4.875573e-01, 2.794978e-01, 1.929832e-01, 7.143042e-02, 1.205638e-01, 1.233318e+00, 9.036259e-01, 8.017173e-01, 1.540348e+00, 7.689142e-01, 7.901471e-01, 2.651787e-01, 9.765184e-02, 1.592205e-02, 3.233519e-01, 4.578277e-01, 3.640513e-02, 8.634006e-01,
1.600000e+00	1.028171e-01, 7.476449e-01, 5.168002e-01, 3.805831e-01, 2.280489e-01, 4.961069e-02, 8.499492e-02, 9.863948e-01, 6.054190e-01, 9.487518e-01, 1.407019e+00, 7.231394e-01, 7.575772e-01, 1.625712e-01, 6.883883e-02, 8.781780e-03, 1.738813e-01, 5.024941e-01, 2.326084e-02, 8.897425e-01,
1.800000e+00	6.428258e-02, 7.142159e-01, 4.671200e-01, 4.250725e-01, 2.655343e-01, 2.433130e-02, 9.968469e-02, 1.056548e+00, 6.121679e-01, 8.710019e-01, 1.497432e+00, 8.263473e-01, 7.433986e-01, 1.112215e-01, 5.718352e-02, 5.888350e-03, 1.547284e-01, 5.177201e-01, 1.405948e-02, 7.934971e-01,
2.000000e+00	4.466773e-02, 8.761250e-01, 5.657947e-01, 4.751990e-01, 2.382399e-01, 1.796878e-02, 1.072921e-01, 1.116440e+00, 4.329856e-01, 7.941594e-01, 1.580800e+00, 5.272118e-01, 6.717455e-01, 9.098273e-02, 4.428157e-02, 2.464807e-03, 1.351367e-01, 6.698243e-01, 5.402492e-03, 6.102045e-01,
0.000000e+00	1.504806e-01, 1.542964e+00, 2.091469e+00, 1.907597e+00, 1.934896e+00, 2.244706e+00, 2.934511e+00, 1.701039e+00, 2.370953e+00, 2.664100e+00, 2.106142e+00, 2.374417e+00, 2.355587e+00, 1.868531e+00, 1.614516e+00, 1.276851e+00, 1.316353e+00, 3.527148e+00, 2.274604e-02, 9.787087e-02,
2.000000e-01	1.054593e-01, 1.333763e+00, 1.461361e+00, 1.247527e+00, 1.665588e+00, 1.103582e+00, 1.971197e+00, 1.937056e+00, 2.012503e+00, 1.764929e+00, 1.652797e+00, 1.624656e+00, 1.414455e+00, 1.417053e+00, 1.013480e+00, 9.014813e-01, 1.463044e+00, 1.693742e+00, 1.961352e-01, 5.028667e-01,
4.000000e-01	7.386284e-02, 9.175110e-01, 1.004679e+00, 7.677141e-01, 1.281377e+00, 7.772210e-01, 1.763743e+00, 1.089437e+00, 1.871163e+00, 9.928571e-01, 9.759742e-01, 1.158742e+00, 9.499735e-01, 1.016675e+00, 5.359865e-01, 9.563361e-01, 1.472869e+00, 8.485621e-01, 2.445634e-01, 6.080074e-01,
6.000000e-01	3.681199e-02, 7.162980e-01, 5.410579e-01, 7.364206e-01, 8.003499e-01, 4.658237e-01, 1.137726e+00, 1.281863e+00, 1.733835e+00, 1.042175e+00, 9.954304e-01, 1.111690e+00, 9.631254e-01, 5.958891e-01, 4.466025e-01, 1.056248e+00, 1.329135e+00, 6.519994e-01, 3.805649e-01, 8.665924e-01,
8.000000e-01	2.111447e-02, 6.052885e-01, 5.145885e-01, 3.683594e-01, 6.878031e-01, 2.482924e-01, 9.559318e-01, 8.972079e-01, 1.208782e+00, 8.663531e-01, 8.980728e-01, 9.863569e-01, 9.776744e-01, 4.093896e-01, 3.972213e-01, 6.604677e-01, 9.956843e-01, 3.948532e-01, 3.560587e-01, 6.533534e-01,
1.000000e+00	1.566884e-02, 5.583289e-01, 4.547666e-01, 2.977846e-01, 5.937405e-01, 1.444769e-01, 7.041627e-01, 8.068285e-01, 1.081508e+00, 8.977490e-01, 1.094962e+00, 8.283696e-01, 8.368798e-01, 2.867856e-01, 3.281539e-01, 3.485896e-01, 7.308023e-01, 4.729806e-01, 2.389395e-01, 6.536473e-01,
1.200000e+00	7.976715e-03, 5.273812e-01, 5.432528e-01, 1.786983e-01, 5.696467e-01, 1.053538e-01, 5.985808e-01, 7.826492e-01, 7.450521e-01, 9.229245e-01, 1.234612e+00, 7.905773e-01, 6.938434e-01, 2.100677e-01, 3.106787e-01, 2.113519e-01, 5.076380e-01, 5.071279e-01, 1.603677e-01, 3.852532e-01,
1.400000e+00	5.560300e-03, 6.563286e-01, 5.157564e-01, 3.117776e-01, 4.478111e-01, 8.033595e-02, 5.351769e-01, 8.421794e-01, 8.207835e-01, 9.493976e-01, 1.209484e+00, 6.361390e-01, 7.785787e-01, 1.459043e-01, 2.242849e-01, 1.309019e-01, 4.458156e-01, 5.088844e-01, 7.395057e-02, 3.686763e-01,
1.600000e+00	3.643199e-03, 7.187970e-01, 4.507564e-01, 3.973177e-01, 5.438692e-01, 9.004470e-02, 4.473304e-01, 7.542640e-01, 7.083492e-01, 9.725408e-01, 1.342208e+00, 7.557190e-01, 7.696102e-01, 9.472140e-02, 1.820768e-01, 6.968849e-02, 3.543273e-01, 5.517347e-01, 4.327859e-02, 3.291750e-01,
1.800000e+00	2.229482e-03, 7.426140e-01, 5.642962e-01, 4.596141e-01, 3.860462e-01, 1.341151e-01, 3.281841e-01, 8.127197e-01, 6.260618e-01, 1.028811e+00, 1.073276e+00, 7.723814e-01, 8.347044e-01, 6.620806e-02, 1.456230e-01, 2.970963e-02, 2.128821e-01, 5.113960e-01, 2.696749e-02, 2.285850e-01,
2.000000e+00	1.179146e-03, 6.563630e-01, 6.016217e-01, 4.622285e-01, 4.168831e-01, 1.650742e-01, 3.147212e-01, 9.733064e-01, 5.426189e-01, 9.326414e-01, 1.350157e+00, 7.303058e-01, 6.404958e-01, 4.656991e-02, 9.554785e-02, 2.230929e-02, 1.786576e-01, 5.374616e-01, 1.331224e-02, 2.632705e-01,
0.000000e+00	7.041612e-01, 1.844638e+00, 6.436391e-01, 1.750501e+00, 1.467599e+00, 2.602141e+00, 1.833267e+00, 2.541707e-01, 2.535057e-01, 3.484727e-01, 1.861450e+00, 6.028822e-01, 1.568116e+00, 1.572065e-01, 1.742717e+00, 9.583631e-01, 2.998565e+00, 2.429932e-02, 1.098016e+00, 2.333794e+00,
2.000000e-01	7.236703e-01, 1.500232e+00, 5.571237e-01, 1.247971e+00, 1.139606e+00, 1.749240e+00, 1.681609e+00, 3.689998e-01, 1.585797e-01, 5.717553e-01, 1.636769e+00, 3.298052e-01, 1.173767e+00, 1.233162e-01, 1.150956e+00, 1.116827e+00, 2.116247e+00, 1.757057e-02, 9.730402e-01, 1.711545e+00,
4.000000e-01	5.886165e-01, 1.299685e+00, 4.141715e-01, 7.840445e-01, 9.280978e-01, 9.584206e-01, 1.322376e+00, 4.754636e-01, 1.442851e-01, 7.091942e-01, 1.807542e+00, 2.271248e-01, 6.424328e-01, 1.627979e-01, 5.948260e-01, 8.648972e-01, 1.797817e+00, 8.642727e-03, 7.354904e-01, 1.024351e+00,
6.000000e-01	5.436151e-01, 1.043720e+00, 3.321814e-01, 5.426188e-01, 1.055968e+00, 5.822854e-01, 1.505720e+00, 4.667674e-01, 1.335701e-01, 8.635362e-01, 1.481026e+00, 2.844769e-01, 6.064281e-01, 1.251682e-01, 3.211261e-01, 8.960813e-01, 1.678125e+00, 5.885841e-03, 9.035555e-01, 6.820679e-01,
8.000000e-01	2.814089e-01, 6.933292e-01, 2.873521e-01, 3.461737e-01, 8.106558e-01, 4.294273e-01, 1.348127e+00, 5.529059e-01, 9.761957e-02, 7.679123e-01, 1.499188e+00, 3.897742e-01, 5.852859e-01, 9.463472e-02, 2.461420e-01, 8.909850e-01, 1.473380e+00, 7.075740e-03, 9.074963e-01, 4.789285e-01,
1.000000e+00	1.721876e-01, 4.784825e-01, 3.433120e-01, 2.259017e-01, 6.496329e-01, 4.458943e-01, 1.564832e+00, 6.914132e-01, 9.489726e-02, 9.721596e-01, 1.555823e+00, 5.395091e-01, 5.769138e-01, 5.947651e-02, 1.344513e-01, 1.156119e+00, 1.445335e+00, 1.507515e-02, 6.448077e-01, 3.413471e-01,
1.200000e+00	1.073056e-01, 3.191511e-01, 3.250659e-01, 1.951053e-01, 5.008543e-01, 4.972589e-01, 1.784022e+00, 6.286454e-01, 1.035193e-01, 7.851584e-01, 1.187136e+00, 5.964123e-01, 7.112629e-01, 4.145973e-02, 9.855725e-02, 9.472261e-01, 1.132729e+00, 5.447380e-02, 8.550400e-01, 2.228315e-01,
1.400000e+00	6.936155e-02, 3.205414e-01, 3.049188e-01, 1.458296e-01, 6.582679e-01, 4.265685e-01, 1.351815e+00, 7.329071e-01, 1.219113e-01, 9.690846e-01, 1.428976e+00, 6.764358e-01, 8.010102e-01, 3.244947e-02, 8.348826e-02, 8.906188e-01, 9.898206e-01, 1.206201e-01, 7.465970e-01, 2.009480e-01,
1.600000e+00	4.566765e-02, 3.109374e-01, 3.158927e-01, 1.491425e-01, 5.422887e-01, 4.921614e-01, 1.176022e+00, 7.800895e-01, 1.443711e-01, 9.608819e-01, 1.357658e+00, 7.657619e-01, 7.987569e-01, 1.888291e-02, 6.062747e-02, 8.361655e-01, 8.746462e-01, 2.267519e-01, 5.452348e-01, 1.605382e-01,
1.800000e+00	3.222968e-02, 3.290689e-01, 4.081140e-01, 1.526090e-01, 5.116698e-01, 5.086020e-01, 1.011526e+00, 7.708474e-01, 1.620371e-01, 1.181269e+00, 1.667264e+00, 6.380351e-01, 7.782730e-01, 1.407349e-02, 5.435979e-02, 5.561161e-01, 6.918416e-01, 3.348386e-01, 3.026902e-01, 1.688390e-01,
2.000000e+00	1.825344e-02, 3.243870e-01, 4.653396e-01, 3.314011e-01, 4.166548e-01, 4.992854e-01, 7.430319e-01, 7.576339e-01, 1.826064e-01, 1.146872e+00, 1.402856e+00, 7.239998e-01, 6.730539e-01, 8.584848e-03, 4.679815e-02, 4.115275e-01, 6.181382e-01, 4.120633e-01, 1.982362e-01, 1.878669e-01,
0.000000e+00	2.618671e-02, 6.782043e-01, 1.724394e+00, 2.436694e+00, 1.941582e+00, 2.995802e-01, 2.462462e+00, 3.281316e+00, 1.861860e+00, 1.206030e+00, 2.164835e+00, 1.599278e+00, 2.869333e+00, 1.050184e+00, 1.762442e+00, 1.413642e+00, 1.743189e+00, 1.269987e-01, 1.270224e+00, 5.031752e-01,
2.000000e-01	9.303103e-02, 5.690707e-01, 1.015820e+00, 1.594296e+00, 1.183242e+00, 1.279481e-01, 2.192646e+00, 1.617929e+00, 1.613289e+00, 1.202542e+00, 2.140416e+00, 1.193109e+00, 1.923913e+00, 8.577498e-01, 1.008900e+00, 1.206727e+00, 1.627007e+00, 7.280715e-02, 8.848337e-01, 7.379831e-01,
4.000000e-01	1.610198e-01, 4.368768e-01, 6.770209e-01, 9.640503e-01, 6.794084e-01, 1.107546e-01, 1.810471e+00, 1.871319e+00, 1.559818e+00, 1.136763e+00, 1.504439e+00, 1.082392e+00, 1.352087e+00, 4.972238e-01, 5.129081e-01, 1.037192e+00, 1.593023e+00, 5.054214e-02, 8.014525e-01, 8.915385e-01,
6.000000e-01	1.624751e-01, 3.130359e-01, 4.918607e-01, 7.719007e-01, 5.046931e-01, 6.028610e-02, 1.382889e+00, 1.511385e+00, 1.191596e+00, 9.668887e-01, 1.284603e+00, 1.006597e+00, 1.330951e+00, 3.815391e-01, 3.539424e-01, 1.171270e+00, 1.622999e+00, 2.954119e-02, 7.941633e-01, 1.283155e+00,
8.000000e-01	2.591526e-01, 2.377369e-01, 3.483836e-01, 4.268017e-01, 4.180881e-01, 3.199911e-02, 1.369356e+00, 1.284366e+00, 1.106008e+00, 8.961950e-01, 1.128198e+00, 9.013544e-01, 1.278593e+00, 2.495550e-01, 2.809280e-01, 9.857911e-01, 1.218385e+00, 2.349646e-02, 7.309481e-01, 1.037325e+00,
1.000000e+00	2.049195e-01, 1.831201e-01, 3.930738e-01, 2.919446e-01, 2.733341e-01, 1.776523e-02, 9.589184e-01, 1.118509e+00, 9.133580e-01, 1.124817e+00, 1.528272e+00, 8.437573e-01, 9.352418e-01, 1.635208e-01, 2.054840e-01, 5.217407e-01, 9.551107e-01, 6.921349e-02, 7.528249e-01, 1.241460e+00,
1.200000e+00	1.419713e-01, 2.607167e-01, 3.717605e-01, 2.124705e-01, 2.854191e-01, 1.098498e-02, 8.622421e-01, 1.064565e+00, 8.469084e-01, 1.100501e+00, 1.392429e+00, 8.718273e-01, 9.576176e-01, 9.615242e-02, 1.294408e-01, 3.549357e-01, 7.781287e-01, 2.004458e-01, 3.803306e-01, 1.180313e+00,
1.400000e+00	8.874816e-02, 4.732760e-01, 4.039321e-01, 1.930555e-01, 2.626046e-01, 7.656751e-03, 6.946352e-01, 1.093554e+00, 7.397097e-01, 1.043130e+00, 1.469606e+00, 9.041862e-01, 1.020647e+00, 8.474718e-02, 1.208972e-01, 1.663400e-01, 6.062145e-01, 3.479333e-01, 2.542856e-01, 8.340916e-01,
1.600000e+00	5.147103e-02, 5.686474e-01, 5.679965e-01, 3.199767e-01, 2.222734e-01, 4.879813e-03, 5.575855e-01, 8.499185e-01, 6.471416e-01, 1.061873e+00, 1.318255e+00, 7.629100e-01, 7.555803e-01, 5.182421e-02, 8.943661e-02, 9.578717e-02, 5.402112e-01, 4.017801e-01, 1.021436e-01, 7.432401e-01,
1.800000e+00	3.134999e-02, 6.025609e-01, 5.777799e-01, 4.064290e-01, 2.530688e-01, 3.474875e-03, 4.075972e-01, 1.011090e+00, 6.064577e-01, 8.699575e-01, 1.335116e+00, 7.677761e-01, 8.806177e-01, 3.894278e-02, 6.788719e-02, 5.756822e-02, 2.587631e-01, 5.060045e-01, 6.780037e-02, 7.905929e-01,
2.000000e+00	1.754449e-02, 6.774161e-01, 5.147146e-01, 4.922201e-01, 2.867565e-01, 3.347315e-03, 3.522879e-01, 9.824345e-01, 3.964920e-01, 9.718027e-01, 1.489600e+00, 7.957666e-01, 8.599458e-01, 2.905973e-02, 6.088475e-02, 2.659937e-02, 2.441862e-01, 5.901611e-01, 3.679946e-02, 6.426379e-01,
0.000000e+00	2.611004e+00, 1.466922e+00, 1.405991e-01, 2.501859e+00, 2.120286e+00, 2.741485e+00, 2.133138e+00, 1.509578e+00, 1.643820e+00, 1.906167e-01, 2.356186e-01, 2.466947e-01, 2.430563e+00, 1.556973e+00, 1.544234e+00, 6.937629e-01, 1.769465e+00, 6.409629e-01, 2.505855e+00, 1.359494e+00,
2.000000e-01	1.872696e+00, 1.282695e+00, 2.795918e-01, 1.630430e+00, 1.742319e+00, 2.350201e+00, 2.184902e+00, 1.040264e+00, 1.336740e+00, 1.225748e-01, 2.808011e-01, 1.737677e-01, 1.836545e+00, 1.308815e+00, 8.515549e-01, 8.155514e-01, 1.008329e+00, 3.992792e-01, 1.485003e+00, 1.308221e+00,
4.000000e-01	1.608472e+00, 9.240500e-01, 3.537200e-01, 9.670292e-01, 1.179661e+00, 1.740293e+00, 2.384301e+00, 9.971841e-01, 9.573047e-01, 1.484436e-01, 2.782534e-01, 2.081707e-01, 1.126306e+00, 1.331527e+00, 7.865587e-01, 8.258861e-01, 9.774643e-01, 3.428001e-01, 1.314480e+00, 1.001440e+00,
6.000000e-01	1.331813e+00, 5.867836e-01, 3.682683e-01, 6.098626e-01, 7.488061e-01, 1.520573e+00, 1.565888e+00, 6.858554e-01, 7.980298e-01, 1.392180e-01, 2.154714e-01, 4.640809e-01, 1.048137e+00, 1.014261e+00, 7.547128e-01, 9.021952e-01, 1.051321e+00, 3.245644e-01, 7.975622e-01, 8.475588e-01,
8.000000e-01	8.065431e-01, 4.361775e-01, 3.474051e-01, 4.183504e-01, 7.719069e-01, 1.253934e+00, 2.020531e+00, 7.323035e-01, 5.230577e-01, 2.621845e-01, 2.260266e-01, 5.106335e-01, 1.209054e+00, 8.759343e-01, 5.374040e-01, 8.408024e-01, 7.487508e-01, 4.719178e-01, 8.438892e-01, 5.992401e-01,
1.000000e+00	5.291313e-01, 3.503555e-01, 4.123837e-01, 2.877953e-01, 5.978398e-01, 1.195321e+00, 2.173315e+00, 5.545828e-01, 5.046365e-01, 3.365602e-01, 3.778512e-01, 5.612252e-01, 8.333273e-01, 7.196060e-01, 5.674490e-01, 6.072163e-01, 5.043545e-01, 4.638705e-01, 5.924959e-01, 4.727287e-01,
1.200000e+00	3.480962e-01, 2.664530e-01, 4.283483e-01, 1.392746e-01, 5.333045e-01, 9.908449e-01, 1.601551e+00, 8.111335e-01, 3.590192e-01, 5.776865e-01, 6.834682e-01, 6.958021e-01, 6.875865e-01, 4.596280e-01, 5.458903e-01, 7.946731e-01, 4.583715e-01, 5.108565e-01, 3.509137e-01, 2.763745e-01,
1.400000e+00	1.828337e-01, 1.897238e-01, 4.781803e-01, 1.177566e-01, 5.926206e-01, 7.983502e-01, 1.516788e+00, 6.048972e-01, 2.988029e-01, 6.299303e-01, 8.778582e-01, 6.113412e-01, 8.058258e-01, 3.290125e-01, 5.315317e-01, 6.333951e-01, 4.030079e-01, 5.531178e-01, 2.118808e-01, 1.895803e-01,
1.600000e+00	1.057816e-01, 1.429252e-01, 5.082775e-01, 7.380071e-02, 6.273194e-01, 8.311688e-01, 1.157193e+00, 7.982270e-01, 3.237849e-01, 6.656346e-01, 1.091319e+00, 8.385180e-01, 8.607974e-01, 1.955610e-01, 3.965290e-01, 6.540066e-01, 3.937743e-01, 5.469617e-01, 9.095272e-02, 1.758178e-01,
1.800000e+00	7.384144e-02, 1.193355e-01, 4.767761e-01, 1.191458e-01, 5.170896e-01, 7.900108e-01, 1.289271e+00, 7.818566e-01, 3.313557e-01, 1.084700e+00, 1.352133e+00, 6.782379e-01, 8.787357e-01, 1.475505e-01, 3.251572e-01, 6.403457e-01, 3.371924e-01, 6.525167e-01, 5.666886e-02, 1.572980e-01,
2.000000e+00	4.023443e-02, 1.091775e-01, 4.433706e-01, 2.322937e-01, 4.616016e-01, 6.185579e-01, 1.118780e+00, 6.351479e-01, 2.774386e-01, 8.487424e-01, 1.451141e+00, 7.697145e-01, 9.013878e-01, 9.312913e-02, 2.173458e-01, 5.098629e-01, 2.895673e-01, 6.459273e-01, 3.607303e-02, 1.498502e-01,
0.000000e+00	2.889148e+00, 1.175489e+00, 1.410765e+00, 1.382461e+00, 2.108309e+00, 1.267676e-01, 2.326103e-01, 2.384641e+00, 2.907308e+00, 1.184741e+00, 2.090932e+00, 1.865156e-01, 3.056644e+00, 2.412260e-01, 7.559516e-01, 1.568461e+00, 2.890851e-01, 3.965242e-01, 1.856232e+00, 2.073955e+00,
2.000000e-01	2.082768e+00, 1.333304e+00, 7.023452e-01, 1.083011e+00, 1.470798e+00, 4.557238e-01, 5.429107e-01, 1.882418e+00, 2.305963e+00, 1.034271e+00, 2.049208e+00, 1.274124e-01, 1.791603e+00, 5.319479e-01, 4.779286e-01, 1.288987e+00, 7.141795e-01, 5.411220e-01, 1.369906e+00, 1.963781e+00,
4.000000e-01	1.866493e+00, 1.175297e+00, 4.878520e-01, 6.783503e-01, 8.964684e-01, 3.708631e-01, 7.466639e-01, 1.675800e+00, 1.793566e+00, 1.037193e+00, 1.686402e+00, 1.491980e-01, 1.244387e+00, 6.375824e-01, 2.628981e-01, 1.073887e+00, 8.622020e-01, 6.021890e-01, 6.033348e-01, 1.518539e+00,
6.000000e-01	1.220752e+00, 1.144826e+00, 4.543622e-01, 4.719777e-01, 6.842232e-01, 3.589639e-01, 8.075947e-01, 1.826932e+00, 1.096359e+00, 9.795101e-01, 1.117387e+00, 1.572102e-01, 8.503069e-01, 6.882308e-01, 2.315644e-01, 8.965098e-01, 8.029544e-01, 4.802662e-01, 3.339333e-01, 1.642760e+00,
8.000000e-01	7.294951e-01, 1.176831e+00, 4.559964e-01, 2.411660e-01, 3.985888e-01, 2.183624e-01, 7.067032e-01, 1.367732e+00, 9.123918e-01, 8.470329e-01, 6.646224e-01, 2.474895e-01, 6.355024e-01, 7.141685e-01, 1.807156e-01, 3.198755e-01, 6.337179e-01, 5.357488e-01, 2.251119e-01, 1.458282e+00,
1.000000e+00	5.736675e-01, 1.022549e+00, 4.465644e-01, 1.758083e-01, 3.216083e-01, 1.307560e-01, 5.560899e-01, 1.057831e+00, 7.008657e-01, 9.976883e-01, 9.822709e-01, 2.977730e-01, 6.760455e-01, 5.321286e-01, 2.840831e-01, 2.255667e-01, 5.254138e-01, 5.860856e-01, 9.878546e-02, 1.484385e+00,
1.200000e+00	3.906832e-01, 7.612213e-01, 6.432775e-01, 1.480363e-01, 2.714709e-01, 7.405186e-02, 4.047882e-01, 1.030124e+00, 5.491722e-01, 9.808582e-01, 1.091326e+00, 4.222177e-01, 6.797653e-01, 3.775604e-01, 2.084536e-01, 1.481565e-01, 3.114087e-01, 4.985546e-01, 6.417541e-02, 1.000833e+00,
1.400000e+00	1.841914e-01, 9.263722e-01, 5.453970e-01, 2.088080e-01, 2.735255e-01, 4.353096e-02, 3.798022e-01, 1.226297e+00, 4.255444e-01, 9.915478e-01, 1.309658e+00, 4.405050e-01, 6.162134e-01, 2.423694e-01, 1.783571e-01, 6.585569e-02, 2.532657e-01, 4.582125e-01, 3.476859e-02, 1.224241e+00,
1.600000e+00	1.313487e-01, 7.988778e-01, 5.392273e-01, 2.869423e-01, 2.459493e-01, 2.200641e-02, 2.530044e-01, 9.801989e-01, 2.810498e-01, 9.304476e-01, 1.144197e+00, 4.059174e-01, 8.240665e-01, 1.963919e-01, 1.457301e-01, 4.252807e-02, 2.029233e-01, 5.515805e-01, 1.721332e-02, 7.526387e-01,
1.800000e+00	8.444525e-02, 8.556916e-01, 3.184056e-01, 3.944634e-01, 2.853142e-01, 1.467314e-02, 2.652082e-01, 8.189961e-01, 2.821294e-01, 9.333148e-01, 1.331252e+00, 6.060928e-01, 6.006122e-01, 1.065059e-01, 1.205440e-01, 2.370703e-02, 1.338184e-01, 6.100952e-01, 1.237216e-02, 8.009173e-01,
2.000000e+00	4.958000e-02, 7.349555e-01, 5.491251e-01, 4.316407e-01, 3.352255e-01, 1.060857e-02, 2.366142e-01, 8.497572e-01, 2.212564e-01, 9.623684e-01, 1.234922e+00, 6.791235e-01, 7.559100e-01, 8.190538e-02, 8.950278e-02, 1.365263e-02, 9.270652e-02, 5.689850e-01, 4.803080e-03, 6.775026e-01,
0.000000e+00	8.366678e-01, 1.520899e+00, 2.454895e+00, 1.994928e+00, 2.934668e+00, 6.316629e-01, 1.356194e+00, 5.859880e-01, 1.313962e+00, 6.647049e-01, 3.097226e+00, 2.439477e+00, 5.864260e-01, 6.315109e-01, 6.250275e-01, 6.629433e-02, 6.315582e-01, 1.317667e+00, 1.818335e-01, 2.442438e+00,
2.000000e-01	8.406515e-01, 1.334759e+00, 1.165163e+00, 1.288050e+00, 2.131921e+00, 3.697380e-01, 1.280133e+00, 6.732208e-01, 1.365465e+00, 7.399020e-01, 2.197467e+00, 1.770692e+00, 3.612761e-01, 4.975367e-01, 3.506325e-01, 4.436114e-01, 4.396974e-01, 1.033972e+00, 2.132123e-01, 1.527728e+00,
4.000000e-01	4.908363e-01, 1.143893e+00, 9.912251e-01, 1.070373e+00, 1.497824e+00, 1.997816e-01, 9.484171e-01, 5.360154e-01, 1.198653e+00, 7.763117e-01, 2.243476e+00, 1.234586e+00, 3.262645e-01, 3.548696e-01, 2.110598e-01, 7.301785e-01, 3.663331e-01, 7.900343e-01, 1.116087e-01, 1.040969e+00,
6.000000e-01	3.170726e-01, 7.190504e-01, 6.875313e-01, 9.646003e-01, 9.589349e-01, 1.272042e-01, 7.825778e-01, 7.674155e-01, 1.026761e+00, 7.536967e-01, 1.913694e+00, 1.260023e+00, 4.124301e-01, 2.547920e-01, 1.123124e-01, 8.396676e-01, 3.125373e-01, 6.502269e-01, 4.968115e-02, 7.807491e-01,
8.000000e-01	1.944761e-01, 6.214178e-01, 6.441863e-01, 7.637012e-01, 9.023184e-01, 9.814824e-02, 6.966871e-01, 8.864488e-01, 1.134689e+00, 9.088447e-01, 2.048580e+00, 9.117458e-01, 4.289736e-01, 1.600285e-01, 7.571169e-02, 8.609455e-01, 3.796532e-01, 6.556512e-01, 3.778635e-02, 4.799340e-01,
1.000000e+00	1.081544e-01, 8.077173e-01, 3.439810e-01, 6.594073e-01, 9.311152e-01, 1.045392e-01, 6.426639e-01, 7.741284e-01, 7.845291e-01, 8.859132e-01, 1.625300e+00, 7.775948e-01, 5.828583e-01, 1.097342e-01, 4.946358e-02, 8.270805e-01, 3.013177e-01, 6.971305e-01, 2.363266e-02, 4.323454e-01,
1.200000e+00	6.735241e-02, 7.734361e-01, 4.797546e-01, 5.676809e-01, 6.372366e-01, 1.442432e-01, 7.555461e-01, 9.178389e-01, 7.142880e-01, 7.018765e-01, 1.463208e+00, 6.690379e-01, 6.433695e-01, 7.504709e-02, 3.967061e-02, 5.256009e-01, 3.140590e-01, 5.209188e-01, 1.130410e-02, 3.595169e-01,
1.400000e+00	4.987757e-02, 6.983358e-01, 5.344569e-01, 5.760407e-01, 5.348729e-01, 1.884609e-01, 7.684803e-01, 7.392604e-01, 6.113925e-01, 1.158504e+00, 1.661382e+00, 6.865610e-01, 7.987221e-01, 4.547277e-02, 3.252541e-02, 3.670871e-01, 3.324017e-01, 6.258640e-01, 9.867706e-03, 2.681092e-01,
1.600000e+00	2.618130e-02, 7.389710e-01, 4.470132e-01, 6.492038e-01, 5.034264e-01, 2.165633e-01, 7.410143e-01, 8.637856e-01, 6.816679e-01, 7.121792e-01, 1.688195e+00, 7.563758e-01, 6.607202e-01, 3.948708e-02, 3.035568e-02, 3.356681e-01, 2.002577e-01, 6.037343e-01, 5.091911e-03, 2.360820e-01,
1.800000e+00	1.515826e-02, 7.665860e-01, 5.451527e-01, 6.347686e-01, 5.087532e-01, 2.185250e-01, 7.070178e-01, 8.554304e-01, 4.725362e-01, 8.030272e-01, 1.331117e+00, 8.177224e-01, 6.628208e-01, 2.507024e-02, 3.043531e-02, 2.220616e-01, 1.236459e-01, 6.186954e-01, 3.207162e-03, 2.124298e-01,
2.000000e+00	1.228739e-02, 6.873912e-01, 4.852565e-01, 6.030222e-01, 4.901713e-01, 2.632194e-01, 6.565628e-01, 6.937756e-01, 4.732321e-01, 8.598527e-01, 1.470954e+00, 8.030758e-01, 7.257211e-01, 1.930952e-02, 2.689967e-02, 2.107618e-01, 9.403963e-02, 5.922179e-01, 2.339302e-03, 2.093216e-01,
0.000000e+00	4.809585e-01, 1.296155e+00, 2.479444e+00, 1.305969e+00, 2.117526e+00, 6.429008e-01, 2.649224e+00, 1.073601e+00, 6.587355e-01, 5.277206e-01, 1.307789e+00, 2.138598e+00, 1.827178e+00, 9.677871e-01, 7.941602e-01, 2.305764e+00, 2.100487e-01, 6.132927e-01, 2.816865e+00, 1.626178e+00,
2.000000e-01	6.875040e-01, 8.926832e-01, 1.774049e+00, 1.223457e+00, 1.378534e+00, 3.989208e-01, 2.173983e+00, 7.849547e-01, 7.503524e-01, 6.237761e-01, 7.812615e-01, 1.150089e+00, 1.577104e+00, 5.709018e-01, 5.395459e-01, 1.531409e+00, 6.075705e-01, 6.004064e-01, 1.902677e+00, 1.359209e+00,
4.000000e-01	9.362731e-01, 8.126394e-01, 9.814860e-01, 8.433329e-01, 1.099668e+00, 2.518993e-01, 1.663008e+00, 5.733168e-01, 8.746117e-01, 7.907717e-01, 7.849195e-01, 1.081356e+00, 8.858362e-01, 5.282401e-01, 4.265863e-01, 1.578282e+00, 9.519648e-01, 6.078583e-01, 1.267242e+00, 8.252365e-01,
6.000000e-01	7.273935e-01, 6.012693e-01, 5.235753e-01, 4.378045e-01, 8.508601e-01, 5.123812e-01, 1.523117e+00, 4.703542e-01, 8.047955e-01, 9.342563e-01, 6.832786e-01, 8.737383e-01, 8.719786e-01, 4.889294e-01, 4.984584e-01, 1.147040e+00, 1.139648e+00, 3.788661e-01, 9.151061e-01, 5.908588e-01,
8.000000e-01	5.218482e-01, 4.798721e-01, 4.667756e-01, 2.999102e-01, 6.534325e-01, 6.268716e-01, 1.161445e+00, 3.684320e-01, 6.687270e-01, 7.991385e-01, 7.951047e-01, 8.940752e-01, 9.381325e-01, 2.855556e-01, 3.949101e-01, 7.287388e-01, 9.610991e-01, 3.381148e-01, 8.895860e-01, 3.862099e-01,
1.000000e+00	2.954713e-01, 4.517682e-01, 4.256339e-01, 1.964617e-01, 6.607945e-01, 8.042136e-01, 1.000301e+00, 5.353919e-01, 6.745620e-01, 1.020715e+00, 9.844172e-01, 8.618875e-01, 8.515353e-01, 2.084447e-01, 3.387866e-01, 4.548965e-01, 7.679511e-01, 2.828635e-01, 7.311021e-01, 2.479849e-01,
1.200000e+00	1.731962e-01, 4.846061e-01, 4.992680e-01, 1.487309e-01, 5.664492e-01, 8.040206e-01, 8.717752e-01, 4.980223e-01, 5.625509e-01, 8.324815e-01, 1.011444e+00, 8.219088e-01, 7.606676e-01, 1.475347e-01, 3.412144e-01, 2.668683e-01, 6.115034e-01, 5.052662e-01, 4.656312e-01, 2.197404e-01,
1.400000e+00	7.606466e-02, 5.222592e-01, 5.009132e-01, 1.782898e-01, 5.605510e-01, 6.355443e-01, 6.169380e-01, 6.370443e-01, 5.295173e-01, 7.558679e-01, 1.220151e+00, 6.926372e-01, 6.919429e-01, 9.560553e-02, 2.719041e-01, 1.816393e-01, 4.402399e-01, 4.689656e-01, 2.425498e-01, 1.450871e-01,
1.600000e+00	6.813641e-02, 6.008745e-01, 5.433876e-01, 2.818245e-01, 6.295176e-01, 7.104639e-01, 6.406163e-01, 6.571876e-01, 5.325440e-01, 9.594368e-01, 1.423725e+00, 8.376094e-01, 7.425482e-01, 6.351785e-02, 1.797542e-01, 1.091087e-01, 2.577314e-01, 5.541260e-01, 1.677551e-01, 1.419945e-01,
1.800000e+00	3.799912e-02, 5.323788e-01, 5.541660e-01, 4.023315e-01, 5.367447e-01, 7.005848e-01, 8.748931e-01, 8.376911e-01, 4.070694e-01, 9.101444e-01, 1.478324e+00, 7.884512e-01, 7.173302e-01, 3.975164e-02, 1.467456e-01, 8.730324e-02, 2.092164e-01, 4.605172e-01, 7.589963e-02, 1.158037e-01,
2.000000e+00	2.451926e-02, 6.298807e-01, 5.380837e-01, 5.013858e-01, 5.524824e-01, 6.685159e-01, 9.252550e-01, 7.458058e-01, 4.226491e-01, 1.107484e+00, 1.527586e+00, 8.130683e-01, 7.273918e-01, 3.393971e-02, 1.153773e-01, 6.906954e-02, 1.317082e-01, 5.462495e-01, 5.393526e-02, 1.360996e-01,
0.000000e+00	2.068811e+00, 1.732020e+00, 1.458842e-01, 1.280825e+00, 1.362961e+00, 2.179680e-03, 6.805817e-01, 8.490963e-01, 2.209258e+00, 2.760965e+00, 3.215678e+00, 2.483917e+00, 1.824135e+00, 1.709121e+00, 5.108986e-01, 1.068661e+00, 2.666989e+00, 1.723495e-01, 1.839643e-02, 1.826273e+00,
2.000000e-01	1.398791e+00, 1.485345e+00, 1.768100e-01, 8.458564e-01, 1.020344e+00, 4.319372e-01, 6.809840e-01, 9.178050e-01, 2.286483e+00, 1.681259e+00, 2.229027e+00, 1.614118e+00, 1.078391e+00, 1.306485e+00, 3.358199e-01, 9.967486e-01, 1.957666e+00, 8.690701e-02, 3.216113e-01, 1.306650e+00,
4.000000e-01	9.736506e-01, 1.413686e+00, 2.445461e-01, 4.375583e-01, 8.137600e-01, 4.958824e-01, 4.906172e-01, 9.119937e-01, 2.080922e+00, 1.363742e+00, 1.791646e+00, 1.204538e+00, 7.202897e-01, 1.494878e+00, 1.879150e-01, 9.629675e-01, 1.591859e+00, 4.650884e-02, 5.541965e-01, 9.191240e-01,
6.000000e-01	6.030297e-01, 1.172156e+00, 3.886680e-01, 2.754943e-01, 6.984727e-01, 3.875208e-01, 4.822062e-01, 7.104227e-01, 1.472397e+00, 8.609911e-01, 1.238925e+00, 6.984800e-01, 5.244354e-01, 7.982659e-01, 1.190750e-01, 5.269058e-01, 1.307854e+00, 2.819810e-02, 5.646015e-01, 7.120255e-01,
8.000000e-01	4.296858e-01, 1.118577e+00, 4.652005e-01, 1.546243e-01, 5.779165e-01, 3.217953e-01, 3.472229e-01, 8.711302e-01, 1.088511e+00, 9.880045e-01, 1.170990e+00, 5.956456e-01, 3.064807e-01, 5.868289e-01, 1.183948e-01, 3.195723e-01, 1.023038e+00, 8.488779e-02, 3.633138e-01, 8.146074e-01,
1.000000e+00	2.632392e-01, 8.346303e-01, 4.526039e-01, 9.764780e-02, 5.135947e-01, 2.324076e-01, 2.807100e-01, 8.634310e-01, 9.608404e-01, 9.021024e-01, 1.087719e+00, 4.713673e-01, 2.803884e-01, 4.096073e-01, 1.540975e-01, 1.742967e-01, 6.668065e-01, 2.501914e-01, 2.066856e-01, 4.748997e-01,
1.200000e+00	1.350048e-01, 8.842810e-01, 4.234027e-01, 9.456588e-02, 4.104578e-01, 2.023939e-01, 2.654824e-01, 9.132371e-01, 6.699724e-01, 1.018661e+00, 1.197870e+00, 4.084353e-01, 3.713594e-01, 2.698027e-01, 1.335869e-01, 1.015012e-01, 5.623899e-01, 3.162605e-01, 1.377325e-01, 4.366393e-01,
1.400000e+00	1.048627e-01, 7.761232e-01, 5.949111e-01, 1.885665e-01, 4.910635e-01, 1.946929e-01, 2.328875e-01, 8.024214e-01, 4.710239e-01, 8.036288e-01, 1.291686e+00, 4.974787e-01, 4.697882e-01, 1.820570e-01, 1.062446e-01, 6.214971e-02, 3.849691e-01, 5.195073e-01, 7.418285e-02, 3.364734e-01,
1.600000e+00	5.921063e-02, 8.458098e-01, 5.230955e-01, 3.051842e-01, 4.326750e-01, 1.348992e-01, 2.441589e-01, 8.926026e-01, 4.265192e-01, 9.021250e-01, 1.642875e+00, 5.519473e-01, 5.514435e-01, 1.575304e-01, 1.048833e-01, 2.769925e-02, 2.854914e-01, 5.530986e-01, 4.142158e-02, 3.822054e-01,
1.800000e+00	3.406607e-02, 1.026498e+00, 4.947000e-01, 3.950199e-01, 4.974680e-01, 1.402301e-01, 2.285155e-01, 8.484960e-01, 3.765579e-01, 8.670303e-01, 1.477987e+00, 5.831395e-01, 4.912202e-01, 1.099675e-01, 7.546266e-02, 1.831460e-02, 2.209865e-01, 5.444729e-01, 1.870442e-02, 3.077386e-01,
2.000000e+00	2.131289e-02, 7.273984e-01, 4.593761e-01, 4.747480e-01, 4.333884e-01, 1.584369e-01, 3.892976e-01, 8.842543e-01, 2.788026e-01, 1.048866e+00, 1.311303e+00, 6.409384e-01, 6.026843e-01, 6.775634e-02, 6.442725e-02, 1.161296e-02, 1.701702e-01, 4.948413e-01, 1.263205e-02, 2.928603e-01,
0.000000e+00	1.338563e+00, 1.945962e+00, 2.459696e+00, 1.209793e+00, 1.791228e+00, 7.425113e-01, 1.303747e+00, 1.267538e+00, 2.670908e+00, 2.160130e-01, 2.929649e+00, 1.838382e+00, 5.226169e-01, 2.229019e+00, 1.302127e+00, 6.822819e-01, 2.693463e+00, 2.562416e+00, 1.747330e+00, 3.419307e-01,
2.000000e-01	1.112208e+00, 1.645727e+00, 1.360947e+00, 8.753545e-01, 1.154045e+00, 8.140909e-01, 1.233080e+00, 1.367646e+00, 1.994945e+00, 1.357502e-01, 2.026619e+00, 1.454191e+00, 3.479195e-01, 1.578760e+00, 7.382804e-01, 7.904191e-01, 2.024844e+00, 1.396780e+00, 1.209688e+00, 5.882802e-01,
4.000000e-01	7.148496e-01, 1.179296e+00, 1.192882e+00, 9.877831e-01, 8.330233e-01, 1.022061e+00, 1.138219e+00, 1.229936e+00, 2.261580e+00, 1.205597e-01, 1.614681e+00, 9.820952e-01, 1.877620e-01, 1.355072e+00, 4.787332e-01, 8.263962e-01, 1.662906e+00, 7.876720e-01, 7.449524e-01, 7.455790e-01,
6.000000e-01	4.257014e-01, 8.062230e-01, 6.257516e-01, 5.829256e-01, 5.709161e-01, 5.205436e-01, 1.382666e+00, 9.664884e-01, 1.672594e+00, 1.636268e-01, 1.193606e+00, 9.493675e-01, 2.522737e-01, 7.823867e-01, 2.778993e-01, 8.261887e-01, 1.456746e+00, 4.467491e-01, 4.383468e-01, 8.756612e-01,
8.000000e-01	2.204476e-01, 7.011069e-01, 5.847478e-01, 3.558001e-01, 3.542102e-01, 3.256082e-01, 1.348974e+00, 1.092708e+00, 1.192080e+00, 4.184176e-01, 9.635718e-01, 7.733774e-01, 4.383788e-01, 6.130762e-01, 2.648303e-01, 5.832193e-01, 9.746577e-01, 3.499699e-01, 2.700464e-01, 6.640087e-01,
1.000000e+00	1.376397e-01, 6.524212e-01, 4.067957e-01, 2.325681e-01, 4.579139e-01, 2.216649e-01, 1.166492e+00, 9.555019e-01, 9.528315e-01, 4.947425e-01, 1.186974e+00, 8.890119e-01, 4.486557e-01, 4.765129e-01, 2.352349e-01, 3.896549e-01, 7.209224e-01, 4.026744e-01, 1.489227e-01, 6.270644e-01,
1.200000e+00	9.386097e-02, 6.220946e-01, 5.904600e-01, 2.013570e-01, 4.205435e-01, 1.449242e-01, 8.137914e-01, 9.893258e-01, 7.646753e-01, 8.298952e-01, 1.326996e+00, 6.362142e-01, 5.120829e-01, 3.045135e-01, 2.032305e-01, 1.943184e-01, 6.163253e-01, 4.839448e-01, 8.217039e-02, 5.569405e-01,
1.400000e+00	5.489357e-02, 5.549979e-01, 4.972949e-01, 2.120443e-01, 4.492920e-01, 8.629702e-02, 6.891546e-01, 8.055967e-01, 6.804828e-01, 8.984005e-01, 1.124218e+00, 6.287807e-01, 7.669233e-01, 1.757989e-01, 2.072848e-01, 1.277398e-01, 3.980037e-01, 5.353260e-01, 4.936527e-02, 5.627296e-01,
1.600000e+00	3.001212e-02, 6.518424e-01, 6.032984e-01, 2.682257e-01, 3.852224e-01, 7.347009e-02, 5.092903e-01, 9.998098e-01, 5.990365e-01, 8.523793e-01, 1.490738e+00, 7.128133e-01, 9.085018e-01, 1.268514e-01, 1.534948e-01, 7.790494e-02, 2.897173e-01, 5.971007e-01, 2.756727e-02, 4.903836e-01,
1.800000e+00	2.099245e-02, 6.299483e-01, 4.298801e-01, 3.382415e-01, 3.972599e-01, 7.726131e-02, 3.742315e-01, 1.059309e+00, 4.165100e-01, 9.448713e-01, 1.393308e+00, 7.970738e-01, 7.785952e-01, 9.893690e-02, 1.294271e-01, 4.015161e-02, 2.244634e-01, 5.022009e-01, 1.377342e-02, 3.655911e-01,
2.000000e+00	1.646955e-02, 7.127379e-01, 4.992399e-01, 4.300292e-01, 3.683480e-01, 6.720602e-02, 3.322283e-01, 8.764036e-01, 4.557576e-01, 8.243635e-01, 1.214054e+00, 6.786911e-01, 8.680169e-01, 6.343530e-02, 1.138853e-01, 2.213811e-02, 1.703102e-01, 5.751046e-01, 6.743048e-03, 3.745454e-01,
0.000000e+00	1.595675e+00, 6.623525e-01, 2.916134e+00, 3.033846e-01, 3.206441e+00, 2.490616e+00, 1.318174e+00, 2.080701e+00, 2.456059e+00, 1.548430e+00, 7.979765e-01, 1.111484e+00, 2.921339e+00, 1.971106e+00, 1.882064e+00, 2.838252e+00, 1.059581e+00, 2.325454e+00, 2.425319e+00, 2.110943e+00,
2.000000e-01	1.374255e+00, 4.290204e-01, 1.379142e+00, 3.490982e-01, 1.793993e+00, 1.461991e+00, 1.096608e+00, 1.656347e+00, 2.300697e+00, 8.921510e-01, 6.723739e-01, 9.357047e-01, 1.630146e+00, 1.659048e+00, 1.556282e+00, 1.998190e+00, 1.406932e+00, 1.580249e+00, 1.327101e+00, 1.779134e+00,
4.000000e-01	1.258359e+00, 4.504486e-01, 9.230492e-01, 2.430663e-01, 1.310013e+00, 8.913196e-01, 8.221984e-01, 1.608373e+00, 1.836938e+00, 6.082287e-01, 5.387546e-01, 9.402684e-01, 1.387174e+00, 1.473912e+00, 1.122732e+00, 1.421516e+00, 1.566025e+00, 8.085661e-01, 7.587678e-01, 1.537225e+00,
6.000000e-01	1.024065e+00, 5.015712e-01, 5.007689e-01, 1.600538e-01, 8.148273e-01, 4.622416e-01, 7.212416e-01, 1.234142e+00, 1.334663e+00, 3.904180e-01, 3.260133e-01, 7.655313e-01, 1.343187e+00, 1.273503e+00, 9.883483e-01, 7.829498e-01, 1.536753e+00, 5.756629e-01, 4.277684e-01, 1.432337e+00,
8.000000e-01	6.619514e-01, 6.293351e-01, 5.890253e-01, 9.385217e-02, 5.825188e-01, 3.097359e-01, 5.423791e-01, 9.942744e-01, 1.240720e+00, 3.574669e-01, 4.853109e-01, 7.121999e-01, 1.002480e+00, 9.276125e-01, 6.698862e-01, 4.955131e-01, 1.023212e+00, 3.534106e-01, 3.251425e-01, 1.420093e+00,
1.000000e+00	4.293579e-01, 6.056588e-01, 5.278826e-01, 5.892850e-02, 5.569918e-01, 1.958227e-01, 5.183239e-01, 7.814460e-01, 1.004801e+00, 4.323168e-01, 6.599337e-01, 8.021694e-01, 9.630305e-01, 6.070329e-01, 5.253934e-01, 2.366001e-01, 6.074529e-01, 4.154349e-01, 1.822088e-01, 9.258384e-01,
1.200000e+00	2.901963e-01, 6.227137e-01, 5.707736e-01, 4.326258e-02, 5.549691e-01, 9.700194e-02, 4.015232e-01, 6.300798e-01, 7.682961e-01, 7.504736e-01, 8.956374e-01, 7.090261e-01, 7.957222e-01, 5.481384e-01, 5.087526e-01, 1.236364e-01, 6.446720e-01, 4.059003e-01, 1.333388e-01, 7.215450e-01,
1.400000e+00	1.730521e-01, 7.700205e-01, 6.047862e-01, 4.827153e-02, 4.546982e-01, 1.068987e-01, 2.660000e-01, 8.217167e-01, 7.064919e-01, 8.051178e-01, 9.527233e-01, 7.123008e-01, 9.208620e-01, 3.815866e-01, 4.645006e-01, 8.594836e-02, 3.888203e-01, 4.986599e-01, 7.345963e-02, 4.680451e-01,
1.600000e+00	1.226049e-01, 7.278860e-01, 5.171371e-01, 9.657585e-02, 4.505254e-01, 9.533238e-02, 2.678160e-01, 6.330933e-01, 6.510268e-01, 8.462098e-01, 1.097466e+00, 6.902481e-01, 8.502610e-01, 2.582227e-01, 2.888071e-01, 4.264622e-02, 2.497355e-01, 5.328044e-01, 3.717213e-02, 3.943229e-01,
1.800000e+00	7.106117e-02, 7.469916e-01, 5.280545e-01, 2.246732e-01, 4.924325e-01, 1.633719e-01, 1.557063e-01, 8.171497e-01, 5.666301e-01, 9.117686e-01, 1.305128e+00, 7.931612e-01, 8.021174e-01, 1.486110e-01, 2.220183e-01, 2.722182e-02, 2.097686e-01, 5.947747e-01, 2.309102e-02, 3.558038e-01,
2.000000e+00	4.382439e-02, 7.090018e-01, 5.430403e-01, 3.005927e-01, 4.744695e-01, 1.684601e-01, 1.902324e-01, 8.359248e-01, 4.406345e-01, 9.773514e-01, 1.419397e+00, 7.712174e-01, 7.399923e-01, 9.402643e-02, 1.929040e-01, 1.337865e-02, 1.675648e-01, 5.693963e-01, 1.392745e-02, 2.786173e-01,
0.000000e+00	2.250513e-01, 1.184243e+00, 3.544157e+00, 1.539927e+00, 2.145579e+00, 2.818929e+00, 1.681454e+00, 4.449758e-01, 1.401564e+00, 1.745492e+00, 1.773115e+00, 2.912895e+00, 3.911993e-01, 1.293000e+00, 4.836984e-01, 4.946133e-01, 3.048555e+00, 1.188627e+00, 2.212154e+00, 6.006803e-01,
2.000000e-01	5.406523e-01, 9.551182e-01, 1.692046e+00, 1.226341e+00, 1.401005e+00, 1.746496e+00, 1.546115e+00, 4.021322e-01, 1.349075e+00, 1.135701e+00, 1.436294e+00, 2.219816e+00, 2.915331e-01, 9.657649e-01, 3.127003e-01, 6.766031e-01, 2.128994e+00, 7.070177e-01, 1.751009e+00, 4.209564e-01,
4.000000e-01	3.836826e-01, 6.307311e-01, 1.156725e+00, 8.582922e-01, 1.121057e+00, 1.564065e+00, 1.229458e+00, 6.315027e-01, 1.236963e+00, 1.214027e+00, 1.071021e+00, 1.634423e+00, 4.573332e-01, 7.177105e-01, 2.088074e-01, 8.457891e-01, 1.584556e+00, 3.594779e-01, 1.423311e+00, 2.322388e-01,
6.000000e-01	2.477761e-01, 5.061231e-01, 8.598893e-01, 5.488747e-01, 9.845141e-01, 1.030013e+00, 1.116588e+00, 5.377351e-01, 1.259000e+00, 7.799048e-01, 9.129615e-01, 1.142644e+00, 5.493719e-01, 4.898661e-01, 2.626590e-01, 9.187488e-01, 1.248277e+00, 1.949173e-01, 1.144189e+00, 1.930935e-01,
8.000000e-01	1.451582e-01, 6.289328e-01, 8.034627e-01, 3.361591e-01, 7.517848e-01, 1.131972e+00, 8.666381e-01, 7.233483e-01, 1.280238e+00, 8.852234e-01, 9.431238e-01, 1.052556e+00, 6.275301e-01, 3.273163e-01, 2.406416e-01, 5.307157e-01, 1.216339e+00, 1.974041e-01, 9.613473e-01, 1.643268e-01,
1.000000e+00	8.182185e-02, 6.990139e-01, 5.950114e-01, 2.304626e-01, 5.941262e-01, 9.336254e-01, 6.398358e-01, 7.765306e-01, 9.109881e-01, 1.030945e+00, 1.279768e+00, 1.018847e+00, 7.602632e-01, 2.100960e-01, 2.900843e-01, 2.601189e-01, 6.439466e-01, 3.348626e-01, 6.963762e-01, 1.356041e-01,
1.200000e+00	5.321371e-02, 6.314094e-01, 5.360759e-01, 2.473655e-01, 7.347965e-01, 7.652890e-01, 6.377149e-01, 7.937737e-01, 1.035731e+00, 1.011025e+00, 9.234616e-01, 8.819088e-01, 5.637268e-01, 1.392929e-01, 1.618623e-01, 1.584596e-01, 4.263865e-01, 4.135634e-01, 3.141550e-01, 1.076630e-01,
1.400000e+00	3.952893e-02, 7.350272e-01, 6.163244e-01, 2.786344e-01, 5.727812e-01, 7.851157e-01, 6.091927e-01, 8.342324e-01, 9.472472e-01, 1.053464e+00, 1.413567e+00, 1.022555e+00, 7.181013e-01, 1.009473e-01, 1.308439e-01, 1.227927e-01, 3.698143e-01, 5.026975e-01, 1.417200e-01, 1.231962e-01,
1.600000e+00	1.918544e-02, 5.798990e-01, 4.877164e-01, 4.209163e-01, 5.615397e-01, 7.655076e-01, 7.024096e-01, 8.594728e-01, 7.036379e-01, 9.110626e-01, 1.371398e+00, 8.125511e-01, 8.143167e-01, 6.204781e-02, 1.257350e-01, 9.237521e-02, 2.918528e-01, 4.725369e-01, 8.671908e-02, 1.122451e-01,
1.800000e+00	1.491451e-02, 6.778013e-01, 5.131332e-01, 4.221491e-01, 5.106629e-01, 5.695967e-01, 6.855589e-01, 8.669684e-01, 5.197375e-01, 9.000304e-01, 1.220203e+00, 6.010282e-01, 6.592934e-01, 4.581019e-02, 9.521539e-02, 5.623585e-02, 2.064161e-01, 5.176035e-01, 5.445617e-02, 1.410748e-01,
2.000000e+00	8.130891e-03, 6.673664e-01, 5.496631e-01, 4.222777e-01, 4.711553e-01, 4.865729e-01, 7.977594e-01, 8.690197e-01, 4.925985e-01, 9.286777e-01, 1.482831e+00, 8.501927e-01, 7.037567e-01, 2.829949e-02, 7.864515e-02, 5.596823e-02, 1.383501e-01, 5.636928e-01, 3.033694e-02, 1.505294e-01,
0.000000e+00	1.193350e+00, 2.700081e+00, 1.702710e+00, 2.184873e-01, 2.112582e+00, 4.427100e-01, 9.538676e-01, 5.592101e-01, 1.243191e+00, 2.951905e+00, 1.808560e+00, 1.088376e+00, 2.234997e+00, 3.841606e-01, 1.168422e+00, 4.836565e-01, 1.671925e+00, 2.649159e+00, 3.108341e+00, 3.074772e+00,
2.000000e-01	1.045100e+00, 2.570566e+00, 1.344287e+00, 3.750475e-01, 1.490595e+00, 1.709484e-01, 6.555704e-01, 5.606947e-01, 1.228394e+00, 1.884944e+00, 1.685022e+00, 6.832589e-01, 1.483992e+00, 4.843045e-01, 7.394201e-01, 6.575548e-01, 9.640414e-01, 1.372409e+00, 1.758994e+00, 2.201071e+00,
4.000000e-01	1.179784e+00, 1.755037e+00, 8.043454e-01, 4.455596e-01, 1.270874e+00, 1.383951e-01, 6.124262e-01, 6.366454e-01, 1.027071e+00, 1.576711e+00, 1.565013e+00, 4.737166e-01, 1.152747e+00, 6.761034e-01, 4.056999e-01, 8.452654e-01, 9.611675e-01, 9.638660e-01, 1.200950e+00, 1.526671e+00,
6.000000e-01	1.041020e+00, 1.612513e+00, 5.701708e-01, 5.586689e-01, 1.013245e+00, 3.129765e-01, 3.847109e-01, 6.024129e-01, 7.473951e-01, 1.692981e+00, 1.169794e+00, 2.579663e-01, 5.687420e-01, 5.671453e-01, 2.459681e-01, 7.364620e-01, 6.571686e-01, 7.590422e-01, 6.927609e-01, 9.521747e-01,
8.000000e-01	5.654465e-01, 1.226159e+00, 4.996279e-01, 4.255701e-01, 9.022704e-01, 4.712253e-01, 3.964550e-01, 7.090443e-01, 6.004580e-01, 1.058929e+00, 1.512487e+00, 2.040316e-01, 3.870808e-01, 4.674092e-01, 1.744053e-01, 3.669758e-01, 5.887623e-01, 6.872396e-01, 3.431972e-01, 5.247056e-01,
1.000000e+00	3.458822e-01, 1.228479e+00, 6.176201e-01, 4.350697e-01, 7.867720e-01, 4.571756e-01, 4.926331e-01, 8.555619e-01, 3.820443e-01, 1.200282e+00, 1.506832e+00, 1.904516e-01, 2.696582e-01, 3.576484e-01, 1.122590e-01, 2.310640e-01, 4.909811e-01, 6.125631e-01, 2.620473e-01, 5.262741e-01,
1.200000e+00	2.074583e-01, 1.119354e+00, 5.038553e-01, 5.091245e-01, 6.145505e-01, 4.969491e-01, 7.186016e-01, 8.071503e-01, 2.831774e-01, 1.080835e+00, 1.423858e+00, 1.453610e-01, 2.098806e-01, 2.610381e-01, 8.458574e-02, 1.915766e-01, 4.041278e-01, 6.401176e-01, 1.066555e-01, 3.377350e-01,
1.400000e+00	1.215384e-01, 7.928753e-01, 5.782794e-01, 5.765737e-01, 6.063094e-01, 4.617755e-01, 7.975528e-01, 7.730569e-01, 2.639228e-01, 9.995303e-01, 1.604664e+00, 1.984139e-01, 2.125187e-01, 1.628216e-01, 8.246931e-02, 1.627175e-01, 2.520428e-01, 7.340944e-01, 6.043965e-02, 2.928022e-01,
1.600000e+00	6.570335e-02, 9.177632e-01, 6.639832e-01, 5.895878e-01, 5.376399e-01, 4.282255e-01, 1.124322e+00, 9.360901e-01, 1.927159e-01, 1.002137e+00, 1.293833e+00, 3.158460e-01, 2.939275e-01, 8.752239e-02, 5.966349e-02, 3.483464e-01, 1.382515e-01, 6.989065e-01, 2.949911e-02, 2.219642e-01,
1.800000e+00	5.307980e-02, 7.514126e-01, 5.830888e-01, 5.265196e-01, 5.583571e-01, 3.659169e-01, 1.186325e+00, 8.362433e-01, 1.779298e-01, 1.038260e+00, 1.331821e+00, 5.745168e-01, 5.214442e-01, 7.902791e-02, 5.794428e-02, 4.022470e-01, 1.297154e-01, 6.213618e-01, 1.860800e-02, 2.677989e-01,
2.000000e+00	3.344674e-02, 4.890082e-01, 4.831802e-01, 5.448802e-01, 5.097709e-01, 3.869973e-01, 1.257996e+00, 9.004532e-01, 1.238914e-01, 8.442202e-01, 1.425854e+00, 5.601240e-01, 5.164877e-01, 5.283314e-02, 5.127961e-02, 5.795434e-01, 1.106829e-01, 5.305411e-01, 1.236258e-02, 1.927144e-01,
0.000000e+00	1.703415e-01, 3.022934e+00, 1.921017e+00, 2.041545e+00, 2.982893e+00, 3.260740e+00, 7.026359e-01, 2.328856e+00, 3.790756e-01, 2.351048e-01, 5.857831e-01, 2.576184e+00, 1.142009e+00, 1.860842e+00, 1.193073e+00, 1.741289e+00, 9.471618e-02, 2.127686e+00, 3.586724e+00, 2.237558e+00,
2.000000e-01	4.132083e-01, 2.322314e+00, 1.120898e+00, 1.309848e+00, 2.393314e+00, 1.898801e+00, 9.409652e-01, 2.175494e+00, 5.660311e-01, 1.382617e-01, 3.393163e-01, 1.713974e+00, 8.223036e-01, 1.288562e+00, 1.093583e+00, 1.490635e+00, 6.359910e-01, 1.566601e+00, 1.901875e+00, 2.043673e+00,
4.000000e-01	7.932927e-01, 1.823484e+00, 7.121278e-01, 9.213907e-01, 1.394426e+00, 1.021750e+00, 1.020943e+00, 1.474987e+00, 5.965626e-01, 2.424787e-01, 3.405495e-01, 1.161584e+00, 4.586361e-01, 8.730262e-01, 7.687152e-01, 1.052283e+00, 7.845431e-01, 1.099297e+00, 9.419758e-01, 1.782780e+00,
6.000000e-01	8.042651e-01, 1.472757e+00, 5.360867e-01, 6.042201e-01, 9.362658e-01, 6.233049e-01, 1.047593e+00, 1.255151e+00, 6.878339e-01, 4.074998e-01, 5.059663e-01, 7.434917e-01, 3.243419e-01, 6.365765e-01, 6.461301e-01, 6.509864e-01, 7.162226e-01, 9.100556e-01, 5.119820e-01, 1.365980e+00,
8.000000e-01	5.841062e-01, 1.143609e+00, 5.266228e-01, 3.478500e-01, 5.608173e-01, 3.565236e-01, 1.093765e+00, 1.065308e+00, 5.160983e-01, 5.515313e-01, 5.602744e-01, 5.999136e-01, 3.175167e-01, 5.902328e-01, 6.222285e-01, 3.377184e-01, 5.237510e-01, 8.243734e-01, 2.787452e-01, 1.413234e+00,
1.000000e+00	3.944525e-01, 9.546711e-01, 6.108412e-01, 2.351679e-01, 6.366471e-01, 1.922275e-01, 1.060623e+00, 7.349373e-01, 3.846484e-01, 7.455929e-01, 1.077445e+00, 5.191867e-01, 4.400103e-01, 3.409973e-01, 4.728527e-01, 2.807256e-01, 3.257106e-01, 7.000691e-01, 1.401978e-01, 1.130162e+00,
1.200000e+00	2.227125e-01, 6.794332e-01, 5.881208e-01, 2.073910e-01, 5.177786e-01, 1.336432e-01, 1.068426e+00, 9.263176e-01, 3.304727e-01, 8.952940e-01, 1.016758e+00, 6.318615e-01, 5.568298e-01, 2.748780e-01, 3.864723e-01, 1.490023e-01, 3.210267e-01, 4.956599e-01, 8.270216e-02, 8.072106e-01,
1.400000e+00	1.563983e-01, 7.533070e-01, 5.625928e-01, 2.727606e-01, 5.434936e-01, 8.625263e-02, 5.883079e-01, 8.209647e-01, 3.369351e-01, 8.606996e-01, 1.292812e+00, 6.206435e-01, 5.878510e-01, 1.741927e-01, 3.160713e-01, 1.036132e-01, 2.617882e-01, 7.147417e-01, 4.668513e-02, 6.358852e-01,
1.600000e+00	1.007197e-01, 7.817956e-01, 4.960575e-01, 3.394737e-01, 4.484938e-01, 7.735140e-02, 5.523916e-01, 7.579582e-01, 2.793151e-01, 8.986781e-01, 1.287950e+00, 5.695084e-01, 6.520790e-01, 1.092873e-01, 2.180168e-01, 6.626605e-02, 1.266332e-01, 6.178729e-01, 2.923993e-02, 4.183030e-01,
1.800000e+00	5.230124e-02, 6.409991e-01, 5.850345e-01, 4.718762e-01, 4.888626e-01, 1.017600e-01, 5.429860e-01, 7.033333e-01, 2.606093e-01, 9.831200e-01, 1.210612e+00, 7.048853e-01, 5.826455e-01, 8.068758e-02, 1.860744e-01, 3.469304e-02, 1.164164e-01, 5.515281e-01, 1.240351e-02, 3.618622e-01,
2.000000e+00	3.655468e-02, 7.829138e-01, 5.664109e-01, 4.106980e-01, 5.279132e-01, 1.233923e-01, 5.124243e-01, 8.439943e-01, 2.400384e-01, 9.674887e-01, 1.433463e+00, 7.434462e-01, 7.355017e-01, 5.291109e-02, 1.101016e-01, 2.361638e-02, 9.654745e-02, 6.114408e-01, 7.088908e-03, 2.910945e-01,
0.000000e+00	7.756186e-01, 1.722507e+00, 1.742115e+00, 2.785628e+00, 2.377800e+00, 2.666014e+00, 2.602496e-01, 4.480193e-01, 1.532215e+00, 2.491312e+00, 2.119457e+00, 2.048343e+00, 1.723978e+00, 3.349660e-01, 1.529377e+00, 7.190447e-01, 4.429770e-01, 2.506804e+00, 1.345955e+00, 2.555811e+00,
2.000000e-01	1.037261e+00, 1.452258e+00, 1.283156e+00, 2.104834e+00, 1.571991e+00, 1.724903e+00, 5.730594e-01, 4.830410e-01, 1.549163e+00, 1.719946e+00, 1.668878e+00, 1.535375e+00, 1.094949e+00, 3.928092e-01, 8.583798e-01, 7.842749e-01, 3.809603e-01, 1.628222e+00, 1.174468e+00, 1.939366e+00,
4.000000e-01	9.687597e-01, 1.480172e+00, 8.033430e-01, 1.341892e+00, 9.984313e-01, 1.036122e+00, 7.269239e-01, 5.982509e-01, 1.604254e+00, 1.468873e+00, 1.558030e+00, 9.015632e-01, 6.461134e-01, 4.227113e-01, 5.139606e-01, 8.903362e-01, 3.768299e-01, 1.186368e+00, 8.782800e-01, 1.360824e+00,
6.000000e-01	7.481948e-01, 1.228616e+00, 5.454369e-01, 1.091675e+00, 9.641258e-01, 5.634312e-01, 8.123906e-01, 5.908939e-01, 1.096082e+00, 1.180079e+00, 1.527323e+00, 6.813846e-01, 4.382751e-01, 3.621556e-01, 3.346154e-01, 8.509311e-01, 5.342932e-01, 8.586048e-01, 5.764230e-01, 9.510165e-01,
8.000000e-01	4.587605e-01, 8.409420e-01, 5.064271e-01, 1.036461e+00, 8.083338e-01, 4.209620e-01, 1.292885e+00, 6.654631e-01, 8.348496e-01, 1.293181e+00, 1.739011e+00, 5.331358e-01, 3.525441e-01, 2.990279e-01, 1.709196e-01, 9.884481e-01, 5.109981e-01, 7.416453e-01, 2.535067e-01, 5.747925e-01,
1.000000e+00	2.926307e-01, 8.049288e-01, 4.415559e-01, 8.551677e-01, 7.699170e-01, 3.475348e-01, 1.123410e+00, 5.387129e-01, 6.004060e-01, 9.547334e-01, 1.630333e+00, 6.668611e-01, 5.020431e-01, 2.036076e-01, 1.560541e-01, 9.538657e-01, 6.298733e-01, 7.413892e-01, 1.685329e-01, 3.996010e-01,
1.200000e+00	1.693671e-01, 5.450765e-01, 4.602191e-01, 6.176684e-01, 6.208897e-01, 4.407079e-01, 1.317135e+00, 7.320137e-01, 7.374607e-01, 1.156396e+00, 1.520975e+00, 6.181228e-01, 5.494416e-01, 1.385467e-01, 1.088633e-01, 9.448507e-01, 5.186289e-01, 6.133212e-01, 1.287387e-01, 3.299518e-01,
1.400000e+00	8.562257e-02, 4.471232e-01, 3.520397e-01, 5.748842e-01, 5.554849e-01, 4.097627e-01, 1.460265e+00, 7.039936e-01, 4.297878e-01, 1.096318e+00, 1.213359e+00, 6.550933e-01, 6.972632e-01, 9.203431e-02, 1.089834e-01, 7.090850e-01, 6.288989e-01, 6.453096e-01, 7.486542e-02, 2.658176e-01,
1.600000e+00	7.055209e-02, 2.800257e-01, 3.433969e-01, 6.551342e-01, 6.682344e-01, 3.866755e-01, 1.080321e+00, 7.662508e-01, 3.768927e-01, 1.025740e+00, 1.340953e+00, 7.264157e-01, 7.144846e-01, 5.667732e-02, 8.741135e-02, 7.989978e-01, 4.791656e-01, 6.620984e-01, 6.171601e-02, 1.878317e-01,
1.800000e+00	3.579723e-02, 2.990475e-01, 3.931958e-01, 5.389503e-01, 5.661195e-01, 4.057385e-01, 1.421611e+00, 7.564951e-01, 3.759841e-01, 1.014485e+00, 1.478986e+00, 6.520076e-01, 6.617285e-01, 4.020065e-02, 7.602676e-02, 7.011899e-01, 4.451365e-01, 5.229155e-01, 3.625564e-02, 2.088099e-01,
2.000000e+00	2.239259e-02, 2.552817e-01, 3.216821e-01, 4.873978e-01, 5.512201e-01, 4.929350e-01, 1.322932e+00, 8.591226e-01, 3.955281e-01, 9.202631e-01, 1.516094e+00, 7.771966e-01, 7.688222e-01, 3.101520e-02, 5.726580e-02, 7.463975e-01, 3.919706e-01, 5.942408e-01, 2.924895e-02, 1.466472e-01,
0.000000e+00	4.256249e-01, 1.889008e+00, 1.820395e+00, 2.528366e+00, 2.024707e+00, 2.913155e+00, 2.609310e+00, 7.621225e-01, 2.828775e-01, 2.831076e+00, 5.233442e-01, 3.734417e-01, 8.431955e-02, 1.003192e+00, 2.752032e+00, 2.506530e+00, 2.697005e+00, 3.007334e+00, 3.372935e+00, 2.155118e+00,
2.000000e-01	7.923094e-01, 1.569800e+00, 9.679683e-01, 1.598215e+00, 1.777416e+00, 1.493947e+00, 3.137818e+00, 7.281283e-01, 2.109383e-01, 1.893496e+00, 6.699090e-01, 2.117109e-01, 5.848195e-02, 7.100717e-01, 1.587897e+00, 2.175220e+00, 2.312186e+00, 1.778449e+00, 2.306661e+00, 1.299704e+00,
4.000000e-01	8.395891e-01, 9.393830e-01, 5.157584e-01, 1.269488e+00, 1.344226e+00, 9.651760e-01, 2.275083e+00, 4.908261e-01, 1.903390e-01, 1.454399e+00, 8.837335e-01, 2.024758e-01, 8.175413e-02, 4.735751e-01, 1.380859e+00, 1.431387e+00, 2.236925e+00, 1.033100e+00, 1.401970e+00, 9.252777e-01,
6.000000e-01	8.191886e-01, 6.524498e-01, 2.525124e-01, 7.404727e-01, 1.101893e+00, 8.934218e-01, 2.478947e+00, 3.797985e-01, 1.373548e-01, 1.278106e+00, 7.745504e-01, 3.025816e-01, 2.248164e-01, 4.053044e-01, 8.157055e-01, 1.523029e+00, 1.806580e+00, 6.255148e-01, 1.035859e+00, 6.566224e-01,
8.000000e-01	4.147083e-01, 5.555316e-01, 2.799684e-01, 5.393449e-01, 9.553897e-01, 8.175116e-01, 2.417439e+00, 4.914363e-01, 1.126745e-01, 1.340203e+00, 1.062825e+00, 4.007861e-01, 4.494581e-01, 2.510558e-01, 5.706994e-01, 1.162853e+00, 2.118580e+00, 3.283706e-01, 9.488650e-01, 3.927014e-01,
1.000000e+00	2.478167e-01, 4.179436e-01, 2.376576e-01, 3.048634e-01, 6.989432e-01, 8.565597e-01, 2.022517e+00, 5.315143e-01, 1.042713e-01, 1.066731e+00, 1.084004e+00, 5.812927e-01, 5.298046e-01, 1.936093e-01, 3.587419e-01, 1.117025e+00, 1.901210e+00, 1.747682e-01, 9.071678e-01, 2.834411e-01,
1.200000e+00	1.596703e-01, 3.298970e-01, 2.469516e-01, 1.801501e-01, 6.719960e-01, 7.752223e-01, 1.914259e+00, 6.068124e-01, 9.809156e-02, 9.594652e-01, 1.306572e+00, 7.303937e-01, 6.529311e-01, 1.443784e-01, 2.960005e-01, 9.148962e-01, 1.472863e+00, 1.026091e-01, 7.657057e-01, 1.743109e-01,
1.400000e+00	1.046685e-01, 2.350843e-01, 2.714099e-01, 1.138429e-01, 6.924202e-01, 7.322948e-01, 1.638829e+00, 5.779180e-01, 1.220448e-01, 9.914480e-01, 1.426568e+00, 5.672516e-01, 8.570295e-01, 8.799893e-02, 2.270363e-01, 8.878408e-01, 1.132588e+00, 7.093835e-02, 8.642809e-01, 1.514384e-01,
1.600000e+00	5.520290e-02, 1.772775e-01, 3.017172e-01, 7.010056e-02, 5.238791e-01, 7.348261e-01, 1.301421e+00, 6.932434e-01, 1.421511e-01, 9.491156e-01, 1.307010e+00, 7.370527e-01, 7.709342e-01, 7.203334e-02, 2.411903e-01, 8.958114e-01, 1.196387e+00, 5.166687e-02, 8.842332e-01, 1.006182e-01,
1.800000e+00	4.067392e-02, 2.142178e-01, 3.296654e-01, 6.073583e-02, 4.780959e-01, 5.873836e-01, 9.880655e-01, 8.490889e-01, 1.831862e-01, 7.740917e-01, 1.320275e+00, 6.714953e-01, 7.992299e-01, 4.451206e-02, 1.768561e-01, 7.088024e-01, 1.116844e+00, 1.061347e-01, 7.482001e-01, 1.200685e-01,
2.000000e+00	2.644276e-02, 2.415330e-01, 4.528284e-01, 7.421562e-02, 4.703079e-01, 6.909648e-01, 9.428409e-01, 7.624375e-01, 1.998999e-01, 1.175253e+00, 1.151975e+00, 6.883200e-01, 7.515580e-01, 3.054022e-02, 1.234492e-01, 4.828832e-01, 7.294568e-01, 2.194608e-01, 3.954884e-01, 1.312702e-01,
0.000000e+00	1.297858e+00, 2.542401e+00, 3.069887e-01, 2.456157e+00, 2.112857e+00, 2.012552e+00, 2.892722e+00, 2.216376e+00, 2.523124e-01, 2.228409e+00, 1.099735e+00, 1.750463e+00, 2.652000e+00, 1.760525e+00, 2.019698e+00, 2.110555e+00, 7.559990e-02, 1.501796e+00, 8.100750e-01, 2.853846e+00,
2.000000e-01	1.094512e+00, 1.931643e+00, 1.876439e-01, 1.310265e+00, 1.253090e+00, 1.142403e+00, 2.220102e+00, 1.668853e+00, 5.172774e-01, 1.936472e+00, 7.672981e-01, 1.419974e+00, 1.700307e+00, 1.595153e+00, 1.416158e+00, 1.625145e+00, 5.884069e-01, 1.045350e+00, 5.758328e-01, 2.169157e+00,
4.000000e-01	1.185520e+00, 1.282170e+00, 1.101386e-01, 8.974876e-01, 9.709420e-01, 7.364738e-01, 1.881666e+00, 1.341576e+00, 4.938911e-01, 1.109470e+00, 4.704677e-01, 7.743248e-01, 1.038219e+00, 1.665213e+00, 1.185258e+00, 1.374105e+00, 9.382009e-01, 8.313376e-01, 3.061016e-01, 1.770674e+00,
6.000000e-01	8.398043e-01, 1.306923e+00, 1.407939e-01, 5.319223e-01, 7.211354e-01, 3.762303e-01, 1.310484e+00, 9.796650e-01, 4.599555e-01, 6.823294e-01, 4.938967e-01, 6.165526e-01, 6.969257e-01, 1.147735e+00, 7.248779e-01, 1.127376e+00, 9.467175e-01, 6.917800e-01, 2.130544e-01, 1.399369e+00,
8.000000e-01	5.926368e-01, 8.587427e-01, 2.471188e-01, 3.313912e-01, 6.946310e-01, 2.064478e-01, 1.345936e+00, 7.196914e-01, 4.281012e-01, 6.590615e-01, 5.540673e-01, 6.337198e-01, 5.809224e-01, 7.897178e-01, 6.845989e-01, 5.411430e-01, 8.976483e-01, 5.841658e-01, 1.403493e-01, 1.143504e+00,
1.000000e+00	4.247072e-01, 7.044825e-01, 4.279160e-01, 2.109560e-01, 6.010570e-01, 1.220164e-01, 9.700888e-01, 6.166980e-01, 2.735010e-01, 7.156821e-01, 6.586617e-01, 5.957082e-01, 6.031493e-01, 5.080862e-01, 5.881716e-01, 3.236705e-01, 5.383811e-01, 5.697770e-01, 8.425410e-02, 8.098354e-01,
1.200000e+00	1.951278e-01, 5.694553e-01, 4.212614e-01, 1.442245e-01, 5.936416e-01, 1.445084e-01, 6.918261e-01, 5.538633e-01, 2.673068e-01, 7.389290e-01, 8.077220e-01, 6.158437e-01, 6.742496e-01, 4.532321e-01, 4.968173e-01, 1.738566e-01, 5.356306e-01, 6.781539e-01, 4.799361e-02, 5.284935e-01,
1.400000e+00	1.419477e-01, 6.375152e-01, 4.833229e-01, 1.434023e-01, 5.454454e-01, 1.518118e-01, 5.665323e-01, 4.865728e-01, 2.790014e-01, 9.155820e-01, 1.090564e+00, 6.786175e-01, 8.153251e-01, 2.741970e-01, 4.023324e-01, 9.086309e-02, 2.884370e-01, 7.248691e-01, 2.648032e-02, 3.779235e-01,
1.600000e+00	9.478467e-02, 7.194376e-01, 5.374629e-01, 1.703517e-01, 5.516405e-01, 2.416347e-01, 5.344283e-01, 6.278779e-01, 2.268052e-01, 8.692963e-01, 1.191968e+00, 5.812568e-01, 7.523536e-01, 2.141318e-01, 3.092649e-01, 6.970682e-02, 2.283044e-01, 5.978355e-01, 1.588433e-02, 2.699302e-01,
1.800000e+00	6.300548e-02, 7.484938e-01, 5.018928e-01, 2.684374e-01, 5.067551e-01, 2.706315e-01, 3.658601e-01, 7.577740e-01, 2.181092e-01, 8.821213e-01, 1.137975e+00, 6.623533e-01, 7.314850e-01, 1.096130e-01, 2.424050e-01, 3.680664e-02, 1.771314e-01, 5.472572e-01, 7.502325e-03, 1.960876e-01,
2.000000e+00	3.359946e-02, 7.587702e-01, 4.863882e-01, 3.447908e-01, 5.198419e-01, 4.173858e-01, 4.476775e-01, 6.960371e-01, 1.972815e-01, 9.172793e-01, 1.142891e+00, 6.693225e-01, 6.845114e-01, 9.897304e-02, 1.566747e-01, 1.843103e-02, 1.401708e-01, 5.455617e-01, 4.979930e-03, 1.705835e-01,
0.000000e+00	1.920462e+00, 1.445753e+00, 3.221945e+00, 1.281673e+00, 4.784654e-01, 3.175535e+00, 4.008505e-01, 1.129958e+00, 6.689436e-01, 1.016006e+00, 4.845522e-01, 7.599329e-01, 1.826206e+00, 2.364962e+00, 2.077280e+00, 6.615499e-01, 1.911613e+00, 1.285204e+00, 1.379109e+00, 3.605295e-01,
2.000000e-01	1.356343e+00, 1.189566e+00, 1.933988e+00, 7.553312e-01, 3.706913e-01, 1.733633e+00, 7.618472e-01, 1.060505e+00, 6.564944e-01, 5.568757e-01, 6.766898e-01, 6.613960e-01, 1.120137e+00, 1.565829e+00, 1.286592e+00, 3.392216e-01, 1.472719e+00, 6.814034e-01, 1.035479e+00, 5.211253e-01,
4.000000e-01	8.112636e-01, 9.841814e-01, 1.176599e+00, 3.810019e-01, 3.126746e-01, 1.719915e+00, 9.178247e-01, 1.182246e+00, 4.858360e-01, 4.025282e-01, 7.085898e-01, 4.935138e-01, 9.275976e-01, 1.095845e+00, 1.023836e+00, 1.905948e-01, 8.795973e-01, 4.964708e-01, 5.843028e-01, 5.850931e-01,
6.000000e-01	4.252237e-01, 8.026050e-01, 9.358003e-01, 2.890880e-01, 3.242865e-01, 1.220208e+00, 1.141869e+00, 1.102301e+00, 4.118427e-01, 3.497559e-01, 9.441698e-01, 5.237752e-01, 6.211451e-01, 8.762634e-01, 6.274209e-01, 8.751028e-02, 6.251259e-01, 5.229964e-01, 3.692323e-01, 6.857413e-01,
8.000000e-01	3.448816e-01, 6.844999e-01, 7.851928e-01, 1.913158e-01, 2.807783e-01, 7.900129e-01, 1.168747e+00, 9.272219e-01, 3.195427e-01, 5.795251e-01, 8.857522e-01, 6.229656e-01, 8.281203e-01, 6.589980e-01, 5.508590e-01, 6.420215e-02, 5.205495e-01, 5.071940e-01, 2.158021e-01, 6.196145e-01,
1.000000e+00	2.091391e-01, 5.206072e-01, 5.883774e-01, 1.214637e-01, 2.646089e-01, 4.608315e-01, 9.288886e-01, 8.761060e-01, 2.749805e-01, 8.262901e-01, 1.196866e+00, 6.034810e-01, 7.534827e-01, 4.631738e-01, 3.720885e-01, 5.699164e-02, 3.851746e-01, 4.500938e-01, 1.023126e-01, 6.906858e-01,
1.200000e+00	1.194737e-01, 5.391081e-01, 5.734048e-01, 1.966959e-01, 3.228170e-01, 3.241085e-01, 8.485658e-01, 9.853259e-01, 2.549197e-01, 9.684218e-01, 1.138368e+00, 5.598969e-01, 8.622323e-01, 3.036461e-01, 2.937193e-01, 4.054948e-02, 2.559274e-01, 5.156081e-01, 6.556857e-02, 5.559857e-01,
1.400000e+00	7.017286e-02, 5.442024e-01, 5.629262e-01, 2.968802e-01, 3.065817e-01, 1.677975e-01, 7.708289e-01, 9.573436e-01, 2.220278e-01, 8.000699e-01, 1.290140e+00, 7.271046e-01, 8.095031e-01, 2.038314e-01, 2.372623e-01, 2.298952e-02, 2.113880e-01, 6.062242e-01, 3.685830e-02, 5.609912e-01,
1.600000e+00	4.341691e-02, 6.324352e-01, 5.849587e-01, 3.814211e-01, 3.074533e-01, 1.472712e-01, 6.627798e-01, 8.519405e-01, 2.207364e-01, 9.607930e-01, 1.264379e+00, 7.939624e-01, 7.359109e-01, 1.281563e-01, 1.498169e-01, 1.905378e-02, 1.419609e-01, 5.068265e-01, 2.065971e-02, 4.790499e-01,
1.800000e+00	2.985925e-02, 5.767191e-01, 5.676156e-01, 5.048911e-01, 4.057335e-01, 7.885126e-02, 6.054572e-01, 9.529089e-01, 2.367495e-01, 8.404875e-01, 1.270447e+00, 6.883185e-01, 7.570557e-01, 8.211390e-02, 1.166012e-01, 1.274351e-02, 1.222614e-01, 5.007203e-01, 1.248468e-02, 4.874397e-01,
2.000000e+00	1.775613e-02, 7.652929e-01, 5.430603e-01, 4.752558e-01, 3.215393e-01, 7.912467e-02, 3.867308e-01, 8.042822e-01, 2.289848e-01, 9.021286e-01, 1.519959e+00, 7.321396e-01, 8.020825e-01, 6.517622e-02, 9.931598e-02, 9.067332e-03, 8.545518e-02, 5.865909e-01, 6.797986e-03, 3.454271e-01,
0.000000e+00	2.034639e+00, 2.911176e+00, 5.584994e-01, 1.479115e+00, 2.847121e+00, 3.180371e-01, 2.526099e+00, 1.657044e-01, 4.596704e-01, 9.154426e-01, 2.971804e+00, 2.294068e+00, 7.996208e-01, 1.810626e-01, 7.430760e-01, 1.390773e+00, 1.285584e+00, 1.910119e+00, 3.692689e-01, 4.850345e-01,
2.000000e-01	1.533069e+00, 1.729988e+00, 3.995458e-01, 1.309642e+00, 2.064860e+00, 5.805392e-01, 2.234616e+00, 3.381192e-01, 6.561656e-01, 6.286448e-01, 2.436501e+00, 1.674402e+00, 5.440108e-01, 4.111393e-01, 4.139467e-01, 1.224888e+00, 1.467832e+00, 9.400793e-01, 5.759240e-01, 3.372380e-01,
4.000000e-01	7.506090e-01, 1.462146e+00, 3.075058e-01, 9.490028e-01, 1.558327e+00, 7.690749e-01, 1.771617e+00, 4.081694e-01, 8.097954e-01, 9.389125e-01, 2.048512e+00, 1.073234e+00, 3.314557e-01, 4.134973e-01, 3.106669e-01, 1.096640e+00, 1.233148e+00, 6.249863e-01, 6.533477e-01, 2.243097e-01,
6.000000e-01	4.255673e-01, 9.320238e-01, 2.694574e-01, 6.754957e-01, 1.239320e+00, 1.073359e+00, 2.033297e+00, 5.209783e-01, 7.245456e-01, 9.262755e-01, 1.489609e+00, 8.016687e-01, 2.305685e-01, 2.863249e-01, 1.598776e-01, 9.667295e-01, 1.359830e+00, 3.717691e-01, 7.475855e-01, 1.477564e-01,
8.000000e-01	2.858376e-01, 8.323678e-01, 2.567980e-01, 5.167554e-01, 9.461038e-01, 1.071932e+00, 1.912472e+00, 6.548686e-01, 5.552908e-01, 8.680402e-01, 1.496659e+00, 8.430189e-01, 3.941196e-01, 1.875333e-01, 1.114284e-01, 9.263949e-01, 1.252229e+00, 2.095762e-01, 6.813480e-01, 1.280556e-01,
1.000000e+00	1.682113e-01, 6.884667e-01, 2.772521e-01, 3.909075e-01, 8.402015e-01, 8.983083e-01, 1.896868e+00, 5.352284e-01, 4.740702e-01, 8.348360e-01, 1.098865e+00, 6.896591e-01, 6.477756e-01, 1.196485e-01, 1.061088e-01, 9.786142e-01, 1.101884e+00, 1.667914e-01, 7.032062e-01, 9.628302e-02,
1.200000e+00	1.018424e-01, 4.890090e-01, 3.060540e-01, 2.355003e-01, 6.607853e-01, 9.966617e-01, 1.706033e+00, 7.450747e-01, 3.796606e-01, 8.788740e-01, 1.423033e+00, 8.942844e-01, 5.635469e-01, 1.039918e-01, 9.200933e-02, 9.763549e-01, 1.080219e+00, 1.533995e-01, 6.852012e-01, 8.078642e-02,
1.400000e+00	6.318827e-02, 3.856252e-01, 2.369788e-01, 1.778084e-01, 5.951247e-01, 7.083798e-01, 1.621869e+00, 8.146402e-01, 3.068533e-01, 1.038053e+00, 1.281673e+00, 7.515596e-01, 8.171092e-01, 6.246209e-02, 1.112794e-01, 7.805738e-01, 1.012896e+00, 2.258019e-01, 5.928518e-01, 9.294441e-02,
1.600000e+00	4.183412e-02, 2.173437e-01, 2.888987e-01, 1.111492e-01, 5.648301e-01, 8.754821e-01, 1.380939e+00, 5.815200e-01, 3.643542e-01, 1.026011e+00, 1.271789e+00, 8.242767e-01, 7.926158e-01, 4.367842e-02, 9.622457e-02, 1.016684e+00, 9.116418e-01, 2.324508e-01, 3.364636e-01, 1.013909e-01,
1.800000e+00	2.310778e-02, 1.914326e-01, 3.123723e-01, 1.297652e-01, 4.873281e-01, 7.673672e-01, 1.099794e+00, 7.370568e-01, 3.314864e-01, 9.881522e-01, 1.582017e+00, 7.137133e-01, 6.460852e-01, 3.241268e-02, 8.694004e-02, 9.709061e-01, 8.713807e-01, 2.962731e-01, 2.108072e-01, 1.016697e-01,
2.000000e+00	1.659992e-02, 1.755657e-01, 3.381702e-01, 1.473795e-01, 6.211218e-01, 6.398698e-01, 1.051959e+00, 8.577781e-01, 3.208030e-01, 1.052377e+00, 1.538273e+00, 6.734091e-01, 7.242928e-01, 2.187579e-02, 7.806526e-02, 6.653349e-01, 7.966656e-01, 4.554454e-01, 1.776806e-01, 1.134297e-01,
0.000000e+00	2.569871e+00, 1.714761e+00, 1.453282e+00, 2.909958e+00, 1.539835e+00, 9.049998e-01, 1.244825e+00, 1.367084e+00, 6.222502e-01, 1.176697e+00, 1.081004e+00, 9.664824e-01, 1.881668e+00, 1.482689e+00, 9.870786e-01, 1.966298e+00, 2.061162e+00, 1.057267e+00, 1.856351e+00, 5.676105e-01,
2.000000e-01	2.009687e+00, 1.641543e+00, 8.139270e-01, 1.684025e+00, 1.490178e+00, 1.251533e+00, 1.188651e+00, 1.019846e+00, 5.122343e-01, 8.238748e-01, 7.199565e-01, 7.242823e-01, 1.083747e+00, 1.350582e+00, 6.703316e-01, 1.377984e+00, 1.604173e+00, 6.609218e-01, 1.296738e+00, 7.395576e-01,
4.000000e-01	1.566559e+00, 1.195029e+00, 5.380627e-01, 1.238868e+00, 9.184571e-01, 9.836403e-01, 1.369023e+00, 9.560954e-01, 4.481132e-01, 5.904346e-01, 5.222441e-01, 5.665310e-01, 8.995364e-01, 1.247444e+00, 6.444690e-01, 1.280183e+00, 1.749008e+00, 3.671806e-01, 1.169925e+00, 7.811546e-01,
6.000000e-01	1.004147e+00, 7.269747e-01, 4.239831e-01, 7.377413e-01, 9.201305e-01, 8.666431e-01, 1.603101e+00, 7.471954e-01, 3.832812e-01, 4.465299e-01, 3.786993e-01, 4.573560e-01, 6.972393e-01, 1.091087e+00, 4.791732e-01, 7.179676e-01, 1.722967e+00, 1.938005e-01, 9.012061e-01, 7.400324e-01,
8.000000e-01	7.142267e-01, 6.362654e-01, 4.555512e-01, 4.299672e-01, 6.632079e-01, 8.857790e-01, 1.613768e+00, 5.589985e-01, 2.378538e-01, 5.074149e-01, 4.791524e-01, 4.329343e-01, 6.417663e-01, 8.431745e-01, 5.147478e-01, 4.467867e-01, 1.077868e+00, 1.642445e-01, 9.249025e-01, 4.182090e-01,
1.000000e+00	4.146063e-01, 5.844537e-01, 4.661375e-01, 2.818685e-01, 6.643887e-01, 1.024892e+00, 1.393980e+00, 5.342566e-01, 2.376051e-01, 6.501222e-01, 7.136649e-01, 5.065251e-01, 6.923742e-01, 7.112990e-01, 4.829336e-01, 3.485081e-01, 8.213577e-01, 2.101109e-01, 6.720253e-01, 2.871506e-01,
1.200000e+00	2.677152e-01, 3.947014e-01, 4.908312e-01, 1.567676e-01, 5.678554e-01, 8.249782e-01, 1.393439e+00, 6.816537e-01, 2.136744e-01, 7.941741e-01, 9.193038e-01, 5.557018e-01, 6.872809e-01, 3.536137e-01, 3.966072e-01, 4.147411e-01, 6.203899e-01, 3.854490e-01, 4.811838e-01, 2.153954e-01,
1.400000e+00	1.439814e-01, 2.183721e-01, 5.295507e-01, 9.920435e-02, 5.562886e-01, 9.832823e-01, 1.523723e+00, 7.790012e-01, 2.219916e-01, 8.543019e-01, 8.562292e-01, 7.312816e-01, 6.849868e-01, 2.629712e-01, 3.706546e-01, 6.037753e-01, 5.107792e-01, 4.271772e-01, 2.074601e-01, 1.820633e-01,
1.600000e+00	1.076706e-01, 2.268277e-01, 4.842669e-01, 1.292144e-01, 5.861732e-01, 8.348672e-01, 1.156981e+00, 8.572755e-01, 1.873416e-01, 8.997861e-01, 1.323413e+00, 6.850192e-01, 8.817421e-01, 1.582255e-01, 2.603712e-01, 5.517955e-01, 3.487435e-01, 5.417341e-01, 1.502251e-01, 1.559657e-01,
1.800000e+00	5.997344e-02, 2.159943e-01, 4.824804e-01, 2.149568e-01, 5.635679e-01, 7.870457e-01, 1.145976e+00, 8.586807e-01, 1.655885e-01, 7.936624e-01, 1.310788e+00, 7.777004e-01, 6.493557e-01, 1.103101e-01, 2.411860e-01, 4.261418e-01, 2.059252e-01, 5.233520e-01, 6.991735e-02, 1.507821e-01,
2.000000e+00	3.411290e-02, 1.898510e-01, 5.075928e-01, 2.908531e-01, 4.573780e-01, 6.020367e-01, 1.039827e+00, 7.868151e-01, 2.614432e-01, 1.034056e+00, 1.415885e+00, 7.536883e-01, 7.900552e-01, 8.075454e-02, 1.975764e-01, 3.638047e-01, 2.154869e-01, 5.899987e-01, 3.842024e-02, 1.633643e-01,
0.000000e+00	2.568930e+00, 2.632383e+00, 2.165333e+00, 3.339893e+00, 2.968800e+00, 2.068927e+00, 2.697651e-01, 1.403837e-01, 1.259148e+00, 1.660196e+00, 1.908804e+00, 2.940296e+00, 8.373178e-01, 1.654376e+00, 2.567390e+00, 1.231735e+00, 1.682088e+00, 2.434394e-01, 1.355485e+00, 5.589262e-01,
2.000000e-01	1.492057e+00, 2.192995e+00, 1.247411e+00, 1.945955e+00, 2.530657e+00, 1.701072e+00, 5.467196e-01, 2.303649e-01, 1.431923e+00, 1.071415e+00, 1.480263e+00, 1.144379e+00, 4.811098e-01, 1.421258e+00, 1.650559e+00, 1.230216e+00, 1.575263e+00, 1.413865e-01, 9.856118e-01, 3.186103e-01,
4.000000e-01	1.158222e+00, 1.783803e+00, 9.185269e-01, 1.240191e+00, 1.622656e+00, 1.365380e+00, 8.666349e-01, 2.964638e-01, 1.265805e+00, 6.596148e-01, 1.514744e+00, 1.105717e+00, 3.533683e-01, 1.273473e+00, 8.868059e-01, 9.052041e-01, 1.192608e+00, 8.027971e-02, 9.348569e-01, 2.917732e-01,
6.000000e-01	8.120012e-01, 1.483669e+00, 5.783865e-01, 7.514009e-01, 1.139681e+00, 1.198655e+00, 1.132686e+00, 4.209969e-01, 1.286940e+00, 5.656850e-01, 9.081066e-01, 7.474664e-01, 2.095140e-01, 9.658929e-01, 6.168521e-01, 9.338777e-01, 1.206929e+00, 6.378835e-02, 9.624102e-01, 2.367573e-01,
8.000000e-01	4.467937e-01, 1.062119e+00, 4.529725e-01, 3.900789e-01, 9.375185e-01, 1.122169e+00, 1.178832e+00, 5.127882e-01, 9.260845e-01, 6.265596e-01, 8.058064e-01, 5.574547e-01, 1.596244e-01, 7.374747e-01, 5.403478e-01, 8.346492e-01, 9.985552e-01, 8.424437e-02, 8.721317e-01, 1.309139e-01,
1.000000e+00	2.467145e-01, 8.960405e-01, 4.592099e-01, 2.344546e-01, 8.655352e-01, 1.046346e+00, 1.281357e+00, 4.721251e-01, 6.563660e-01, 7.222091e-01, 1.048233e+00, 4.188928e-01, 2.224985e-01, 3.823799e-01, 4.566418e-01, 6.591003e-01, 8.372758e-01, 1.819278e-01, 5.147108e-01, 9.632459e-02,
1.200000e+00	1.581201e-01, 5.856933e-01, 5.540253e-01, 1.783051e-01, 6.048126e-01, 9.551272e-01, 1.406441e+00, 6.819360e-01, 4.975905e-01, 8.183859e-01, 1.255984e+00, 5.301829e-01, 3.925835e-01, 3.063620e-01, 3.307142e-01, 8.638516e-01, 6.100192e-01, 3.573260e-01, 3.751712e-01, 8.606371e-02,
1.400000e+00	1.100790e-01, 5.085758e-01, 4.478851e-01, 1.418698e-01, 6.860300e-01, 9.638772e-01, 1.373868e+00, 6.522396e-01, 4.316916e-01, 7.708641e-01, 1.095358e+00, 5.504218e-01, 6.171366e-01, 2.098257e-01, 3.327705e-01, 7.409941e-01, 4.780662e-01, 4.755741e-01, 1.801216e-01, 9.624506e-02,
1.600000e+00	5.920742e-02, 3.624098e-01, 4.242545e-01, 1.419360e-01, 6.573149e-01, 9.617024e-01, 1.413957e+00, 6.438158e-01, 3.936000e-01, 9.395672e-01, 1.011310e+00, 5.707156e-01, 5.782189e-01, 1.638049e-01, 2.512939e-01, 8.457234e-01, 4.027943e-01, 5.461046e-01, 9.838300e-02, 7.378540e-02,
1.800000e+00	3.801068e-02, 3.168955e-01, 4.738862e-01, 2.311722e-01, 6.294117e-01, 8.717901e-01, 1.332985e+00, 8.289082e-01, 3.618362e-01, 8.352215e-01, 1.398084e+00, 6.607418e-01, 7.835214e-01, 1.084733e-01, 1.677714e-01, 7.385973e-01, 4.431883e-01, 5.153964e-01, 5.333074e-02, 9.305677e-02,
2.000000e+00	2.615333e-02, 2.500179e-01, 5.489743e-01, 2.870847e-01, 5.305656e-01, 6.970524e-01, 1.238891e+00, 8.341082e-01, 2.784962e-01, 9.380548e-01, 1.298891e+00, 8.171815e-01, 7.589517e-01, 6.097816e-02, 1.251461e-01, 8.160339e-01, 3.466168e-01, 5.116385e-01, 2.584930e-02, 1.107260e-01,
0.000000e+00	2.520735e+00, 2.965352e+00, 3.229758e-01, 1.064467e+00, 4.354925e-01, 1.201385e+00, 7.138373e-01, 3.324978e-01, 1.831294e+00, 2.657348e+00, 1.802604e+00, 2.318283e+00, 8.234018e-01, 5.988692e-01, 9.931609e-02, 6.942476e-01, 2.886659e+00, 1.842657e+00, 1.684374e+00, 2.518706e+00,
2.000000e-01	1.461499e+00, 2.460661e+00, 3.948896e-01, 1.052642e+00, 5.007151e-01, 5.699449e-01, 4.663700e-01, 4.377773e-01, 2.194217e+00, 2.405627e+00, 1.473286e+00, 1.808314e+00, 6.366635e-01, 7.322262e-01, 5.733075e-02, 4.717391e-01, 1.877646e+00, 7.613751e-01, 1.438090e+00, 2.014759e+00,
4.000000e-01	1.822488e+00, 1.854679e+00, 4.582657e-01, 7.313234e-01, 5.143344e-01, 9.336065e-01, 3.826915e-01, 5.027608e-01, 2.227995e+00, 1.496017e+00, 1.395898e+00, 1.268816e+00, 3.316425e-01, 9.208718e-01, 6.691061e-02, 2.676766e-01, 1.391353e+00, 4.269896e-01, 1.094031e+00, 1.166183e+00,
6.000000e-01	1.166741e+00, 1.912693e+00, 4.006001e-01, 3.461657e-01, 5.594756e-01, 8.439900e-01, 3.401039e-01, 5.478927e-01, 1.767791e+00, 1.532262e+00, 1.014173e+00, 8.345371e-01, 2.885545e-01, 7.545153e-01, 9.513468e-02, 1.569990e-01, 1.041776e+00, 3.409332e-01, 8.795212e-01, 7.063103e-01,
8.000000e-01	6.934036e-01, 1.373101e+00, 6.033600e-01, 2.312380e-01, 4.921379e-01, 1.062407e+00, 2.535647e-01, 6.256954e-01, 1.215905e+00, 1.337085e+00, 1.082607e+00, 5.113044e-01, 1.710419e-01, 7.133610e-01, 1.219290e-01, 7.354587e-02, 8.534069e-01, 3.063962e-01, 4.620396e-01, 5.620492e-01,
1.000000e+00	3.604029e-01, 1.230128e+00, 5.161204e-01, 1.938165e-01, 5.150067e-01, 1.034758e+00, 2.821855e-01, 6.548322e-01, 9.508348e-01, 1.190348e+00, 1.263209e+00, 3.757812e-01, 1.554095e-01, 4.213712e-01, 1.113702e-01, 4.598309e-02, 7.154328e-01, 4.665945e-01, 2.869043e-01, 4.323559e-01,
1.200000e+00	3.160077e-01, 1.066484e+00, 5.623735e-01, 1.578786e-01, 4.878045e-01, 8.818428e-01, 3.801951e-01, 8.636672e-01, 6.522156e-01, 1.068632e+00, 1.466910e+00, 3.423397e-01, 1.309816e-01, 3.624047e-01, 1.258890e-01, 2.648235e-02, 4.470004e-01, 5.457659e-01, 1.817282e-01, 2.871132e-01,
1.400000e+00	1.782457e-01, 9.193061e-01, 5.402125e-01, 1.972133e-01, 4.734872e-01, 6.792139e-01, 5.522259e-01, 6.618211e-01, 5.413978e-01, 9.163897e-01, 1.270147e+00, 3.943940e-01, 2.310068e-01, 2.507211e-01, 1.320292e-01, 1.654921e-02, 3.019788e-01, 5.387104e-01, 8.280876e-02, 2.543335e-01,
1.600000e+00	9.841042e-02, 8.498805e-01, 6.310724e-01, 3.403657e-01, 4.153939e-01, 7.938608e-01, 8.202890e-01, 5.670523e-01, 3.183904e-01, 9.552636e-01, 1.264953e+00, 3.535003e-01, 3.169521e-01, 1.655891e-01, 1.035317e-01, 2.176290e-02, 2.651794e-01, 3.942767e-01, 5.320221e-02, 1.669038e-01,
1.800000e+00	5.989522e-02, 7.734410e-01, 5.490900e-01, 3.826556e-01, 4.569302e-01, 5.514763e-01, 7.682112e-01, 6.908685e-01, 3.494875e-01, 8.230475e-01, 1.336160e+00, 3.886780e-01, 4.083535e-01, 1.020886e-01, 9.102512e-02, 6.323276e-02, 1.820696e-01, 6.065483e-01, 2.427483e-02, 2.111092e-01,
2.000000e+00	3.505352e-02, 6.973713e-01, 4.976131e-01, 4.733798e-01, 4.629041e-01, 6.350820e-01, 1.204082e+00, 8.008982e-01, 2.855606e-01, 9.303150e-01, 1.564468e+00, 5.029856e-01, 6.300593e-01, 8.132602e-02, 6.159411e-02, 1.873022e-01, 1.118451e-01, 5.422185e-01, 1.684146e-02, 2.027919e-01,
0.000000e+00	1.072655e+00, 1.936224e+00, 1.279368e+00, 2.988871e-02, 2.209300e+00, 1.521717e+00, 9.612432e-02, 2.177748e+00, 1.725418e+00, 2.077527e+00, 8.699148e-01, 1.606282e+00, 3.146247e-01, 2.484718e+00, 1.651822e+00, 2.908565e+00, 8.534421e-01, 2.242794e+00, 1.928269e+00, 2.150490e+00,
2.000000e-01	7.930771e-01, 1.621879e+00, 6.426279e-01, 1.511666e-01, 1.364858e+00, 9.536802e-01, 8.303947e-02, 2.003923e+00, 1.637518e+00, 1.603897e+00, 7.213355e-01, 1.052951e+00, 2.072141e-01, 1.721928e+00, 1.191418e+00, 1.658334e+00, 1.197404e+00, 1.588710e+00, 1.184563e+00, 1.796940e+00,
4.000000e-01	1.147328e+00, 1.450186e+00, 4.771527e-01, 9.537047e-02, 8.377964e-01, 5.794501e-01, 7.601393e-02, 1.725632e+00, 1.276107e+00, 9.696547e-01, 4.492149e-01, 7.590460e-01, 1.210498e-01, 1.376467e+00, 9.566822e-01, 1.026240e+00, 1.194583e+00, 7.592315e-01, 6.898245e-01, 1.543528e+00,
6.000000e-01	7.900787e-01, 1.351317e+00, 5.118315e-01, 5.360774e-02, 6.240270e-01, 3.058226e-01, 5.827887e-02, 1.503880e+00, 1.004000e+00, 7.540082e-01, 4.747780e-01, 5.006750e-01, 8.756446e-02, 1.050025e+00, 5.933315e-01, 5.402234e-01, 9.196004e-01, 4.839606e-01, 3.676303e-01, 1.497588e+00,
8.000000e-01	6.719702e-01, 9.045509e-01, 5.750123e-01, 2.706266e-02, 5.401919e-01, 2.295858e-01, 4.703959e-02, 1.084013e+00, 7.507616e-01, 6.391591e-01, 6.576088e-01, 4.306505e-01, 1.122474e-01, 9.600628e-01, 5.972846e-01, 2.600579e-01, 7.765130e-01, 6.292631e-01, 2.202528e-01, 1.465636e+00,
1.000000e+00	3.604936e-01, 1.011116e+00, 4.638141e-01, 1.912053e-02, 3.501603e-01, 1.278205e-01, 4.406342e-02, 1.133668e+00, 4.173993e-01, 7.668563e-01, 9.706507e-01, 3.395222e-01, 1.767174e-01, 4.234535e-01, 5.650310e-01, 1.457235e-01, 6.137857e-01, 6.441257e-01, 9.615414e-02, 1.062509e+00,
1.200000e+00	2.523450e-01, 8.805291e-01, 5.501774e-01, 3.647218e-02, 3.394061e-01, 5.993752e-02, 5.113852e-02, 8.373990e-01, 4.896143e-01, 9.185670e-01, 1.013513e+00, 3.259175e-01, 2.366824e-01, 3.543089e-01, 2.649212e-01, 9.827006e-02, 4.550853e-01, 5.503324e-01, 5.669653e-02, 9.841762e-01,
1.400000e+00	1.534970e-01, 7.707480e-01, 5.553869e-01, 7.463671e-02, 2.742532e-01, 3.470951e-02, 5.666774e-02, 1.038418e+00, 3.470791e-01, 8.751777e-01, 1.354776e+00, 3.824756e-01, 3.348782e-01, 1.999494e-01, 3.085367e-01, 5.194896e-02, 2.767841e-01, 6.643922e-01, 3.436059e-02, 9.464271e-01,
1.600000e+00	8.864217e-02, 9.367848e-01, 5.742494e-01, 1.983727e-01, 3.191803e-01, 2.925309e-02, 5.993049e-02, 9.003135e-01, 2.659039e-01, 1.099366e+00, 1.343115e+00, 4.653247e-01, 4.359594e-01, 1.615411e-01, 2.443704e-01, 3.151935e-02, 2.344694e-01, 6.165492e-01, 2.240700e-02, 7.567819e-01,
1.800000e+00	6.340580e-02, 8.828533e-01, 5.753366e-01, 3.064867e-01, 2.762141e-01, 1.855619e-02, 8.740165e-02, 9.176680e-01, 2.347179e-01, 9.059497e-01, 1.399988e+00, 5.235739e-01, 5.313500e-01, 9.684392e-02, 1.880665e-01, 1.597510e-02, 1.543396e-01, 6.412201e-01, 1.050316e-02, 6.451661e-01,
2.000000e+00	3.414970e-02, 6.776657e-01, 5.197471e-01, 4.360874e-01, 3.231904e-01, 1.196124e-02, 1.605833e-01, 8.788672e-01, 2.062329e-01, 8.603802e-01, 1.535618e+00, 4.677221e-01, 5.799057e-01, 9.008515e-02, 1.356142e-01, 8.775809e-03, 1.133242e-01, 6.473110e-01, 6.056542e-03, 5.719530e-01,
0.000000e+00	2.244320e+00, 2.059136e+00, 2.926283e+00, 2.012142e+00, 2.338114e-01, 2.486546e-02, 9.192255e-01, 4.595718e-01, 6.413289e-01, 7.297641e-01, 1.395730e+00, 1.604765e+00, 2.981625e+00, 2.472672e+00, 7.993114e-01, 1.830815e+00, 1.975307e+00, 1.624205e+00, 1.126531e+00, 5.030682e-01,
2.000000e-01	1.767757e+00, 1.822914e+00, 1.424786e+00, 1.084474e+00, 3.297817e-01, 4.842695e-01, 6.652946e-01, 5.030185e-01, 9.595304e-01, 4.905540e-01, 1.092362e+00, 1.264823e+00, 1.997642e+00, 2.696742e+00, 4.405938e-01, 1.049679e+00, 1.903039e+00, 1.246284e+00, 9.461693e-01, 3.444997e-01,
4.000000e-01	8.856964e-01, 1.446867e+00, 1.145206e+00, 7.444075e-01, 3.481434e-01, 7.166218e-01, 6.450537e-01, 3.867663e-01, 9.380370e-01, 3.597757e-01, 8.269687e-01, 8.980867e-01, 1.251897e+00, 1.496734e+00, 3.996161e-01, 5.621024e-01, 1.669535e+00, 6.423742e-01, 7.924048e-01, 1.804406e-01,
6.000000e-01	6.675303e-01, 1.317319e+00, 7.781519e-01, 4.158559e-01, 3.753439e-01, 8.714550e-01, 6.592511e-01, 4.336218e-01, 6.937078e-01, 2.392872e-01, 5.902891e-01, 6.331550e-01, 6.563201e-01, 1.107896e+00, 4.265011e-01, 3.073836e-01, 1.136872e+00, 3.927069e-01, 8.412340e-01, 1.683362e-01,
8.000000e-01	3.912476e-01, 1.077112e+00, 6.654872e-01, 2.547669e-01, 5.032972e-01, 1.011575e+00, 1.028144e+00, 4.613107e-01, 5.185031e-01, 3.026293e-01, 6.679391e-01, 4.196664e-01, 5.152969e-01, 8.328118e-01, 4.194374e-01, 1.704405e-01, 9.403868e-01, 3.506757e-01, 8.164944e-01, 9.496649e-02,
1.000000e+00	2.106580e-01, 8.863832e-01, 5.755576e-01, 1.633171e-01, 4.291004e-01, 1.034280e+00, 1.203094e+00, 4.523481e-01, 4.324909e-01, 5.138295e-01, 8.870983e-01, 4.518671e-01, 3.503319e-01, 6.131999e-01, 4.347022e-01, 1.157477e-01, 6.009057e-01, 4.466517e-01, 4.024102e-01, 8.154572e-02,
1.200000e+00	1.250938e-01, 7.344381e-01, 5.978308e-01, 9.110607e-02, 4.560647e-01, 1.170875e+00, 1.357311e+00, 6.380578e-01, 3.268805e-01, 7.494389e-01, 8.728348e-01, 4.685854e-01, 5.327855e-01, 4.256824e-01, 3.540591e-01, 8.884215e-02, 4.671709e-01, 5.098582e-01, 2.483319e-01, 6.100680e-02,
1.400000e+00	6.788381e-02, 5.694889e-01, 6.017640e-01, 1.288707e-01, 4.051940e-01, 1.162943e+00, 1.267619e+00, 6.156023e-01, 2.893777e-01, 7.627121e-01, 1.269932e+00, 4.723730e-01, 5.860201e-01, 2.775031e-01, 2.610626e-01, 2.104856e-01, 3.418059e-01, 4.986829e-01, 1.436117e-01, 5.232409e-02,
1.600000e+00	5.889694e-02, 4.441697e-01, 6.889596e-01, 1.955120e-01, 5.728310e-01, 8.382612e-01, 1.197283e+00, 6.222329e-01, 2.295269e-01, 8.296719e-01, 1.251148e+00, 5.682506e-01, 7.902897e-01, 1.654407e-01, 2.278607e-01, 3.365599e-01, 2.291849e-01, 5.532559e-01, 7.364174e-02, 6.658052e-02,
1.800000e+00	3.005378e-02, 3.440781e-01, 4.770490e-01, 3.023693e-01, 4.576088e-01, 8.562531e-01, 1.577530e+00, 6.590913e-01, 2.079252e-01, 1.018538e+00, 1.231921e+00, 6.450425e-01, 7.806387e-01, 1.241076e-01, 1.694388e-01, 5.907438e-01, 2.130606e-01, 5.703995e-01, 4.591995e-02, 7.035780e-02,
2.000000e+00	2.179435e-02, 2.602297e-01, 5.043134e-01, 3.471120e-01, 4.870026e-01, 7.122251e-01, 1.380637e+00, 8.013928e-01, 2.374897e-01, 1.010740e+00, 1.145598e+00, 7.411004e-01, 6.778791e-01, 7.530833e-02, 1.316801e-01, 6.269004e-01, 1.682803e-01, 5.654718e-01, 1.865838e-02, 8.459883e-02,
0.000000e+00	9.548665e-01, 2.822540e+00, 2.238903e+00, 5.933673e-01, 2.566353e+00, 2.148919e+00, 8.686542e-01, 1.963968e+00, 3.199077e+00, 2.591125e+00, 1.097790e+00, 1.169635e+00, 5.746118e-01, 1.545989e+00, 5.103182e-01, 3.127610e-01, 6.896501e-01, 7.080904e-01, 9.338703e-01, 1.272563e+00,
2.000000e-01	9.567107e-01, 2.296170e+00, 1.344572e+00, 3.654568e-01, 2.165268e+00, 1.704259e+00, 5.789254e-01, 1.622625e+00, 2.327200e+00, 1.663294e+00, 9.275946e-01, 7.549158e-01, 3.476284e-01, 1.184378e+00, 3.961540e-01, 5.764803e-01, 6.038565e-01, 6.215337e-01, 5.638209e-01, 1.532487e+00,
4.000000e-01	5.243142e-01, 1.897762e+00, 1.206917e+00, 2.142883e-01, 1.282171e+00, 1.081056e+00, 4.419196e-01, 1.396235e+00, 1.885590e+00, 1.494097e+00, 7.973799e-01, 5.512493e-01, 2.177703e-01, 7.900200e-01, 4.633578e-01, 5.461786e-01, 4.687877e-01, 6.067587e-01, 3.017976e-01, 1.509261e+00,
6.000000e-01	3.236142e-01, 1.995760e+00, 7.656487e-01, 1.679406e-01, 7.678181e-01, 5.241527e-01, 4.355041e-01, 1.272778e+00, 1.418544e+00, 1.052309e+00, 9.317776e-01, 3.599693e-01, 1.304174e-01, 5.655002e-01, 3.272062e-01, 3.132879e-01, 3.185229e-01, 5.905155e-01, 1.551408e-01, 1.195246e+00,
8.000000e-01	2.231452e-01, 1.636433e+00, 5.686727e-01, 1.018470e-01, 5.367501e-01, 3.829524e-01, 2.865118e-01, 1.307093e+00, 9.025389e-01, 1.440874e+00, 1.122236e+00, 2.426363e-01, 9.006375e-02, 3.918177e-01, 3.630698e-01, 1.851523e-01, 2.618027e-01, 5.299402e-01, 8.330230e-02, 1.116651e+00,
1.000000e+00	1.263166e-01, 1.276502e+00, 5.721664e-01, 1.497604e-01, 4.689726e-01, 1.999290e-01, 3.577709e-01, 1.098358e+00, 7.749676e-01, 1.018428e+00, 1.125022e+00, 1.987741e-01, 6.408426e-02, 2.474574e-01, 2.416978e-01, 1.021802e-01, 1.566657e-01, 5.715347e-01, 5.182880e-02, 1.123093e+00,
1.200000e+00	8.164458e-02, 1.245620e+00, 5.153711e-01, 2.870802e-01, 3.539653e-01, 9.763564e-02, 3.346507e-01, 1.210495e+00, 7.227503e-01, 9.210029e-01, 1.084716e+00, 1.850378e-01, 8.933577e-02, 1.941650e-01, 2.352840e-01, 4.741767e-02, 1.212263e-01, 5.591828e-01, 2.560173e-02, 1.064903e+00,
1.400000e+00	4.532132e-02, 9.768159e-01, 6.258660e-01, 3.028242e-01, 3.097279e-01, 5.900466e-02, 4.649109e-01, 9.405340e-01, 4.378127e-01, 1.029100e+00, 1.139209e+00, 2.238971e-01, 1.553162e-01, 1.447036e-01, 1.845012e-01, 3.042569e-02, 9.319599e-02, 5.264112e-01, 1.119425e-02, 1.041860e+00,
1.600000e+00	3.253921e-02, 9.389065e-01, 5.370129e-01, 4.159007e-01, 3.371146e-01, 4.035601e-02, 6.438486e-01, 1.028674e+00, 3.758909e-01, 8.834307e-01, 1.341414e+00, 3.093391e-01, 2.673766e-01, 8.993227e-02, 1.348551e-01, 2.164663e-02, 7.854166e-02, 6.064520e-01, 7.852858e-03, 9.614338e-01,
1.800000e+00	1.478476e-02, 9.909863e-01, 5.483267e-01, 4.337368e-01, 2.974777e-01, 2.685560e-02, 6.811301e-01, 1.031049e+00, 2.992457e-01, 9.012679e-01, 1.531320e+00, 4.113251e-01, 3.025954e-01, 6.532337e-02, 1.126235e-01, 1.245329e-02, 5.482327e-02, 6.081986e-01, 5.474291e-03, 7.542544e-01,
2.000000e+00	1.230491e-02, 7.612841e-01, 5.508966e-01, 4.892372e-01, 3.367499e-01, 1.558664e-02, 6.833170e-01, 9.465074e-01, 2.342999e-01, 8.889243e-01, 1.364339e+00, 3.263144e-01, 4.713260e-01, 3.470045e-02, 8.072102e-02, 1.189979e-02, 3.657762e-02, 7.341095e-01, 2.835594e-03, 5.820048e-01,
0.000000e+00	7.847117e-01, 2.019871e+00, 1.138636e+00, 8.170860e-01, 9.816496e-01, 1.228392e+00, 1.150731e+00, 1.300279e+00, 9.328950e-01, 2.968360e+00, 1.137083e+00, 1.562367e+00, 6.462646e-01, 1.544299e+00, 1.489984e+00, 6.599789e-01, 1.503190e+00, 1.062765e+00, 2.694336e+00, 1.166949e+00,
2.000000e-01	7.405147e-01, 1.562623e+00, 9.497735e-01, 5.457971e-01, 8.619168e-01, 8.752375e-01, 1.162678e+00, 1.320383e+00, 9.901990e-01, 2.333241e+00, 9.781000e-01, 1.178065e+00, 3.767353e-01, 1.092262e+00, 9.270176e-01, 6.571903e-01, 1.181276e+00, 6.759645e-01, 1.338012e+00, 1.012682e+00,
4.000000e-01	8.231999e-01, 1.028146e+00, 6.307730e-01, 3.315754e-01, 5.694371e-01, 4.976944e-01, 8.727463e-01, 1.182665e+00, 9.927920e-01, 1.433242e+00, 1.134612e+00, 5.937818e-01, 2.904424e-01, 8.697478e-01, 6.186056e-01, 4.901304e-01, 8.136757e-01, 6.034555e-01, 7.805343e-01, 1.183281e+00,
6.000000e-01	5.588779e-01, 7.862520e-01, 5.816615e-01, 1.932228e-01, 5.256883e-01, 3.191586e-01, 5.186127e-01, 1.145808e+00, 8.026197e-01, 1.289757e+00, 1.189687e+00, 6.029903e-01, 2.845602e-01, 6.067583e-01, 4.546832e-01, 2.645588e-01, 5.400855e-01, 4.906891e-01, 4.339201e-01, 9.277902e-01,
8.000000e-01	3.561535e-01, 1.050629e+00, 6.077984e-01, 1.662368e-01, 4.074427e-01, 1.703046e-01, 5.918680e-01, 1.276861e+00, 6.385945e-01, 1.082664e+00, 1.418434e+00, 5.807013e-01, 4.160576e-01, 4.006439e-01, 3.260624e-01, 1.673407e-01, 4.304178e-01, 5.419744e-01, 2.364222e-01, 9.081468e-01,
1.000000e+00	2.096633e-01, 8.035299e-01, 4.904422e-01, 2.242105e-01, 3.879565e-01, 1.187010e-01, 3.958527e-01, 9.042440e-01, 4.282438e-01, 1.011795e+00, 1.549458e+00, 6.351320e-01, 5.559665e-01, 3.079491e-01, 2.777758e-01, 1.057000e-01, 3.199005e-01, 6.531172e-01, 1.033147e-01, 7.573788e-01,
1.200000e+00	1.145053e-01, 9.733769e-01, 6.181038e-01, 2.915644e-01, 2.704181e-01, 6.358086e-02, 3.462417e-01, 8.464822e-01, 4.195507e-01, 1.124116e+00, 1.112244e+00, 4.576238e-01, 5.486901e-01, 2.079089e-01, 1.771050e-01, 5.055856e-02, 2.209647e-01, 5.657719e-01, 6.322359e-02, 6.063757e-01,
1.400000e+00	9.204454e-02, 8.920291e-01, 5.972836e-01, 3.812949e-01, 4.177543e-01, 4.289103e-02, 2.658394e-01, 7.873364e-01, 3.475093e-01, 8.655840e-01, 1.226715e+00, 4.984448e-01, 5.933446e-01, 1.427786e-01, 1.475504e-01, 3.260742e-02, 1.613424e-01, 5.385248e-01, 4.091949e-02, 6.421953e-01,
1.600000e+00	4.555188e-02, 7.227593e-01, 4.640463e-01, 4.523200e-01, 3.008597e-01, 3.004545e-02, 2.773455e-01, 9.000962e-01, 2.700019e-01, 8.236963e-01, 1.607810e+00, 6.357737e-01, 5.167030e-01, 1.008563e-01, 1.173628e-01, 1.499535e-02, 1.326920e-01, 6.023817e-01, 1.928418e-02, 5.311860e-01,
1.800000e+00	3.003289e-02, 6.988794e-01, 4.645015e-01, 4.322791e-01, 3.777678e-01, 2.556355e-02, 3.212034e-01, 8.669227e-01, 2.545468e-01, 1.109401e+00, 1.604367e+00, 5.925928e-01, 6.312159e-01, 6.613637e-02, 7.624685e-02, 1.001572e-02, 7.678371e-02, 5.822731e-01, 1.360277e-02, 4.892891e-01,
2.000000e+00	2.062847e-02, 8.904443e-01, 4.575611e-01, 4.243993e-01, 4.179441e-01, 3.649114e-02, 3.420206e-01, 8.957025e-01, 1.718017e-01, 1.051079e+00, 1.468259e+00, 6.430473e-01, 6.158122e-01, 5.087540e-02, 5.821459e-02, 7.120306e-03, 7.488455e-02, 5.708803e-01, 5.938584e-03, 3.964327e-01,
0.000000e+00	1.219162e+00, 1.659567e+00, 1.139871e+00, 2.418433e+00, 3.377791e+00, 1.570098e+00, 2.555353e+00, 1.601297e+00, 1.084720e+00, 2.407373e+00, 1.473080e+00, 5.918024e-01, 2.566882e+00, 1.969137e+00, 1.711244e+00, 2.441071e+00, 2.560876e+00, 2.198735e+00, 6.095966e-01, 5.114302e-01,
2.000000e-01	8.110410e-01, 1.236607e+00, 6.624601e-01, 1.129836e+00, 1.920078e+00, 1.188230e+00, 2.068417e+00, 1.270473e+00, 1.073878e+00, 1.414547e+00, 1.094654e+00, 3.892145e-01, 1.643025e+00, 1.485972e+00, 1.096372e+00, 1.898171e+00, 2.709662e+00, 1.146128e+00, 6.890734e-01, 6.796017e-01,
4.000000e-01	4.122558e-01, 8.021657e-01, 3.133345e-01, 7.275872e-01, 1.203196e+00, 7.981939e-01, 2.152922e+00, 1.113984e+00, 8.356733e-01, 1.134158e+00, 7.686568e-01, 3.518529e-01, 9.855653e-01, 1.016212e+00, 7.706263e-01, 1.140337e+00, 2.322473e+00, 8.126285e-01, 7.836784e-01, 9.082745e-01,
6.000000e-01	3.577851e-01, 6.185210e-01, 2.373661e-01, 5.148751e-01, 9.736814e-01, 4.957497e-01, 2.015427e+00, 8.797788e-01, 5.930519e-01, 9.871718e-01, 5.908284e-01, 4.737616e-01, 7.990433e-01, 6.680541e-01, 6.898194e-01, 1.356524e+00, 1.774472e+00, 4.177417e-01, 8.376286e-01, 5.927856e-01,
8.000000e-01	1.994749e-01, 5.333054e-01, 2.405644e-01, 3.128428e-01, 8.312536e-01, 2.983699e-01, 1.752330e+00, 7.710475e-01, 4.350362e-01, 7.788473e-01, 6.359636e-01, 5.051895e-01, 9.633505e-01, 4.864239e-01, 5.772368e-01, 9.672990e-01, 2.114251e+00, 2.068337e-01, 7.206811e-01, 6.022498e-01,
1.000000e+00	1.081232e-01, 3.782102e-01, 2.309729e-01, 2.285353e-01, 8.372922e-01, 1.936209e-01, 1.157513e+00, 5.874613e-01, 3.289922e-01, 9.405507e-01, 7.473964e-01, 5.986176e-01, 9.547201e-01, 2.834707e-01, 3.948888e-01, 8.011250e-01, 1.589302e+00, 1.210423e-01, 7.336882e-01, 4.124958e-01,
1.200000e+00	8.161069e-02, 3.108674e-01, 3.228383e-01, 1.154291e-01, 5.552488e-01, 2.526945e-01, 1.066652e+00, 5.632382e-01, 3.398616e-01, 9.047459e-01, 9.824796e-01, 6.775381e-01, 9.212937e-01, 2.092500e-01, 4.519189e-01, 5.294060e-01, 1.279237e+00, 8.599955e-02, 7.877976e-01, 2.965063e-01,
1.400000e+00	3.873260e-02, 3.075414e-01, 3.711335e-01, 7.063654e-02, 6.568798e-01, 2.753273e-01, 7.963834e-01, 5.521483e-01, 3.164647e-01, 7.362266e-01, 1.224507e+00, 7.151620e-01, 8.428761e-01, 1.650183e-01, 3.597180e-01, 3.332545e-01, 8.851848e-01, 1.433712e-01, 7.158026e-01, 1.983526e-01,
1.600000e+00	3.418901e-02, 4.959551e-01, 5.148537e-01, 6.487512e-02, 6.403440e-01, 3.724016e-01, 7.087447e-01, 6.319773e-01, 2.924094e-01, 1.015522e+00, 1.184310e+00, 6.951075e-01, 7.208070e-01, 9.237623e-02, 2.323981e-01, 2.123631e-01, 7.395366e-01, 2.985803e-01, 3.700405e-01, 1.698163e-01,
1.800000e+00	1.905752e-02, 4.591501e-01, 5.469923e-01, 1.526131e-01, 5.460747e-01, 4.778662e-01, 5.814724e-01, 6.612580e-01, 2.893843e-01, 7.677077e-01, 1.178370e+00, 6.625261e-01, 9.279177e-01, 7.596108e-02, 1.817209e-01, 1.275832e-01, 5.551400e-01, 4.419888e-01, 2.607287e-01, 1.216027e-01,
2.000000e+00	1.065677e-02, 6.231590e-01, 4.343227e-01, 2.167798e-01, 4.775991e-01, 3.423380e-01, 3.612585e-01, 7.193554e-01, 2.763925e-01, 9.607609e-01, 1.311741e+00, 7.628095e-01, 8.170965e-01, 5.123497e-02, 1.710577e-01, 7.647936e-02, 3.984881e-01, 5.540990e-01, 1.355071e-01, 1.421712e-01,
0.000000e+00	1.482314e+00, 1.552383e+00, 1.226471e+00, 2.805721e+00, 6.655631e-01, 2.377455e+00, 1.071493e+00, 4.243734e-01, 1.477558e+00, 2.558333e+00, 2.464311e+00, 1.073052e-01, 7.654610e-01, 1.628823e+00, 2.169104e+00, 2.408980e+00, 2.153674e+00, 1.834740e+00, 7.874074e-01, 1.938268e+00,
2.000000e-01	1.498783e+00, 1.351515e+00, 7.799341e-01, 2.038382e+00, 5.675068e-01, 1.164390e+00, 1.500688e+00, 4.640876e-01, 1.249320e+00, 1.608501e+00, 1.477203e+00, 7.624560e-02, 5.778805e-01, 1.477832e+00, 1.600826e+00, 1.579092e+00, 2.057817e+00, 8.773663e-01, 8.085454e-01, 1.079000e+00,
4.000000e-01	9.980836e-01, 1.138769e+00, 3.671419e-01, 1.296450e+00, 5.755880e-01, 1.141882e+00, 1.488237e+00, 4.304537e-01, 9.948610e-01, 1.143171e+00, 1.165545e+00, 1.275574e-01, 4.611136e-01, 1.149135e+00, 1.021627e+00, 1.297249e+00, 1.724800e+00, 4.728079e-01, 8.518355e-01, 7.757660e-01,
6.000000e-01	5.433764e-01, 6.162155e-01, 3.467160e-01, 9.362190e-01, 5.518470e-01, 1.059470e+00, 1.516371e+00, 5.742460e-01, 6.691245e-01, 9.928582e-01, 8.683766e-01, 2.867808e-01, 4.617666e-01, 8.533887e-01, 7.103674e-01, 1.290113e+00, 1.720887e+00, 3.155429e-01, 8.261250e-01, 5.645699e-01,
8.000000e-01	2.963852e-01, 5.282780e-01, 2.857215e-01, 4.468346e-01, 5.753238e-01, 8.943138e-01, 1.467336e+00, 6.183914e-01, 4.830191e-01, 1.148512e+00, 8.924694e-01, 5.023783e-01, 5.743012e-01, 6.757489e-01, 5.530663e-01, 7.971451e-01, 1.539321e+00, 1.629505e-01, 7.999960e-01, 3.420063e-01,
1.000000e+00	1.965551e-01, 3.968450e-01, 2.940049e-01, 2.598584e-01, 4.489487e-01, 6.333410e-01, 1.558079e+00, 7.172338e-01, 4.106862e-01, 9.321490e-01, 8.308385e-01, 5.099261e-01, 6.644978e-01, 4.473833e-01, 4.318680e-01, 6.873866e-01, 1.464901e+00, 1.238237e-01, 8.819164e-01, 2.305034e-01,
1.200000e+00	1.403594e-01, 3.607885e-01, 3.967677e-01, 1.842658e-01, 4.276702e-01, 8.926508e-01, 1.267158e+00, 6.907749e-01, 3.703715e-01, 7.668684e-01, 1.136968e+00, 5.556825e-01, 6.773122e-01, 2.351087e-01, 3.160234e-01, 5.282707e-01, 9.463556e-01, 1.672157e-01, 7.409557e-01, 2.003602e-01,
1.400000e+00	7.581842e-02, 2.665373e-01, 4.320261e-01, 1.272399e-01, 4.387671e-01, 5.830712e-01, 1.152527e+00, 7.120429e-01, 3.762686e-01, 8.470633e-01, 1.137703e+00, 7.615394e-01, 7.395087e-01, 2.057000e-01, 2.494736e-01, 3.983632e-01, 5.673586e-01, 3.807686e-01, 5.170835e-01, 1.572215e-01,
1.600000e+00	4.517366e-02, 2.838486e-01, 4.939701e-01, 1.487788e-01, 5.910949e-01, 5.735647e-01, 8.990810e-01, 8.047417e-01, 3.277743e-01, 9.582629e-01, 1.410061e+00, 6.480558e-01, 7.909199e-01, 1.579091e-01, 2.209114e-01, 3.295131e-01, 5.097005e-01, 4.019441e-01, 2.313404e-01, 1.129559e-01,
1.800000e+00	3.078145e-02, 3.559840e-01, 5.698684e-01, 2.350138e-01, 4.846683e-01, 6.266973e-01, 8.080843e-01, 6.979682e-01, 2.718485e-01, 9.967506e-01, 1.305404e+00, 8.653612e-01, 7.653261e-01, 9.879478e-02, 1.522088e-01, 2.098643e-01, 3.598839e-01, 5.339171e-01, 1.534895e-01, 1.558816e-01,
2.000000e+00	2.120645e-02, 4.440752e-01, 5.380583e-01, 3.722382e-01, 4.445259e-01, 6.878886e-01, 5.989651e-01, 6.513523e-01, 2.876945e-01, 9.745263e-01, 1.430158e+00, 8.778755e-01, 8.091581e-01, 5.990158e-02, 1.210329e-01, 1.541427e-01, 3.194746e-01, 5.553357e-01, 7.960727e-02, 1.286234e-01,
0.000000e+00	1.345859e+00, 1.484349e-01, 2.237281e+00, 9.804623e-01, 8.541419e-01, 1.541740e+00, 1.873103e+00, 2.344492e-02, 2.865406e+00, 1.027150e-01, 5.527259e-01, 7.671350e-01, 1.670706e+00, 1.627208e+00, 2.031480e+00, 5.035558e-01, 1.373293e+00, 2.328334e+00, 5.590935e-01, 3.471915e-01,
2.000000e-01	7.812675e-01, 1.451457e-01, 1.576027e+00, 8.636141e-01, 7.291379e-01, 1.522279e+00, 1.842288e+00, 1.100683e-01, 2.172200e+00, 8.976450e-02, 8.516868e-01, 6.810967e-01, 1.341689e+00, 1.233101e+00, 1.341264e+00, 7.264015e-01, 9.507730e-01, 1.357950e+00, 7.101371e-01, 2.627746e-01,
4.000000e-01	5.031819e-01, 9.592575e-02, 9.671956e-01, 7.266856e-01, 6.288668e-01, 1.566782e+00, 1.757680e+00, 2.873048e-01, 1.705898e+00, 1.855856e-01, 9.365607e-01, 7.793813e-01, 1.109055e+00, 8.938826e-01, 1.088151e+00, 6.998805e-01, 8.628435e-01, 1.115858e+00, 6.547636e-01, 1.650262e-01,
6.000000e-01	2.695334e-01, 7.636643e-02, 7.661053e-01, 6.306070e-01, 6.596894e-01, 1.109752e+00, 1.599946e+00, 3.399752e-01, 1.344435e+00, 4.097225e-01, 1.120937e+00, 6.598817e-01, 9.918476e-01, 5.192499e-01, 7.271382e-01, 8.986892e-01, 7.446256e-01, 7.021815e-01, 7.531067e-01, 1.099194e-01,
8.000000e-01	2.192712e-01, 5.944156e-02, 5.427249e-01, 4.304495e-01, 5.960372e-01, 1.182790e+00, 1.979544e+00, 4.423290e-01, 8.517452e-01, 5.668037e-01, 1.077234e+00, 8.449447e-01, 8.543341e-01, 3.601070e-01, 5.000396e-01, 8.934351e-01, 6.491926e-01, 7.006066e-01, 5.780434e-01, 6.821160e-02,
1.000000e+00	9.958016e-02, 4.542210e-02, 4.381944e-01, 4.032486e-01, 5.943750e-01, 1.169207e+00, 1.786015e+00, 5.861726e-01, 1.003249e+00, 6.769548e-01, 1.149301e+00, 7.161818e-01, 8.887404e-01, 2.246978e-01, 4.009775e-01, 9.037464e-01, 7.056284e-01, 5.641355e-01, 3.953678e-01, 5.465260e-02,
1.200000e+00	7.702289e-02, 2.981917e-02, 4.531720e-01, 3.681051e-01, 6.072836e-01, 1.133850e+00, 1.732468e+00, 7.570369e-01, 1.002820e+00, 6.866799e-01, 1.312015e+00, 7.494487e-01, 9.879673e-01, 2.098996e-01, 2.942046e-01, 8.180423e-01, 6.108143e-01, 5.645979e-01, 2.823177e-01, 5.353810e-02,
1.400000e+00	5.220410e-02, 2.296367e-02, 3.388032e-01, 3.499763e-01, 5.702378e-01, 8.930382e-01, 1.480015e+00, 6.766741e-01, 6.847550e-01, 9.169023e-01, 1.298350e+00, 8.095056e-01, 9.265527e-01, 1.213405e-01, 1.744373e-01, 1.006740e+00, 6.851887e-01, 5.143113e-01, 2.021728e-01, 4.929581e-02,
1.600000e+00	2.619898e-02, 1.964989e-02, 3.121811e-01, 3.993215e-01, 5.089628e-01, 8.256499e-01, 1.466708e+00, 7.293209e-01, 6.006030e-01, 9.103731e-01, 1.148416e+00, 8.239661e-01, 1.032755e+00, 9.619802e-02, 1.581587e-01, 8.191447e-01, 5.617149e-01, 6.095407e-01, 1.163891e-01, 6.028985e-02,
1.800000e+00	1.900970e-02, 1.606704e-02, 3.554452e-01, 3.343235e-01, 5.023108e-01, 7.896481e-01, 1.699587e+00, 6.701244e-01, 4.423756e-01, 9.819424e-01, 1.443931e+00, 8.159012e-01, 8.521148e-01, 6.111518e-02, 1.369009e-01, 9.014051e-01, 6.877352e-01, 6.065664e-01, 1.026911e-01, 8.028214e-02,
2.000000e+00	1.156810e-02, 1.216217e-02, 3.332814e-01, 4.334089e-01, 4.436161e-01, 9.079153e-01, 1.684383e+00, 8.377199e-01, 5.362708e-01, 7.664186e-01, 1.575894e+00, 8.082786e-01, 7.728150e-01, 4.497229e-02, 1.090822e-01, 8.274147e-01, 7.348684e-01, 5.142133e-01, 9.358289e-02, 1.098988e-01,
0.000000e+00	1.576837e+00, 1.344233e+00, 1.344987e+00, 7.394911e-01, 2.161581e+00, 1.015124e+00, 7.754550e-01, 2.485543e+00, 9.978643e-01, 6.247108e-01, 1.391454e+00, 5.561527e-03, 1.862678e+00, 1.483530e+00, 1.615688e-01, 1.868726e+00, 1.102150e+00, 1.951255e+00, 2.749105e+00, 1.769286e+00,
2.000000e-01	1.331984e+00, 1.372779e+00, 7.124103e-01, 7.046286e-01, 1.470940e+00, 5.727627e-01, 9.492102e-01, 2.164084e+00, 7.250502e-01, 4.406404e-01, 1.128243e+00, 3.668001e-02, 1.559423e+00, 1.416302e+00, 1.392557e-01, 1.809728e+00, 1.013895e+00, 1.263806e+00, 1.492782e+00, 1.310137e+00,
4.000000e-01	1.177732e+00, 8.803044e-01, 5.100366e-01, 4.707534e-01, 1.096939e+00, 3.111449e-01, 9.653401e-01, 1.831026e+00, 4.191202e-01, 3.051911e-01, 7.036714e-01, 1.430540e-01, 8.681099e-01, 1.490155e+00, 1.776298e-01, 1.202354e+00, 1.081864e+00, 7.009881e-01, 6.331650e-01, 1.471700e+00,
6.000000e-01	1.002563e+00, 7.115640e-01, 3.369629e-01, 1.834819e-01, 5.663399e-01, 3.112374e-01, 1.188433e+00, 1.420774e+00, 3.706234e-01, 2.594815e-01, 6.730456e-01, 3.010541e-01, 7.345331e-01, 1.135019e+00, 2.601475e-01, 7.922319e-01, 1.178301e+00, 4.292381e-01, 4.268693e-01, 1.302926e+00,
8.000000e-01	6.772039e-01, 7.184612e-01, 4.448308e-01, 1.612204e-01, 4.480178e-01, 1.644679e-01, 9.761347e-01, 1.273802e+00, 2.998340e-01, 3.193724e-01, 5.945360e-01, 4.915381e-01, 8.258515e-01, 8.010197e-01, 3.817923e-01, 4.315468e-01, 9.270392e-01, 3.327405e-01, 2.559401e-01, 1.307816e+00,
1.000000e+00	3.423456e-01, 5.489226e-01, 4.950838e-01, 8.739478e-02, 4.852248e-01, 8.504671e-02, 7.454313e-01, 8.630798e-01, 2.967061e-01, 5.534278e-01, 8.395848e-01, 5.318720e-01, 8.358534e-01, 5.150524e-01, 3.779640e-01, 2.824768e-01, 7.230316e-01, 4.612025e-01, 1.244681e-01, 1.226794e+00,
1.200000e+00	2.274245e-01, 6.122266e-01, 5.066384e-01, 4.550117e-02, 4.565729e-01, 5.614203e-02, 8.320256e-01, 8.491989e-01, 1.863237e-01, 7.891160e-01, 9.744586e-01, 6.566762e-01, 8.885221e-01, 3.240221e-01, 3.933478e-01, 1.600184e-01, 4.781641e-01, 4.844673e-01, 7.711814e-02, 7.368024e-01,
1.400000e+00	8.750323e-02, 6.249673e-01, 5.726371e-01, 6.929280e-02, 4.858460e-01, 3.371430e-02, 5.195850e-01, 8.374755e-01, 1.953660e-01, 7.803261e-01, 1.048667e+00, 6.546504e-01, 7.043138e-01, 2.480983e-01, 3.278177e-01, 6.234125e-02, 3.383348e-01, 5.017341e-01, 4.432556e-02, 5.333684e-01,
1.600000e+00	9.965503e-02, 7.150053e-01, 5.254515e-01, 1.474478e-01, 4.529394e-01, 3.829255e-02, 4.233037e-01, 8.989433e-01, 1.927116e-01, 9.319475e-01, 1.225612e+00, 5.245013e-01, 8.117950e-01, 1.912349e-01, 2.394809e-01, 3.900563e-02, 2.692676e-01, 6.061749e-01, 2.377725e-02, 4.395861e-01,
1.800000e+00	5.520725e-02, 7.933569e-01, 5.900590e-01, 2.740478e-01, 4.288438e-01, 4.048385e-02, 3.946799e-01, 8.783174e-01, 1.774238e-01, 1.111198e+00, 1.192401e+00, 7.532751e-01, 8.624525e-01, 1.358838e-01, 2.173252e-01, 2.471361e-02, 1.824205e-01, 5.438765e-01, 1.393303e-02, 4.409793e-01,
2.000000e+00	2.913911e-02, 5.994963e-01, 4.809053e-01, 3.585476e-01, 4.127631e-01, 7.960578e-02, 3.075037e-01, 7.483580e-01, 1.648116e-01, 9.786255e-01, 1.298685e+00, 6.929073e-01, 8.119456e-01, 8.276720e-02, 1.490278e-01, 1.678842e-02, 1.375455e-01, 5.111744e-01, 6.381933e-03, 3.539948e-01,
0.000000e+00	1.289942e-01, 9.630523e-01, 3.373628e+00, 6.786286e-01, 1.080258e+00, 1.452483e+00, 1.362177e+00, 1.630355e+00, 2.712979e+00, 8.823280e-01, 5.430192e-01, 6.492420e-01, 2.111064e+00, 1.125115e+00, 9.286314e-01, 2.538542e-01, 1.424582e+00, 1.432346e+00, 4.469150e-01, 7.820388e-01,
2.000000e-01	6.679623e-02, 7.228665e-01, 1.868497e+00, 5.221669e-01, 8.402206e-01, 8.131922e-01, 1.347277e+00, 1.411383e+00, 2.193128e+00, 8.704985e-01, 8.643554e-01, 6.916745e-01, 1.481481e+00, 6.772134e-01, 8.066886e-01, 4.896044e-01, 1.188694e+00, 6.983742e-01, 4.945688e-01, 6.482241e-01,
4.000000e-01	5.023758e-02, 5.659615e-01, 1.499711e+00, 6.584940e-01, 5.644539e-01, 3.683322e-01, 1.372958e+00, 1.047846e+00, 1.626078e+00, 8.611189e-01, 8.083585e-01, 7.497297e-01, 1.362697e+00, 4.713540e-01, 5.848440e-01, 5.167112e-01, 7.333287e-01, 6.836350e-01, 3.386887e-01, 8.246110e-01,
6.000000e-01	2.629047e-02, 3.537869e-01, 8.413404e-01, 6.567155e-01, 4.101880e-01, 2.393092e-01, 1.258390e+00, 9.865829e-01, 1.186160e+00, 8.545062e-01, 1.404889e+00, 7.676827e-01, 1.047186e+00, 3.269069e-01, 4.393512e-01, 4.454650e-01, 6.523772e-01, 7.176767e-01, 2.209826e-01, 7.898809e-01,
8.000000e-01	1.820635e-02, 3.656894e-01, 7.190356e-01, 5.861924e-01, 4.417082e-01, 1.333566e-01, 9.626814e-01, 8.720247e-01, 9.519738e-01, 8.621110e-01, 1.270343e+00, 6.458048e-01, 1.128811e+00, 2.344225e-01, 3.069384e-01, 4.095948e-01, 4.886707e-01, 7.442224e-01, 1.426577e-01, 6.970502e-01,
1.000000e+00	9.418767e-03, 2.983325e-01, 5.825464e-01, 4.830414e-01, 3.831165e-01, 9.717203e-02, 9.112303e-01, 8.023036e-01, 8.044513e-01, 9.213361e-01, 1.166013e+00, 7.546041e-01, 8.448971e-01, 1.491192e-01, 2.522605e-01, 2.151034e-01, 3.221753e-01, 5.480203e-01, 9.704963e-02, 5.469468e-01,
1.200000e+00	5.896374e-03, 4.376327e-01, 6.279519e-01, 5.124046e-01, 5.323355e-01, 8.540423e-02, 6.630131e-01, 8.655969e-01, 6.983816e-01, 8.547023e-01, 1.361502e+00, 6.655067e-01, 7.504558e-01, 9.757276e-02, 1.632624e-01, 1.793126e-01, 2.956472e-01, 6.195300e-01, 4.689619e-02, 3.785941e-01,
1.400000e+00	4.092678e-03, 4.719828e-01, 6.259577e-01, 4.887521e-01, 3.798430e-01, 1.134782e-01, 7.964596e-01, 7.682665e-01, 4.574264e-01, 8.076724e-01, 1.490029e+00, 6.726544e-01, 7.422759e-01, 6.535963e-02, 1.133950e-01, 1.002841e-01, 1.691929e-01, 6.864246e-01, 2.779318e-02, 3.041300e-01,
1.600000e+00	2.666603e-03, 5.094328e-01, 5.385017e-01, 5.383198e-01, 4.067590e-01, 1.661622e-01, 5.193100e-01, 7.369389e-01, 5.650961e-01, 1.111457e+00, 1.594962e+00, 6.734606e-01, 8.079586e-01, 5.082774e-02, 1.016125e-01, 5.962386e-02, 1.369391e-01, 5.651352e-01, 1.476811e-02, 2.349459e-01,
1.800000e+00	1.490088e-03, 6.560481e-01, 5.278035e-01, 6.658833e-01, 4.973541e-01, 2.339245e-01, 6.949432e-01, 6.863414e-01, 4.863302e-01, 8.470143e-01, 1.230710e+00, 7.592777e-01, 8.478835e-01, 3.033690e-02, 7.870742e-02, 5.823496e-02, 8.999734e-02, 5.696327e-01, 1.023420e-02, 1.761401e-01,
2.000000e+00	8.787361e-04, 6.453029e-01, 5.556031e-01, 5.243800e-01, 4.625455e-01, 3.106858e-01, 7.152513e-01, 8.101798e-01, 3.625990e-01, 9.401463e-01, 1.382040e+00, 6.454844e-01, 7.325480e-01, 2.277363e-02, 6.172802e-02, 4.265754e-02, 7.261520e-02, 5.958483e-01, 5.558529e-03, 2.011142e-01,
0.000000e+00	2.140585e+00, 2.162316e+00, 2.319765e-01, 1.989203e+00, 2.266856e+00, 1.931688e+00, 2.703091e+00, 2.559324e+00, 2.257954e+00, 2.095442e+00, 2.751611e+00, 8.873734e-01, 1.712142e+00, 8.274471e-01, 2.311359e-01, 2.062561e-01, 8.952309e-01, 2.697071e+00, 9.919465e-01, 9.883823e-01,
2.000000e-01	1.174798e+00, 2.228459e+00, 3.190988e-01, 1.690757e+00, 1.375933e+00, 1.440278e+00, 2.396494e+00, 2.442608e+00, 1.916564e+00, 1.898835e+00, 2.201571e+00, 5.742665e-01, 1.069634e+00, 9.488328e-01, 1.313121e-01, 6.178848e-01, 6.761278e-01, 1.937319e+00, 6.438509e-01, 1.326664e+00,
4.000000e-01	7.504906e-01, 1.110758e+00, 4.015738e-01, 1.211352e+00, 1.003623e+00, 1.178399e+00, 2.199295e+00, 1.953067e+00, 1.131970e+00, 1.226874e+00, 1.634664e+00, 4.080449e-01, 7.850393e-01, 7.972606e-01, 9.051244e-02, 6.348932e-01, 5.731031e-01, 1.360677e+00, 3.745161e-01, 1.221480e+00,
6.000000e-01	5.396705e-01, 9.747528e-01, 3.905939e-01, 1.012131e+00, 7.362030e-01, 6.588853e-01, 1.950484e+00, 1.681259e+00, 8.281877e-01, 9.530869e-01, 1.274688e+00, 2.749242e-01, 4.728988e-01, 5.657738e-01, 6.797276e-02, 5.994426e-01, 4.426777e-01, 9.324511e-01, 2.094157e-01, 1.325658e+00,
8.000000e-01	3.208576e-01, 7.767630e-01, 3.286268e-01, 6.296474e-01, 4.763286e-01, 4.395599e-01, 1.890880e+00, 1.468401e+00, 7.157521e-01, 1.066066e+00, 1.011628e+00, 4.171760e-01, 4.896555e-01, 4.305505e-01, 1.126030e-01, 8.880501e-01, 5.572195e-01, 9.351322e-01, 9.816882e-02, 1.310043e+00,
1.000000e+00	1.833809e-01, 6.790424e-01, 4.073534e-01, 3.983494e-01, 3.772284e-01, 2.449534e-01, 2.246546e+00, 1.066628e+00, 5.351878e-01, 9.996729e-01, 9.288235e-01, 4.707155e-01, 6.270797e-01, 2.787804e-01, 2.192983e-01, 8.901896e-01, 4.893930e-01, 7.084746e-01, 5.083083e-02, 1.059223e+00,
1.200000e+00	1.474915e-01, 4.657925e-01, 3.814278e-01, 2.969602e-01, 3.061062e-01, 1.555601e-01, 1.444556e+00, 8.762105e-01, 4.287066e-01, 1.068529e+00, 1.022100e+00, 5.429785e-01, 6.502026e-01, 2.190656e-01, 2.004888e-01, 9.039696e-01, 4.615812e-01, 7.887264e-01, 2.569156e-02, 9.997122e-01,
1.400000e+00	8.875082e-02, 3.554076e-01, 4.625453e-01, 3.097373e-01, 3.594653e-01, 9.179618e-02, 1.181634e+00, 1.001001e+00, 4.147439e-01, 9.740707e-01, 1.246013e+00, 7.404338e-01, 7.339609e-01, 1.390653e-01, 2.395943e-01, 4.988654e-01, 3.681289e-01, 5.648963e-01, 1.594125e-02, 8.448507e-01,
1.600000e+00	4.759732e-02, 3.442506e-01, 4.178951e-01, 3.336327e-01, 3.628165e-01, 4.462474e-02, 9.040216e-01, 8.054007e-01, 2.729051e-01, 8.701018e-01, 1.321457e+00, 6.378212e-01, 7.489058e-01, 1.087806e-01, 1.812583e-01, 3.341508e-01, 2.807661e-01, 5.655677e-01, 9.075509e-03, 7.055668e-01,
1.800000e+00	2.906366e-02, 3.585803e-01, 5.140310e-01, 3.799486e-01, 4.267012e-01, 3.820452e-02, 6.912891e-01, 8.371616e-01, 3.012600e-01, 8.396457e-01, 1.121882e+00, 8.574786e-01, 8.446534e-01, 7.190258e-02, 1.448866e-01, 2.242489e-01, 2.141697e-01, 5.770160e-01, 5.707923e-03, 4.782719e-01,
2.000000e+00	1.764066e-02, 3.914867e-01, 4.614082e-01, 4.758574e-01, 4.204211e-01, 3.708369e-02, 4.820478e-01, 8.286902e-01, 2.603282e-01, 1.122465e+00, 1.340069e+00, 7.439187e-01, 6.117354e-01, 4.401415e-02, 1.267374e-01, 1.029532e-01, 1.927429e-01, 5.384057e-01, 2.667001e-03, 3.804061e-01,
0.000000e+00	2.811079e+00, 2.875134e+00, 1.015495e+00, 1.444896e+00, 2.182060e+00, 1.546611e+00, 2.681415e+00, 1.494966e-01, 1.585811e+00, 1.461411e+00, 1.923939e+00, 2.374341e+00, 9.797145e-01, 2.922639e-01, 1.412430e+00, 2.308876e-01, 1.453115e+00, 1.111269e+00, 6.967931e-01, 4.834429e-02,
2.000000e-01	1.671388e+00, 2.278222e+00, 7.719536e-01, 9.819925e-01, 1.514424e+00, 1.066477e+00, 2.352728e+00, 2.912179e-01, 1.672495e+00, 1.438691e+00, 1.878315e+00, 1.589420e+00, 7.164296e-01, 4.887688e-01, 9.700155e-01, 4.222426e-01, 1.410531e+00, 7.312670e-01, 6.361820e-01, 2.987425e-02,
4.000000e-01	1.051101e+00, 1.595828e+00, 5.630169e-01, 8.750115e-01, 1.039327e+00, 1.269227e+00, 1.943218e+00, 4.740599e-01, 1.661204e+00, 1.264059e+00, 1.690061e+00, 1.112670e+00, 4.174579e-01, 6.626488e-01, 5.429973e-01, 6.746903e-01, 1.143188e+00, 4.439168e-01, 8.139392e-01, 1.958435e-02,
6.000000e-01	6.622617e-01, 9.400051e-01, 4.943760e-01, 7.705879e-01, 8.303562e-01, 1.242134e+00, 1.545158e+00, 5.768315e-01, 1.084953e+00, 1.332780e+00, 1.733784e+00, 8.023585e-01, 2.685882e-01, 4.870860e-01, 2.643448e-01, 8.750241e-01, 9.959579e-01, 4.570881e-01, 7.506088e-01, 2.106825e-02,
8.000000e-01	4.146961e-01, 9.158114e-01, 4.653788e-01, 4.343891e-01, 7.232245e-01, 9.188963e-01, 1.430414e+00, 5.840206e-01, 7.982356e-01, 1.141260e+00, 1.537231e+00, 6.375064e-01, 3.518202e-01, 3.224908e-01, 2.006076e-01, 9.391288e-01, 8.185028e-01, 5.319864e-01, 4.068904e-01, 2.426262e-02,
1.000000e+00	2.701313e-01, 7.709692e-01, 3.436428e-01, 3.441399e-01, 7.355693e-01, 1.145695e+00, 1.692144e+00, 6.591545e-01, 7.448990e-01, 9.917649e-01, 1.239550e+00, 6.542629e-01, 4.648219e-01, 2.272262e-01, 1.261522e-01, 9.735617e-01, 6.885506e-01, 5.622167e-01, 2.667424e-01, 2.923549e-02,
1.200000e+00	1.530290e-01, 5.303648e-01, 3.835110e-01, 4.187292e-01, 6.167526e-01, 1.046500e+00, 1.622081e+00, 7.174743e-01, 7.037076e-01, 9.648425e-01, 1.083776e+00, 5.910131e-01, 5.912129e-01, 1.723000e-01, 1.286855e-01, 7.552486e-01, 6.596470e-01, 5.875556e-01, 1.610066e-01, 3.471675e-02,
1.400000e+00	8.776238e-02, 4.017883e-01, 3.083130e-01, 3.011449e-01, 5.613501e-01, 8.331922e-01, 1.256494e+00, 7.334295e-01, 5.603873e-01, 9.861395e-01, 1.314207e+00, 8.156064e-01, 5.793184e-01, 1.132260e-01, 1.205439e-01, 1.010832e+00, 7.262772e-01, 4.434873e-01, 9.192015e-02, 5.655390e-02,
1.600000e+00	5.009829e-02, 3.064141e-01, 3.216989e-01, 3.070586e-01, 6.391552e-01, 8.277531e-01, 1.683072e+00, 8.005461e-01, 4.490400e-01, 7.326984e-01, 1.110283e+00, 6.689885e-01, 6.841134e-01, 7.707743e-02, 1.156913e-01, 1.094278e+00, 6.779435e-01, 6.880029e-01, 6.428048e-02, 6.597789e-02,
1.800000e+00	4.132147e-02, 2.337429e-01, 3.667870e-01, 2.994873e-01, 5.570050e-01, 7.374291e-01, 1.417222e+00, 6.747770e-01, 4.453000e-01, 1.016587e+00, 1.216480e+00, 8.359340e-01, 7.427900e-01, 5.470173e-02, 1.081423e-01, 1.061127e+00, 7.177291e-01, 4.820522e-01, 5.511733e-02, 1.095535e-01,
2.000000e+00	2.652282e-02, 1.735848e-01, 3.688611e-01, 3.187921e-01, 5.370843e-01, 6.643035e-01, 1.666755e+00, 7.214721e-01, 3.571183e-01, 1.017370e+00, 1.388439e+00, 7.750333e-01, 7.590523e-01, 4.230068e-02, 1.120485e-01, 8.937331e-01, 7.960003e-01, 5.681942e-01, 4.289885e-02, 1.397601e-01,
0.000000e+00	7.212819e-01, 1.132578e+00, 6.127721e-02, 3.931726e-01, 2.093841e+00, 2.220171e+00, 2.343526e+00, 3.087064e+00, 1.565019e+00, 1.711392e+00, 1.411207e+00, 6.211177e-01, 1.791409e+00, 1.649426e+00, 1.954797e+00, 4.224955e-01, 2.331932e+00, 1.760499e+00, 2.217233e+00, 2.466964e+00,
2.000000e-01	8.665002e-01, 8.287226e-01, 2.397628e-01, 3.999750e-01, 1.483665e+00, 1.071479e+00, 2.154488e+00, 2.503592e+00, 1.364182e+00, 1.362602e+00, 1.714433e+00, 4.996790e-01, 1.190263e+00, 1.466032e+00, 1.105330e+00, 6.902203e-01, 1.957253e+00, 1.028675e+00, 1.297640e+00, 2.312030e+00,
4.000000e-01	1.035744e+00, 7.764063e-01, 3.006469e-01, 3.017653e-01, 9.612589e-01, 8.202684e-01, 1.510426e+00, 1.943729e+00, 1.229728e+00, 9.657404e-01, 1.432359e+00, 6.350621e-01, 1.182551e+00, 1.064238e+00, 6.117597e-01, 8.346745e-01, 1.329481e+00, 7.790289e-01, 5.652956e-01, 1.649445e+00,
6.000000e-01	9.900091e-01, 5.512960e-01, 3.661805e-01, 1.565065e-01, 6.828480e-01, 3.467985e-01, 1.129869e+00, 2.436192e+00, 7.276260e-01, 8.094268e-01, 1.137263e+00, 7.477831e-01, 8.364013e-01, 8.477710e-01, 4.065490e-01, 7.813928e-01, 1.158792e+00, 4.261911e-01, 4.078191e-01, 1.598289e+00,
8.000000e-01	7.096616e-01, 4.275660e-01, 4.089672e-01, 1.325375e-01, 4.359719e-01, 2.380735e-01, 1.022175e+00, 1.586498e+00, 6.121173e-01, 9.355818e-01, 8.622563e-01, 8.210402e-01, 8.476987e-01, 6.888150e-01, 3.411133e-01, 4.949015e-01, 9.190575e-01, 3.830716e-01, 2.325442e-01, 1.618580e+00,
1.000000e+00	4.516964e-01, 3.445992e-01, 4.317628e-01, 6.643238e-02, 2.964760e-01, 1.474799e-01, 9.769232e-01, 1.371846e+00, 4.637040e-01, 9.349664e-01, 1.176375e+00, 8.020852e-01, 8.114416e-01, 5.388742e-01, 3.149349e-01, 3.431921e-01, 7.077636e-01, 4.603731e-01, 1.129224e-01, 1.640926e+00,
1.200000e+00	3.160502e-01, 6.027366e-01, 5.555722e-01, 6.541950e-02, 1.685572e-01, 8.912155e-02, 6.585826e-01, 1.164415e+00, 4.269291e-01, 8.936151e-01, 1.266256e+00, 6.518870e-01, 8.683045e-01, 3.169029e-01, 2.194217e-01, 1.780960e-01, 4.566429e-01, 4.289883e-01, 5.587577e-02, 1.385551e+00,
1.400000e+00	1.584124e-01, 5.905833e-01, 4.730715e-01, 1.520686e-01, 1.677686e-01, 3.911649e-02, 5.507068e-01, 1.185414e+00, 3.802178e-01, 8.624814e-01, 1.309001e+00, 7.768239e-01, 8.354485e-01, 2.323115e-01, 2.055997e-01, 8.956679e-02, 2.797322e-01, 5.909659e-01, 3.595637e-02, 1.182857e+00,
1.600000e+00	1.069616e-01, 5.965648e-01, 4.841685e-01, 2.207974e-01, 1.297768e-01, 2.641284e-02, 4.483699e-01, 9.765847e-01, 2.853217e-01, 1.052021e+00, 1.422082e+00, 8.093696e-01, 9.453437e-01, 1.736149e-01, 1.644135e-01, 5.699938e-02, 2.259757e-01, 5.270827e-01, 2.303191e-02, 1.116466e+00,
1.800000e+00	5.734689e-02, 7.438132e-01, 5.321873e-01, 3.393027e-01, 1.556279e-01, 1.749999e-02, 3.707586e-01, 1.159567e+00, 3.418342e-01, 7.868562e-01, 1.259229e+00, 7.134300e-01, 8.147614e-01, 9.798309e-02, 9.702146e-02, 2.698417e-02, 1.815201e-01, 4.767805e-01, 1.225637e-02, 1.255413e+00,
2.000000e+00	4.307712e-02, 7.958236e-01, 5.621759e-01, 4.447060e-01, 2.125941e-01, 1.017053e-02, 3.033732e-01, 1.155969e+00, 3.293589e-01, 8.630929e-01, 1.112757e+00, 6.322934e-01, 7.938071e-01, 6.925618e-02, 7.726932e-02, 1.727563e-02, 1.260758e-01, 6.035332e-01, 6.159643e-03, 9.251019e-01,
0.000000e+00	7.720200e-01, 9.113749e-01, 1.542170e+00, 2.442079e+00, 1.789268e+00, 4.637862e-01, 2.256204e+00, 9.764348e-01, 2.636449e+00, 1.722355e+00, 2.063690e+00, 2.592380e+00, 1.595231e-01, 1.548475e+00, 1.210349e+00, 2.680085e-01, 9.068215e-02, 1.001259e-01, 2.058497e+00, 1.524740e+00,
2.000000e-01	8.265644e-01, 7.366733e-01, 1.178838e+00, 1.478860e+00, 1.155750e+00, 3.463425e-01, 1.520510e+00, 8.847526e-01, 2.013835e+00, 9.926991e-01, 1.957840e+00, 1.943742e+00, 3.100126e-01, 1.167524e+00, 6.540857e-01, 5.481325e-01, 6.524039e-02, 3.398083e-01, 1.227893e+00, 1.202002e+00,
4.000000e-01	6.345062e-01, 5.807920e-01, 7.896332e-01, 1.080953e+00, 9.968119e-01, 4.414021e-01, 1.204282e+00, 5.975189e-01, 2.208331e+00, 8.835474e-01, 1.445314e+00, 1.443199e+00, 4.715326e-01, 8.655735e-01, 4.085528e-01, 7.478518e-01, 1.143234e-01, 3.859514e-01, 8.763496e-01, 7.745383e-01,
6.000000e-01	4.947811e-01, 4.193859e-01, 6.424932e-01, 7.529758e-01, 7.352129e-01, 5.232625e-01, 1.099130e+00, 6.345753e-01, 1.708368e+00, 8.833020e-01, 1.079330e+00, 1.358886e+00, 6.186442e-01, 6.663800e-01, 2.975207e-01, 7.036165e-01, 1.806376e-01, 5.448029e-01, 5.514403e-01, 5.111023e-01,
8.000000e-01	2.834994e-01, 4.416307e-01, 5.902507e-01, 4.730125e-01, 6.022028e-01, 4.658822e-01, 9.338028e-01, 6.255755e-01, 1.767213e+00, 9.500958e-01, 1.023873e+00, 1.027285e+00, 7.154263e-01, 4.163021e-01, 2.557967e-01, 5.608083e-01, 1.661133e-01, 4.890960e-01, 2.751556e-01, 3.101583e-01,
1.000000e+00	1.662032e-01, 4.655355e-01, 5.635427e-01, 3.510753e-01, 6.950879e-01, 5.872375e-01, 7.017972e-01, 6.139076e-01, 1.232498e+00, 9.904164e-01, 1.433547e+00, 1.106736e+00, 7.732873e-01, 2.645636e-01, 1.877532e-01, 4.689560e-01, 1.391767e-01, 5.733107e-01, 1.403201e-01, 2.624861e-01,
1.200000e+00	1.147515e-01, 3.940239e-01, 4.735154e-01, 3.293450e-01, 6.571403e-01, 5.749972e-01, 5.656130e-01, 6.884045e-01, 8.893443e-01, 7.816854e-01, 1.276990e+00, 7.907213e-01, 7.011151e-01, 2.283882e-01, 1.664927e-01, 2.483007e-01, 1.183911e-01, 5.349403e-01, 7.143960e-02, 2.315936e-01,
1.400000e+00	7.537899e-02, 5.378308e-01, 5.756020e-01, 4.866011e-01, 5.268161e-01, 6.666543e-01, 4.341264e-01, 7.677199e-01, 7.489373e-01, 1.043861e+00, 1.026280e+00, 8.039324e-01, 7.809445e-01, 1.439587e-01, 1.544827e-01, 1.244077e-01, 7.391435e-02, 5.627941e-01, 4.548788e-02, 1.562678e-01,
1.600000e+00	4.550128e-02, 5.143595e-01, 5.555769e-01, 4.773504e-01, 5.738897e-01, 5.700039e-01, 5.370393e-01, 7.057518e-01, 6.248069e-01, 8.092789e-01, 1.460055e+00, 7.985663e-01, 7.379444e-01, 1.148084e-01, 1.080096e-01, 7.514012e-02, 6.690760e-02, 6.521063e-01, 2.737187e-02, 1.508872e-01,
1.800000e+00	2.867912e-02, 8.566739e-01, 5.739185e-01, 5.081657e-01, 4.877462e-01, 5.167835e-01, 6.555759e-01, 6.694768e-01, 6.025057e-01, 9.344262e-01, 1.337861e+00, 6.951979e-01, 6.610181e-01, 7.123648e-02, 9.627874e-02, 6.122115e-02, 4.509601e-02, 6.061514e-01, 1.260000e-02, 1.168636e-01,
2.000000e+00	1.480602e-02, 7.239271e-01, 5.443567e-01, 4.781836e-01, 4.267582e-01, 4.986126e-01, 8.531676e-01, 7.255775e-01, 6.493178e-01, 9.808566e-01, 1.377784e+00, 7.577028e-01, 7.035422e-01, 4.043985e-02, 7.321260e-02, 5.359479e-02, 3.569914e-02, 6.150115e-01, 7.191042e-03, 1.624265e-01,
0.000000e+00	5.742013e-02, 2.743431e+00, 7.512626e-01, 2.955805e+00, 2.009638e+00, 2.422698e+00, 2.122173e+00, 8.383187e-01, 1.840579e+00, 1.399677e+00, 1.069647e+00, 1.462352e+00, 1.117218e+00, 1.947297e+00, 5.297418e-01, 2.390446e-01, 3.167866e+00, 2.131048e+00, 2.055275e+00, 1.204858e+00,
2.000000e-01	4.476985e-01, 1.758595e+00, 6.403658e-01, 1.792219e+00, 1.515586e+00, 1.647830e+00, 2.109430e+00, 5.161527e-01, 1.379389e+00, 9.378784e-01, 8.875339e-01, 1.230860e+00, 5.599314e-01, 1.003127e+00, 3.343224e-01, 5.403386e-01, 1.972822e+00, 1.217374e+00, 1.301268e+00, 9.344677e-01,
4.000000e-01	3.906505e-01, 1.045405e+00, 5.417544e-01, 1.294779e+00, 1.166153e+00, 9.524136e-01, 1.976645e+00, 4.889391e-01, 1.369060e+00, 7.110917e-01, 7.588085e-01, 8.094451e-01, 3.820819e-01, 6.858268e-01, 3.835954e-01, 8.233062e-01, 1.525953e+00, 6.014830e-01, 1.031366e+00, 5.119769e-01,
6.000000e-01	2.390424e-01, 8.242957e-01, 4.235935e-01, 7.126839e-01, 9.471730e-01, 7.280648e-01, 2.036244e+00, 2.978096e-01, 1.008407e+00, 7.924946e-01, 8.262603e-01, 6.221961e-01, 3.819085e-01, 5.986962e-01, 3.409736e-01, 8.407682e-01, 1.286722e+00, 3.943654e-01, 9.656379e-01, 3.501853e-01,
8.000000e-01	1.467918e-01, 7.648375e-01, 4.869074e-01, 3.821827e-01, 8.618403e-01, 7.226272e-01, 1.824745e+00, 4.189375e-01, 7.116704e-01, 7.382939e-01, 8.723524e-01, 5.816117e-01, 3.996310e-01, 3.401216e-01, 3.188404e-01, 8.251583e-01, 1.074531e+00, 2.898296e-01, 7.530481e-01, 2.369447e-01,
1.000000e+00	1.169438e-01, 4.858203e-01, 3.429201e-01, 2.915966e-01, 6.811717e-01, 6.926221e-01, 1.530580e+00, 4.464589e-01, 4.611601e-01, 8.380269e-01, 9.986950e-01, 5.615003e-01, 5.355929e-01, 2.540578e-01, 3.781875e-01, 9.422744e-01, 9.545886e-01, 2.739851e-01, 8.142456e-01, 1.546615e-01,
1.200000e+00	6.610979e-02, 3.788809e-01, 4.110593e-01, 1.766323e-01, 6.844745e-01, 5.652134e-01, 1.446923e+00, 5.876618e-01, 4.706694e-01, 1.015567e+00, 8.621435e-01, 7.289013e-01, 6.759521e-01, 1.586002e-01, 3.211032e-01, 7.540003e-01, 1.060467e+00, 3.128416e-01, 6.154816e-01, 9.065241e-02,
1.400000e+00	3.755479e-02, 2.998734e-01, 3.943304e-01, 1.493134e-01, 6.364293e-01, 6.370142e-01, 1.052609e+00, 6.056446e-01, 4.631105e-01, 7.482139e-01, 1.212720e+00, 7.705385e-01, 7.936361e-01, 1.003038e-01, 2.706495e-01, 9.198633e-01, 8.152004e-01, 4.326489e-01, 4.018432e-01, 8.821353e-02,
1.600000e+00	2.350622e-02, 2.475379e-01, 3.404966e-01, 1.688091e-01, 5.460364e-01, 6.225880e-01, 1.050361e+00, 7.036964e-01, 4.417273e-01, 9.626511e-01, 1.353771e+00, 7.304652e-01, 7.191651e-01, 7.882176e-02, 2.160201e-01, 6.171626e-01, 7.263406e-01, 4.464278e-01, 2.599303e-01, 7.976220e-02,
1.800000e+00	1.652104e-02, 3.316901e-01, 4.363841e-01, 2.538861e-01, 6.530243e-01, 7.785035e-01, 8.945486e-01, 6.339770e-01, 3.541978e-01, 9.071809e-01, 1.301268e+00, 8.663170e-01, 6.737173e-01, 5.043147e-02, 1.445122e-01, 4.697516e-01, 4.770893e-01, 4.831866e-01, 1.822922e-01, 7.047894e-02,
2.000000e+00	9.284427e-03, 3.517418e-01, 4.737950e-01, 3.128107e-01, 5.329697e-01, 6.299131e-01, 8.230948e-01, 7.035493e-01, 2.712558e-01, 8.562143e-01, 1.247258e+00, 7.053876e-01, 6.859122e-01, 3.533918e-02, 1.373368e-01, 3.510681e-01, 3.402518e-01, 5.477288e-01, 8.355110e-02, 7.940055e-02,
0.000000e+00	7.669873e-01, 2.424109e+00, 2.605732e+00, 2.151290e+00, 2.060787e-01, 2.951007e+00, 1.300002e+00, 1.078366e+00, 2.145426e+00, 1.809044e-01, 1.737155e+00, 1.656779e+00, 9.546673e-01, 1.000269e-01, 2.357347e-01, 1.477724e+00, 1.541688e+00, 2.526386e+00, 4.772807e-01, 1.874295e+00,
2.000000e-01	9.566442e-01, 1.593157e+00, 1.677756e+00, 1.646747e+00, 1.851831e-01, 1.851848e+00, 1.456310e+00, 1.000611e+00, 1.853354e+00, 4.542048e-01, 1.387621e+00, 1.167442e+00, 7.946064e-01, 1.422441e-01, 1.711767e-01, 1.133556e+00, 1.681303e+00, 1.589003e+00, 4.945565e-01, 1.640560e+00,
4.000000e-01	6.617977e-01, 1.505582e+00, 9.190058e-01, 1.051259e+00, 2.070598e-01, 9.464679e-01, 1.294518e+00, 8.685998e-01, 1.443031e+00, 6.735003e-01, 1.528660e+00, 7.475452e-01, 4.243527e-01, 1.334663e-01, 1.035412e-01, 9.720162e-01, 1.488608e+00, 8.529781e-01, 4.540939e-01, 1.208340e+00,
6.000000e-01	5.979335e-01, 1.043102e+00, 7.594506e-01, 8.932724e-01, 2.836862e-01, 6.028219e-01, 1.469297e+00, 9.705910e-01, 1.211241e+00, 8.170333e-01, 1.370576e+00, 6.952640e-01, 3.048777e-01, 1.197785e-01, 9.709659e-02, 7.209671e-01, 1.244107e+00, 5.282313e-01, 7.320959e-01, 1.117110e+00,
8.000000e-01	3.444633e-01, 7.745326e-01, 5.824270e-01, 8.325159e-01, 2.900650e-01, 3.495523e-01, 1.766145e+00, 7.885793e-01, 6.877004e-01, 8.706210e-01, 1.187493e+00, 6.345291e-01, 4.753341e-01, 8.296305e-02, 8.644488e-02, 7.537760e-01, 9.685059e-01, 4.273840e-01, 4.962904e-01, 5.589018e-01,
1.000000e+00	2.130933e-01, 5.958731e-01, 5.537090e-01, 6.535191e-01, 3.954303e-01, 2.613876e-01, 1.573066e+00, 7.215928e-01, 7.842843e-01, 8.842603e-01, 1.387853e+00, 5.630278e-01, 6.498583e-01, 6.233933e-02, 9.108500e-02, 7.981489e-01, 8.263784e-01, 4.436506e-01, 3.260458e-01, 5.729329e-01,
1.200000e+00	1.415994e-01, 3.891366e-01, 4.006916e-01, 5.580280e-01, 3.925602e-01, 1.457431e-01, 1.442249e+00, 7.401661e-01, 5.855949e-01, 8.126372e-01, 1.474910e+00, 6.783021e-01, 7.650470e-01, 3.812999e-02, 6.731675e-02, 9.690193e-01, 7.883070e-01, 5.026506e-01, 2.364443e-01, 4.991674e-01,
1.400000e+00	8.048453e-02, 3.598374e-01, 4.258223e-01, 4.550482e-01, 3.104389e-01, 1.144700e-01, 1.280307e+00, 8.858293e-01, 4.805442e-01, 7.835085e-01, 1.445488e+00, 8.360943e-01, 7.155390e-01, 2.713479e-02, 7.305877e-02, 9.269825e-01, 6.153221e-01, 5.083810e-01, 1.913382e-01, 3.839865e-01,
1.600000e+00	5.143767e-02, 2.626805e-01, 3.853781e-01, 5.137161e-01, 4.699698e-01, 1.074588e-01, 9.417511e-01, 8.058280e-01, 3.911494e-01, 7.684034e-01, 1.318249e+00, 6.747579e-01, 7.276611e-01, 1.943697e-02, 5.669622e-02, 7.807007e-01, 6.201374e-01, 5.877770e-01, 1.053544e-01, 3.416308e-01,
1.800000e+00	2.938865e-02, 2.415141e-01, 3.625040e-01, 6.243419e-01, 3.977501e-01, 1.275519e-01, 1.105563e+00, 8.993804e-01, 4.494936e-01, 9.848888e-01, 1.389913e+00, 8.870973e-01, 8.625280e-01, 1.394003e-02, 6.484907e-02, 5.480521e-01, 4.214104e-01, 5.023636e-01, 5.381417e-02, 2.940024e-01,
2.000000e+00	1.940137e-02, 2.369941e-01, 5.206951e-01, 4.904865e-01, 4.369889e-01, 1.818706e-01, 8.843025e-01, 7.433364e-01, 3.365711e-01, 8.891955e-01, 1.753054e+00, 7.099386e-01, 6.700690e-01, 8.819463e-03, 5.384964e-02, 3.568792e-01, 3.153325e-01, 5.062750e-01, 3.753585e-02, 2.598533e-01,
0.000000e+00	1.971155e+00, 2.959690e-02, 1.953334e+00, 1.000086e-01, 2.029093e+00, 3.368477e-01, 2.291893e+00, 1.853296e+00, 1.457368e+00, 2.079464e+00, 2.462302e+00, 1.508309e+00, 9.681075e-01, 1.375868e+00, 1.046211e+00, 8.001500e-01, 3.023747e+00, 6.559211e-01, 1.093305e+00, 1.006408e+00,
2.000000e-01	1.312682e+00, 2.874579e-02, 1.096563e+00, 2.439333e-01, 1.428294e+00, 6.263987e-01, 1.819735e+00, 1.777688e+00, 1.298925e+00, 1.583890e+00, 1.266601e+00, 1.065724e+00, 9.306252e-01, 1.337926e+00, 5.590446e-01, 8.608247e-01, 2.077758e+00, 3.714445e-01, 7.578263e-01, 9.097998e-01,
4.000000e-01	8.911417e-01, 2.386923e-02, 8.649935e-01, 1.635906e-01, 1.036473e+00, 5.871373e-01, 1.563711e+00, 1.572721e+00, 1.182217e+00, 1.007799e+00, 1.362757e+00, 1.119109e+00, 8.669909e-01, 1.223235e+00, 3.514649e-01, 9.318576e-01, 1.594887e+00, 2.222384e-01, 4.616794e-01, 1.300757e+00,
6.000000e-01	6.003098e-01, 4.619407e-02, 7.561627e-01, 1.074487e-01, 7.459770e-01, 3.382297e-01, 9.559499e-01, 1.304759e+00, 9.871289e-01, 7.899921e-01, 8.959430e-01, 9.793007e-01, 9.008635e-01, 7.700753e-01, 3.498124e-01, 8.777945e-01, 1.406832e+00, 1.019469e-01, 4.054004e-01, 1.183947e+00,
8.000000e-01	3.309261e-01, 1.374232e-01, 5.028188e-01, 6.714783e-02, 4.646182e-01, 2.276531e-01, 7.951388e-01, 1.178139e+00, 9.445020e-01, 9.467884e-01, 9.139081e-01, 9.589893e-01, 7.567863e-01, 5.082795e-01, 2.597051e-01, 4.741419e-01, 1.115112e+00, 9.755530e-02, 2.660334e-01, 1.140652e+00,
1.000000e+00	1.962953e-01, 2.416377e-01, 5.556746e-01, 4.599856e-02, 3.715179e-01, 1.142602e-01, 8.184939e-01, 1.047275e+00, 7.199568e-01, 9.185230e-01, 1.053904e+00, 8.686929e-01, 6.982871e-01, 3.210321e-01, 2.398532e-01, 2.795685e-01, 8.067016e-01, 2.253102e-01, 1.387670e-01, 8.925384e-01,
1.200000e+00	1.413598e-01, 3.727171e-01, 6.184879e-01, 4.570318e-02, 3.513846e-01, 6.680528e-02, 4.487506e-01, 1.031866e+00, 8.184554e-01, 8.286778e-01, 1.511555e+00, 9.461994e-01, 7.566020e-01, 2.261175e-01, 2.226555e-01, 1.641679e-01, 5.860145e-01, 3.193070e-01, 6.647685e-02, 9.042564e-01,
1.400000e+00	8.683320e-02, 4.761794e-01, 4.920819e-01, 1.285202e-01, 3.184273e-01, 3.994999e-02, 4.519412e-01, 1.205484e+00, 6.261204e-01, 9.108502e-01, 1.422052e+00, 9.595801e-01, 9.262705e-01, 1.570358e-01, 1.623719e-01, 8.567451e-02, 4.230954e-01, 5.044600e-01, 3.812424e-02, 8.148997e-01,
1.600000e+00	5.239453e-02, 6.613796e-01, 4.521937e-01, 2.479651e-01, 2.982543e-01, 2.165263e-02, 3.278918e-01, 1.080125e+00, 6.669275e-01, 9.798766e-01, 1.025449e+00, 7.043644e-01, 8.917461e-01, 1.127504e-01, 1.339298e-01, 3.681159e-02, 2.800827e-01, 5.189031e-01, 2.105914e-02, 7.793936e-01,
1.800000e+00	3.193547e-02, 6.769830e-01, 4.894102e-01, 3.335888e-01, 3.136404e-01, 1.808029e-02, 2.781776e-01, 9.347217e-01, 5.304521e-01, 1.080595e+00, 1.405973e+00, 7.785430e-01, 7.917498e-01, 6.269100e-02, 1.212826e-01, 2.445919e-02, 2.485487e-01, 5.118738e-01, 1.176547e-02, 6.358348e-01,
2.000000e+00	2.117214e-02, 6.688534e-01, 5.661913e-01, 4.593691e-01, 3.297554e-01, 1.032088e-02, 2.372702e-01, 8.680368e-01, 5.296428e-01, 8.684216e-01, 1.170897e+00, 7.884596e-01, 7.952980e-01, 6.806126e-02, 8.859749e-02, 1.567138e-02, 1.730806e-01, 4.903916e-01, 5.706783e-03, 7.142077e-01,
0.000000e+00	8.829638e-01, 3.489593e-01, 1.022114e+00, 3.331991e+00, 1.542301e+00, 2.379451e+00, 1.093718e+00, 2.802653e+00, 7.885952e-01, 1.363195e+00, 1.351418e+00, 1.008752e+00, 5.734670e-01, 3.018365e+00, 5.986119e-01, 1.635664e+00, 9.314903e-01, 9.913611e-02, 1.940912e+00, 2.262956e+00,
2.000000e-01	9.687963e-01, 2.327135e-01, 6.452167e-01, 1.635418e+00, 1.271272e+00, 9.667510e-01, 1.376842e+00, 1.641117e+00, 7.180360e-01, 9.520741e-01, 1.072652e+00, 1.042807e+00, 7.209479e-01, 2.005250e+00, 3.668795e-01, 9.107118e-01, 8.442649e-01, 2.269001e-01, 9.029257e-01, 1.786468e+00,
4.000000e-01	1.089063e+00, 2.004341e-01, 4.730727e-01, 1.031405e+00, 7.050257e-01, 8.153224e-01, 1.259953e+00, 1.288705e+00, 6.195238e-01, 5.373657e-01, 9.315461e-01, 8.661648e-01, 9.246464e-01, 1.791285e+00, 3.146700e-01, 1.189290e+00, 9.628492e-01, 1.894503e-01, 6.635442e-01, 1.295500e+00,
6.000000e-01	9.567263e-01, 1.855652e-01, 4.584703e-01, 6.255195e-01, 5.333039e-01, 3.924429e-01, 1.135848e+00, 1.363095e+00, 5.924507e-01, 4.212457e-01, 7.447131e-01, 8.852273e-01, 7.459460e-01, 1.282938e+00, 3.225368e-01, 6.515320e-01, 8.921223e-01, 2.748514e-01, 5.017628e-01, 1.529960e+00,
8.000000e-01	7.509625e-01, 1.966167e-01, 4.358207e-01, 4.167486e-01, 4.806234e-01, 2.714609e-01, 1.199589e+00, 1.046236e+00, 5.458969e-01, 3.182878e-01, 6.224739e-01, 7.743117e-01, 8.002557e-01, 8.731519e-01, 3.915758e-01, 3.809124e-01, 7.049340e-01, 3.829404e-01, 2.259322e-01, 1.166140e+00,
1.000000e+00	3.895490e-01, 3.145918e-01, 4.903940e-01, 2.427212e-01, 4.642055e-01, 1.571294e-01, 8.390286e-01, 8.937219e-01, 4.163120e-01, 5.636098e-01, 8.005789e-01, 7.366237e-01, 7.151953e-01, 5.463069e-01, 3.477510e-01, 2.067459e-01, 5.428996e-01, 4.820530e-01, 1.311245e-01, 1.098506e+00,
1.200000e+00	2.878448e-01, 3.985949e-01, 4.845757e-01, 1.687551e-01, 4.041263e-01, 1.119994e-01, 5.908914e-01, 7.744876e-01, 3.912954e-01, 7.499222e-01, 9.433853e-01, 9.130663e-01, 8.158539e-01, 3.524964e-01, 4.197636e-01, 1.101900e-01, 3.553917e-01, 5.167378e-01, 7.669887e-02, 8.402165e-01,
1.400000e+00	1.653888e-01, 5.111145e-01, 4.560625e-01, 1.526816e-01, 4.697224e-01, 8.010738e-02, 5.472960e-01, 6.260734e-01, 4.216246e-01, 6.732404e-01, 1.212271e+00, 8.281023e-01, 7.370287e-01, 2.793060e-01, 3.168545e-01, 6.880274e-02, 2.879620e-01, 4.645625e-01, 3.117182e-02, 5.165393e-01,
1.600000e+00	1.019482e-01, 5.445214e-01, 4.751290e-01, 1.799162e-01, 5.176213e-01, 1.035400e-01, 3.443052e-01, 6.055172e-01, 3.610089e-01, 9.025939e-01, 1.145771e+00, 6.713956e-01, 7.446038e-01, 2.396836e-01, 2.395442e-01, 4.382333e-02, 2.064490e-01, 5.883734e-01, 2.261451e-02, 3.733126e-01,
1.800000e+00	5.480696e-02, 6.419109e-01, 4.050741e-01, 2.212371e-01, 4.950180e-01, 1.186068e-01, 2.628004e-01, 6.433472e-01, 4.226794e-01, 8.527331e-01, 1.058702e+00, 7.391494e-01, 8.290748e-01, 1.495005e-01, 1.903627e-01, 2.664893e-02, 1.624604e-01, 6.472289e-01, 1.172082e-02, 2.765438e-01,
2.000000e+00	3.149022e-02, 5.815100e-01, 5.618574e-01, 4.074063e-01, 4.821666e-01, 1.939600e-01, 3.207817e-01, 8.351293e-01, 2.959607e-01, 8.211220e-01, 1.294720e+00, 7.165723e-01, 8.755575e-01, 9.897306e-02, 1.688568e-01, 1.118783e-02, 1.198438e-01, 5.476092e-01, 5.625857e-03, 2.483260e-01,
0.000000e+00	6.672757e-02, 4.924686e-01, 2.438959e+00, 2.842262e-01, 3.024318e-01, 1.789180e+00, 2.459866e+00, 2.824379e+00, 1.879361e+00, 2.649224e-01, 7.340156e-01, 1.418146e+00, 3.013360e+00, 1.383900e+00, 1.889345e+00, 2.043026e+00, 1.674979e+00, 2.243166e+00, 2.069042e+00, 2.680845e+00,
2.000000e-01	5.014842e-01, 3.027438e-01, 1.475896e+00, 3.074509e-01, 1.939508e-01, 1.103949e+00, 1.893639e+00, 2.374934e+00, 1.976732e+00, 2.635247e-01, 5.159498e-01, 1.335569e+00, 2.166547e+00, 9.375220e-01, 1.094273e+00, 1.480472e+00, 1.677882e+00, 1.066553e+00, 1.230850e+00, 2.084554e+00,
4.000000e-01	7.183771e-01, 2.514355e-01, 8.032176e-01, 2.268103e-01, 1.037155e-01, 6.872904e-01, 1.606305e+00, 2.437584e+00, 1.736147e+00, 4.728601e-01, 6.979211e-01, 1.113795e+00, 1.237509e+00, 6.538843e-01, 8.878175e-01, 8.953979e-01, 1.199751e+00, 7.443544e-01, 7.164653e-01, 1.630018e+00,
6.000000e-01	8.788385e-01, 2.120482e-01, 6.819809e-01, 1.399836e-01, 8.095115e-02, 4.566026e-01, 1.433548e+00, 1.713046e+00, 1.350734e+00, 5.920516e-01, 8.747141e-01, 9.110560e-01, 1.224577e+00, 6.512430e-01, 7.264551e-01, 4.614403e-01, 1.205510e+00, 3.397553e-01, 3.840176e-01, 1.541218e+00,
8.000000e-01	6.354797e-01, 1.548704e-01, 5.913291e-01, 8.326588e-02, 5.666783e-02, 2.382479e-01, 1.247452e+00, 1.739648e+00, 1.310690e+00, 8.019861e-01, 9.707948e-01, 7.253854e-01, 1.037073e+00, 3.393039e-01, 5.797953e-01, 3.056675e-01, 7.902088e-01, 3.780613e-01, 2.349057e-01, 1.476257e+00,
1.000000e+00	4.383166e-01, 2.744383e-01, 5.990208e-01, 7.079910e-02, 4.766262e-02, 1.536495e-01, 8.946956e-01, 1.483847e+00, 9.140768e-01, 8.196588e-01, 1.041832e+00, 8.413712e-01, 9.672978e-01, 2.724616e-01, 4.530505e-01, 1.623395e-01, 7.045043e-01, 4.367531e-01, 1.202993e-01, 1.340151e+00,
1.200000e+00	2.271161e-01, 3.814868e-01, 5.577178e-01, 1.304209e-01, 3.868865e-02, 8.887044e-02, 7.791381e-01, 1.299611e+00, 6.603740e-01, 7.976367e-01, 1.486419e+00, 1.000576e+00, 8.779738e-01, 1.956252e-01, 3.101207e-01, 9.818148e-02, 5.421442e-01, 4.334023e-01, 7.087753e-02, 1.163940e+00,
1.400000e+00	1.511569e-01, 4.072105e-01, 4.943137e-01, 2.571060e-01, 5.617773e-02, 4.573005e-02, 6.204029e-01, 1.286563e+00, 6.521059e-01, 8.609587e-01, 1.342567e+00, 8.155356e-01, 8.879605e-01, 1.464400e-01, 2.117441e-01, 5.210994e-02, 3.404635e-01, 4.636395e-01, 3.969713e-02, 1.331347e+00,
1.600000e+00	8.844140e-02, 5.351784e-01, 5.306297e-01, 3.312270e-01, 8.982113e-02, 2.867672e-02, 4.472066e-01, 9.595977e-01, 6.341974e-01, 9.793306e-01, 1.349798e+00, 8.362867e-01, 8.435820e-01, 8.900574e-02, 1.447625e-01, 2.444413e-02, 2.332432e-01, 5.056902e-01, 1.890656e-02, 9.404715e-01,
1.800000e+00	5.892746e-02, 5.443077e-01, 5.308027e-01, 3.733153e-01, 1.424806e-01, 1.536459e-02, 3.601820e-01, 9.894621e-01, 4.790729e-01, 9.903285e-01, 1.423633e+00, 9.468477e-01, 8.139122e-01, 6.681301e-02, 1.263165e-01, 1.600888e-02, 1.763727e-01, 4.613619e-01, 1.123348e-02, 9.515366e-01,
2.000000e+00	3.993270e-02, 6.067117e-01, 5.352629e-01, 4.996131e-01, 1.621741e-01, 9.841512e-03, 3.245701e-01, 9.329688e-01, 5.052658e-01, 9.599839e-01, 1.524485e+00, 6.908194e-01, 8.243204e-01, 4.277418e-02, 1.113516e-01, 9.953947e-03, 1.328752e-01, 5.383215e-01, 4.801270e-03, 8.826977e-01,
0.000000e+00	1.302885e+00, 4.423458e-01, 3.081360e-01, 1.628381e+00, 9.699336e-01, 2.690826e-01, 2.424084e+00, 9.229107e-01, 2.477845e+00, 1.565450e+00, 2.097791e+00, 1.020170e+00, 8.385455e-01, 2.348662e+00, 9.512622e-01, 2.308403e+00, 1.280084e+00, 8.664346e-01, 1.398995e+00, 1.128731e+00,
2.000000e-01	1.215399e+00, 2.880924e-01, 1.824108e-01, 8.508905e-01, 7.870544e-01, 4.716114e-01, 1.887001e+00, 7.532063e-01, 2.233803e+00, 8.432121e-01, 1.952389e+00, 8.829813e-01, 8.810866e-01, 1.941464e+00, 4.431366e-01, 1.771707e+00, 1.489088e+00, 5.203709e-01, 1.187499e+00, 1.130971e+00,
4.000000e-01	7.620682e-01, 2.643810e-01, 9.004387e-02, 6.328400e-01, 6.545788e-01, 7.969276e-01, 1.623253e+00, 8.783368e-01, 1.698411e+00, 5.585343e-01, 1.299507e+00, 8.642890e-01, 7.184182e-01, 1.580820e+00, 2.799655e-01, 1.286712e+00, 1.507574e+00, 2.986865e-01, 7.460741e-01, 6.903677e-01,
6.000000e-01	5.704788e-01, 1.611384e-01, 1.102228e-01, 3.939496e-01, 6.157211e-01, 7.303749e-01, 1.190337e+00, 7.136960e-01, 1.365555e+00, 4.011367e-01, 9.776308e-01, 8.380249e-01, 7.549982e-01, 8.913438e-01, 2.762509e-01, 1.118885e+00, 1.496950e+00, 1.594075e-01, 8.021358e-01, 6.667217e-01,
8.000000e-01	3.519692e-01, 1.800502e-01, 2.545010e-01, 2.001991e-01, 6.098632e-01, 6.077169e-01, 1.174262e+00, 8.620792e-01, 1.211511e+00, 5.349684e-01, 7.758412e-01, 8.890506e-01, 6.070514e-01, 6.553979e-01, 3.061068e-01, 5.181925e-01, 1.316765e+00, 1.080046e-01, 8.129333e-01, 5.016419e-01,
1.000000e+00	2.260348e-01, 2.228964e-01, 3.520256e-01, 1.587189e-01, 4.289357e-01, 4.170301e-01, 7.306956e-01, 7.702270e-01, 1.043886e+00, 7.227948e-01, 8.811659e-01, 9.147451e-01, 7.289411e-01, 4.674798e-01, 3.604542e-01, 3.497260e-01, 8.570205e-01, 1.356065e-01, 6.596158e-01, 3.618890e-01,
1.200000e+00	1.302058e-01, 2.770863e-01, 4.299217e-01, 8.417805e-02, 4.643094e-01, 3.034938e-01, 7.085216e-01, 7.831473e-01, 7.684298e-01, 8.197284e-01, 1.044516e+00, 6.680259e-01, 8.022793e-01, 3.438035e-01, 3.797067e-01, 2.201835e-01, 8.170696e-01, 2.786196e-01, 3.732366e-01, 3.676713e-01,
1.400000e+00	6.953814e-02, 4.967818e-01, 4.978448e-01, 9.057590e-02, 4.721870e-01, 3.858883e-01, 5.953425e-01, 8.784645e-01, 6.452891e-01, 7.961446e-01, 1.194412e+00, 8.200509e-01, 6.293375e-01, 1.952579e-01, 3.188080e-01, 1.139649e-01, 5.425156e-01, 4.174573e-01, 2.432922e-01, 3.110890e-01,
1.600000e+00	5.125601e-02, 4.266198e-01, 4.362228e-01, 1.253496e-01, 4.290564e-01, 2.977467e-01, 4.253284e-01, 9.676799e-01, 6.406155e-01, 8.685466e-01, 1.447061e+00, 8.093948e-01, 8.145467e-01, 1.547582e-01, 2.308505e-01, 7.385252e-02, 3.629082e-01, 4.722404e-01, 9.825803e-02, 2.326652e-01,
1.800000e+00	3.367657e-02, 5.562942e-01, 4.968753e-01, 2.754609e-01, 4.123392e-01, 2.412458e-01, 3.617796e-01, 8.914329e-01, 5.774949e-01, 8.452531e-01, 1.002140e+00, 7.932438e-01, 8.167286e-01, 9.767226e-02, 1.623186e-01, 3.143550e-02, 2.427375e-01, 4.584184e-01, 5.753762e-02, 3.203493e-01,
2.000000e+00	1.716949e-02, 6.612336e-01, 5.825817e-01, 3.804700e-01, 4.301230e-01, 1.913656e-01, 3.230679e-01, 8.239995e-01, 4.648104e-01, 9.630628e-01, 1.181027e+00, 6.871878e-01, 7.436791e-01, 6.573877e-02, 1.119079e-01, 2.144478e-02, 1.818597e-01, 5.725047e-01, 3.779047e-02, 2.410203e-01,
0.000000e+00	1.164543e+00, 1.297006e+00, 2.974971e+00, 3.042035e+00, 1.681273e+00, 9.471142e-01, 1.138840e+00, 2.029332e+00, 1.613768e+00, 1.030064e+00, 5.659939e-01, 1.028351e+00, 2.459119e+00, 1.855897e+00, 2.665874e+00, 7.093925e-01, 3.634717e-01, 1.759178e+00, 2.272047e-01, 2.874541e+00,
2.000000e-01	9.035759e-01, 9.949271e-01, 1.903040e+00, 2.174863e+00, 1.110617e+00, 5.178991e-01, 1.121339e+00, 1.628028e+00, 1.391426e+00, 6.405232e-01, 7.256784e-01, 9.201453e-01, 1.719276e+00, 1.253278e+00, 1.534148e+00, 7.329688e-01, 3.730515e-01, 1.146516e+00, 3.305052e-01, 1.983594e+00,
4.000000e-01	8.954294e-01, 7.111544e-01, 1.299532e+00, 1.402060e+00, 9.059366e-01, 3.902061e-01, 1.293661e+00, 1.341141e+00, 1.264052e+00, 4.017869e-01, 9.611835e-01, 7.823379e-01, 1.403740e+00, 1.168769e+00, 1.070314e+00, 8.018211e-01, 3.765409e-01, 9.461929e-01, 2.575548e-01, 1.857552e+00,
6.000000e-01	7.963805e-01, 5.342559e-01, 8.377973e-01, 8.824504e-01, 6.356187e-01, 1.612636e-01, 1.205498e+00, 1.058128e+00, 1.129550e+00, 5.436202e-01, 8.890663e-01, 7.629441e-01, 1.142822e+00, 7.492477e-01, 8.471308e-01, 6.655252e-01, 3.423108e-01, 7.248162e-01, 1.632110e-01, 1.618441e+00,
8.000000e-01	4.258250e-01, 3.947849e-01, 5.586160e-01, 6.575113e-01, 5.473386e-01, 1.338835e-01, 1.362485e+00, 9.010204e-01, 8.082580e-01, 6.459223e-01, 1.117599e+00, 6.372232e-01, 1.039266e+00, 6.567671e-01, 4.947802e-01, 5.943512e-01, 2.634120e-01, 8.046829e-01, 8.980851e-02, 1.125526e+00,
1.000000e+00	3.048297e-01, 3.510378e-01, 6.300123e-01, 5.259128e-01, 5.711061e-01, 6.828713e-02, 1.053168e+00, 6.705312e-01, 6.464063e-01, 8.570675e-01, 1.035509e+00, 6.387891e-01, 1.019354e+00, 4.006644e-01, 4.053629e-01, 3.229342e-01, 1.930754e-01, 6.118985e-01, 5.477634e-02, 8.344028e-01,
1.200000e+00	1.704063e-01, 4.098718e-01, 6.202440e-01, 4.917782e-01, 4.440245e-01, 6.167619e-02, 8.265899e-01, 7.197411e-01, 5.905048e-01, 9.628402e-01, 1.267154e+00, 6.061706e-01, 9.247061e-01, 2.886276e-01, 2.425386e-01, 2.141676e-01, 1.423735e-01, 6.146681e-01, 2.953564e-02, 5.613354e-01,
1.400000e+00	1.156293e-01, 4.925877e-01, 5.863556e-01, 4.067339e-01, 5.123556e-01, 8.161519e-02, 7.162055e-01, 7.410384e-01, 5.823713e-01, 6.910176e-01, 1.120946e+00, 8.916957e-01, 8.586651e-01, 2.127081e-01, 1.990231e-01, 1.137018e-01, 1.137689e-01, 6.150392e-01, 1.401960e-02, 3.847431e-01,
1.600000e+00	6.988191e-02, 5.404476e-01, 5.044977e-01, 5.126404e-01, 5.721185e-01, 1.290928e-01, 4.974089e-01, 6.802636e-01, 4.411984e-01, 7.181659e-01, 1.532101e+00, 7.379082e-01, 8.656356e-01, 1.197400e-01, 1.485444e-01, 7.031720e-02, 9.089389e-02, 6.554037e-01, 9.523991e-03, 2.439479e-01,
1.800000e+00	4.340413e-02, 6.648895e-01, 5.521957e-01, 5.393207e-01, 5.320657e-01, 1.587297e-01, 5.601069e-01, 7.336074e-01, 4.037339e-01, 8.294317e-01, 1.379155e+00, 8.499444e-01, 8.935920e-01, 9.841274e-02, 9.793350e-02, 4.279333e-02, 7.021141e-02, 5.909503e-01, 5.865017e-03, 1.952269e-01,
2.000000e+00	2.734126e-02, 6.093900e-01, 5.999031e-01, 4.902882e-01, 5.065421e-01, 2.695122e-01, 5.676555e-01, 8.241352e-01, 3.275357e-01, 8.750825e-01, 1.599227e+00, 6.591503e-01, 8.217235e-01, 7.230118e-02, 8.424043e-02, 3.027719e-02, 4.245964e-02, 6.788766e-01, 3.441449e-03, 2.098103e-01,
0.000000e+00	5.773991e-01, 2.388345e+00, 2.331000e+00, 1.866314e+00, 1.744099e+00, 2.622522e+00, 2.026788e+00, 2.499680e-01, 4.535052e-01, 1.298756e+00, 2.850867e+00, 9.672806e-01, 1.321530e+00, 1.595324e+00, 3.346267e+00, 1.822819e+00, 1.904811e+00, 1.893471e+00, 3.118718e-02, 3.069318e+00,
2.000000e-01	5.821641e-01, 1.812481e+00, 1.546310e+00, 1.257294e+00, 1.211062e+00, 1.252293e+00, 2.073733e+00, 3.427133e-01, 4.840627e-01, 7.275446e-01, 2.309810e+00, 6.613690e-01, 6.351120e-01, 1.032812e+00, 1.753963e+00, 1.112033e+00, 1.968956e+00, 1.163278e+00, 3.884326e-01, 1.843207e+00,
4.000000e-01	5.523333e-01, 1.454651e+00, 9.899782e-01, 1.018733e+00, 9.060450e-01, 6.984552e-01, 1.838494e+00, 4.237146e-01, 3.828944e-01, 7.229225e-01, 2.508741e+00, 5.099741e-01, 4.613032e-01, 7.809892e-01, 8.237097e-01, 1.272753e+00, 1.988962e+00, 6.762520e-01, 4.601938e-01, 1.121777e+00,
6.000000e-01	4.821857e-01, 9.697283e-01, 6.265716e-01, 8.627901e-01, 9.906211e-01, 5.309394e-01, 1.886470e+00, 5.758495e-01, 2.409145e-01, 7.591687e-01, 2.004927e+00, 4.066742e-01, 2.997576e-01, 5.660514e-01, 5.252838e-01, 1.055066e+00, 1.769130e+00, 3.538434e-01, 6.833792e-01, 8.361740e-01,
8.000000e-01	2.242836e-01, 8.543028e-01, 5.146322e-01, 7.634514e-01, 7.872122e-01, 2.277263e-01, 1.878798e+00, 6.062028e-01, 2.611770e-01, 8.644609e-01, 1.724292e+00, 4.093440e-01, 3.865677e-01, 3.788525e-01, 3.306090e-01, 1.043799e+00, 1.526150e+00, 2.391799e-01, 6.551527e-01, 6.199509e-01,
1.000000e+00	1.505797e-01, 5.784900e-01, 4.115372e-01, 3.867552e-01, 6.216986e-01, 2.277274e-01, 1.935761e+00, 7.345644e-01, 1.676355e-01, 8.778490e-01, 1.506490e+00, 5.593484e-01, 5.469730e-01, 2.715722e-01, 2.312215e-01, 1.007723e+00, 1.380221e+00, 1.324223e-01, 8.079898e-01, 3.641000e-01,
1.200000e+00	9.196256e-02, 3.975983e-01, 3.583614e-01, 2.717659e-01, 6.282375e-01, 2.363924e-01, 1.647231e+00, 7.080646e-01, 1.908204e-01, 8.997029e-01, 1.420326e+00, 5.583271e-01, 7.412361e-01, 1.386838e-01, 1.595646e-01, 1.071640e+00, 1.398201e+00, 8.815035e-02, 7.829659e-01, 2.704002e-01,
1.400000e+00	5.970423e-02, 3.157258e-01, 3.595731e-01, 2.153224e-01, 5.891779e-01, 2.884034e-01, 1.211411e+00, 7.094251e-01, 1.764321e-01, 8.909639e-01, 1.558788e+00, 6.699364e-01, 6.758240e-01, 1.078369e-01, 1.082116e-01, 9.474963e-01, 1.213976e+00, 8.187122e-02, 7.422361e-01, 2.226508e-01,
1.600000e+00	3.413391e-02, 2.727216e-01, 3.215743e-01, 1.686231e-01, 5.230563e-01, 2.839093e-01, 1.000366e+00, 7.549438e-01, 1.476410e-01, 9.619028e-01, 1.526351e+00, 6.995004e-01, 7.358664e-01, 8.445229e-02, 9.237384e-02, 8.651937e-01, 1.059460e+00, 1.211406e-01, 5.262161e-01, 2.094307e-01,
1.800000e+00	2.203365e-02, 3.897712e-01, 3.318029e-01, 1.524065e-01, 4.783378e-01, 3.808209e-01, 9.029086e-01, 6.576822e-01, 1.586025e-01, 9.049970e-01, 1.394114e+00, 6.990977e-01, 8.687988e-01, 6.840878e-02, 7.098922e-02, 5.401561e-01, 7.838644e-01, 3.014292e-01, 3.518431e-01, 1.571376e-01,
2.000000e+00	1.451842e-02, 3.644608e-01, 3.899353e-01, 2.717847e-01, 4.727434e-01, 4.539946e-01, 8.023662e-01, 8.162305e-01, 2.233844e-01, 8.683610e-01, 1.549828e+00, 7.950662e-01, 6.853227e-01, 3.315427e-02, 6.423637e-02, 3.028884e-01, 6.257418e-01, 4.247210e-01, 1.970952e-01, 1.726479e-01,
0.000000e+00	4.619642e-01, 2.881872e+00, 1.404363e-01, 9.214819e-01, 2.921504e+00, 1.947617e+00, 7.695105e-01, 2.126666e+00, 1.311517e+00, 9.209683e-01, 1.054450e+00, 1.060192e+00, 5.305899e-01, 9.963584e-01, 1.386855e+00, 8.067310e-01, 8.742704e-01, 7.442935e-01, 6.149438e-01, 1.624170e+00,
2.000000e-01	4.091194e-01, 2.561067e+00, 2.735354e-01, 6.161471e-01, 1.972771e+00, 1.034510e+00, 9.292360e-01, 1.710002e+00, 1.013665e+00, 8.906711e-01, 1.160814e+00, 6.718152e-01, 4.218722e-01, 7.022804e-01, 1.021412e+00, 1.011663e+00, 7.192026e-01, 5.861367e-01, 2.918612e-01, 1.445999e+00,
4.000000e-01	2.227908e-01, 1.880914e+00, 2.864558e-01, 3.795549e-01, 1.241512e+00, 5.435412e-01, 8.148429e-01, 1.671392e+00, 8.077836e-01, 7.358765e-01, 1.177369e+00, 4.350863e-01, 2.221557e-01, 6.201978e-01, 6.072121e-01, 9.104138e-01, 6.711127e-01, 6.820546e-01, 1.564558e-01, 1.297262e+00,
6.000000e-01	1.463408e-01, 1.432456e+00, 3.111182e-01, 3.321852e-01, 9.602041e-01, 2.929951e-01, 9.091786e-01, 1.654215e+00, 6.861587e-01, 9.567635e-01, 1.353233e+00, 3.467950e-01, 1.227926e-01, 3.075246e-01, 4.782860e-01, 7.837416e-01, 5.871212e-01, 6.130796e-01, 8.102106e-02, 1.329357e+00,
8.000000e-01	8.923993e-02, 1.545176e+00, 3.872904e-01, 2.986109e-01, 5.642757e-01, 2.026304e-01, 9.648693e-01, 1.245700e+00, 5.015009e-01, 1.002072e+00, 1.355460e+00, 2.209764e-01, 1.013573e-01, 2.591497e-01, 3.156488e-01, 4.994070e-01, 4.363296e-01, 5.834606e-01, 4.644701e-02, 1.279721e+00,
1.000000e+00	5.368023e-02, 1.097241e+00, 3.670448e-01, 2.773845e-01, 3.731211e-01, 1.110098e-01, 8.379953e-01, 1.382068e+00, 3.632764e-01, 8.964732e-01, 1.560215e+00, 2.477756e-01, 1.055092e-01, 1.874030e-01, 1.959565e-01, 3.355680e-01, 3.751331e-01, 4.957137e-01, 2.526225e-02, 1.296242e+00,
1.200000e+00	4.262702e-02, 9.879465e-01, 5.084994e-01, 4.000855e-01, 2.727768e-01, 6.942490e-02, 8.456935e-01, 1.086451e+00, 2.948223e-01, 9.158750e-01, 1.410777e+00, 2.822682e-01, 1.978318e-01, 1.360451e-01, 1.563221e-01, 1.928114e-01, 3.096179e-01, 5.458556e-01, 1.386214e-02, 1.027544e+00,
1.400000e+00	2.053862e-02, 6.909906e-01, 3.884124e-01, 4.768305e-01, 2.948810e-01, 3.653872e-02, 1.070976e+00, 1.153676e+00, 2.485064e-01, 1.047587e+00, 1.540894e+00, 3.651658e-01, 3.369362e-01, 8.404581e-02, 1.042066e-01, 1.539064e-01, 1.909795e-01, 5.764443e-01, 8.316171e-03, 1.005408e+00,
1.600000e+00	1.524410e-02, 7.052398e-01, 4.659470e-01, 5.000499e-01, 2.637767e-01, 1.755589e-02, 1.013123e+00, 9.939749e-01, 1.689724e-01, 8.816336e-01, 1.611561e+00, 4.142944e-01, 4.254231e-01, 5.168039e-02, 6.767399e-02, 1.141358e-01, 1.511837e-01, 5.669840e-01, 4.302008e-03, 9.237608e-01,
1.800000e+00	7.919784e-03, 7.152383e-01, 6.277055e-01, 4.902479e-01, 3.710772e-01, 1.423128e-02, 9.497103e-01, 8.835698e-01, 1.780567e-01, 1.026558e+00, 1.266187e+00, 5.632896e-01, 6.141292e-01, 3.750344e-02, 6.687189e-02, 1.075042e-01, 1.153094e-01, 6.509783e-01, 2.552051e-03, 7.359599e-01,
2.000000e+00	5.795945e-03, 6.141540e-01, 5.430182e-01, 3.785369e-01, 3.476626e-01, 1.218268e-02, 8.421639e-01, 1.087200e+00, 1.439845e-01, 9.377008e-01, 1.568907e+00, 6.335758e-01, 5.712046e-01, 2.694192e-02, 6.327215e-02, 7.467221e-02, 6.886100e-02, 6.341222e-01, 1.318922e-03, 7.122939e-01,
0.000000e+00	9.859783e-01, 1.734268e+00, 1.309138e-01, 2.030549e+00, 2.752016e-01, 2.084805e+00, 1.648165e+00, 2.692181e+00, 2.230478e+00, 1.290921e+00, 2.498354e+00, 2.359322e+00, 1.544983e+00, 5.141293e-01, 1.584213e+00, 6.062276e-01, 1.969988e+00, 1.009569e+00, 2.731827e+00, 1.784678e+00,
2.000000e-01	1.154894e+00, 1.196380e+00, 3.071947e-01, 1.663614e+00, 2.241235e-01, 1.192694e+00, 1.383964e+00, 2.313485e+00, 2.028107e+00, 1.307479e+00, 2.300935e+00, 1.680501e+00, 9.477501e-01, 4.985060e-01, 9.929950e-01, 7.625338e-01, 1.402344e+00, 4.199394e-01, 1.754857e+00, 1.445019e+00,
4.000000e-01	1.325502e+00, 8.997416e-01, 3.388172e-01, 1.270203e+00, 1.436955e-01, 7.281155e-01, 1.239417e+00, 2.226087e+00, 1.940225e+00, 1.197977e+00, 2.217804e+00, 1.525452e+00, 8.983851e-01, 5.358364e-01, 5.810407e-01, 8.898195e-01, 1.253696e+00, 3.189577e-01, 7.900433e-01, 1.237571e+00,
6.000000e-01	9.997621e-01, 7.688761e-01, 3.482702e-01, 8.770630e-01, 1.109882e-01, 4.130545e-01, 1.025578e+00, 1.926058e+00, 1.397585e+00, 1.073227e+00, 1.896224e+00, 1.053702e+00, 7.353779e-01, 5.932287e-01, 3.623482e-01, 8.756775e-01, 9.606064e-01, 2.400206e-01, 4.427704e-01, 1.375806e+00,
8.000000e-01	6.045311e-01, 5.646554e-01, 3.144097e-01, 6.095279e-01, 7.359640e-02, 2.201293e-01, 9.481817e-01, 1.466889e+00, 1.479557e+00, 1.051598e+00, 1.565848e+00, 1.139500e+00, 6.624230e-01, 4.231192e-01, 1.998886e-01, 4.714697e-01, 7.065908e-01, 3.404919e-01, 2.046755e-01, 1.370043e+00,
1.000000e+00	3.195297e-01, 6.789058e-01, 3.399518e-01, 5.364794e-01, 6.235241e-02, 1.540591e-01, 7.690077e-01, 1.316899e+00, 1.137131e+00, 1.005852e+00, 1.617559e+00, 9.633886e-01, 7.596871e-01, 2.647994e-01, 1.306343e-01, 3.419470e-01, 5.420427e-01, 4.654954e-01, 1.274469e-01, 1.076788e+00,
1.200000e+00	2.109461e-01, 6.581044e-01, 5.525745e-01, 4.327291e-01, 5.583416e-02, 7.032524e-02, 5.496836e-01, 1.423526e+00, 8.877283e-01, 9.077736e-01, 1.716800e+00, 8.438536e-01, 7.107766e-01, 1.642001e-01, 9.539268e-02, 1.507124e-01, 4.831008e-01, 4.531937e-01, 7.881595e-02, 1.314976e+00,
1.400000e+00	1.316035e-01, 6.517557e-01, 5.850059e-01, 6.002016e-01, 6.164319e-02, 5.409387e-02, 4.435920e-01, 1.140773e+00, 7.260846e-01, 1.012953e+00, 1.617895e+00, 7.075585e-01, 7.285967e-01, 9.934786e-02, 5.932726e-02, 9.151938e-02, 2.909609e-01, 4.837340e-01, 4.628439e-02, 1.162491e+00,
1.600000e+00	7.890498e-02, 8.465757e-01, 5.262589e-01, 4.636656e-01, 9.468175e-02, 2.642453e-02, 3.791291e-01, 9.618267e-01, 6.654498e-01, 9.665288e-01, 1.530174e+00, 7.765747e-01, 6.807668e-01, 9.320465e-02, 3.789503e-02, 6.587181e-02, 2.233190e-01, 5.547538e-01, 2.384644e-02, 1.262703e+00,
1.800000e+00	4.642429e-02, 6.996252e-01, 5.304730e-01, 5.405007e-01, 1.120925e-01, 1.616060e-02, 4.229092e-01, 1.194248e+00, 6.442604e-01, 9.429917e-01, 1.709018e+00, 7.857437e-01, 7.092989e-01, 6.354387e-02, 3.098971e-02, 3.491003e-02, 1.841207e-01, 5.009383e-01, 1.380283e-02, 1.041023e+00,
2.000000e+00	3.481487e-02, 7.955510e-01, 5.031613e-01, 5.838929e-01, 1.589456e-01, 7.590307e-03, 4.078168e-01, 1.100820e+00, 4.358253e-01, 1.082786e+00, 1.572227e+00, 7.902714e-01, 6.585696e-01, 3.474238e-02, 3.533057e-02, 2.192730e-02, 9.880108e-02, 5.888447e-01, 6.898957e-03, 7.921819e-01,
0.000000e+00	1.941242e+00, 9.709496e-01, 3.930293e-02, 1.712163e+00, 2.364742e+00, 8.646010e-01, 1.715039e+00, 1.507560e+00, 3.426818e-01, 1.665464e+00, 1.714333e+00, 1.838107e-01, 2.375808e+00, 2.797799e+00, 1.661838e+00, 6.819544e-01, 2.558992e-01, 6.395631e-01, 1.692096e+00, 3.002108e+00,
2.000000e-01	1.560870e+00, 9.195987e-01, 1.967632e-01, 1.149976e+00, 1.512327e+00, 4.665411e-01, 1.195379e+00, 1.050242e+00, 2.752884e-01, 1.084387e+00, 1.146061e+00, 3.125336e-01, 1.808418e+00, 2.383944e+00, 7.454802e-01, 7.995711e-01, 3.183362e-01, 5.425230e-01, 1.310445e+00, 2.185243e+00,
4.000000e-01	1.727260e+00, 5.467743e-01, 2.707684e-01, 7.110578e-01, 1.103635e+00, 2.717697e-01, 1.003523e+00, 9.471078e-01, 2.117945e-01, 5.936691e-01, 1.013679e+00, 4.528853e-01, 1.445482e+00, 2.291991e+00, 6.117795e-01, 1.037327e+00, 4.132091e-01, 5.717488e-01, 6.884490e-01, 1.603847e+00,
6.000000e-01	1.056675e+00, 5.540801e-01, 3.398020e-01, 3.417327e-01, 9.606020e-01, 2.269391e-01, 8.087727e-01, 8.713218e-01, 2.176216e-01, 3.956369e-01, 7.270412e-01, 4.813458e-01, 1.159498e+00, 1.709623e+00, 5.202199e-01, 7.067675e-01, 2.914308e-01, 5.277310e-01, 4.503975e-01, 1.360028e+00,
8.000000e-01	6.000744e-01, 6.442431e-01, 3.578591e-01, 2.401171e-01, 7.852737e-01, 1.708305e-01, 6.627293e-01, 6.055801e-01, 2.002580e-01, 2.905635e-01, 4.690105e-01, 5.713556e-01, 8.541309e-01, 1.125459e+00, 4.691769e-01, 3.582111e-01, 2.523777e-01, 5.466777e-01, 2.692063e-01, 9.696844e-01,
1.000000e+00	4.788518e-01, 5.787667e-01, 4.493521e-01, 1.523676e-01, 7.020376e-01, 1.841811e-01, 5.818484e-01, 5.923857e-01, 1.823736e-01, 3.859595e-01, 5.602583e-01, 6.225867e-01, 8.446950e-01, 7.980961e-01, 4.293617e-01, 2.110491e-01, 1.805930e-01, 6.203742e-01, 1.374468e-01, 6.019372e-01,
1.200000e+00	2.924021e-01, 6.961504e-01, 5.931399e-01, 9.981791e-02, 5.806017e-01, 2.317952e-01, 4.168243e-01, 5.056680e-01, 1.649997e-01, 5.649417e-01, 7.790086e-01, 7.509010e-01, 1.095038e+00, 5.129542e-01, 4.712216e-01, 1.175190e-01, 1.378425e-01, 6.430353e-01, 8.534565e-02, 3.958806e-01,
1.400000e+00	1.868436e-01, 6.363072e-01, 3.774880e-01, 6.815150e-02, 6.907721e-01, 3.280333e-01, 3.609908e-01, 5.724427e-01, 1.692483e-01, 6.458403e-01, 9.970560e-01, 5.585088e-01, 7.626210e-01, 3.908505e-01, 3.545685e-01, 5.787059e-02, 1.140459e-01, 5.799863e-01, 4.669121e-02, 2.999619e-01,
1.600000e+00	9.626168e-02, 6.842502e-01, 5.663124e-01, 1.190838e-01, 5.525017e-01, 4.764773e-01, 2.896145e-01, 6.110308e-01, 1.916516e-01, 8.020386e-01, 1.320174e+00, 7.764653e-01, 7.199131e-01, 2.526057e-01, 3.005608e-01, 3.412589e-02, 8.430464e-02, 5.850042e-01, 2.585439e-02, 1.960005e-01,
1.800000e+00	5.280541e-02, 7.675876e-01, 6.564170e-01, 2.379598e-01, 5.897018e-01, 4.045736e-01, 2.880207e-01, 6.593354e-01, 1.876238e-01, 8.727102e-01, 1.112597e+00, 7.379374e-01, 7.471123e-01, 1.940465e-01, 2.210839e-01, 2.227621e-02, 6.617030e-02, 6.002322e-01, 1.366298e-02, 1.625137e-01,
2.000000e+00	3.705355e-02, 6.755072e-01, 4.756578e-01, 3.123424e-01, 7.007146e-01, 4.267427e-01, 3.550569e-01, 7.647717e-01, 2.160478e-01, 9.387050e-01, 1.316847e+00, 6.138964e-01, 7.044396e-01, 1.474305e-01, 1.627397e-01, 1.155022e-02, 4.684676e-02, 6.173884e-01, 7.326504e-03, 1.311224e-01,
0.000000e+00	2.405534e+00, 1.484234e+00, 2.402905e+00, 2.674074e+00, 3.982985e-01, 2.274125e+00, 1.077800e+00, 1.233960e+00, 2.249224e+00, 2.389661e+00, 1.322595e+00, 1.576198e+00, 6.935391e-01, 1.767118e+00, 2.496370e+00, 1.819617e+00, 2.560343e+00, 1.085956e+00, 6.782483e-01, 2.842821e+00,
2.000000e-01	2.189901e+00, 1.197188e+00, 1.174641e+00, 1.592462e+00, 3.053240e-01, 1.508946e+00, 9.487570e-01, 1.170868e+00, 2.550067e+00, 1.765240e+00, 9.353168e-01, 1.099169e+00, 4.679185e-01, 1.616092e+00, 1.654903e+00, 1.173296e+00, 2.166845e+00, 5.788355e-01, 7.322076e-01, 2.382313e+00,
4.000000e-01	1.747664e+00, 1.118501e+00, 8.712817e-01, 1.049112e+00, 2.475812e-01, 1.224985e+00, 9.252539e-01, 9.472453e-01, 1.702230e+00, 1.080743e+00, 1.061245e+00, 8.512188e-01, 4.137573e-01, 1.483642e+00, 1.060556e+00, 6.370155e-01, 2.209416e+00, 3.169714e-01, 7.627354e-01, 1.715581e+00,
6.000000e-01	1.586953e+00, 8.900257e-01, 7.163851e-01, 6.585250e-01, 3.557828e-01, 9.430220e-01, 7.328517e-01, 8.499861e-01, 1.560633e+00, 6.819723e-01, 7.621619e-01, 7.975462e-01, 3.870711e-01, 1.254798e+00, 6.570662e-01, 3.329153e-01, 1.420668e+00, 1.669052e-01, 6.429760e-01, 1.311358e+00,
8.000000e-01	1.072007e+00, 7.702652e-01, 6.913115e-01, 3.416444e-01, 3.539261e-01, 9.447940e-01, 8.074776e-01, 8.114691e-01, 1.262368e+00, 5.817201e-01, 8.804038e-01, 7.249950e-01, 4.820190e-01, 1.083231e+00, 5.947521e-01, 2.352695e-01, 1.095503e+00, 1.443230e-01, 6.818737e-01, 1.054420e+00,
1.000000e+00	5.870840e-01, 8.103443e-01, 6.185897e-01, 2.328858e-01, 3.589023e-01, 7.065113e-01, 5.881669e-01, 8.762732e-01, 9.868755e-01, 6.905616e-01, 9.379061e-01, 6.635525e-01, 5.530161e-01, 8.807098e-01, 3.891835e-01, 8.814127e-02, 7.809813e-01, 2.501948e-01, 3.032872e-01, 7.126992e-01,
1.200000e+00	3.665712e-01, 8.082601e-01, 6.274659e-01, 1.485176e-01, 3.419434e-01, 5.134971e-01, 5.887423e-01, 8.391474e-01, 5.819293e-01, 7.523203e-01, 1.236758e+00, 7.071179e-01, 6.280645e-01, 5.690149e-01, 3.407187e-01, 7.123573e-02, 5.737833e-01, 3.930520e-01, 2.073153e-01, 5.149422e-01,
1.400000e+00	2.467763e-01, 8.638887e-01, 5.414089e-01, 1.192233e-01, 3.595052e-01, 3.843081e-01, 5.213016e-01, 8.070355e-01, 5.532304e-01, 6.320859e-01, 1.049620e+00, 6.386587e-01, 7.761594e-01, 3.958774e-01, 2.766500e-01, 3.847292e-02, 3.162974e-01, 4.680654e-01, 1.269136e-01, 5.065182e-01,
1.600000e+00	1.332994e-01, 6.894405e-01, 5.644071e-01, 1.517332e-01, 3.756954e-01, 3.155731e-01, 4.376650e-01, 8.947966e-01, 4.431146e-01, 8.834091e-01, 1.303647e+00, 5.753424e-01, 6.522163e-01, 2.499211e-01, 1.758198e-01, 2.378589e-02, 2.458592e-01, 5.373210e-01, 5.443484e-02, 4.640952e-01,
1.800000e+00	7.313038e-02, 8.131877e-01, 4.715122e-01, 2.740611e-01, 3.575828e-01, 2.291886e-01, 4.658749e-01, 8.778556e-01, 3.467796e-01, 9.085603e-01, 1.323481e+00, 5.499464e-01, 6.647850e-01, 1.650107e-01, 1.461082e-01, 1.420801e-02, 2.092095e-01, 6.088649e-01, 3.198171e-02, 3.633367e-01,
2.000000e+00	5.935458e-02, 6.850799e-01, 5.392073e-01, 3.533551e-01, 3.561740e-01, 1.871057e-01, 3.716256e-01, 9.172464e-01, 3.492252e-01, 9.299564e-01, 1.203311e+00, 6.112131e-01, 6.669194e-01, 1.365025e-01, 1.082371e-01, 7.650758e-03, 1.451288e-01, 6.612570e-01, 1.820250e-02, 3.768911e-01,
0.000000e+00	1.701303e+00, 4.341658e-01, 2.860066e+00, 1.933969e+00, 1.940316e+00, 3.249059e-01, 1.349979e+00, 1.869887e+00, 2.365772e+00, 2.293425e+00, 2.394452e+00, 1.332993e+00, 9.398117e-01, 1.662892e-02, 1.198675e+00, 2.681894e+00, 5.887346e-01, 1.671222e+00, 2.111822e+00, 2.825706e+00,
2.000000e-01	1.845456e+00, 3.717457e-01, 1.371615e+00, 1.460345e+00, 1.137877e+00, 1.855935e-01, 1.291000e+00, 2.030315e+00, 2.180784e+00, 1.661185e+00, 2.140724e+00, 1.095218e+00, 9.748183e-01, 3.029653e-01, 6.659437e-01, 1.578236e+00, 9.100112e-01, 1.258792e+00, 9.982893e-01, 2.067858e+00,
4.000000e-01	1.651378e+00, 3.866601e-01, 8.315306e-01, 9.910746e-01, 7.961787e-01, 1.089602e-01, 9.849048e-01, 1.712741e+00, 1.790038e+00, 1.528748e+00, 1.811605e+00, 1.137846e+00, 6.728761e-01, 6.035373e-01, 4.262460e-01, 1.366101e+00, 1.015567e+00, 6.745113e-01, 6.437102e-01, 2.048158e+00,
6.000000e-01	1.191788e+00, 4.276162e-01, 4.607173e-01, 1.002315e+00, 4.788637e-01, 7.068465e-02, 8.418274e-01, 1.143134e+00, 1.574129e+00, 1.183673e+00, 1.401688e+00, 6.945876e-01, 7.901651e-01, 6.196260e-01, 3.205685e-01, 9.056038e-01, 1.299992e+00, 4.854436e-01, 4.013717e-01, 1.876268e+00,
8.000000e-01	8.332346e-01, 4.136445e-01, 5.126574e-01, 4.989765e-01, 4.103511e-01, 4.223933e-02, 5.867561e-01, 1.075966e+00, 1.013416e+00, 1.187286e+00, 1.093469e+00, 6.916153e-01, 8.966443e-01, 6.827485e-01, 2.184705e-01, 4.699744e-01, 9.343029e-01, 3.040221e-01, 2.429693e-01, 1.272071e+00,
1.000000e+00	5.832068e-01, 6.994644e-01, 5.166909e-01, 3.236827e-01, 3.659215e-01, 2.710592e-02, 5.088443e-01, 9.909421e-01, 1.154623e+00, 1.050689e+00, 1.185951e+00, 1.051114e+00, 7.847855e-01, 4.130440e-01, 2.229386e-01, 3.150850e-01, 6.728356e-01, 4.295937e-01, 1.402242e-01, 1.285042e+00,
1.200000e+00	4.344055e-01, 6.515777e-01, 6.091577e-01, 2.458095e-01, 4.017770e-01, 1.828823e-02, 3.832288e-01, 9.857000e-01, 7.276214e-01, 1.036858e+00, 1.116791e+00, 8.191548e-01, 8.234279e-01, 3.768289e-01, 1.953040e-01, 1.504608e-01, 4.125019e-01, 4.760361e-01, 9.261380e-02, 9.045352e-01,
1.400000e+00	1.865662e-01, 6.560022e-01, 4.207764e-01, 2.525795e-01, 3.244276e-01, 1.465869e-02, 3.013529e-01, 8.462998e-01, 7.471624e-01, 1.138042e+00, 1.111680e+00, 7.309411e-01, 7.265443e-01, 2.382721e-01, 1.365675e-01, 8.218623e-02, 3.780537e-01, 4.599739e-01, 4.790625e-02, 7.774267e-01,
1.600000e+00	1.412499e-01, 6.720850e-01, 4.388257e-01, 3.444512e-01, 3.721214e-01, 1.747757e-02, 1.917877e-01, 9.464802e-01, 5.499453e-01, 1.097437e+00, 1.482169e+00, 7.137580e-01, 8.070395e-01, 1.645656e-01, 1.185850e-01, 5.032347e-02, 2.773281e-01, 5.174195e-01, 2.299772e-02, 5.524639e-01,
1.800000e+00	8.248889e-02, 7.485276e-01, 4.523694e-01, 3.551421e-01, 3.486060e-01, 3.367796e-02, 1.953488e-01, 6.903079e-01, 5.033407e-01, 9.955689e-01, 1.397654e+00, 8.047580e-01, 6.899851e-01, 1.227659e-01, 9.644932e-02, 3.107603e-02, 2.269528e-01, 4.866827e-01, 1.595213e-02, 4.499992e-01,
2.000000e+00	4.665794e-02, 8.932017e-01, 4.850446e-01, 4.630710e-01, 4.186612e-01, 4.123317e-02, 1.726649e-01, 9.749530e-01, 4.146653e-01, 7.935126e-01, 1.641381e+00, 6.789653e-01, 8.655550e-01, 7.819574e-02, 7.761893e-02, 1.641887e-02, 1.307869e-01, 4.837044e-01, 9.059023e-03, 3.510172e-01,
0.000000e+00	5.521912e-02, 2.986342e+00, 2.739964e+00, 2.006501e+00, 2.550626e+00, 1.210063e+00, 2.147910e-02, 2.661453e+00, 1.313382e+00, 1.981394e+00, 2.032617e+00, 2.461555e+00, 2.041296e-01, 1.440982e+00, 1.583660e+00, 4.414373e-01, 1.231995e+00, 3.053200e+00, 2.889630e+00, 2.259262e+00,
2.000000e-01	4.369136e-01, 1.831828e+00, 2.085693e+00, 1.475910e+00, 1.808695e+00, 6.876843e-01, 1.920747e-02, 2.104513e+00, 1.221347e+00, 1.513968e+00, 1.616182e+00, 1.587084e+00, 1.437170e-01, 9.246401e-01, 8.911023e-01, 6.750787e-01, 1.146473e+00, 1.736214e+00, 1.357625e+00, 1.789264e+00,
4.000000e-01	6.864508e-01, 1.707236e+00, 1.002639e+00, 1.292405e+00, 1.148914e+00, 3.901500e-01, 3.507290e-02, 1.576008e+00, 1.325443e+00, 9.716391e-01, 1.674038e+00, 1.055313e+00, 7.561991e-02, 7.085750e-01, 3.532757e-01, 5.072963e-01, 7.010207e-01, 1.185410e+00, 6.603802e-01, 1.734504e+00,
6.000000e-01	8.642971e-01, 1.511655e+00, 9.308414e-01, 8.881444e-01, 7.512073e-01, 2.160007e-01, 1.255570e-01, 1.489434e+00, 9.106013e-01, 9.282809e-01, 1.573987e+00, 6.744122e-01, 5.444204e-02, 5.817055e-01, 2.372383e-01, 2.623491e-01, 5.614307e-01, 9.075063e-01, 4.847553e-01, 1.686195e+00,
8.000000e-01	5.128127e-01, 1.349234e+00, 8.172262e-01, 6.991255e-01, 5.443799e-01, 1.523385e-01, 3.147935e-01, 1.468442e+00, 8.924818e-01, 1.250395e+00, 1.762962e+00, 4.689824e-01, 4.051156e-02, 3.733726e-01, 1.819798e-01, 1.402990e-01, 3.794404e-01, 7.833747e-01, 2.589571e-01, 1.444522e+00,
1.000000e+00	3.788831e-01, 9.976700e-01, 6.065901e-01, 6.302429e-01, 3.628694e-01, 7.565956e-02, 4.721863e-01, 1.237080e+00, 6.116165e-01, 9.122535e-01, 1.419338e+00, 3.032504e-01, 3.638106e-02, 2.518371e-01, 1.373010e-01, 1.017686e-01, 2.618474e-01, 6.727665e-01, 1.505520e-01, 1.523034e+00,
1.200000e+00	2.273965e-01, 8.825136e-01, 5.281235e-01, 6.891511e-01, 2.877725e-01, 4.687386e-02, 7.940624e-01, 1.143027e+00, 5.372894e-01, 9.394960e-01, 1.455604e+00, 3.485875e-01, 7.923733e-02, 1.950343e-01, 8.289937e-02, 5.657769e-02, 2.457429e-01, 5.916877e-01, 7.501268e-02, 1.200739e+00,
1.400000e+00	1.134128e-01, 1.137993e+00, 5.858347e-01, 5.908827e-01, 2.753308e-01, 2.986077e-02, 9.298720e-01, 9.689543e-01, 3.361911e-01, 8.563798e-01, 1.702375e+00, 3.136713e-01, 1.322516e-01, 1.335651e-01, 6.657211e-02, 4.210108e-02, 1.818648e-01, 6.924163e-01, 4.442337e-02, 1.201835e+00,
1.600000e+00	8.006824e-02, 7.350719e-01, 5.803833e-01, 5.162788e-01, 2.798435e-01, 1.598086e-02, 9.147990e-01, 1.058283e+00, 2.537962e-01, 8.785243e-01, 1.684577e+00, 3.707289e-01, 2.439562e-01, 9.925331e-02, 5.839993e-02, 5.474555e-02, 9.303546e-02, 6.272033e-01, 2.139483e-02, 1.042774e+00,
1.800000e+00	6.398520e-02, 7.433013e-01, 5.026594e-01, 7.392514e-01, 2.432624e-01, 1.168713e-02, 1.087159e+00, 1.049306e+00, 1.892558e-01, 9.174566e-01, 1.574797e+00, 4.036113e-01, 4.695927e-01, 6.524702e-02, 4.896147e-02, 7.992060e-02, 9.318813e-02, 6.394799e-01, 1.144853e-02, 7.633688e-01,
2.000000e+00	3.395047e-02, 7.059717e-01, 5.461891e-01, 5.644062e-01, 2.829819e-01, 8.093460e-03, 9.508545e-01, 7.891782e-01, 2.175609e-01, 1.017815e+00, 1.583162e+00, 4.654216e-01, 5.252555e-01, 4.632188e-02, 4.613733e-02, 1.348172e-01, 5.858635e-02, 5.890212e-01, 7.062057e-03, 6.113200e-01,
0.000000e+00	2.554901e+00, 7.755306e-01, 2.176975e+00, 3.190393e-01, 1.103061e+00, 2.198839e+00, 2.901625e-01, 1.108587e+00, 1.038101e+00, 1.382170e+00, 2.239431e+00, 2.880535e+00, 4.449601e-01, 1.349074e+00, 1.879800e+00, 1.458482e-01, 1.868363e+00, 2.076508e+00, 2.179785e+00, 5.228209e-01,
2.000000e-01	1.845772e+00, 7.986818e-01, 1.145271e+00, 4.932567e-01, 8.387464e-01, 2.100771e+00, 2.492685e-01, 1.375612e+00, 1.130781e+00, 9.084435e-01, 1.878915e+00, 2.197610e+00, 5.573466e-01, 1.327727e+00, 1.087662e+00, 2.965559e-01, 1.520839e+00, 1.336819e+00, 1.563344e+00, 6.877808e-01,
4.000000e-01	1.066032e+00, 6.626455e-01, 1.053755e+00, 4.677131e-01, 6.113487e-01, 1.577537e+00, 1.739377e-01, 1.186648e+00, 1.153299e+00, 5.849542e-01, 1.871025e+00, 1.818527e+00, 6.163208e-01, 1.443115e+00, 5.176236e-01, 2.020761e-01, 1.129779e+00, 7.134553e-01, 7.880426e-01, 8.973395e-01,
6.000000e-01	7.616196e-01, 7.027952e-01, 8.358346e-01, 4.595294e-01, 5.089406e-01, 1.324420e+00, 1.673411e-01, 1.156104e+00, 1.042042e+00, 4.974228e-01, 1.355270e+00, 1.450243e+00, 5.426560e-01, 9.694605e-01, 3.553454e-01, 1.298499e-01, 6.931064e-01, 5.783744e-01, 4.693689e-01, 8.409797e-01,
8.000000e-01	4.679467e-01, 5.887641e-01, 7.259408e-01, 3.522120e-01, 3.851903e-01, 7.940035e-01, 1.591317e-01, 1.001768e+00, 1.361795e+00, 5.606459e-01, 1.328484e+00, 1.038595e+00, 6.055770e-01, 7.345682e-01, 2.256471e-01, 7.115932e-02, 5.096545e-01, 5.880601e-01, 2.120600e-01, 9.779441e-01,
1.000000e+00	2.413999e-01, 6.423697e-01, 5.368685e-01, 3.565919e-01, 3.553713e-01, 4.839684e-01, 1.495581e-01, 1.143179e+00, 1.133776e+00, 6.217022e-01, 1.403175e+00, 9.306078e-01, 7.213726e-01, 5.174074e-01, 1.318793e-01, 3.995437e-02, 5.032059e-01, 5.463515e-01, 1.324432e-01, 8.311280e-01,
1.200000e+00	1.797311e-01, 7.791561e-01, 6.456902e-01, 4.021989e-01, 3.445833e-01, 2.561584e-01, 1.276270e-01, 1.028542e+00, 8.755542e-01, 7.021032e-01, 1.606778e+00, 8.449392e-01, 6.775811e-01, 3.078787e-01, 1.043110e-01, 2.094156e-02, 3.464572e-01, 5.771564e-01, 6.455903e-02, 7.095877e-01,
1.400000e+00	1.049110e-01, 6.325567e-01, 5.994697e-01, 4.709169e-01, 3.440112e-01, 1.725217e-01, 1.415276e-01, 1.105910e+00, 7.800890e-01, 9.186704e-01, 1.334489e+00, 8.366905e-01, 6.156215e-01, 2.162534e-01, 8.449181e-02, 1.092875e-02, 2.499961e-01, 5.647425e-01, 2.998163e-02, 7.379677e-01,
1.600000e+00	7.075938e-02, 8.758611e-01, 5.174534e-01, 4.993699e-01, 3.569365e-01, 1.351015e-01, 1.533035e-01, 9.960112e-01, 6.625753e-01, 9.290383e-01, 1.493934e+00, 7.115296e-01, 6.916594e-01, 1.471624e-01, 5.553790e-02, 7.467469e-03, 1.480292e-01, 6.665348e-01, 2.097175e-02, 6.103093e-01,
1.800000e+00	4.730492e-02, 8.655786e-01, 4.932155e-01, 6.027607e-01, 3.376367e-01, 8.132215e-02, 1.546622e-01, 9.990377e-01, 5.336320e-01, 8.426918e-01, 1.742946e+00, 7.818965e-01, 8.540266e-01, 1.186132e-01, 4.973253e-02, 3.330993e-03, 1.197216e-01, 5.809308e-01, 1.163223e-02, 4.329990e-01,
2.000000e+00	2.794067e-02, 7.019157e-01, 5.434665e-01, 6.588753e-01, 3.444926e-01, 7.670631e-02, 2.247494e-01, 8.462105e-01, 4.732519e-01, 7.241852e-01, 1.274844e+00, 7.318238e-01, 7.287862e-01, 7.036140e-02, 4.117068e-02, 2.933450e-03, 8.353917e-02, 5.585889e-01, 5.984083e-03, 4.434992e-01,
0.000000e+00	2.096791e-01, 1.697710e+00, 3.192906e-01, 2.027165e+00, 2.806822e+00, 6.598178e-01, 2.562871e+00, 1.524887e+00, 2.179501e+00, 2.222562e+00, 1.731815e+00, 1.716078e+00, 2.425011e+00, 2.631480e+00, 1.101504e+00, 2.733015e+00, 2.883300e+00, 1.641419e+00, 1.520472e+00, 1.865014e+00,
2.000000e-01	5.058238e-01, 1.112200e+00, 1.876128e-01, 1.343771e+00, 1.823568e+00, 3.660016e-01, 2.229563e+00, 1.113265e+00, 2.167947e+00, 1.505842e+00, 1.374301e+00, 1.435491e+00, 1.692775e+00, 1.597271e+00, 5.602313e-01, 1.696222e+00, 2.381346e+00, 9.187484e-01, 1.085574e+00, 1.143809e+00,
4.000000e-01	7.587633e-01, 8.434108e-01, 1.090038e-01, 9.213096e-01, 1.301021e+00, 2.181840e-01, 1.899190e+00, 8.575041e-01, 1.860057e+00, 1.058196e+00, 1.019534e+00, 9.997929e-01, 1.231872e+00, 1.179108e+00, 5.560889e-01, 1.461164e+00, 2.094321e+00, 4.410288e-01, 9.820275e-01, 1.071932e+00,
6.000000e-01	5.563336e-01, 6.503252e-01, 1.121703e-01, 5.871227e-01, 1.188737e+00, 1.827040e-01, 1.207533e+00, 6.623878e-01, 1.329645e+00, 8.642325e-01, 7.912323e-01, 7.784027e-01, 8.210942e-01, 8.504489e-01, 3.736126e-01, 1.210696e+00, 1.959879e+00, 3.539429e-01, 8.471366e-01, 8.060594e-01,
8.000000e-01	3.897298e-01, 5.138770e-01, 1.818559e-01, 3.259618e-01, 7.822446e-01, 2.014818e-01, 1.007587e+00, 4.880089e-01, 1.082197e+00, 8.625424e-01, 6.649059e-01, 8.120551e-01, 8.386427e-01, 6.580233e-01, 3.687343e-01, 9.196875e-01, 2.043471e+00, 1.650264e-01, 9.140830e-01, 5.756791e-01,
1.000000e+00	2.248938e-01, 5.176942e-01, 2.941462e-01, 2.376860e-01, 7.274742e-01, 2.681510e-01, 9.269818e-01, 5.509104e-01, 8.175402e-01, 9.596752e-01, 9.227371e-01, 7.612432e-01, 8.892351e-01, 4.396329e-01, 3.923436e-01, 4.512113e-01, 1.470529e+00, 9.961835e-02, 7.611244e-01, 3.733715e-01,
1.200000e+00	1.608734e-01, 6.020075e-01, 4.260819e-01, 1.475037e-01, 6.287899e-01, 3.466602e-01, 6.581340e-01, 5.857129e-01, 8.769128e-01, 7.968731e-01, 1.018413e+00, 7.606628e-01, 8.776988e-01, 2.482264e-01, 3.752876e-01, 3.001265e-01, 1.086283e+00, 1.093929e-01, 7.734310e-01, 2.245792e-01,
1.400000e+00	9.321539e-02, 6.643805e-01, 4.255102e-01, 1.082517e-01, 6.806403e-01, 4.297232e-01, 5.276183e-01, 5.863998e-01, 6.290066e-01, 9.427261e-01, 1.022785e+00, 8.378247e-01, 7.473602e-01, 1.969079e-01, 3.714383e-01, 1.357314e-01, 8.322760e-01, 2.771805e-01, 5.931695e-01, 1.680681e-01,
1.600000e+00	5.351774e-02, 6.298181e-01, 4.858766e-01, 9.789677e-02, 6.097529e-01, 5.523563e-01, 4.883845e-01, 6.248947e-01, 6.806165e-01, 9.644437e-01, 1.284672e+00, 7.938791e-01, 1.000153e+00, 1.149449e-01, 2.449143e-01, 8.245425e-02, 6.026837e-01, 3.174128e-01, 2.976471e-01, 1.169316e-01,
1.800000e+00	3.307183e-02, 7.134815e-01, 5.739211e-01, 1.825801e-01, 4.854057e-01, 4.987348e-01, 3.512461e-01, 7.860038e-01, 4.763933e-01, 8.991540e-01, 1.200988e+00, 8.436224e-01, 7.978539e-01, 9.020380e-02, 1.848375e-01, 4.224698e-02, 4.038675e-01, 5.001464e-01, 2.236373e-01, 1.035644e-01,
2.000000e+00	1.962276e-02, 7.172827e-01, 4.563349e-01, 2.792237e-01, 4.418034e-01, 5.188097e-01, 3.293488e-01, 7.627483e-01, 4.531952e-01, 1.033720e+00, 1.144379e+00, 7.111822e-01, 7.361270e-01, 5.473915e-02, 1.551081e-01, 2.999921e-02, 2.693183e-01, 5.010127e-01, 1.216790e-01, 8.940780e-02,
0.000000e+00	2.417616e-01, 1.665603e+00, 1.352829e+00, 1.519374e+00, 2.002293e+00, 4.666028e-01, 1.963091e+00, 3.038064e+00, 2.749132e+00, 8.918919e-01, 2.696791e+00, 1.949474e+00, 1.216224e+00, 1.928490e+00, 2.842563e+00, 2.686574e+00, 2.972996e+00, 1.994408e+00, 9.161040e-01, 7.569714e-02,
2.000000e-01	1.635065e-01, 1.659690e+00, 6.278189e-01, 1.352970e+00, 1.192076e+00, 5.369501e-01, 1.362482e+00, 2.375638e+00, 2.792977e+00, 5.096404e-01, 2.273817e+00, 1.265194e+00, 9.354656e-01, 1.330860e+00, 1.829432e+00, 1.997964e+00, 2.492759e+00, 9.503894e-01, 9.439485e-01, 5.116803e-01,
4.000000e-01	7.596087e-02, 9.706961e-01, 5.008259e-01, 6.765939e-01, 7.783841e-01, 2.718611e-01, 1.232593e+00, 2.069779e+00, 2.142538e+00, 3.915949e-01, 1.768133e+00, 9.528382e-01, 6.015578e-01, 1.282510e+00, 9.652435e-01, 1.801018e+00, 1.935450e+00, 6.079593e-01, 7.090314e-01, 7.358131e-01,
6.000000e-01	5.805496e-02, 6.977600e-01, 2.736202e-01, 6.952129e-01, 5.695510e-01, 1.620601e-01, 1.071681e+00, 1.969981e+00, 1.680175e+00, 5.867583e-01, 9.810179e-01, 8.715370e-01, 5.829604e-01, 7.289739e-01, 7.610956e-01, 1.192932e+00, 1.944841e+00, 3.803089e-01, 6.163774e-01, 1.143023e+00,
8.000000e-01	3.552346e-02, 7.587574e-01, 3.123972e-01, 3.276953e-01, 3.738667e-01, 1.125176e-01, 1.056093e+00, 1.151202e+00, 1.227152e+00, 5.604635e-01, 1.346320e+00, 7.194795e-01, 5.744699e-01, 4.827168e-01, 4.937296e-01, 6.546548e-01, 1.709070e+00, 2.150698e-01, 4.734668e-01, 1.032689e+00,
1.000000e+00	2.802398e-02, 8.014308e-01, 3.408568e-01, 2.551565e-01, 2.706146e-01, 6.557042e-02, 8.642782e-01, 1.255371e+00, 1.049225e+00, 8.725801e-01, 9.441116e-01, 7.312353e-01, 5.125149e-01, 3.108837e-01, 2.983103e-01, 3.760163e-01, 1.295400e+00, 1.258270e-01, 3.302081e-01, 1.168461e+00,
1.200000e+00	2.017313e-02, 7.011217e-01, 4.060203e-01, 1.179002e-01, 2.140578e-01, 3.591823e-02, 5.253707e-01, 1.382219e+00, 8.575129e-01, 9.526456e-01, 1.274481e+00, 6.521103e-01, 6.832937e-01, 2.432236e-01, 2.100251e-01, 2.108594e-01, 8.790353e-01, 1.655636e-01, 1.435486e-01, 1.079057e+00,
1.400000e+00	1.125294e-02, 6.798298e-01, 5.151059e-01, 1.059782e-01, 1.710531e-01, 1.811023e-02, 4.662697e-01, 1.112032e+00, 7.336740e-01, 8.464730e-01, 1.576436e+00, 8.184185e-01, 7.431685e-01, 1.453428e-01, 1.553566e-01, 1.423508e-01, 7.924573e-01, 2.323431e-01, 9.691442e-02, 1.058948e+00,
1.600000e+00	6.783846e-03, 9.385191e-01, 4.851371e-01, 2.155448e-01, 1.877562e-01, 9.991998e-03, 3.368825e-01, 1.200790e+00, 6.651949e-01, 8.408703e-01, 1.636631e+00, 5.834993e-01, 7.323729e-01, 1.125088e-01, 1.126648e-01, 6.354480e-02, 4.269562e-01, 4.043009e-01, 4.889888e-02, 1.139031e+00,
1.800000e+00	3.908313e-03, 6.763657e-01, 5.981652e-01, 3.640213e-01, 1.810760e-01, 8.093720e-03, 3.247156e-01, 9.476281e-01, 4.606867e-01, 8.911207e-01, 1.698242e+00, 7.100015e-01, 6.350757e-01, 7.277565e-02, 7.678138e-02, 3.420375e-02, 3.533037e-01, 4.626032e-01, 2.686037e-02, 8.253072e-01,
2.000000e+00	3.104694e-03, 7.727497e-01, 5.412997e-01, 3.799097e-01, 2.205576e-01, 4.399658e-03, 3.275114e-01, 9.855168e-01, 4.004845e-01, 9.611036e-01, 1.179382e+00, 7.886170e-01, 8.717649e-01, 3.962633e-02, 8.593405e-02, 2.137703e-02, 2.375166e-01, 4.746103e-01, 1.668074e-02, 8.183508e-01,
0.000000e+00	9.171272e-01, 1.330666e+00, 4.189784e-01, 2.755977e+00, 1.522202e+00, 1.518725e+00, 2.817962e+00, 1.799217e+00, 1.250219e+00, 1.867698e+00, 2.231966e+00, 1.842790e+00, 1.426612e+00, 9.076655e-01, 1.059160e+00, 2.032740e+00, 2.989356e+00, 2.300867e+00, 6.523871e-01, 1.196890e-01,
2.000000e-01	5.138412e-01, 1.060852e+00, 2.271516e-01, 1.823497e+00, 1.159294e+00, 1.372329e+00, 1.849821e+00, 1.400648e+00, 1.253351e+00, 1.578633e+00, 1.547494e+00, 1.289340e+00, 1.068251e+00, 6.215411e-01, 6.090943e-01, 1.690053e+00, 2.260151e+00, 1.180373e+00, 7.954306e-01, 5.496808e-01,
4.000000e-01	3.156003e-01, 7.115350e-01, 1.786125e-01, 1.167955e+00, 7.250950e-01, 9.023880e-01, 2.136314e+00, 1.478500e+00, 9.950820e-01, 1.367428e+00, 1.318577e+00, 1.261073e+00, 9.091113e-01, 4.331466e-01, 4.175798e-01, 1.545781e+00, 2.585699e+00, 7.317629e-01, 6.309373e-01, 7.539864e-01,
6.000000e-01	2.319782e-01, 6.338686e-01, 1.528356e-01, 7.071643e-01, 4.880473e-01, 4.665448e-01, 1.741187e+00, 1.036096e+00, 1.106187e+00, 9.620880e-01, 1.267833e+00, 9.757092e-01, 9.412510e-01, 3.596041e-01, 3.609534e-01, 1.228418e+00, 1.891601e+00, 4.547310e-01, 6.144457e-01, 1.017515e+00,
8.000000e-01	1.487145e-01, 4.021478e-01, 2.133542e-01, 5.011388e-01, 4.259664e-01, 2.944529e-01, 1.155833e+00, 9.036836e-01, 7.347301e-01, 1.103006e+00, 1.222852e+00, 1.130836e+00, 8.291528e-01, 2.286515e-01, 2.480530e-01, 8.774759e-01, 1.845151e+00, 2.413220e-01, 7.344582e-01, 9.605926e-01,
1.000000e+00	1.034946e-01, 3.548319e-01, 2.298362e-01, 2.598240e-01, 3.155155e-01, 1.820169e-01, 1.165000e+00, 1.001761e+00, 7.765514e-01, 1.125934e+00, 1.352927e+00, 8.914173e-01, 8.255186e-01, 1.395003e-01, 2.122409e-01, 6.982470e-01, 1.745712e+00, 1.486207e-01, 7.178688e-01, 8.080805e-01,
1.200000e+00	8.249522e-02, 4.154655e-01, 3.718685e-01, 1.866576e-01, 3.833389e-01, 1.001927e-01, 9.154627e-01, 1.062003e+00, 6.299973e-01, 1.032948e+00, 1.265710e+00, 7.447651e-01, 8.377212e-01, 9.937452e-02, 1.909980e-01, 3.090450e-01, 1.072342e+00, 1.290892e-01, 5.443354e-01, 7.147015e-01,
1.400000e+00	4.004588e-02, 4.926111e-01, 3.866873e-01, 1.415944e-01, 3.773806e-01, 6.820061e-02, 6.713201e-01, 9.899911e-01, 6.278362e-01, 7.677373e-01, 1.380211e+00, 8.129158e-01, 9.203017e-01, 6.841197e-02, 1.323191e-01, 1.895975e-01, 7.833064e-01, 2.911673e-01, 3.929555e-01, 5.552340e-01,
1.600000e+00	2.555513e-02, 5.491039e-01, 3.868945e-01, 1.952214e-01, 3.436148e-01, 4.982684e-02, 5.985640e-01, 1.087410e+00, 6.207411e-01, 1.020273e+00, 1.535077e+00, 7.344190e-01, 7.464928e-01, 4.502191e-02, 1.008166e-01, 1.193380e-01, 6.399536e-01, 3.199629e-01, 1.786008e-01, 5.688425e-01,
1.800000e+00	1.799180e-02, 5.894811e-01, 4.779650e-01, 3.033290e-01, 3.744952e-01, 3.990854e-02, 3.717277e-01, 9.224428e-01, 5.839511e-01, 9.408453e-01, 1.423569e+00, 8.147096e-01, 7.363913e-01, 3.100032e-02, 7.778742e-02, 5.802354e-02, 4.522665e-01, 4.667316e-01, 1.015759e-01, 4.696457e-01,
2.000000e+00	9.286231e-03, 6.158399e-01, 6.142539e-01, 3.921299e-01, 3.561376e-01, 3.023294e-02, 2.492747e-01, 9.681244e-01, 5.032573e-01, 1.004631e+00, 1.731563e+00, 6.206072e-01, 6.755916e-01, 2.254620e-02, 9.115316e-02, 2.839698e-02, 3.087407e-01, 5.340732e-01, 5.880929e-02, 4.100366e-01,
0.000000e+00	6.946435e-01, 1.429426e+00, 8.485539e-01, 4.037876e-01, 1.260487e+00, 4.639253e-02, 2.587521e-01, 1.246124e+00, 2.095389e+00, 1.943595e+00, 1.156597e+00, 1.338039e+00, 1.638595e+00, 2.347669e+00, 1.834855e-01, 1.910442e+00, 1.651987e+00, 3.022857e+00, 1.563491e+00, 4.119710e-01,
2.000000e-01	4.991574e-01, 1.152013e+00, 6.678169e-01, 3.383193e-01, 8.672590e-01, 4.258997e-01, 2.177400e-01, 1.097560e+00, 1.762926e+00, 1.564310e+00, 9.160606e-01, 8.970780e-01, 9.205221e-01, 1.677625e+00, 2.293228e-01, 7.884303e-01, 1.567494e+00, 1.501320e+00, 1.042116e+00, 6.742965e-01,
4.000000e-01	3.319910e-01, 9.613676e-01, 4.358837e-01, 2.758474e-01, 5.323775e-01, 2.223940e-01, 1.764003e-01, 8.948774e-01, 1.277374e+00, 9.692938e-01, 7.535576e-01, 5.703256e-01, 7.192318e-01, 1.121330e+00, 2.725867e-01, 5.617505e-01, 1.143505e+00, 1.207392e+00, 5.392981e-01, 5.925771e-01,
6.000000e-01	2.086631e-01, 8.961274e-01, 6.154657e-01, 2.032984e-01, 4.473460e-01, 2.322667e-01, 9.847966e-02, 7.853813e-01, 1.277930e+00, 1.071588e+00, 6.741155e-01, 5.841728e-01, 4.954636e-01, 7.761245e-01, 3.100761e-01, 2.768936e-01, 7.901343e-01, 6.805596e-01, 2.428000e-01, 5.145143e-01,
8.000000e-01	1.273369e-01, 9.346294e-01, 4.687329e-01, 8.325348e-02, 4.910687e-01, 1.874614e-01, 9.353961e-02, 7.935365e-01, 9.424557e-01, 8.543099e-01, 9.447910e-01, 5.233495e-01, 5.372776e-01, 4.449739e-01, 3.925674e-01, 1.900260e-01, 6.809207e-01, 6.232149e-01, 1.334524e-01, 3.567312e-01,
1.000000e+00	7.825016e-02, 9.047417e-01, 5.097335e-01, 8.442680e-02, 5.019436e-01, 1.973912e-01, 7.886305e-02, 7.569664e-01, 6.218113e-01, 9.546583e-01, 9.303716e-01, 5.076382e-01, 4.961240e-01, 3.832080e-01, 3.078934e-01, 1.015131e-01, 5.411303e-01, 5.771998e-01, 9.203760e-02, 2.826096e-01,
1.200000e+00	5.455658e-02, 9.316983e-01, 6.001059e-01, 1.433641e-01, 4.912476e-01, 2.251770e-01, 6.771107e-02, 6.080378e-01, 5.669916e-01, 8.805932e-01, 1.098674e+00, 5.230983e-01, 6.430392e-01, 2.783073e-01, 2.885599e-01, 5.831773e-02, 3.768177e-01, 6.067065e-01, 4.499711e-02, 1.713023e-01,
1.400000e+00	2.592980e-02, 7.830827e-01, 4.818149e-01, 2.596479e-01, 4.969882e-01, 3.338511e-01, 8.724483e-02, 8.769970e-01, 4.053474e-01, 1.043571e+00, 1.209118e+00, 5.450126e-01, 5.600947e-01, 1.949861e-01, 2.414205e-01, 3.758756e-02, 2.935787e-01, 6.182826e-01, 2.360529e-02, 1.640379e-01,
1.600000e+00	1.649690e-02, 6.857437e-01, 4.929230e-01, 2.853468e-01, 5.056670e-01, 3.206874e-01, 1.511349e-01, 7.251918e-01, 3.564006e-01, 9.830143e-01, 1.211791e+00, 4.927204e-01, 5.446222e-01, 1.422388e-01, 2.005438e-01, 1.844096e-02, 1.919944e-01, 6.028396e-01, 1.320787e-02, 1.595633e-01,
1.800000e+00	1.195225e-02, 7.039272e-01, 5.818083e-01, 3.526622e-01, 4.345907e-01, 3.468797e-01, 2.660804e-01, 8.684094e-01, 2.998013e-01, 9.789876e-01, 1.228720e+00, 6.677471e-01, 6.194908e-01, 8.383640e-02, 1.413129e-01, 1.083662e-02, 1.383379e-01, 6.224936e-01, 8.037158e-03, 1.719652e-01,
2.000000e+00	7.747180e-03, 8.130989e-01, 5.984626e-01, 4.647119e-01, 4.066540e-01, 4.179794e-01, 5.959869e-01, 7.514269e-01, 2.607811e-01, 8.725813e-01, 1.502427e+00, 6.436472e-01, 5.947120e-01, 5.620816e-02, 1.280548e-01, 6.799424e-03, 9.223185e-02, 5.429917e-01, 4.778217e-03, 1.712364e-01,
0.000000e+00	1.156792e+00, 1.443832e+00, 2.621225e+00, 9.195542e-02, 1.204726e+00, 2.038484e+00, 1.017103e+00, 1.917473e+00, 2.443990e+00, 1.769485e+00, 2.011952e+00, 2.348432e+00, 2.053276e+00, 2.435031e+00, 2.694912e+00, 2.551163e+00, 3.259982e-01, 1.037234e+00, 1.123180e+00, 2.032706e+00,
2.000000e-01	9.926973e-01, 9.154375e-01, 1.346239e+00, 2.113488e-01, 8.274655e-01, 1.356730e+00, 8.551026e-01, 1.333153e+00, 1.916386e+00, 1.536928e+00, 1.863615e+00, 1.367891e+00, 1.596421e+00, 1.968275e+00, 1.642009e+00, 1.675062e+00, 9.193922e-01, 9.066729e-01, 6.080181e-01, 1.882406e+00,
4.000000e-01	9.911546e-01, 1.025069e+00, 8.620402e-01, 2.053705e-01, 5.362796e-01, 7.919824e-01, 5.842561e-01, 1.180960e+00, 1.717052e+00, 9.823590e-01, 1.074018e+00, 1.134822e+00, 9.068876e-01, 1.349954e+00, 1.121365e+00, 9.947721e-01, 9.464846e-01, 6.360596e-01, 3.096070e-01, 1.253371e+00,
6.000000e-01	6.017284e-01, 8.723411e-01, 6.862607e-01, 1.049331e-01, 3.335283e-01, 4.492951e-01, 4.754636e-01, 1.099739e+00, 1.259113e+00, 6.729595e-01, 1.004777e+00, 8.397253e-01, 7.294192e-01, 9.471431e-01, 7.020028e-01, 4.286140e-01, 6.964082e-01, 6.662322e-01, 1.746144e-01, 1.454161e+00,
8.000000e-01	3.997923e-01, 8.953587e-01, 7.340429e-01, 7.805179e-02, 2.530982e-01, 2.242339e-01, 4.325631e-01, 1.434334e+00, 1.113407e+00, 6.106418e-01, 9.721087e-01, 6.083732e-01, 7.122671e-01, 6.707341e-01, 5.679256e-01, 3.616087e-01, 6.011009e-01, 5.341221e-01, 1.056854e-01, 1.321987e+00,
1.000000e+00	2.359402e-01, 9.595086e-01, 5.042386e-01, 7.487570e-02, 1.812297e-01, 1.488788e-01, 2.878910e-01, 1.038303e+00, 1.147413e+00, 6.598950e-01, 9.603841e-01, 5.105211e-01, 7.737468e-01, 5.624002e-01, 3.716755e-01, 1.888466e-01, 5.102342e-01, 5.124922e-01, 5.055058e-02, 1.235962e+00,
1.200000e+00	1.218538e-01, 8.502909e-01, 5.926178e-01, 1.328912e-01, 2.054962e-01, 8.879471e-02, 2.523760e-01, 1.213247e+00, 8.505613e-01, 8.738718e-01, 1.320236e+00, 7.279658e-01, 7.428370e-01, 2.954415e-01, 3.523115e-01, 8.798563e-02, 2.738257e-01, 6.451060e-01, 3.093245e-02, 9.602193e-01,
1.400000e+00	8.739831e-02, 7.397307e-01, 5.790095e-01, 2.389845e-01, 1.905744e-01, 4.147467e-02, 1.840660e-01, 1.106963e+00, 6.640658e-01, 9.024154e-01, 1.267564e+00, 6.799474e-01, 6.865346e-01, 1.984872e-01, 1.954504e-01, 5.869293e-02, 2.021560e-01, 5.797395e-01, 1.589245e-02, 1.020953e+00,
1.600000e+00	4.692040e-02, 7.503142e-01, 5.855335e-01, 3.863375e-01, 2.115653e-01, 3.119728e-02, 1.783370e-01, 1.005264e+00, 5.637956e-01, 8.472341e-01, 1.358019e+00, 6.841370e-01, 7.131912e-01, 1.551280e-01, 1.517572e-01, 3.391571e-02, 1.566715e-01, 5.800788e-01, 9.899358e-03, 1.062840e+00,
1.800000e+00	2.685833e-02, 6.462510e-01, 5.890391e-01, 4.180778e-01, 1.904099e-01, 1.836393e-02, 1.961180e-01, 1.017709e+00, 4.132511e-01, 8.708879e-01, 1.293575e+00, 6.885125e-01, 6.303149e-01, 9.404754e-02, 1.061861e-01, 1.675752e-02, 1.092719e-01, 5.474168e-01, 5.020105e-03, 8.414139e-01,
2.000000e+00	2.296505e-02, 7.557195e-01, 6.379346e-01, 4.971380e-01, 2.517099e-01, 1.126109e-02, 1.969965e-01, 9.505359e-01, 4.136217e-01, 1.042707e+00, 1.559226e+00, 6.430026e-01, 6.392181e-01, 6.806641e-02, 8.159428e-02, 1.002255e-02, 1.049369e-01, 5.911473e-01, 2.769829e-03, 7.087577e-01,
0.000000e+00	2.620252e+00, 2.815429e+00, 2.952762e+00, 2.381479e+00, 7.691015e-01, 1.343270e+00, 2.452296e+00, 1.734742e+00, 1.625230e-01, 1.832407e+00, 5.585431e-01, 7.232146e-01, 2.209469e+00, 1.117851e+00, 1.279567e+00, 2.181798e+00, 6.530522e-01, 2.501697e-02, 9.523695e-01, 2.849067e-01,
2.000000e-01	1.883071e+00, 2.415941e+00, 1.792517e+00, 1.287623e+00, 4.818069e-01, 1.236826e+00, 1.931295e+00, 1.272631e+00, 1.848120e-01, 1.210329e+00, 3.959004e-01, 5.283247e-01, 1.206753e+00, 9.146131e-01, 9.737512e-01, 2.121975e+00, 7.841253e-01, 2.211879e-01, 9.172945e-01, 6.820919e-01,
4.000000e-01	1.167824e+00, 1.585992e+00, 9.006151e-01, 9.383076e-01, 3.899001e-01, 1.249751e+00, 2.208471e+00, 9.184780e-01, 1.651186e-01, 9.622736e-01, 3.506932e-01, 3.359512e-01, 8.865417e-01, 1.107149e+00, 7.823775e-01, 1.406410e+00, 9.121428e-01, 2.844690e-01, 8.611399e-01, 8.835402e-01,
6.000000e-01	5.576131e-01, 1.412562e+00, 5.249119e-01, 6.804575e-01, 3.572952e-01, 1.051477e+00, 1.651329e+00, 5.304005e-01, 1.077029e-01, 6.939783e-01, 3.135278e-01, 2.209923e-01, 6.276330e-01, 9.524220e-01, 7.555095e-01, 8.811980e-01, 1.118931e+00, 2.017689e-01, 8.730361e-01, 5.298317e-01,
8.000000e-01	4.665117e-01, 9.572206e-01, 3.937290e-01, 2.928683e-01, 3.600687e-01, 1.042467e+00, 1.827305e+00, 8.107831e-01, 9.889303e-02, 9.217449e-01, 4.799899e-01, 2.729656e-01, 4.888744e-01, 4.973860e-01, 6.793215e-01, 6.250411e-01, 8.906482e-01, 1.907424e-01, 7.547138e-01, 3.954185e-01,
1.000000e+00	2.844244e-01, 7.008086e-01, 5.725001e-01, 2.159313e-01, 5.018277e-01, 7.312118e-01, 2.042135e+00, 7.937411e-01, 9.420682e-02, 8.975812e-01, 8.127858e-01, 4.598766e-01, 6.318548e-01, 3.994307e-01, 4.889998e-01, 7.903762e-01, 6.498439e-01, 3.527139e-01, 3.834909e-01, 3.268659e-01,
1.200000e+00	1.717191e-01, 5.579728e-01, 5.021277e-01, 1.438884e-01, 4.925607e-01, 7.535645e-01, 1.773143e+00, 7.868205e-01, 6.821268e-02, 9.896754e-01, 1.017497e+00, 5.641942e-01, 6.962508e-01, 2.773997e-01, 3.968529e-01, 7.479486e-01, 6.315091e-01, 3.774395e-01, 2.488841e-01, 2.330926e-01,
1.400000e+00	8.358020e-02, 4.050637e-01, 4.102578e-01, 1.037029e-01, 4.406656e-01, 6.862493e-01, 1.298232e+00, 6.916069e-01, 1.077706e-01, 8.465704e-01, 9.535076e-01, 5.721938e-01, 7.225089e-01, 1.947914e-01, 3.336121e-01, 7.110203e-01, 4.361219e-01, 5.007585e-01, 1.563741e-01, 1.865841e-01,
1.600000e+00	6.020690e-02, 3.002425e-01, 4.891288e-01, 1.524212e-01, 4.957283e-01, 7.029998e-01, 1.146791e+00, 7.423344e-01, 1.088300e-01, 9.809673e-01, 1.214085e+00, 7.349196e-01, 7.264138e-01, 1.278618e-01, 2.911509e-01, 7.817648e-01, 4.165982e-01, 5.246461e-01, 7.861656e-02, 1.717103e-01,
1.800000e+00	4.151796e-02, 2.718520e-01, 4.888589e-01, 2.217424e-01, 4.771031e-01, 4.578924e-01, 1.205946e+00, 6.443382e-01, 1.383005e-01, 9.025705e-01, 1.459942e+00, 5.878067e-01, 7.694749e-01, 8.601425e-02, 1.601883e-01, 4.818508e-01, 3.574962e-01, 4.847082e-01, 3.988703e-02, 1.609073e-01,
2.000000e+00	2.379104e-02, 3.018586e-01, 5.214220e-01, 3.194562e-01, 4.331721e-01, 6.054741e-01, 9.711303e-01, 7.085254e-01, 1.803845e-01, 1.011049e+00, 1.451718e+00, 7.327958e-01, 8.758601e-01, 5.253914e-02, 1.510716e-01, 3.385815e-01, 2.689075e-01, 5.568795e-01, 2.152083e-02, 1.468985e-01,
0.000000e+00	1.873431e+00, 2.511167e+00, 4.944411e-02, 1.723139e+00, 1.926568e+00, 2.666298e+00, 1.070172e+00, 2.283569e-01, 7.768277e-01, 1.725996e+00, 4.776662e-01, 1.278629e+00, 1.825277e+00, 2.702533e+00, 2.805075e+00, 1.076887e+00, 3.110753e+00, 1.641031e+00, 6.630083e-01, 1.745434e+00,
2.000000e-01	1.449608e+00, 2.356161e+00, 2.026233e-01, 1.283589e+00, 1.307791e+00, 2.056306e+00, 1.120293e+00, 2.040844e-01, 8.470553e-01, 1.144722e+00, 3.672835e-01, 1.071656e+00, 1.227662e+00, 2.199630e+00, 1.229280e+00, 8.229388e-01, 2.271772e+00, 9.366698e-01, 5.741826e-01, 1.058252e+00,
4.000000e-01	8.230175e-01, 1.619719e+00, 3.153203e-01, 8.104956e-01, 9.508949e-01, 1.424779e+00, 1.254269e+00, 2.112152e-01, 7.257751e-01, 5.071742e-01, 3.275254e-01, 5.787648e-01, 7.315617e-01, 1.788566e+00, 1.100982e+00, 4.795760e-01, 1.983457e+00, 5.490462e-01, 7.368393e-01, 8.775781e-01,
6.000000e-01	5.876634e-01, 1.042379e+00, 4.253816e-01, 4.531339e-01, 7.911842e-01, 1.150514e+00, 9.864362e-01, 1.849852e-01, 5.850038e-01, 4.981176e-01, 4.230071e-01, 4.500657e-01, 5.152568e-01, 1.154824e+00, 6.859377e-01, 2.678624e-01, 1.135049e+00, 3.308172e-01, 7.356280e-01, 5.628453e-01,
8.000000e-01	2.821245e-01, 8.884881e-01, 4.550635e-01, 2.732901e-01, 6.390674e-01, 1.199790e+00, 1.238354e+00, 2.980501e-01, 4.783807e-01, 5.294058e-01, 5.914609e-01, 4.927631e-01, 3.554733e-01, 7.054538e-01, 7.348183e-01, 2.439706e-01, 8.563862e-01, 2.682381e-01, 6.766584e-01, 3.755666e-01,
1.000000e+00	1.887096e-01, 7.022531e-01, 5.340309e-01, 1.534591e-01, 7.395226e-01, 7.075403e-01, 1.493595e+00, 3.989412e-01, 3.178298e-01, 6.931678e-01, 9.600043e-01, 5.192998e-01, 5.292809e-01, 5.890768e-01, 5.693651e-01, 3.306866e-01, 6.698700e-01, 3.873560e-01, 6.351047e-01, 2.424418e-01,
1.200000e+00	1.068564e-01, 4.709135e-01, 3.987819e-01, 1.139396e-01, 6.237336e-01, 7.787091e-01, 1.212000e+00, 6.129100e-01, 3.109068e-01, 6.982370e-01, 1.050645e+00, 6.320584e-01, 6.043151e-01, 3.629838e-01, 4.112171e-01, 5.433499e-01, 5.305267e-01, 4.307954e-01, 3.153990e-01, 1.283471e-01,
1.400000e+00	7.550904e-02, 4.173631e-01, 4.019425e-01, 9.099779e-02, 6.810461e-01, 7.753185e-01, 1.195145e+00, 5.522439e-01, 2.886081e-01, 7.013302e-01, 1.235742e+00, 7.342778e-01, 7.036759e-01, 2.668910e-01, 3.796702e-01, 4.528652e-01, 3.575700e-01, 4.406942e-01, 2.034777e-01, 1.254296e-01,
1.600000e+00	4.646176e-02, 3.446397e-01, 4.631621e-01, 1.899096e-01, 5.985308e-01, 6.870932e-01, 1.166439e+00, 5.657404e-01, 3.035105e-01, 7.983278e-01, 1.280438e+00, 5.937140e-01, 8.189067e-01, 1.574634e-01, 3.131701e-01, 5.240911e-01, 3.360742e-01, 4.786355e-01, 1.225834e-01, 9.228892e-02,
1.800000e+00	3.000798e-02, 2.599629e-01, 5.165424e-01, 2.354160e-01, 5.823513e-01, 6.656076e-01, 1.113279e+00, 6.271210e-01, 2.558919e-01, 8.911532e-01, 1.405274e+00, 7.221166e-01, 7.678843e-01, 1.101763e-01, 2.021141e-01, 3.656708e-01, 2.499631e-01, 5.858409e-01, 4.983135e-02, 6.245844e-02,
2.000000e+00	1.619787e-02, 2.782071e-01, 5.224246e-01, 3.426816e-01, 5.004896e-01, 6.715167e-01, 1.320382e+00, 7.737749e-01, 2.472533e-01, 9.947112e-01, 1.580289e+00, 8.064576e-01, 7.422493e-01, 6.747555e-02, 1.552088e-01, 3.913900e-01, 1.737393e-01, 5.731258e-01, 2.710940e-02, 8.625396e-02,
0.000000e+00	9.129011e-01, 1.390619e+00, 2.235578e+00, 2.146727e+00, 1.750302e-01, 1.494960e+00, 1.932153e+00, 2.791163e+00, 1.121305e+00, 8.112538e-01, 1.108919e+00, 3.711783e-01, 2.371990e+00, 2.501494e-01, 2.564369e-01, 2.537506e+00, 3.504685e-01, 2.099370e+00, 2.378126e+00, 2.371851e+00,
2.000000e-01	9.972486e-01, 1.233042e+00, 1.083945e+00, 1.565817e+00, 1.134613e-01, 9.843766e-01, 1.409397e+00, 2.455703e+00, 9.622896e-01, 1.061036e+00, 9.080797e-01, 2.534115e-01, 1.375973e+00, 2.921436e-01, 2.155750e-01, 1.787296e+00, 6.151976e-01, 1.353289e+00, 1.488845e+00, 1.986546e+00,
4.000000e-01	1.132883e+00, 7.092182e-01, 5.469205e-01, 1.138406e+00, 9.156311e-02, 5.618382e-01, 1.949223e+00, 1.599026e+00, 7.601795e-01, 8.721167e-01, 8.403397e-01, 3.509299e-01, 1.137411e+00, 3.640983e-01, 2.577358e-01, 1.233139e+00, 9.781731e-01, 9.497923e-01, 8.017395e-01, 2.143320e+00,
6.000000e-01	1.137725e+00, 5.267877e-01, 4.158945e-01, 8.647848e-01, 4.399817e-02, 2.577762e-01, 1.552607e+00, 1.475727e+00, 6.441571e-01, 1.025482e+00, 8.705457e-01, 4.327114e-01, 7.461533e-01, 4.314230e-01, 3.086357e-01, 8.938199e-01, 7.105419e-01, 7.340219e-01, 4.599013e-01, 1.464790e+00,
8.000000e-01	7.096215e-01, 3.528990e-01, 4.688586e-01, 4.490337e-01, 7.836554e-02, 1.965169e-01, 1.609712e+00, 1.103694e+00, 5.381071e-01, 9.876151e-01, 1.060930e+00, 5.150585e-01, 8.506314e-01, 3.879717e-01, 2.609517e-01, 5.382780e-01, 6.394083e-01, 6.542234e-01, 2.335492e-01, 1.497871e+00,
1.000000e+00	5.151912e-01, 2.901005e-01, 5.569498e-01, 4.750177e-01, 1.194854e-01, 1.225376e-01, 1.221161e+00, 1.066431e+00, 3.520227e-01, 8.560187e-01, 1.146888e+00, 7.103751e-01, 7.381458e-01, 2.130806e-01, 2.223810e-01, 3.005300e-01, 4.931542e-01, 6.761796e-01, 1.148677e-01, 1.307355e+00,
1.200000e+00	2.707823e-01, 2.498720e-01, 5.378221e-01, 3.193516e-01, 2.044692e-01, 6.681058e-02, 1.002476e+00, 9.772775e-01, 3.452896e-01, 9.329116e-01, 1.201792e+00, 7.102545e-01, 7.904384e-01, 1.969861e-01, 2.018940e-01, 1.591916e-01, 3.807814e-01, 5.199404e-01, 6.231506e-02, 1.053074e+00,
1.400000e+00	1.764799e-01, 3.377577e-01, 5.027545e-01, 4.336258e-01, 2.635681e-01, 4.404642e-02, 8.792104e-01, 8.287492e-01, 3.404503e-01, 1.021260e+00, 1.289100e+00, 7.199635e-01, 6.059354e-01, 1.207025e-01, 1.817768e-01, 1.123387e-01, 2.834209e-01, 6.814383e-01, 3.868471e-02, 7.366684e-01,
1.600000e+00	9.143832e-02, 3.471617e-01, 5.022916e-01, 4.733341e-01, 2.737810e-01, 2.914122e-02, 6.570974e-01, 7.625926e-01, 3.215985e-01, 8.912538e-01, 1.569117e+00, 6.435712e-01, 7.736194e-01, 8.433569e-02, 1.343157e-01, 7.161030e-02, 2.004626e-01, 6.666699e-01, 2.141799e-02, 4.931489e-01,
1.800000e+00	7.236688e-02, 4.427175e-01, 5.827537e-01, 4.503269e-01, 4.159176e-01, 3.194359e-02, 5.684044e-01, 8.429845e-01, 3.369990e-01, 9.190230e-01, 1.152304e+00, 6.956272e-01, 7.845304e-01, 5.727754e-02, 9.447523e-02, 4.041129e-02, 1.501032e-01, 5.714826e-01, 1.394002e-02, 3.898016e-01,
2.000000e+00	4.047130e-02, 7.086267e-01, 5.680923e-01, 4.540150e-01, 3.962217e-01, 5.408951e-02, 5.951138e-01, 6.487044e-01, 3.102771e-01, 9.900452e-01, 1.299343e+00, 7.895510e-01, 6.596490e-01, 4.100099e-02, 8.649420e-02, 2.377454e-02, 9.358620e-02, 5.023187e-01, 7.617343e-03, 3.806372e-01,
0.000000e+00	4.804420e-01, 1.278486e+00, 1.093161e+00, 9.137091e-01, 1.607815e+00, 6.441005e-01, 2.008733e+00, 2.135906e+00, 3.791356e-01, 1.327256e+00, 5.024207e-01, 2.718351e+00, 1.738212e+00, 2.735148e+00, 1.271338e+00, 2.164857e+00, 4.463620e-01, 8.687202e-01, 1.046512e+00, 2.083404e+00,
2.000000e-01	7.219611e-01, 8.103668e-01, 6.668730e-01, 4.850301e-01, 1.050563e+00, 3.647111e-01, 1.990792e+00, 1.991729e+00, 5.848813e-01, 8.611702e-01, 3.338981e-01, 1.821608e+00, 1.216579e+00, 1.915770e+00, 1.032000e+00, 1.821854e+00, 8.308761e-01, 7.361614e-01, 6.036390e-01, 1.715014e+00,
4.000000e-01	6.053347e-01, 6.685111e-01, 4.462559e-01, 3.549530e-01, 8.377434e-01, 2.648438e-01, 1.358257e+00, 1.846675e+00, 7.399106e-01, 4.697816e-01, 3.387136e-01, 1.602742e+00, 1.040937e+00, 1.413844e+00, 7.447121e-01, 1.176735e+00, 1.006121e+00, 4.677397e-01, 2.736980e-01, 1.324602e+00,
6.000000e-01	4.206849e-01, 4.742306e-01, 4.001879e-01, 2.307488e-01, 6.106038e-01, 1.498773e-01, 1.056946e+00, 1.308168e+00, 7.793632e-01, 4.492149e-01, 2.580489e-01, 1.424416e+00, 1.131847e+00, 9.465937e-01, 6.845522e-01, 5.832461e-01, 9.013399e-01, 5.310094e-01, 1.638952e-01, 1.802184e+00,
8.000000e-01	2.238249e-01, 5.314390e-01, 4.588031e-01, 1.196373e-01, 4.630259e-01, 9.921304e-02, 8.897686e-01, 9.548247e-01, 8.656827e-01, 5.125108e-01, 5.252823e-01, 1.049726e+00, 6.766004e-01, 6.114601e-01, 4.732313e-01, 4.084727e-01, 7.013687e-01, 4.449325e-01, 1.013174e-01, 1.184984e+00,
1.000000e+00	1.727776e-01, 5.299669e-01, 4.153229e-01, 8.502372e-02, 4.265681e-01, 5.409568e-02, 6.472676e-01, 8.906387e-01, 7.254301e-01, 8.323826e-01, 8.635413e-01, 1.002813e+00, 9.588243e-01, 4.974355e-01, 5.323995e-01, 1.936618e-01, 5.209867e-01, 4.761690e-01, 5.589555e-02, 1.074449e+00,
1.200000e+00	1.015736e-01, 5.833723e-01, 4.915876e-01, 5.225184e-02, 4.148585e-01, 3.784219e-02, 5.555032e-01, 7.493277e-01, 7.997781e-01, 6.762316e-01, 9.762411e-01, 9.554682e-01, 9.293351e-01, 3.006636e-01, 4.071563e-01, 1.116310e-01, 3.402139e-01, 4.985078e-01, 2.371201e-02, 6.486969e-01,
1.400000e+00	5.054934e-02, 6.064385e-01, 6.316401e-01, 7.251302e-02, 3.813544e-01, 3.318035e-02, 4.678507e-01, 7.975911e-01, 6.061077e-01, 8.273156e-01, 1.019424e+00, 8.408977e-01, 9.158549e-01, 1.912334e-01, 3.793632e-01, 7.149178e-02, 2.611755e-01, 5.291950e-01, 1.877199e-02, 4.418088e-01,
1.600000e+00	4.212758e-02, 6.957944e-01, 5.015367e-01, 1.686913e-01, 4.850836e-01, 5.978854e-02, 4.123733e-01, 8.365483e-01, 5.228525e-01, 8.200789e-01, 1.278485e+00, 7.449100e-01, 8.083720e-01, 1.626611e-01, 3.231810e-01, 3.565112e-02, 2.149193e-01, 6.162093e-01, 7.504376e-03, 2.986453e-01,
1.800000e+00	2.510776e-02, 7.805761e-01, 4.581592e-01, 2.977212e-01, 4.856727e-01, 9.210824e-02, 2.882080e-01, 8.174618e-01, 5.342328e-01, 1.050936e+00, 1.188824e+00, 7.472929e-01, 7.878118e-01, 9.471301e-02, 2.375166e-01, 2.241204e-02, 1.760257e-01, 5.759559e-01, 5.445036e-03, 2.514391e-01,
2.000000e+00	1.453762e-02, 7.108087e-01, 4.750920e-01, 3.631383e-01, 4.231470e-01, 1.423242e-01, 2.624441e-01, 6.655172e-01, 5.864838e-01, 8.182062e-01, 1.394632e+00, 8.923122e-01, 7.199007e-01, 6.017223e-02, 1.541748e-01, 1.204800e-02, 1.100125e-01, 5.873519e-01, 2.749717e-03, 2.396807e-01,
0.000000e+00	1.804498e+00, 2.056565e+00, 1.057372e+00, 4.170330e-01, 2.474981e+00, 2.372414e+00, 2.112559e+00, 1.839101e+00, 2.459115e+00, 1.336904e+00, 7.978970e-01, 3.629993e-01, 2.301015e+00, 4.127965e-01, 2.694446e-02, 5.343476e-01, 2.496137e-01, 1.591649e+00, 6.376183e-02, 1.182988e+00,
2.000000e-01	1.231566e+00, 1.620407e+00, 7.307600e-01, 4.302327e-01, 1.713982e+00, 1.683966e+00, 2.028716e+00, 1.377694e+00, 2.029038e+00, 1.185985e+00, 6.065676e-01, 2.624601e-01, 1.335742e+00, 6.537615e-01, 1.882055e-01, 8.478975e-01, 2.070714e-01, 1.335296e+00, 3.224353e-02, 1.217324e+00,
4.000000e-01	6.950088e-01, 1.089925e+00, 7.016374e-01, 4.596878e-01, 1.369751e+00, 9.469466e-01, 1.884302e+00, 1.406973e+00, 1.499311e+00, 1.159736e+00, 6.833858e-01, 1.728768e-01, 9.439400e-01, 4.977043e-01, 2.851527e-01, 7.562875e-01, 2.345800e-01, 9.725919e-01, 2.105772e-02, 1.415914e+00,
6.000000e-01	4.250713e-01, 9.785259e-01, 4.677551e-01, 2.618933e-01, 8.350305e-01, 5.808944e-01, 1.612246e+00, 1.048563e+00, 1.015247e+00, 9.296414e-01, 7.524162e-01, 2.192932e-01, 7.018935e-01, 3.712626e-01, 3.564190e-01, 9.106697e-01, 3.108958e-01, 8.467493e-01, 1.129335e-02, 1.159218e+00,
8.000000e-01	2.880851e-01, 6.842120e-01, 4.596853e-01, 2.305878e-01, 6.658540e-01, 3.731702e-01, 1.509905e+00, 1.170732e+00, 8.734319e-01, 9.075299e-01, 9.149109e-01, 4.005767e-01, 6.180708e-01, 2.628361e-01, 3.669292e-01, 8.534750e-01, 4.006505e-01, 8.138062e-01, 5.191195e-03, 1.301875e+00,
1.000000e+00	1.389907e-01, 6.138107e-01, 5.031366e-01, 2.065333e-01, 4.988012e-01, 2.201839e-01, 1.364586e+00, 1.030803e+00, 7.026944e-01, 8.887172e-01, 9.349745e-01, 5.328247e-01, 6.980449e-01, 1.684396e-01, 3.256670e-01, 6.577643e-01, 4.056093e-01, 7.683466e-01, 3.529626e-03, 8.530309e-01,
1.200000e+00	1.051539e-01, 3.563833e-01, 4.153455e-01, 2.434584e-01, 4.130583e-01, 1.360596e-01, 9.543430e-01, 9.709696e-01, 5.261810e-01, 1.004036e+00, 9.534276e-01, 5.025142e-01, 6.309706e-01, 1.245303e-01, 3.091888e-01, 4.379381e-01, 2.704441e-01, 4.864225e-01, 1.471981e-03, 9.877647e-01,
1.400000e+00	6.465474e-02, 4.355602e-01, 5.263844e-01, 2.803681e-01, 4.436593e-01, 6.374161e-02, 8.571410e-01, 1.030854e+00, 4.752258e-01, 9.713252e-01, 1.225509e+00, 6.888980e-01, 7.741066e-01, 8.921671e-02, 2.329240e-01, 2.458622e-01, 2.338901e-01, 5.386939e-01, 8.581561e-04, 8.502963e-01,
1.600000e+00	4.734081e-02, 4.131505e-01, 5.024068e-01, 4.721289e-01, 3.706912e-01, 4.064354e-02, 7.183768e-01, 7.721170e-01, 3.834821e-01, 1.095583e+00, 1.246184e+00, 7.058066e-01, 9.141264e-01, 5.815215e-02, 1.410155e-01, 1.214934e-01, 1.642110e-01, 5.747728e-01, 5.491132e-04, 6.477556e-01,
1.800000e+00	2.640887e-02, 5.682565e-01, 3.530872e-01, 4.369318e-01, 3.903250e-01, 2.355891e-02, 6.154514e-01, 9.134619e-01, 3.418742e-01, 9.699529e-01, 1.408399e+00, 6.865633e-01, 6.985376e-01, 4.323130e-02, 1.581166e-01, 7.076520e-02, 1.182555e-01, 5.523900e-01, 2.968750e-04, 4.536384e-01,
2.000000e+00	1.399691e-02, 6.545408e-01, 4.537851e-01, 4.428874e-01, 4.291007e-01, 2.611633e-02, 5.347764e-01, 6.960213e-01, 3.051330e-01, 9.467940e-01, 1.272886e+00, 6.893862e-01, 8.767023e-01, 2.693840e-02, 9.587680e-02, 4.981691e-02, 8.353076e-02, 6.896850e-01, 3.153481e-04, 4.108078e-01,
0.000000e+00	1.987724e+00, 1.134027e-01, 6.831499e-01, 2.172805e+00, 3.837289e-01, 1.792273e+00, 3.613711e-01, 1.428008e+00, 2.931944e+00, 9.823317e-01, 9.274210e-01, 2.530906e-01, 2.561153e+00, 2.684787e+00, 1.974887e+00, 1.357196e+00, 2.425681e-01, 2.047472e+00, 2.063846e+00, 1.988863e+00,
2.000000e-01	1.400769e+00, 2.946855e-01, 5.892889e-01, 1.053647e+00, 2.184796e-01, 1.054888e+00, 6.121981e-01, 9.907048e-01, 1.807052e+00, 7.052168e-01, 4.801459e-01, 4.682791e-01, 1.707365e+00, 2.085665e+00, 1.487064e+00, 7.114172e-01, 4.261152e-01, 1.523104e+00, 1.188719e+00, 2.348632e+00,
4.000000e-01	1.397153e+00, 3.640256e-01, 5.068801e-01, 7.848101e-01, 2.605402e-01, 6.545887e-01, 6.080398e-01, 8.994731e-01, 1.332445e+00, 5.412119e-01, 4.673199e-01, 5.225433e-01, 1.561776e+00, 2.142735e+00, 1.148103e+00, 4.906329e-01, 3.751540e-01, 1.257702e+00, 6.477104e-01, 1.725239e+00,
6.000000e-01	1.083749e+00, 4.405936e-01, 5.045481e-01, 4.016937e-01, 3.273682e-01, 3.948757e-01, 3.860809e-01, 7.041908e-01, 1.375488e+00, 3.289153e-01, 4.277135e-01, 5.845284e-01, 1.318376e+00, 1.741857e+00, 7.893806e-01, 2.940428e-01, 2.636322e-01, 9.429047e-01, 3.241392e-01, 1.043596e+00,
8.000000e-01	5.499839e-01, 4.539177e-01, 4.531405e-01, 2.375005e-01, 3.925427e-01, 3.042806e-01, 3.822696e-01, 4.998422e-01, 1.057329e+00, 2.937040e-01, 7.426388e-01, 5.888235e-01, 1.069642e+00, 1.229774e+00, 7.564009e-01, 1.458062e-01, 2.376862e-01, 7.112995e-01, 1.673870e-01, 7.361214e-01,
1.000000e+00	2.977946e-01, 6.569897e-01, 4.986306e-01, 1.577926e-01, 4.023940e-01, 3.235957e-01, 2.955666e-01, 5.740484e-01, 7.061928e-01, 4.059117e-01, 8.547694e-01, 5.854661e-01, 1.044625e+00, 5.148445e-01, 5.738947e-01, 8.936675e-02, 1.744625e-01, 6.006174e-01, 1.053040e-01, 6.139014e-01,
1.200000e+00	2.275885e-01, 7.108387e-01, 5.401027e-01, 1.203902e-01, 4.325639e-01, 3.542935e-01, 3.084411e-01, 5.039611e-01, 6.544414e-01, 5.265263e-01, 1.152245e+00, 6.537541e-01, 8.151863e-01, 4.522711e-01, 4.776494e-01, 4.839595e-02, 1.279002e-01, 6.117249e-01, 5.881447e-02, 3.099504e-01,
1.400000e+00	1.227419e-01, 7.229606e-01, 4.809546e-01, 1.358745e-01, 4.028245e-01, 3.646013e-01, 2.801749e-01, 7.426447e-01, 5.242650e-01, 5.732643e-01, 9.610401e-01, 6.814773e-01, 8.716962e-01, 2.773896e-01, 3.963529e-01, 2.747091e-02, 9.536313e-02, 5.540974e-01, 3.097686e-02, 2.306129e-01,
1.600000e+00	8.067253e-02, 7.208568e-01, 5.154353e-01, 2.343729e-01, 4.497806e-01, 4.524555e-01, 2.542008e-01, 6.085114e-01, 4.746554e-01, 8.263184e-01, 1.124920e+00, 6.950590e-01, 9.735449e-01, 2.655864e-01, 2.558305e-01, 1.750600e-02, 5.804652e-02, 7.240967e-01, 1.999598e-02, 1.711967e-01,
1.800000e+00	3.768523e-02, 7.172652e-01, 6.256309e-01, 2.735858e-01, 5.573611e-01, 4.973038e-01, 3.172166e-01, 7.443076e-01, 3.821266e-01, 7.123755e-01, 1.164443e+00, 5.803371e-01, 8.512477e-01, 1.682072e-01, 1.889233e-01, 9.308566e-03, 4.407072e-02, 5.386383e-01, 1.014121e-02, 1.329371e-01,
2.000000e+00	2.967219e-02, 6.983374e-01, 6.506168e-01, 3.638026e-01, 5.130118e-01, 4.995161e-01, 4.030629e-01, 7.588348e-01, 3.383508e-01, 1.017770e+00, 1.237822e+00, 5.646076e-01, 8.289890e-01, 1.027926e-01, 1.533576e-01, 6.660076e-03, 3.858058e-02, 5.195010e-01, 6.254675e-03, 1.202383e-01,
0.000000e+00	2.467219e+00, 6.093976e-01, 1.924301e+00, 5.176337e-01, 2.822232e+00, 1.459553e+00, 2.151558e+00, 6.110575e-01, 9.562823e-01, 1.038197e+00, 3.050691e-01, 5.131304e-01, 2.087770e+00, 4.544111e-01, 1.680990e+00, 4.228260e-01, 3.432003e-01, 2.961270e+00, 7.082423e-01, 1.686973e-01,
2.000000e-01	1.267037e+00, 4.387083e-01, 1.311728e+00, 4.953792e-01, 2.065130e+00, 1.622027e+00, 2.300977e+00, 5.429535e-01, 8.209128e-01, 9.472997e-01, 5.567159e-01, 6.381400e-01, 2.172248e+00, 6.285785e-01, 1.137996e+00, 6.727089e-01, 3.104158e-01, 1.727091e+00, 3.470665e-01, 1.340732e-01,
4.000000e-01	7.303062e-01, 3.180526e-01, 1.002890e+00, 5.056544e-01, 1.724838e+00, 1.304994e+00, 2.045846e+00, 8.020744e-01, 5.708578e-01, 8.880830e-01, 7.484747e-01, 7.096274e-01, 1.384366e+00, 7.260660e-01, 7.046800e-01, 9.822060e-01, 3.084325e-01, 1.388240e+00, 2.445499e-01, 1.167762e-01,
6.000000e-01	5.845221e-01, 2.373718e-01, 6.513924e-01, 4.961839e-01, 1.268459e+00, 1.340621e+00, 1.906757e+00, 5.646248e-01, 6.326860e-01, 1.126387e+00, 9.767576e-01, 6.697067e-01, 1.442186e+00, 5.255949e-01, 5.620361e-01, 9.495053e-01, 3.163124e-01, 1.008507e+00, 1.250974e-01, 8.518154e-02,
8.000000e-01	3.522429e-01, 1.614108e-01, 5.098825e-01, 5.004517e-01, 8.847740e-01, 1.401460e+00, 1.986402e+00, 7.070922e-01, 4.656824e-01, 1.007109e+00, 1.122057e+00, 6.655709e-01, 1.101219e+00, 3.117981e-01, 4.469825e-01, 9.568397e-01, 3.944078e-01, 8.590190e-01, 6.678501e-02, 9.506069e-02,
1.000000e+00	2.005446e-01, 1.089361e-01, 4.202923e-01, 4.960675e-01, 7.610703e-01, 1.238974e+00, 1.683785e+00, 6.925688e-01, 4.241905e-01, 8.592539e-01, 1.218790e+00, 6.844240e-01, 8.012043e-01, 2.132693e-01, 3.856744e-01, 1.035953e+00, 3.981238e-01, 7.244891e-01, 4.268840e-02, 8.102749e-02,
1.200000e+00	1.192103e-01, 8.829173e-02, 3.491989e-01, 3.503485e-01, 7.344391e-01, 1.142060e+00, 2.018563e+00, 7.233576e-01, 3.211788e-01, 8.033567e-01, 1.185465e+00, 7.843069e-01, 8.825916e-01, 1.513322e-01, 2.686133e-01, 8.638613e-01, 5.258025e-01, 6.497004e-01, 3.047215e-02, 1.231414e-01,
1.400000e+00	6.328147e-02, 7.443458e-02, 3.453951e-01, 4.088148e-01, 6.126197e-01, 8.795426e-01, 1.625774e+00, 7.218905e-01, 3.101122e-01, 9.978861e-01, 1.265366e+00, 6.734111e-01, 8.528159e-01, 8.480573e-02, 1.993220e-01, 1.049378e+00, 7.106276e-01, 5.457872e-01, 3.279758e-02, 1.229831e-01,
1.600000e+00	4.633689e-02, 5.133828e-02, 3.401919e-01, 4.946063e-01, 5.520840e-01, 8.132544e-01, 1.540958e+00, 7.357791e-01, 3.899328e-01, 9.083424e-01, 1.402852e+00, 7.161782e-01, 8.220574e-01, 8.306352e-02, 1.637016e-01, 8.521489e-01, 7.253639e-01, 6.189309e-01, 2.859226e-02, 1.431431e-01,
1.800000e+00	3.110346e-02, 4.095698e-02, 2.882039e-01, 3.335634e-01, 4.897741e-01, 7.236352e-01, 1.819382e+00, 7.034914e-01, 3.446564e-01, 9.210676e-01, 1.491008e+00, 9.177330e-01, 8.566569e-01, 5.770952e-02, 1.305499e-01, 8.077860e-01, 6.312960e-01, 5.607036e-01, 3.323498e-02, 1.600799e-01,
2.000000e+00	2.026755e-02, 3.655747e-02, 2.886551e-01, 4.873360e-01, 4.746354e-01, 4.709470e-01, 1.574589e+00, 7.257403e-01, 3.088905e-01, 9.843195e-01, 1.177814e+00, 7.425044e-01, 7.428463e-01, 3.230190e-02, 1.164081e-01, 1.045162e+00, 8.204821e-01, 5.578262e-01, 3.493879e-02, 1.915027e-01,
0.000000e+00	1.675479e+00, 2.604308e+00, 1.834288e+00, 1.311254e+00, 1.818873e+00, 2.511196e+00, 2.212227e+00, 1.744339e+00, 7.881403e-01, 8.501778e-01, 7.871312e-01, 2.661349e+00, 2.291447e+00, 6.844384e-01, 3.134447e+00, 1.210258e+00, 1.294481e+00, 1.210652e+00, 1.397141e+00, 1.849912e+00,
2.000000e-01	1.355416e+00, 2.514134e+00, 1.350189e+00, 1.191292e+00, 1.546236e+00, 1.851732e+00, 2.169404e+00, 1.658994e+00, 8.791895e-01, 8.424472e-01, 8.281557e-01, 1.929806e+00, 1.404947e+00, 6.901243e-01, 1.941382e+00, 1.028177e+00, 1.184794e+00, 5.992030e-01, 1.194829e+00, 1.461989e+00,
4.000000e-01	1.453533e+00, 1.518692e+00, 8.556866e-01, 7.552024e-01, 7.991299e-01, 1.169509e+00, 1.939992e+00, 1.432190e+00, 8.095699e-01, 9.495051e-01, 1.078850e+00, 1.391179e+00, 9.499718e-01, 7.759131e-01, 1.212714e+00, 1.084926e+00, 1.313948e+00, 3.985589e-01, 6.660615e-01, 1.432348e+00,
6.000000e-01	9.434393e-01, 1.038039e+00, 5.080652e-01, 3.286919e-01, 7.549002e-01, 7.156244e-01, 1.638404e+00, 1.208276e+00, 8.287771e-01, 7.274923e-01, 1.115390e+00, 8.964231e-01, 5.839762e-01, 8.134587e-01, 7.783956e-01, 8.792323e-01, 1.017829e+00, 2.746223e-01, 4.045206e-01, 1.386233e+00,
8.000000e-01	5.525159e-01, 1.055587e+00, 4.477136e-01, 2.438207e-01, 4.887951e-01, 3.947721e-01, 1.111973e+00, 8.920737e-01, 6.473479e-01, 9.066063e-01, 1.069618e+00, 7.599397e-01, 4.945723e-01, 6.333892e-01, 5.658107e-01, 7.553608e-01, 9.824616e-01, 3.147206e-01, 2.274740e-01, 1.093935e+00,
1.000000e+00	4.351798e-01, 7.989747e-01, 4.616609e-01, 1.398232e-01, 3.988102e-01, 2.551656e-01, 8.336088e-01, 1.008293e+00, 6.287541e-01, 8.938078e-01, 1.234738e+00, 6.197141e-01, 4.527140e-01, 4.517878e-01, 4.128918e-01, 4.382675e-01, 8.048976e-01, 2.795386e-01, 1.255530e-01, 1.277909e+00,
1.200000e+00	2.244170e-01, 7.104841e-01, 4.440832e-01, 1.473539e-01, 3.558409e-01, 1.585719e-01, 6.912824e-01, 1.026717e+00, 5.131749e-01, 8.558615e-01, 1.331727e+00, 7.393850e-01, 5.845755e-01, 2.663018e-01, 3.180122e-01, 2.509161e-01, 6.067422e-01, 4.460778e-01, 6.959171e-02, 1.233699e+00,
1.400000e+00	1.356413e-01, 8.579762e-01, 5.539745e-01, 2.108905e-01, 3.405066e-01, 8.052567e-02, 5.895321e-01, 1.002773e+00, 4.529998e-01, 1.013572e+00, 1.405844e+00, 6.073336e-01, 6.975532e-01, 2.071660e-01, 2.182422e-01, 1.698542e-01, 4.665699e-01, 5.041207e-01, 3.962422e-02, 7.625025e-01,
1.600000e+00	8.244739e-02, 6.398039e-01, 5.433054e-01, 2.680928e-01, 2.841984e-01, 5.068027e-02, 5.454803e-01, 1.006981e+00, 3.502207e-01, 8.743359e-01, 1.476989e+00, 5.337279e-01, 6.574311e-01, 1.338887e-01, 1.542002e-01, 8.370438e-02, 3.071994e-01, 5.142098e-01, 2.030299e-02, 8.209839e-01,
1.800000e+00	4.682330e-02, 7.366702e-01, 5.899470e-01, 3.652582e-01, 3.759718e-01, 2.928486e-02, 3.667771e-01, 9.396840e-01, 3.744584e-01, 1.026972e+00, 1.096364e+00, 6.324319e-01, 6.280320e-01, 8.663534e-02, 9.501519e-02, 4.878959e-02, 1.801328e-01, 5.905499e-01, 1.344632e-02, 7.589623e-01,
2.000000e+00	3.462312e-02, 7.676392e-01, 4.584403e-01, 4.550581e-01, 2.996021e-01, 2.586338e-02, 3.385123e-01, 8.258191e-01, 3.341678e-01, 1.033058e+00, 1.303601e+00, 7.084876e-01, 6.970652e-01, 6.963582e-02, 9.509259e-02, 2.156472e-02, 1.674134e-01, 5.689305e-01, 6.456204e-03, 6.112244e-01,
0.000000e+00	3.085202e+00, 1.823798e+00, 9.953089e-01, 4.831913e-01, 1.454969e-01, 2.816376e+00, 2.299705e+00, 2.071070e+00, 1.415738e-01, 1.724977e+00, 3.406203e-01, 1.949105e+00, 1.231335e+00, 1.623526e+00, 6.714477e-01, 6.745162e-01, 7.722697e-01, 4.440744e-01, 2.630172e+00, 2.030868e+00,
2.000000e-01	2.606431e+00, 1.797926e+00, 7.443909e-01, 2.776240e-01, 1.115910e-01, 2.495684e+00, 1.814280e+00, 1.667652e+00, 3.894707e-01, 9.715104e-01, 3.193045e-01, 1.560129e+00, 7.915061e-01, 1.382719e+00, 5.728516e-01, 4.648543e-01, 5.745245e-01, 5.022539e-01, 1.638644e+00, 1.717776e+00,
4.000000e-01	1.837939e+00, 1.285855e+00, 6.345783e-01, 1.865469e-01, 8.158852e-02, 1.767919e+00, 1.333656e+00, 1.914295e+00, 5.934762e-01, 6.409055e-01, 3.152745e-01, 1.097736e+00, 5.336734e-01, 1.012132e+00, 5.765910e-01, 2.628679e-01, 5.428441e-01, 5.286279e-01, 7.508935e-01, 1.408928e+00,
6.000000e-01	1.224452e+00, 7.720643e-01, 5.075986e-01, 1.087368e-01, 5.896293e-02, 1.441028e+00, 1.022853e+00, 1.492712e+00, 4.850816e-01, 5.155766e-01, 4.780422e-01, 8.285665e-01, 4.752250e-01, 1.028602e+00, 5.155928e-01, 1.477884e-01, 4.197674e-01, 5.014943e-01, 4.660947e-01, 1.549142e+00,
8.000000e-01	9.421802e-01, 6.122322e-01, 5.795772e-01, 7.413798e-02, 6.227172e-02, 7.468109e-01, 1.081839e+00, 1.019729e+00, 4.501490e-01, 4.122479e-01, 5.915271e-01, 8.106739e-01, 5.107035e-01, 1.061101e+00, 5.562828e-01, 7.021858e-02, 2.609617e-01, 6.355937e-01, 2.701905e-01, 1.266732e+00,
1.000000e+00	6.354341e-01, 6.751378e-01, 6.676148e-01, 4.415522e-02, 5.570086e-02, 4.011287e-01, 7.929459e-01, 1.260750e+00, 4.467159e-01, 5.229924e-01, 9.179973e-01, 6.118069e-01, 5.922391e-01, 7.594909e-01, 4.759073e-01, 4.421170e-02, 1.928732e-01, 4.822031e-01, 1.308438e-01, 1.257323e+00,
1.200000e+00	3.799668e-01, 6.573939e-01, 5.941193e-01, 3.014906e-02, 7.467879e-02, 3.089699e-01, 4.996431e-01, 1.282368e+00, 3.870879e-01, 6.439914e-01, 1.168881e+00, 7.156132e-01, 6.575325e-01, 4.293816e-01, 3.977927e-01, 2.748137e-02, 1.480807e-01, 6.967812e-01, 6.826219e-02, 1.202172e+00,
1.400000e+00	2.233803e-01, 6.697437e-01, 5.781630e-01, 5.799453e-02, 1.215060e-01, 1.914359e-01, 4.148332e-01, 1.110225e+00, 3.705788e-01, 8.017507e-01, 1.096351e+00, 8.007179e-01, 6.315217e-01, 3.099489e-01, 3.390155e-01, 1.430056e-02, 9.989861e-02, 5.255963e-01, 4.551565e-02, 1.199468e+00,
1.600000e+00	1.415497e-01, 8.211123e-01, 5.455751e-01, 1.135029e-01, 1.841791e-01, 1.025274e-01, 3.691871e-01, 9.527228e-01, 3.260285e-01, 7.673315e-01, 1.339160e+00, 6.814283e-01, 6.425599e-01, 2.682791e-01, 2.371440e-01, 8.875577e-03, 7.135134e-02, 5.734734e-01, 2.475241e-02, 8.597180e-01,
1.800000e+00	8.512519e-02, 7.108411e-01, 5.272689e-01, 2.576486e-01, 1.934217e-01, 5.532946e-02, 2.591444e-01, 9.676850e-01, 3.197792e-01, 9.397535e-01, 1.198728e+00, 7.760125e-01, 6.651295e-01, 1.726476e-01, 1.967484e-01, 4.342571e-03, 5.859302e-02, 6.415338e-01, 1.219027e-02, 7.883143e-01,
2.000000e+00	5.828220e-02, 8.380116e-01, 4.738452e-01, 2.702634e-01, 2.380821e-01, 3.084566e-02, 2.542207e-01, 8.141059e-01, 2.812171e-01, 7.080763e-01, 1.264992e+00, 7.258204e-01, 7.352516e-01, 1.198525e-01, 1.591675e-01, 2.994488e-03, 5.446487e-02, 5.589068e-01, 7.142440e-03, 6.683024e-01,
0.000000e+00	1.863975e+00, 2.732969e-01, 9.596075e-02, 1.311789e+00, 1.469046e+00, 7.694943e-01, 8.846500e-01, 9.994378e-01, 2.123597e+00, 1.468127e+00, 1.967995e+00, 2.778764e+00, 3.064980e+00, 2.286038e+00, 9.198344e-01, 4.077585e-02, 3.084620e+00, 6.507989e-01, 3.046888e+00, 1.009140e+00,
2.000000e-01	1.525244e+00, 3.894736e-01, 2.831539e-01, 7.261640e-01, 1.180052e+00, 9.251655e-01, 7.266723e-01, 9.192430e-01, 2.153151e+00, 9.886199e-01, 1.259823e+00, 2.391622e+00, 2.311228e+00, 1.994788e+00, 6.895594e-01, 4.496711e-01, 2.062230e+00, 3.209895e-01, 1.932603e+00, 7.109579e-01,
4.000000e-01	1.615277e+00, 4.024508e-01, 4.362956e-01, 4.386196e-01, 8.960332e-01, 9.169687e-01, 6.193999e-01, 9.671899e-01, 1.855838e+00, 6.127121e-01, 1.140618e+00, 1.685148e+00, 1.357503e+00, 1.621380e+00, 3.938101e-01, 3.209070e-01, 1.730175e+00, 1.770968e-01, 1.357745e+00, 6.926996e-01,
6.000000e-01	1.045498e+00, 5.353533e-01, 4.649204e-01, 2.759440e-01, 7.769284e-01, 1.021501e+00, 5.058631e-01, 8.315481e-01, 1.750456e+00, 4.188624e-01, 7.395731e-01, 1.396891e+00, 1.100743e+00, 1.669293e+00, 3.533500e-01, 2.159576e-01, 1.311981e+00, 1.239932e-01, 9.618587e-01, 7.204851e-01,
8.000000e-01	6.429848e-01, 5.575832e-01, 4.679905e-01, 2.121379e-01, 5.197320e-01, 9.924598e-01, 3.178755e-01, 6.823387e-01, 1.666769e+00, 3.564042e-01, 7.555073e-01, 1.155770e+00, 8.514705e-01, 9.140802e-01, 3.969479e-01, 1.124878e-01, 7.869249e-01, 1.890480e-01, 8.191763e-01, 6.575021e-01,
1.000000e+00	4.163006e-01, 6.673985e-01, 4.696426e-01, 1.288553e-01, 5.078889e-01, 9.855784e-01, 2.666491e-01, 7.990097e-01, 1.223657e+00, 4.205093e-01, 9.082112e-01, 9.530669e-01, 1.012244e+00, 7.089354e-01, 4.398596e-01, 6.827371e-02, 7.011220e-01, 3.498556e-01, 4.736392e-01, 5.707558e-01,
1.200000e+00	3.100370e-01, 7.196561e-01, 4.746013e-01, 7.456393e-02, 4.130774e-01, 6.244655e-01, 2.929511e-01, 8.068525e-01, 1.239210e+00, 5.979878e-01, 1.016994e+00, 9.901013e-01, 1.011925e+00, 4.456425e-01, 3.346090e-01, 3.737782e-02, 4.912142e-01, 4.586715e-01, 3.200010e-01, 5.407998e-01,
1.400000e+00	1.582785e-01, 7.362644e-01, 5.721677e-01, 5.984344e-02, 3.937356e-01, 6.134877e-01, 2.300497e-01, 7.686664e-01, 1.020731e+00, 6.546171e-01, 1.281187e+00, 7.635535e-01, 9.302540e-01, 4.054789e-01, 2.662973e-01, 2.200356e-02, 3.195485e-01, 5.418196e-01, 1.437700e-01, 4.207366e-01,
1.600000e+00	1.137101e-01, 7.359122e-01, 5.877701e-01, 1.291942e-01, 4.421287e-01, 3.384081e-01, 1.714911e-01, 9.676570e-01, 8.518295e-01, 7.926466e-01, 1.197012e+00, 6.141231e-01, 8.936402e-01, 2.417956e-01, 2.271352e-01, 1.098168e-02, 2.703031e-01, 5.391237e-01, 8.379538e-02, 3.840603e-01,
1.800000e+00	5.680106e-02, 6.750268e-01, 5.540134e-01, 2.545360e-01, 3.931283e-01, 2.047103e-01, 1.582739e-01, 8.193488e-01, 6.656319e-01, 9.282020e-01, 1.316491e+00, 7.450951e-01, 9.235674e-01, 1.492535e-01, 1.569754e-01, 6.191552e-03, 2.095326e-01, 6.101998e-01, 5.109710e-02, 3.287991e-01,
2.000000e+00	2.731540e-02, 6.943588e-01, 5.204419e-01, 3.284323e-01, 4.948134e-01, 2.274900e-01, 1.580508e-01, 8.728544e-01, 6.730584e-01, 9.739943e-01, 1.565543e+00, 7.616337e-01, 7.977000e-01, 1.115755e-01, 1.466863e-01, 4.057651e-03, 1.154584e-01, 6.438769e-01, 2.918127e-02, 3.612438e-01,
0.000000e+00	2.921461e+00, 2.575472e+00, 1.910332e+00, 6.643158e-01, 1.189919e+00, 6.768084e-01, 1.922578e-01, 2.702109e+00, 2.871290e+00, 1.008930e+00, 7.241538e-01, 1.192720e+00, 3.047651e+00, 8.057433e-01, 1.551031e+00, 2.999651e+00, 2.640026e-01, 2.724728e-01, 1.906277e+00, 3.337740e-02,
2.000000e-01	2.039264e+00, 2.030825e+00, 1.185486e+00, 3.284797e-01, 6.610058e-01, 9.704834e-01, 1.813752e-01, 2.567293e+00, 2.060706e+00, 9.694201e-01, 5.812318e-01, 8.650333e-01, 1.830036e+00, 6.858396e-01, 1.109626e+00, 1.726539e+00, 5.817680e-01, 4.702094e-01, 7.790377e-01, 4.371701e-01,
4.000000e-01	1.107053e+00, 1.865033e+00, 7.413714e-01, 2.491435e-01, 7.394366e-01, 9.629566e-01, 1.520910e-01, 1.557335e+00, 1.685142e+00, 9.016813e-01, 5.677161e-01, 6.036813e-01, 1.181702e+00, 1.011809e+00, 7.249426e-01, 9.287963e-01, 7.765604e-01, 5.031603e-01, 4.788123e-01, 8.070819e-01,
6.000000e-01	6.224704e-01, 1.576845e+00, 5.408761e-01, 1.535999e-01, 3.579748e-01, 8.646554e-01, 2.648615e-01, 1.567638e+00, 1.178039e+00, 8.201570e-01, 7.473196e-01, 3.400996e-01, 8.371538e-01, 6.785511e-01, 7.770734e-01, 5.545622e-01, 7.154051e-01, 4.446771e-01, 3.043383e-01, 8.861587e-01,
8.000000e-01	4.396913e-01, 1.125365e+00, 5.833309e-01, 1.006801e-01, 3.444772e-01, 4.342380e-01, 3.067948e-01, 1.384781e+00, 8.992567e-01, 9.431130e-01, 8.241876e-01, 2.633551e-01, 4.446088e-01, 5.480029e-01, 5.473222e-01, 3.091380e-01, 5.568462e-01, 5.597283e-01, 1.974477e-01, 9.797408e-01,
1.000000e+00	2.898451e-01, 1.304468e+00, 5.231727e-01, 7.191132e-02, 1.915111e-01, 3.100832e-01, 3.713354e-01, 1.161771e+00, 5.390769e-01, 9.291588e-01, 9.905280e-01, 2.104576e-01, 3.597080e-01, 3.207758e-01, 4.793089e-01, 1.256858e-01, 3.537396e-01, 5.171479e-01, 9.135594e-02, 1.116038e+00,
1.200000e+00	1.442427e-01, 1.163693e+00, 6.105349e-01, 1.529647e-01, 1.709288e-01, 1.819816e-01, 3.295237e-01, 1.212921e+00, 5.490432e-01, 8.675383e-01, 1.162587e+00, 1.835732e-01, 2.503632e-01, 2.007464e-01, 3.009054e-01, 1.027265e-01, 2.793739e-01, 5.754293e-01, 4.677267e-02, 1.227145e+00,
1.400000e+00	1.232482e-01, 9.932940e-01, 5.084705e-01, 2.244225e-01, 1.723034e-01, 9.217854e-02, 4.376393e-01, 1.285836e+00, 3.789662e-01, 9.673683e-01, 1.130985e+00, 1.977674e-01, 3.129717e-01, 1.522301e-01, 2.140398e-01, 5.987381e-02, 2.020205e-01, 5.228757e-01, 2.782361e-02, 1.032252e+00,
1.600000e+00	5.857964e-02, 9.532779e-01, 4.919517e-01, 3.604108e-01, 1.644053e-01, 6.080023e-02, 5.520672e-01, 1.020672e+00, 3.141858e-01, 9.740091e-01, 1.244266e+00, 2.961046e-01, 3.432941e-01, 9.158773e-02, 1.774720e-01, 2.969269e-02, 1.617812e-01, 4.675446e-01, 1.526243e-02, 1.082428e+00,
1.800000e+00	4.405741e-02, 7.341722e-01, 5.442850e-01, 4.250932e-01, 2.342813e-01, 3.383422e-02, 5.529909e-01, 1.086260e+00, 2.167672e-01, 8.705055e-01, 1.337229e+00, 3.179774e-01, 4.087371e-01, 7.108955e-02, 1.264908e-01, 1.876372e-02, 9.969619e-02, 5.526443e-01, 7.301182e-03, 9.208521e-01,
2.000000e+00	2.374548e-02, 7.455489e-01, 5.344285e-01, 4.681733e-01, 2.510015e-01, 2.086399e-02, 6.433370e-01, 1.005404e+00, 2.092402e-01, 9.275717e-01, 1.113812e+00, 5.019321e-01, 4.198539e-01, 4.834091e-02, 1.061521e-01, 1.013402e-02, 7.041186e-02, 4.947679e-01, 3.962913e-03, 7.445162e-01,
0.000000e+00	1.325544e+00, 2.172972e+00, 4.571459e-01, 4.057435e-01, 6.955197e-01, 1.722727e+00, 6.642187e-01, 9.890986e-01, 3.223307e-02, 1.419223e+00, 2.729067e+00, 5.346035e-01, 1.568959e+00, 2.219126e+00, 6.590231e-01, 2.725625e+00, 3.459778e-01, 2.355597e+00, 3.855334e-01, 9.818820e-02,
2.000000e-01	7.903756e-01, 1.846231e+00, 3.292476e-01, 4.709746e-01, 5.973374e-01, 1.638025e+00, 6.464033e-01, 1.023937e+00, 4.969820e-02, 9.124979e-01, 1.723174e+00, 3.885193e-01, 9.648767e-01, 1.438616e+00, 3.729272e-01, 1.715632e+00, 6.199940e-01, 1.586892e+00, 2.576672e-01, 4.059433e-01,
4.000000e-01	5.433059e-01, 1.397445e+00, 2.036201e-01, 5.232570e-01, 4.606984e-01, 1.223110e+00, 8.875877e-01, 1.054172e+00, 4.576609e-02, 6.562318e-01, 1.134872e+00, 2.364642e-01, 5.344208e-01, 9.797786e-01, 2.737554e-01, 1.198301e+00, 1.191699e+00, 1.167427e+00, 1.505370e-01, 4.348546e-01,
6.000000e-01	3.338303e-01, 1.143983e+00, 2.745406e-01, 3.200329e-01, 3.789403e-01, 8.688979e-01, 1.086182e+00, 1.095128e+00, 4.544031e-02, 6.861747e-01, 1.023759e+00, 2.064652e-01, 4.535883e-01, 7.808079e-01, 2.025171e-01, 6.775225e-01, 7.259852e-01, 9.912263e-01, 8.112309e-02, 5.429832e-01,
8.000000e-01	1.823606e-01, 8.797344e-01, 3.115372e-01, 1.684808e-01, 3.492534e-01, 6.822469e-01, 9.972180e-01, 9.169630e-01, 3.759346e-02, 7.093039e-01, 1.003737e+00, 2.090513e-01, 3.706314e-01, 5.418757e-01, 2.249210e-01, 3.834195e-01, 6.787862e-01, 6.567149e-01, 3.833194e-02, 5.580760e-01,
1.000000e+00	1.219377e-01, 7.866838e-01, 4.603900e-01, 1.988980e-01, 3.933168e-01, 3.966807e-01, 1.314837e+00, 1.044443e+00, 3.901134e-02, 8.552874e-01, 1.046106e+00, 3.480216e-01, 5.129647e-01, 2.887613e-01, 2.202133e-01, 2.384127e-01, 4.686025e-01, 6.264502e-01, 2.671250e-02, 5.231553e-01,
1.200000e+00	8.408654e-02, 6.169430e-01, 4.037856e-01, 2.228046e-01, 3.408406e-01, 3.116089e-01, 9.634315e-01, 1.013098e+00, 3.760609e-02, 8.507161e-01, 1.272147e+00, 4.184373e-01, 5.727805e-01, 2.455039e-01, 1.636517e-01, 1.662639e-01, 3.405697e-01, 5.393164e-01, 1.564433e-02, 4.856360e-01,
1.400000e+00	4.836486e-02, 5.232081e-01, 5.782089e-01, 3.748665e-01, 3.625674e-01, 1.961447e-01, 8.920303e-01, 8.772878e-01, 5.315733e-02, 1.017016e+00, 1.341072e+00, 5.554738e-01, 7.488084e-01, 1.716475e-01, 1.590025e-01, 1.411473e-01, 3.104694e-01, 7.313416e-01, 6.786527e-03, 3.960819e-01,
1.600000e+00	2.833496e-02, 5.887467e-01, 4.706250e-01, 4.484151e-01, 3.379702e-01, 1.167177e-01, 8.050386e-01, 9.482473e-01, 1.001493e-01, 8.401281e-01, 1.431232e+00, 6.401913e-01, 6.344083e-01, 1.151009e-01, 1.171238e-01, 8.567801e-02, 1.840165e-01, 5.997959e-01, 4.104450e-03, 3.787222e-01,
1.800000e+00	1.919831e-02, 6.165814e-01, 4.421624e-01, 5.171747e-01, 3.743360e-01, 1.334068e-01, 7.079090e-01, 9.445590e-01, 1.134134e-01, 9.708721e-01, 1.366118e+00, 7.218563e-01, 6.884358e-01, 7.740357e-02, 9.469937e-02, 4.945476e-02, 1.261706e-01, 6.182082e-01, 2.585445e-03, 3.012814e-01,
2.000000e+00	1.142446e-02, 5.191905e-01, 6.177871e-01, 5.333724e-01, 4.473775e-01, 1.195599e-01, 7.220420e-01, 8.121736e-01, 1.190754e-01, 9.381410e-01, 1.466491e+00, 5.119844e-01, 6.842053e-01, 4.974999e-02, 7.606957e-02, 3.734617e-02, 1.002952e-01, 5.436529e-01, 1.576805e-03, 3.543199e-01,
0.000000e+00	5.161559e-01, 4.097100e-01, 2.025802e+00, 1.519312e+00, 1.707794e+00, 2.653955e-01, 1.085158e+00, 1.102964e+00, 2.644415e+00, 1.985375e+00, 2.631481e+00, 1.581621e+00, 2.707273e+00, 2.641777e+00, 1.337065e+00, 5.756254e-01, 9.969536e-01, 2.248875e+00, 2.644591e+00, 1.649405e-02,
2.000000e-01	7.743577e-01, 4.183079e-01, 1.208078e+00, 1.050492e+00, 1.166361e+00, 7.223012e-01, 8.675639e-01, 1.650688e+00, 1.880873e+00, 1.148261e+00, 1.704769e+00, 1.196413e+00, 1.958574e+00, 1.512416e+00, 7.294303e-01, 7.201309e-01, 9.159439e-01, 1.537259e+00, 1.864004e+00, 4.187374e-01,
4.000000e-01	5.356837e-01, 4.214136e-01, 9.744580e-01, 1.005209e+00, 6.629585e-01, 7.194798e-01, 7.898986e-01, 1.400720e+00, 1.779747e+00, 7.725685e-01, 1.148406e+00, 1.106404e+00, 1.228928e+00, 1.174510e+00, 3.991871e-01, 6.040860e-01, 6.047242e-01, 9.916830e-01, 8.495425e-01, 6.590337e-01,
6.000000e-01	3.586161e-01, 5.033284e-01, 5.746028e-01, 6.531581e-01, 5.104005e-01, 4.510627e-01, 7.007644e-01, 1.115848e+00, 1.258379e+00, 7.196368e-01, 1.118328e+00, 8.900403e-01, 1.329485e+00, 7.528513e-01, 3.434635e-01, 4.241867e-01, 4.223917e-01, 8.552739e-01, 5.285224e-01, 7.441984e-01,
8.000000e-01	2.057415e-01, 5.788032e-01, 5.476028e-01, 4.578834e-01, 4.657208e-01, 2.587434e-01, 5.953492e-01, 9.644505e-01, 1.351065e+00, 6.674210e-01, 1.099970e+00, 8.910717e-01, 1.103079e+00, 6.502446e-01, 2.576927e-01, 2.122216e-01, 2.931581e-01, 6.760180e-01, 2.782296e-01, 9.156259e-01,
1.000000e+00	1.400262e-01, 5.618410e-01, 4.905913e-01, 4.690227e-01, 4.215513e-01, 1.670338e-01, 4.387427e-01, 7.774855e-01, 1.196556e+00, 8.018544e-01, 1.249773e+00, 7.013661e-01, 9.541023e-01, 3.653985e-01, 2.098865e-01, 1.265459e-01, 2.865722e-01, 7.630270e-01, 1.306453e-01, 5.684340e-01,
1.200000e+00	7.080430e-02, 6.806852e-01, 6.180930e-01, 4.103357e-01, 4.388995e-01, 1.077732e-01, 3.416390e-01, 9.453655e-01, 9.088270e-01, 8.208033e-01, 1.444118e+00, 7.207602e-01, 9.714421e-01, 2.685531e-01, 2.001125e-01, 5.855485e-02, 1.701653e-01, 5.909883e-01, 7.254643e-02, 6.015918e-01,
1.400000e+00	4.916931e-02, 7.199069e-01, 5.758365e-01, 4.164334e-01, 4.035358e-01, 7.644542e-02, 2.904660e-01, 9.125838e-01, 6.931592e-01, 9.637852e-01, 1.140727e+00, 6.075716e-01, 9.085714e-01, 1.759522e-01, 1.386146e-01, 3.624818e-02, 1.088876e-01, 5.622683e-01, 5.522883e-02, 4.501229e-01,
1.600000e+00	3.041554e-02, 7.381120e-01, 5.090811e-01, 4.971166e-01, 3.886682e-01, 5.748025e-02, 3.068879e-01, 8.859728e-01, 7.383837e-01, 8.606443e-01, 1.236763e+00, 7.699816e-01, 8.675970e-01, 1.285287e-01, 1.128613e-01, 2.494903e-02, 1.003790e-01, 6.173132e-01, 2.297629e-02, 4.186439e-01,
1.800000e+00	2.317139e-02, 7.627839e-01, 5.269221e-01, 4.947700e-01, 4.661911e-01, 5.588077e-02, 2.149608e-01, 7.996550e-01, 4.809654e-01, 9.098442e-01, 1.285051e+00, 8.583706e-01, 7.833203e-01, 7.744332e-02, 9.201454e-02, 1.425206e-02, 7.540742e-02, 6.688019e-01, 1.449721e-02, 3.916645e-01,
2.000000e+00	1.227826e-02, 7.583044e-01, 4.886106e-01, 4.885479e-01, 4.242350e-01, 8.407310e-02, 2.518959e-01, 7.940302e-01, 4.233447e-01, 1.158972e+00, 1.574120e+00, 7.383112e-01, 7.620866e-01, 6.141872e-02, 6.581947e-02, 7.730539e-03, 5.580255e-02, 5.420441e-01, 6.860322e-03, 2.559379e-01,
0.000000e+00	1.064034e+00, 2.302075e+00, 2.087478e+00, 2.060670e+00, 3.572482e-03, 1.160844e+00, 1.358536e+00, 2.335879e+00, 5.837452e-01, 1.621719e+00, 1.332597e+00, 2.012254e-01, 1.751403e+00, 2.943164e+00, 1.608957e-01, 2.703147e-01, 2.544153e+00, 2.655293e-01, 2.268067e+00, 1.451647e+00,
2.000000e-01	1.195680e+00, 1.508041e+00, 1.180358e+00, 1.346748e+00, 3.251275e-03, 6.277248e-01, 1.342797e+00, 1.820339e+00, 4.866963e-01, 9.586478e-01, 7.553824e-01, 1.495677e-01, 1.248933e+00, 1.787922e+00, 1.842839e-01, 2.037177e-01, 2.150954e+00, 1.526865e-01, 1.664913e+00, 1.098377e+00,
4.000000e-01	1.082437e+00, 1.142638e+00, 9.858009e-01, 1.000019e+00, 7.452033e-03, 5.561360e-01, 1.327048e+00, 1.386433e+00, 3.323083e-01, 7.936483e-01, 6.119504e-01, 1.408647e-01, 7.822216e-01, 1.705935e+00, 2.737100e-01, 8.894884e-02, 1.623817e+00, 8.292401e-02, 1.215589e+00, 1.334023e+00,
6.000000e-01	1.249040e+00, 7.947216e-01, 8.759327e-01, 5.017201e-01, 4.076015e-02, 3.773351e-01, 1.465430e+00, 1.235430e+00, 2.072036e-01, 5.176531e-01, 4.823876e-01, 2.080955e-01, 6.874042e-01, 1.328736e+00, 3.035622e-01, 7.005428e-02, 1.211182e+00, 5.167213e-02, 7.923164e-01, 9.918513e-01,
8.000000e-01	8.393511e-01, 6.588562e-01, 7.604049e-01, 3.515962e-01, 1.463921e-01, 3.027423e-01, 1.079173e+00, 6.749581e-01, 1.780942e-01, 3.747646e-01, 6.204623e-01, 2.929315e-01, 6.715303e-01, 1.104408e+00, 3.221860e-01, 3.814793e-02, 9.017861e-01, 1.771699e-01, 7.380123e-01, 9.798895e-01,
1.000000e+00	4.884895e-01, 5.113617e-01, 6.169443e-01, 2.053141e-01, 2.177737e-01, 2.548238e-01, 1.250099e+00, 6.445649e-01, 1.847716e-01, 3.914506e-01, 6.965632e-01, 4.783043e-01, 6.962385e-01, 6.643518e-01, 4.266172e-01, 2.453894e-02, 5.599467e-01, 3.327522e-01, 3.727954e-01, 6.950851e-01,
1.200000e+00	3.341221e-01, 4.539847e-01, 6.014278e-01, 1.470245e-01, 2.902431e-01, 2.491856e-01, 9.715847e-01, 6.874686e-01, 1.368996e-01, 5.583533e-01, 1.060476e+00, 5.724225e-01, 7.647877e-01, 5.593212e-01, 4.070641e-01, 1.444232e-02, 4.804779e-01, 4.275582e-01, 1.937620e-01, 5.422905e-01,
1.400000e+00	1.811755e-01, 5.053301e-01, 3.673052e-01, 9.864254e-02, 3.528675e-01, 2.678763e-01, 8.222143e-01, 6.973191e-01, 1.474501e-01, 6.942093e-01, 1.280064e+00, 5.894533e-01, 7.553632e-01, 3.201316e-01, 3.219208e-01, 1.016729e-02, 4.356464e-01, 4.901149e-01, 1.089719e-01, 3.453091e-01,
1.600000e+00	1.373513e-01, 4.759160e-01, 6.240893e-01, 1.200351e-01, 4.247523e-01, 2.991475e-01, 5.574523e-01, 7.170165e-01, 1.665425e-01, 7.557140e-01, 1.299993e+00, 7.658648e-01, 8.506735e-01, 2.752628e-01, 2.495054e-01, 8.523354e-03, 2.229079e-01, 4.316131e-01, 6.348169e-02, 2.403678e-01,
1.800000e+00	7.789864e-02, 6.497864e-01, 6.497089e-01, 1.942725e-01, 3.923530e-01, 3.831141e-01, 5.171019e-01, 7.292076e-01, 1.731596e-01, 7.187185e-01, 1.172641e+00, 6.711168e-01, 6.533085e-01, 1.609298e-01, 2.086628e-01, 5.934922e-03, 2.002105e-01, 5.466697e-01, 3.503694e-02, 2.295895e-01,
2.000000e+00	4.659260e-02, 5.411237e-01, 4.487311e-01, 2.873177e-01, 4.352341e-01, 4.217326e-01, 4.990181e-01, 7.537383e-01, 1.921461e-01, 1.034684e+00, 1.739847e+00, 6.972581e-01, 7.939787e-01, 1.156071e-01, 1.222077e-01, 4.990985e-03, 1.466284e-01, 5.553913e-01, 2.046507e-02, 2.148918e-01,
0.000000e+00	1.640646e+00, 2.166031e+00, 2.528085e+00, 3.448995e+00, 1.548464e+00, 2.619601e+00, 8.339905e-01, 1.891226e+00, 1.996766e+00, 1.684437e+00, 2.830447e+00, 8.722896e-01, 3.282476e-01, 3.064194e-03, 1.889229e-01, 4.022114e-02, 2.871096e+00, 5.290178e-01, 3.042275e+00, 1.994936e+00,
2.000000e-01	1.418670e+00, 1.695064e+00, 1.784365e+00, 2.164071e+00, 1.382869e+00, 1.393088e+00, 1.090893e+00, 1.550909e+00, 1.844352e+00, 1.385559e+00, 2.427614e+00, 5.457555e-01, 1.911071e-01, 3.276194e-01, 8.701214e-02, 4.625786e-01, 2.004767e+00, 2.610188e-01, 1.653470e+00, 1.398002e+00,
4.000000e-01	1.262385e+00, 1.583106e+00, 1.244279e+00, 1.387298e+00, 6.776042e-01, 8.344945e-01, 1.135197e+00, 1.528334e+00, 1.217323e+00, 1.200209e+00, 1.945397e+00, 3.558066e-01, 1.266021e-01, 4.557341e-01, 6.601470e-02, 7.780792e-01, 1.430727e+00, 1.337425e-01, 1.356494e+00, 1.597783e+00,
6.000000e-01	1.189235e+00, 1.202142e+00, 8.482136e-01, 9.124407e-01, 5.920224e-01, 6.226333e-01, 1.131212e+00, 1.177136e+00, 7.801480e-01, 1.026888e+00, 1.565061e+00, 2.758723e-01, 9.018684e-02, 6.062910e-01, 3.321582e-02, 8.754801e-01, 1.124088e+00, 1.045445e-01, 6.655841e-01, 1.294889e+00,
8.000000e-01	1.131475e+00, 9.012797e-01, 6.124569e-01, 6.493209e-01, 4.437786e-01, 3.098821e-01, 1.413582e+00, 1.241678e+00, 7.260936e-01, 9.322749e-01, 1.121669e+00, 3.151544e-01, 1.954516e-01, 5.927153e-01, 4.337999e-02, 7.997735e-01, 8.115324e-01, 1.886148e-01, 3.108038e-01, 1.325555e+00,
1.000000e+00	6.192537e-01, 5.947860e-01, 5.704436e-01, 4.480218e-01, 3.550699e-01, 1.906305e-01, 1.261838e+00, 1.309029e+00, 5.462093e-01, 1.207602e+00, 1.109628e+00, 4.530505e-01, 3.216154e-01, 4.947120e-01, 1.100939e-01, 4.800864e-01, 6.753516e-01, 2.329786e-01, 2.781917e-01, 1.047906e+00,
1.200000e+00	4.111168e-01, 6.068280e-01, 4.385987e-01, 2.375253e-01, 2.776171e-01, 1.193020e-01, 9.675167e-01, 1.042833e+00, 4.863582e-01, 1.076124e+00, 1.261342e+00, 4.967623e-01, 5.123227e-01, 3.433015e-01, 1.133492e-01, 2.671124e-01, 4.760194e-01, 4.385919e-01, 1.273543e-01, 1.163397e+00,
1.400000e+00	2.702405e-01, 6.890911e-01, 5.999751e-01, 2.408714e-01, 3.338864e-01, 7.437016e-02, 7.716546e-01, 7.927024e-01, 3.552675e-01, 9.082537e-01, 1.306159e+00, 5.719733e-01, 5.299092e-01, 2.395925e-01, 1.376830e-01, 1.648332e-01, 4.109412e-01, 4.773518e-01, 6.675947e-02, 1.029614e+00,
1.600000e+00	1.521150e-01, 7.172286e-01, 4.994752e-01, 2.441581e-01, 2.288001e-01, 4.051738e-02, 5.390169e-01, 9.169047e-01, 2.799961e-01, 1.137921e+00, 1.218435e+00, 6.034533e-01, 6.349781e-01, 1.763144e-01, 1.153194e-01, 9.164325e-02, 3.246152e-01, 5.541483e-01, 4.114845e-02, 7.320849e-01,
1.800000e+00	7.919174e-02, 5.561845e-01, 5.800515e-01, 3.147321e-01, 3.201161e-01, 2.738241e-02, 4.769412e-01, 8.563049e-01, 3.091178e-01, 1.002314e+00, 1.275490e+00, 6.672784e-01, 6.574050e-01, 9.545074e-02, 1.124886e-01, 4.767809e-02, 2.462374e-01, 5.317724e-01, 2.449711e-02, 6.794369e-01,
2.000000e+00	5.231270e-02, 7.426752e-01, 5.237061e-01, 4.899442e-01, 3.672020e-01, 2.261879e-02, 4.037399e-01, 9.681460e-01, 2.385845e-01, 9.989578e-01, 1.575102e+00, 6.682111e-01, 8.091338e-01, 7.314526e-02, 8.420490e-02, 3.108662e-02, 1.807012e-01, 5.186236e-01, 1.284981e-02, 5.818620e-01,
0.000000e+00	3.323863e-01, 3.014028e-02, 1.233082e+00, 5.893757e-01, 2.456432e-01, 4.497289e-01, 2.158847e-01, 2.963746e+00, 1.846545e+00, 1.392234e+00, 2.168178e-01, 1.407876e+00, 2.646250e+00, 1.184942e-01, 4.235905e-02, 1.976851e-01, 1.104900e+00, 1.005202e+00, 2.610661e+00, 2.032874e+00,
2.000000e-01	6.585800e-01, 1.959081e-01, 8.486034e-01, 5.377867e-01, 1.425342e-01, 3.358340e-01, 1.339822e-01, 2.013107e+00, 1.802395e+00, 1.234574e+00, 6.347260e-01, 1.104610e+00, 1.850364e+00, 7.862958e-02, 2.165083e-01, 1.303089e-01, 7.120712e-01, 8.090960e-01, 1.665237e+00, 2.241955e+00,
4.000000e-01	8.090094e-01, 3.999157e-01, 5.957673e-01, 4.542741e-01, 1.018056e-01, 2.094592e-01, 1.169979e-01, 1.619212e+00, 1.416298e+00, 1.175322e+00, 8.987992e-01, 1.220987e+00, 1.424875e+00, 1.114230e-01, 2.938377e-01, 6.949393e-02, 4.680696e-01, 7.064437e-01, 7.561305e-01, 1.769350e+00,
6.000000e-01	8.272972e-01, 4.706772e-01, 6.810442e-01, 3.907833e-01, 6.568964e-02, 9.918177e-02, 9.446121e-02, 1.498954e+00, 1.006915e+00, 1.048024e+00, 1.122192e+00, 9.171746e-01, 1.497700e+00, 1.392398e-01, 3.653149e-01, 3.752915e-02, 3.360319e-01, 7.464011e-01, 4.238138e-01, 1.574556e+00,
8.000000e-01	4.787211e-01, 4.579043e-01, 4.910174e-01, 4.883881e-01, 7.813663e-02, 7.733562e-02, 6.627996e-02, 1.138141e+00, 9.083291e-01, 1.044701e+00, 1.046864e+00, 8.976353e-01, 9.882621e-01, 1.269873e-01, 2.330187e-01, 2.310385e-02, 2.582649e-01, 6.459693e-01, 1.973714e-01, 1.410659e+00,
1.000000e+00	2.869600e-01, 5.315770e-01, 6.340418e-01, 4.097994e-01, 1.411296e-01, 3.772793e-02, 6.158903e-02, 1.103967e+00, 1.016476e+00, 7.205602e-01, 1.269792e+00, 7.538597e-01, 9.898403e-01, 8.579022e-02, 2.143850e-01, 1.051852e-02, 1.894782e-01, 6.142965e-01, 1.225032e-01, 1.300330e+00,
1.200000e+00	1.849474e-01, 6.078774e-01, 5.555288e-01, 5.173638e-01, 1.992276e-01, 1.987340e-02, 8.345131e-02, 8.491577e-01, 7.885434e-01, 9.647862e-01, 1.263806e+00, 7.448091e-01, 8.329737e-01, 5.212569e-02, 2.282017e-01, 6.877518e-03, 1.279063e-01, 5.707123e-01, 7.505456e-02, 1.140014e+00,
1.400000e+00	9.496589e-02, 7.562270e-01, 5.087323e-01, 5.206247e-01, 2.542547e-01, 1.223963e-02, 8.545188e-02, 8.894174e-01, 6.524642e-01, 8.299352e-01, 1.346531e+00, 9.136208e-01, 9.457598e-01, 3.859008e-02, 1.480738e-01, 3.680312e-03, 9.482688e-02, 5.974404e-01, 4.199476e-02, 8.261474e-01,
1.600000e+00	7.970377e-02, 5.414930e-01, 5.346369e-01, 5.179837e-01, 3.417833e-01, 1.491790e-02, 1.137976e-01, 7.306169e-01, 5.757161e-01, 9.267003e-01, 1.371128e+00, 7.749158e-01, 8.223011e-01, 3.050283e-02, 1.083217e-01, 1.933600e-03, 6.669429e-02, 6.354892e-01, 2.064503e-02, 5.343616e-01,
1.800000e+00	4.727722e-02, 7.119008e-01, 4.543911e-01, 5.308328e-01, 3.755371e-01, 3.148418e-02, 1.456182e-01, 7.938872e-01, 4.951113e-01, 7.921567e-01, 1.385326e+00, 7.610694e-01, 6.964316e-01, 1.616113e-02, 9.340516e-02, 1.009245e-03, 5.715060e-02, 5.755765e-01, 1.309843e-02, 4.285257e-01,
2.000000e+00	2.593942e-02, 6.875630e-01, 5.297336e-01, 5.680797e-01, 3.674980e-01, 6.598567e-02, 1.983179e-01, 6.400414e-01, 4.410907e-01, 9.945975e-01, 1.492489e+00, 6.488831e-01, 6.461281e-01, 1.321004e-02, 7.268518e-02, 9.662785e-04, 4.569373e-02, 6.548442e-01, 7.082997e-03, 3.608249e-01,
0.000000e+00	1.745826e+00, 1.889068e+00, 1.190965e+00, 3.196777e+00, 1.076756e+00, 5.702045e-01, 7.899653e-01, 1.733163e+00, 7.846987e-01, 5.885140e-01, 2.939730e+00, 1.080287e+00, 5.519941e-01, 1.147677e+00, 1.760055e-01, 5.155227e-02, 1.411301e+00, 1.936304e+00, 1.247236e+00, 1.600863e-01,
2.000000e-01	1.333467e+00, 1.363792e+00, 8.025708e-01, 1.772612e+00, 8.169686e-01, 7.567980e-01, 9.648527e-01, 1.395010e+00, 7.644378e-01, 5.462317e-01, 2.101169e+00, 7.372244e-01, 3.146612e-01, 8.527640e-01, 9.250406e-02, 3.773764e-01, 1.114012e+00, 8.471942e-01, 9.030077e-01, 4.694964e-01,
4.000000e-01	7.399055e-01, 9.865367e-01, 7.055764e-01, 1.390656e+00, 7.675616e-01, 7.098004e-01, 1.143648e+00, 1.036871e+00, 6.388938e-01, 6.492017e-01, 1.404574e+00, 5.446298e-01, 2.254380e-01, 8.831003e-01, 6.880397e-02, 6.250419e-01, 8.853934e-01, 7.205793e-01, 5.013935e-01, 6.602926e-01,
6.000000e-01	4.273908e-01, 8.975780e-01, 6.600363e-01, 1.130775e+00, 4.243139e-01, 7.017169e-01, 1.463238e+00, 9.852503e-01, 4.678633e-01, 7.260763e-01, 1.204807e+00, 5.597141e-01, 3.372696e-01, 5.290300e-01, 7.909488e-02, 7.218650e-01, 7.109082e-01, 6.203640e-01, 2.497778e-01, 7.895913e-01,
8.000000e-01	2.829669e-01, 5.922671e-01, 5.869623e-01, 6.138308e-01, 3.633473e-01, 3.811831e-01, 1.483522e+00, 1.064528e+00, 4.118960e-01, 8.022460e-01, 1.053700e+00, 6.123294e-01, 4.250037e-01, 3.151519e-01, 1.163928e-01, 5.614269e-01, 5.325686e-01, 5.085797e-01, 1.519165e-01, 7.193414e-01,
1.000000e+00	1.760897e-01, 5.260289e-01, 4.424879e-01, 4.924893e-01, 4.720895e-01, 2.607472e-01, 1.398274e+00, 9.164116e-01, 2.942910e-01, 9.504510e-01, 1.258850e+00, 6.675446e-01, 5.918221e-01, 3.212806e-01, 1.606813e-01, 5.476450e-01, 3.305974e-01, 6.451222e-01, 7.608467e-02, 5.884579e-01,
1.200000e+00	9.264805e-02, 4.190740e-01, 5.221691e-01, 3.859508e-01, 4.049419e-01, 1.722377e-01, 1.415057e+00, 7.430110e-01, 2.850443e-01, 9.789810e-01, 1.245316e+00, 7.432560e-01, 6.874081e-01, 2.018871e-01, 1.425072e-01, 4.532532e-01, 2.912643e-01, 5.240263e-01, 4.272021e-02, 4.426153e-01,
1.400000e+00	6.567955e-02, 3.120737e-01, 6.244821e-01, 5.196281e-01, 4.124628e-01, 1.507035e-01, 1.098236e+00, 7.259314e-01, 2.588809e-01, 1.051264e+00, 1.405606e+00, 6.583106e-01, 7.000333e-01, 1.200436e-01, 1.098465e-01, 4.063671e-01, 2.180433e-01, 6.090961e-01, 2.753282e-02, 4.145966e-01,
1.600000e+00	4.683628e-02, 3.756086e-01, 4.960863e-01, 5.662813e-01, 4.045391e-01, 1.592871e-01, 9.938043e-01, 7.083614e-01, 2.384365e-01, 8.164189e-01, 1.194696e+00, 7.194976e-01, 8.492168e-01, 8.615521e-02, 9.400885e-02, 2.702917e-01, 1.627928e-01, 6.686095e-01, 1.669202e-02, 2.873569e-01,
1.800000e+00	2.655123e-02, 4.195006e-01, 5.013806e-01, 5.352923e-01, 4.344781e-01, 2.199074e-01, 8.489044e-01, 7.472444e-01, 2.382124e-01, 7.389842e-01, 1.223010e+00, 6.494563e-01, 7.035274e-01, 5.199546e-02, 7.858320e-02, 1.508941e-01, 1.259174e-01, 5.340705e-01, 9.640409e-03, 2.729199e-01,
2.000000e+00	1.802470e-02, 4.645950e-01, 5.322653e-01, 5.396122e-01, 4.794717e-01, 2.227565e-01, 8.690561e-01, 7.551535e-01, 2.469950e-01, 9.536369e-01, 1.363848e+00, 8.130283e-01, 5.854494e-01, 3.727263e-02, 8.009524e-02, 1.279584e-01, 8.779307e-02, 6.583132e-01, 4.494369e-03, 2.374042e-01,
0.000000e+00	1.022833e+00, 1.002913e+00, 1.325650e+00, 2.716423e+00, 7.363365e-02, 6.669831e-01, 2.663493e+00, 1.677646e+00, 3.193380e-01, 9.400962e-02, 2.481062e+00, 2.442600e+00, 1.581490e+00, 2.837283e+00, 2.121720e+00, 1.926406e+00, 8.397358e-02, 1.411013e+00, 2.931845e+00, 1.351193e+00,
2.000000e-01	1.093627e+00, 9.103799e-01, 7.336443e-01, 1.966866e+00, 6.533145e-02, 3.543937e-01, 2.513800e+00, 1.539142e+00, 6.443113e-01, 6.509153e-02, 1.736944e+00, 2.234684e+00, 1.333046e+00, 1.466326e+00, 1.228306e+00, 1.843039e+00, 5.615312e-01, 1.397147e+00, 1.437180e+00, 1.562608e+00,
4.000000e-01	1.162979e+00, 6.279109e-01, 4.090965e-01, 1.168623e+00, 6.243877e-02, 2.254646e-01, 1.998262e+00, 1.072837e+00, 6.453443e-01, 4.781754e-02, 1.338219e+00, 1.699048e+00, 1.001729e+00, 1.511260e+00, 7.901174e-01, 1.275815e+00, 7.836490e-01, 8.468628e-01, 9.274053e-01, 1.351056e+00,
6.000000e-01	6.868486e-01, 3.928701e-01, 3.199465e-01, 6.989464e-01, 1.366018e-01, 2.197587e-01, 1.378764e+00, 8.277228e-01, 7.752029e-01, 6.582054e-02, 9.269076e-01, 1.098069e+00, 8.586707e-01, 9.037030e-01, 5.983304e-01, 9.024939e-01, 8.461950e-01, 6.285752e-01, 6.688033e-01, 1.118901e+00,
8.000000e-01	5.227866e-01, 3.965338e-01, 3.744307e-01, 3.656138e-01, 2.280294e-01, 2.079736e-01, 1.104213e+00, 6.900580e-01, 8.318922e-01, 2.299802e-01, 9.057869e-01, 1.194354e+00, 9.181408e-01, 8.427169e-01, 4.747602e-01, 5.175783e-01, 6.740407e-01, 6.316861e-01, 4.997756e-01, 8.729368e-01,
1.000000e+00	3.402354e-01, 3.743128e-01, 4.775282e-01, 2.866052e-01, 3.350426e-01, 2.066186e-01, 1.002075e+00, 6.611063e-01, 5.566379e-01, 4.447516e-01, 1.021519e+00, 1.049810e+00, 7.341823e-01, 4.920911e-01, 3.858846e-01, 2.999774e-01, 5.404375e-01, 5.953881e-01, 3.246400e-01, 5.575153e-01,
1.200000e+00	2.093296e-01, 3.658196e-01, 4.640600e-01, 2.103397e-01, 2.963648e-01, 2.446601e-01, 6.606632e-01, 7.696496e-01, 7.676429e-01, 6.904763e-01, 1.013854e+00, 9.237838e-01, 7.835550e-01, 3.870462e-01, 3.403787e-01, 1.860653e-01, 4.878351e-01, 4.678437e-01, 1.824943e-01, 3.603311e-01,
1.400000e+00	1.125570e-01, 4.592335e-01, 4.136643e-01, 1.886712e-01, 3.782403e-01, 2.923745e-01, 5.342727e-01, 7.249246e-01, 7.803653e-01, 7.530935e-01, 1.390083e+00, 9.525027e-01, 8.031078e-01, 2.755980e-01, 2.358529e-01, 9.128743e-02, 2.804049e-01, 5.748579e-01, 8.730207e-02, 2.375035e-01,
1.600000e+00	7.027950e-02, 5.380143e-01, 5.302701e-01, 2.632632e-01, 4.118992e-01, 2.846394e-01, 4.601667e-01, 7.473449e-01, 5.426448e-01, 9.442586e-01, 1.144717e+00, 8.276860e-01, 9.227759e-01, 1.804021e-01, 2.051898e-01, 5.047122e-02, 2.565430e-01, 5.942554e-01, 6.080126e-02, 2.697571e-01,
1.800000e+00	5.004238e-02, 6.867785e-01, 5.919395e-01, 2.911229e-01, 4.623996e-01, 3.980848e-01, 4.633844e-01, 6.305332e-01, 5.294506e-01, 9.550107e-01, 1.638311e+00, 7.093615e-01, 8.691991e-01, 1.266109e-01, 1.311172e-01, 2.865595e-02, 1.811074e-01, 6.312638e-01, 3.413249e-02, 2.014317e-01,
2.000000e+00	2.469615e-02, 5.992588e-01, 5.745681e-01, 4.858343e-01, 4.370343e-01, 4.127098e-01, 4.349323e-01, 7.760574e-01, 3.795908e-01, 9.179714e-01, 1.464531e+00, 6.444538e-01, 8.427756e-01, 8.038069e-02, 9.851430e-02, 2.007902e-02, 1.279562e-01, 6.161293e-01, 1.686484e-02, 1.515038e-01,
0.000000e+00	2.168522e+00, 6.587856e-01, 2.764042e+00, 3.123401e-01, 1.202087e+00, 2.007365e+00, 1.278208e+00, 1.457045e-02, 5.762681e-03, 3.231296e+00, 2.337253e+00, 2.232040e+00, 6.193607e-01, 3.160518e+00, 7.191876e-02, 2.080793e+00, 1.903409e+00, 2.519369e+00, 2.121728e+00, 3.113894e-01,
2.000000e-01	1.551525e+00, 4.760014e-01, 1.417256e+00, 4.534991e-01, 1.496786e+00, 1.551350e+00, 1.025294e+00, 1.862150e-01, 3.123520e-01, 2.224029e+00, 1.532325e+00, 1.807942e+00, 7.149569e-01, 1.911112e+00, 4.542380e-02, 1.468122e+00, 2.188264e+00, 1.371104e+00, 1.944494e+00, 1.746832e-01,
4.000000e-01	1.304703e+00, 6.270651e-01, 8.218029e-01, 2.930862e-01, 1.161955e+00, 1.428614e+00, 7.534754e-01, 2.785423e-01, 5.114765e-01, 1.545746e+00, 1.063141e+00, 1.542362e+00, 7.367093e-01, 1.673135e+00, 5.526091e-02, 1.032570e+00, 1.999913e+00, 6.883571e-01, 1.427502e+00, 1.449216e-01,
6.000000e-01	7.834852e-01, 6.382385e-01, 5.971577e-01, 1.813231e-01, 8.575422e-01, 1.470257e+00, 6.392340e-01, 4.240911e-01, 6.608232e-01, 8.306522e-01, 9.085639e-01, 1.165358e+00, 6.955648e-01, 1.152103e+00, 1.343397e-01, 7.838574e-01, 1.880820e+00, 5.134532e-01, 1.180299e+00, 9.728967e-02,
8.000000e-01	4.579106e-01, 6.262826e-01, 5.610392e-01, 1.087191e-01, 6.161542e-01, 1.155963e+00, 5.805279e-01, 5.137743e-01, 7.062876e-01, 6.615126e-01, 7.858936e-01, 1.013256e+00, 8.774151e-01, 1.079413e+00, 2.510057e-01, 5.023937e-01, 1.186054e+00, 2.889866e-01, 8.878044e-01, 6.214601e-02,
1.000000e+00	3.112593e-01, 5.702089e-01, 5.543193e-01, 7.897907e-02, 6.512082e-01, 1.290416e+00, 3.986222e-01, 5.991115e-01, 8.356074e-01, 8.221065e-01, 8.495831e-01, 1.041938e+00, 6.847783e-01, 5.156641e-01, 2.527409e-01, 2.355603e-01, 9.423911e-01, 2.669854e-01, 5.995413e-01, 5.148020e-02,
1.200000e+00	1.546805e-01, 7.014588e-01, 5.198835e-01, 4.402144e-02, 5.841877e-01, 1.296326e+00, 4.019126e-01, 7.281092e-01, 6.827114e-01, 8.516115e-01, 9.330648e-01, 8.756232e-01, 7.220624e-01, 5.190310e-01, 3.129931e-01, 1.544158e-01, 6.987041e-01, 3.888167e-01, 4.510705e-01, 4.638302e-02,
1.400000e+00	1.232034e-01, 6.488032e-01, 6.401779e-01, 3.825237e-02, 5.858109e-01, 1.001887e+00, 4.212487e-01, 6.641256e-01, 6.652927e-01, 8.204925e-01, 1.096023e+00, 8.458746e-01, 7.866158e-01, 3.012624e-01, 3.253526e-01, 7.408275e-02, 5.334899e-01, 3.885167e-01, 2.554041e-01, 5.759652e-02,
1.600000e+00	6.714970e-02, 5.909730e-01, 5.151272e-01, 1.082485e-01, 5.971501e-01, 1.073027e+00, 4.792892e-01, 6.839221e-01, 5.545548e-01, 8.415384e-01, 1.077771e+00, 8.439577e-01, 7.411613e-01, 2.124767e-01, 2.042577e-01, 4.318475e-02, 3.478581e-01, 5.912566e-01, 1.419399e-01, 7.953102e-02,
1.800000e+00	3.958883e-02, 7.448205e-01, 5.626078e-01, 2.480428e-01, 6.204120e-01, 1.075874e+00, 4.562572e-01, 6.827313e-01, 4.278108e-01, 8.763345e-01, 1.459093e+00, 7.206098e-01, 6.762064e-01, 1.474749e-01, 1.955044e-01, 2.656717e-02, 2.748305e-01, 6.500375e-01, 8.040225e-02, 9.083003e-02,
2.000000e+00	2.560072e-02, 7.782043e-01, 5.090063e-01, 3.384179e-01, 5.029577e-01, 7.117035e-01, 6.102486e-01, 7.618476e-01, 3.801187e-01, 7.307138e-01, 1.248678e+00, 6.540975e-01, 7.655737e-01, 1.079201e-01, 1.354703e-01, 2.281744e-02, 1.681650e-01, 5.740438e-01, 4.510135e-02, 1.025269e-01,
