# Supplementary material for: Inference of Vohradský's Models of Genetic Networks by Solving Two-Dimensional Function Optimization Problems
Source: PLoS One. 2013 Dec 30;8(12):e83308. doi: 10.1371/journal.pone.0083308 (PMC3875442; doi:10.1371/journal.pone.0083308)
Supplement: Text S2 — Time-series data used in the ‘Inference in noisy environment’ section (compressed by gzip). (GZ) [file pone.0083308.s002.gz › time_series_data/gene20/50sets/tc.dat411]

Time "G0" "G1" "G2" "G3" "G4" "G5" "G6" "G7" "G8" "G9" "G10" "G11" "G12" "G13" "G14" "G15" "G16" "G17" "G18" "G19"
0.000000e+00	1.270337e+00, 1.625028e+00, 9.936464e-01, 2.713379e+00, 2.191154e+00, 1.956414e+00, 1.871241e+00, 2.809554e+00, 2.112184e+00, 3.273925e-01, 2.102412e+00, 2.524383e-02, 2.333678e+00, 2.324031e+00, 1.548818e+00, 9.940761e-01, 9.732087e-01, 2.030671e+00, 1.990978e+00, 2.499649e+00,
2.000000e-01	7.612555e-01, 9.066945e-01, 7.712246e-01, 1.595092e+00, 1.569082e+00, 1.529581e+00, 1.493052e+00, 1.422978e+00, 1.238211e+00, 4.356311e-01, 1.539501e+00, 1.598167e-02, 1.816081e+00, 1.884542e+00, 9.042836e-01, 8.223253e-01, 9.605726e-01, 1.716804e+00, 1.836020e+00, 2.037364e+00,
4.000000e-01	4.785913e-01, 6.184997e-01, 5.841867e-01, 1.336136e+00, 1.165811e+00, 1.349220e+00, 8.639516e-01, 1.578503e+00, 1.218487e+00, 5.601980e-01, 1.120437e+00, 1.156406e-02, 1.078000e+00, 1.508981e+00, 4.888893e-01, 7.808279e-01, 6.262908e-01, 8.815737e-01, 1.600637e+00, 1.810343e+00,
6.000000e-01	3.230204e-01, 3.947837e-01, 4.612787e-01, 9.365595e-01, 9.031672e-01, 1.390949e+00, 5.349042e-01, 8.932813e-01, 6.320495e-01, 5.034647e-01, 9.793187e-01, 6.938898e-03, 7.178211e-01, 1.012190e+00, 3.560722e-01, 5.891114e-01, 4.408273e-01, 8.318784e-01, 1.700511e+00, 1.182140e+00,
8.000000e-01	5.103077e-01, 2.464604e-01, 4.640413e-01, 5.817047e-01, 9.946275e-01, 1.288918e+00, 2.693656e-01, 8.912702e-01, 5.507073e-01, 4.608828e-01, 1.109308e+00, 7.608079e-03, 3.728963e-01, 6.705709e-01, 2.148914e-01, 5.705723e-01, 3.648902e-01, 7.010894e-01, 1.358297e+00, 9.616611e-01,
1.000000e+00	6.222384e-01, 1.581710e-01, 5.323434e-01, 4.655345e-01, 9.766885e-01, 1.564670e+00, 1.757861e-01, 8.386023e-01, 3.900490e-01, 3.643764e-01, 7.971290e-01, 1.171940e-02, 2.447529e-01, 4.248142e-01, 1.965853e-01, 4.682596e-01, 1.945566e-01, 6.214748e-01, 1.483042e+00, 5.355332e-01,
1.200000e+00	6.943465e-01, 9.812965e-02, 6.458040e-01, 3.206405e-01, 9.840808e-01, 1.547278e+00, 1.275959e-01, 7.406316e-01, 2.517076e-01, 2.643251e-01, 8.843852e-01, 1.685845e-02, 1.296608e-01, 2.797513e-01, 2.071399e-01, 4.557425e-01, 1.273355e-01, 6.081482e-01, 1.437849e+00, 4.574457e-01,
1.400000e+00	8.567330e-01, 5.749299e-02, 8.442202e-01, 1.840965e-01, 8.926886e-01, 1.687825e+00, 1.028497e-01, 6.552779e-01, 2.241262e-01, 1.634040e-01, 9.841068e-01, 5.241103e-02, 7.821246e-02, 1.711653e-01, 2.274652e-01, 5.257793e-01, 8.652480e-02, 6.617906e-01, 1.140624e+00, 3.559068e-01,
1.600000e+00	7.674328e-01, 3.008979e-02, 9.830811e-01, 1.365598e-01, 7.507022e-01, 1.799308e+00, 9.647946e-02, 6.942664e-01, 1.466450e-01, 1.330777e-01, 7.725374e-01, 1.223576e-01, 5.369475e-02, 1.072490e-01, 2.108162e-01, 4.398120e-01, 6.126101e-02, 5.266666e-01, 9.608984e-01, 2.502850e-01,
1.800000e+00	8.520314e-01, 2.121169e-02, 8.932730e-01, 1.153634e-01, 8.288040e-01, 1.714009e+00, 1.236875e-01, 9.144963e-01, 9.631994e-02, 1.015500e-01, 9.827713e-01, 2.449465e-01, 3.130786e-02, 6.060310e-02, 2.469436e-01, 5.932141e-01, 3.182919e-02, 5.588332e-01, 9.806052e-01, 1.774996e-01,
2.000000e+00	8.081751e-01, 1.830626e-02, 1.166001e+00, 8.421183e-02, 8.946516e-01, 1.888474e+00, 1.597724e-01, 6.501352e-01, 7.734691e-02, 7.004546e-02, 9.633496e-01, 4.271983e-01, 1.725244e-02, 3.440531e-02, 2.599363e-01, 4.091336e-01, 2.234804e-02, 5.501438e-01, 8.901711e-01, 1.769639e-01,
0.000000e+00	1.760160e-01, 1.526887e-02, 2.318046e-01, 7.685719e-01, 2.519765e+00, 2.785044e+00, 1.146349e+00, 1.489504e+00, 1.018666e+00, 2.229115e+00, 1.494803e+00, 1.466942e+00, 1.631327e+00, 1.400218e+00, 1.584156e+00, 4.679585e-01, 1.376729e+00, 4.890825e-01, 3.348552e+00, 1.639905e+00,
2.000000e-01	2.505146e-01, 3.543002e-01, 1.921462e-01, 8.133828e-01, 1.642147e+00, 2.021217e+00, 6.782460e-01, 1.422850e+00, 9.477215e-01, 1.610930e+00, 1.195655e+00, 9.153867e-01, 1.091465e+00, 9.463618e-01, 9.331210e-01, 4.483850e-01, 9.493758e-01, 3.637251e-01, 2.348769e+00, 1.287270e+00,
4.000000e-01	4.519818e-01, 2.456586e-01, 2.548545e-01, 7.219970e-01, 1.570973e+00, 2.275236e+00, 4.928992e-01, 9.477748e-01, 5.362338e-01, 1.277131e+00, 9.963960e-01, 6.458448e-01, 6.357594e-01, 5.408105e-01, 7.239763e-01, 4.762814e-01, 4.538087e-01, 2.604056e-01, 1.757121e+00, 9.977378e-01,
6.000000e-01	5.287667e-01, 1.895460e-01, 4.427258e-01, 5.423662e-01, 1.422064e+00, 2.066354e+00, 2.686070e-01, 8.315314e-01, 3.601947e-01, 8.881870e-01, 9.845596e-01, 4.246067e-01, 3.022705e-01, 3.602174e-01, 4.104006e-01, 4.602825e-01, 3.611375e-01, 3.240367e-01, 1.526080e+00, 6.555157e-01,
8.000000e-01	6.243643e-01, 1.196284e-01, 6.289326e-01, 3.534213e-01, 1.155415e+00, 2.027795e+00, 2.103946e-01, 7.210410e-01, 3.326128e-01, 7.190709e-01, 8.135116e-01, 3.047787e-01, 2.031009e-01, 2.257820e-01, 2.421378e-01, 4.789696e-01, 2.863925e-01, 3.218681e-01, 1.399035e+00, 4.062714e-01,
1.000000e+00	8.571039e-01, 6.852530e-02, 7.238877e-01, 2.465496e-01, 1.041280e+00, 1.872447e+00, 1.518560e-01, 7.422554e-01, 2.094498e-01, 4.171901e-01, 9.950363e-01, 1.848313e-01, 1.528511e-01, 1.274433e-01, 1.265766e-01, 5.343589e-01, 1.693774e-01, 4.982889e-01, 1.236945e+00, 2.999143e-01,
1.200000e+00	8.607059e-01, 5.291477e-02, 9.239799e-01, 1.829775e-01, 1.071510e+00, 2.049751e+00, 1.505008e-01, 6.913029e-01, 1.569868e-01, 2.719279e-01, 8.790946e-01, 1.449575e-01, 7.811073e-02, 7.225389e-02, 8.512851e-02, 4.954882e-01, 1.111883e-01, 4.414826e-01, 1.397040e+00, 2.522526e-01,
1.400000e+00	9.587167e-01, 2.448264e-02, 9.445755e-01, 1.182388e-01, 1.013550e+00, 1.332184e+00, 1.654862e-01, 6.621644e-01, 9.847612e-02, 2.685625e-01, 8.847827e-01, 1.187506e-01, 4.714100e-02, 5.000399e-02, 6.541192e-02, 4.410203e-01, 7.739346e-02, 5.221351e-01, 1.025191e+00, 1.833943e-01,
1.600000e+00	8.306355e-01, 2.085137e-02, 9.556210e-01, 9.282099e-02, 9.261164e-01, 2.048313e+00, 1.434902e-01, 7.387866e-01, 8.126108e-02, 1.688164e-01, 8.326050e-01, 2.563028e-01, 3.244857e-02, 2.633179e-02, 7.006470e-02, 4.481462e-01, 4.055375e-02, 5.168092e-01, 1.029263e+00, 1.576822e-01,
1.800000e+00	7.018701e-01, 1.571339e-02, 1.001365e+00, 8.322257e-02, 8.787324e-01, 1.640352e+00, 1.891336e-01, 6.943071e-01, 7.023678e-02, 1.213273e-01, 9.848705e-01, 4.068217e-01, 1.721281e-02, 2.274068e-02, 9.589921e-02, 4.392834e-01, 2.604020e-02, 5.323172e-01, 7.646954e-01, 1.124549e-01,
2.000000e+00	9.667628e-01, 2.201446e-02, 1.040369e+00, 6.221389e-02, 8.422733e-01, 1.779481e+00, 1.682808e-01, 6.552308e-01, 3.668123e-02, 1.095111e-01, 8.913178e-01, 4.805231e-01, 1.063653e-02, 1.059894e-02, 1.321334e-01, 4.390457e-01, 1.868548e-02, 5.251434e-01, 6.853802e-01, 9.627683e-02,
0.000000e+00	5.684420e-01, 2.575084e+00, 2.038091e+00, 1.249804e-01, 2.325475e+00, 5.431319e-02, 3.909333e-01, 7.184793e-01, 1.606008e-01, 1.468754e+00, 1.497709e+00, 9.756551e-01, 3.094599e-02, 2.025740e+00, 1.465554e-01, 1.061385e+00, 1.277087e+00, 2.628823e+00, 2.315904e-01, 4.132008e-01,
2.000000e-01	3.726671e-01, 1.773556e+00, 1.766332e+00, 6.860133e-02, 2.056434e+00, 5.937238e-01, 2.571049e-01, 4.340583e-01, 1.725351e-01, 1.305571e+00, 9.954819e-01, 7.919237e-01, 3.352923e-01, 1.220784e+00, 1.142145e-01, 5.247613e-01, 7.385205e-01, 2.575090e+00, 1.190409e-01, 5.607760e-01,
4.000000e-01	5.089688e-01, 1.177310e+00, 1.755715e+00, 5.598218e-02, 1.521347e+00, 7.332959e-01, 1.644309e-01, 2.540157e-01, 1.554953e-01, 9.122395e-01, 8.777692e-01, 9.772939e-01, 5.079538e-01, 6.445693e-01, 1.217869e-01, 3.202367e-01, 4.954310e-01, 1.955334e+00, 8.545804e-02, 7.747099e-01,
6.000000e-01	6.475348e-01, 8.296908e-01, 1.817549e+00, 2.531936e-02, 9.226782e-01, 1.034962e+00, 8.121673e-02, 3.219332e-01, 1.276900e-01, 7.249156e-01, 1.018812e+00, 9.266337e-01, 5.768854e-01, 3.960170e-01, 3.111696e-01, 3.268701e-01, 3.229666e-01, 1.036766e+00, 6.473221e-02, 7.329559e-01,
8.000000e-01	6.947594e-01, 8.087775e-01, 1.615474e+00, 1.769740e-02, 8.710608e-01, 1.353364e+00, 6.700332e-02, 4.612321e-01, 7.580672e-02, 5.181305e-01, 9.403636e-01, 1.075360e+00, 4.548507e-01, 2.610618e-01, 4.522519e-01, 3.303728e-01, 1.932538e-01, 1.229853e+00, 4.845248e-02, 5.706331e-01,
1.000000e+00	9.403303e-01, 6.452226e-01, 1.450182e+00, 1.367881e-02, 6.789162e-01, 1.639353e+00, 8.735503e-02, 4.984703e-01, 5.468301e-02, 3.683583e-01, 1.042222e+00, 1.028570e+00, 2.993749e-01, 1.277965e-01, 4.476555e-01, 4.093051e-01, 1.334885e-01, 9.646665e-01, 6.495902e-02, 5.661453e-01,
1.200000e+00	8.857912e-01, 7.314714e-01, 1.240932e+00, 1.792526e-02, 7.490550e-01, 1.672271e+00, 1.310418e-01, 6.086742e-01, 3.669841e-02, 2.788323e-01, 9.464935e-01, 9.866803e-01, 2.131816e-01, 8.991876e-02, 6.288894e-01, 3.772215e-01, 6.967786e-02, 7.430210e-01, 7.162030e-02, 4.595301e-01,
1.400000e+00	8.451275e-01, 6.777409e-01, 1.183811e+00, 2.231789e-02, 5.306481e-01, 1.609190e+00, 1.594711e-01, 5.752911e-01, 2.570167e-02, 2.052278e-01, 9.353103e-01, 9.892473e-01, 1.560486e-01, 4.040218e-02, 5.796356e-01, 3.855581e-01, 5.026868e-02, 7.303657e-01, 9.925716e-02, 5.436679e-01,
1.600000e+00	9.331301e-01, 5.720508e-01, 1.161535e+00, 3.051779e-02, 5.394544e-01, 1.756397e+00, 1.833763e-01, 5.951788e-01, 2.141811e-02, 1.272006e-01, 8.167503e-01, 9.038203e-01, 8.976052e-02, 3.258779e-02, 7.739182e-01, 4.497039e-01, 3.793572e-02, 7.887055e-01, 1.248651e-01, 4.159184e-01,
1.800000e+00	8.465779e-01, 4.393984e-01, 1.360593e+00, 2.744508e-02, 7.168070e-01, 1.826651e+00, 1.835736e-01, 7.881638e-01, 1.361464e-02, 1.015944e-01, 8.610471e-01, 1.065547e+00, 7.143520e-02, 1.971603e-02, 8.117070e-01, 3.926307e-01, 1.946137e-02, 7.658630e-01, 1.705820e-01, 3.027677e-01,
2.000000e+00	8.428481e-01, 4.713082e-01, 1.156339e+00, 4.349991e-02, 6.387520e-01, 1.653987e+00, 2.119721e-01, 6.921233e-01, 1.091409e-02, 8.089956e-02, 8.462575e-01, 8.706842e-01, 6.219552e-02, 1.160837e-02, 7.166316e-01, 4.314969e-01, 1.737933e-02, 6.922924e-01, 2.267629e-01, 2.352012e-01,
0.000000e+00	2.274911e+00, 2.058873e+00, 4.533923e-01, 2.167114e+00, 3.114012e+00, 1.787983e+00, 2.036372e+00, 5.237633e-01, 2.384809e+00, 2.475681e+00, 8.022397e-04, 5.051758e-01, 2.096115e+00, 1.918491e+00, 1.332519e+00, 1.733252e+00, 2.538427e+00, 3.752589e-01, 1.879999e+00, 4.242541e-01,
2.000000e-01	1.242429e+00, 1.501740e+00, 6.494388e-01, 1.340111e+00, 2.390177e+00, 1.381844e+00, 1.539852e+00, 5.844077e-01, 2.003155e+00, 1.942972e+00, 5.015889e-04, 2.804815e-01, 1.658281e+00, 1.693645e+00, 1.086508e+00, 1.586664e+00, 2.011904e+00, 4.347613e-01, 1.895905e+00, 3.107399e-01,
4.000000e-01	6.988822e-01, 8.837666e-01, 6.701969e-01, 6.881412e-01, 1.586189e+00, 1.021945e+00, 1.125531e+00, 6.669095e-01, 1.607310e+00, 1.735930e+00, 1.512355e-03, 2.294535e-01, 1.052617e+00, 9.744235e-01, 6.316442e-01, 1.077176e+00, 1.531570e+00, 4.748801e-01, 1.537254e+00, 2.098335e-01,
6.000000e-01	5.764779e-01, 4.996284e-01, 9.597973e-01, 4.277691e-01, 1.540617e+00, 9.467225e-01, 5.816872e-01, 5.602180e-01, 1.334555e+00, 1.328802e+00, 1.430516e-02, 1.555946e-01, 6.906130e-01, 6.639697e-01, 3.241045e-01, 8.632573e-01, 8.930252e-01, 5.704737e-01, 1.295536e+00, 1.686812e-01,
8.000000e-01	7.942332e-01, 3.713103e-01, 7.234067e-01, 2.246432e-01, 1.287404e+00, 1.465020e+00, 4.031167e-01, 5.061860e-01, 8.412189e-01, 7.765867e-01, 1.058820e-01, 1.193008e-01, 4.363229e-01, 2.814173e-01, 1.868564e-01, 4.922611e-01, 6.804778e-01, 5.618182e-01, 1.279059e+00, 1.503592e-01,
1.000000e+00	8.686780e-01, 1.869214e-01, 7.930520e-01, 1.729379e-01, 1.169589e+00, 1.541833e+00, 3.146987e-01, 7.337090e-01, 6.435856e-01, 5.501489e-01, 2.761979e-01, 1.988919e-01, 2.817440e-01, 2.675690e-01, 1.364905e-01, 5.044485e-01, 4.432822e-01, 5.842410e-01, 8.059391e-01, 1.239779e-01,
1.200000e+00	9.226683e-01, 1.337140e-01, 1.201206e+00, 8.896347e-02, 1.070580e+00, 1.196694e+00, 2.361706e-01, 7.090727e-01, 4.977113e-01, 4.262153e-01, 5.149251e-01, 3.360951e-01, 1.578226e-01, 1.296441e-01, 9.172727e-02, 4.849387e-01, 3.163317e-01, 6.545299e-01, 7.644939e-01, 1.142976e-01,
1.400000e+00	8.728809e-01, 1.032600e-01, 1.134997e+00, 9.341521e-02, 7.762414e-01, 1.572629e+00, 2.119199e-01, 6.557997e-01, 3.046319e-01, 3.870618e-01, 5.555593e-01, 4.299561e-01, 1.162865e-01, 8.229819e-02, 8.438810e-02, 5.495245e-01, 1.616889e-01, 5.844371e-01, 7.865226e-01, 8.539287e-02,
1.600000e+00	8.368135e-01, 8.918406e-02, 1.231872e+00, 6.600421e-02, 8.485028e-01, 1.558038e+00, 1.878047e-01, 7.640052e-01, 2.267381e-01, 2.612174e-01, 4.151433e-01, 6.320381e-01, 5.353403e-02, 5.585548e-02, 9.996910e-02, 5.255083e-01, 9.967294e-02, 5.931985e-01, 6.392571e-01, 8.573184e-02,
1.800000e+00	7.634258e-01, 1.039864e-01, 9.558867e-01, 6.092918e-02, 7.477466e-01, 1.288655e+00, 2.206635e-01, 6.995649e-01, 1.620398e-01, 2.261065e-01, 6.241400e-01, 8.893919e-01, 3.436191e-02, 3.427807e-02, 1.184529e-01, 5.467374e-01, 7.687792e-02, 5.882335e-01, 4.782611e-01, 9.693660e-02,
2.000000e+00	8.110706e-01, 1.773908e-01, 1.134017e+00, 5.178631e-02, 6.740286e-01, 1.668722e+00, 2.083332e-01, 6.419414e-01, 9.981188e-02, 1.260650e-01, 7.103309e-01, 8.645028e-01, 1.793198e-02, 2.621238e-02, 1.695933e-01, 5.094221e-01, 4.422460e-02, 5.924510e-01, 4.418025e-01, 8.763673e-02,
0.000000e+00	2.993636e-03, 7.778228e-03, 2.743022e+00, 3.363824e-01, 4.870854e-01, 2.831220e-01, 1.270286e+00, 2.001935e+00, 1.075365e+00, 1.674922e+00, 1.267986e+00, 7.529096e-01, 2.254829e+00, 1.609107e+00, 1.858353e+00, 1.981571e+00, 1.700845e+00, 7.955807e-01, 1.774767e+00, 4.228798e-01,
2.000000e-01	1.718403e-01, 2.685799e-02, 1.868882e+00, 4.304020e-01, 5.640727e-01, 4.439868e-01, 9.098025e-01, 1.353087e+00, 8.557134e-01, 1.474996e+00, 1.124062e+00, 4.263082e-01, 1.740720e+00, 8.239517e-01, 1.174229e+00, 1.196836e+00, 1.097142e+00, 5.530407e-01, 1.089583e+00, 3.330283e-01,
4.000000e-01	4.754606e-01, 3.175361e-02, 2.213149e+00, 4.205707e-01, 7.283781e-01, 7.850317e-01, 5.101807e-01, 6.667928e-01, 7.440526e-01, 1.045733e+00, 1.083027e+00, 6.496416e-01, 1.092624e+00, 5.099534e-01, 9.916881e-01, 7.059067e-01, 8.190055e-01, 4.910356e-01, 5.668402e-01, 2.293565e-01,
6.000000e-01	5.450816e-01, 5.334677e-02, 1.634172e+00, 2.146974e-01, 5.738729e-01, 9.761521e-01, 3.507909e-01, 4.429647e-01, 4.766456e-01, 7.368391e-01, 1.100974e+00, 7.771034e-01, 6.811498e-01, 3.256638e-01, 7.307692e-01, 4.085349e-01, 5.460413e-01, 4.747447e-01, 3.926768e-01, 2.209748e-01,
8.000000e-01	7.455198e-01, 1.310213e-01, 1.495081e+00, 1.249179e-01, 8.319933e-01, 1.296964e+00, 2.143612e-01, 4.075895e-01, 4.271067e-01, 5.613779e-01, 8.927588e-01, 6.931706e-01, 4.020108e-01, 1.905551e-01, 8.516366e-01, 4.048147e-01, 3.119077e-01, 5.254575e-01, 3.066935e-01, 1.663243e-01,
1.000000e+00	6.598428e-01, 1.969438e-01, 1.677080e+00, 7.978702e-02, 7.019561e-01, 1.483221e+00, 1.650371e-01, 5.104230e-01, 2.131164e-01, 3.044073e-01, 1.047249e+00, 8.352261e-01, 2.559018e-01, 1.119738e-01, 5.789212e-01, 4.265059e-01, 2.079355e-01, 4.845337e-01, 1.670581e-01, 1.145940e-01,
1.200000e+00	9.649031e-01, 2.484862e-01, 1.510300e+00, 5.357075e-02, 7.077837e-01, 1.356138e+00, 1.685330e-01, 6.647804e-01, 1.519259e-01, 2.662124e-01, 8.920270e-01, 8.845394e-01, 1.496456e-01, 6.678277e-02, 5.453453e-01, 3.842232e-01, 1.179075e-01, 6.387668e-01, 1.236008e-01, 1.239299e-01,
1.400000e+00	9.111716e-01, 3.148635e-01, 1.177793e+00, 5.309874e-02, 6.952516e-01, 1.685422e+00, 1.761790e-01, 6.258218e-01, 1.223183e-01, 1.985137e-01, 6.878333e-01, 1.071600e+00, 9.165326e-02, 3.592315e-02, 4.792572e-01, 4.952361e-01, 8.068374e-02, 6.721327e-01, 1.051727e-01, 1.164353e-01,
1.600000e+00	7.473468e-01, 3.584934e-01, 1.271700e+00, 4.195479e-02, 7.040500e-01, 1.934989e+00, 2.076957e-01, 5.467940e-01, 9.380755e-02, 1.525474e-01, 7.994133e-01, 8.400098e-01, 6.489645e-02, 2.492707e-02, 4.502316e-01, 4.908599e-01, 4.630314e-02, 7.097992e-01, 1.181783e-01, 9.734265e-02,
1.800000e+00	7.182598e-01, 4.732081e-01, 1.277515e+00, 4.247204e-02, 7.455589e-01, 1.760322e+00, 2.033463e-01, 6.149166e-01, 5.470881e-02, 1.025694e-01, 9.238301e-01, 9.997500e-01, 4.251121e-02, 1.498629e-02, 5.101071e-01, 3.709603e-01, 3.744421e-02, 4.881337e-01, 1.465961e-01, 9.024689e-02,
2.000000e+00	9.207246e-01, 4.202528e-01, 1.350532e+00, 4.816468e-02, 6.866336e-01, 1.658947e+00, 1.926739e-01, 6.759747e-01, 4.737397e-02, 7.655636e-02, 8.448178e-01, 1.060193e+00, 3.203081e-02, 6.866198e-03, 4.231593e-01, 5.066821e-01, 2.076373e-02, 5.855102e-01, 1.307783e-01, 1.190021e-01,
0.000000e+00	2.691373e-02, 5.743675e-01, 1.843733e+00, 2.589945e+00, 1.007345e+00, 1.666308e+00, 1.297776e+00, 3.275047e-01, 1.266198e+00, 1.713801e+00, 1.943101e+00, 8.741920e-01, 2.387471e+00, 6.342895e-01, 2.047846e+00, 1.548026e+00, 8.701740e-01, 7.095640e-01, 1.892368e+00, 1.240362e+00,
2.000000e-01	3.162928e-01, 5.529568e-01, 1.704210e+00, 1.605800e+00, 8.425702e-01, 1.548942e+00, 7.155151e-01, 3.891675e-01, 1.045240e+00, 1.401687e+00, 1.582156e+00, 7.232605e-01, 1.313353e+00, 6.974227e-01, 9.756789e-01, 1.047710e+00, 6.628944e-01, 6.545187e-01, 1.313162e+00, 9.364258e-01,
4.000000e-01	4.440318e-01, 3.073072e-01, 1.621393e+00, 1.103462e+00, 7.792000e-01, 1.504501e+00, 4.341466e-01, 6.331662e-01, 6.543620e-01, 1.100885e+00, 1.485714e+00, 5.990478e-01, 7.197187e-01, 7.860530e-01, 8.249709e-01, 7.875593e-01, 3.470509e-01, 6.292057e-01, 8.510445e-01, 8.029949e-01,
6.000000e-01	6.950266e-01, 2.455266e-01, 1.314088e+00, 6.177164e-01, 9.089314e-01, 1.637292e+00, 2.543889e-01, 5.310196e-01, 5.393532e-01, 8.191000e-01, 1.186251e+00, 7.257936e-01, 4.292742e-01, 5.204619e-01, 3.944420e-01, 7.269144e-01, 3.019393e-01, 6.053952e-01, 5.203100e-01, 5.499494e-01,
8.000000e-01	7.348970e-01, 2.172319e-01, 1.562982e+00, 3.299518e-01, 1.142317e+00, 1.842396e+00, 2.182481e-01, 6.116224e-01, 3.444409e-01, 5.823818e-01, 1.230894e+00, 8.803310e-01, 2.906296e-01, 3.324663e-01, 3.805344e-01, 5.946779e-01, 1.583565e-01, 5.869684e-01, 3.785124e-01, 4.090764e-01,
1.000000e+00	8.552779e-01, 2.080794e-01, 1.292393e+00, 2.052531e-01, 7.799219e-01, 1.454482e+00, 1.442032e-01, 7.531736e-01, 2.556836e-01, 3.981824e-01, 9.927494e-01, 6.971608e-01, 1.672152e-01, 2.128537e-01, 3.679518e-01, 5.919565e-01, 1.136211e-01, 5.330417e-01, 2.440523e-01, 3.071398e-01,
1.200000e+00	8.027676e-01, 2.966811e-01, 1.191100e+00, 1.326131e-01, 7.978694e-01, 1.775769e+00, 1.699244e-01, 7.711558e-01, 1.822521e-01, 3.074375e-01, 1.044049e+00, 8.761731e-01, 9.966545e-02, 1.220285e-01, 3.762046e-01, 6.024861e-01, 8.108033e-02, 5.805031e-01, 2.917856e-01, 2.431974e-01,
1.400000e+00	8.209031e-01, 3.333086e-01, 1.292479e+00, 8.619699e-02, 7.795106e-01, 1.606645e+00, 1.255752e-01, 7.605871e-01, 1.411591e-01, 2.378443e-01, 8.283512e-01, 1.102000e+00, 5.923280e-02, 7.104717e-02, 3.569788e-01, 5.225684e-01, 4.694497e-02, 6.156136e-01, 2.622884e-01, 2.204302e-01,
1.600000e+00	9.441689e-01, 3.838837e-01, 1.183404e+00, 6.854793e-02, 8.536001e-01, 1.716810e+00, 1.983450e-01, 5.198187e-01, 8.634335e-02, 1.471523e-01, 1.140177e+00, 9.338796e-01, 3.758517e-02, 3.337373e-02, 3.173802e-01, 5.297002e-01, 2.751155e-02, 5.429620e-01, 2.358178e-01, 1.570057e-01,
1.800000e+00	7.810693e-01, 4.431090e-01, 1.035829e+00, 6.500800e-02, 7.654933e-01, 1.983138e+00, 1.975767e-01, 5.732570e-01, 6.819354e-02, 9.748598e-02, 9.430880e-01, 9.383430e-01, 2.421362e-02, 2.233254e-02, 4.005203e-01, 4.570291e-01, 2.033747e-02, 6.980814e-01, 2.358035e-01, 1.363194e-01,
2.000000e+00	9.992939e-01, 4.812222e-01, 1.270206e+00, 5.259186e-02, 7.690388e-01, 1.961429e+00, 2.000963e-01, 6.653352e-01, 4.796216e-02, 7.736849e-02, 9.459473e-01, 1.012651e+00, 2.624123e-02, 1.641534e-02, 4.377707e-01, 4.259877e-01, 1.522067e-02, 5.623667e-01, 2.305985e-01, 1.254681e-01,
0.000000e+00	3.781683e-01, 1.176778e+00, 1.503226e+00, 2.283721e+00, 2.443142e+00, 5.763421e-01, 2.876930e+00, 2.368638e+00, 2.649113e+00, 1.292821e+00, 2.229884e+00, 1.440815e+00, 7.407168e-01, 3.342887e-01, 3.300704e+00, 2.798553e+00, 6.828097e-01, 2.354091e+00, 3.077891e+00, 1.175134e+00,
2.000000e-01	5.907739e-01, 8.216273e-01, 1.343399e+00, 1.934024e+00, 1.870187e+00, 3.595091e-01, 1.884587e+00, 1.376728e+00, 2.048834e+00, 1.087722e+00, 1.602934e+00, 8.993834e-01, 6.988085e-01, 6.517138e-01, 1.693489e+00, 1.443546e+00, 7.640869e-01, 1.897032e+00, 1.799679e+00, 1.105283e+00,
4.000000e-01	6.792499e-01, 6.651322e-01, 1.057128e+00, 1.165273e+00, 1.607423e+00, 3.761266e-01, 9.946730e-01, 9.172202e-01, 1.357589e+00, 7.632775e-01, 1.189697e+00, 6.219532e-01, 6.093238e-01, 7.042052e-01, 1.158881e+00, 7.684867e-01, 6.936436e-01, 1.691060e+00, 1.049704e+00, 9.998595e-01,
6.000000e-01	6.776781e-01, 3.932894e-01, 1.037066e+00, 6.750053e-01, 1.029912e+00, 6.477290e-01, 5.433056e-01, 6.820042e-01, 7.676800e-01, 6.376595e-01, 9.122501e-01, 4.340920e-01, 3.308614e-01, 5.841978e-01, 7.321002e-01, 5.508470e-01, 4.017171e-01, 1.283559e+00, 9.080570e-01, 8.319032e-01,
8.000000e-01	7.819060e-01, 2.424154e-01, 9.542135e-01, 3.174687e-01, 9.474860e-01, 1.105896e+00, 3.921479e-01, 4.413029e-01, 6.197786e-01, 4.027714e-01, 6.777241e-01, 4.641587e-01, 1.710975e-01, 4.116964e-01, 7.612990e-01, 3.476329e-01, 2.824939e-01, 9.635548e-01, 9.930873e-01, 8.541411e-01,
1.000000e+00	8.568425e-01, 1.799833e-01, 8.095365e-01, 2.483597e-01, 6.410681e-01, 1.166328e+00, 2.936509e-01, 5.045413e-01, 4.352330e-01, 3.560411e-01, 7.866868e-01, 5.227196e-01, 1.093490e-01, 2.501839e-01, 7.629581e-01, 3.183419e-01, 2.003248e-01, 9.926671e-01, 8.354868e-01, 6.008595e-01,
1.200000e+00	9.472337e-01, 1.389997e-01, 9.155566e-01, 1.275642e-01, 5.976597e-01, 1.387798e+00, 2.434539e-01, 4.216508e-01, 3.618560e-01, 2.211958e-01, 7.718719e-01, 6.277359e-01, 6.195159e-02, 1.366761e-01, 6.617038e-01, 3.797700e-01, 1.308408e-01, 9.024366e-01, 6.783359e-01, 4.995138e-01,
1.400000e+00	8.443677e-01, 1.710579e-01, 1.105850e+00, 1.085034e-01, 7.329975e-01, 1.494687e+00, 2.361063e-01, 4.838907e-01, 2.400487e-01, 1.662537e-01, 7.610001e-01, 7.378539e-01, 3.548485e-02, 7.219720e-02, 5.822436e-01, 4.755412e-01, 8.807292e-02, 7.869032e-01, 6.708912e-01, 4.544595e-01,
1.600000e+00	9.256699e-01, 1.492583e-01, 1.203260e+00, 5.866423e-02, 7.358229e-01, 1.695461e+00, 2.158586e-01, 7.146606e-01, 1.649068e-01, 1.257625e-01, 7.735621e-01, 8.363303e-01, 2.202106e-02, 4.895805e-02, 6.837158e-01, 4.640880e-01, 5.050555e-02, 7.463482e-01, 6.327250e-01, 4.021105e-01,
1.800000e+00	8.872727e-01, 2.435924e-01, 1.395920e+00, 5.123631e-02, 6.363814e-01, 1.501702e+00, 1.850097e-01, 5.777621e-01, 1.268714e-01, 9.220644e-02, 7.984279e-01, 8.897902e-01, 1.615544e-02, 2.850116e-02, 7.670161e-01, 4.250097e-01, 4.130547e-02, 6.710469e-01, 6.586085e-01, 3.327409e-01,
2.000000e+00	1.043212e+00, 2.760865e-01, 9.807055e-01, 4.409188e-02, 5.777290e-01, 1.724364e+00, 1.798771e-01, 6.150090e-01, 8.892182e-02, 5.883376e-02, 8.012782e-01, 9.390106e-01, 9.625143e-03, 1.810045e-02, 7.090871e-01, 4.338695e-01, 2.986713e-02, 6.416753e-01, 4.656951e-01, 2.696591e-01,
0.000000e+00	1.877487e+00, 2.695283e+00, 5.661459e-01, 7.345638e-01, 8.001119e-01, 4.648795e-01, 3.007144e+00, 9.835854e-03, 7.816559e-01, 2.125227e+00, 1.218567e+00, 2.774300e+00, 1.479709e+00, 2.422807e+00, 1.867626e+00, 2.925732e+00, 7.279648e-01, 1.360409e+00, 1.091698e+00, 6.966903e-01,
2.000000e-01	1.118865e+00, 2.144473e+00, 5.818449e-01, 3.583218e-01, 6.844626e-01, 3.273831e-01, 1.770885e+00, 9.967815e-03, 6.611965e-01, 1.497337e+00, 1.178918e+00, 1.627772e+00, 1.143113e+00, 1.516422e+00, 1.668101e+00, 1.608490e+00, 7.378801e-01, 1.178701e+00, 1.190875e+00, 6.896155e-01,
4.000000e-01	7.963693e-01, 1.796081e+00, 9.100092e-01, 2.121097e-01, 6.260348e-01, 2.992923e-01, 1.194680e+00, 5.611589e-03, 4.125756e-01, 1.250936e+00, 9.515655e-01, 1.542124e+00, 1.039162e+00, 8.422595e-01, 1.209723e+00, 9.894456e-01, 6.953240e-01, 9.054021e-01, 1.090019e+00, 6.256136e-01,
6.000000e-01	6.756794e-01, 1.481870e+00, 1.039210e+00, 9.711913e-02, 5.369699e-01, 4.865089e-01, 6.727715e-01, 4.714951e-03, 3.734497e-01, 9.856244e-01, 8.220149e-01, 9.915080e-01, 1.007333e+00, 4.721624e-01, 9.899798e-01, 5.200970e-01, 4.793993e-01, 7.984377e-01, 1.248949e+00, 5.203786e-01,
8.000000e-01	9.014734e-01, 1.106930e+00, 1.147422e+00, 6.219481e-02, 5.386251e-01, 1.035872e+00, 5.351579e-01, 2.236607e-02, 2.815862e-01, 5.866458e-01, 9.338702e-01, 8.813179e-01, 8.590079e-01, 2.964059e-01, 1.059678e+00, 2.832470e-01, 3.473788e-01, 9.837263e-01, 8.736700e-01, 4.031530e-01,
1.000000e+00	7.733968e-01, 5.475888e-01, 9.901590e-01, 3.441594e-02, 6.361319e-01, 1.146401e+00, 3.320414e-01, 1.226424e-01, 1.845206e-01, 4.856763e-01, 8.395333e-01, 8.050784e-01, 6.191608e-01, 1.692788e-01, 8.375240e-01, 2.626295e-01, 1.972584e-01, 8.013723e-01, 8.308917e-01, 2.915908e-01,
1.200000e+00	8.923249e-01, 4.177096e-01, 1.076708e+00, 2.656396e-02, 5.356752e-01, 1.346027e+00, 2.863951e-01, 3.283473e-01, 1.237179e-01, 3.093508e-01, 9.494065e-01, 9.006286e-01, 2.872318e-01, 9.783690e-02, 7.003276e-01, 3.462884e-01, 1.680606e-01, 6.747053e-01, 7.912489e-01, 2.799337e-01,
1.400000e+00	1.047831e+00, 3.994043e-01, 1.007510e+00, 1.424545e-02, 5.651342e-01, 1.354248e+00, 2.317615e-01, 5.301464e-01, 1.063606e-01, 2.279944e-01, 1.052797e+00, 7.545645e-01, 2.196074e-01, 7.355196e-02, 8.107988e-01, 3.492904e-01, 1.110649e-01, 6.391865e-01, 6.647930e-01, 2.810088e-01,
1.600000e+00	9.205168e-01, 2.982069e-01, 1.384232e+00, 1.474464e-02, 5.564579e-01, 1.532554e+00, 2.485225e-01, 4.955070e-01, 7.104467e-02, 1.811441e-01, 9.324857e-01, 9.769094e-01, 1.352526e-01, 3.460208e-02, 7.640630e-01, 3.763834e-01, 7.087482e-02, 6.172824e-01, 5.699975e-01, 2.098304e-01,
1.800000e+00	7.333306e-01, 3.527483e-01, 9.964825e-01, 1.817830e-02, 6.424423e-01, 1.650698e+00, 2.108851e-01, 5.050891e-01, 4.891320e-02, 1.347482e-01, 9.544026e-01, 8.981712e-01, 8.257787e-02, 2.160941e-02, 6.809588e-01, 4.023620e-01, 4.776942e-02, 6.516895e-01, 5.652104e-01, 2.107875e-01,
2.000000e+00	8.190959e-01, 4.486158e-01, 1.093652e+00, 2.420238e-02, 6.633167e-01, 1.742782e+00, 2.202703e-01, 7.768898e-01, 3.390596e-02, 1.011956e-01, 7.617097e-01, 8.744299e-01, 5.791219e-02, 1.329095e-02, 5.772791e-01, 4.455333e-01, 2.898980e-02, 6.189169e-01, 4.880278e-01, 1.677827e-01,
0.000000e+00	9.977107e-01, 2.563991e+00, 1.450035e+00, 2.100783e+00, 5.118926e-01, 1.745799e+00, 2.322370e+00, 1.029586e+00, 1.681672e+00, 4.035810e-01, 4.761439e-01, 1.695148e-01, 2.757185e+00, 2.148200e+00, 8.147931e-01, 1.983711e+00, 1.224102e+00, 1.958090e+00, 7.821408e-01, 1.439508e+00,
2.000000e-01	4.776019e-01, 1.260962e+00, 1.174863e+00, 1.342337e+00, 3.730619e-01, 1.302688e+00, 1.176404e+00, 7.408826e-01, 1.382312e+00, 5.209876e-01, 4.342644e-01, 4.632382e-01, 1.746586e+00, 1.222594e+00, 7.730818e-01, 1.094997e+00, 9.785855e-01, 1.385805e+00, 5.203284e-01, 1.469298e+00,
4.000000e-01	2.344809e-01, 9.304229e-01, 8.760219e-01, 8.251207e-01, 2.783354e-01, 1.115428e+00, 8.288031e-01, 6.803557e-01, 1.117580e+00, 4.826319e-01, 3.391858e-01, 5.457594e-01, 1.187904e+00, 1.135559e+00, 8.535821e-01, 8.165582e-01, 7.721919e-01, 1.000514e+00, 6.229305e-01, 1.127542e+00,
6.000000e-01	3.367773e-01, 5.468963e-01, 8.624757e-01, 5.221867e-01, 2.848179e-01, 1.293995e+00, 4.107556e-01, 6.265700e-01, 6.888980e-01, 5.044107e-01, 3.803980e-01, 6.685715e-01, 8.065836e-01, 7.082046e-01, 7.248933e-01, 5.763923e-01, 6.266646e-01, 1.025522e+00, 8.559550e-01, 8.827526e-01,
8.000000e-01	5.331685e-01, 4.710179e-01, 7.544430e-01, 3.929510e-01, 3.681970e-01, 1.486236e+00, 2.171700e-01, 6.400054e-01, 5.299211e-01, 4.367406e-01, 4.693241e-01, 6.391622e-01, 4.836968e-01, 5.559939e-01, 8.321137e-01, 6.265415e-01, 3.413534e-01, 9.377056e-01, 8.742173e-01, 7.841075e-01,
1.000000e+00	6.821332e-01, 2.675434e-01, 1.139336e+00, 2.394920e-01, 4.703316e-01, 1.394690e+00, 1.924910e-01, 7.736454e-01, 3.612393e-01, 2.635288e-01, 5.301400e-01, 8.448484e-01, 3.748967e-01, 2.162055e-01, 7.750029e-01, 5.860634e-01, 2.341386e-01, 5.618588e-01, 7.315111e-01, 5.067632e-01,
1.200000e+00	7.886777e-01, 3.376367e-01, 9.600375e-01, 1.229684e-01, 5.907927e-01, 1.325687e+00, 1.529999e-01, 7.218733e-01, 2.939709e-01, 1.977361e-01, 6.160713e-01, 8.517770e-01, 1.786226e-01, 1.897747e-01, 7.457466e-01, 5.643283e-01, 1.558301e-01, 7.741729e-01, 8.518069e-01, 5.039201e-01,
1.400000e+00	9.286499e-01, 2.648904e-01, 9.846850e-01, 1.019138e-01, 5.753906e-01, 1.598456e+00, 1.386614e-01, 5.765228e-01, 1.719336e-01, 1.491558e-01, 8.053805e-01, 8.159858e-01, 1.197468e-01, 9.507563e-02, 8.354150e-01, 5.563571e-01, 1.093353e-01, 6.312697e-01, 6.887939e-01, 3.940192e-01,
1.600000e+00	8.631201e-01, 2.823016e-01, 1.239580e+00, 9.781358e-02, 5.203900e-01, 1.469830e+00, 1.541910e-01, 6.719552e-01, 1.584543e-01, 9.423749e-02, 7.971925e-01, 8.557247e-01, 7.748087e-02, 6.989729e-02, 8.575417e-01, 4.581977e-01, 6.225938e-02, 7.552811e-01, 7.758794e-01, 3.411604e-01,
1.800000e+00	8.901604e-01, 2.800087e-01, 1.091013e+00, 6.232419e-02, 6.983151e-01, 1.580187e+00, 1.737819e-01, 7.035391e-01, 1.044564e-01, 8.042809e-02, 6.460422e-01, 9.971889e-01, 5.087534e-02, 4.027656e-02, 6.085169e-01, 4.388828e-01, 4.582825e-02, 6.173773e-01, 5.217201e-01, 2.407229e-01,
2.000000e+00	9.112591e-01, 3.495574e-01, 1.048523e+00, 5.688022e-02, 7.267183e-01, 1.664114e+00, 1.905696e-01, 7.944967e-01, 9.147850e-02, 5.239621e-02, 7.494641e-01, 8.606118e-01, 3.260324e-02, 2.242823e-02, 6.087693e-01, 4.790337e-01, 2.650877e-02, 5.626167e-01, 6.038659e-01, 1.735780e-01,
0.000000e+00	2.336918e-01, 1.110745e+00, 9.934057e-01, 7.582511e-01, 1.331239e+00, 1.797312e+00, 7.697836e-01, 1.119258e+00, 2.633707e+00, 7.326185e-01, 1.627221e-01, 4.090644e-01, 7.153383e-01, 1.492070e+00, 3.195760e+00, 1.266569e+00, 9.993771e-02, 2.150142e+00, 4.345163e-01, 1.946630e+00,
2.000000e-01	3.004555e-01, 8.161176e-01, 8.993983e-01, 5.674605e-01, 8.510328e-01, 1.353878e+00, 3.785990e-01, 8.992981e-01, 1.457398e+00, 6.227471e-01, 1.161561e-01, 6.402536e-01, 5.220019e-01, 8.392446e-01, 2.071832e+00, 8.939617e-01, 8.512807e-02, 2.116976e+00, 4.348058e-01, 1.374385e+00,
4.000000e-01	4.753924e-01, 5.200817e-01, 9.181656e-01, 4.124051e-01, 5.650366e-01, 1.595405e+00, 2.479390e-01, 7.487718e-01, 1.342099e+00, 5.622455e-01, 1.252338e-01, 6.438935e-01, 3.281922e-01, 6.139347e-01, 1.356711e+00, 6.655805e-01, 5.866727e-02, 1.663507e+00, 5.650270e-01, 9.877750e-01,
6.000000e-01	6.525733e-01, 3.596250e-01, 5.572280e-01, 2.817584e-01, 5.549128e-01, 1.721498e+00, 1.832667e-01, 7.417826e-01, 8.859443e-01, 2.727720e-01, 2.138594e-01, 7.936221e-01, 1.998405e-01, 3.911669e-01, 1.222892e+00, 7.355357e-01, 3.234000e-02, 1.196521e+00, 7.483706e-01, 1.034103e+00,
8.000000e-01	8.666642e-01, 3.229993e-01, 5.724005e-01, 1.852165e-01, 5.014145e-01, 1.521436e+00, 1.402137e-01, 6.995509e-01, 6.294269e-01, 2.803445e-01, 3.232725e-01, 7.443798e-01, 1.501659e-01, 1.976135e-01, 1.012727e+00, 5.721978e-01, 2.338576e-02, 1.108781e+00, 8.461991e-01, 9.376932e-01,
1.000000e+00	7.324804e-01, 2.071260e-01, 6.345797e-01, 1.464955e-01, 4.454003e-01, 1.803412e+00, 1.126427e-01, 7.837168e-01, 4.586361e-01, 2.126659e-01, 4.312978e-01, 6.524354e-01, 8.575908e-02, 1.048810e-01, 9.073676e-01, 5.290725e-01, 1.495822e-02, 8.814796e-01, 1.027418e+00, 6.060894e-01,
1.200000e+00	8.858721e-01, 1.611268e-01, 8.542740e-01, 8.930257e-02, 5.024529e-01, 2.106424e+00, 1.398149e-01, 7.743431e-01, 3.136051e-01, 1.570882e-01, 4.540136e-01, 5.354063e-01, 5.789442e-02, 7.318242e-02, 7.274477e-01, 4.307134e-01, 1.052190e-02, 8.510237e-01, 1.238926e+00, 7.018086e-01,
1.400000e+00	8.506404e-01, 1.137846e-01, 8.568097e-01, 8.220968e-02, 4.026262e-01, 1.920397e+00, 1.626767e-01, 6.814196e-01, 2.258887e-01, 1.161344e-01, 6.074185e-01, 4.744774e-01, 2.440686e-02, 3.737258e-02, 8.890394e-01, 5.298267e-01, 7.739732e-03, 7.168790e-01, 1.063938e+00, 4.564883e-01,
1.600000e+00	9.944707e-01, 8.436199e-02, 9.660205e-01, 7.971374e-02, 6.067506e-01, 1.941123e+00, 1.663765e-01, 7.324189e-01, 1.680100e-01, 6.219715e-02, 6.860031e-01, 5.445289e-01, 1.682835e-02, 2.516568e-02, 7.255638e-01, 6.066626e-01, 5.491707e-03, 6.296970e-01, 9.133008e-01, 3.390099e-01,
1.800000e+00	8.448403e-01, 7.482037e-02, 9.903242e-01, 7.642475e-02, 4.998486e-01, 1.584325e+00, 1.642368e-01, 6.676375e-01, 1.019365e-01, 4.818116e-02, 6.820635e-01, 5.728268e-01, 1.215659e-02, 1.470449e-02, 8.812032e-01, 4.299077e-01, 4.949293e-03, 7.543578e-01, 8.182136e-01, 2.314941e-01,
2.000000e+00	8.690891e-01, 6.055895e-02, 1.158136e+00, 5.887911e-02, 6.231042e-01, 2.104648e+00, 2.156129e-01, 7.359211e-01, 7.169427e-02, 4.046530e-02, 7.582754e-01, 5.951426e-01, 7.293760e-03, 1.051870e-02, 7.396720e-01, 5.266321e-01, 3.965662e-03, 5.909487e-01, 6.895340e-01, 2.552503e-01,
0.000000e+00	2.864367e+00, 2.525330e-02, 7.548403e-01, 1.618974e-01, 6.726586e-01, 2.860631e+00, 1.445007e+00, 2.089865e+00, 1.031381e+00, 2.109648e+00, 2.377085e+00, 1.139997e-02, 9.618397e-01, 4.574391e-01, 1.333772e+00, 2.229192e+00, 2.827043e+00, 1.509757e+00, 1.173160e+00, 2.786138e+00,
2.000000e-01	2.064757e+00, 1.868591e-02, 7.811106e-01, 3.596888e-01, 4.872588e-01, 2.047926e+00, 1.286964e+00, 1.571919e+00, 1.173917e+00, 1.391602e+00, 2.211401e+00, 5.401124e-02, 5.700759e-01, 2.379477e-01, 1.162507e+00, 1.371886e+00, 1.909459e+00, 1.220519e+00, 1.072794e+00, 2.019565e+00,
4.000000e-01	1.344337e+00, 1.235972e-02, 5.241604e-01, 4.767562e-01, 5.253490e-01, 1.463996e+00, 1.059886e+00, 1.220637e+00, 8.992195e-01, 9.555179e-01, 1.432223e+00, 8.585454e-02, 3.772615e-01, 1.432994e-01, 1.061992e+00, 1.041663e+00, 1.451951e+00, 7.934319e-01, 1.317765e+00, 1.703972e+00,
6.000000e-01	1.412321e+00, 8.359133e-03, 4.714971e-01, 4.835189e-01, 5.373791e-01, 1.361603e+00, 1.077517e+00, 9.026706e-01, 9.024232e-01, 9.197487e-01, 1.305642e+00, 7.563136e-02, 2.348118e-01, 1.035760e-01, 7.132545e-01, 9.324948e-01, 1.015834e+00, 6.355737e-01, 1.045754e+00, 1.154536e+00,
8.000000e-01	1.190744e+00, 5.409491e-03, 4.864643e-01, 3.521280e-01, 6.739650e-01, 1.298479e+00, 1.008985e+00, 7.242754e-01, 6.227354e-01, 5.095756e-01, 1.157073e+00, 9.352177e-02, 1.640942e-01, 6.166617e-02, 8.100191e-01, 6.279999e-01, 9.525651e-01, 4.748638e-01, 1.243861e+00, 9.510481e-01,
1.000000e+00	1.113298e+00, 3.924120e-03, 6.989755e-01, 2.561528e-01, 6.427056e-01, 1.356166e+00, 8.584000e-01, 7.998147e-01, 5.719392e-01, 4.316644e-01, 1.146776e+00, 9.293895e-02, 8.438218e-02, 4.270488e-02, 7.107608e-01, 5.564714e-01, 6.057235e-01, 5.678163e-01, 1.239635e+00, 5.331864e-01,
1.200000e+00	1.121496e+00, 2.695864e-03, 7.891501e-01, 1.618973e-01, 6.417329e-01, 1.353776e+00, 6.535703e-01, 7.290272e-01, 3.758498e-01, 3.056182e-01, 9.777975e-01, 9.968819e-02, 5.555310e-02, 2.409576e-02, 6.002219e-01, 5.671439e-01, 4.723494e-01, 5.227213e-01, 1.263895e+00, 4.515781e-01,
1.400000e+00	9.565997e-01, 2.825550e-03, 9.267462e-01, 1.318968e-01, 6.130253e-01, 1.609341e+00, 4.982028e-01, 6.513966e-01, 2.484056e-01, 2.054488e-01, 8.725441e-01, 1.240180e-01, 2.595737e-02, 1.469681e-02, 6.295193e-01, 4.416749e-01, 2.624050e-01, 5.670015e-01, 1.153319e+00, 3.059475e-01,
1.600000e+00	9.393687e-01, 1.961022e-03, 9.215648e-01, 1.089134e-01, 7.924796e-01, 1.603887e+00, 4.286347e-01, 7.108395e-01, 1.898670e-01, 1.853083e-01, 9.427451e-01, 1.909568e-01, 1.630831e-02, 8.552358e-03, 5.922081e-01, 4.994928e-01, 1.760362e-01, 6.765867e-01, 1.103933e+00, 2.824785e-01,
1.800000e+00	9.160392e-01, 2.818153e-03, 1.023551e+00, 7.864470e-02, 6.532601e-01, 1.153039e+00, 3.814153e-01, 7.366013e-01, 1.175259e-01, 1.048921e-01, 9.809400e-01, 2.898660e-01, 8.750591e-03, 6.538849e-03, 5.212576e-01, 4.716785e-01, 1.327701e-01, 5.442150e-01, 7.939572e-01, 1.871334e-01,
2.000000e+00	9.303765e-01, 9.057362e-03, 1.002794e+00, 7.891609e-02, 8.764334e-01, 1.613646e+00, 3.428149e-01, 6.380778e-01, 8.935698e-02, 8.164974e-02, 8.863685e-01, 4.883136e-01, 7.733636e-03, 3.361530e-03, 5.731201e-01, 4.498381e-01, 7.220800e-02, 5.787443e-01, 8.052080e-01, 1.562998e-01,
0.000000e+00	5.489007e-01, 2.635971e+00, 8.392672e-01, 1.244394e+00, 3.082989e+00, 2.223159e+00, 2.515051e+00, 2.731013e+00, 2.609526e+00, 2.993463e+00, 1.611081e+00, 1.586996e+00, 1.147434e+00, 1.166617e+00, 2.292605e-01, 2.528661e+00, 6.164059e-01, 1.647371e+00, 2.007252e+00, 8.390352e-01,
2.000000e-01	4.314405e-01, 1.829645e+00, 6.939405e-01, 9.454678e-01, 1.693082e+00, 1.609314e+00, 1.670023e+00, 1.924460e+00, 1.830601e+00, 2.355379e+00, 1.076124e+00, 9.266785e-01, 1.076952e+00, 8.770825e-01, 1.306754e-01, 1.760599e+00, 6.777645e-01, 1.225494e+00, 1.676297e+00, 9.053303e-01,
4.000000e-01	5.748772e-01, 1.317701e+00, 8.971530e-01, 1.015769e+00, 1.636292e+00, 1.628573e+00, 9.167117e-01, 1.514268e+00, 1.274922e+00, 1.272957e+00, 7.112816e-01, 6.997311e-01, 9.657294e-01, 6.144839e-01, 7.366892e-02, 1.282890e+00, 6.570474e-01, 7.950290e-01, 1.612113e+00, 5.696016e-01,
6.000000e-01	7.250937e-01, 7.524247e-01, 8.376466e-01, 7.744037e-01, 1.272833e+00, 1.566956e+00, 4.912314e-01, 1.222685e+00, 8.429088e-01, 1.236282e+00, 8.765664e-01, 5.889404e-01, 6.750052e-01, 4.697965e-01, 5.656772e-02, 9.099428e-01, 4.139250e-01, 6.487473e-01, 1.250901e+00, 5.635787e-01,
8.000000e-01	7.497392e-01, 4.593865e-01, 9.056193e-01, 5.119519e-01, 1.146081e+00, 1.588101e+00, 3.635787e-01, 9.122637e-01, 6.057955e-01, 7.947599e-01, 7.939632e-01, 3.306305e-01, 4.466533e-01, 3.211153e-01, 3.389951e-02, 6.870483e-01, 3.152898e-01, 5.154099e-01, 1.224823e+00, 3.844546e-01,
1.000000e+00	8.193340e-01, 3.668321e-01, 1.080512e+00, 3.865397e-01, 9.929568e-01, 1.613140e+00, 3.223224e-01, 8.122518e-01, 4.247326e-01, 5.963201e-01, 7.485028e-01, 3.910752e-01, 2.530453e-01, 1.782751e-01, 3.172020e-02, 6.576129e-01, 2.036619e-01, 5.871233e-01, 9.254291e-01, 3.305335e-01,
1.200000e+00	7.510613e-01, 1.858164e-01, 1.206779e+00, 3.029335e-01, 9.602678e-01, 1.605184e+00, 2.246039e-01, 8.013910e-01, 3.211912e-01, 3.775473e-01, 7.546026e-01, 4.388445e-01, 1.615082e-01, 1.128020e-01, 3.113606e-02, 5.632315e-01, 1.041877e-01, 4.962587e-01, 7.614820e-01, 2.189173e-01,
1.400000e+00	9.580715e-01, 1.462497e-01, 8.631402e-01, 2.181731e-01, 9.323290e-01, 1.895743e+00, 1.952895e-01, 8.305987e-01, 2.347602e-01, 2.875089e-01, 8.840015e-01, 5.518197e-01, 9.921238e-02, 7.224755e-02, 4.474637e-02, 5.311529e-01, 7.150501e-02, 4.477644e-01, 6.314121e-01, 1.507767e-01,
1.600000e+00	8.060042e-01, 1.461138e-01, 1.175477e+00, 1.520343e-01, 8.366656e-01, 1.697143e+00, 2.253910e-01, 6.580855e-01, 1.578741e-01, 2.478757e-01, 7.862342e-01, 7.638565e-01, 6.726465e-02, 4.692829e-02, 7.002157e-02, 5.834084e-01, 5.271674e-02, 5.237533e-01, 6.744805e-01, 1.364175e-01,
1.800000e+00	9.181140e-01, 1.469079e-01, 1.108987e+00, 1.313909e-01, 9.166526e-01, 2.018550e+00, 2.518715e-01, 8.087380e-01, 9.881001e-02, 1.494963e-01, 8.330314e-01, 8.605379e-01, 3.661032e-02, 2.288483e-02, 9.786687e-02, 4.629912e-01, 2.954299e-02, 4.419853e-01, 6.543897e-01, 1.129424e-01,
2.000000e+00	9.534514e-01, 2.246650e-01, 1.244436e+00, 1.007954e-01, 7.793865e-01, 1.959388e+00, 2.005932e-01, 7.139673e-01, 7.620650e-02, 1.087691e-01, 8.307303e-01, 6.547326e-01, 2.207602e-02, 1.607419e-02, 1.849978e-01, 4.538869e-01, 1.736613e-02, 5.812619e-01, 5.191916e-01, 1.041561e-01,
0.000000e+00	1.492028e+00, 1.465998e+00, 8.474846e-01, 3.053778e+00, 2.492856e+00, 1.448536e+00, 7.762058e-02, 1.691211e+00, 1.794141e+00, 1.040954e+00, 2.015965e+00, 1.912772e+00, 6.922490e-01, 7.326620e-01, 1.181248e-01, 1.771117e+00, 2.643392e+00, 8.003626e-01, 6.754796e-01, 1.942569e-01,
2.000000e-01	1.158152e+00, 1.642313e+00, 8.611438e-01, 1.499743e+00, 1.809707e+00, 1.695620e+00, 3.712270e-01, 1.358635e+00, 1.357528e+00, 7.459628e-01, 1.696970e+00, 1.836305e+00, 7.482554e-01, 7.780787e-01, 7.216918e-02, 1.244857e+00, 1.344479e+00, 5.677723e-01, 8.646015e-01, 2.062609e-01,
4.000000e-01	1.086266e+00, 1.427913e+00, 9.292788e-01, 1.219626e+00, 1.518672e+00, 1.301172e+00, 4.142586e-01, 9.120760e-01, 1.166918e+00, 5.805829e-01, 1.236992e+00, 1.374542e+00, 7.194368e-01, 8.215865e-01, 4.768477e-02, 1.004883e+00, 9.397426e-01, 4.622374e-01, 7.130396e-01, 1.539243e-01,
6.000000e-01	9.790364e-01, 1.288820e+00, 1.091954e+00, 7.671598e-01, 1.115808e+00, 1.527930e+00, 4.117259e-01, 7.847234e-01, 8.647717e-01, 4.611997e-01, 8.968407e-01, 1.265483e+00, 7.531981e-01, 6.144455e-01, 2.197346e-02, 7.815960e-01, 6.153607e-01, 4.396718e-01, 6.406335e-01, 1.088919e-01,
8.000000e-01	9.377390e-01, 1.046441e+00, 9.549905e-01, 4.194677e-01, 9.984199e-01, 1.695240e+00, 3.138705e-01, 6.900563e-01, 5.936976e-01, 3.937726e-01, 9.689762e-01, 1.204732e+00, 7.870396e-01, 4.441897e-01, 1.866192e-02, 6.566185e-01, 3.501138e-01, 4.414805e-01, 6.170648e-01, 9.102892e-02,
1.000000e+00	9.184645e-01, 1.016516e+00, 1.279050e+00, 3.880067e-01, 9.895785e-01, 1.555688e+00, 2.912718e-01, 6.612717e-01, 4.147361e-01, 2.448842e-01, 1.056243e+00, 1.029000e+00, 6.376596e-01, 2.502816e-01, 1.475491e-02, 5.618720e-01, 2.576596e-01, 4.143267e-01, 5.992186e-01, 7.868533e-02,
1.200000e+00	9.855825e-01, 9.326538e-01, 1.224355e+00, 1.999612e-01, 1.083070e+00, 1.663372e+00, 2.828204e-01, 7.398968e-01, 3.004539e-01, 1.742839e-01, 8.991182e-01, 1.260019e+00, 6.495770e-01, 1.623654e-01, 1.936282e-02, 5.734045e-01, 1.987448e-01, 5.601011e-01, 4.173546e-01, 7.188320e-02,
1.400000e+00	7.708217e-01, 8.428711e-01, 1.068039e+00, 1.512052e-01, 8.576066e-01, 1.838887e+00, 2.062332e-01, 6.745551e-01, 2.063858e-01, 1.528214e-01, 7.212350e-01, 1.012951e+00, 5.237818e-01, 9.696654e-02, 3.970368e-02, 4.241767e-01, 1.098869e-01, 4.632793e-01, 3.805396e-01, 7.691369e-02,
1.600000e+00	8.789302e-01, 8.274744e-01, 1.207477e+00, 1.081146e-01, 8.956862e-01, 1.722816e+00, 2.783494e-01, 7.402759e-01, 1.472395e-01, 1.219389e-01, 9.175787e-01, 1.005191e+00, 3.558752e-01, 5.725330e-02, 6.682816e-02, 4.512554e-01, 7.398770e-02, 5.350843e-01, 4.099157e-01, 6.748741e-02,
1.800000e+00	7.154239e-01, 8.710998e-01, 1.330536e+00, 8.546036e-02, 9.023214e-01, 1.564192e+00, 2.052829e-01, 8.022825e-01, 1.143818e-01, 7.047448e-02, 9.270622e-01, 1.030532e+00, 2.892356e-01, 3.743156e-02, 1.160054e-01, 4.773272e-01, 4.289161e-02, 5.767451e-01, 3.428288e-01, 6.904509e-02,
2.000000e+00	9.310858e-01, 6.066211e-01, 1.280301e+00, 7.855901e-02, 7.858158e-01, 1.640279e+00, 2.233717e-01, 6.951172e-01, 6.337535e-02, 5.634512e-02, 8.971132e-01, 9.395173e-01, 1.924145e-01, 2.612812e-02, 1.672270e-01, 5.254025e-01, 2.993980e-02, 4.124246e-01, 3.057267e-01, 6.226676e-02,
0.000000e+00	1.194683e-01, 2.108429e+00, 2.052530e+00, 2.586748e+00, 2.549550e+00, 7.507035e-01, 1.245740e+00, 5.895360e-01, 3.220468e+00, 9.991603e-01, 4.495809e-02, 1.655719e+00, 1.743459e+00, 1.352269e+00, 2.313377e+00, 2.242620e+00, 2.726655e+00, 3.066476e-02, 4.071923e-01, 3.737446e-01,
2.000000e-01	1.236107e-01, 2.157079e+00, 1.721529e+00, 1.168770e+00, 2.410737e+00, 9.906918e-01, 6.798835e-01, 4.533247e-01, 2.026432e+00, 8.990421e-01, 3.247239e-02, 1.323232e+00, 1.263110e+00, 1.069976e+00, 1.425094e+00, 1.338976e+00, 2.010222e+00, 2.402555e-01, 2.321056e-01, 2.676305e-01,
4.000000e-01	2.092654e-01, 1.457499e+00, 1.596627e+00, 7.786388e-01, 1.694942e+00, 1.238101e+00, 3.951254e-01, 3.852321e-01, 1.967763e+00, 7.844738e-01, 2.596167e-02, 1.320939e+00, 9.630593e-01, 9.121651e-01, 6.554881e-01, 1.075634e+00, 1.172147e+00, 3.933027e-01, 1.209940e-01, 1.824337e-01,
6.000000e-01	4.236054e-01, 1.367461e+00, 1.689551e+00, 3.461421e-01, 1.335417e+00, 1.014868e+00, 2.217048e-01, 4.610175e-01, 1.484773e+00, 5.190772e-01, 2.208007e-02, 1.074273e+00, 9.584927e-01, 6.569280e-01, 4.257337e-01, 6.674899e-01, 7.022308e-01, 3.545565e-01, 9.878397e-02, 1.276504e-01,
8.000000e-01	6.028693e-01, 1.320104e+00, 1.639953e+00, 2.945077e-01, 1.126977e+00, 1.476197e+00, 1.684328e-01, 4.878930e-01, 1.073675e+00, 3.677567e-01, 6.115254e-02, 1.393845e+00, 1.149980e+00, 3.977548e-01, 2.873872e-01, 6.060894e-01, 5.005237e-01, 5.053441e-01, 6.465447e-02, 1.143583e-01,
1.000000e+00	7.122273e-01, 9.278058e-01, 1.602554e+00, 1.759403e-01, 1.251800e+00, 1.368332e+00, 1.212708e-01, 5.871983e-01, 7.145094e-01, 2.920557e-01, 2.118483e-01, 1.306917e+00, 7.916044e-01, 2.313422e-01, 1.267855e-01, 4.915907e-01, 3.687037e-01, 5.691908e-01, 7.154119e-02, 1.000777e-01,
1.200000e+00	8.014959e-01, 9.904475e-01, 1.668225e+00, 1.273026e-01, 1.098622e+00, 1.667931e+00, 1.128477e-01, 6.473146e-01, 5.536326e-01, 2.798256e-01, 3.004928e-01, 1.042502e+00, 6.859176e-01, 1.267040e-01, 9.940960e-02, 5.334084e-01, 2.072853e-01, 5.036807e-01, 7.315723e-02, 8.123752e-02,
1.400000e+00	7.724614e-01, 8.371675e-01, 1.119210e+00, 7.471755e-02, 1.091768e+00, 1.606855e+00, 1.052712e-01, 5.294599e-01, 3.340300e-01, 1.633885e-01, 5.333925e-01, 9.420793e-01, 5.597510e-01, 7.034099e-02, 7.156339e-02, 4.073995e-01, 1.180277e-01, 5.110222e-01, 1.022048e-01, 1.026950e-01,
1.600000e+00	8.118234e-01, 7.466873e-01, 1.468313e+00, 7.032948e-02, 8.124322e-01, 1.681445e+00, 1.085213e-01, 6.897333e-01, 2.687508e-01, 1.198088e-01, 6.360931e-01, 1.025073e+00, 3.431632e-01, 4.544169e-02, 9.989046e-02, 5.479006e-01, 8.438209e-02, 4.146780e-01, 1.199256e-01, 8.120256e-02,
1.800000e+00	9.636026e-01, 6.603633e-01, 1.050956e+00, 5.695119e-02, 6.629939e-01, 1.738570e+00, 1.801182e-01, 7.250288e-01, 1.586785e-01, 9.166996e-02, 7.169606e-01, 1.077970e+00, 2.703201e-01, 2.970223e-02, 1.260881e-01, 5.062196e-01, 4.800412e-02, 5.881990e-01, 1.203850e-01, 9.464634e-02,
2.000000e+00	9.321438e-01, 7.091375e-01, 1.209929e+00, 4.754856e-02, 8.161281e-01, 1.394601e+00, 1.881381e-01, 5.720694e-01, 1.214039e-01, 5.352799e-02, 7.209331e-01, 9.947664e-01, 1.499982e-01, 1.597040e-02, 1.673060e-01, 5.430343e-01, 3.356869e-02, 6.135992e-01, 1.816781e-01, 7.546015e-02,
0.000000e+00	1.517952e+00, 6.582793e-01, 2.147187e+00, 4.854329e-01, 2.385899e-01, 6.038746e-01, 1.838702e+00, 1.767148e+00, 1.739626e+00, 2.185496e+00, 8.998846e-01, 9.590278e-01, 2.854034e+00, 9.901132e-01, 2.094347e+00, 1.764595e+00, 1.970117e+00, 5.502166e-03, 2.148818e+00, 2.108163e+00,
2.000000e-01	1.068341e+00, 5.658722e-01, 1.978179e+00, 5.060251e-01, 4.575361e-01, 4.991572e-01, 1.314378e+00, 1.301383e+00, 1.894466e+00, 2.002226e+00, 8.023172e-01, 6.701627e-01, 1.728093e+00, 7.423127e-01, 1.539810e+00, 9.866917e-01, 1.402970e+00, 1.481066e-02, 1.465661e+00, 1.473880e+00,
4.000000e-01	9.688336e-01, 3.409040e-01, 1.141787e+00, 3.999934e-01, 4.931307e-01, 5.265385e-01, 1.085583e+00, 8.326139e-01, 1.422399e+00, 1.076345e+00, 6.455234e-01, 6.417918e-01, 8.968181e-01, 4.668411e-01, 9.962487e-01, 6.079509e-01, 1.103060e+00, 1.072653e-01, 6.163795e-01, 9.342594e-01,
6.000000e-01	9.240711e-01, 2.001619e-01, 1.061064e+00, 2.453400e-01, 5.060090e-01, 7.593547e-01, 8.363310e-01, 5.402120e-01, 1.156766e+00, 9.025615e-01, 4.818991e-01, 6.860721e-01, 5.833465e-01, 2.161346e-01, 6.583800e-01, 3.245126e-01, 8.014473e-01, 2.947571e-01, 5.751281e-01, 6.939395e-01,
8.000000e-01	9.946032e-01, 1.888607e-01, 1.342538e+00, 1.474638e-01, 5.301736e-01, 9.027402e-01, 5.840450e-01, 3.262756e-01, 6.444013e-01, 6.761206e-01, 6.220127e-01, 8.648472e-01, 3.591253e-01, 1.890302e-01, 5.997138e-01, 2.488157e-01, 5.678686e-01, 3.937379e-01, 4.132896e-01, 4.620568e-01,
1.000000e+00	7.847600e-01, 2.428305e-01, 1.242846e+00, 9.936062e-02, 6.893713e-01, 1.025080e+00, 4.375899e-01, 3.982744e-01, 5.490580e-01, 5.002226e-01, 6.125042e-01, 8.451489e-01, 2.301178e-01, 1.013367e-01, 3.943733e-01, 2.634114e-01, 2.661399e-01, 4.395980e-01, 3.597854e-01, 3.533001e-01,
1.200000e+00	8.331827e-01, 2.783140e-01, 1.364223e+00, 4.464249e-02, 6.343737e-01, 1.319288e+00, 3.398302e-01, 5.739616e-01, 4.144324e-01, 3.214930e-01, 6.574878e-01, 8.921997e-01, 1.446589e-01, 6.529294e-02, 4.629257e-01, 2.703744e-01, 2.230376e-01, 5.849590e-01, 3.327120e-01, 2.310805e-01,
1.400000e+00	9.147283e-01, 3.473089e-01, 1.230868e+00, 3.641989e-02, 6.509158e-01, 1.622183e+00, 3.237002e-01, 4.732100e-01, 2.702752e-01, 2.646453e-01, 8.722721e-01, 8.512146e-01, 7.854947e-02, 3.561553e-02, 3.899970e-01, 4.036576e-01, 1.342094e-01, 6.718802e-01, 2.996486e-01, 1.818591e-01,
1.600000e+00	7.168484e-01, 4.073189e-01, 1.254715e+00, 2.965579e-02, 7.537797e-01, 1.679003e+00, 2.986483e-01, 6.303183e-01, 1.917150e-01, 2.239277e-01, 6.101246e-01, 1.026018e+00, 5.892772e-02, 1.938513e-02, 4.849499e-01, 4.133110e-01, 1.132746e-01, 6.580132e-01, 2.631240e-01, 1.700233e-01,
1.800000e+00	8.676478e-01, 5.048329e-01, 1.265399e+00, 2.874134e-02, 6.067874e-01, 1.918035e+00, 2.335705e-01, 6.573685e-01, 1.474590e-01, 9.912121e-02, 8.157954e-01, 1.116604e+00, 3.366504e-02, 1.451585e-02, 3.733040e-01, 3.732554e-01, 5.765876e-02, 6.265734e-01, 2.928451e-01, 1.314329e-01,
2.000000e+00	8.178683e-01, 4.573888e-01, 1.323202e+00, 3.785560e-02, 7.896641e-01, 1.708856e+00, 2.484910e-01, 7.415754e-01, 1.182500e-01, 8.488965e-02, 7.052183e-01, 9.973483e-01, 2.861975e-02, 8.147491e-03, 4.200372e-01, 4.246392e-01, 3.592250e-02, 6.194780e-01, 2.896801e-01, 1.217150e-01,
0.000000e+00	6.130709e-01, 4.860377e-02, 2.076829e+00, 1.490630e+00, 3.229982e+00, 2.853955e+00, 6.389165e-01, 1.906857e-01, 1.309140e+00, 2.578523e-01, 2.707805e-01, 2.549505e+00, 1.326632e+00, 2.429006e+00, 2.738307e-01, 1.339788e+00, 1.439034e+00, 2.675439e+00, 8.433392e-01, 2.672800e+00,
2.000000e-01	3.664248e-01, 4.566129e-01, 1.672657e+00, 9.172903e-01, 1.976805e+00, 2.316420e+00, 4.276306e-01, 3.502696e-01, 9.049011e-01, 3.384649e-01, 2.084505e-01, 1.892513e+00, 6.853526e-01, 1.689341e+00, 1.792733e-01, 1.021654e+00, 9.510083e-01, 2.087161e+00, 5.815934e-01, 2.144370e+00,
4.000000e-01	2.827902e-01, 8.492250e-01, 1.089362e+00, 5.164739e-01, 1.288697e+00, 2.106891e+00, 2.588606e-01, 4.764239e-01, 8.041438e-01, 5.102614e-01, 2.860852e-01, 1.277540e+00, 5.009213e-01, 1.151067e+00, 1.364160e-01, 6.350004e-01, 6.379900e-01, 1.701887e+00, 4.039751e-01, 1.410534e+00,
6.000000e-01	3.901087e-01, 7.631578e-01, 8.994250e-01, 2.975033e-01, 9.737382e-01, 2.100526e+00, 1.606897e-01, 5.944066e-01, 5.222819e-01, 4.244948e-01, 5.088202e-01, 1.354903e+00, 3.838537e-01, 6.116537e-01, 2.068121e-01, 6.691735e-01, 3.932945e-01, 1.206336e+00, 5.000172e-01, 1.320431e+00,
8.000000e-01	4.922586e-01, 1.124147e+00, 7.596561e-01, 1.835512e-01, 8.549118e-01, 2.230709e+00, 8.753220e-02, 6.682165e-01, 3.726356e-01, 2.546539e-01, 6.675904e-01, 1.699721e+00, 3.218680e-01, 3.990374e-01, 3.507141e-01, 6.557144e-01, 1.957592e-01, 1.379994e+00, 7.242197e-01, 1.113134e+00,
1.000000e+00	7.328635e-01, 1.057527e+00, 8.275710e-01, 1.298046e-01, 7.751725e-01, 2.107781e+00, 7.800032e-02, 5.834152e-01, 2.670004e-01, 2.003042e-01, 5.537112e-01, 1.081500e+00, 3.870757e-01, 2.845714e-01, 5.274585e-01, 5.938342e-01, 1.505579e-01, 9.112498e-01, 9.143001e-01, 9.233425e-01,
1.200000e+00	8.345245e-01, 8.489061e-01, 7.697397e-01, 7.873347e-02, 6.978724e-01, 1.683488e+00, 8.117714e-02, 7.277420e-01, 1.847592e-01, 1.645172e-01, 7.633929e-01, 1.041795e+00, 3.605088e-01, 1.632578e-01, 5.594473e-01, 5.885547e-01, 9.268948e-02, 7.058399e-01, 9.432293e-01, 6.760126e-01,
1.400000e+00	7.526985e-01, 5.866153e-01, 9.816855e-01, 7.808099e-02, 7.578863e-01, 1.861641e+00, 9.020537e-02, 6.848289e-01, 1.239926e-01, 9.667282e-02, 6.878313e-01, 7.720237e-01, 2.834423e-01, 9.916185e-02, 7.204097e-01, 6.298405e-01, 6.770265e-02, 7.677161e-01, 8.997844e-01, 4.878632e-01,
1.600000e+00	7.414391e-01, 5.331965e-01, 9.176607e-01, 5.005684e-02, 6.639004e-01, 1.569286e+00, 1.174455e-01, 6.753212e-01, 9.477108e-02, 8.841940e-02, 7.823505e-01, 7.527215e-01, 2.016001e-01, 5.024280e-02, 6.453897e-01, 5.362717e-01, 5.341187e-02, 7.068702e-01, 9.464039e-01, 3.381836e-01,
1.800000e+00	8.239507e-01, 4.962003e-01, 9.229650e-01, 4.472380e-02, 7.384148e-01, 1.988846e+00, 1.595654e-01, 6.992371e-01, 7.643101e-02, 6.631680e-02, 8.670952e-01, 7.915634e-01, 1.316439e-01, 3.579467e-02, 6.819634e-01, 4.779869e-01, 2.858623e-02, 7.070144e-01, 7.996117e-01, 3.191984e-01,
2.000000e+00	7.654962e-01, 3.635414e-01, 1.040992e+00, 5.298877e-02, 7.658742e-01, 1.714050e+00, 1.695181e-01, 5.314112e-01, 4.876028e-02, 4.489270e-02, 7.373613e-01, 8.039592e-01, 7.430720e-02, 2.288537e-02, 6.789372e-01, 4.851925e-01, 1.880569e-02, 5.702743e-01, 8.312234e-01, 2.390420e-01,
0.000000e+00	6.639350e-01, 4.762239e-02, 2.058719e+00, 1.877738e+00, 3.291512e-01, 2.329621e+00, 1.725589e+00, 1.104101e+00, 1.854170e+00, 2.499002e+00, 9.350227e-01, 9.954361e-01, 8.353554e-01, 2.611688e+00, 1.834185e+00, 1.344149e-01, 9.121893e-01, 2.336159e+00, 6.977201e-01, 1.516424e-01,
2.000000e-01	3.894205e-01, 3.030913e-01, 1.824360e+00, 1.222816e+00, 2.334714e-01, 1.730950e+00, 8.871213e-01, 1.117328e+00, 1.589779e+00, 1.798233e+00, 5.883767e-01, 1.042777e+00, 5.009266e-01, 1.945078e+00, 1.431922e+00, 3.020613e-01, 8.776274e-01, 1.790794e+00, 4.303558e-01, 3.594353e-01,
4.000000e-01	2.005387e-01, 3.700309e-01, 1.531853e+00, 7.732201e-01, 1.826704e-01, 1.961308e+00, 6.112357e-01, 9.205924e-01, 1.245080e+00, 1.608400e+00, 4.897949e-01, 9.881148e-01, 3.136424e-01, 1.327865e+00, 1.254339e+00, 4.203601e-01, 5.286380e-01, 1.516526e+00, 2.699242e-01, 5.493474e-01,
6.000000e-01	2.812875e-01, 4.245384e-01, 1.268605e+00, 5.641869e-01, 2.037669e-01, 1.311228e+00, 3.514069e-01, 8.364399e-01, 7.992363e-01, 1.411399e+00, 4.676420e-01, 1.267434e+00, 1.706237e-01, 8.679652e-01, 1.038541e+00, 4.015975e-01, 3.986010e-01, 1.111312e+00, 1.997480e-01, 5.872672e-01,
8.000000e-01	4.834101e-01, 5.636441e-01, 1.362862e+00, 2.884139e-01, 2.261141e-01, 1.705902e+00, 2.346968e-01, 6.064578e-01, 6.621240e-01, 9.903239e-01, 5.685407e-01, 8.983906e-01, 1.201458e-01, 4.582769e-01, 9.413120e-01, 4.604276e-01, 2.335996e-01, 9.879256e-01, 1.374057e-01, 5.554847e-01,
1.000000e+00	6.734930e-01, 4.900219e-01, 1.409055e+00, 2.048482e-01, 2.994703e-01, 1.794907e+00, 1.185637e-01, 7.478885e-01, 3.865389e-01, 7.827937e-01, 6.092533e-01, 9.356126e-01, 7.823935e-02, 3.267588e-01, 7.865751e-01, 4.927782e-01, 1.543519e-01, 7.211981e-01, 1.261682e-01, 4.827229e-01,
1.200000e+00	7.542049e-01, 5.421583e-01, 1.303936e+00, 1.612652e-01, 4.074799e-01, 1.823887e+00, 1.199143e-01, 7.088161e-01, 2.337418e-01, 5.496872e-01, 7.460603e-01, 1.022218e+00, 5.259261e-02, 1.658476e-01, 8.558155e-01, 4.235065e-01, 1.080750e-01, 7.212364e-01, 1.195243e-01, 3.430062e-01,
1.400000e+00	7.592977e-01, 5.601505e-01, 1.067866e+00, 8.999998e-02, 4.633551e-01, 1.495062e+00, 9.855256e-02, 7.571015e-01, 2.197612e-01, 4.092019e-01, 7.357806e-01, 8.713667e-01, 4.601279e-02, 1.079666e-01, 7.556511e-01, 4.221105e-01, 8.107827e-02, 7.735598e-01, 1.519566e-01, 3.640561e-01,
1.600000e+00	7.317859e-01, 4.386792e-01, 1.089051e+00, 7.866662e-02, 4.864977e-01, 1.851689e+00, 1.439763e-01, 7.946686e-01, 1.367301e-01, 2.321196e-01, 7.726465e-01, 1.086833e+00, 4.012958e-02, 6.023206e-02, 8.630003e-01, 4.608607e-01, 3.996650e-02, 6.313388e-01, 1.535178e-01, 2.741043e-01,
1.800000e+00	8.605111e-01, 6.243395e-01, 1.278160e+00, 6.872592e-02, 6.215645e-01, 1.818935e+00, 1.393859e-01, 5.748746e-01, 1.290768e-01, 1.897053e-01, 7.283666e-01, 9.293950e-01, 4.014066e-02, 3.369796e-02, 6.750752e-01, 4.896093e-01, 2.268813e-02, 5.585171e-01, 1.769058e-01, 2.279952e-01,
2.000000e+00	9.326650e-01, 5.216336e-01, 1.142287e+00, 6.449964e-02, 6.241370e-01, 1.784379e+00, 1.835549e-01, 7.105033e-01, 7.758504e-02, 1.384944e-01, 7.780955e-01, 1.044879e+00, 3.336018e-02, 2.369948e-02, 6.331706e-01, 5.478619e-01, 1.577082e-02, 6.980055e-01, 2.010007e-01, 1.629805e-01,
0.000000e+00	5.013272e-01, 1.862828e+00, 2.573804e-01, 7.881463e-01, 1.212594e+00, 1.520526e+00, 2.559295e+00, 1.412338e+00, 1.302946e+00, 2.417066e+00, 4.204980e-01, 2.186397e+00, 1.311761e+00, 8.229812e-01, 1.016627e-01, 3.288373e+00, 1.145625e+00, 1.769327e+00, 1.452671e+00, 1.237227e+00,
2.000000e-01	5.947582e-01, 1.606802e+00, 3.421508e-01, 6.367748e-01, 1.139891e+00, 1.321499e+00, 1.350247e+00, 1.111371e+00, 1.265683e+00, 1.824568e+00, 2.986606e-01, 1.447851e+00, 1.068054e+00, 4.847905e-01, 2.276582e-01, 1.817118e+00, 9.617949e-01, 1.500195e+00, 1.284890e+00, 8.602939e-01,
4.000000e-01	7.496456e-01, 1.299685e+00, 4.199095e-01, 5.350461e-01, 7.985701e-01, 1.089259e+00, 9.746865e-01, 9.214250e-01, 9.644875e-01, 1.380045e+00, 3.371344e-01, 1.107832e+00, 8.901754e-01, 3.213075e-01, 3.192803e-01, 1.107543e+00, 1.022746e+00, 1.033471e+00, 1.332237e+00, 7.228952e-01,
6.000000e-01	8.860539e-01, 9.653972e-01, 6.210694e-01, 3.098360e-01, 7.271892e-01, 1.176672e+00, 7.095582e-01, 6.207777e-01, 7.032262e-01, 1.027428e+00, 4.101084e-01, 6.208964e-01, 7.731161e-01, 1.687510e-01, 3.597522e-01, 9.187851e-01, 6.625969e-01, 9.129810e-01, 1.304070e+00, 7.327777e-01,
8.000000e-01	8.537139e-01, 6.730532e-01, 6.551861e-01, 2.166663e-01, 7.115488e-01, 1.191715e+00, 4.629163e-01, 4.909069e-01, 4.868391e-01, 8.348784e-01, 4.985805e-01, 4.512155e-01, 5.256515e-01, 1.226705e-01, 5.059477e-01, 7.116774e-01, 4.354009e-01, 7.903989e-01, 1.477104e+00, 6.089491e-01,
1.000000e+00	8.904296e-01, 3.406300e-01, 9.706264e-01, 1.375158e-01, 7.818628e-01, 1.319422e+00, 3.170052e-01, 7.285985e-01, 4.458739e-01, 6.259399e-01, 5.498268e-01, 3.109117e-01, 3.026485e-01, 5.677814e-02, 6.018203e-01, 6.013144e-01, 2.498534e-01, 6.296373e-01, 1.486000e+00, 4.665430e-01,
1.200000e+00	7.884296e-01, 1.863072e-01, 9.501765e-01, 1.002920e-01, 7.066544e-01, 1.604978e+00, 2.363319e-01, 6.430894e-01, 2.637386e-01, 3.630273e-01, 7.633628e-01, 3.319202e-01, 2.190390e-01, 4.013451e-02, 4.746248e-01, 4.282145e-01, 1.541027e-01, 6.206876e-01, 1.114260e+00, 3.399755e-01,
1.400000e+00	1.020195e+00, 1.477206e-01, 9.113857e-01, 7.147931e-02, 6.362826e-01, 1.395823e+00, 2.498520e-01, 7.706106e-01, 1.673214e-01, 2.725527e-01, 8.248289e-01, 3.871079e-01, 1.205510e-01, 1.988819e-02, 5.996663e-01, 4.725839e-01, 1.122369e-01, 5.849126e-01, 8.068472e-01, 2.263811e-01,
1.600000e+00	8.797451e-01, 8.557858e-02, 1.151405e+00, 6.072802e-02, 7.793512e-01, 1.768318e+00, 2.010552e-01, 7.483900e-01, 1.320177e-01, 1.930411e-01, 7.522264e-01, 4.432035e-01, 6.691375e-02, 1.531311e-02, 6.072231e-01, 5.133010e-01, 6.775118e-02, 5.919813e-01, 7.784217e-01, 2.600566e-01,
1.800000e+00	9.860305e-01, 7.942719e-02, 1.082582e+00, 6.819193e-02, 8.182499e-01, 1.889742e+00, 1.846477e-01, 7.706880e-01, 9.603088e-02, 1.532071e-01, 8.709721e-01, 5.758880e-01, 3.892887e-02, 9.051475e-03, 4.618258e-01, 5.151748e-01, 4.653898e-02, 6.538309e-01, 7.463075e-01, 1.538045e-01,
2.000000e+00	9.438085e-01, 1.000044e-01, 9.269993e-01, 5.938299e-02, 6.765256e-01, 1.734499e+00, 2.217934e-01, 7.383787e-01, 7.378102e-02, 1.084975e-01, 7.484423e-01, 6.940985e-01, 2.565879e-02, 6.145333e-03, 5.518463e-01, 4.091056e-01, 3.376400e-02, 5.796221e-01, 6.315155e-01, 1.442526e-01,
0.000000e+00	7.501637e-03, 6.713900e-01, 2.488470e+00, 1.565262e+00, 1.148875e+00, 2.274073e+00, 8.971380e-02, 2.454547e+00, 2.487545e+00, 1.049060e+00, 1.549166e+00, 2.625651e+00, 3.208843e+00, 4.180000e-01, 1.322162e+00, 2.694384e+00, 1.128059e+00, 3.132709e+00, 2.559329e+00, 1.290682e+00,
2.000000e-01	2.987213e-01, 7.827438e-01, 1.631465e+00, 1.383065e+00, 9.031062e-01, 2.402545e+00, 5.756824e-02, 1.730318e+00, 1.820870e+00, 7.598310e-01, 1.052691e+00, 1.650495e+00, 1.921038e+00, 6.051651e-01, 1.068239e+00, 1.789586e+00, 7.828738e-01, 2.357468e+00, 1.723502e+00, 1.102041e+00,
4.000000e-01	5.378236e-01, 8.075670e-01, 1.445419e+00, 1.036034e+00, 5.668446e-01, 2.063910e+00, 3.239597e-02, 1.495585e+00, 1.238251e+00, 6.119211e-01, 6.931072e-01, 1.352291e+00, 1.107819e+00, 6.350796e-01, 7.697903e-01, 1.161530e+00, 4.433095e-01, 1.452189e+00, 8.733173e-01, 9.717588e-01,
6.000000e-01	5.779353e-01, 8.957296e-01, 1.103737e+00, 7.928774e-01, 5.109667e-01, 2.051335e+00, 3.371123e-02, 1.067046e+00, 9.119489e-01, 4.052812e-01, 7.157391e-01, 1.010214e+00, 6.480039e-01, 4.120882e-01, 9.800155e-01, 8.887672e-01, 2.641635e-01, 1.062131e+00, 6.778101e-01, 8.309579e-01,
8.000000e-01	7.471816e-01, 8.635635e-01, 1.253675e+00, 6.303722e-01, 5.747498e-01, 2.066320e+00, 4.390788e-02, 9.303492e-01, 6.817925e-01, 2.780830e-01, 7.772771e-01, 1.031084e+00, 6.604408e-01, 3.684293e-01, 6.423923e-01, 7.539732e-01, 1.783854e-01, 9.021953e-01, 5.155364e-01, 6.365337e-01,
1.000000e+00	6.989452e-01, 6.850095e-01, 1.119502e+00, 4.346233e-01, 6.137088e-01, 1.908654e+00, 7.843407e-02, 7.545071e-01, 4.186378e-01, 2.283020e-01, 7.249434e-01, 1.133617e+00, 3.514665e-01, 1.888418e-01, 7.822997e-01, 6.564601e-01, 1.344136e-01, 7.069545e-01, 4.471832e-01, 5.582189e-01,
1.200000e+00	7.784819e-01, 7.981501e-01, 1.046859e+00, 2.975401e-01, 5.381994e-01, 2.125030e+00, 1.267496e-01, 7.441543e-01, 3.609545e-01, 1.563462e-01, 7.734177e-01, 1.110789e+00, 2.333161e-01, 1.135456e-01, 6.704248e-01, 6.113783e-01, 7.307321e-02, 6.641744e-01, 4.424154e-01, 3.789319e-01,
1.400000e+00	8.551444e-01, 6.732145e-01, 1.180618e+00, 2.080505e-01, 5.743207e-01, 1.836068e+00, 1.463140e-01, 7.460690e-01, 2.200061e-01, 1.149413e-01, 9.304556e-01, 1.012137e+00, 1.655544e-01, 7.336747e-02, 7.487213e-01, 4.773390e-01, 4.688334e-02, 6.690047e-01, 3.739967e-01, 3.783576e-01,
1.600000e+00	8.922531e-01, 7.015560e-01, 1.046908e+00, 1.165556e-01, 6.092641e-01, 1.983394e+00, 1.590091e-01, 7.767859e-01, 1.739953e-01, 8.345743e-02, 7.153438e-01, 9.538421e-01, 1.365783e-01, 4.439090e-02, 7.536529e-01, 5.808193e-01, 3.546939e-02, 6.125751e-01, 2.959479e-01, 2.798476e-01,
1.800000e+00	6.816216e-01, 6.602316e-01, 9.678303e-01, 1.072630e-01, 6.856561e-01, 2.131311e+00, 1.655235e-01, 7.319120e-01, 1.237178e-01, 5.002197e-02, 9.009638e-01, 9.717361e-01, 8.244688e-02, 2.635045e-02, 6.099261e-01, 4.056092e-01, 2.596058e-02, 5.409968e-01, 3.562519e-01, 2.112676e-01,
2.000000e+00	8.750255e-01, 5.427352e-01, 1.129351e+00, 9.676533e-02, 6.239385e-01, 1.659306e+00, 2.085822e-01, 6.660098e-01, 7.992116e-02, 4.401744e-02, 8.980210e-01, 1.061413e+00, 6.685221e-02, 1.584892e-02, 4.743838e-01, 4.599912e-01, 1.550749e-02, 6.200352e-01, 2.864850e-01, 1.774184e-01,
0.000000e+00	3.059150e-01, 4.101858e-01, 3.762340e-01, 2.536204e+00, 2.423318e+00, 2.804843e+00, 2.184230e+00, 2.609481e+00, 2.380997e+00, 1.908048e+00, 1.489126e+00, 1.643841e+00, 1.794962e+00, 6.470238e-01, 1.894438e+00, 1.058084e+00, 1.459227e+00, 4.647324e-01, 2.167406e+00, 4.398192e-01,
2.000000e-01	3.837808e-01, 6.230688e-01, 6.607940e-01, 1.804569e+00, 1.901562e+00, 1.542242e+00, 1.667187e+00, 2.151403e+00, 1.699244e+00, 1.509196e+00, 1.109237e+00, 9.694119e-01, 8.806037e-01, 9.418155e-01, 1.072624e+00, 7.938434e-01, 1.293620e+00, 3.323735e-01, 1.681494e+00, 3.820034e-01,
4.000000e-01	5.253605e-01, 4.467537e-01, 6.070341e-01, 1.262938e+00, 1.530315e+00, 1.595427e+00, 8.113384e-01, 1.720770e+00, 1.503078e+00, 9.790193e-01, 8.343521e-01, 6.521852e-01, 4.766779e-01, 7.124644e-01, 6.897945e-01, 6.864739e-01, 1.053735e+00, 2.096557e-01, 1.327412e+00, 2.191742e-01,
6.000000e-01	5.786304e-01, 3.100342e-01, 8.522066e-01, 1.088888e+00, 1.370884e+00, 1.371853e+00, 5.579582e-01, 1.258317e+00, 1.205380e+00, 1.043803e+00, 6.578018e-01, 4.361397e-01, 3.369727e-01, 9.699397e-01, 3.912971e-01, 5.940713e-01, 6.849888e-01, 1.497478e-01, 1.402347e+00, 1.631809e-01,
8.000000e-01	5.370990e-01, 1.914249e-01, 1.056882e+00, 7.498351e-01, 1.166518e+00, 1.767563e+00, 3.425558e-01, 1.065253e+00, 8.019950e-01, 7.174317e-01, 6.393512e-01, 3.150941e-01, 2.163263e-01, 5.411232e-01, 2.676510e-01, 5.323313e-01, 4.463253e-01, 2.080053e-01, 1.250759e+00, 1.241402e-01,
1.000000e+00	8.108172e-01, 1.261341e-01, 1.023100e+00, 4.254682e-01, 1.047615e+00, 1.427643e+00, 2.453420e-01, 8.824777e-01, 5.766887e-01, 5.395035e-01, 7.062801e-01, 2.574757e-01, 1.353902e-01, 3.661066e-01, 1.436613e-01, 5.525820e-01, 2.755475e-01, 2.870914e-01, 9.167308e-01, 8.167368e-02,
1.200000e+00	8.463596e-01, 6.533337e-02, 1.139374e+00, 2.792092e-01, 8.872615e-01, 1.858531e+00, 1.934754e-01, 8.897572e-01, 4.102994e-01, 3.890347e-01, 7.317216e-01, 3.719413e-01, 8.024572e-02, 2.316657e-01, 9.004710e-02, 5.432863e-01, 1.929721e-01, 3.049682e-01, 7.281316e-01, 7.394789e-02,
1.400000e+00	8.372274e-01, 5.443816e-02, 1.134443e+00, 1.984347e-01, 8.167860e-01, 1.745362e+00, 2.085106e-01, 7.496333e-01, 2.905388e-01, 2.875890e-01, 7.559127e-01, 5.238350e-01, 4.805757e-02, 1.255442e-01, 6.356738e-02, 5.319452e-01, 1.014094e-01, 3.823461e-01, 8.389647e-01, 6.812898e-02,
1.600000e+00	7.052933e-01, 8.141252e-02, 8.584281e-01, 1.796059e-01, 9.152116e-01, 1.608885e+00, 1.682626e-01, 7.393741e-01, 2.168581e-01, 2.252389e-01, 8.789862e-01, 7.766496e-01, 2.366196e-02, 7.678787e-02, 6.916443e-02, 4.803176e-01, 7.954640e-02, 5.118706e-01, 6.276935e-01, 5.542163e-02,
1.800000e+00	1.005709e+00, 1.068924e-01, 1.276843e+00, 1.156471e-01, 7.130009e-01, 1.776963e+00, 2.124021e-01, 6.975348e-01, 1.457849e-01, 1.783017e-01, 9.050807e-01, 7.455513e-01, 1.577357e-02, 4.369700e-02, 9.900526e-02, 4.100488e-01, 5.361065e-02, 4.309003e-01, 4.409974e-01, 4.909907e-02,
2.000000e+00	8.995725e-01, 1.924780e-01, 1.134110e+00, 1.069407e-01, 7.838790e-01, 1.932086e+00, 1.806920e-01, 6.826410e-01, 1.067113e-01, 1.133219e-01, 9.231515e-01, 8.305239e-01, 9.742574e-03, 3.165816e-02, 8.832655e-02, 5.667393e-01, 2.931021e-02, 4.581013e-01, 4.343583e-01, 6.182626e-02,
0.000000e+00	1.688724e+00, 2.000561e+00, 6.018435e-01, 2.340245e+00, 2.365259e+00, 9.308921e-01, 1.395368e+00, 2.829849e+00, 1.249934e+00, 2.337662e+00, 1.054767e+00, 1.943485e+00, 1.192238e+00, 1.109639e+00, 2.442479e+00, 3.228208e-01, 1.229808e+00, 2.110466e-01, 2.623699e+00, 8.126745e-01,
2.000000e-01	1.491541e+00, 1.580774e+00, 5.341058e-01, 1.569040e+00, 2.094437e+00, 7.872374e-01, 1.365494e+00, 1.882641e+00, 1.268006e+00, 2.056552e+00, 6.520315e-01, 1.224596e+00, 9.075967e-01, 8.414668e-01, 1.867217e+00, 2.009542e-01, 7.836081e-01, 1.362601e-01, 1.736244e+00, 4.840240e-01,
4.000000e-01	9.151899e-01, 1.503875e+00, 8.319115e-01, 1.242028e+00, 1.430043e+00, 7.050462e-01, 9.651812e-01, 9.218962e-01, 1.067094e+00, 1.537642e+00, 6.380805e-01, 7.732651e-01, 8.318836e-01, 9.586783e-01, 1.116460e+00, 1.441338e-01, 7.795805e-01, 1.131653e-01, 1.824815e+00, 3.209984e-01,
6.000000e-01	8.308515e-01, 8.860420e-01, 9.217079e-01, 8.266953e-01, 1.782658e+00, 8.980543e-01, 6.454467e-01, 7.061385e-01, 5.923486e-01, 8.295159e-01, 7.286565e-01, 6.341317e-01, 7.450046e-01, 8.735398e-01, 6.145981e-01, 1.323115e-01, 4.665356e-01, 2.209995e-01, 1.380271e+00, 2.386516e-01,
8.000000e-01	8.968253e-01, 5.213405e-01, 1.146224e+00, 4.050523e-01, 1.384796e+00, 1.143901e+00, 4.521460e-01, 5.667280e-01, 4.091587e-01, 7.516325e-01, 7.274017e-01, 4.732864e-01, 4.608709e-01, 4.889760e-01, 3.871287e-01, 1.958680e-01, 3.154193e-01, 3.374757e-01, 9.969704e-01, 1.968502e-01,
1.000000e+00	9.265518e-01, 4.048179e-01, 1.088485e+00, 2.988512e-01, 1.316710e+00, 1.225630e+00, 3.441388e-01, 7.342290e-01, 3.320228e-01, 4.488246e-01, 7.726340e-01, 4.880305e-01, 2.652789e-01, 2.802659e-01, 2.018059e-01, 2.773830e-01, 2.580200e-01, 4.524983e-01, 9.974471e-01, 1.325443e-01,
1.200000e+00	7.895891e-01, 2.501772e-01, 1.216090e+00, 1.928928e-01, 1.135413e+00, 1.662094e+00, 3.026928e-01, 7.110574e-01, 2.490842e-01, 4.862108e-01, 8.269850e-01, 4.753842e-01, 1.715724e-01, 1.555047e-01, 1.333112e-01, 3.340059e-01, 1.433970e-01, 4.639411e-01, 7.893404e-01, 1.155902e-01,
1.400000e+00	9.390997e-01, 1.938118e-01, 1.061283e+00, 1.261348e-01, 1.038305e+00, 1.581162e+00, 2.226113e-01, 5.570825e-01, 1.469900e-01, 3.186448e-01, 7.957461e-01, 6.303123e-01, 1.102910e-01, 8.725635e-02, 8.978496e-02, 3.343126e-01, 1.057657e-01, 5.125908e-01, 6.821848e-01, 1.036292e-01,
1.600000e+00	8.666507e-01, 1.497452e-01, 1.170554e+00, 9.708219e-02, 9.034371e-01, 1.692853e+00, 2.468107e-01, 6.541723e-01, 1.177955e-01, 2.000575e-01, 9.046207e-01, 8.197776e-01, 6.185988e-02, 6.796888e-02, 8.358944e-02, 4.587525e-01, 6.227325e-02, 5.659068e-01, 6.595403e-01, 9.376855e-02,
1.800000e+00	9.419407e-01, 2.121980e-01, 1.131661e+00, 7.061980e-02, 8.968010e-01, 1.570489e+00, 2.736528e-01, 7.183612e-01, 8.550114e-02, 1.852837e-01, 9.338506e-01, 8.019888e-01, 4.136329e-02, 3.894376e-02, 1.089910e-01, 4.010055e-01, 3.532453e-02, 4.826165e-01, 4.609562e-01, 8.747709e-02,
2.000000e+00	9.255430e-01, 2.289598e-01, 1.025874e+00, 6.776804e-02, 9.159879e-01, 1.752531e+00, 1.969062e-01, 6.503138e-01, 5.559729e-02, 1.313617e-01, 9.194291e-01, 8.552319e-01, 2.245792e-02, 2.133676e-02, 1.343557e-01, 4.421038e-01, 2.547315e-02, 6.124567e-01, 4.966679e-01, 8.598878e-02,
0.000000e+00	7.461574e-01, 3.077444e+00, 1.076535e+00, 2.205427e+00, 1.964087e-01, 2.498964e+00, 2.775281e-01, 3.718358e-01, 2.589978e+00, 4.892488e-02, 1.538756e+00, 1.983170e+00, 2.620771e+00, 1.097162e+00, 7.781802e-01, 1.586287e+00, 2.847814e+00, 2.282298e-01, 9.321445e-01, 3.768288e-01,
2.000000e-01	5.743653e-01, 2.175948e+00, 1.190923e+00, 1.485829e+00, 3.219802e-01, 2.352849e+00, 1.881914e-01, 3.879523e-01, 1.829318e+00, 2.133697e-01, 1.039632e+00, 1.717572e+00, 2.000555e+00, 1.259602e+00, 7.661807e-01, 1.455072e+00, 1.693909e+00, 3.973090e-01, 7.958083e-01, 2.938754e-01,
4.000000e-01	4.446764e-01, 1.754765e+00, 1.098488e+00, 8.017408e-01, 4.752205e-01, 2.652480e+00, 1.293443e-01, 5.099304e-01, 1.782683e+00, 2.689362e-01, 7.711053e-01, 1.338227e+00, 1.359586e+00, 1.009959e+00, 6.627637e-01, 1.026108e+00, 1.223545e+00, 4.477200e-01, 6.862715e-01, 2.843155e-01,
6.000000e-01	5.176096e-01, 1.443288e+00, 1.004015e+00, 3.740996e-01, 5.357639e-01, 2.392196e+00, 8.482455e-02, 6.399463e-01, 1.047775e+00, 1.990885e-01, 6.474636e-01, 1.083468e+00, 1.286346e+00, 5.664478e-01, 7.629863e-01, 7.725798e-01, 6.334245e-01, 5.302723e-01, 5.765254e-01, 2.030551e-01,
8.000000e-01	7.609297e-01, 1.120756e+00, 1.193320e+00, 2.707137e-01, 6.527426e-01, 1.773622e+00, 5.680359e-02, 6.356015e-01, 8.256738e-01, 1.721231e-01, 6.417659e-01, 1.187126e+00, 1.172101e+00, 3.597781e-01, 9.002354e-01, 6.507314e-01, 4.646700e-01, 5.284455e-01, 4.644051e-01, 1.414903e-01,
1.000000e+00	6.915788e-01, 1.207019e+00, 1.242724e+00, 1.995076e-01, 6.596536e-01, 2.013909e+00, 7.638906e-02, 5.634301e-01, 6.086895e-01, 1.151918e-01, 7.344662e-01, 1.178408e+00, 9.229561e-01, 2.036913e-01, 6.378986e-01, 5.190671e-01, 2.945390e-01, 5.060479e-01, 4.689755e-01, 1.096751e-01,
1.200000e+00	8.647103e-01, 9.452061e-01, 1.203223e+00, 1.296040e-01, 6.524040e-01, 1.880733e+00, 9.869292e-02, 7.021689e-01, 4.501781e-01, 1.003884e-01, 6.285238e-01, 9.993489e-01, 7.610101e-01, 1.022337e-01, 5.427901e-01, 4.682445e-01, 1.925790e-01, 5.848313e-01, 3.566562e-01, 1.000416e-01,
1.400000e+00	9.132343e-01, 9.463339e-01, 9.855182e-01, 8.420272e-02, 6.924037e-01, 2.276522e+00, 1.283147e-01, 7.059811e-01, 2.746215e-01, 6.583104e-02, 6.068797e-01, 1.058734e+00, 6.860759e-01, 7.657947e-02, 5.778163e-01, 5.575158e-01, 1.038942e-01, 6.146528e-01, 3.950205e-01, 9.724472e-02,
1.600000e+00	1.056549e+00, 9.159574e-01, 9.536173e-01, 6.113690e-02, 7.290234e-01, 1.879395e+00, 1.425808e-01, 6.863596e-01, 1.839044e-01, 4.821271e-02, 7.696486e-01, 1.006059e+00, 5.004121e-01, 4.912233e-02, 5.377276e-01, 4.796288e-01, 8.554049e-02, 6.644458e-01, 3.943181e-01, 9.762081e-02,
1.800000e+00	7.798034e-01, 7.341488e-01, 1.279022e+00, 5.996512e-02, 7.423258e-01, 1.793567e+00, 1.938762e-01, 6.847835e-01, 1.406257e-01, 3.161769e-02, 8.488207e-01, 1.034180e+00, 3.170178e-01, 2.119595e-02, 5.343792e-01, 4.963538e-01, 6.130079e-02, 5.496421e-01, 3.383002e-01, 9.156028e-02,
2.000000e+00	9.052025e-01, 6.239566e-01, 1.169292e+00, 6.130263e-02, 6.392854e-01, 1.908826e+00, 2.256851e-01, 7.363402e-01, 9.065967e-02, 2.530432e-02, 8.756920e-01, 1.081689e+00, 2.325325e-01, 1.591901e-02, 4.217820e-01, 4.406956e-01, 3.475704e-02, 5.558628e-01, 3.233995e-01, 8.792400e-02,
0.000000e+00	1.960936e+00, 3.453011e-01, 2.142964e-01, 1.652967e+00, 1.462900e+00, 1.711735e+00, 2.357380e+00, 5.569722e-01, 1.602376e+00, 9.250256e-01, 2.003504e+00, 1.887506e+00, 9.289795e-01, 2.499669e+00, 8.069673e-03, 1.995144e+00, 2.820083e+00, 1.373433e+00, 1.365467e+00, 6.921225e-01,
2.000000e-01	1.387570e+00, 7.322784e-01, 3.703716e-01, 1.252536e+00, 1.024585e+00, 1.177698e+00, 1.947307e+00, 6.302089e-01, 1.159770e+00, 9.346511e-01, 1.676292e+00, 1.768434e+00, 6.199485e-01, 1.656849e+00, 1.431168e-01, 1.191721e+00, 2.123275e+00, 1.428134e+00, 1.426344e+00, 8.141120e-01,
4.000000e-01	8.368819e-01, 7.700752e-01, 6.035397e-01, 7.081776e-01, 8.560779e-01, 8.480700e-01, 1.227378e+00, 5.299626e-01, 1.383444e+00, 8.627441e-01, 1.229777e+00, 8.543285e-01, 4.374970e-01, 1.173573e+00, 3.115613e-01, 1.012916e+00, 1.364165e+00, 1.093855e+00, 9.940846e-01, 7.752766e-01,
6.000000e-01	6.849215e-01, 6.746160e-01, 6.841325e-01, 3.838770e-01, 7.407933e-01, 9.496174e-01, 8.039555e-01, 3.695946e-01, 8.594169e-01, 6.677668e-01, 8.383847e-01, 7.127598e-01, 2.724296e-01, 7.819883e-01, 5.268798e-01, 6.894156e-01, 1.067955e+00, 9.280466e-01, 1.304024e+00, 6.358282e-01,
8.000000e-01	7.591060e-01, 3.829648e-01, 8.609041e-01, 1.987545e-01, 6.190523e-01, 1.091079e+00, 4.758676e-01, 4.338196e-01, 9.576036e-01, 4.489154e-01, 8.838902e-01, 5.142703e-01, 1.821148e-01, 4.489923e-01, 5.644750e-01, 4.784924e-01, 7.168663e-01, 8.841423e-01, 1.045740e+00, 5.511004e-01,
1.000000e+00	8.510384e-01, 2.702723e-01, 9.597130e-01, 1.314820e-01, 7.597611e-01, 1.207036e+00, 3.637229e-01, 3.250544e-01, 6.054598e-01, 3.849279e-01, 8.121327e-01, 3.679945e-01, 1.070129e-01, 2.736299e-01, 6.324108e-01, 4.027400e-01, 4.664948e-01, 6.536591e-01, 1.199341e+00, 4.472728e-01,
1.200000e+00	9.007244e-01, 1.709875e-01, 1.137240e+00, 8.255832e-02, 5.874169e-01, 1.302453e+00, 2.287708e-01, 6.171165e-01, 4.555533e-01, 2.636459e-01, 8.298784e-01, 4.089798e-01, 6.186108e-02, 1.352254e-01, 6.423752e-01, 3.687939e-01, 2.601588e-01, 7.741762e-01, 9.547487e-01, 3.684631e-01,
1.400000e+00	8.815681e-01, 1.034853e-01, 1.136732e+00, 5.098084e-02, 6.048295e-01, 1.383206e+00, 2.153234e-01, 5.498794e-01, 2.915581e-01, 1.973406e-01, 7.897096e-01, 4.978788e-01, 3.610487e-02, 1.037321e-01, 6.424863e-01, 3.510559e-01, 1.778518e-01, 7.076733e-01, 9.041919e-01, 2.999999e-01,
1.600000e+00	8.482944e-01, 8.135758e-02, 1.090575e+00, 4.458394e-02, 7.207917e-01, 1.171281e+00, 2.001355e-01, 6.837353e-01, 2.213898e-01, 1.539520e-01, 8.782444e-01, 6.027991e-01, 2.292036e-02, 5.310315e-02, 6.109440e-01, 5.221123e-01, 1.107799e-01, 6.364941e-01, 8.463296e-01, 2.506347e-01,
1.800000e+00	1.068531e+00, 8.594095e-02, 9.914930e-01, 3.054251e-02, 6.432359e-01, 1.514206e+00, 2.264173e-01, 5.989843e-01, 1.302892e-01, 9.445176e-02, 7.129726e-01, 7.433563e-01, 1.195808e-02, 2.524329e-02, 6.426755e-01, 4.154466e-01, 8.018170e-02, 5.595360e-01, 6.683164e-01, 1.815307e-01,
2.000000e+00	9.541271e-01, 1.085110e-01, 1.069193e+00, 3.895029e-02, 7.915279e-01, 1.574283e+00, 2.353452e-01, 8.053537e-01, 1.001476e-01, 6.523575e-02, 8.736874e-01, 8.774335e-01, 9.229954e-03, 2.293484e-02, 6.556117e-01, 4.523034e-01, 5.523944e-02, 5.308032e-01, 6.200409e-01, 1.814586e-01,
0.000000e+00	8.673027e-02, 9.085160e-01, 2.268355e+00, 1.322766e+00, 1.730115e+00, 9.526999e-01, 1.503441e+00, 8.369676e-01, 7.897604e-01, 2.049886e+00, 2.324857e+00, 1.556848e+00, 2.664546e-01, 9.925902e-01, 1.778981e-01, 1.914508e-01, 2.437765e+00, 2.416453e+00, 2.024236e+00, 9.348205e-01,
2.000000e-01	2.753430e-01, 9.157355e-01, 1.597167e+00, 7.478530e-01, 1.294518e+00, 9.360904e-01, 8.544903e-01, 5.804473e-01, 7.497320e-01, 1.541136e+00, 1.740498e+00, 1.163296e+00, 3.838952e-01, 8.776905e-01, 3.076562e-01, 1.648752e-01, 1.779887e+00, 1.937947e+00, 1.441367e+00, 8.713354e-01,
4.000000e-01	5.710073e-01, 9.733623e-01, 1.317222e+00, 3.867206e-01, 1.079981e+00, 9.179938e-01, 6.198793e-01, 3.801854e-01, 8.213984e-01, 1.164978e+00, 1.893684e+00, 1.108232e+00, 3.089679e-01, 5.315716e-01, 5.929106e-01, 1.505564e-01, 9.602292e-01, 1.615172e+00, 7.549626e-01, 8.521440e-01,
6.000000e-01	5.830616e-01, 6.129636e-01, 1.455545e+00, 2.396545e-01, 8.129542e-01, 1.064773e+00, 3.484426e-01, 4.427996e-01, 6.083711e-01, 9.376065e-01, 1.460329e+00, 9.094760e-01, 2.335109e-01, 3.309742e-01, 6.027622e-01, 2.105213e-01, 7.659358e-01, 1.353563e+00, 6.019504e-01, 9.849900e-01,
8.000000e-01	6.614819e-01, 5.647863e-01, 1.404153e+00, 1.149116e-01, 6.317468e-01, 1.244267e+00, 2.443216e-01, 4.804210e-01, 4.417954e-01, 5.729842e-01, 1.485888e+00, 9.972215e-01, 1.461523e-01, 1.898352e-01, 7.490081e-01, 2.814989e-01, 5.238006e-01, 1.090865e+00, 4.899707e-01, 7.920943e-01,
1.000000e+00	6.927192e-01, 5.145676e-01, 1.075267e+00, 8.624050e-02, 5.430569e-01, 1.591064e+00, 1.716414e-01, 5.047200e-01, 2.820492e-01, 4.796157e-01, 1.384048e+00, 1.124241e+00, 1.066029e-01, 9.094935e-02, 6.362547e-01, 3.537120e-01, 3.331854e-01, 9.480939e-01, 3.102987e-01, 5.595332e-01,
1.200000e+00	8.688469e-01, 4.806774e-01, 1.232485e+00, 6.426921e-02, 5.671116e-01, 1.669548e+00, 1.826081e-01, 7.630866e-01, 2.023169e-01, 3.699554e-01, 1.120289e+00, 9.780207e-01, 6.959507e-02, 5.866088e-02, 7.122705e-01, 4.402525e-01, 2.001327e-01, 8.203986e-01, 2.881260e-01, 6.042235e-01,
1.400000e+00	9.408386e-01, 5.329377e-01, 1.287910e+00, 4.374596e-02, 4.032444e-01, 1.525639e+00, 1.726438e-01, 6.639986e-01, 1.559754e-01, 2.968461e-01, 1.091482e+00, 1.048213e+00, 4.957229e-02, 3.564559e-02, 7.174457e-01, 4.462446e-01, 1.414489e-01, 7.027693e-01, 2.799334e-01, 6.115458e-01,
1.600000e+00	8.429404e-01, 5.286279e-01, 1.270974e+00, 4.653431e-02, 5.418124e-01, 1.761638e+00, 1.774295e-01, 6.896428e-01, 9.026398e-02, 1.733664e-01, 1.034460e+00, 1.175232e+00, 3.917820e-02, 2.307605e-02, 6.875645e-01, 4.961065e-01, 8.061406e-02, 7.246835e-01, 3.125801e-01, 4.402459e-01,
1.800000e+00	7.540607e-01, 6.065997e-01, 1.280450e+00, 4.804081e-02, 5.593328e-01, 1.941324e+00, 1.546297e-01, 7.876382e-01, 8.612285e-02, 1.270128e-01, 8.775235e-01, 9.147473e-01, 2.937899e-02, 1.508785e-02, 6.049481e-01, 4.247520e-01, 4.732090e-02, 6.459114e-01, 3.367793e-01, 2.999070e-01,
2.000000e+00	8.658745e-01, 5.402692e-01, 1.341513e+00, 4.466239e-02, 7.690354e-01, 1.572198e+00, 1.853756e-01, 7.160987e-01, 5.753977e-02, 8.613284e-02, 1.020627e+00, 7.880901e-01, 2.848640e-02, 9.841704e-03, 7.030443e-01, 4.375162e-01, 3.482134e-02, 7.070317e-01, 2.964622e-01, 2.789203e-01,
0.000000e+00	2.142560e-01, 2.904171e-01, 1.112041e+00, 2.827572e+00, 1.106055e+00, 2.812711e+00, 2.311392e+00, 3.984607e-01, 1.334470e+00, 1.074884e+00, 1.290752e+00, 1.618524e+00, 2.448828e+00, 1.445566e+00, 1.294867e+00, 3.085645e+00, 8.542547e-01, 3.152746e+00, 2.816186e+00, 3.019403e+00,
2.000000e-01	1.230324e-01, 6.896400e-01, 6.059823e-01, 1.326048e+00, 7.000528e-01, 2.129317e+00, 1.744417e+00, 5.537053e-01, 9.435771e-01, 1.032605e+00, 1.354241e+00, 1.194466e+00, 1.253034e+00, 1.353493e+00, 1.089635e+00, 2.069290e+00, 7.975243e-01, 1.958001e+00, 2.394366e+00, 2.280710e+00,
4.000000e-01	1.633009e-01, 4.480416e-01, 4.863029e-01, 8.879387e-01, 4.939422e-01, 1.905870e+00, 7.521162e-01, 5.900916e-01, 6.216637e-01, 9.048424e-01, 9.898303e-01, 6.101474e-01, 7.393879e-01, 1.054503e+00, 7.445869e-01, 1.463671e+00, 6.211190e-01, 1.985013e+00, 1.699622e+00, 1.424050e+00,
6.000000e-01	3.482421e-01, 3.355376e-01, 4.095890e-01, 4.702749e-01, 4.308348e-01, 1.861613e+00, 5.054577e-01, 6.353913e-01, 4.528542e-01, 6.179120e-01, 8.619416e-01, 4.510489e-01, 5.513082e-01, 5.758221e-01, 7.442397e-01, 8.936216e-01, 4.417075e-01, 1.374805e+00, 1.820241e+00, 1.322668e+00,
8.000000e-01	6.281165e-01, 2.068382e-01, 3.715090e-01, 2.738441e-01, 3.626694e-01, 1.687281e+00, 2.845298e-01, 6.635375e-01, 3.565430e-01, 4.816233e-01, 1.070193e+00, 3.580692e-01, 3.619850e-01, 4.212716e-01, 7.447497e-01, 6.406264e-01, 2.917390e-01, 1.051276e+00, 1.387442e+00, 1.025654e+00,
1.000000e+00	5.904993e-01, 1.483037e-01, 3.697008e-01, 1.904934e-01, 3.404134e-01, 1.662073e+00, 1.957763e-01, 6.831839e-01, 1.791885e-01, 3.757104e-01, 9.604383e-01, 2.125763e-01, 2.280277e-01, 2.054695e-01, 7.254834e-01, 5.573292e-01, 2.213592e-01, 9.138962e-01, 1.376993e+00, 1.009509e+00,
1.200000e+00	7.987373e-01, 8.081923e-02, 5.257181e-01, 1.216723e-01, 3.908869e-01, 1.745353e+00, 1.374945e-01, 7.176178e-01, 1.484431e-01, 2.951792e-01, 9.119701e-01, 1.672575e-01, 1.219012e-01, 1.307772e-01, 9.363312e-01, 6.051857e-01, 1.143542e-01, 7.847263e-01, 1.163326e+00, 7.838791e-01,
1.400000e+00	8.063919e-01, 5.218666e-02, 5.211439e-01, 9.613089e-02, 4.229329e-01, 1.980670e+00, 1.676831e-01, 6.300607e-01, 1.195417e-01, 2.103323e-01, 9.184503e-01, 1.134639e-01, 7.982683e-02, 8.841500e-02, 8.321152e-01, 4.514551e-01, 8.722878e-02, 7.427020e-01, 1.490270e+00, 5.992068e-01,
1.600000e+00	8.524556e-01, 3.736468e-02, 8.211286e-01, 6.974371e-02, 5.771706e-01, 1.572129e+00, 1.522227e-01, 5.871916e-01, 8.777114e-02, 1.439492e-01, 9.760145e-01, 8.874774e-02, 3.774435e-02, 4.216238e-02, 7.659771e-01, 5.063133e-01, 4.607071e-02, 7.165359e-01, 1.285004e+00, 4.702589e-01,
1.800000e+00	9.314144e-01, 1.911087e-02, 8.063891e-01, 6.075803e-02, 5.227872e-01, 1.969623e+00, 1.813292e-01, 6.012620e-01, 6.952270e-02, 9.415681e-02, 9.167816e-01, 1.146250e-01, 2.734342e-02, 3.185275e-02, 8.188802e-01, 5.388201e-01, 2.947438e-02, 6.114657e-01, 1.300071e+00, 3.588745e-01,
2.000000e+00	9.519943e-01, 1.269174e-02, 9.093790e-01, 5.858914e-02, 6.501841e-01, 1.981783e+00, 1.724051e-01, 6.424066e-01, 3.620095e-02, 7.911510e-02, 9.341266e-01, 1.616476e-01, 1.905241e-02, 1.653084e-02, 7.987342e-01, 4.932033e-01, 2.536749e-02, 6.524893e-01, 1.063558e+00, 3.133678e-01,
0.000000e+00	2.251139e+00, 2.880677e-01, 3.112742e+00, 2.384860e+00, 1.160788e+00, 1.639826e-01, 7.389568e-01, 1.431468e+00, 2.314254e+00, 1.530023e+00, 1.514823e+00, 2.856490e+00, 2.110748e+00, 2.247603e-01, 1.205783e+00, 2.036635e-01, 2.383640e+00, 1.272467e-01, 4.624747e-01, 3.087834e-01,
2.000000e-01	1.978502e+00, 5.811333e-01, 3.047929e+00, 1.767403e+00, 9.656800e-01, 5.647072e-01, 9.676315e-01, 9.884950e-01, 1.922652e+00, 1.122870e+00, 1.179258e+00, 2.124545e+00, 1.255878e+00, 5.449780e-01, 9.354132e-01, 1.449063e-01, 1.445471e+00, 1.298014e-01, 2.904717e-01, 2.217662e-01,
4.000000e-01	1.322608e+00, 8.070440e-01, 2.279089e+00, 1.035837e+00, 9.989390e-01, 7.851583e-01, 7.915779e-01, 6.232373e-01, 1.925107e+00, 8.074903e-01, 7.461047e-01, 2.239290e+00, 8.752509e-01, 7.029321e-01, 5.994528e-01, 1.141330e-01, 1.294053e+00, 2.285203e-01, 1.640916e-01, 1.378405e-01,
6.000000e-01	1.242801e+00, 1.055601e+00, 1.597916e+00, 5.247554e-01, 9.798019e-01, 9.190151e-01, 7.661959e-01, 4.790219e-01, 1.194580e+00, 5.151474e-01, 6.701718e-01, 1.800517e+00, 6.040982e-01, 4.117072e-01, 2.758178e-01, 1.199049e-01, 5.959635e-01, 3.223879e-01, 1.135305e-01, 1.130659e-01,
8.000000e-01	1.263693e+00, 9.588418e-01, 1.545769e+00, 3.537165e-01, 8.213014e-01, 1.047421e+00, 7.143721e-01, 3.875912e-01, 8.474741e-01, 4.837593e-01, 5.217674e-01, 1.285568e+00, 5.762099e-01, 2.956136e-01, 2.033344e-01, 1.572088e-01, 6.505455e-01, 4.630105e-01, 8.491503e-02, 8.538936e-02,
1.000000e+00	9.273128e-01, 1.139409e+00, 1.471007e+00, 1.912530e-01, 8.768275e-01, 1.181033e+00, 6.305455e-01, 4.589330e-01, 7.001590e-01, 3.480543e-01, 5.928267e-01, 1.028686e+00, 5.513853e-01, 1.830039e-01, 1.832480e-01, 2.180094e-01, 4.079719e-01, 4.480308e-01, 6.176710e-02, 7.872941e-02,
1.200000e+00	1.017511e+00, 1.195349e+00, 1.755583e+00, 1.252762e-01, 9.463395e-01, 1.451135e+00, 5.506798e-01, 4.675287e-01, 4.470248e-01, 2.637555e-01, 5.909758e-01, 1.087056e+00, 4.128045e-01, 9.221581e-02, 1.787934e-01, 2.918445e-01, 2.806635e-01, 5.434845e-01, 3.888346e-02, 7.976455e-02,
1.400000e+00	9.399343e-01, 1.004474e+00, 1.545590e+00, 6.984830e-02, 9.105969e-01, 1.464462e+00, 4.025774e-01, 5.774051e-01, 2.854146e-01, 1.681099e-01, 7.110730e-01, 1.078174e+00, 3.944879e-01, 5.533307e-02, 2.157779e-01, 3.377440e-01, 1.863049e-01, 5.036656e-01, 5.240208e-02, 7.773552e-02,
1.600000e+00	9.803072e-01, 8.172848e-01, 1.312795e+00, 4.624174e-02, 6.860284e-01, 1.358479e+00, 3.810486e-01, 6.350931e-01, 2.350845e-01, 1.245757e-01, 7.867192e-01, 1.056625e+00, 3.303639e-01, 3.592363e-02, 2.134116e-01, 3.157467e-01, 1.012260e-01, 7.069078e-01, 6.197556e-02, 8.973182e-02,
1.800000e+00	9.341168e-01, 8.528376e-01, 1.314286e+00, 4.620428e-02, 7.673997e-01, 1.347577e+00, 3.217570e-01, 6.443530e-01, 1.698740e-01, 8.780168e-02, 6.433152e-01, 1.072299e+00, 2.875413e-01, 2.062683e-02, 2.382569e-01, 3.799285e-01, 7.452141e-02, 5.680279e-01, 1.002029e-01, 8.357880e-02,
2.000000e+00	8.522078e-01, 8.205675e-01, 1.478249e+00, 3.532838e-02, 6.625727e-01, 1.660287e+00, 3.139306e-01, 6.117426e-01, 1.024206e-01, 5.419852e-02, 6.587723e-01, 9.451277e-01, 2.136122e-01, 1.254932e-02, 3.104815e-01, 4.580928e-01, 5.570987e-02, 5.711965e-01, 9.675995e-02, 8.818331e-02,
0.000000e+00	5.752278e-01, 2.173759e+00, 2.612147e-01, 1.838927e+00, 5.557465e-01, 2.221663e+00, 2.379610e+00, 2.800531e+00, 2.063579e+00, 9.688085e-01, 2.396918e-01, 3.209781e-01, 1.791507e+00, 2.295165e+00, 1.833917e+00, 2.898007e+00, 1.081785e+00, 7.775210e-01, 2.453423e+00, 1.259378e+00,
2.000000e-01	2.966574e-01, 9.943031e-01, 4.091399e-01, 1.318919e+00, 6.032299e-01, 1.954656e+00, 1.778960e+00, 1.794952e+00, 1.505123e+00, 1.077378e+00, 2.038347e-01, 1.826438e-01, 1.739294e+00, 1.779754e+00, 1.254386e+00, 1.711112e+00, 1.043290e+00, 5.188800e-01, 2.105122e+00, 7.803291e-01,
4.000000e-01	2.136172e-01, 7.845393e-01, 4.939926e-01, 1.011722e+00, 6.181894e-01, 1.444982e+00, 9.039665e-01, 1.569771e+00, 9.412009e-01, 9.106122e-01, 1.898561e-01, 1.050473e-01, 1.161324e+00, 1.712085e+00, 8.652800e-01, 1.225613e+00, 7.295783e-01, 3.446513e-01, 1.739512e+00, 5.740395e-01,
6.000000e-01	1.432225e-01, 4.445400e-01, 6.761470e-01, 9.394714e-01, 6.462307e-01, 1.251276e+00, 5.303104e-01, 1.295674e+00, 7.483660e-01, 8.789819e-01, 2.837616e-01, 7.870789e-02, 5.275701e-01, 1.138642e+00, 7.562663e-01, 8.222101e-01, 6.824920e-01, 3.016134e-01, 1.783147e+00, 3.931623e-01,
8.000000e-01	3.485260e-01, 3.317704e-01, 7.058541e-01, 6.303965e-01, 6.577317e-01, 1.817312e+00, 2.658671e-01, 8.747175e-01, 5.424520e-01, 6.566709e-01, 4.840799e-01, 5.543763e-02, 4.065020e-01, 9.122703e-01, 5.092082e-01, 6.939156e-01, 3.848383e-01, 2.827667e-01, 1.596213e+00, 2.897160e-01,
1.000000e+00	5.408801e-01, 1.690000e-01, 8.878941e-01, 4.374757e-01, 7.403266e-01, 1.767801e+00, 1.834965e-01, 8.541645e-01, 4.224082e-01, 4.918884e-01, 5.691221e-01, 5.544357e-02, 3.033619e-01, 3.532426e-01, 3.934063e-01, 6.028749e-01, 2.605096e-01, 3.521685e-01, 1.196138e+00, 2.142168e-01,
1.200000e+00	7.322307e-01, 1.128539e-01, 9.882645e-01, 3.490639e-01, 6.800258e-01, 1.885224e+00, 1.383660e-01, 8.057959e-01, 3.015080e-01, 3.800909e-01, 6.231096e-01, 8.746604e-02, 1.537264e-01, 2.410326e-01, 2.806299e-01, 4.978126e-01, 1.520928e-01, 3.670400e-01, 1.127706e+00, 1.349866e-01,
1.400000e+00	6.770761e-01, 7.766330e-02, 1.007529e+00, 2.011375e-01, 8.388010e-01, 1.768857e+00, 1.384076e-01, 7.704827e-01, 1.929723e-01, 2.419222e-01, 7.121518e-01, 1.849310e-01, 9.118561e-02, 1.691695e-01, 2.670648e-01, 5.043457e-01, 1.192554e-01, 4.311753e-01, 8.009939e-01, 1.138676e-01,
1.600000e+00	9.181726e-01, 4.599391e-02, 1.245447e+00, 1.475069e-01, 8.323644e-01, 1.685644e+00, 9.653459e-02, 7.731090e-01, 1.401402e-01, 1.622916e-01, 7.082194e-01, 4.929219e-01, 5.065176e-02, 9.924561e-02, 2.426433e-01, 4.683139e-01, 6.979819e-02, 4.543199e-01, 7.355647e-01, 8.672070e-02,
1.800000e+00	9.500008e-01, 4.154894e-02, 1.068216e+00, 1.265426e-01, 7.553309e-01, 1.827439e+00, 1.459452e-01, 6.149344e-01, 1.020677e-01, 1.372942e-01, 7.893310e-01, 6.311795e-01, 3.269043e-02, 5.317143e-02, 2.586631e-01, 4.658122e-01, 4.764159e-02, 4.855550e-01, 7.336047e-01, 1.007615e-01,
2.000000e+00	7.656265e-01, 6.322159e-02, 1.149163e+00, 1.091073e-01, 7.732260e-01, 1.919254e+00, 1.839190e-01, 6.952338e-01, 6.105278e-02, 9.959986e-02, 7.420658e-01, 5.829526e-01, 1.751467e-02, 3.471647e-02, 2.793308e-01, 5.359148e-01, 2.164140e-02, 4.365553e-01, 5.017874e-01, 6.852441e-02,
0.000000e+00	1.035079e+00, 2.897384e+00, 4.517417e-01, 1.853299e+00, 2.892898e+00, 3.099864e+00, 7.671188e-01, 2.094178e+00, 1.727818e+00, 3.347171e-01, 2.648478e+00, 1.220576e+00, 4.332041e-01, 2.384258e+00, 1.761218e+00, 1.227896e+00, 2.463527e+00, 2.702038e+00, 2.522387e+00, 3.148390e+00,
2.000000e-01	7.046472e-01, 1.961675e+00, 4.218788e-01, 1.281115e+00, 1.917637e+00, 2.634747e+00, 5.100160e-01, 1.715248e+00, 1.304469e+00, 4.798236e-01, 1.653877e+00, 7.252171e-01, 5.702656e-01, 1.853013e+00, 1.149655e+00, 1.083204e+00, 1.426011e+00, 2.121739e+00, 2.128989e+00, 1.784682e+00,
4.000000e-01	4.142701e-01, 1.212893e+00, 3.326579e-01, 9.937999e-01, 1.534532e+00, 2.474342e+00, 2.780921e-01, 1.356092e+00, 1.446508e+00, 4.913775e-01, 1.583855e+00, 5.077641e-01, 7.109858e-01, 1.388388e+00, 5.977118e-01, 7.335546e-01, 1.017187e+00, 1.319357e+00, 1.712602e+00, 1.818932e+00,
6.000000e-01	3.184586e-01, 7.518681e-01, 2.476432e-01, 7.431373e-01, 1.557010e+00, 2.108180e+00, 1.564312e-01, 8.407584e-01, 9.724887e-01, 4.379979e-01, 1.144038e+00, 3.114291e-01, 4.942651e-01, 9.194371e-01, 4.536562e-01, 7.072393e-01, 5.691637e-01, 9.116591e-01, 1.814905e+00, 1.636203e+00,
8.000000e-01	4.968324e-01, 4.859704e-01, 2.242873e-01, 6.012182e-01, 8.591278e-01, 1.778631e+00, 1.165111e-01, 9.042982e-01, 6.664213e-01, 3.505488e-01, 7.888120e-01, 2.041295e-01, 3.525086e-01, 5.922404e-01, 3.161611e-01, 7.180126e-01, 3.767843e-01, 8.178380e-01, 1.750667e+00, 1.007852e+00,
1.000000e+00	5.438570e-01, 2.560799e-01, 3.384174e-01, 4.454697e-01, 7.346626e-01, 2.050476e+00, 8.048463e-02, 8.626453e-01, 4.346917e-01, 2.728369e-01, 1.029726e+00, 1.402950e-01, 1.963119e-01, 3.133906e-01, 2.394899e-01, 5.122970e-01, 2.339817e-01, 7.756477e-01, 1.445995e+00, 6.628193e-01,
1.200000e+00	7.138067e-01, 1.717426e-01, 4.297133e-01, 2.951813e-01, 9.855314e-01, 1.900279e+00, 8.950776e-02, 8.145700e-01, 3.097441e-01, 2.179548e-01, 8.647392e-01, 9.283868e-02, 1.144062e-01, 2.462575e-01, 2.682660e-01, 6.606117e-01, 1.296652e-01, 5.388843e-01, 1.401180e+00, 5.742015e-01,
1.400000e+00	9.233312e-01, 1.071944e-01, 6.210344e-01, 1.814955e-01, 9.646161e-01, 2.088278e+00, 9.033234e-02, 6.933894e-01, 2.371619e-01, 1.622504e-01, 7.093380e-01, 7.267166e-02, 6.864270e-02, 1.249337e-01, 2.902508e-01, 5.030029e-01, 9.044903e-02, 6.602916e-01, 1.348758e+00, 4.166808e-01,
1.600000e+00	7.435159e-01, 6.163684e-02, 8.240031e-01, 1.480102e-01, 7.772993e-01, 2.099381e+00, 1.217509e-01, 7.945161e-01, 1.829249e-01, 1.133000e-01, 9.743455e-01, 7.252964e-02, 5.145894e-02, 7.658554e-02, 2.780339e-01, 4.914242e-01, 7.246473e-02, 6.334717e-01, 1.110981e+00, 3.227401e-01,
1.800000e+00	8.388274e-01, 3.539277e-02, 9.072406e-01, 1.036058e-01, 7.088156e-01, 2.211875e+00, 1.201741e-01, 5.924150e-01, 1.195265e-01, 7.250516e-02, 9.747289e-01, 1.145247e-01, 3.064011e-02, 5.475211e-02, 3.261331e-01, 4.852336e-01, 3.757226e-02, 5.248929e-01, 1.010536e+00, 2.353839e-01,
2.000000e+00	9.606475e-01, 3.270066e-02, 8.754126e-01, 8.509395e-02, 6.914703e-01, 1.683125e+00, 1.891659e-01, 6.804975e-01, 9.264982e-02, 6.609186e-02, 9.137753e-01, 1.799868e-01, 1.932829e-02, 2.738521e-02, 2.998167e-01, 5.269429e-01, 2.765514e-02, 6.174650e-01, 8.442212e-01, 2.314560e-01,
0.000000e+00	2.733183e+00, 7.728433e-01, 6.174124e-01, 3.282260e+00, 1.637747e+00, 8.412658e-01, 2.453120e+00, 4.508635e-01, 2.600307e+00, 1.351276e+00, 9.282046e-01, 1.522379e+00, 3.090761e-01, 6.920190e-01, 2.055452e-01, 6.190116e-01, 2.127532e+00, 8.664740e-01, 1.264158e+00, 2.720297e+00,
2.000000e-01	1.625230e+00, 7.795901e-01, 4.490964e-01, 1.672401e+00, 1.049542e+00, 7.967954e-01, 1.982902e+00, 3.486774e-01, 1.852179e+00, 9.529564e-01, 6.522399e-01, 9.089555e-01, 1.943284e-01, 8.169442e-01, 1.448077e-01, 4.176426e-01, 1.910033e+00, 8.199669e-01, 9.213908e-01, 2.029229e+00,
4.000000e-01	1.241124e+00, 6.079086e-01, 3.540213e-01, 7.356166e-01, 1.173381e+00, 5.419762e-01, 1.145056e+00, 2.395698e-01, 1.329903e+00, 7.752751e-01, 5.170716e-01, 7.564442e-01, 1.961426e-01, 7.930847e-01, 1.173817e-01, 2.524450e-01, 1.547552e+00, 8.443907e-01, 1.286065e+00, 1.567937e+00,
6.000000e-01	1.042120e+00, 4.606433e-01, 3.403950e-01, 4.742963e-01, 9.067573e-01, 4.831712e-01, 1.166510e+00, 1.388746e-01, 1.152460e+00, 5.617120e-01, 3.813825e-01, 5.638171e-01, 1.169477e-01, 4.599659e-01, 1.005477e-01, 1.721961e-01, 1.102795e+00, 7.304203e-01, 1.381495e+00, 1.114217e+00,
8.000000e-01	9.138305e-01, 2.585806e-01, 4.612421e-01, 3.278771e-01, 8.569294e-01, 5.500948e-01, 9.654360e-01, 9.122504e-02, 1.017744e+00, 4.892562e-01, 4.091692e-01, 3.838821e-01, 6.794179e-02, 3.014299e-01, 1.442183e-01, 1.189159e-01, 7.417655e-01, 6.573175e-01, 1.219575e+00, 7.799933e-01,
1.000000e+00	8.670415e-01, 1.555970e-01, 6.879676e-01, 1.845244e-01, 7.919744e-01, 8.304817e-01, 7.679480e-01, 7.420332e-02, 7.966718e-01, 3.501190e-01, 4.111509e-01, 2.451391e-01, 4.447576e-02, 1.884533e-01, 2.302746e-01, 9.690520e-02, 6.273424e-01, 7.725567e-01, 1.265148e+00, 5.739816e-01,
1.200000e+00	8.006934e-01, 9.212562e-02, 6.139873e-01, 9.851815e-02, 7.961470e-01, 1.058702e+00, 5.603288e-01, 1.242449e-01, 5.272012e-01, 2.403254e-01, 4.493052e-01, 1.930950e-01, 2.114483e-02, 1.117969e-01, 2.935809e-01, 1.156360e-01, 4.225080e-01, 7.056094e-01, 1.184200e+00, 4.349422e-01,
1.400000e+00	1.037128e+00, 6.189056e-02, 6.808252e-01, 6.098952e-02, 7.341485e-01, 1.193267e+00, 4.366596e-01, 3.091869e-01, 3.789330e-01, 1.961431e-01, 5.178385e-01, 2.215366e-01, 1.576877e-02, 7.343092e-02, 3.965468e-01, 2.080699e-01, 2.751429e-01, 5.891600e-01, 9.168802e-01, 3.502702e-01,
1.600000e+00	1.081626e+00, 3.754543e-02, 1.090412e+00, 2.629937e-02, 7.090476e-01, 1.391866e+00, 3.973015e-01, 4.327681e-01, 3.015294e-01, 1.307511e-01, 6.602153e-01, 1.934347e-01, 8.793539e-03, 4.151693e-02, 3.816983e-01, 2.728005e-01, 1.896100e-01, 7.360204e-01, 1.005149e+00, 2.641269e-01,
1.800000e+00	9.859091e-01, 2.753276e-02, 9.525772e-01, 2.046758e-02, 7.246498e-01, 1.358987e+00, 3.321337e-01, 4.649553e-01, 2.102338e-01, 8.343293e-02, 8.346624e-01, 4.151505e-01, 5.900808e-03, 2.646145e-02, 3.981949e-01, 3.301043e-01, 1.153535e-01, 7.058311e-01, 8.361284e-01, 2.261653e-01,
2.000000e+00	9.658738e-01, 2.703429e-02, 7.185973e-01, 2.129246e-02, 8.240618e-01, 1.796766e+00, 3.531702e-01, 5.473610e-01, 1.402298e-01, 5.911266e-02, 5.881922e-01, 4.913909e-01, 3.593957e-03, 1.617421e-02, 4.913421e-01, 3.336518e-01, 9.333654e-02, 6.246856e-01, 9.886666e-01, 2.006320e-01,
0.000000e+00	2.182536e+00, 2.463945e+00, 2.906679e+00, 1.451009e+00, 1.658009e+00, 1.598879e+00, 2.504930e+00, 9.486840e-01, 1.858897e+00, 2.648281e+00, 2.643206e+00, 9.438265e-01, 2.170588e+00, 2.695838e+00, 2.461407e+00, 1.191465e+00, 1.252052e+00, 2.468214e+00, 2.476138e+00, 8.899420e-01,
2.000000e-01	1.318917e+00, 1.611686e+00, 2.354486e+00, 9.444904e-01, 1.029643e+00, 1.113365e+00, 1.691021e+00, 8.446298e-01, 1.474517e+00, 2.438437e+00, 2.525470e+00, 5.142461e-01, 1.956960e+00, 2.363464e+00, 2.152580e+00, 9.636911e-01, 1.289908e+00, 2.168339e+00, 1.758454e+00, 6.703566e-01,
4.000000e-01	1.002341e+00, 8.650793e-01, 1.798303e+00, 5.303677e-01, 8.462334e-01, 8.750426e-01, 1.220245e+00, 5.666467e-01, 1.005014e+00, 1.988354e+00, 1.414413e+00, 4.560409e-01, 1.164741e+00, 1.413970e+00, 1.397796e+00, 6.589032e-01, 1.237404e+00, 1.701133e+00, 8.802380e-01, 8.939918e-01,
6.000000e-01	7.970775e-01, 7.045767e-01, 1.641798e+00, 3.384748e-01, 5.884310e-01, 7.747354e-01, 9.359479e-01, 3.491045e-01, 8.828631e-01, 1.397516e+00, 1.282268e+00, 4.445908e-01, 8.430129e-01, 6.758455e-01, 9.511014e-01, 3.348153e-01, 8.111780e-01, 1.202144e+00, 6.644309e-01, 7.650066e-01,
8.000000e-01	7.488038e-01, 4.111684e-01, 1.508097e+00, 1.902059e-01, 6.279238e-01, 1.011290e+00, 5.513270e-01, 3.503236e-01, 6.888334e-01, 1.117937e+00, 1.278494e+00, 6.504511e-01, 6.598918e-01, 4.168233e-01, 1.167251e+00, 3.339004e-01, 4.770219e-01, 1.082763e+00, 3.944194e-01, 6.904833e-01,
1.000000e+00	8.640984e-01, 3.841982e-01, 1.621956e+00, 1.250358e-01, 5.839559e-01, 1.052684e+00, 3.660072e-01, 3.897915e-01, 4.485466e-01, 7.713280e-01, 9.494732e-01, 7.313815e-01, 3.004331e-01, 2.188565e-01, 8.099828e-01, 2.990281e-01, 3.580900e-01, 1.031492e+00, 3.002432e-01, 5.935375e-01,
1.200000e+00	8.701294e-01, 3.219365e-01, 1.264448e+00, 7.432835e-02, 5.513727e-01, 1.146320e+00, 3.223604e-01, 4.215841e-01, 3.341218e-01, 6.332076e-01, 1.008215e+00, 1.009483e+00, 2.123680e-01, 1.690762e-01, 8.828565e-01, 3.301402e-01, 2.361956e-01, 7.614935e-01, 1.715998e-01, 5.306227e-01,
1.400000e+00	8.320181e-01, 3.056031e-01, 1.321756e+00, 3.814968e-02, 5.549492e-01, 1.577664e+00, 2.947989e-01, 5.597951e-01, 2.331485e-01, 2.838924e-01, 9.585236e-01, 8.615117e-01, 1.257151e-01, 9.480723e-02, 7.081540e-01, 3.671656e-01, 1.680773e-01, 6.534052e-01, 1.387779e-01, 4.559442e-01,
1.600000e+00	8.425925e-01, 3.539448e-01, 1.185353e+00, 4.322533e-02, 4.991450e-01, 1.353852e+00, 2.347485e-01, 6.183876e-01, 2.000927e-01, 2.454094e-01, 9.022153e-01, 9.228885e-01, 8.865591e-02, 5.908792e-02, 8.797715e-01, 4.211189e-01, 8.769286e-02, 7.042723e-01, 1.414208e-01, 4.127382e-01,
1.800000e+00	8.359702e-01, 4.519304e-01, 1.302696e+00, 4.091642e-02, 5.968434e-01, 1.439174e+00, 2.101325e-01, 7.254843e-01, 1.321138e-01, 2.034352e-01, 8.922945e-01, 8.577027e-01, 4.429833e-02, 3.734774e-02, 7.433373e-01, 3.340071e-01, 5.341539e-02, 7.101528e-01, 1.714954e-01, 2.719292e-01,
2.000000e+00	9.411663e-01, 4.707238e-01, 1.392605e+00, 3.206261e-02, 6.299321e-01, 1.757211e+00, 2.333263e-01, 6.317634e-01, 1.033781e-01, 1.506895e-01, 8.052574e-01, 8.522354e-01, 3.382153e-02, 1.714845e-02, 6.445764e-01, 4.602066e-01, 3.745092e-02, 6.652712e-01, 2.129274e-01, 2.467945e-01,
0.000000e+00	2.554150e+00, 1.096439e+00, 6.961011e-01, 2.908734e+00, 1.680985e+00, 8.449851e-01, 1.844917e+00, 4.034959e-01, 5.225259e-01, 1.396272e+00, 2.065044e+00, 2.003811e+00, 5.231764e-01, 1.168692e+00, 1.679378e+00, 1.401262e+00, 2.801685e+00, 3.740239e-01, 5.137285e-01, 1.479306e+00,
2.000000e-01	1.445937e+00, 9.757768e-01, 5.929661e-01, 1.634467e+00, 1.624923e+00, 6.110041e-01, 1.500723e+00, 2.631487e-01, 4.628027e-01, 1.109490e+00, 1.825497e+00, 1.500894e+00, 4.947107e-01, 1.016770e+00, 9.303878e-01, 7.954343e-01, 1.637522e+00, 4.400322e-01, 7.813948e-01, 9.755022e-01,
4.000000e-01	1.108087e+00, 1.176169e+00, 6.652781e-01, 8.988404e-01, 1.153546e+00, 5.115785e-01, 1.218495e+00, 1.583960e-01, 4.249534e-01, 1.092493e+00, 1.432921e+00, 1.114048e+00, 5.562229e-01, 8.884770e-01, 6.680645e-01, 5.141649e-01, 1.522527e+00, 4.921373e-01, 9.475933e-01, 6.711691e-01,
6.000000e-01	8.070442e-01, 1.065678e+00, 6.794802e-01, 5.423401e-01, 1.301058e+00, 5.249403e-01, 9.472950e-01, 1.134482e-01, 5.040387e-01, 6.279643e-01, 1.120254e+00, 1.062043e+00, 5.438407e-01, 6.263030e-01, 3.293607e-01, 2.625259e-01, 1.281266e+00, 5.550353e-01, 1.071261e+00, 4.213709e-01,
8.000000e-01	7.235006e-01, 6.717396e-01, 8.540238e-01, 2.514661e-01, 1.117322e+00, 8.189233e-01, 5.567207e-01, 7.235619e-02, 4.624193e-01, 6.486140e-01, 1.278031e+00, 8.908848e-01, 3.662937e-01, 4.427991e-01, 1.937920e-01, 1.715748e-01, 7.529590e-01, 5.147388e-01, 9.491187e-01, 3.825573e-01,
1.000000e+00	9.656564e-01, 4.684782e-01, 9.397628e-01, 1.718513e-01, 1.029905e+00, 1.009866e+00, 4.856924e-01, 1.440183e-01, 3.412704e-01, 4.390069e-01, 1.110397e+00, 7.550065e-01, 2.831534e-01, 1.955286e-01, 1.545855e-01, 1.793914e-01, 5.175785e-01, 6.556337e-01, 9.870989e-01, 2.788931e-01,
1.200000e+00	7.979433e-01, 3.637764e-01, 9.662708e-01, 8.646953e-02, 8.820752e-01, 1.421337e+00, 4.521671e-01, 2.464521e-01, 2.310280e-01, 2.750522e-01, 1.218700e+00, 7.939734e-01, 1.533908e-01, 1.358847e-01, 1.801441e-01, 2.236325e-01, 2.921676e-01, 6.327180e-01, 8.177312e-01, 2.571916e-01,
1.400000e+00	8.137030e-01, 2.468103e-01, 1.095781e+00, 6.913098e-02, 6.824903e-01, 1.116822e+00, 3.428595e-01, 4.027009e-01, 1.972917e-01, 1.572799e-01, 9.157587e-01, 6.524558e-01, 8.334057e-02, 7.622334e-02, 2.017412e-01, 3.706598e-01, 1.894520e-01, 6.186262e-01, 7.022675e-01, 2.039258e-01,
1.600000e+00	8.250076e-01, 2.372902e-01, 9.142875e-01, 4.145169e-02, 7.901410e-01, 1.546643e+00, 2.816568e-01, 5.058166e-01, 1.372554e-01, 1.490498e-01, 9.423289e-01, 7.513024e-01, 5.633168e-02, 4.327914e-02, 2.307924e-01, 3.346034e-01, 1.251173e-01, 6.079987e-01, 7.230196e-01, 1.615554e-01,
1.800000e+00	8.596142e-01, 2.536928e-01, 1.071402e+00, 2.550505e-02, 8.502294e-01, 1.679597e+00, 2.345714e-01, 5.430301e-01, 1.080095e-01, 1.236570e-01, 8.247536e-01, 7.899003e-01, 3.175997e-02, 3.232280e-02, 2.884692e-01, 3.732573e-01, 8.962035e-02, 6.461549e-01, 5.292024e-01, 1.251693e-01,
2.000000e+00	1.023480e+00, 3.183508e-01, 1.220822e+00, 2.663626e-02, 8.509432e-01, 1.367562e+00, 2.316684e-01, 5.670249e-01, 5.427132e-02, 7.214305e-02, 7.378642e-01, 8.316412e-01, 2.755714e-02, 2.060637e-02, 3.214652e-01, 4.369356e-01, 6.097187e-02, 5.769045e-01, 5.881946e-01, 1.371767e-01,
0.000000e+00	1.611201e-01, 2.012358e+00, 9.454268e-01, 3.130910e+00, 2.669792e+00, 1.261702e+00, 7.912222e-01, 1.937819e+00, 2.494268e-01, 2.336467e+00, 1.002948e+00, 2.622298e+00, 2.058130e+00, 2.954252e-01, 5.617666e-01, 3.079785e+00, 1.189452e+00, 1.091702e+00, 2.192390e+00, 2.817544e+00,
2.000000e-01	4.231296e-01, 1.609485e+00, 7.915639e-01, 2.048884e+00, 2.015651e+00, 1.159207e+00, 5.736488e-01, 1.159927e+00, 2.891964e-01, 1.875256e+00, 1.050417e+00, 1.845807e+00, 1.419895e+00, 6.652490e-01, 2.788907e-01, 1.933085e+00, 8.191567e-01, 6.332153e-01, 1.840346e+00, 2.359713e+00,
4.000000e-01	4.612651e-01, 1.566860e+00, 6.239632e-01, 1.216047e+00, 1.904265e+00, 1.498482e+00, 3.197627e-01, 1.076267e+00, 2.131953e-01, 1.324742e+00, 9.698113e-01, 1.118095e+00, 1.336862e+00, 6.728424e-01, 1.652208e-01, 1.356477e+00, 4.571702e-01, 5.900948e-01, 1.497395e+00, 1.305438e+00,
6.000000e-01	6.577969e-01, 9.663152e-01, 5.345074e-01, 7.187383e-01, 1.419490e+00, 1.606700e+00, 2.199283e-01, 7.852867e-01, 1.832570e-01, 9.642508e-01, 8.947764e-01, 5.695731e-01, 9.984119e-01, 6.568811e-01, 1.213476e-01, 9.832113e-01, 3.040371e-01, 4.310689e-01, 1.381891e+00, 9.524411e-01,
8.000000e-01	7.959740e-01, 6.380945e-01, 6.482282e-01, 5.266306e-01, 1.538905e+00, 1.344670e+00, 1.386875e-01, 8.441335e-01, 1.080199e-01, 6.936463e-01, 1.037294e+00, 5.527591e-01, 6.675546e-01, 3.941605e-01, 7.003659e-02, 7.959345e-01, 2.192634e-01, 4.607957e-01, 1.365209e+00, 6.589607e-01,
1.000000e+00	7.878467e-01, 4.538845e-01, 7.760339e-01, 3.945908e-01, 1.173627e+00, 1.722822e+00, 1.410581e-01, 8.567764e-01, 7.874276e-02, 5.150333e-01, 9.212984e-01, 3.565743e-01, 4.045777e-01, 2.495199e-01, 3.075585e-02, 7.640304e-01, 1.321931e-01, 4.031822e-01, 1.273284e+00, 4.948613e-01,
1.200000e+00	8.547668e-01, 2.501213e-01, 8.662260e-01, 2.478684e-01, 1.026328e+00, 1.766254e+00, 1.491874e-01, 7.170843e-01, 5.344793e-02, 3.147568e-01, 8.178803e-01, 2.688388e-01, 2.513446e-01, 1.723787e-01, 3.187433e-02, 4.962210e-01, 8.061490e-02, 5.107722e-01, 1.201299e+00, 3.563177e-01,
1.400000e+00	8.507161e-01, 1.627206e-01, 8.642929e-01, 1.795174e-01, 1.060655e+00, 1.617111e+00, 1.569376e-01, 6.793460e-01, 3.893970e-02, 2.391232e-01, 9.480408e-01, 2.020943e-01, 1.388440e-01, 9.921980e-02, 3.282524e-02, 6.085221e-01, 5.461881e-02, 4.815610e-01, 9.811706e-01, 2.594543e-01,
1.600000e+00	9.053564e-01, 9.625261e-02, 8.600036e-01, 1.201306e-01, 8.814570e-01, 1.452450e+00, 1.873333e-01, 7.445375e-01, 3.376552e-02, 1.611982e-01, 8.773815e-01, 3.612478e-01, 1.111671e-01, 4.949218e-02, 6.583891e-02, 4.606843e-01, 3.831083e-02, 4.971184e-01, 8.077510e-01, 1.707650e-01,
1.800000e+00	8.635514e-01, 7.367487e-02, 1.113189e+00, 1.037939e-01, 1.009536e+00, 1.594656e+00, 1.767621e-01, 6.229098e-01, 2.220169e-02, 1.215442e-01, 7.822584e-01, 4.923941e-01, 5.702005e-02, 3.316040e-02, 7.861914e-02, 4.566556e-01, 2.107813e-02, 5.272152e-01, 7.505235e-01, 1.866015e-01,
2.000000e+00	8.464874e-01, 5.660468e-02, 9.426172e-01, 8.542532e-02, 7.127950e-01, 1.708378e+00, 2.017595e-01, 6.480309e-01, 1.736537e-02, 9.498435e-02, 9.220216e-01, 6.891379e-01, 2.808471e-02, 2.080543e-02, 1.050541e-01, 5.206658e-01, 1.634308e-02, 4.789665e-01, 6.928784e-01, 1.214722e-01,
0.000000e+00	2.921563e+00, 2.177207e+00, 2.608558e+00, 1.617505e+00, 5.932032e-01, 1.393664e+00, 2.034892e+00, 7.308584e-01, 1.836579e+00, 5.215430e-01, 8.791127e-01, 1.074023e+00, 1.091265e+00, 2.284275e+00, 2.751982e-01, 1.290882e+00, 8.047894e-01, 2.984311e+00, 7.789375e-01, 2.399243e+00,
2.000000e-01	1.921246e+00, 2.015925e+00, 2.131610e+00, 9.968712e-01, 4.017088e-01, 1.166097e+00, 1.464037e+00, 6.533624e-01, 1.361542e+00, 6.004229e-01, 6.404936e-01, 1.031001e+00, 9.711626e-01, 1.899249e+00, 5.298887e-01, 8.420244e-01, 8.038453e-01, 2.014092e+00, 6.050707e-01, 2.371213e+00,
4.000000e-01	9.889123e-01, 1.662524e+00, 1.423353e+00, 5.255551e-01, 3.443769e-01, 7.835971e-01, 1.323365e+00, 5.102738e-01, 9.823986e-01, 6.739789e-01, 4.454244e-01, 9.884534e-01, 7.536348e-01, 1.146510e+00, 7.255617e-01, 4.598164e-01, 7.046192e-01, 1.706398e+00, 3.610561e-01, 1.639420e+00,
6.000000e-01	7.286650e-01, 1.159467e+00, 1.113490e+00, 2.455793e-01, 2.593803e-01, 8.447006e-01, 8.171792e-01, 3.253254e-01, 7.627500e-01, 5.473070e-01, 5.708648e-01, 1.053438e+00, 8.093466e-01, 7.059166e-01, 5.081097e-01, 3.263904e-01, 6.283756e-01, 1.188867e+00, 2.829651e-01, 1.344443e+00,
8.000000e-01	1.068473e+00, 9.838906e-01, 9.060333e-01, 1.820719e-01, 2.787243e-01, 9.818343e-01, 5.459706e-01, 2.834690e-01, 5.945829e-01, 3.691587e-01, 5.774443e-01, 1.230506e+00, 7.070277e-01, 4.025751e-01, 7.420657e-01, 3.113782e-01, 4.637653e-01, 1.255399e+00, 4.193286e-01, 1.212232e+00,
1.000000e+00	8.824157e-01, 7.212286e-01, 6.828694e-01, 1.071280e-01, 3.338248e-01, 1.125541e+00, 5.244073e-01, 3.650060e-01, 4.129654e-01, 2.383284e-01, 8.214937e-01, 1.117785e+00, 5.401310e-01, 2.696461e-01, 7.625328e-01, 3.066594e-01, 2.706049e-01, 8.073173e-01, 5.249786e-01, 9.830713e-01,
1.200000e+00	9.212756e-01, 7.489479e-01, 8.170030e-01, 5.664695e-02, 2.608989e-01, 1.468888e+00, 3.409768e-01, 4.923213e-01, 2.881473e-01, 1.756478e-01, 7.459742e-01, 9.652216e-01, 3.518919e-01, 1.339126e-01, 8.076804e-01, 3.450117e-01, 1.562188e-01, 8.417264e-01, 8.708808e-01, 8.492848e-01,
1.400000e+00	9.858457e-01, 5.925879e-01, 8.752160e-01, 3.680758e-02, 4.154784e-01, 1.590757e+00, 2.861258e-01, 4.628679e-01, 1.889217e-01, 1.530470e-01, 7.754071e-01, 8.700378e-01, 2.486916e-01, 9.917827e-02, 7.249401e-01, 3.824720e-01, 1.370483e-01, 9.343094e-01, 9.335018e-01, 5.356940e-01,
1.600000e+00	9.033333e-01, 4.037032e-01, 1.021430e+00, 4.238586e-02, 4.901526e-01, 1.334415e+00, 2.747308e-01, 5.528277e-01, 1.348331e-01, 1.134144e-01, 7.794716e-01, 6.853077e-01, 1.586994e-01, 5.233084e-02, 7.959260e-01, 4.625620e-01, 7.725635e-02, 8.794785e-01, 8.890606e-01, 5.507927e-01,
1.800000e+00	8.207968e-01, 4.456307e-01, 1.015648e+00, 3.725172e-02, 5.067146e-01, 1.750928e+00, 3.029283e-01, 6.195575e-01, 8.546414e-02, 8.033640e-02, 7.015329e-01, 8.184232e-01, 1.027125e-01, 3.806031e-02, 7.053158e-01, 4.174625e-01, 4.726075e-02, 7.153100e-01, 9.201507e-01, 3.807544e-01,
2.000000e+00	9.791337e-01, 3.416635e-01, 1.076420e+00, 3.346791e-02, 5.741449e-01, 1.418887e+00, 2.209501e-01, 6.263112e-01, 8.399440e-02, 5.303768e-02, 7.135565e-01, 1.020709e+00, 6.810440e-02, 2.196172e-02, 8.511749e-01, 4.676599e-01, 3.905630e-02, 4.682925e-01, 7.114393e-01, 2.613310e-01,
0.000000e+00	5.046703e-01, 1.369984e+00, 1.475886e+00, 7.974209e-02, 1.147180e+00, 5.125348e-01, 2.366573e+00, 4.531769e-01, 2.799579e+00, 2.551525e+00, 1.959910e+00, 3.027441e+00, 1.454336e+00, 2.076578e-01, 2.863691e+00, 1.477984e+00, 1.142329e+00, 2.717033e+00, 1.071289e+00, 9.660464e-01,
2.000000e-01	8.849364e-01, 1.166518e+00, 1.500942e+00, 3.800249e-02, 6.793303e-01, 3.576337e-01, 1.288502e+00, 2.866053e-01, 2.036502e+00, 1.885051e+00, 1.178878e+00, 2.340317e+00, 1.135588e+00, 1.234554e-01, 1.760501e+00, 9.595277e-01, 9.338600e-01, 2.050712e+00, 6.005666e-01, 7.833694e-01,
4.000000e-01	7.866610e-01, 9.836001e-01, 1.575678e+00, 2.080797e-02, 4.900046e-01, 4.783371e-01, 6.790118e-01, 1.832580e-01, 1.420689e+00, 1.317811e+00, 9.512169e-01, 2.010451e+00, 8.629228e-01, 6.594124e-02, 1.667007e+00, 4.942979e-01, 7.732569e-01, 1.845664e+00, 4.642042e-01, 7.776379e-01,
6.000000e-01	8.606434e-01, 1.143433e+00, 1.381712e+00, 1.355643e-02, 4.034034e-01, 8.254758e-01, 5.699722e-01, 1.257510e-01, 1.092515e+00, 1.089266e+00, 7.069893e-01, 1.609418e+00, 8.444409e-01, 3.693862e-02, 8.906738e-01, 3.529667e-01, 4.856981e-01, 1.390977e+00, 3.070637e-01, 8.293360e-01,
8.000000e-01	8.271317e-01, 9.506302e-01, 1.034810e+00, 7.800412e-03, 3.597356e-01, 1.159054e+00, 3.939249e-01, 1.676342e-01, 8.409046e-01, 7.567368e-01, 7.658008e-01, 1.257650e+00, 7.765567e-01, 2.454110e-02, 1.021515e+00, 2.903685e-01, 3.823852e-01, 1.148524e+00, 2.799103e-01, 7.616352e-01,
1.000000e+00	7.657112e-01, 1.178941e+00, 1.093305e+00, 4.618111e-03, 3.064174e-01, 1.310490e+00, 3.142299e-01, 3.495416e-01, 6.020808e-01, 6.119162e-01, 7.246452e-01, 1.089584e+00, 7.673668e-01, 1.844978e-02, 1.020734e+00, 2.893420e-01, 2.478851e-01, 8.878578e-01, 3.207676e-01, 6.134828e-01,
1.200000e+00	8.986170e-01, 1.091087e+00, 1.208530e+00, 5.044979e-03, 3.501821e-01, 1.202773e+00, 2.392974e-01, 3.374254e-01, 3.845433e-01, 3.900295e-01, 6.482820e-01, 1.202888e+00, 6.160975e-01, 7.408485e-03, 7.805835e-01, 3.024466e-01, 1.295577e-01, 9.044339e-01, 3.112819e-01, 4.857896e-01,
1.400000e+00	6.911291e-01, 8.729217e-01, 1.176809e+00, 1.001210e-02, 4.654372e-01, 1.440546e+00, 2.274496e-01, 5.929861e-01, 2.331571e-01, 2.837308e-01, 7.712293e-01, 1.006867e+00, 4.983810e-01, 5.338210e-03, 6.867570e-01, 3.479683e-01, 9.928423e-02, 9.416420e-01, 3.087480e-01, 5.152283e-01,
1.600000e+00	9.216754e-01, 5.862881e-01, 1.197638e+00, 1.146054e-02, 4.673765e-01, 1.548776e+00, 2.582809e-01, 6.408169e-01, 1.875823e-01, 1.998963e-01, 7.589452e-01, 9.445806e-01, 3.734173e-01, 4.137417e-03, 7.510882e-01, 5.041552e-01, 5.699924e-02, 7.766012e-01, 3.303034e-01, 4.387890e-01,
1.800000e+00	9.464339e-01, 5.925498e-01, 1.337268e+00, 2.245807e-02, 6.203287e-01, 1.623459e+00, 2.486574e-01, 6.914694e-01, 1.312319e-01, 1.404351e-01, 8.354686e-01, 1.031334e+00, 2.820692e-01, 2.198745e-03, 7.282554e-01, 4.111293e-01, 3.541870e-02, 8.131065e-01, 3.500505e-01, 2.773604e-01,
2.000000e+00	8.924087e-01, 6.652774e-01, 1.106389e+00, 2.542617e-02, 5.248312e-01, 1.614216e+00, 2.092531e-01, 6.746206e-01, 9.936900e-02, 1.038371e-01, 1.019791e+00, 1.082838e+00, 2.398011e-01, 1.740798e-03, 7.863834e-01, 4.548759e-01, 2.809973e-02, 6.428955e-01, 3.348884e-01, 2.547155e-01,
0.000000e+00	1.952184e+00, 5.849466e-01, 2.240615e+00, 1.389105e+00, 1.554509e+00, 2.208397e-01, 1.914060e-01, 9.757132e-01, 2.239659e+00, 8.469871e-01, 2.111948e+00, 2.474488e+00, 1.246115e+00, 5.691791e-01, 2.298861e+00, 1.796883e-01, 2.617252e+00, 1.467632e+00, 1.556279e+00, 1.494004e+00,
2.000000e-01	1.445102e+00, 8.660567e-01, 1.932725e+00, 6.019800e-01, 1.189558e+00, 5.626850e-01, 4.916079e-01, 5.846411e-01, 1.714497e+00, 6.686213e-01, 1.462690e+00, 1.302438e+00, 9.221787e-01, 4.051861e-01, 9.567921e-01, 1.208476e-01, 1.537381e+00, 1.417796e+00, 1.049345e+00, 1.103852e+00,
4.000000e-01	1.352237e+00, 9.621444e-01, 1.493311e+00, 3.736789e-01, 9.619786e-01, 9.012396e-01, 6.181166e-01, 3.561132e-01, 1.305283e+00, 5.057636e-01, 1.001121e+00, 1.180285e+00, 7.587290e-01, 2.930141e-01, 8.171685e-01, 1.298044e-01, 7.404047e-01, 1.233680e+00, 7.555827e-01, 9.986182e-01,
6.000000e-01	1.211937e+00, 9.418814e-01, 1.140943e+00, 1.976280e-01, 7.404962e-01, 1.009891e+00, 5.375806e-01, 4.364304e-01, 9.588153e-01, 3.370763e-01, 8.113306e-01, 1.253961e+00, 5.557003e-01, 1.486421e-01, 6.636391e-01, 1.625470e-01, 6.813722e-01, 7.157087e-01, 4.528403e-01, 9.496495e-01,
8.000000e-01	1.010736e+00, 9.383204e-01, 1.362710e+00, 1.478775e-01, 8.205698e-01, 1.335667e+00, 5.770508e-01, 4.865621e-01, 8.677261e-01, 2.442776e-01, 7.634532e-01, 9.920702e-01, 3.632804e-01, 1.075170e-01, 8.523109e-01, 3.061381e-01, 4.063032e-01, 8.612326e-01, 5.692390e-01, 8.038940e-01,
1.000000e+00	8.589788e-01, 8.634226e-01, 9.922599e-01, 6.968682e-02, 6.795735e-01, 1.319216e+00, 5.461186e-01, 4.843405e-01, 4.473996e-01, 2.138029e-01, 7.768061e-01, 8.764946e-01, 3.094335e-01, 6.660623e-02, 7.932905e-01, 2.858601e-01, 2.677990e-01, 8.436035e-01, 4.037826e-01, 6.224013e-01,
1.200000e+00	8.349405e-01, 8.883610e-01, 1.124966e+00, 6.028370e-02, 6.564549e-01, 1.646942e+00, 3.360637e-01, 6.103033e-01, 3.837086e-01, 1.421080e-01, 7.875325e-01, 1.047295e+00, 2.105991e-01, 3.098161e-02, 6.447759e-01, 4.006283e-01, 2.186747e-01, 8.884826e-01, 4.610945e-01, 4.125283e-01,
1.400000e+00	9.334862e-01, 8.962018e-01, 1.150807e+00, 3.890263e-02, 7.643980e-01, 1.543518e+00, 4.222919e-01, 6.724281e-01, 2.507621e-01, 1.050251e-01, 6.573569e-01, 1.076421e+00, 1.910637e-01, 2.361389e-02, 7.481468e-01, 4.646381e-01, 1.412451e-01, 7.201977e-01, 3.988795e-01, 3.214130e-01,
1.600000e+00	8.403541e-01, 7.329409e-01, 1.153741e+00, 4.172367e-02, 7.068102e-01, 1.696611e+00, 2.474145e-01, 5.971681e-01, 2.067349e-01, 6.244008e-02, 8.193510e-01, 9.584777e-01, 1.575914e-01, 1.134172e-02, 5.912739e-01, 4.471312e-01, 8.379835e-02, 5.688054e-01, 4.152283e-01, 2.943365e-01,
1.800000e+00	9.311248e-01, 6.192869e-01, 1.067740e+00, 4.125605e-02, 6.566470e-01, 1.650068e+00, 3.244350e-01, 7.240170e-01, 1.432119e-01, 5.470156e-02, 7.460969e-01, 8.644740e-01, 1.393333e-01, 8.066368e-03, 5.838183e-01, 4.282529e-01, 4.852635e-02, 5.638386e-01, 3.939752e-01, 2.528888e-01,
2.000000e+00	9.639297e-01, 6.011982e-01, 1.080114e+00, 5.228681e-02, 7.151190e-01, 1.555215e+00, 2.821738e-01, 5.931334e-01, 8.775188e-02, 3.670204e-02, 8.512640e-01, 8.113126e-01, 8.782485e-02, 6.221206e-03, 5.713769e-01, 4.114129e-01, 3.212473e-02, 6.347027e-01, 3.660232e-01, 1.914266e-01,
0.000000e+00	2.527352e+00, 1.971412e+00, 1.074855e+00, 2.819860e+00, 2.864484e+00, 2.367486e+00, 1.729662e+00, 2.574469e+00, 1.462454e+00, 1.773805e+00, 1.663585e+00, 2.021876e+00, 1.775893e+00, 1.061027e+00, 3.443043e-01, 1.640929e+00, 3.084084e+00, 7.464142e-02, 1.348882e+00, 4.916577e-01,
2.000000e-01	1.722998e+00, 1.436489e+00, 1.134570e+00, 2.183880e+00, 1.894004e+00, 2.004619e+00, 1.256985e+00, 2.210033e+00, 1.254749e+00, 1.172730e+00, 1.261671e+00, 1.589690e+00, 1.248374e+00, 1.020203e+00, 2.055423e-01, 9.887009e-01, 2.289359e+00, 7.091989e-02, 1.133155e+00, 3.348361e-01,
4.000000e-01	1.200979e+00, 1.137118e+00, 1.031720e+00, 1.394497e+00, 1.867784e+00, 1.695119e+00, 1.074572e+00, 1.615970e+00, 8.741397e-01, 1.178169e+00, 1.162268e+00, 1.062137e+00, 1.181042e+00, 1.133871e+00, 1.244612e-01, 7.841241e-01, 1.493689e+00, 5.710364e-02, 1.070216e+00, 2.544482e-01,
6.000000e-01	8.001461e-01, 1.208500e+00, 1.006457e+00, 9.091767e-01, 1.547676e+00, 1.560103e+00, 8.813225e-01, 1.043504e+00, 9.445767e-01, 7.437026e-01, 8.474554e-01, 1.086994e+00, 1.057435e+00, 8.314505e-01, 7.415496e-02, 5.885263e-01, 1.091812e+00, 6.785887e-02, 7.359614e-01, 1.950952e-01,
8.000000e-01	9.608465e-01, 7.223610e-01, 1.145517e+00, 6.815681e-01, 1.206695e+00, 1.456151e+00, 5.362250e-01, 8.797041e-01, 6.893182e-01, 5.188719e-01, 9.190210e-01, 1.093122e+00, 8.028797e-01, 7.172434e-01, 4.555224e-02, 6.815966e-01, 6.036964e-01, 1.388755e-01, 6.064331e-01, 1.451931e-01,
1.000000e+00	7.361307e-01, 6.606481e-01, 1.194062e+00, 5.419048e-01, 9.836479e-01, 1.545018e+00, 4.229631e-01, 8.621938e-01, 5.739526e-01, 4.554004e-01, 7.456069e-01, 1.095547e+00, 6.698212e-01, 4.287563e-01, 2.598924e-02, 5.273602e-01, 4.543700e-01, 2.391579e-01, 6.124481e-01, 9.299442e-02,
1.200000e+00	8.117940e-01, 7.501043e-01, 1.200899e+00, 2.998076e-01, 1.089825e+00, 1.289384e+00, 3.154579e-01, 8.206802e-01, 3.727508e-01, 3.228698e-01, 8.859937e-01, 9.834617e-01, 4.586912e-01, 2.366252e-01, 1.571826e-02, 5.508090e-01, 3.574787e-01, 3.151420e-01, 5.274260e-01, 6.758222e-02,
1.400000e+00	7.062668e-01, 7.706256e-01, 1.098774e+00, 2.342059e-01, 9.679570e-01, 1.509936e+00, 3.122707e-01, 8.152666e-01, 2.546990e-01, 2.684932e-01, 8.031178e-01, 9.847110e-01, 3.208693e-01, 1.425434e-01, 1.487825e-02, 4.921667e-01, 2.076603e-01, 3.392831e-01, 4.424264e-01, 5.652917e-02,
1.600000e+00	9.952485e-01, 5.280220e-01, 1.180669e+00, 1.652550e-01, 9.121606e-01, 1.775415e+00, 2.321966e-01, 6.231208e-01, 1.393431e-01, 1.789664e-01, 8.135730e-01, 9.774246e-01, 2.137634e-01, 8.392483e-02, 2.655535e-02, 5.502043e-01, 1.191409e-01, 4.424558e-01, 3.918730e-01, 4.263952e-02,
1.800000e+00	7.651866e-01, 7.425984e-01, 1.006406e+00, 1.156924e-01, 8.117787e-01, 1.876089e+00, 2.420269e-01, 6.476829e-01, 1.030763e-01, 1.369894e-01, 9.048090e-01, 9.524626e-01, 1.602928e-01, 5.410470e-02, 4.205685e-02, 3.945663e-01, 8.668914e-02, 3.945383e-01, 3.515549e-01, 5.417534e-02,
2.000000e+00	5.812568e-01, 5.365675e-01, 1.133654e+00, 8.630163e-02, 1.022092e+00, 1.669381e+00, 2.917502e-01, 6.904879e-01, 9.647238e-02, 9.794891e-02, 9.268301e-01, 9.162684e-01, 1.068291e-01, 3.734637e-02, 7.156668e-02, 4.864631e-01, 5.170038e-02, 4.549813e-01, 3.721423e-01, 5.307163e-02,
0.000000e+00	2.321087e-01, 3.159405e-01, 2.021121e+00, 2.509462e+00, 1.158519e+00, 9.236283e-01, 2.453762e+00, 1.005450e+00, 2.545814e+00, 1.356642e+00, 9.056697e-01, 3.353152e+00, 4.901045e-01, 2.880833e+00, 1.254459e-02, 5.493978e-01, 2.615469e+00, 3.111254e-01, 1.239564e+00, 9.936706e-01,
2.000000e-01	1.553080e-01, 6.961753e-01, 1.811137e+00, 1.765383e+00, 1.158037e+00, 7.488081e-01, 1.239609e+00, 9.096623e-01, 2.307835e+00, 1.089044e+00, 6.761252e-01, 1.960967e+00, 3.066144e-01, 1.882953e+00, 7.038880e-03, 3.356860e-01, 1.874333e+00, 2.346821e-01, 7.911847e-01, 8.044125e-01,
4.000000e-01	1.020533e-01, 9.433102e-01, 1.926299e+00, 1.150444e+00, 9.953196e-01, 7.620393e-01, 7.451187e-01, 4.576745e-01, 1.366649e+00, 1.269418e+00, 5.018958e-01, 1.919730e+00, 2.171628e-01, 1.432603e+00, 5.319792e-03, 2.788901e-01, 1.220036e+00, 4.033813e-01, 5.105865e-01, 4.411983e-01,
6.000000e-01	1.071629e-01, 1.032345e+00, 1.862762e+00, 5.593487e-01, 1.216640e+00, 1.130044e+00, 4.271191e-01, 4.289500e-01, 1.283804e+00, 8.373900e-01, 3.981101e-01, 1.731050e+00, 2.578933e-01, 1.051846e+00, 7.255290e-03, 2.405388e-01, 1.009811e+00, 3.936977e-01, 3.458509e-01, 3.171771e-01,
8.000000e-01	3.888787e-01, 8.782338e-01, 1.465610e+00, 3.395715e-01, 9.520912e-01, 1.364540e+00, 2.304606e-01, 4.967062e-01, 8.988694e-01, 7.297926e-01, 4.190368e-01, 1.381288e+00, 3.556552e-01, 6.280126e-01, 1.975216e-02, 2.719899e-01, 6.132970e-01, 4.631291e-01, 1.870157e-01, 2.861916e-01,
1.000000e+00	4.608402e-01, 9.770729e-01, 1.642642e+00, 2.442172e-01, 9.502981e-01, 1.569705e+00, 1.584247e-01, 5.490683e-01, 5.972419e-01, 4.739864e-01, 4.962274e-01, 1.242241e+00, 4.253382e-01, 3.945287e-01, 4.772186e-02, 2.850583e-01, 3.384689e-01, 4.310271e-01, 1.414708e-01, 2.079434e-01,
1.200000e+00	7.820250e-01, 1.120286e+00, 1.525319e+00, 1.361358e-01, 8.831078e-01, 1.509206e+00, 1.170274e-01, 5.826981e-01, 4.063009e-01, 3.925697e-01, 5.810463e-01, 1.255828e+00, 3.650568e-01, 2.043572e-01, 9.449982e-02, 4.576549e-01, 2.103868e-01, 5.392414e-01, 1.423946e-01, 1.502697e-01,
1.400000e+00	7.700872e-01, 9.024536e-01, 1.044737e+00, 8.939924e-02, 8.303616e-01, 1.685598e+00, 1.066879e-01, 6.540799e-01, 3.663235e-01, 2.826963e-01, 6.470088e-01, 9.806163e-01, 3.852424e-01, 1.091742e-01, 1.247119e-01, 3.524514e-01, 1.454559e-01, 6.207754e-01, 1.429684e-01, 1.224053e-01,
1.600000e+00	6.608035e-01, 7.408303e-01, 1.345334e+00, 6.067418e-02, 8.678525e-01, 1.624101e+00, 1.261534e-01, 6.310851e-01, 2.560186e-01, 1.850371e-01, 8.200254e-01, 1.102909e+00, 3.429510e-01, 8.450362e-02, 1.718886e-01, 3.917131e-01, 9.976426e-02, 4.961720e-01, 1.439119e-01, 1.334185e-01,
1.800000e+00	8.456178e-01, 6.904880e-01, 1.391192e+00, 5.696886e-02, 7.594212e-01, 1.824900e+00, 1.231677e-01, 6.258717e-01, 1.854382e-01, 1.485181e-01, 6.615475e-01, 1.129376e+00, 2.792521e-01, 4.924492e-02, 2.367405e-01, 4.701773e-01, 6.094023e-02, 5.215908e-01, 1.694274e-01, 1.104727e-01,
2.000000e+00	7.727285e-01, 6.653979e-01, 1.145605e+00, 5.479190e-02, 6.582440e-01, 1.585209e+00, 1.755208e-01, 7.446425e-01, 1.372621e-01, 8.987966e-02, 6.960768e-01, 1.114323e+00, 2.227303e-01, 2.751517e-02, 2.916119e-01, 4.357469e-01, 4.099988e-02, 6.328108e-01, 1.717458e-01, 1.062112e-01,
0.000000e+00	1.594530e+00, 9.482343e-01, 2.919728e+00, 2.769659e+00, 2.096844e+00, 2.463791e+00, 1.180539e+00, 9.249991e-01, 1.248450e+00, 5.293300e-01, 1.390490e+00, 1.897655e-01, 2.500688e+00, 2.336169e+00, 8.471616e-01, 2.379480e+00, 1.668657e+00, 1.360651e+00, 7.765640e-01, 3.336661e+00,
2.000000e-01	8.347436e-01, 5.151643e-01, 2.100885e+00, 1.511253e+00, 1.723987e+00, 1.981895e+00, 9.689822e-01, 8.535978e-01, 1.117147e+00, 6.522193e-01, 1.019970e+00, 4.368213e-01, 1.500083e+00, 1.654657e+00, 6.511148e-01, 1.801160e+00, 1.341882e+00, 1.222289e+00, 4.493101e-01, 2.202023e+00,
4.000000e-01	5.610565e-01, 3.339230e-01, 1.308227e+00, 1.041927e+00, 1.037431e+00, 1.600625e+00, 5.489372e-01, 7.341978e-01, 9.178462e-01, 5.815569e-01, 9.244002e-01, 5.794423e-01, 9.407399e-01, 1.555447e+00, 4.245168e-01, 1.259027e+00, 8.932373e-01, 1.109521e+00, 3.519710e-01, 1.774207e+00,
6.000000e-01	4.233432e-01, 2.645222e-01, 1.036561e+00, 5.654558e-01, 1.057778e+00, 2.045960e+00, 3.012963e-01, 7.111425e-01, 6.667327e-01, 6.703361e-01, 8.103588e-01, 7.857857e-01, 6.231346e-01, 1.068727e+00, 3.285517e-01, 9.749949e-01, 7.396759e-01, 8.320979e-01, 2.897846e-01, 1.196931e+00,
8.000000e-01	6.443761e-01, 2.312135e-01, 9.706663e-01, 3.389601e-01, 7.916135e-01, 1.721402e+00, 2.215774e-01, 8.462596e-01, 5.137300e-01, 4.015779e-01, 9.049194e-01, 9.696216e-01, 3.336368e-01, 6.128585e-01, 3.421602e-01, 6.895425e-01, 3.677244e-01, 8.885145e-01, 3.698350e-01, 1.193856e+00,
1.000000e+00	6.142146e-01, 2.692239e-01, 9.774895e-01, 2.210588e-01, 7.698689e-01, 1.996008e+00, 1.651993e-01, 7.746800e-01, 3.535957e-01, 3.240822e-01, 8.416295e-01, 1.025222e+00, 2.584985e-01, 3.610978e-01, 3.715633e-01, 4.610152e-01, 2.477964e-01, 6.293135e-01, 5.060399e-01, 7.577847e-01,
1.200000e+00	8.585634e-01, 3.051355e-01, 1.002248e+00, 1.562819e-01, 8.418805e-01, 1.703831e+00, 1.303137e-01, 6.129159e-01, 2.418693e-01, 2.402177e-01, 6.790179e-01, 9.804604e-01, 1.138401e-01, 2.305769e-01, 4.097583e-01, 4.928651e-01, 1.751947e-01, 7.296958e-01, 5.932077e-01, 5.571894e-01,
1.400000e+00	7.470580e-01, 3.155116e-01, 9.291054e-01, 1.142395e-01, 7.673599e-01, 1.868688e+00, 1.051736e-01, 6.646306e-01, 1.953565e-01, 1.528940e-01, 9.393626e-01, 9.003643e-01, 7.527449e-02, 1.469860e-01, 4.326131e-01, 5.196982e-01, 9.163226e-02, 6.636318e-01, 5.951013e-01, 3.477764e-01,
1.600000e+00	8.352955e-01, 3.699109e-01, 1.190481e+00, 9.738591e-02, 6.879098e-01, 1.877285e+00, 1.499301e-01, 6.583142e-01, 1.241783e-01, 1.256554e-01, 8.659395e-01, 7.334066e-01, 4.679835e-02, 7.847580e-02, 3.908939e-01, 5.922217e-01, 6.475287e-02, 6.391843e-01, 6.732803e-01, 3.387366e-01,
1.800000e+00	8.524809e-01, 4.576229e-01, 1.198724e+00, 7.536227e-02, 8.795252e-01, 1.790288e+00, 1.659150e-01, 6.264537e-01, 9.226515e-02, 1.081380e-01, 9.336987e-01, 9.038182e-01, 3.514880e-02, 4.381925e-02, 4.088795e-01, 4.692564e-01, 4.215697e-02, 4.627165e-01, 5.108967e-01, 2.646017e-01,
2.000000e+00	9.330054e-01, 5.008383e-01, 1.069329e+00, 6.898025e-02, 8.864271e-01, 2.117356e+00, 1.634790e-01, 6.344049e-01, 5.826249e-02, 6.102303e-02, 9.796495e-01, 1.054796e+00, 2.438970e-02, 2.584128e-02, 4.960066e-01, 4.948580e-01, 2.748652e-02, 6.109241e-01, 4.822676e-01, 2.222622e-01,
0.000000e+00	8.330440e-01, 6.397561e-02, 2.448553e+00, 1.237669e+00, 8.462959e-01, 2.611776e+00, 5.033467e-01, 1.555797e+00, 2.056553e+00, 1.112360e+00, 3.193801e+00, 1.939976e+00, 1.331994e+00, 1.712230e+00, 1.965959e+00, 1.582582e+00, 5.490616e-01, 6.584523e-01, 3.266720e+00, 1.703206e+00,
2.000000e-01	5.451575e-01, 4.671186e-01, 1.510964e+00, 9.764196e-01, 8.593231e-01, 2.555110e+00, 3.608473e-01, 1.025605e+00, 1.400473e+00, 8.602080e-01, 1.937199e+00, 1.577772e+00, 6.612254e-01, 9.870310e-01, 1.076442e+00, 9.746610e-01, 3.614874e-01, 3.549608e-01, 1.549811e+00, 1.422045e+00,
4.000000e-01	5.368646e-01, 6.639822e-01, 1.243921e+00, 7.147046e-01, 6.592509e-01, 2.460149e+00, 1.628250e-01, 9.775471e-01, 8.862258e-01, 6.186823e-01, 1.578677e+00, 1.092368e+00, 4.726281e-01, 8.933021e-01, 8.114452e-01, 8.388682e-01, 2.151813e-01, 4.076016e-01, 1.152966e+00, 8.280848e-01,
6.000000e-01	6.473874e-01, 5.355674e-01, 1.404631e+00, 5.264679e-01, 9.166140e-01, 1.905378e+00, 1.124016e-01, 1.009450e+00, 6.864560e-01, 5.288990e-01, 1.562666e+00, 6.946718e-01, 3.091668e-01, 5.055434e-01, 5.515780e-01, 6.004480e-01, 1.318093e-01, 3.931600e-01, 7.924172e-01, 5.935435e-01,
8.000000e-01	6.572637e-01, 4.490111e-01, 1.464396e+00, 3.463727e-01, 7.644287e-01, 2.283830e+00, 1.118457e-01, 9.570499e-01, 4.643476e-01, 4.096267e-01, 1.187180e+00, 8.770950e-01, 1.831195e-01, 3.009714e-01, 3.808324e-01, 4.891148e-01, 7.899606e-02, 3.242179e-01, 5.721851e-01, 3.817683e-01,
1.000000e+00	8.478986e-01, 4.559522e-01, 1.167941e+00, 2.459820e-01, 6.929016e-01, 2.026106e+00, 9.448367e-02, 7.891835e-01, 3.333448e-01, 3.302351e-01, 1.516215e+00, 9.812438e-01, 1.086023e-01, 1.787583e-01, 3.196519e-01, 5.269149e-01, 5.820600e-02, 4.203721e-01, 4.171537e-01, 3.109319e-01,
1.200000e+00	8.972410e-01, 5.159544e-01, 8.046594e-01, 1.686861e-01, 6.906610e-01, 1.919065e+00, 1.395094e-01, 8.616028e-01, 2.169078e-01, 1.936789e-01, 1.148507e+00, 8.387966e-01, 7.022197e-02, 1.016887e-01, 2.844926e-01, 5.352974e-01, 3.377269e-02, 4.043982e-01, 3.167271e-01, 2.290670e-01,
1.400000e+00	7.935259e-01, 4.632916e-01, 1.320045e+00, 1.453951e-01, 7.811102e-01, 1.953089e+00, 1.522830e-01, 6.047488e-01, 1.577354e-01, 1.456692e-01, 1.081211e+00, 1.001128e+00, 5.133297e-02, 5.718530e-02, 2.920364e-01, 5.461652e-01, 2.334867e-02, 4.262743e-01, 2.566807e-01, 1.704989e-01,
1.600000e+00	8.766009e-01, 4.503196e-01, 1.088326e+00, 1.056992e-01, 7.674838e-01, 1.840256e+00, 1.722960e-01, 7.863109e-01, 1.020119e-01, 1.213262e-01, 9.640414e-01, 1.123472e+00, 3.003678e-02, 4.388774e-02, 2.999889e-01, 5.220529e-01, 1.589918e-02, 4.758482e-01, 2.785413e-01, 1.465115e-01,
1.800000e+00	9.950052e-01, 4.891253e-01, 9.877925e-01, 7.109866e-02, 6.424766e-01, 1.786948e+00, 1.698027e-01, 7.493453e-01, 9.422975e-02, 8.308555e-02, 8.040186e-01, 1.008837e+00, 3.574667e-02, 2.415628e-02, 2.756595e-01, 4.053286e-01, 1.194386e-02, 5.725182e-01, 2.609697e-01, 9.857101e-02,
2.000000e+00	8.571027e-01, 5.671737e-01, 1.074943e+00, 7.030665e-02, 8.130666e-01, 2.015372e+00, 1.801778e-01, 6.093219e-01, 5.842829e-02, 7.175872e-02, 8.567783e-01, 8.500073e-01, 2.667711e-02, 1.370103e-02, 2.793700e-01, 5.145614e-01, 8.543456e-03, 5.006793e-01, 2.881871e-01, 9.963141e-02,
0.000000e+00	2.933880e+00, 7.961163e-01, 7.488842e-01, 2.220767e+00, 9.163369e-01, 2.933641e+00, 2.830075e+00, 2.547712e+00, 1.409684e+00, 1.555440e+00, 2.929185e+00, 1.985772e+00, 1.075008e+00, 1.040010e+00, 1.536221e-01, 2.597393e+00, 2.408797e+00, 4.426657e-01, 2.269108e-01, 4.215332e-05,
2.000000e-01	1.872530e+00, 8.866047e-01, 9.031370e-01, 1.786284e+00, 7.330325e-01, 1.361565e+00, 2.099460e+00, 1.864009e+00, 1.184320e+00, 1.048003e+00, 1.882312e+00, 1.794972e+00, 6.770320e-01, 1.118786e+00, 1.075369e-01, 1.815431e+00, 2.179766e+00, 3.026547e-01, 4.949830e-01, 1.071880e-02,
4.000000e-01	1.286430e+00, 7.589372e-01, 9.561853e-01, 1.421378e+00, 1.032515e+00, 1.185662e+00, 1.268858e+00, 1.050952e+00, 9.688304e-01, 1.057968e+00, 1.726575e+00, 1.488563e+00, 5.883052e-01, 1.099667e+00, 8.998451e-02, 1.075245e+00, 1.426187e+00, 2.041078e-01, 6.570603e-01, 1.082697e-02,
6.000000e-01	9.684110e-01, 1.133152e+00, 1.012839e+00, 8.959087e-01, 7.429153e-01, 9.773917e-01, 1.089681e+00, 9.111665e-01, 7.957439e-01, 6.590163e-01, 1.208848e+00, 1.137426e+00, 5.785328e-01, 7.147972e-01, 6.026509e-02, 8.210615e-01, 1.257715e+00, 2.498497e-01, 8.869583e-01, 1.197485e-02,
8.000000e-01	9.734173e-01, 9.447334e-01, 1.086365e+00, 5.681804e-01, 9.645507e-01, 1.015080e+00, 9.219041e-01, 7.928158e-01, 7.748699e-01, 5.487653e-01, 9.543378e-01, 9.808966e-01, 4.435240e-01, 5.281682e-01, 4.546968e-02, 5.906583e-01, 7.260560e-01, 2.520606e-01, 7.749030e-01, 1.459222e-02,
1.000000e+00	9.692399e-01, 8.849057e-01, 9.404483e-01, 3.661722e-01, 8.044552e-01, 1.185404e+00, 7.570462e-01, 6.745374e-01, 5.424014e-01, 4.254931e-01, 1.005738e+00, 1.029573e+00, 4.024211e-01, 2.523591e-01, 6.495953e-02, 5.200599e-01, 6.674044e-01, 4.533651e-01, 6.244434e-01, 1.909254e-02,
1.200000e+00	9.341439e-01, 9.317619e-01, 1.039218e+00, 2.272734e-01, 8.313649e-01, 1.386535e+00, 4.224161e-01, 6.650632e-01, 4.755813e-01, 2.870706e-01, 9.961237e-01, 1.115164e+00, 3.884151e-01, 1.538875e-01, 8.944962e-02, 4.191414e-01, 3.976874e-01, 4.399340e-01, 6.338126e-01, 2.405614e-02,
1.400000e+00	9.749972e-01, 6.922438e-01, 1.075202e+00, 1.194055e-01, 8.805222e-01, 1.462368e+00, 4.157531e-01, 6.752013e-01, 2.461825e-01, 1.746822e-01, 9.072328e-01, 1.128080e+00, 2.699247e-01, 9.433900e-02, 1.488501e-01, 4.576089e-01, 2.647705e-01, 4.506679e-01, 5.431623e-01, 3.597889e-02,
1.600000e+00	8.253759e-01, 6.336851e-01, 1.081572e+00, 7.624603e-02, 6.969516e-01, 1.365774e+00, 2.822078e-01, 6.035226e-01, 1.920347e-01, 1.582663e-01, 8.375317e-01, 1.105245e+00, 2.050155e-01, 5.810232e-02, 1.506301e-01, 4.567251e-01, 1.631426e-01, 5.808746e-01, 4.470876e-01, 4.726545e-02,
1.800000e+00	9.179020e-01, 6.073320e-01, 1.182231e+00, 6.386061e-02, 6.935895e-01, 1.399585e+00, 3.033279e-01, 7.147026e-01, 1.433608e-01, 1.137709e-01, 9.059961e-01, 8.870769e-01, 1.461770e-01, 3.957347e-02, 2.487218e-01, 3.900057e-01, 1.093083e-01, 5.811115e-01, 4.201184e-01, 5.429850e-02,
2.000000e+00	1.019349e+00, 6.568808e-01, 1.147554e+00, 5.675566e-02, 7.775798e-01, 1.897876e+00, 2.426650e-01, 6.470214e-01, 1.129978e-01, 8.539127e-02, 9.646408e-01, 1.074616e+00, 1.020004e-01, 2.699820e-02, 2.680324e-01, 3.647906e-01, 8.964630e-02, 4.907537e-01, 3.858114e-01, 6.306396e-02,
0.000000e+00	7.375269e-01, 2.025294e+00, 6.412752e-01, 2.126230e+00, 2.428321e+00, 3.967249e-01, 4.649368e-01, 3.462025e-01, 1.390329e+00, 1.800789e+00, 2.926989e-01, 4.814176e-01, 4.605257e-01, 5.437617e-01, 2.733710e+00, 3.595575e+00, 9.954229e-01, 1.152577e+00, 1.595307e+00, 3.147905e+00,
2.000000e-01	7.870222e-01, 1.327162e+00, 4.957275e-01, 1.261043e+00, 2.115635e+00, 7.046386e-01, 2.396898e-01, 2.528170e-01, 9.613922e-01, 1.181734e+00, 3.299103e-01, 3.688815e-01, 6.100282e-01, 8.647199e-01, 1.859528e+00, 2.088042e+00, 4.822356e-01, 1.120073e+00, 1.317397e+00, 2.141649e+00,
4.000000e-01	6.503176e-01, 7.078278e-01, 3.541381e-01, 7.214674e-01, 1.594862e+00, 1.178330e+00, 2.568494e-01, 2.576136e-01, 7.309908e-01, 1.024485e+00, 4.537817e-01, 2.505299e-01, 6.018104e-01, 5.686272e-01, 1.220047e+00, 1.176246e+00, 4.260593e-01, 1.011465e+00, 1.532569e+00, 1.503013e+00,
6.000000e-01	9.787882e-01, 5.729552e-01, 2.828531e-01, 3.942808e-01, 1.515908e+00, 1.273840e+00, 1.621809e-01, 3.639528e-01, 4.675587e-01, 7.759716e-01, 5.633624e-01, 1.442878e-01, 3.624616e-01, 3.593469e-01, 6.270437e-01, 8.825903e-01, 2.259845e-01, 9.271400e-01, 1.492410e+00, 1.027895e+00,
8.000000e-01	8.744366e-01, 2.696337e-01, 3.631898e-01, 2.346304e-01, 1.440066e+00, 1.314332e+00, 1.635689e-01, 4.518360e-01, 3.168752e-01, 5.469761e-01, 7.022944e-01, 1.164602e-01, 1.808163e-01, 2.228600e-01, 4.592669e-01, 7.266701e-01, 1.584892e-01, 8.138403e-01, 1.056506e+00, 8.328757e-01,
1.000000e+00	8.784888e-01, 2.160216e-01, 4.990171e-01, 1.318575e-01, 8.800004e-01, 1.715815e+00, 1.882355e-01, 5.265753e-01, 2.276275e-01, 3.953038e-01, 4.799439e-01, 9.630338e-02, 1.353193e-01, 1.197842e-01, 3.239598e-01, 5.900130e-01, 8.683359e-02, 8.292616e-01, 1.207290e+00, 7.562891e-01,
1.200000e+00	9.812935e-01, 1.157519e-01, 7.717547e-01, 7.592718e-02, 7.522737e-01, 1.516921e+00, 1.838658e-01, 5.700321e-01, 1.700299e-01, 2.712282e-01, 7.318131e-01, 7.650450e-02, 7.664185e-02, 8.045219e-02, 2.031167e-01, 5.541082e-01, 5.530093e-02, 6.480605e-01, 1.450827e+00, 4.507878e-01,
1.400000e+00	8.656186e-01, 8.761360e-02, 7.950935e-01, 5.875068e-02, 8.044120e-01, 1.454881e+00, 1.973474e-01, 6.091246e-01, 1.224103e-01, 1.986833e-01, 5.700427e-01, 8.366238e-02, 5.387805e-02, 5.121997e-02, 2.356666e-01, 4.381321e-01, 3.879780e-02, 5.935666e-01, 1.392961e+00, 3.229303e-01,
1.600000e+00	7.764829e-01, 4.850398e-02, 7.367027e-01, 5.111945e-02, 8.438381e-01, 1.542288e+00, 2.069882e-01, 6.698865e-01, 8.106045e-02, 1.566806e-01, 9.087656e-01, 1.218635e-01, 3.083032e-02, 2.836702e-02, 2.497316e-01, 4.840005e-01, 2.792274e-02, 6.557277e-01, 1.133102e+00, 3.409996e-01,
1.800000e+00	8.297334e-01, 2.464936e-02, 9.393080e-01, 4.819170e-02, 7.712598e-01, 1.724234e+00, 2.187647e-01, 6.822913e-01, 5.463067e-02, 9.909313e-02, 7.599470e-01, 1.965736e-01, 1.864746e-02, 1.931187e-02, 2.626361e-01, 5.009953e-01, 2.172482e-02, 5.809126e-01, 1.104109e+00, 2.653326e-01,
2.000000e+00	8.295939e-01, 1.704280e-02, 9.853191e-01, 4.774736e-02, 6.418990e-01, 1.996016e+00, 2.218332e-01, 7.211117e-01, 4.836216e-02, 8.081845e-02, 7.473699e-01, 3.598872e-01, 1.106480e-02, 9.264140e-03, 3.283475e-01, 4.438173e-01, 1.618165e-02, 5.291043e-01, 9.157143e-01, 1.777069e-01,
0.000000e+00	2.280739e+00, 3.031884e+00, 1.129134e+00, 5.048819e-01, 1.295679e+00, 8.263500e-01, 2.408188e+00, 1.756273e+00, 6.676770e-01, 8.612894e-01, 2.044214e+00, 2.813238e+00, 2.134151e-01, 3.728888e-02, 3.527161e-01, 2.588864e+00, 2.989454e-01, 1.378746e+00, 1.672940e+00, 1.378578e+00,
2.000000e-01	1.580873e+00, 2.475319e+00, 8.124011e-01, 6.402710e-01, 9.123811e-01, 5.313673e-01, 2.110056e+00, 1.190979e+00, 6.526808e-01, 7.814528e-01, 2.338425e+00, 1.792942e+00, 4.681651e-01, 4.067320e-02, 2.689518e-01, 1.850202e+00, 4.437698e-01, 9.682094e-01, 1.140284e+00, 1.137479e+00,
4.000000e-01	1.254000e+00, 1.960387e+00, 8.292289e-01, 4.987739e-01, 9.140732e-01, 4.149139e-01, 1.745548e+00, 7.100825e-01, 3.608620e-01, 3.636333e-01, 1.465456e+00, 1.199803e+00, 6.161712e-01, 3.513683e-02, 3.065071e-01, 9.739305e-01, 6.102694e-01, 8.472670e-01, 1.348738e+00, 8.529418e-01,
6.000000e-01	1.235850e+00, 1.104755e+00, 8.025988e-01, 2.548537e-01, 7.656626e-01, 3.762582e-01, 1.222232e+00, 5.052635e-01, 3.027434e-01, 3.290910e-01, 1.331243e+00, 7.531638e-01, 6.805703e-01, 2.552457e-02, 3.097023e-01, 6.265307e-01, 6.871661e-01, 7.125887e-01, 1.246929e+00, 6.564273e-01,
8.000000e-01	9.431798e-01, 9.478287e-01, 9.961544e-01, 1.520745e-01, 6.504028e-01, 4.271344e-01, 9.989352e-01, 3.061432e-01, 2.374933e-01, 2.082494e-01, 1.265728e+00, 5.585491e-01, 6.182473e-01, 1.652681e-02, 3.293480e-01, 4.559997e-01, 6.482234e-01, 9.628631e-01, 1.100849e+00, 4.464178e-01,
1.000000e+00	9.732749e-01, 6.149833e-01, 8.840780e-01, 7.787414e-02, 5.660280e-01, 6.093204e-01, 8.138887e-01, 1.614513e-01, 1.790984e-01, 1.851449e-01, 1.147041e+00, 4.904565e-01, 3.713940e-01, 8.595107e-03, 3.666864e-01, 2.420556e-01, 4.981713e-01, 7.290057e-01, 1.017061e+00, 3.730367e-01,
1.200000e+00	9.309130e-01, 3.608005e-01, 8.559765e-01, 6.007847e-02, 7.399513e-01, 7.551565e-01, 5.501435e-01, 1.730365e-01, 1.157898e-01, 1.433754e-01, 1.187665e+00, 5.892107e-01, 2.017893e-01, 5.743092e-03, 5.030288e-01, 2.040773e-01, 3.552941e-01, 7.339427e-01, 8.101472e-01, 3.094211e-01,
1.400000e+00	9.684426e-01, 2.440885e-01, 1.178277e+00, 3.103763e-02, 7.019920e-01, 9.649561e-01, 4.287249e-01, 2.770501e-01, 8.856195e-02, 1.070830e-01, 1.186274e+00, 7.664034e-01, 1.528468e-01, 3.403864e-03, 3.823385e-01, 1.926125e-01, 2.107571e-01, 6.831548e-01, 7.251985e-01, 2.872466e-01,
1.600000e+00	8.379513e-01, 1.919112e-01, 1.271167e+00, 1.961615e-02, 7.446131e-01, 1.220560e+00, 3.982775e-01, 4.136278e-01, 5.546009e-02, 7.915948e-02, 9.787969e-01, 5.985776e-01, 8.130128e-02, 2.396040e-03, 5.217215e-01, 2.864467e-01, 1.126816e-01, 6.687198e-01, 6.203242e-01, 1.889282e-01,
1.800000e+00	9.918826e-01, 2.045200e-01, 1.057460e+00, 1.425783e-02, 7.469865e-01, 1.263097e+00, 3.050097e-01, 5.550541e-01, 3.208663e-02, 4.220090e-02, 8.738073e-01, 8.099415e-01, 6.109349e-02, 1.533466e-03, 4.299409e-01, 3.460794e-01, 9.230732e-02, 6.514581e-01, 6.312963e-01, 1.808727e-01,
2.000000e+00	9.635732e-01, 2.758627e-01, 1.134990e+00, 1.776633e-02, 6.662036e-01, 1.374663e+00, 3.382037e-01, 6.139963e-01, 2.630480e-02, 3.518415e-02, 9.812983e-01, 8.888009e-01, 3.020465e-02, 1.056088e-03, 5.640465e-01, 3.621231e-01, 6.643529e-02, 6.129280e-01, 4.002309e-01, 1.606547e-01,
0.000000e+00	1.474803e+00, 9.250076e-01, 2.223859e-01, 1.496899e-01, 1.961326e+00, 2.424312e-01, 1.349130e+00, 1.597535e+00, 2.845132e+00, 4.544440e-01, 1.981072e+00, 3.845163e-01, 1.060321e+00, 1.351997e+00, 2.978992e-02, 9.267436e-02, 2.903757e+00, 7.645960e-01, 1.823751e-01, 1.163581e+00,
2.000000e-01	1.172073e+00, 5.468241e-01, 4.416028e-01, 2.937984e-01, 1.942812e+00, 3.174837e-01, 9.678302e-01, 1.159889e+00, 2.126812e+00, 4.736119e-01, 1.292069e+00, 5.565559e-01, 5.568374e-01, 9.362227e-01, 2.044591e-02, 5.840325e-02, 2.084759e+00, 5.634322e-01, 5.888964e-01, 7.931007e-01,
4.000000e-01	8.430656e-01, 3.184605e-01, 5.089785e-01, 2.398934e-01, 1.868301e+00, 5.541559e-01, 7.987880e-01, 5.630754e-01, 1.509622e+00, 3.958207e-01, 1.010671e+00, 6.510209e-01, 3.373575e-01, 4.338953e-01, 1.094229e-02, 4.417504e-02, 1.610161e+00, 5.771182e-01, 8.275711e-01, 5.917826e-01,
6.000000e-01	9.233647e-01, 2.947711e-01, 6.777417e-01, 1.132783e-01, 1.560196e+00, 8.539619e-01, 6.156122e-01, 4.457790e-01, 1.485591e+00, 2.834279e-01, 6.399887e-01, 5.527806e-01, 2.023194e-01, 3.270795e-01, 7.539426e-03, 5.775311e-02, 1.088275e+00, 5.722876e-01, 9.282197e-01, 4.106618e-01,
8.000000e-01	1.036172e+00, 2.229316e-01, 7.221719e-01, 9.302802e-02, 1.313559e+00, 9.816415e-01, 4.487847e-01, 3.401488e-01, 1.016967e+00, 1.720123e-01, 6.894439e-01, 5.559220e-01, 1.513640e-01, 1.909176e-01, 5.571034e-03, 1.145179e-01, 6.797413e-01, 4.811745e-01, 8.852575e-01, 3.148264e-01,
1.000000e+00	8.549531e-01, 1.535662e-01, 8.415363e-01, 5.620544e-02, 1.207677e+00, 1.147823e+00, 3.672398e-01, 4.516855e-01, 6.365329e-01, 1.501889e-01, 5.414135e-01, 6.249563e-01, 8.374767e-02, 1.081424e-01, 1.054744e-02, 2.293878e-01, 4.563992e-01, 5.874368e-01, 8.922298e-01, 2.203107e-01,
1.200000e+00	9.324744e-01, 1.270718e-01, 7.904156e-01, 3.275899e-02, 1.098463e+00, 1.275973e+00, 3.177822e-01, 5.264085e-01, 4.181321e-01, 1.050265e-01, 6.570959e-01, 6.467691e-01, 5.752761e-02, 7.616631e-02, 2.341628e-02, 3.898116e-01, 1.978829e-01, 5.606094e-01, 8.494042e-01, 2.117540e-01,
1.400000e+00	7.793907e-01, 9.876247e-02, 7.998655e-01, 2.271444e-02, 8.584214e-01, 1.587125e+00, 2.968329e-01, 5.905410e-01, 3.446399e-01, 7.721403e-02, 7.176033e-01, 5.512100e-01, 3.192696e-02, 3.549964e-02, 7.167067e-02, 3.341484e-01, 1.621234e-01, 6.277041e-01, 6.040814e-01, 1.490484e-01,
1.600000e+00	9.721957e-01, 1.375385e-01, 9.671697e-01, 3.135649e-02, 7.735507e-01, 1.200289e+00, 2.746901e-01, 5.740996e-01, 2.770355e-01, 6.067178e-02, 7.292747e-01, 7.508166e-01, 1.976813e-02, 2.226385e-02, 1.120827e-01, 4.446130e-01, 1.118062e-01, 6.119230e-01, 7.537452e-01, 1.251479e-01,
1.800000e+00	9.366293e-01, 1.714157e-01, 1.066242e+00, 3.434338e-02, 8.812314e-01, 1.467001e+00, 2.299863e-01, 6.259194e-01, 1.897172e-01, 4.004906e-02, 8.403415e-01, 7.889772e-01, 1.310607e-02, 1.537477e-02, 1.814666e-01, 3.794838e-01, 7.426602e-02, 6.392299e-01, 5.852846e-01, 1.246291e-01,
2.000000e+00	8.697269e-01, 2.315726e-01, 9.964394e-01, 4.240457e-02, 8.677670e-01, 1.655331e+00, 2.811819e-01, 6.968122e-01, 1.236218e-01, 2.879183e-02, 7.051225e-01, 8.465836e-01, 7.826288e-03, 9.379706e-03, 2.468719e-01, 4.871872e-01, 5.203677e-02, 6.321459e-01, 5.539328e-01, 1.228220e-01,
0.000000e+00	8.281516e-01, 1.269424e+00, 1.670175e+00, 2.403675e+00, 9.582250e-01, 3.131984e+00, 2.138778e-01, 2.595302e+00, 2.228622e+00, 3.095902e+00, 2.121752e+00, 1.518633e+00, 1.289312e+00, 2.509198e+00, 2.183767e+00, 6.156640e-01, 2.468973e+00, 8.696548e-01, 1.628976e+00, 1.455284e+00,
2.000000e-01	4.127923e-01, 1.219762e+00, 1.306473e+00, 1.317776e+00, 7.566879e-01, 2.724861e+00, 1.732869e-01, 1.845805e+00, 1.938247e+00, 2.478331e+00, 1.447612e+00, 1.239585e+00, 1.058253e+00, 1.947396e+00, 1.522271e+00, 6.223287e-01, 1.760590e+00, 6.245168e-01, 1.129153e+00, 1.197627e+00,
4.000000e-01	3.295377e-01, 9.751233e-01, 1.112786e+00, 1.611781e+00, 7.415994e-01, 2.543281e+00, 1.123970e-01, 1.383451e+00, 1.615856e+00, 1.936537e+00, 9.520363e-01, 8.589042e-01, 8.610176e-01, 1.499009e+00, 1.055573e+00, 5.423585e-01, 1.000420e+00, 5.261856e-01, 9.885004e-01, 8.655504e-01,
6.000000e-01	1.863500e-01, 7.054814e-01, 9.548379e-01, 9.454014e-01, 6.751895e-01, 2.426317e+00, 5.738052e-02, 1.230679e+00, 1.003257e+00, 1.496663e+00, 9.133305e-01, 7.947374e-01, 6.990811e-01, 1.073443e+00, 7.604604e-01, 5.673625e-01, 6.871905e-01, 3.779710e-01, 6.776921e-01, 6.227088e-01,
8.000000e-01	2.307872e-01, 6.782306e-01, 9.382876e-01, 8.425739e-01, 6.699569e-01, 2.233008e+00, 3.444186e-02, 8.370175e-01, 7.442617e-01, 1.121985e+00, 7.708364e-01, 8.758209e-01, 4.379562e-01, 8.200757e-01, 5.713644e-01, 4.022951e-01, 4.049108e-01, 3.112227e-01, 7.247604e-01, 4.535006e-01,
1.000000e+00	5.337215e-01, 5.491513e-01, 9.816595e-01, 5.278797e-01, 7.099216e-01, 2.294879e+00, 2.287327e-02, 8.556826e-01, 5.523486e-01, 8.922325e-01, 8.177209e-01, 8.796259e-01, 2.296516e-01, 5.048522e-01, 3.770233e-01, 4.174524e-01, 2.209721e-01, 3.944852e-01, 6.248721e-01, 3.210358e-01,
1.200000e+00	6.956791e-01, 5.128815e-01, 1.199564e+00, 4.166105e-01, 7.967378e-01, 2.067953e+00, 2.537061e-02, 5.953891e-01, 4.315803e-01, 6.800363e-01, 8.809738e-01, 1.029207e+00, 1.226516e-01, 3.115109e-01, 2.929860e-01, 5.048801e-01, 1.637972e-01, 3.713345e-01, 5.124304e-01, 2.164795e-01,
1.400000e+00	8.275929e-01, 4.589640e-01, 1.138433e+00, 2.343191e-01, 7.799973e-01, 2.035838e+00, 4.523205e-02, 7.084010e-01, 3.730815e-01, 5.201998e-01, 8.393388e-01, 9.962935e-01, 1.113399e-01, 2.138164e-01, 2.282123e-01, 4.671897e-01, 1.104518e-01, 4.377494e-01, 4.630871e-01, 1.611013e-01,
1.600000e+00	8.484880e-01, 4.560649e-01, 1.122986e+00, 1.864264e-01, 7.177379e-01, 2.038756e+00, 6.738851e-02, 6.205300e-01, 1.761551e-01, 3.468913e-01, 7.574627e-01, 9.338979e-01, 8.096300e-02, 1.403582e-01, 2.404755e-01, 5.074874e-01, 7.979241e-02, 4.414031e-01, 4.083675e-01, 1.253997e-01,
1.800000e+00	9.271820e-01, 5.561670e-01, 1.286010e+00, 1.423132e-01, 7.775629e-01, 1.754828e+00, 8.883924e-02, 7.264100e-01, 1.239753e-01, 2.698909e-01, 9.372918e-01, 8.068034e-01, 5.959549e-02, 6.381914e-02, 2.224635e-01, 5.364172e-01, 4.971986e-02, 4.603535e-01, 4.305832e-01, 9.617718e-02,
2.000000e+00	6.637343e-01, 5.351678e-01, 1.049381e+00, 9.928231e-02, 8.253479e-01, 1.546501e+00, 1.217395e-01, 7.935661e-01, 1.011304e-01, 1.734360e-01, 8.470216e-01, 9.113370e-01, 4.178827e-02, 4.385712e-02, 2.547355e-01, 5.021712e-01, 3.140685e-02, 4.545527e-01, 4.380984e-01, 9.508839e-02,
0.000000e+00	5.514941e-01, 5.794322e-01, 1.833141e+00, 1.364143e+00, 2.991315e-01, 1.780958e+00, 1.775220e+00, 4.451463e-01, 1.284816e+00, 2.822202e+00, 2.731778e+00, 3.124161e+00, 1.395673e+00, 7.127837e-01, 4.793767e-01, 3.206818e-01, 1.560070e+00, 1.490029e-01, 1.135337e+00, 2.883585e+00,
2.000000e-01	7.835503e-01, 8.622646e-01, 1.223855e+00, 8.785361e-01, 4.282212e-01, 1.173782e+00, 1.201136e+00, 5.274581e-01, 1.043111e+00, 1.687340e+00, 2.231124e+00, 2.256736e+00, 9.479109e-01, 5.850467e-01, 4.868678e-01, 4.008805e-01, 1.254151e+00, 3.781512e-01, 7.092709e-01, 2.273982e+00,
4.000000e-01	7.105338e-01, 8.734478e-01, 8.564943e-01, 5.476046e-01, 5.622131e-01, 1.171023e+00, 6.137315e-01, 5.259121e-01, 1.003368e+00, 1.615056e+00, 1.895534e+00, 1.822284e+00, 6.792237e-01, 4.025932e-01, 6.378871e-01, 4.263002e-01, 8.194475e-01, 3.240528e-01, 6.578577e-01, 1.288997e+00,
6.000000e-01	8.091437e-01, 1.215612e+00, 7.174628e-01, 3.280112e-01, 6.132226e-01, 1.238216e+00, 4.039926e-01, 6.909333e-01, 5.615847e-01, 8.062715e-01, 1.719376e+00, 1.481057e+00, 6.270449e-01, 2.495293e-01, 6.652788e-01, 4.221583e-01, 5.075354e-01, 4.515553e-01, 7.679009e-01, 8.590092e-01,
8.000000e-01	9.599431e-01, 9.342066e-01, 7.505874e-01, 2.013346e-01, 6.193199e-01, 1.595243e+00, 3.280176e-01, 6.796440e-01, 4.475487e-01, 6.220261e-01, 1.230833e+00, 1.267089e+00, 5.331084e-01, 1.442587e-01, 5.736072e-01, 5.135119e-01, 4.548579e-01, 5.573824e-01, 8.921101e-01, 6.647453e-01,
1.000000e+00	8.787992e-01, 7.307831e-01, 9.401622e-01, 9.652300e-02, 8.258608e-01, 1.513046e+00, 2.711451e-01, 6.699998e-01, 3.336951e-01, 5.129617e-01, 1.148518e+00, 1.112983e+00, 5.284376e-01, 9.689823e-02, 5.420179e-01, 3.809651e-01, 2.255894e-01, 5.871775e-01, 9.214831e-01, 4.963047e-01,
1.200000e+00	8.518199e-01, 7.236729e-01, 9.206763e-01, 8.062548e-02, 7.218620e-01, 1.715411e+00, 2.160898e-01, 6.491770e-01, 2.231223e-01, 3.364734e-01, 9.197263e-01, 9.077612e-01, 4.326477e-01, 6.513994e-02, 5.249392e-01, 4.364179e-01, 1.532005e-01, 5.432437e-01, 7.648712e-01, 2.845637e-01,
1.400000e+00	8.248954e-01, 6.389926e-01, 1.107410e+00, 6.380638e-02, 7.718929e-01, 1.759020e+00, 1.865638e-01, 6.219368e-01, 1.698495e-01, 2.957551e-01, 8.672515e-01, 8.439307e-01, 2.498085e-01, 3.839719e-02, 4.725579e-01, 5.243353e-01, 9.926436e-02, 5.527530e-01, 7.000069e-01, 3.422802e-01,
1.600000e+00	8.241786e-01, 5.137567e-01, 1.042770e+00, 6.055308e-02, 7.591450e-01, 1.722254e+00, 2.361313e-01, 5.189533e-01, 9.809865e-02, 1.894130e-01, 7.979298e-01, 8.676654e-01, 1.862006e-01, 1.988366e-02, 5.520861e-01, 4.199673e-01, 6.312698e-02, 4.928296e-01, 7.112987e-01, 1.854810e-01,
1.800000e+00	9.535373e-01, 4.752129e-01, 1.227768e+00, 6.131868e-02, 7.679819e-01, 1.708404e+00, 2.084518e-01, 7.003177e-01, 8.669826e-02, 1.651019e-01, 8.641568e-01, 1.121734e+00, 1.101616e-01, 1.465821e-02, 5.126816e-01, 5.536343e-01, 4.315410e-02, 5.946646e-01, 6.688174e-01, 1.324370e-01,
2.000000e+00	8.184982e-01, 4.118653e-01, 1.193566e+00, 5.496647e-02, 7.591443e-01, 1.863220e+00, 2.508228e-01, 6.269788e-01, 6.021128e-02, 1.011359e-01, 1.034413e+00, 1.021734e+00, 8.146195e-02, 9.912372e-03, 4.304494e-01, 4.480687e-01, 2.896335e-02, 6.829418e-01, 5.345645e-01, 1.283346e-01,
0.000000e+00	5.417945e-02, 1.183182e+00, 2.300565e+00, 8.976524e-01, 1.836940e+00, 8.483422e-01, 1.009012e-01, 1.058742e+00, 2.528345e+00, 2.363152e+00, 5.293192e-01, 2.850371e+00, 2.390918e+00, 1.213262e+00, 7.500422e-01, 7.512082e-01, 6.566100e-01, 2.360993e+00, 2.783390e+00, 2.914749e-01,
2.000000e-01	2.715420e-01, 1.010283e+00, 2.041860e+00, 4.607172e-01, 1.542849e+00, 1.040322e+00, 5.571832e-02, 8.000641e-01, 1.156926e+00, 1.821256e+00, 4.411744e-01, 1.713917e+00, 1.664328e+00, 7.601784e-01, 4.947244e-01, 5.745315e-01, 3.994025e-01, 2.004440e+00, 1.267748e+00, 4.841557e-01,
4.000000e-01	4.874647e-01, 1.041150e+00, 1.592324e+00, 2.903367e-01, 1.106079e+00, 1.421067e+00, 3.673101e-02, 6.803320e-01, 1.138192e+00, 1.253445e+00, 2.916959e-01, 1.541816e+00, 1.240232e+00, 4.668790e-01, 5.210816e-01, 5.370980e-01, 2.759978e-01, 1.482274e+00, 8.395536e-01, 6.477137e-01,
6.000000e-01	5.990757e-01, 1.074268e+00, 1.356270e+00, 2.232552e-01, 7.097642e-01, 1.677710e+00, 3.546807e-02, 6.706379e-01, 7.195666e-01, 8.379690e-01, 3.880432e-01, 1.049535e+00, 9.492035e-01, 2.951338e-01, 6.817592e-01, 4.505609e-01, 1.904254e-01, 1.305084e+00, 6.583752e-01, 5.461650e-01,
8.000000e-01	6.704845e-01, 1.005094e+00, 1.221423e+00, 1.356840e-01, 6.958154e-01, 1.579694e+00, 4.585304e-02, 6.712050e-01, 6.566736e-01, 9.159129e-01, 4.347271e-01, 1.028005e+00, 5.981853e-01, 1.268075e-01, 7.343017e-01, 4.966964e-01, 1.131075e-01, 1.148647e+00, 4.096441e-01, 6.431377e-01,
1.000000e+00	7.328065e-01, 6.305629e-01, 1.436122e+00, 1.315091e-01, 7.039804e-01, 1.890241e+00, 8.142920e-02, 7.077239e-01, 5.112825e-01, 4.682938e-01, 5.562892e-01, 1.019791e+00, 5.740849e-01, 1.132205e-01, 7.071925e-01, 4.868100e-01, 6.819252e-02, 9.749647e-01, 3.293119e-01, 6.003964e-01,
1.200000e+00	6.311771e-01, 8.158113e-01, 1.240038e+00, 8.898271e-02, 5.983394e-01, 1.799711e+00, 8.474778e-02, 6.098341e-01, 2.760982e-01, 4.152059e-01, 5.645701e-01, 1.042677e+00, 3.802940e-01, 6.773242e-02, 7.105907e-01, 4.355077e-01, 5.310980e-02, 5.717536e-01, 2.433588e-01, 3.903824e-01,
1.400000e+00	8.225970e-01, 6.813276e-01, 1.127540e+00, 6.901955e-02, 6.139002e-01, 1.350670e+00, 1.420247e-01, 7.191172e-01, 2.088092e-01, 2.943777e-01, 8.122807e-01, 1.043525e+00, 2.669189e-01, 3.822825e-02, 6.355035e-01, 4.563728e-01, 3.422778e-02, 7.082036e-01, 2.232325e-01, 3.767465e-01,
1.600000e+00	1.034857e+00, 5.924836e-01, 9.643014e-01, 6.025057e-02, 6.216264e-01, 1.841629e+00, 1.831155e-01, 7.486539e-01, 1.445526e-01, 1.764393e-01, 7.694880e-01, 1.086540e+00, 1.927576e-01, 2.775068e-02, 6.116906e-01, 4.384837e-01, 1.975278e-02, 7.053626e-01, 2.447941e-01, 2.559408e-01,
1.800000e+00	7.617358e-01, 5.561205e-01, 1.162025e+00, 6.667398e-02, 5.998119e-01, 1.708973e+00, 1.836186e-01, 6.074016e-01, 1.064821e-01, 1.596884e-01, 8.452950e-01, 8.582924e-01, 1.433105e-01, 1.595083e-02, 7.250411e-01, 4.292302e-01, 1.563411e-02, 5.379978e-01, 2.814786e-01, 2.099758e-01,
2.000000e+00	7.440213e-01, 6.038641e-01, 1.316275e+00, 6.499351e-02, 6.357085e-01, 1.701282e+00, 1.937868e-01, 6.376094e-01, 7.587118e-02, 1.160638e-01, 6.830375e-01, 1.237038e+00, 1.003624e-01, 7.593200e-03, 5.481327e-01, 4.141115e-01, 1.017914e-02, 5.514707e-01, 2.723178e-01, 2.089426e-01,
0.000000e+00	3.409097e-01, 2.191040e+00, 5.602718e-03, 1.829292e+00, 1.130801e+00, 1.906984e+00, 1.538463e+00, 1.307912e+00, 1.140269e+00, 2.592344e+00, 1.710498e-01, 5.175908e-01, 1.111033e+00, 2.073399e+00, 2.267587e+00, 1.550490e+00, 9.021221e-01, 2.572505e+00, 8.194413e-01, 2.149037e+00,
2.000000e-01	1.864054e-01, 1.562112e+00, 3.914838e-03, 1.085607e+00, 1.089494e+00, 1.157175e+00, 1.174464e+00, 8.956545e-01, 1.102949e+00, 1.612915e+00, 1.926935e-01, 4.297957e-01, 9.088691e-01, 1.633444e+00, 1.256192e+00, 1.190780e+00, 8.278293e-01, 2.174043e+00, 8.391960e-01, 1.962169e+00,
4.000000e-01	1.317690e-01, 6.837872e-01, 7.288673e-03, 8.660774e-01, 6.932361e-01, 1.265406e+00, 7.192575e-01, 7.839803e-01, 8.271504e-01, 1.325129e+00, 3.429611e-01, 3.490419e-01, 8.823661e-01, 1.314636e+00, 1.397080e+00, 8.748769e-01, 6.379311e-01, 1.464594e+00, 1.245938e+00, 1.680988e+00,
6.000000e-01	2.756258e-01, 5.241282e-01, 2.166738e-02, 5.468543e-01, 5.423635e-01, 1.497589e+00, 4.764741e-01, 8.420375e-01, 5.330308e-01, 1.238562e+00, 5.100743e-01, 3.103930e-01, 5.575454e-01, 6.802630e-01, 1.014870e+00, 6.735730e-01, 3.748574e-01, 1.236231e+00, 1.249242e+00, 1.116591e+00,
8.000000e-01	5.496253e-01, 3.303980e-01, 1.105037e-01, 2.881828e-01, 4.616421e-01, 1.577968e+00, 2.764110e-01, 6.804835e-01, 3.678289e-01, 7.502438e-01, 4.954310e-01, 2.469315e-01, 2.892251e-01, 4.108044e-01, 7.610311e-01, 6.044342e-01, 3.098198e-01, 1.110751e+00, 1.151162e+00, 1.075325e+00,
1.000000e+00	5.904367e-01, 2.189589e-01, 2.455147e-01, 1.976923e-01, 3.943721e-01, 1.356986e+00, 1.586909e-01, 7.979116e-01, 2.527264e-01, 6.794017e-01, 6.708692e-01, 1.735450e-01, 1.901419e-01, 2.520206e-01, 9.385216e-01, 5.760553e-01, 1.568997e-01, 1.033436e+00, 1.075936e+00, 8.337679e-01,
1.200000e+00	8.270154e-01, 1.367866e-01, 4.004409e-01, 1.435890e-01, 4.110659e-01, 1.761352e+00, 1.062755e-01, 6.378217e-01, 2.045570e-01, 5.405020e-01, 7.258097e-01, 1.248211e-01, 1.157994e-01, 1.632143e-01, 8.575776e-01, 5.572243e-01, 1.082644e-01, 6.191455e-01, 1.348017e+00, 6.252259e-01,
1.400000e+00	9.049645e-01, 9.061989e-02, 7.684428e-01, 9.732166e-02, 5.722152e-01, 1.829423e+00, 1.237266e-01, 7.147786e-01, 1.397510e-01, 3.835713e-01, 6.688640e-01, 1.277797e-01, 7.128936e-02, 8.768080e-02, 6.832365e-01, 4.547665e-01, 5.470456e-02, 7.121124e-01, 1.331134e+00, 6.110635e-01,
1.600000e+00	9.365719e-01, 5.214541e-02, 7.392759e-01, 8.293814e-02, 5.675166e-01, 1.541934e+00, 1.019497e-01, 7.863405e-01, 8.119467e-02, 2.580135e-01, 7.188765e-01, 1.129796e-01, 4.412339e-02, 5.783150e-02, 8.624207e-01, 4.681908e-01, 4.021180e-02, 6.717901e-01, 1.223239e+00, 3.495130e-01,
1.800000e+00	8.803775e-01, 3.001602e-02, 7.038918e-01, 7.481271e-02, 5.220732e-01, 1.355402e+00, 1.546772e-01, 6.439741e-01, 8.448005e-02, 1.801433e-01, 7.324051e-01, 1.272209e-01, 2.197429e-02, 3.537698e-02, 7.074393e-01, 4.190420e-01, 3.009656e-02, 5.797160e-01, 9.955883e-01, 2.766682e-01,
2.000000e+00	9.482815e-01, 1.834683e-02, 9.395630e-01, 6.617296e-02, 6.666026e-01, 1.603524e+00, 1.628341e-01, 8.715554e-01, 5.036832e-02, 1.221390e-01, 8.447897e-01, 1.953971e-01, 1.576672e-02, 2.194429e-02, 6.245632e-01, 4.912885e-01, 2.146025e-02, 5.703066e-01, 8.348540e-01, 2.592475e-01,
0.000000e+00	2.419051e+00, 5.306135e-01, 1.976532e+00, 9.398052e-01, 1.596224e+00, 2.839468e+00, 2.862496e+00, 2.415275e+00, 2.811312e+00, 2.313301e+00, 6.485530e-01, 2.456138e+00, 2.450440e+00, 1.376080e+00, 2.709042e+00, 8.006324e-01, 1.954953e+00, 2.139185e+00, 9.736154e-01, 6.562367e-01,
2.000000e-01	1.363624e+00, 7.300258e-01, 1.813777e+00, 9.477964e-01, 1.171088e+00, 2.070616e+00, 1.508603e+00, 1.785253e+00, 1.980680e+00, 1.885083e+00, 4.681953e-01, 1.781913e+00, 1.668155e+00, 1.052906e+00, 1.604217e+00, 6.610249e-01, 1.521542e+00, 1.314526e+00, 6.088254e-01, 8.457441e-01,
4.000000e-01	9.319841e-01, 6.770123e-01, 1.654151e+00, 7.644248e-01, 8.787649e-01, 1.410699e+00, 1.517635e+00, 1.148766e+00, 1.734768e+00, 1.481699e+00, 3.506807e-01, 1.387144e+00, 9.007957e-01, 8.427895e-01, 1.245832e+00, 5.314548e-01, 1.212681e+00, 9.652797e-01, 4.545055e-01, 7.632427e-01,
6.000000e-01	8.844781e-01, 9.367945e-01, 1.323426e+00, 7.049109e-01, 7.086863e-01, 1.409843e+00, 9.979992e-01, 1.203106e+00, 1.413198e+00, 1.231534e+00, 2.894476e-01, 1.364696e+00, 6.752786e-01, 4.525826e-01, 1.130795e+00, 5.245483e-01, 9.557106e-01, 7.797350e-01, 3.075682e-01, 6.231293e-01,
8.000000e-01	7.877006e-01, 1.040900e+00, 1.348236e+00, 5.044914e-01, 6.316920e-01, 1.113742e+00, 7.975368e-01, 8.451027e-01, 8.350772e-01, 7.493174e-01, 2.520807e-01, 1.261427e+00, 5.979453e-01, 3.038064e-01, 8.910268e-01, 4.698958e-01, 7.659125e-01, 5.197881e-01, 1.923550e-01, 5.130114e-01,
1.000000e+00	9.244916e-01, 8.791064e-01, 1.302670e+00, 3.755263e-01, 8.119823e-01, 1.520481e+00, 4.810701e-01, 7.581042e-01, 7.923790e-01, 5.143059e-01, 3.497772e-01, 1.299741e+00, 4.543651e-01, 2.066447e-01, 7.392699e-01, 4.408918e-01, 4.206655e-01, 6.778475e-01, 1.630295e-01, 2.793365e-01,
1.200000e+00	1.022112e+00, 9.252898e-01, 1.477963e+00, 2.285736e-01, 6.835608e-01, 1.419148e+00, 3.996730e-01, 8.454750e-01, 5.883756e-01, 4.665099e-01, 4.092654e-01, 1.059776e+00, 4.951848e-01, 1.437142e-01, 5.587772e-01, 4.087234e-01, 3.047876e-01, 5.555120e-01, 1.661298e-01, 2.005144e-01,
1.400000e+00	9.934418e-01, 9.810314e-01, 1.244795e+00, 1.676839e-01, 7.073442e-01, 1.598642e+00, 2.626043e-01, 9.382012e-01, 3.748906e-01, 3.035242e-01, 5.162480e-01, 1.026314e+00, 2.797583e-01, 7.251926e-02, 5.475882e-01, 4.560648e-01, 2.151236e-01, 5.217082e-01, 1.613091e-01, 1.922800e-01,
1.600000e+00	8.847025e-01, 6.854632e-01, 1.403477e+00, 1.302690e-01, 6.406274e-01, 1.676696e+00, 3.258553e-01, 8.056512e-01, 2.627125e-01, 2.102726e-01, 5.515822e-01, 1.181477e+00, 2.591978e-01, 4.478863e-02, 4.067391e-01, 4.366127e-01, 1.289970e-01, 5.539260e-01, 1.549592e-01, 1.566086e-01,
1.800000e+00	9.352149e-01, 7.232877e-01, 1.155138e+00, 1.162937e-01, 6.985042e-01, 1.690182e+00, 3.256704e-01, 7.561540e-01, 2.017913e-01, 1.474081e-01, 6.351252e-01, 9.841738e-01, 1.885307e-01, 2.520840e-02, 4.079589e-01, 4.463963e-01, 7.769466e-02, 6.370594e-01, 1.890629e-01, 1.437498e-01,
2.000000e+00	7.322356e-01, 6.409409e-01, 9.340542e-01, 7.148549e-02, 7.439254e-01, 1.679154e+00, 2.422445e-01, 6.362649e-01, 1.262459e-01, 1.232147e-01, 7.576175e-01, 1.079363e+00, 1.379627e-01, 1.787576e-02, 4.670584e-01, 4.480259e-01, 4.635334e-02, 4.702334e-01, 2.184403e-01, 1.363691e-01,
0.000000e+00	2.036595e+00, 9.322758e-01, 2.033104e+00, 2.172144e+00, 1.433954e+00, 9.319710e-01, 2.066178e-01, 2.443460e+00, 7.445293e-01, 2.618477e+00, 2.777309e+00, 3.852114e-01, 2.777376e+00, 1.735568e+00, 1.153051e+00, 1.586980e+00, 2.784304e+00, 2.671681e-01, 3.011615e+00, 3.668688e-01,
2.000000e-01	1.208202e+00, 5.945259e-01, 1.686488e+00, 1.448015e+00, 1.207770e+00, 1.157959e+00, 5.124686e-01, 1.632817e+00, 6.719140e-01, 2.128911e+00, 2.561601e+00, 1.997900e-01, 1.589376e+00, 1.252555e+00, 7.809892e-01, 1.133373e+00, 2.027068e+00, 2.440360e-01, 1.790385e+00, 2.133794e-01,
4.000000e-01	5.632368e-01, 3.228018e-01, 1.704112e+00, 1.124288e+00, 1.142779e+00, 1.640690e+00, 3.818536e-01, 1.256292e+00, 7.099954e-01, 1.804385e+00, 2.245731e+00, 1.557900e-01, 9.416425e-01, 1.081886e+00, 4.604186e-01, 8.696027e-01, 1.090452e+00, 2.026190e-01, 1.238250e+00, 1.485551e-01,
6.000000e-01	7.268354e-01, 2.111535e-01, 1.412086e+00, 8.072193e-01, 1.087403e+00, 1.413390e+00, 3.157383e-01, 1.285745e+00, 6.023353e-01, 1.285169e+00, 1.923578e+00, 2.929907e-01, 5.559255e-01, 7.711413e-01, 2.846608e-01, 5.875582e-01, 7.299281e-01, 1.502127e-01, 7.070439e-01, 1.057930e-01,
8.000000e-01	8.117494e-01, 1.471772e-01, 1.596252e+00, 6.235840e-01, 8.226075e-01, 1.957269e+00, 2.034862e-01, 1.068682e+00, 4.328876e-01, 8.839288e-01, 1.579138e+00, 5.375574e-01, 3.596870e-01, 5.611199e-01, 1.594573e-01, 5.452970e-01, 4.483167e-01, 1.466601e-01, 5.048494e-01, 8.635659e-02,
1.000000e+00	7.968391e-01, 9.849659e-02, 1.359062e+00, 4.382105e-01, 8.814736e-01, 1.690216e+00, 1.721883e-01, 7.751019e-01, 2.858317e-01, 6.625970e-01, 1.216280e+00, 5.920819e-01, 1.991806e-01, 3.150912e-01, 1.231254e-01, 5.648017e-01, 3.018250e-01, 2.420401e-01, 3.176828e-01, 6.308071e-02,
1.200000e+00	9.263979e-01, 1.567373e-01, 1.017979e+00, 3.454810e-01, 8.321314e-01, 1.576742e+00, 1.628045e-01, 7.445442e-01, 1.939684e-01, 4.272140e-01, 1.248164e+00, 7.811103e-01, 1.381612e-01, 2.192967e-01, 7.928552e-02, 4.916148e-01, 1.807459e-01, 3.218185e-01, 2.945102e-01, 5.166418e-02,
1.400000e+00	9.279435e-01, 1.774915e-01, 1.393536e+00, 1.830407e-01, 7.957074e-01, 1.870496e+00, 1.654304e-01, 7.057205e-01, 1.455440e-01, 3.352453e-01, 1.153220e+00, 9.649651e-01, 8.402021e-02, 1.052701e-01, 7.133763e-02, 4.307684e-01, 9.786632e-02, 3.712152e-01, 2.449577e-01, 4.719108e-02,
1.600000e+00	7.700657e-01, 2.624083e-01, 1.387103e+00, 1.444980e-01, 7.737063e-01, 1.886959e+00, 1.856771e-01, 6.236099e-01, 9.827137e-02, 2.846977e-01, 9.614848e-01, 8.008711e-01, 4.616641e-02, 8.865605e-02, 9.033159e-02, 5.279293e-01, 7.155923e-02, 4.495832e-01, 2.122800e-01, 3.996278e-02,
1.800000e+00	8.958993e-01, 2.967039e-01, 1.197080e+00, 1.195448e-01, 8.323131e-01, 1.310523e+00, 2.182622e-01, 6.314816e-01, 7.030971e-02, 1.696596e-01, 8.941881e-01, 1.165703e+00, 3.253352e-02, 3.827338e-02, 1.278983e-01, 4.803919e-01, 4.464298e-02, 4.060600e-01, 1.973312e-01, 4.720297e-02,
2.000000e+00	8.618826e-01, 4.395833e-01, 1.203919e+00, 8.707236e-02, 7.839151e-01, 1.519248e+00, 2.388434e-01, 6.536082e-01, 5.567603e-02, 1.611250e-01, 7.782365e-01, 9.271372e-01, 2.201184e-02, 2.694360e-02, 1.677544e-01, 4.249320e-01, 3.653905e-02, 5.155437e-01, 2.662929e-01, 4.756775e-02,
0.000000e+00	2.147943e-01, 9.602115e-01, 7.469052e-01, 1.546680e+00, 1.093516e+00, 1.783560e+00, 1.109445e+00, 1.036480e-01, 2.428524e+00, 2.054284e+00, 2.472782e+00, 1.616010e+00, 1.325676e+00, 2.276190e+00, 1.795915e+00, 1.500045e+00, 1.268476e-01, 6.717003e-01, 3.427709e-01, 1.724028e-01,
2.000000e-01	1.333055e-01, 8.635509e-01, 8.596041e-01, 9.240306e-01, 1.016855e+00, 1.695531e+00, 6.605541e-01, 3.520509e-01, 1.862917e+00, 1.738520e+00, 1.748065e+00, 1.124631e+00, 8.731735e-01, 1.106675e+00, 1.413602e+00, 1.324089e+00, 1.467837e-01, 7.712038e-01, 4.298485e-01, 1.779787e-01,
4.000000e-01	2.605215e-01, 9.806177e-01, 1.129597e+00, 4.711054e-01, 9.622011e-01, 1.774070e+00, 4.031059e-01, 3.972376e-01, 1.131446e+00, 1.559098e+00, 1.110471e+00, 1.228541e+00, 8.799223e-01, 8.481798e-01, 9.448827e-01, 1.088314e+00, 1.022098e-01, 7.833339e-01, 4.818558e-01, 1.423874e-01,
6.000000e-01	5.491010e-01, 8.900679e-01, 1.014954e+00, 3.117363e-01, 8.061828e-01, 1.764704e+00, 2.190098e-01, 5.462494e-01, 8.850745e-01, 1.122472e+00, 1.099367e+00, 9.553506e-01, 6.087316e-01, 5.737377e-01, 6.706824e-01, 8.105186e-01, 6.070157e-02, 7.456153e-01, 6.141085e-01, 1.778775e-01,
8.000000e-01	5.929730e-01, 9.547637e-01, 1.137031e+00, 1.739882e-01, 7.901182e-01, 1.967761e+00, 1.368770e-01, 6.370789e-01, 6.705644e-01, 7.875846e-01, 9.416739e-01, 1.018579e+00, 5.169162e-01, 3.368301e-01, 4.894489e-01, 6.470789e-01, 3.838711e-02, 6.617196e-01, 4.783673e-01, 1.692082e-01,
1.000000e+00	7.084962e-01, 7.803569e-01, 1.168628e+00, 1.031163e-01, 8.254552e-01, 2.120025e+00, 1.098210e-01, 7.148485e-01, 4.279594e-01, 6.778323e-01, 1.055711e+00, 1.227943e+00, 4.936635e-01, 1.784447e-01, 5.419708e-01, 6.162269e-01, 3.189519e-02, 6.295805e-01, 5.314439e-01, 1.380048e-01,
1.200000e+00	7.733078e-01, 8.896048e-01, 1.014810e+00, 7.900631e-02, 6.448983e-01, 1.636181e+00, 1.076302e-01, 7.105492e-01, 3.317899e-01, 4.629897e-01, 8.559574e-01, 9.927918e-01, 3.452668e-01, 1.118766e-01, 4.269647e-01, 5.294845e-01, 2.188237e-02, 6.433553e-01, 4.788906e-01, 1.196383e-01,
1.400000e+00	8.684888e-01, 8.076296e-01, 1.197509e+00, 6.382553e-02, 7.424999e-01, 1.761015e+00, 1.385864e-01, 6.171364e-01, 2.146364e-01, 3.477395e-01, 1.109006e+00, 1.011799e+00, 2.427853e-01, 7.171846e-02, 4.451122e-01, 5.375016e-01, 1.291382e-02, 5.928127e-01, 4.905390e-01, 1.358661e-01,
1.600000e+00	8.573942e-01, 6.751477e-01, 1.025255e+00, 4.776848e-02, 8.202562e-01, 1.779010e+00, 1.473479e-01, 6.815253e-01, 1.477588e-01, 2.512663e-01, 1.065766e+00, 9.688054e-01, 2.082221e-01, 4.153413e-02, 4.511777e-01, 4.900067e-01, 8.164642e-03, 6.117619e-01, 3.763135e-01, 1.143960e-01,
1.800000e+00	8.920216e-01, 5.951384e-01, 1.163705e+00, 5.353964e-02, 8.978678e-01, 1.584101e+00, 1.644212e-01, 6.575198e-01, 9.498206e-02, 1.472437e-01, 9.923363e-01, 9.336279e-01, 1.661687e-01, 2.308592e-02, 4.392203e-01, 4.561166e-01, 7.387308e-03, 6.604437e-01, 4.235156e-01, 1.030245e-01,
2.000000e+00	8.586100e-01, 6.884007e-01, 1.377339e+00, 4.485930e-02, 7.585230e-01, 1.840800e+00, 1.827616e-01, 7.354513e-01, 8.768139e-02, 1.040527e-01, 7.935190e-01, 9.104715e-01, 1.089953e-01, 1.386941e-02, 3.897886e-01, 4.633605e-01, 5.168226e-03, 5.581515e-01, 3.175948e-01, 1.225073e-01,
