# Supplementary material for: Inference of Vohradský's Models of Genetic Networks by Solving Two-Dimensional Function Optimization Problems
Source: PLoS One. 2013 Dec 30;8(12):e83308. doi: 10.1371/journal.pone.0083308 (PMC3875442; doi:10.1371/journal.pone.0083308)
Supplement: Text S2 — Time-series data used in the ‘Inference in noisy environment’ section (compressed by gzip). (GZ) [file pone.0083308.s002.gz › time_series_data/gene20/50sets/tc.dat412]

Time "G0" "G1" "G2" "G3" "G4" "G5" "G6" "G7" "G8" "G9" "G10" "G11" "G12" "G13" "G14" "G15" "G16" "G17" "G18" "G19"
0.000000e+00	1.176610e+00, 2.243287e+00, 1.048917e-01, 3.103639e+00, 1.472811e+00, 1.458735e-01, 1.855365e-01, 3.585302e-02, 3.264173e+00, 2.801777e+00, 2.232344e+00, 1.002823e+00, 1.865015e+00, 1.839327e+00, 4.744071e-01, 1.911951e-01, 8.654591e-01, 2.814601e+00, 1.111361e+00, 2.894560e+00,
2.000000e-01	9.324103e-01, 1.913578e+00, 8.765364e-02, 1.748512e+00, 1.146036e+00, 4.281239e-01, 3.093854e-01, 2.380863e-02, 1.700783e+00, 1.658523e+00, 1.371674e+00, 6.418178e-01, 1.520605e+00, 2.444773e+00, 5.308342e-01, 3.052420e-01, 7.254650e-01, 1.817652e+00, 8.836531e-01, 1.965869e+00,
4.000000e-01	6.676325e-01, 1.248730e+00, 7.966101e-02, 1.605351e+00, 1.046025e+00, 5.717890e-01, 4.579846e-01, 4.131310e-02, 1.056333e+00, 1.436736e+00, 7.949673e-01, 4.010127e-01, 1.333260e+00, 2.571857e+00, 5.896824e-01, 2.312546e-01, 4.752119e-01, 1.646899e+00, 6.859552e-01, 1.531114e+00,
6.000000e-01	4.897644e-01, 7.577276e-01, 7.120122e-02, 1.153748e+00, 1.149889e+00, 8.717281e-01, 5.248907e-01, 2.661983e-01, 5.745917e-01, 1.191180e+00, 8.526908e-01, 3.816070e-01, 8.400174e-01, 2.014816e+00, 8.270924e-01, 1.974283e-01, 3.540257e-01, 1.101394e+00, 5.618861e-01, 1.048957e+00,
8.000000e-01	3.600676e-01, 4.071621e-01, 1.116167e-01, 6.613914e-01, 1.301591e+00, 9.721707e-01, 6.144845e-01, 4.896707e-01, 2.956220e-01, 1.045391e+00, 4.685647e-01, 5.491758e-01, 6.574721e-01, 1.849304e+00, 7.517547e-01, 1.298929e-01, 2.345305e-01, 9.292819e-01, 2.681930e-01, 6.679129e-01,
1.000000e+00	3.074835e-01, 3.072047e-01, 1.309878e-01, 5.267734e-01, 1.568484e+00, 1.011628e+00, 6.549789e-01, 6.956018e-01, 1.673598e-01, 1.012800e+00, 4.599529e-01, 6.910738e-01, 4.685937e-01, 1.070034e+00, 7.768437e-01, 7.673929e-02, 1.658655e-01, 6.849849e-01, 1.826480e-01, 4.253596e-01,
1.200000e+00	2.358310e-01, 1.899800e-01, 1.510963e-01, 4.154504e-01, 1.794324e+00, 1.322745e+00, 6.686904e-01, 9.861845e-01, 1.033306e-01, 9.888032e-01, 3.264728e-01, 6.390208e-01, 3.148540e-01, 9.713061e-01, 6.466043e-01, 6.553413e-02, 1.268169e-01, 6.913465e-01, 1.192218e-01, 2.169012e-01,
1.400000e+00	1.667784e-01, 1.164565e-01, 1.214650e-01, 3.397467e-01, 1.415017e+00, 1.324844e+00, 4.415823e-01, 9.132350e-01, 6.577362e-02, 1.327175e+00, 3.260582e-01, 7.702662e-01, 2.084225e-01, 7.312454e-01, 6.683471e-01, 4.204391e-02, 9.306555e-02, 7.708815e-01, 5.872497e-02, 1.505747e-01,
1.600000e+00	1.396060e-01, 5.700392e-02, 1.236445e-01, 2.476638e-01, 1.250213e+00, 1.406351e+00, 3.437943e-01, 9.318406e-01, 3.249524e-02, 1.408400e+00, 2.907426e-01, 7.593336e-01, 1.323243e-01, 7.276430e-01, 7.221402e-01, 2.656733e-02, 8.712405e-02, 7.709638e-01, 3.721650e-02, 1.049700e-01,
1.800000e+00	9.781517e-02, 4.718324e-02, 1.245401e-01, 2.059454e-01, 1.853525e+00, 1.483729e+00, 2.303851e-01, 9.408058e-01, 1.973552e-02, 1.662483e+00, 3.508176e-01, 7.760380e-01, 9.176851e-02, 4.152855e-01, 5.339353e-01, 2.553089e-02, 6.640882e-02, 7.942924e-01, 1.787241e-02, 6.504161e-02,
2.000000e+00	6.265649e-02, 3.614783e-02, 1.127727e-01, 1.328109e-01, 1.371203e+00, 1.229352e+00, 1.757119e-01, 1.019199e+00, 1.423326e-02, 1.961263e+00, 3.725553e-01, 9.122089e-01, 7.501677e-02, 4.336683e-01, 6.884187e-01, 1.717541e-02, 6.156956e-02, 1.098164e+00, 1.027164e-02, 3.573784e-02,
0.000000e+00	3.044173e+00, 5.944551e-02, 3.498106e-01, 1.272522e+00, 1.656150e+00, 2.299728e+00, 4.721488e-01, 1.674445e-01, 1.036198e+00, 1.433870e+00, 4.979728e-02, 1.183072e+00, 1.357413e+00, 3.182191e+00, 2.617519e+00, 1.132512e+00, 2.257774e-02, 6.310802e-01, 6.187559e-02, 1.475725e+00,
2.000000e-01	2.277638e+00, 1.102702e-01, 5.910396e-01, 1.310381e+00, 1.786701e+00, 2.499313e+00, 5.462440e-01, 4.423848e-01, 6.454992e-01, 1.106300e+00, 4.357308e-02, 9.920902e-01, 8.942953e-01, 1.947161e+00, 1.644464e+00, 1.192019e+00, 3.031646e-01, 5.707565e-01, 4.263489e-02, 8.428463e-01,
4.000000e-01	1.960964e+00, 8.751136e-02, 7.313255e-01, 1.285860e+00, 1.795980e+00, 1.922017e+00, 6.762940e-01, 5.892609e-01, 3.747823e-01, 9.740094e-01, 5.244041e-02, 8.322839e-01, 6.422282e-01, 1.599125e+00, 1.208868e+00, 9.738697e-01, 5.155589e-01, 5.428114e-01, 2.473969e-02, 5.366962e-01,
6.000000e-01	1.366871e+00, 5.489554e-02, 6.821763e-01, 1.125317e+00, 1.532001e+00, 1.935885e+00, 7.387918e-01, 7.830310e-01, 2.353768e-01, 1.088766e+00, 8.172290e-02, 9.700080e-01, 4.225202e-01, 1.431670e+00, 9.703356e-01, 7.789767e-01, 5.467653e-01, 5.324389e-01, 1.003655e-02, 3.069585e-01,
8.000000e-01	1.022398e+00, 3.381793e-02, 5.233350e-01, 9.632653e-01, 1.614688e+00, 1.798198e+00, 6.591436e-01, 9.377127e-01, 1.561617e-01, 1.358868e+00, 1.138906e-01, 9.388086e-01, 3.547985e-01, 9.386321e-01, 8.239331e-01, 8.314840e-01, 4.724908e-01, 7.019846e-01, 7.360847e-03, 1.896924e-01,
1.000000e+00	1.038481e+00, 2.184777e-02, 3.805419e-01, 7.979693e-01, 1.854211e+00, 1.911434e+00, 4.942306e-01, 8.532896e-01, 1.629870e-01, 1.395249e+00, 1.748662e-01, 7.484954e-01, 2.216811e-01, 9.663809e-01, 6.206188e-01, 7.192404e-01, 2.820470e-01, 8.461717e-01, 4.978481e-03, 1.346759e-01,
1.200000e+00	7.203830e-01, 1.713072e-02, 3.164998e-01, 6.208624e-01, 1.917149e+00, 1.989652e+00, 3.886251e-01, 1.020906e+00, 2.106680e-01, 1.688475e+00, 2.754976e-01, 8.287664e-01, 1.836544e-01, 6.632691e-01, 6.856058e-01, 6.172612e-01, 2.551492e-01, 7.168700e-01, 2.955244e-03, 6.107562e-02,
1.400000e+00	5.680515e-01, 8.740503e-03, 2.031758e-01, 3.344567e-01, 1.736940e+00, 1.753970e+00, 3.050994e-01, 8.674509e-01, 1.431351e-01, 1.638859e+00, 3.063870e-01, 8.678782e-01, 1.229610e-01, 6.043526e-01, 6.353124e-01, 3.631487e-01, 1.723714e-01, 8.517794e-01, 2.072182e-03, 5.457924e-02,
1.600000e+00	3.061892e-01, 6.428218e-03, 1.406016e-01, 3.501258e-01, 1.603051e+00, 1.420335e+00, 2.136762e-01, 9.150267e-01, 1.458142e-01, 1.208937e+00, 3.509849e-01, 8.212417e-01, 9.639645e-02, 4.309153e-01, 6.087281e-01, 2.335562e-01, 1.044798e-01, 1.027025e+00, 1.510909e-03, 2.623400e-02,
1.800000e+00	3.716815e-01, 4.017539e-03, 1.101245e-01, 2.247308e-01, 1.892208e+00, 2.032550e+00, 1.290070e-01, 1.087568e+00, 9.260453e-02, 1.280242e+00, 4.909964e-01, 9.062306e-01, 6.837719e-02, 2.670399e-01, 6.253004e-01, 1.926507e-01, 9.509175e-02, 1.069745e+00, 9.412647e-04, 1.813239e-02,
2.000000e+00	2.302423e-01, 2.381664e-03, 1.221166e-01, 1.692100e-01, 1.815317e+00, 1.309314e+00, 1.069416e-01, 1.029409e+00, 7.943307e-02, 1.961492e+00, 3.232520e-01, 9.159624e-01, 3.414071e-02, 2.600838e-01, 5.751919e-01, 1.481978e-01, 6.812622e-02, 1.092487e+00, 7.284588e-04, 1.265296e-02,
0.000000e+00	2.382012e+00, 1.442206e+00, 6.219682e-01, 2.807194e+00, 6.044797e-01, 1.844514e+00, 2.054354e+00, 1.772449e+00, 1.215687e+00, 2.984883e+00, 1.213505e+00, 1.315410e+00, 8.430059e-01, 2.153241e+00, 1.620916e+00, 1.615863e+00, 1.127294e+00, 6.535580e-01, 9.133138e-02, 1.454316e+00,
2.000000e-01	1.904402e+00, 1.138434e+00, 6.672319e-01, 2.441478e+00, 5.643415e-01, 1.560383e+00, 1.643700e+00, 1.197085e+00, 7.960537e-01, 1.776315e+00, 1.111711e+00, 7.316801e-01, 5.825522e-01, 2.106529e+00, 1.419507e+00, 1.323944e+00, 9.040173e-01, 1.394307e+00, 2.483555e-01, 7.234800e-01,
4.000000e-01	1.513861e+00, 7.674409e-01, 7.576099e-01, 2.025284e+00, 9.038777e-01, 1.739306e+00, 1.538671e+00, 1.161873e+00, 4.290330e-01, 1.457231e+00, 1.103561e+00, 7.516763e-01, 4.683125e-01, 2.351723e+00, 9.882253e-01, 1.229935e+00, 7.327648e-01, 1.039513e+00, 2.240014e-01, 5.985815e-01,
6.000000e-01	1.532293e+00, 4.065215e-01, 6.768450e-01, 1.559245e+00, 1.035602e+00, 1.683018e+00, 1.532510e+00, 1.110458e+00, 2.815451e-01, 1.252842e+00, 8.121659e-01, 8.703469e-01, 2.692748e-01, 2.066359e+00, 8.816978e-01, 1.208622e+00, 8.823826e-01, 1.262936e+00, 1.301833e-01, 5.204146e-01,
8.000000e-01	1.327379e+00, 3.287267e-01, 4.232059e-01, 1.225567e+00, 1.458218e+00, 1.884837e+00, 1.068623e+00, 1.215522e+00, 1.801698e-01, 1.131527e+00, 7.320647e-01, 5.983426e-01, 1.872254e-01, 1.796803e+00, 7.657043e-01, 9.887198e-01, 5.999638e-01, 1.574725e+00, 7.879646e-02, 4.413189e-01,
1.000000e+00	1.252792e+00, 1.970908e-01, 3.779650e-01, 9.052004e-01, 1.400162e+00, 1.648377e+00, 1.015082e+00, 1.049411e+00, 9.421447e-02, 1.000210e+00, 6.546125e-01, 7.603888e-01, 1.271672e-01, 1.277545e+00, 6.894852e-01, 9.460621e-01, 4.494393e-01, 1.315112e+00, 4.567289e-02, 3.404464e-01,
1.200000e+00	8.392081e-01, 1.112755e-01, 2.856285e-01, 6.059730e-01, 1.389578e+00, 1.577286e+00, 7.073979e-01, 1.164593e+00, 7.132606e-02, 9.784467e-01, 6.700809e-01, 8.107211e-01, 1.133144e-01, 1.413321e+00, 6.718156e-01, 7.261266e-01, 2.869376e-01, 1.487299e+00, 2.776899e-02, 2.665759e-01,
1.400000e+00	5.958812e-01, 6.911971e-02, 2.155539e-01, 4.850271e-01, 1.838643e+00, 1.527136e+00, 8.195040e-01, 1.083821e+00, 5.345572e-02, 9.550143e-01, 5.683956e-01, 7.954354e-01, 6.475866e-02, 8.366533e-01, 5.703092e-01, 5.325596e-01, 2.130084e-01, 1.252865e+00, 1.668617e-02, 1.716276e-01,
1.600000e+00	5.246596e-01, 3.925099e-02, 1.934698e-01, 3.294822e-01, 1.658950e+00, 1.595086e+00, 6.236805e-01, 1.196056e+00, 3.450613e-02, 1.319917e+00, 6.639756e-01, 7.894826e-01, 5.179646e-02, 7.725036e-01, 6.576632e-01, 4.506438e-01, 1.385761e-01, 1.316252e+00, 1.141791e-02, 7.764878e-02,
1.800000e+00	3.571946e-01, 3.290251e-02, 1.127015e-01, 2.501440e-01, 1.736325e+00, 1.739315e+00, 3.826225e-01, 1.268275e+00, 4.003697e-02, 1.411377e+00, 4.693379e-01, 9.102715e-01, 3.457794e-02, 5.553915e-01, 4.860473e-01, 3.016554e-01, 1.446544e-01, 1.446258e+00, 5.566432e-03, 7.778053e-02,
2.000000e+00	3.078003e-01, 1.903329e-02, 1.468058e-01, 2.233568e-01, 1.851185e+00, 1.990739e+00, 2.747122e-01, 1.202315e+00, 2.691400e-02, 1.266580e+00, 5.689367e-01, 8.336230e-01, 2.894687e-02, 5.096775e-01, 6.636790e-01, 2.198086e-01, 9.552943e-02, 1.373074e+00, 3.358736e-03, 4.570080e-02,
0.000000e+00	2.828394e+00, 8.128234e-01, 1.730937e+00, 1.679918e+00, 9.358061e-01, 1.863770e+00, 5.393002e-02, 3.435570e-01, 2.326432e+00, 9.966152e-01, 3.043277e+00, 2.817093e-01, 9.616352e-01, 1.403377e+00, 6.979889e-01, 1.105675e+00, 3.058168e+00, 4.063423e-01, 1.426220e+00, 2.109400e+00,
2.000000e-01	2.076050e+00, 7.953052e-01, 1.158239e+00, 1.175340e+00, 5.912985e-01, 1.760434e+00, 2.294427e-01, 5.853559e-01, 1.506324e+00, 8.110864e-01, 2.068025e+00, 4.351118e-01, 8.232461e-01, 1.315798e+00, 5.793165e-01, 1.488849e+00, 2.032691e+00, 3.493612e-01, 7.554871e-01, 1.282804e+00,
4.000000e-01	2.112062e+00, 5.909530e-01, 8.928187e-01, 8.852405e-01, 5.463760e-01, 1.573844e+00, 4.188380e-01, 6.550615e-01, 7.426724e-01, 8.036328e-01, 1.620861e+00, 5.452500e-01, 6.860738e-01, 1.900341e+00, 7.028243e-01, 1.025855e+00, 1.469397e+00, 3.450927e-01, 4.901842e-01, 7.047901e-01,
6.000000e-01	1.683873e+00, 4.506621e-01, 5.249257e-01, 5.127984e-01, 9.023871e-01, 1.593773e+00, 4.511682e-01, 9.260476e-01, 5.201680e-01, 8.245498e-01, 1.209971e+00, 6.408824e-01, 5.734437e-01, 1.550280e+00, 6.079753e-01, 1.113737e+00, 8.599811e-01, 3.842882e-01, 2.839314e-01, 5.455183e-01,
8.000000e-01	1.343694e+00, 2.485889e-01, 3.530087e-01, 5.033692e-01, 1.120797e+00, 1.195954e+00, 4.789560e-01, 1.057385e+00, 2.881106e-01, 8.167012e-01, 9.611703e-01, 6.738534e-01, 3.413955e-01, 1.510898e+00, 7.014681e-01, 6.680620e-01, 6.779660e-01, 4.139718e-01, 1.674474e-01, 3.008419e-01,
1.000000e+00	1.035835e+00, 1.889956e-01, 2.446931e-01, 4.047889e-01, 1.391816e+00, 1.337804e+00, 5.709244e-01, 9.210543e-01, 1.836919e-01, 8.706953e-01, 6.990968e-01, 8.647676e-01, 2.821710e-01, 9.100028e-01, 5.851763e-01, 8.004757e-01, 5.429844e-01, 5.409933e-01, 8.547715e-02, 1.717509e-01,
1.200000e+00	6.759378e-01, 1.042558e-01, 2.241468e-01, 3.071470e-01, 1.515449e+00, 1.491984e+00, 4.216632e-01, 1.080345e+00, 1.947183e-01, 9.725292e-01, 5.880214e-01, 9.409895e-01, 1.458741e-01, 9.239641e-01, 7.095305e-01, 6.841291e-01, 2.582545e-01, 7.775926e-01, 5.194398e-02, 1.240909e-01,
1.400000e+00	5.963538e-01, 7.659364e-02, 2.046884e-01, 2.230469e-01, 1.791122e+00, 1.482269e+00, 3.459886e-01, 9.544768e-01, 1.388867e-01, 1.150522e+00, 5.989459e-01, 9.560211e-01, 1.260752e-01, 7.375463e-01, 5.340817e-01, 5.679817e-01, 2.004865e-01, 9.439629e-01, 2.379497e-02, 7.011985e-02,
1.600000e+00	5.137108e-01, 3.900197e-02, 1.475922e-01, 1.819928e-01, 1.503080e+00, 1.702153e+00, 2.351408e-01, 1.215739e+00, 1.074491e-01, 1.343680e+00, 5.748852e-01, 6.973944e-01, 6.985743e-02, 4.953367e-01, 5.421048e-01, 3.195177e-01, 1.734782e-01, 9.973099e-01, 2.102213e-02, 4.106060e-02,
1.800000e+00	2.917221e-01, 2.082918e-02, 1.294225e-01, 1.163699e-01, 1.443570e+00, 1.554329e+00, 1.458671e-01, 1.094227e+00, 1.087417e-01, 1.164900e+00, 5.164769e-01, 1.029040e+00, 7.366297e-02, 4.092237e-01, 6.089566e-01, 2.475647e-01, 1.129424e-01, 1.027909e+00, 1.127056e-02, 2.613603e-02,
2.000000e+00	2.262235e-01, 1.673265e-02, 9.619745e-02, 1.006547e-01, 1.542234e+00, 1.732623e+00, 1.235234e-01, 1.090651e+00, 6.380904e-02, 1.683410e+00, 4.499584e-01, 8.686573e-01, 4.856184e-02, 3.631306e-01, 5.499414e-01, 2.035304e-01, 9.367789e-02, 9.891661e-01, 7.272863e-03, 1.587473e-02,
0.000000e+00	7.015074e-01, 1.391551e-01, 3.299986e+00, 9.024464e-01, 2.049757e+00, 1.211020e+00, 2.052366e-01, 1.539287e+00, 1.975292e+00, 2.961010e+00, 1.515714e+00, 9.952464e-01, 2.667178e+00, 2.333881e+00, 1.057277e+00, 1.977131e+00, 2.708937e+00, 1.420975e+00, 1.670476e-01, 2.049926e-02,
2.000000e-01	6.180476e-01, 3.523637e-01, 1.348516e+00, 7.363191e-01, 1.591126e+00, 1.123410e+00, 3.665327e-01, 1.237397e+00, 1.217437e+00, 2.296929e+00, 1.262976e+00, 8.721306e-01, 1.899539e+00, 2.263349e+00, 8.542576e-01, 2.035510e+00, 1.781570e+00, 1.490723e+00, 1.108107e-01, 1.181010e-02,
4.000000e-01	8.237764e-01, 3.595964e-01, 9.819040e-01, 5.987475e-01, 1.765933e+00, 1.287706e+00, 4.570767e-01, 1.117531e+00, 8.989460e-01, 2.316311e+00, 1.171407e+00, 1.060790e+00, 1.377281e+00, 1.856899e+00, 6.140726e-01, 1.403907e+00, 1.300169e+00, 1.789897e+00, 5.955876e-02, 8.531886e-03,
6.000000e-01	6.929278e-01, 2.219811e-01, 7.594046e-01, 3.696018e-01, 1.320896e+00, 1.522395e+00, 6.635055e-01, 1.219571e+00, 4.782997e-01, 2.383633e+00, 9.474577e-01, 1.026900e+00, 8.382375e-01, 1.100440e+00, 7.097762e-01, 1.029106e+00, 1.112775e+00, 1.784816e+00, 3.191315e-02, 4.717630e-03,
8.000000e-01	7.022746e-01, 1.314645e-01, 5.291265e-01, 3.284538e-01, 1.454182e+00, 1.410130e+00, 5.485678e-01, 1.363867e+00, 3.148854e-01, 1.808982e+00, 7.171848e-01, 8.950942e-01, 5.797105e-01, 1.026960e+00, 6.344301e-01, 6.933368e-01, 6.888236e-01, 1.111893e+00, 1.883935e-02, 3.486056e-03,
1.000000e+00	4.767707e-01, 7.059279e-02, 3.419200e-01, 2.367314e-01, 1.537815e+00, 1.547493e+00, 5.007806e-01, 1.072624e+00, 2.050226e-01, 1.365818e+00, 7.620104e-01, 8.169820e-01, 4.131486e-01, 8.310195e-01, 6.430237e-01, 4.782189e-01, 4.141191e-01, 1.928646e+00, 1.230788e-02, 2.161753e-03,
1.200000e+00	2.875636e-01, 5.517679e-02, 2.408132e-01, 2.060524e-01, 1.646774e+00, 1.241117e+00, 3.684506e-01, 7.821355e-01, 1.074016e-01, 1.725964e+00, 6.960170e-01, 7.347530e-01, 2.922907e-01, 5.814158e-01, 5.706950e-01, 2.901543e-01, 3.325768e-01, 1.785133e+00, 7.913392e-03, 1.289756e-03,
1.400000e+00	2.274588e-01, 4.021978e-02, 1.787117e-01, 1.245092e-01, 1.572361e+00, 1.572203e+00, 2.968828e-01, 9.308182e-01, 8.269756e-02, 1.719625e+00, 7.520754e-01, 7.653387e-01, 2.138118e-01, 4.993303e-01, 5.899453e-01, 2.604274e-01, 2.116281e-01, 1.410862e+00, 4.705618e-03, 8.405601e-04,
1.600000e+00	2.097469e-01, 2.645387e-02, 1.598217e-01, 1.072027e-01, 1.556821e+00, 1.435082e+00, 1.793166e-01, 1.064398e+00, 5.833677e-02, 2.040311e+00, 5.339527e-01, 8.063406e-01, 1.465456e-01, 4.278257e-01, 5.418139e-01, 1.841599e-01, 1.740849e-01, 1.663676e+00, 3.011321e-03, 4.946120e-04,
1.800000e+00	1.463939e-01, 1.463035e-02, 1.060275e-01, 8.213053e-02, 1.769546e+00, 1.401254e+00, 1.361872e-01, 1.076884e+00, 3.405191e-02, 1.900832e+00, 5.255046e-01, 7.684254e-01, 1.109920e-01, 3.913923e-01, 5.600827e-01, 1.487892e-01, 1.124959e-01, 1.714324e+00, 2.447532e-03, 3.572987e-04,
2.000000e+00	1.166432e-01, 8.411567e-03, 1.007657e-01, 6.955369e-02, 1.730638e+00, 1.493868e+00, 9.484370e-02, 9.594144e-01, 3.453389e-02, 1.767282e+00, 5.340942e-01, 9.319168e-01, 6.631015e-02, 2.036719e-01, 6.516057e-01, 9.169755e-02, 8.314616e-02, 1.414384e+00, 1.406006e-03, 1.982435e-04,
0.000000e+00	2.430693e+00, 2.065147e+00, 2.698690e-02, 1.114884e+00, 5.183447e-01, 1.957997e+00, 5.447721e-01, 1.452922e+00, 2.196275e+00, 1.620509e+00, 2.384087e+00, 7.158607e-02, 1.745926e+00, 1.391622e+00, 2.646028e+00, 3.848821e-02, 2.874341e+00, 1.653872e+00, 6.581325e-01, 1.703640e+00,
2.000000e-01	1.875937e+00, 1.226335e+00, 3.966347e-01, 1.313717e+00, 4.494726e-01, 2.077526e+00, 5.555025e-01, 8.567213e-01, 1.880136e+00, 1.328180e+00, 1.847625e+00, 5.380443e-02, 1.132643e+00, 1.699391e+00, 1.817721e+00, 2.067339e-01, 2.443211e+00, 1.298078e+00, 6.040775e-01, 1.371768e+00,
4.000000e-01	1.162669e+00, 1.087200e+00, 6.540029e-01, 1.339061e+00, 4.190919e-01, 1.406027e+00, 6.835419e-01, 6.340992e-01, 1.045465e+00, 1.215283e+00, 1.471563e+00, 1.042249e-01, 8.772700e-01, 1.757171e+00, 1.398043e+00, 4.906976e-01, 1.557507e+00, 1.185049e+00, 4.753731e-01, 9.032551e-01,
6.000000e-01	1.259625e+00, 7.489129e-01, 7.871331e-01, 1.698155e+00, 6.514573e-01, 1.475573e+00, 6.700752e-01, 8.046682e-01, 6.397739e-01, 1.437979e+00, 9.074567e-01, 2.628214e-01, 5.269197e-01, 1.934519e+00, 1.421094e+00, 4.981893e-01, 1.521271e+00, 1.174050e+00, 4.016412e-01, 7.357752e-01,
8.000000e-01	7.940884e-01, 4.034883e-01, 7.914905e-01, 1.419263e+00, 9.040322e-01, 1.480854e+00, 6.564058e-01, 7.568442e-01, 3.793638e-01, 1.481868e+00, 8.815273e-01, 4.631542e-01, 4.424257e-01, 2.099540e+00, 8.678507e-01, 3.845143e-01, 1.272862e+00, 9.683882e-01, 2.255969e-01, 4.570635e-01,
1.000000e+00	5.647632e-01, 2.725130e-01, 6.612050e-01, 1.182287e+00, 1.029075e+00, 1.742875e+00, 6.982747e-01, 8.843390e-01, 2.266961e-01, 1.652906e+00, 6.122073e-01, 7.181995e-01, 3.501493e-01, 2.194668e+00, 1.042732e+00, 3.471433e-01, 1.095515e+00, 9.374771e-01, 1.577592e-01, 2.587204e-01,
1.200000e+00	4.464932e-01, 1.461128e-01, 6.009232e-01, 1.093218e+00, 1.361577e+00, 1.735522e+00, 7.179437e-01, 9.777905e-01, 1.137389e-01, 1.687680e+00, 5.835762e-01, 6.252118e-01, 2.237064e-01, 1.682464e+00, 8.964728e-01, 2.130376e-01, 7.876673e-01, 9.893633e-01, 7.426829e-02, 1.646843e-01,
1.400000e+00	3.517590e-01, 1.103876e-01, 4.191647e-01, 8.046540e-01, 1.361468e+00, 1.851975e+00, 7.341997e-01, 1.082088e+00, 7.803973e-02, 1.526518e+00, 5.311453e-01, 6.454402e-01, 1.453206e-01, 1.342764e+00, 9.308007e-01, 1.307153e-01, 6.254175e-01, 1.053499e+00, 5.242985e-02, 1.190122e-01,
1.600000e+00	2.513103e-01, 6.334858e-02, 3.822146e-01, 6.157547e-01, 1.377232e+00, 1.432320e+00, 5.690441e-01, 1.111892e+00, 4.000159e-02, 1.602109e+00, 4.901249e-01, 7.386895e-01, 1.001374e-01, 9.714353e-01, 6.994111e-01, 8.520704e-02, 4.208350e-01, 1.072994e+00, 2.618362e-02, 6.171773e-02,
1.800000e+00	1.948256e-01, 4.694144e-02, 2.850621e-01, 4.599285e-01, 1.423667e+00, 1.597008e+00, 4.898454e-01, 1.014916e+00, 2.387156e-02, 1.493652e+00, 4.900443e-01, 7.951354e-01, 7.974899e-02, 7.340212e-01, 6.584859e-01, 6.122666e-02, 3.971540e-01, 9.906579e-01, 1.709837e-02, 3.627788e-02,
2.000000e+00	1.210365e-01, 3.131846e-02, 2.169615e-01, 3.995053e-01, 1.802919e+00, 1.599243e+00, 3.451123e-01, 1.218946e+00, 1.448045e-02, 1.496534e+00, 4.880515e-01, 8.249980e-01, 4.666326e-02, 6.261357e-01, 5.642892e-01, 5.076597e-02, 2.615199e-01, 1.153959e+00, 9.972618e-03, 2.237303e-02,
0.000000e+00	4.042853e-01, 1.780281e-01, 1.604695e+00, 7.711875e-01, 2.716420e+00, 2.779808e+00, 1.975104e-01, 1.807483e+00, 6.282780e-01, 1.800598e+00, 2.150770e+00, 2.906992e-01, 1.008292e+00, 3.838388e-01, 2.194579e+00, 7.967155e-01, 6.625264e-01, 1.913798e+00, 1.204090e+00, 1.790321e+00,
2.000000e-01	2.724691e-01, 1.181338e-01, 1.299027e+00, 1.051435e+00, 2.113776e+00, 2.466087e+00, 1.654061e-01, 1.494433e+00, 7.583988e-01, 1.881136e+00, 1.439999e+00, 5.012249e-01, 9.204028e-01, 2.652535e-01, 1.417762e+00, 5.138888e-01, 8.233464e-01, 2.111620e+00, 7.295504e-01, 1.109861e+00,
4.000000e-01	2.137307e-01, 9.859012e-02, 1.127504e+00, 1.154207e+00, 1.835154e+00, 2.234532e+00, 1.053234e-01, 1.334509e+00, 6.952680e-01, 1.744467e+00, 1.858608e+00, 6.317543e-01, 6.743521e-01, 2.347778e-01, 1.315435e+00, 3.389762e-01, 8.196356e-01, 2.423998e+00, 3.794898e-01, 7.931950e-01,
6.000000e-01	1.675318e-01, 8.461959e-02, 8.114581e-01, 1.460602e+00, 1.747768e+00, 2.366297e+00, 6.977348e-02, 1.022841e+00, 4.220940e-01, 1.810156e+00, 1.137177e+00, 7.034246e-01, 4.948906e-01, 1.897820e-01, 9.371833e-01, 2.246747e-01, 8.879730e-01, 2.207628e+00, 2.024374e-01, 5.043648e-01,
8.000000e-01	1.204710e-01, 4.684025e-02, 7.078837e-01, 1.183920e+00, 2.140132e+00, 1.763741e+00, 5.218944e-02, 1.049845e+00, 4.117873e-01, 1.356972e+00, 1.133741e+00, 7.660338e-01, 3.725919e-01, 1.690776e-01, 9.458657e-01, 2.120310e-01, 6.656424e-01, 2.192006e+00, 1.162626e-01, 3.262443e-01,
1.000000e+00	9.005432e-02, 2.634308e-02, 5.839243e-01, 8.613187e-01, 1.813906e+00, 1.685177e+00, 2.932319e-02, 9.968662e-01, 2.683281e-01, 1.980426e+00, 8.680421e-01, 8.705795e-01, 2.426993e-01, 1.358135e-01, 9.024196e-01, 1.184208e-01, 5.929119e-01, 1.827776e+00, 7.659039e-02, 2.074284e-01,
1.200000e+00	7.370778e-02, 2.144696e-02, 4.561050e-01, 8.406997e-01, 1.786003e+00, 1.793180e+00, 2.501839e-02, 1.084237e+00, 2.011725e-01, 1.644592e+00, 9.450156e-01, 9.630349e-01, 1.796907e-01, 1.008017e-01, 8.250115e-01, 1.001413e-01, 4.847237e-01, 2.127763e+00, 4.435269e-02, 1.119555e-01,
1.400000e+00	5.325721e-02, 1.513809e-02, 3.267804e-01, 4.360379e-01, 1.528378e+00, 1.968695e+00, 1.830927e-02, 1.227003e+00, 1.645801e-01, 2.128485e+00, 8.730028e-01, 6.969399e-01, 1.208711e-01, 7.895457e-02, 7.599261e-01, 6.706215e-02, 2.929403e-01, 2.055097e+00, 2.301572e-02, 7.711136e-02,
1.600000e+00	3.738327e-02, 8.078962e-03, 1.926963e-01, 3.484013e-01, 1.763915e+00, 1.784967e+00, 1.146503e-02, 1.242524e+00, 1.242201e-01, 1.548696e+00, 6.844880e-01, 9.476205e-01, 8.385568e-02, 6.319562e-02, 7.908714e-01, 4.444191e-02, 2.011905e-01, 1.958988e+00, 1.636818e-02, 4.649967e-02,
1.800000e+00	2.969970e-02, 6.700700e-03, 1.869049e-01, 2.721671e-01, 1.481045e+00, 1.574962e+00, 7.461788e-03, 1.066226e+00, 1.115718e-01, 1.506256e+00, 6.249117e-01, 8.887902e-01, 5.908838e-02, 5.140270e-02, 5.379265e-01, 3.756886e-02, 1.450912e-01, 1.785120e+00, 8.793904e-03, 3.141176e-02,
2.000000e+00	2.332059e-02, 4.565105e-03, 1.527068e-01, 2.141168e-01, 1.507908e+00, 1.776594e+00, 6.007221e-03, 1.296547e+00, 9.638877e-02, 1.919615e+00, 5.973288e-01, 9.308167e-01, 4.337271e-02, 3.443712e-02, 6.277334e-01, 2.746226e-02, 1.074214e-01, 1.707315e+00, 4.679982e-03, 1.816101e-02,
0.000000e+00	2.119471e-01, 1.305696e+00, 2.220738e+00, 1.185749e+00, 6.483410e-01, 2.325979e-01, 8.052442e-01, 9.267555e-01, 1.728549e+00, 2.790756e+00, 1.135462e+00, 1.169396e+00, 6.268118e-01, 1.313165e+00, 1.681620e-01, 1.683163e+00, 3.254784e+00, 9.928766e-01, 1.390966e+00, 2.639829e+00,
2.000000e-01	3.751882e-01, 1.066507e+00, 1.479930e+00, 8.547060e-01, 5.621888e-01, 2.100399e-01, 7.226605e-01, 7.372815e-01, 1.667203e+00, 2.377979e+00, 9.693806e-01, 7.505610e-01, 8.239868e-01, 1.575731e+00, 2.861050e-01, 1.151449e+00, 1.720729e+00, 1.225621e+00, 9.213149e-01, 1.757868e+00,
4.000000e-01	3.883415e-01, 7.349389e-01, 7.846635e-01, 6.758824e-01, 5.032087e-01, 3.763411e-01, 6.578930e-01, 7.377909e-01, 8.633620e-01, 1.895080e+00, 6.853355e-01, 5.814737e-01, 6.366508e-01, 1.858420e+00, 5.174941e-01, 9.826261e-01, 1.199219e+00, 9.900341e-01, 5.442842e-01, 9.071324e-01,
6.000000e-01	3.763327e-01, 4.599579e-01, 4.306799e-01, 4.890737e-01, 7.491456e-01, 5.439003e-01, 7.322990e-01, 9.052589e-01, 5.420460e-01, 1.714777e+00, 5.153221e-01, 6.430854e-01, 4.402442e-01, 1.561514e+00, 5.807912e-01, 5.552980e-01, 8.741798e-01, 9.258301e-01, 4.161841e-01, 5.335622e-01,
8.000000e-01	2.421142e-01, 4.188876e-01, 2.519183e-01, 2.879752e-01, 1.015741e+00, 6.788965e-01, 8.231933e-01, 7.995942e-01, 3.082149e-01, 1.418736e+00, 4.823146e-01, 7.614648e-01, 3.303093e-01, 1.024520e+00, 5.326895e-01, 4.615621e-01, 5.698762e-01, 7.380561e-01, 2.019603e-01, 3.719313e-01,
1.000000e+00	1.763035e-01, 2.060487e-01, 2.232016e-01, 2.491764e-01, 1.162223e+00, 1.059940e+00, 5.591772e-01, 1.051899e+00, 1.827799e-01, 1.616299e+00, 3.715202e-01, 7.981701e-01, 2.325194e-01, 9.073421e-01, 7.137013e-01, 2.873421e-01, 4.514470e-01, 8.310681e-01, 1.296621e-01, 2.392169e-01,
1.200000e+00	1.418719e-01, 1.359545e-01, 1.620092e-01, 2.189537e-01, 1.272787e+00, 1.132533e+00, 3.813005e-01, 1.052316e+00, 1.063421e-01, 1.573518e+00, 4.602065e-01, 7.645805e-01, 1.656547e-01, 7.695818e-01, 6.494551e-01, 1.818747e-01, 3.153096e-01, 9.939144e-01, 7.028710e-02, 1.607211e-01,
1.400000e+00	9.327964e-02, 8.825058e-02, 1.490520e-01, 1.290516e-01, 1.415939e+00, 1.006392e+00, 3.535194e-01, 8.324824e-01, 5.942217e-02, 1.633270e+00, 3.617871e-01, 9.385644e-01, 1.293625e-01, 6.906955e-01, 6.749329e-01, 1.492046e-01, 2.173184e-01, 9.937465e-01, 4.120875e-02, 9.719238e-02,
1.600000e+00	8.821409e-02, 5.801395e-02, 1.205851e-01, 1.205855e-01, 1.591539e+00, 1.152058e+00, 2.177977e-01, 1.117991e+00, 4.293919e-02, 1.659282e+00, 3.811679e-01, 8.056035e-01, 8.076467e-02, 4.684564e-01, 5.293651e-01, 9.847949e-02, 1.349399e-01, 1.055095e+00, 2.332854e-02, 5.729689e-02,
1.800000e+00	5.637607e-02, 4.139357e-02, 1.123700e-01, 8.669620e-02, 1.262968e+00, 1.230709e+00, 1.841571e-01, 1.057285e+00, 2.743619e-02, 1.579230e+00, 3.875441e-01, 7.581706e-01, 6.136625e-02, 3.039585e-01, 4.808221e-01, 7.269952e-02, 1.143403e-01, 1.188761e+00, 1.443815e-02, 3.136666e-02,
2.000000e+00	4.894408e-02, 2.078847e-02, 1.065892e-01, 8.069383e-02, 1.639919e+00, 1.246766e+00, 1.125354e-01, 1.137243e+00, 2.623699e-02, 1.649568e+00, 4.744888e-01, 1.080219e+00, 4.015086e-02, 2.434771e-01, 6.608368e-01, 5.002004e-02, 8.555290e-02, 1.094456e+00, 7.774549e-03, 1.800493e-02,
0.000000e+00	2.688091e+00, 1.513887e-01, 8.085253e-01, 6.560183e-01, 2.693667e-01, 1.048094e+00, 7.591191e-03, 2.733072e+00, 1.714633e+00, 1.160331e-01, 1.682549e+00, 1.393796e+00, 8.399448e-01, 1.833261e+00, 2.715178e+00, 2.149972e+00, 2.168713e+00, 1.076843e+00, 3.693887e-01, 1.021696e+00,
2.000000e-01	2.428282e+00, 3.144634e-01, 6.325731e-01, 1.064356e+00, 2.091320e-01, 1.096345e+00, 2.098650e-01, 2.375733e+00, 1.393283e+00, 8.329244e-02, 1.356855e+00, 1.136168e+00, 7.088807e-01, 2.372236e+00, 1.938695e+00, 2.058350e+00, 1.640582e+00, 1.631945e+00, 2.145766e-01, 8.214508e-01,
4.000000e-01	1.919222e+00, 4.031097e-01, 9.230806e-01, 1.104704e+00, 2.615298e-01, 1.317596e+00, 4.162750e-01, 1.663481e+00, 1.123186e+00, 8.286863e-02, 1.326175e+00, 9.835784e-01, 5.054625e-01, 2.284637e+00, 1.156049e+00, 1.863007e+00, 1.368102e+00, 1.684770e+00, 1.394809e-01, 6.095292e-01,
6.000000e-01	1.744816e+00, 3.087613e-01, 8.374260e-01, 1.127591e+00, 5.934699e-01, 1.265781e+00, 5.784654e-01, 1.512747e+00, 6.970929e-01, 8.657010e-02, 1.153201e+00, 9.880781e-01, 3.262620e-01, 2.125643e+00, 9.467419e-01, 1.543394e+00, 1.101354e+00, 1.754908e+00, 7.739852e-02, 5.436612e-01,
8.000000e-01	1.530825e+00, 1.754798e-01, 6.710296e-01, 9.113411e-01, 9.525134e-01, 1.401450e+00, 6.275000e-01, 1.337279e+00, 4.258704e-01, 1.195874e-01, 1.225447e+00, 7.251410e-01, 2.424298e-01, 2.126024e+00, 8.971713e-01, 1.287859e+00, 8.042569e-01, 1.995757e+00, 4.389796e-02, 5.172105e-01,
1.000000e+00	1.184457e+00, 1.308284e-01, 4.312048e-01, 6.784548e-01, 1.119091e+00, 1.282609e+00, 6.024325e-01, 1.306598e+00, 2.255959e-01, 1.489933e-01, 7.268389e-01, 8.588001e-01, 1.707011e-01, 1.643647e+00, 6.809162e-01, 1.234398e+00, 6.621942e-01, 1.770095e+00, 2.465454e-02, 6.487425e-01,
1.200000e+00	1.200459e+00, 9.929408e-02, 3.417237e-01, 4.630915e-01, 1.284408e+00, 1.605765e+00, 6.492828e-01, 1.056336e+00, 1.423298e-01, 1.255927e-01, 7.202391e-01, 9.382404e-01, 1.342846e-01, 1.293539e+00, 6.719638e-01, 9.922783e-01, 4.390636e-01, 1.781814e+00, 1.844065e-02, 6.952573e-01,
1.400000e+00	7.776159e-01, 4.669711e-02, 2.631105e-01, 3.973301e-01, 1.555087e+00, 1.244766e+00, 6.168296e-01, 1.351949e+00, 1.404066e-01, 1.197430e-01, 7.606088e-01, 8.098917e-01, 9.783570e-02, 1.059719e+00, 5.806978e-01, 7.987308e-01, 4.077714e-01, 1.963618e+00, 1.169334e-02, 5.763431e-01,
1.600000e+00	6.486167e-01, 3.483637e-02, 2.024685e-01, 3.481173e-01, 1.548655e+00, 1.429428e+00, 5.163916e-01, 1.120887e+00, 1.044672e-01, 1.847819e-01, 7.635849e-01, 8.615897e-01, 5.778488e-02, 9.564961e-01, 5.995105e-01, 6.086347e-01, 2.796579e-01, 1.731562e+00, 6.090636e-03, 4.918962e-01,
1.800000e+00	5.000560e-01, 2.333491e-02, 1.252547e-01, 2.157250e-01, 1.737523e+00, 1.634185e+00, 4.222458e-01, 1.278449e+00, 9.229683e-02, 3.015053e-01, 6.409379e-01, 8.890196e-01, 4.292363e-02, 6.412994e-01, 5.192670e-01, 5.146059e-01, 1.945465e-01, 2.213051e+00, 4.244824e-03, 6.083123e-01,
2.000000e+00	4.397294e-01, 1.424938e-02, 1.298724e-01, 1.938068e-01, 1.663046e+00, 1.445205e+00, 2.772120e-01, 1.006886e+00, 7.268711e-02, 4.448623e-01, 7.504944e-01, 8.843443e-01, 3.070346e-02, 4.536705e-01, 5.452876e-01, 3.061718e-01, 1.206113e-01, 1.595843e+00, 2.173264e-03, 6.255357e-01,
0.000000e+00	1.669797e+00, 2.084695e+00, 5.740775e-01, 3.046028e+00, 2.616519e+00, 1.387486e+00, 2.325385e+00, 1.826921e-01, 1.474141e+00, 1.246655e+00, 1.442372e+00, 2.424550e+00, 1.971394e+00, 9.104151e-01, 1.116091e+00, 1.112656e+00, 1.180189e+00, 5.446955e-01, 2.217394e+00, 2.476525e+00,
2.000000e-01	1.183107e+00, 1.749824e+00, 5.871955e-01, 2.137309e+00, 1.683952e+00, 1.555063e+00, 1.562441e+00, 1.063830e-01, 1.188478e+00, 8.855778e-01, 1.233903e+00, 1.800919e+00, 1.931012e+00, 1.041593e+00, 6.384959e-01, 9.827554e-01, 7.636776e-01, 5.184484e-01, 1.486068e+00, 1.720151e+00,
4.000000e-01	1.040704e+00, 1.084807e+00, 3.672145e-01, 1.270312e+00, 1.612220e+00, 1.368073e+00, 1.396227e+00, 1.398831e-01, 7.079017e-01, 8.437520e-01, 8.590177e-01, 1.037826e+00, 1.720753e+00, 9.901770e-01, 5.464641e-01, 1.035211e+00, 5.556531e-01, 3.673890e-01, 1.027503e+00, 1.008574e+00,
6.000000e-01	8.892138e-01, 7.897100e-01, 2.737206e-01, 9.426969e-01, 1.562747e+00, 1.634299e+00, 9.524105e-01, 3.323356e-01, 4.511627e-01, 6.075637e-01, 5.734885e-01, 8.977564e-01, 1.326166e+00, 7.421165e-01, 5.005149e-01, 8.568463e-01, 4.056235e-01, 3.266034e-01, 8.090591e-01, 6.448719e-01,
8.000000e-01	6.953474e-01, 3.950217e-01, 2.086720e-01, 7.197845e-01, 1.723353e+00, 1.257079e+00, 7.748925e-01, 6.536098e-01, 4.644483e-01, 6.984418e-01, 5.520491e-01, 7.555254e-01, 8.804113e-01, 6.154703e-01, 6.333181e-01, 4.796027e-01, 3.167715e-01, 2.336063e-01, 4.250464e-01, 3.678732e-01,
1.000000e+00	5.879794e-01, 2.701282e-01, 1.414601e-01, 4.662332e-01, 1.730093e+00, 1.406121e+00, 4.054883e-01, 7.618574e-01, 3.264582e-01, 7.147307e-01, 4.422292e-01, 7.618583e-01, 6.651935e-01, 5.433909e-01, 6.464984e-01, 4.066330e-01, 1.974263e-01, 2.773281e-01, 2.213005e-01, 2.424382e-01,
1.200000e+00	3.893478e-01, 1.653380e-01, 1.149593e-01, 4.088570e-01, 1.418448e+00, 1.545816e+00, 3.638902e-01, 9.652199e-01, 2.362531e-01, 1.103676e+00, 3.644568e-01, 6.686767e-01, 4.925874e-01, 4.377908e-01, 6.437570e-01, 3.355139e-01, 1.470106e-01, 3.278772e-01, 1.625456e-01, 1.593395e-01,
1.400000e+00	3.211610e-01, 1.217059e-01, 1.025915e-01, 3.031395e-01, 1.571987e+00, 1.299080e+00, 2.479318e-01, 1.080518e+00, 1.625141e-01, 1.132553e+00, 3.811002e-01, 8.644954e-01, 2.687600e-01, 3.489453e-01, 6.302483e-01, 2.210792e-01, 1.044374e-01, 4.683605e-01, 8.648428e-02, 9.318310e-02,
1.600000e+00	2.442527e-01, 7.294293e-02, 9.494411e-02, 2.238177e-01, 1.920758e+00, 1.447894e+00, 2.008696e-01, 1.108951e+00, 1.105996e-01, 1.282969e+00, 3.407776e-01, 8.770148e-01, 2.253609e-01, 2.134345e-01, 6.120115e-01, 1.608949e-01, 8.392196e-02, 6.157557e-01, 4.146056e-02, 6.298062e-02,
1.800000e+00	1.634687e-01, 5.370201e-02, 8.293212e-02, 1.384160e-01, 1.600206e+00, 1.581168e+00, 1.133057e-01, 1.015074e+00, 1.133201e-01, 1.456951e+00, 3.304895e-01, 8.667583e-01, 1.549302e-01, 1.991293e-01, 5.226582e-01, 9.400294e-02, 5.069595e-02, 8.053864e-01, 2.560851e-02, 3.231986e-02,
2.000000e+00	1.132744e-01, 3.085432e-02, 7.943645e-02, 1.136148e-01, 1.559551e+00, 1.564868e+00, 9.554086e-02, 1.280523e+00, 7.864139e-02, 1.468617e+00, 3.938789e-01, 1.022572e+00, 1.221718e-01, 1.599812e-01, 6.103605e-01, 7.256803e-02, 4.269672e-02, 8.833648e-01, 1.653117e-02, 2.002247e-02,
0.000000e+00	2.371560e+00, 4.199533e-01, 9.979031e-01, 6.504008e-01, 1.260854e+00, 1.141376e+00, 2.484629e+00, 1.835517e+00, 2.589972e+00, 1.926153e+00, 1.489799e+00, 2.337419e+00, 1.944847e+00, 2.353088e+00, 2.960954e+00, 3.585172e-01, 2.093867e+00, 1.766535e+00, 2.044483e+00, 1.612496e+00,
2.000000e-01	2.327779e+00, 4.923600e-01, 1.050814e+00, 1.146992e+00, 9.065557e-01, 1.390927e+00, 1.845538e+00, 1.721767e+00, 1.661931e+00, 1.854650e+00, 1.391389e+00, 2.022801e+00, 1.991504e+00, 2.125570e+00, 1.680813e+00, 4.545808e-01, 1.548258e+00, 1.963970e+00, 1.148788e+00, 1.157872e+00,
4.000000e-01	1.349997e+00, 5.518922e-01, 1.244388e+00, 1.042580e+00, 7.933109e-01, 1.242493e+00, 1.576484e+00, 1.466977e+00, 9.444036e-01, 1.860816e+00, 1.337050e+00, 1.429690e+00, 1.098118e+00, 2.156164e+00, 1.156507e+00, 6.283797e-01, 1.561050e+00, 2.170051e+00, 5.920868e-01, 6.313209e-01,
6.000000e-01	1.020159e+00, 3.867382e-01, 8.876391e-01, 9.630158e-01, 1.203093e+00, 1.502186e+00, 1.047401e+00, 1.512350e+00, 5.542433e-01, 1.751961e+00, 1.024862e+00, 1.263523e+00, 1.074212e+00, 2.252962e+00, 8.553621e-01, 6.587834e-01, 8.509162e-01, 2.315696e+00, 4.434215e-01, 3.518066e-01,
8.000000e-01	7.978887e-01, 2.141602e-01, 5.331215e-01, 7.520241e-01, 1.265386e+00, 1.304161e+00, 1.039884e+00, 1.406601e+00, 3.178737e-01, 1.509155e+00, 8.578904e-01, 1.178811e+00, 7.712259e-01, 1.867414e+00, 6.036919e-01, 4.978422e-01, 6.026765e-01, 2.205719e+00, 2.778887e-01, 2.437613e-01,
1.000000e+00	5.839562e-01, 1.320922e-01, 3.986518e-01, 5.209737e-01, 1.149854e+00, 1.452093e+00, 9.313488e-01, 1.219836e+00, 2.016664e-01, 1.604252e+00, 9.713151e-01, 9.648959e-01, 5.269059e-01, 1.395290e+00, 3.794483e-01, 4.310404e-01, 4.451528e-01, 2.520392e+00, 1.261540e-01, 1.462687e-01,
1.200000e+00	4.661502e-01, 8.994609e-02, 2.044074e-01, 3.693638e-01, 1.500313e+00, 1.403116e+00, 8.923253e-01, 1.067914e+00, 1.108005e-01, 1.740229e+00, 8.578183e-01, 8.821864e-01, 3.945570e-01, 1.207416e+00, 4.320304e-01, 2.639440e-01, 4.024060e-01, 2.012490e+00, 6.822250e-02, 9.302604e-02,
1.400000e+00	3.184513e-01, 6.977491e-02, 1.447546e-01, 3.098395e-01, 1.388598e+00, 1.546138e+00, 7.382454e-01, 1.099420e+00, 5.840757e-02, 1.613424e+00, 8.015343e-01, 8.554267e-01, 2.456682e-01, 6.853838e-01, 5.179782e-01, 2.097431e-01, 2.689293e-01, 2.364066e+00, 4.958459e-02, 5.564515e-02,
1.600000e+00	2.306891e-01, 3.369990e-02, 1.051931e-01, 1.744835e-01, 1.687840e+00, 1.539431e+00, 5.069555e-01, 1.188061e+00, 3.818608e-02, 1.757514e+00, 7.958859e-01, 9.256162e-01, 1.881922e-01, 5.815408e-01, 5.705108e-01, 1.215167e-01, 1.896636e-01, 1.888774e+00, 2.681737e-02, 3.999153e-02,
1.800000e+00	2.159354e-01, 1.941881e-02, 8.689075e-02, 1.208552e-01, 1.267050e+00, 1.540360e+00, 4.153991e-01, 1.321612e+00, 2.017565e-02, 1.799778e+00, 6.154532e-01, 7.829097e-01, 1.100790e-01, 4.748522e-01, 4.313255e-01, 9.171047e-02, 1.403203e-01, 2.106926e+00, 1.529023e-02, 2.211425e-02,
2.000000e+00	1.305497e-01, 1.414480e-02, 7.792835e-02, 1.060299e-01, 1.669159e+00, 1.827594e+00, 2.297940e-01, 1.084073e+00, 1.737281e-02, 1.969344e+00, 6.539673e-01, 9.126952e-01, 9.524432e-02, 4.432638e-01, 4.359191e-01, 6.937664e-02, 8.451824e-02, 2.207167e+00, 9.414590e-03, 1.290839e-02,
0.000000e+00	1.868154e+00, 8.088936e-01, 2.443571e+00, 4.975715e-01, 2.203753e+00, 6.697727e-01, 1.833028e+00, 5.687023e-01, 2.371150e+00, 2.478772e+00, 8.617085e-01, 1.561002e-01, 2.987586e+00, 1.483435e+00, 1.602006e+00, 1.693617e+00, 4.704739e-01, 2.553228e+00, 2.102190e+00, 4.693578e-01,
2.000000e-01	1.400062e+00, 8.225637e-01, 1.623620e+00, 7.033340e-01, 1.870814e+00, 9.864841e-01, 1.784607e+00, 7.242479e-01, 2.172133e+00, 2.010854e+00, 6.855017e-01, 4.069074e-01, 2.383727e+00, 1.059891e+00, 1.311465e+00, 1.404382e+00, 6.523687e-01, 2.707334e+00, 1.319537e+00, 5.291929e-01,
4.000000e-01	1.364959e+00, 7.083087e-01, 1.139364e+00, 1.226790e+00, 1.373869e+00, 9.825456e-01, 1.241511e+00, 7.609416e-01, 1.485257e+00, 2.242628e+00, 4.410065e-01, 5.952757e-01, 1.340223e+00, 9.860718e-01, 1.056404e+00, 1.349974e+00, 7.090396e-01, 2.225616e+00, 7.912061e-01, 5.069247e-01,
6.000000e-01	1.046999e+00, 6.479650e-01, 1.053056e+00, 1.078487e+00, 9.177654e-01, 1.188728e+00, 9.432456e-01, 9.296234e-01, 1.085314e+00, 2.236737e+00, 4.639116e-01, 6.652025e-01, 1.246560e+00, 1.002504e+00, 1.010210e+00, 1.075099e+00, 7.208915e-01, 1.786154e+00, 4.430482e-01, 4.055804e-01,
8.000000e-01	1.108096e+00, 5.285032e-01, 9.030072e-01, 1.142178e+00, 7.376124e-01, 1.386680e+00, 8.171791e-01, 9.382228e-01, 9.417973e-01, 1.726684e+00, 3.623246e-01, 6.355118e-01, 8.788286e-01, 1.131423e+00, 1.043764e+00, 8.990750e-01, 5.063814e-01, 1.401614e+00, 3.168345e-01, 3.402339e-01,
1.000000e+00	8.270973e-01, 4.866085e-01, 6.100052e-01, 8.078782e-01, 8.153505e-01, 1.207454e+00, 6.462862e-01, 8.190161e-01, 7.454145e-01, 1.838266e+00, 4.104250e-01, 7.388569e-01, 6.559398e-01, 7.811405e-01, 8.417893e-01, 6.479874e-01, 4.823779e-01, 1.635092e+00, 1.466180e-01, 2.567884e-01,
1.200000e+00	6.617029e-01, 2.366833e-01, 3.956073e-01, 5.917350e-01, 1.148587e+00, 1.451076e+00, 5.069208e-01, 9.448686e-01, 4.579469e-01, 1.932998e+00, 3.318320e-01, 7.289496e-01, 4.856304e-01, 6.673352e-01, 6.719475e-01, 6.088590e-01, 3.375504e-01, 1.236916e+00, 9.346292e-02, 1.045317e-01,
1.400000e+00	6.299162e-01, 1.828558e-01, 3.746079e-01, 5.063032e-01, 1.400544e+00, 1.338996e+00, 3.372594e-01, 1.023567e+00, 4.075893e-01, 1.667167e+00, 3.625979e-01, 8.595749e-01, 2.823041e-01, 4.672639e-01, 7.472648e-01, 4.812984e-01, 3.484305e-01, 1.382156e+00, 5.942973e-02, 8.517990e-02,
1.600000e+00	3.998423e-01, 1.201577e-01, 3.167029e-01, 4.711316e-01, 1.428114e+00, 1.191216e+00, 2.110989e-01, 1.115986e+00, 2.113288e-01, 1.779579e+00, 4.921905e-01, 9.609726e-01, 1.708774e-01, 3.832248e-01, 7.793596e-01, 3.136087e-01, 2.578703e-01, 1.503979e+00, 3.397022e-02, 5.052067e-02,
1.800000e+00	2.855905e-01, 7.430148e-02, 2.141615e-01, 3.031233e-01, 1.395205e+00, 1.262145e+00, 1.462208e-01, 1.127583e+00, 1.395456e-01, 1.768127e+00, 5.167269e-01, 6.744657e-01, 1.118320e-01, 2.948627e-01, 6.993518e-01, 2.364019e-01, 1.312796e-01, 1.394984e+00, 2.181397e-02, 3.177243e-02,
2.000000e+00	1.985033e-01, 4.847023e-02, 1.836043e-01, 2.475821e-01, 1.863824e+00, 1.483002e+00, 1.015252e-01, 1.394115e+00, 1.481115e-01, 1.682114e+00, 4.413052e-01, 8.812629e-01, 1.234689e-01, 2.394726e-01, 6.139761e-01, 1.423327e-01, 1.458481e-01, 1.609562e+00, 1.172271e-02, 1.953368e-02,
0.000000e+00	2.392814e-01, 3.023534e+00, 1.597236e+00, 2.644956e+00, 2.164074e+00, 2.242220e+00, 2.116993e+00, 4.555983e-01, 1.095963e+00, 6.873678e-01, 4.790454e-01, 1.599909e+00, 6.890853e-01, 1.442813e+00, 2.270174e+00, 1.243997e+00, 5.956970e-01, 4.185786e-02, 2.689702e+00, 3.545817e+00,
2.000000e-01	4.266323e-01, 1.770793e+00, 1.430274e+00, 2.304915e+00, 2.166190e+00, 2.254664e+00, 1.739024e+00, 2.881746e-01, 6.373584e-01, 5.350226e-01, 3.395242e-01, 9.272882e-01, 8.698113e-01, 1.592221e+00, 1.620211e+00, 9.473830e-01, 7.052413e-01, 4.647833e-02, 1.657113e+00, 2.017087e+00,
4.000000e-01	3.041397e-01, 1.263154e+00, 1.316042e+00, 2.261167e+00, 2.094121e+00, 1.926962e+00, 1.370016e+00, 2.660972e-01, 3.415152e-01, 6.316260e-01, 2.752866e-01, 6.788675e-01, 1.006626e+00, 1.555834e+00, 1.378436e+00, 5.614273e-01, 9.572037e-01, 4.652160e-02, 1.332391e+00, 1.287029e+00,
6.000000e-01	1.901109e-01, 7.666802e-01, 9.336758e-01, 2.130519e+00, 1.657194e+00, 2.017662e+00, 1.257902e+00, 4.370204e-01, 2.366468e-01, 8.387027e-01, 2.279392e-01, 6.416450e-01, 6.623356e-01, 1.468102e+00, 1.177596e+00, 4.796119e-01, 7.727640e-01, 4.254423e-02, 8.561069e-01, 7.496504e-01,
8.000000e-01	1.761363e-01, 4.883306e-01, 8.614072e-01, 1.487179e+00, 1.688441e+00, 2.086012e+00, 1.177820e+00, 5.916488e-01, 1.500150e-01, 1.320287e+00, 1.434690e-01, 6.323369e-01, 5.417516e-01, 9.094396e-01, 9.362235e-01, 3.380182e-01, 7.171548e-01, 4.560449e-02, 5.150615e-01, 4.992508e-01,
1.000000e+00	1.297250e-01, 2.933380e-01, 5.610648e-01, 1.527132e+00, 1.564281e+00, 1.654421e+00, 9.435441e-01, 8.550550e-01, 7.620739e-02, 1.059626e+00, 1.274895e-01, 8.681998e-01, 5.215797e-01, 8.684182e-01, 1.029059e+00, 2.701802e-01, 4.892288e-01, 1.233017e-01, 2.901625e-01, 2.766094e-01,
1.200000e+00	1.172914e-01, 1.889557e-01, 5.114169e-01, 1.094213e+00, 1.828969e+00, 1.605266e+00, 6.393654e-01, 1.041757e+00, 5.383975e-02, 1.588775e+00, 1.906851e-01, 7.515607e-01, 3.161199e-01, 7.684874e-01, 7.534634e-01, 1.443911e-01, 4.885388e-01, 2.404058e-01, 1.544815e-01, 1.976335e-01,
1.400000e+00	7.304862e-02, 1.225888e-01, 4.065409e-01, 9.046386e-01, 1.620458e+00, 1.825394e+00, 4.239026e-01, 8.947889e-01, 3.146251e-02, 1.346662e+00, 2.225315e-01, 8.385243e-01, 2.169953e-01, 6.275647e-01, 8.223672e-01, 1.160525e-01, 3.183546e-01, 4.198173e-01, 8.858154e-02, 1.064287e-01,
1.600000e+00	4.919696e-02, 6.039530e-02, 2.554805e-01, 6.411360e-01, 1.643647e+00, 1.830148e+00, 2.844757e-01, 9.716924e-01, 2.065132e-02, 1.570844e+00, 2.762327e-01, 7.529661e-01, 1.572279e-01, 4.809114e-01, 7.383183e-01, 8.395817e-02, 2.435602e-01, 5.352771e-01, 4.630969e-02, 6.810636e-02,
1.800000e+00	4.296498e-02, 4.928682e-02, 2.250204e-01, 4.675648e-01, 1.664554e+00, 1.469225e+00, 1.837332e-01, 1.071699e+00, 1.547507e-02, 1.355326e+00, 3.228791e-01, 7.971218e-01, 1.136304e-01, 3.422057e-01, 6.316579e-01, 5.574755e-02, 1.836111e-01, 7.764450e-01, 2.724307e-02, 4.044565e-02,
2.000000e+00	3.199690e-02, 2.944825e-02, 1.715246e-01, 2.993141e-01, 1.473018e+00, 1.679869e+00, 1.252465e-01, 1.102833e+00, 1.569953e-02, 1.431187e+00, 2.753062e-01, 7.866517e-01, 8.719872e-02, 2.527946e-01, 6.127867e-01, 4.384865e-02, 1.109843e-01, 6.558709e-01, 1.743144e-02, 2.490588e-02,
0.000000e+00	1.095891e+00, 1.362350e-01, 1.857867e+00, 1.014261e+00, 2.296497e+00, 1.664135e+00, 6.921388e-01, 3.129472e+00, 3.298181e+00, 1.771767e+00, 1.299952e+00, 3.794793e-01, 3.128640e+00, 1.223731e+00, 2.586166e+00, 2.933174e+00, 1.715665e+00, 3.941472e-01, 7.427812e-01, 1.728369e+00,
2.000000e-01	1.129653e+00, 3.617007e-01, 1.544826e+00, 1.357795e+00, 1.284478e+00, 1.318181e+00, 6.568749e-01, 2.317865e+00, 2.782598e+00, 1.506609e+00, 1.199595e+00, 6.476613e-01, 1.942103e+00, 1.105286e+00, 2.005219e+00, 2.288323e+00, 1.539079e+00, 9.653260e-01, 3.800031e-01, 1.078334e+00,
4.000000e-01	1.137447e+00, 4.814340e-01, 1.547894e+00, 1.409482e+00, 1.072935e+00, 9.686268e-01, 4.805113e-01, 1.844945e+00, 1.661673e+00, 1.114051e+00, 1.123625e+00, 6.775267e-01, 1.348277e+00, 1.263007e+00, 1.167078e+00, 1.732109e+00, 1.268475e+00, 1.138761e+00, 2.446925e-01, 8.706586e-01,
6.000000e-01	1.027988e+00, 5.603979e-01, 1.194064e+00, 1.526536e+00, 8.965501e-01, 1.124443e+00, 6.212664e-01, 1.586093e+00, 1.493524e+00, 9.483347e-01, 9.828253e-01, 6.600060e-01, 1.064829e+00, 1.619298e+00, 1.182041e+00, 1.342900e+00, 1.302611e+00, 1.451855e+00, 1.603904e-01, 1.019768e+00,
8.000000e-01	8.795455e-01, 4.777065e-01, 7.750547e-01, 1.275630e+00, 8.934052e-01, 1.105065e+00, 7.910000e-01, 1.091698e+00, 7.949020e-01, 9.285607e-01, 9.153498e-01, 7.205583e-01, 7.745840e-01, 1.716944e+00, 9.393687e-01, 1.108280e+00, 9.766508e-01, 1.484423e+00, 7.909246e-02, 7.452930e-01,
1.000000e+00	7.940238e-01, 3.090973e-01, 6.054148e-01, 1.017146e+00, 1.080609e+00, 1.128057e+00, 6.600731e-01, 1.137716e+00, 4.325629e-01, 9.025074e-01, 8.374236e-01, 8.396997e-01, 5.005751e-01, 1.762447e+00, 8.851306e-01, 7.604966e-01, 8.315087e-01, 1.628234e+00, 5.961790e-02, 7.027584e-01,
1.200000e+00	5.178931e-01, 1.923277e-01, 4.588564e-01, 9.292987e-01, 1.347221e+00, 9.566471e-01, 6.018635e-01, 1.253050e+00, 2.789775e-01, 9.367090e-01, 6.693426e-01, 7.847726e-01, 3.620796e-01, 1.170247e+00, 7.611190e-01, 7.579689e-01, 5.947880e-01, 1.597631e+00, 2.761841e-02, 5.948705e-01,
1.400000e+00	4.529070e-01, 1.320142e-01, 3.137366e-01, 6.725982e-01, 1.483385e+00, 1.520559e+00, 7.194580e-01, 1.201639e+00, 1.716085e-01, 1.176449e+00, 7.239556e-01, 9.148495e-01, 2.504650e-01, 1.202083e+00, 6.025568e-01, 4.441426e-01, 4.012013e-01, 1.910804e+00, 1.937595e-02, 3.818259e-01,
1.600000e+00	3.451719e-01, 9.199580e-02, 2.678998e-01, 4.955898e-01, 1.509000e+00, 1.582249e+00, 5.391529e-01, 1.015746e+00, 1.148035e-01, 1.295615e+00, 7.858861e-01, 7.698908e-01, 1.664718e-01, 8.927798e-01, 6.531682e-01, 3.506311e-01, 3.171346e-01, 2.075773e+00, 1.274681e-02, 2.559274e-01,
1.800000e+00	3.002451e-01, 5.597139e-02, 1.944067e-01, 3.535120e-01, 1.375682e+00, 1.581545e+00, 5.022870e-01, 1.138189e+00, 6.156437e-02, 1.281476e+00, 6.670902e-01, 8.548866e-01, 1.302701e-01, 7.579782e-01, 7.460422e-01, 2.377665e-01, 1.776169e-01, 1.767920e+00, 7.377032e-03, 1.630453e-01,
2.000000e+00	2.140006e-01, 3.542319e-02, 1.381848e-01, 2.581051e-01, 1.781544e+00, 1.109169e+00, 3.131301e-01, 1.236930e+00, 3.654341e-02, 1.682719e+00, 5.586510e-01, 7.878847e-01, 9.426968e-02, 5.565945e-01, 5.336140e-01, 1.506941e-01, 1.588215e-01, 1.714719e+00, 4.319395e-03, 1.228980e-01,
0.000000e+00	8.146190e-02, 1.246222e+00, 2.195242e+00, 2.967798e+00, 1.827604e+00, 2.212726e+00, 1.240432e+00, 1.449065e+00, 3.390972e+00, 9.425544e-01, 4.547421e-01, 7.515640e-02, 6.610173e-01, 1.823180e+00, 1.388015e+00, 1.827878e+00, 6.822876e-01, 7.478410e-01, 1.843270e-02, 8.193218e-01,
2.000000e-01	2.652633e-01, 9.957271e-01, 1.736405e+00, 2.407439e+00, 1.460929e+00, 2.084690e+00, 1.269670e+00, 9.060640e-01, 1.723545e+00, 1.302316e+00, 5.195050e-01, 1.906369e-01, 6.057027e-01, 1.976973e+00, 1.205533e+00, 1.186925e+00, 7.921559e-01, 8.587179e-01, 1.621508e-01, 7.180827e-01,
4.000000e-01	4.942381e-01, 8.377795e-01, 1.218333e+00, 1.795067e+00, 9.355350e-01, 1.942173e+00, 1.151904e+00, 8.416047e-01, 1.264983e+00, 1.242879e+00, 5.024442e-01, 3.091853e-01, 3.502760e-01, 2.026768e+00, 1.172119e+00, 9.574816e-01, 7.154687e-01, 8.946148e-01, 1.636199e-01, 6.132711e-01,
6.000000e-01	4.203321e-01, 5.886552e-01, 8.578881e-01, 1.730480e+00, 1.244595e+00, 1.600139e+00, 8.359505e-01, 8.276547e-01, 6.834932e-01, 1.419677e+00, 4.103477e-01, 4.701102e-01, 3.235304e-01, 2.086872e+00, 9.483172e-01, 7.248373e-01, 6.212609e-01, 8.906528e-01, 1.352613e-01, 4.264938e-01,
8.000000e-01	2.862191e-01, 3.439476e-01, 6.809510e-01, 1.333755e+00, 1.169505e+00, 2.008032e+00, 9.075728e-01, 1.068997e+00, 3.626456e-01, 1.365368e+00, 3.379064e-01, 4.882767e-01, 2.275195e-01, 2.080343e+00, 8.631116e-01, 5.006443e-01, 5.346828e-01, 9.921599e-01, 7.672795e-02, 3.362611e-01,
1.000000e+00	2.273477e-01, 2.459910e-01, 4.895047e-01, 1.110974e+00, 1.254353e+00, 1.830578e+00, 8.391038e-01, 1.106693e+00, 2.164160e-01, 1.679438e+00, 3.621206e-01, 6.871881e-01, 1.100419e-01, 1.532990e+00, 9.223935e-01, 3.171640e-01, 4.074578e-01, 8.515574e-01, 5.168844e-02, 1.550685e-01,
1.200000e+00	1.797155e-01, 1.174676e-01, 3.651527e-01, 8.796652e-01, 1.766131e+00, 1.864456e+00, 8.417256e-01, 1.182603e+00, 1.305674e-01, 1.640374e+00, 3.515736e-01, 6.782694e-01, 1.134069e-01, 1.045966e+00, 9.416636e-01, 2.743430e-01, 3.195578e-01, 9.285429e-01, 3.157077e-02, 1.050078e-01,
1.400000e+00	1.379760e-01, 1.000031e-01, 3.084297e-01, 6.902314e-01, 1.464517e+00, 1.611398e+00, 6.056507e-01, 1.115307e+00, 7.477276e-02, 1.682149e+00, 4.426327e-01, 8.026108e-01, 6.648839e-02, 8.738818e-01, 7.567105e-01, 1.978219e-01, 2.310102e-01, 1.072866e+00, 1.837678e-02, 6.047872e-02,
1.600000e+00	1.233822e-01, 6.030208e-02, 2.409907e-01, 4.460181e-01, 1.650771e+00, 1.773840e+00, 5.336755e-01, 1.034765e+00, 3.879002e-02, 1.540468e+00, 4.464403e-01, 8.104887e-01, 5.813894e-02, 6.780659e-01, 5.596156e-01, 1.330856e-01, 1.824323e-01, 1.183830e+00, 1.121043e-02, 4.828277e-02,
1.800000e+00	7.731411e-02, 3.855455e-02, 1.768740e-01, 3.577425e-01, 1.925351e+00, 1.606002e+00, 3.669666e-01, 1.235836e+00, 3.556603e-02, 1.598720e+00, 5.009658e-01, 9.380271e-01, 3.497954e-02, 5.791414e-01, 7.027140e-01, 9.339078e-02, 1.330690e-01, 1.036230e+00, 7.023629e-03, 2.674523e-02,
2.000000e+00	4.880413e-02, 2.620820e-02, 1.539651e-01, 2.330968e-01, 1.725679e+00, 1.633942e+00, 2.449110e-01, 1.043974e+00, 1.964546e-02, 1.954517e+00, 5.990561e-01, 7.936869e-01, 3.144802e-02, 3.940377e-01, 6.332295e-01, 6.608214e-02, 1.154248e-01, 1.198402e+00, 3.153764e-03, 1.844773e-02,
0.000000e+00	4.326239e-02, 8.035036e-01, 4.293401e-01, 9.901441e-02, 1.434965e+00, 2.707791e+00, 2.460504e+00, 1.273516e-01, 2.611855e-01, 1.638039e+00, 4.240098e-01, 1.064008e+00, 1.261774e+00, 2.851170e+00, 1.892506e+00, 1.970990e+00, 1.813827e+00, 3.927841e-01, 1.622710e+00, 1.303917e+00,
2.000000e-01	3.096537e-01, 5.715912e-01, 5.857948e-01, 5.816496e-01, 1.573750e+00, 2.262990e+00, 1.565324e+00, 4.664090e-01, 1.488395e-01, 1.109549e+00, 3.504086e-01, 9.892023e-01, 9.962885e-01, 2.388078e+00, 1.315689e+00, 1.484811e+00, 1.297581e+00, 3.928849e-01, 1.108846e+00, 7.990231e-01,
4.000000e-01	4.458794e-01, 3.738622e-01, 7.647188e-01, 7.519229e-01, 1.409373e+00, 2.061863e+00, 1.464311e+00, 7.184590e-01, 1.119739e-01, 7.837593e-01, 2.548645e-01, 1.081643e+00, 9.875607e-01, 1.507262e+00, 1.262213e+00, 1.209299e+00, 1.234838e+00, 2.822661e-01, 6.519264e-01, 5.874232e-01,
6.000000e-01	4.009483e-01, 2.307912e-01, 5.003284e-01, 8.222032e-01, 1.622592e+00, 2.228407e+00, 1.191870e+00, 8.505352e-01, 6.092597e-02, 1.207931e+00, 2.361955e-01, 8.970851e-01, 7.243344e-01, 1.539085e+00, 8.885858e-01, 7.314584e-01, 1.066762e+00, 3.956563e-01, 4.330149e-01, 3.639786e-01,
8.000000e-01	3.113046e-01, 1.099573e-01, 3.915069e-01, 6.291040e-01, 1.156541e+00, 1.802080e+00, 1.012865e+00, 1.081005e+00, 3.807532e-02, 1.186140e+00, 2.288011e-01, 9.395339e-01, 4.965735e-01, 1.049406e+00, 7.634136e-01, 4.925790e-01, 7.007619e-01, 4.249524e-01, 2.384121e-01, 2.260449e-01,
1.000000e+00	1.640800e-01, 9.303986e-02, 3.372754e-01, 4.627840e-01, 1.164623e+00, 1.624321e+00, 7.265373e-01, 8.739461e-01, 2.542448e-02, 1.395107e+00, 2.765931e-01, 9.186186e-01, 3.316119e-01, 9.476145e-01, 7.164981e-01, 3.788144e-01, 5.440103e-01, 5.378604e-01, 1.259769e-01, 1.198337e-01,
1.200000e+00	1.533771e-01, 5.734965e-02, 3.094917e-01, 3.706462e-01, 1.316578e+00, 1.910009e+00, 5.930522e-01, 9.924850e-01, 1.792740e-02, 1.636601e+00, 2.708267e-01, 7.415769e-01, 2.519879e-01, 6.622630e-01, 6.315449e-01, 2.527113e-01, 3.755164e-01, 6.527614e-01, 6.292982e-02, 8.787241e-02,
1.400000e+00	1.288264e-01, 3.429745e-02, 1.910836e-01, 3.066628e-01, 1.997929e+00, 1.562729e+00, 4.151041e-01, 9.188203e-01, 2.199254e-02, 1.532137e+00, 4.030187e-01, 8.481213e-01, 1.659158e-01, 4.569637e-01, 6.026664e-01, 1.725392e-01, 2.951319e-01, 8.033861e-01, 3.951389e-02, 4.688233e-02,
1.600000e+00	9.462937e-02, 2.421188e-02, 1.363875e-01, 1.908413e-01, 1.534572e+00, 1.584171e+00, 2.680181e-01, 1.309297e+00, 2.088841e-02, 1.608954e+00, 3.269954e-01, 8.187658e-01, 1.074944e-01, 3.952665e-01, 5.883951e-01, 1.245430e-01, 1.907805e-01, 7.852389e-01, 2.091554e-02, 3.583244e-02,
1.800000e+00	7.008810e-02, 1.097246e-02, 1.203277e-01, 1.885049e-01, 1.510114e+00, 1.858168e+00, 1.812015e-01, 1.274893e+00, 2.011923e-02, 1.598777e+00, 4.465909e-01, 9.124882e-01, 9.656078e-02, 3.197444e-01, 6.650011e-01, 8.707640e-02, 1.310088e-01, 1.146844e+00, 1.292479e-02, 2.024153e-02,
2.000000e+00	4.846131e-02, 8.409867e-03, 1.228987e-01, 1.188707e-01, 1.733846e+00, 2.029275e+00, 1.419985e-01, 1.211267e+00, 2.459467e-02, 1.760347e+00, 5.096690e-01, 9.811272e-01, 6.947322e-02, 2.382735e-01, 4.907143e-01, 6.951814e-02, 9.021648e-02, 9.894294e-01, 8.229352e-03, 1.171221e-02,
0.000000e+00	1.148609e+00, 9.333830e-01, 7.910981e-01, 2.867181e+00, 5.339310e-01, 6.140643e-01, 2.675113e+00, 4.599896e-01, 1.914488e+00, 5.768319e-01, 2.736923e+00, 2.424067e+00, 2.877364e+00, 3.149011e+00, 1.388689e+00, 2.367435e+00, 1.578122e-01, 7.467511e-01, 1.783097e-01, 7.114186e-01,
2.000000e-01	1.078157e+00, 5.950393e-01, 6.249191e-01, 1.962691e+00, 4.434308e-01, 8.210339e-01, 1.931688e+00, 6.717086e-01, 9.212231e-01, 4.892012e-01, 1.560598e+00, 2.068041e+00, 2.043222e+00, 2.763568e+00, 6.118236e-01, 1.681601e+00, 2.968280e-01, 6.634915e-01, 1.541087e-01, 4.184842e-01,
4.000000e-01	1.101412e+00, 4.530782e-01, 5.195061e-01, 1.624268e+00, 8.210119e-01, 1.083240e+00, 1.447902e+00, 8.380518e-01, 5.919613e-01, 3.203243e-01, 1.364202e+00, 1.510813e+00, 1.590225e+00, 2.792873e+00, 4.103219e-01, 1.328153e+00, 1.919300e-01, 5.646719e-01, 8.085818e-02, 2.251769e-01,
6.000000e-01	8.490504e-01, 3.143888e-01, 2.758019e-01, 1.098011e+00, 1.099987e+00, 1.272965e+00, 1.302802e+00, 8.829225e-01, 3.151479e-01, 3.113298e-01, 9.602754e-01, 1.190830e+00, 9.651544e-01, 2.572675e+00, 3.723049e-01, 9.006449e-01, 1.222249e-01, 5.023112e-01, 4.675214e-02, 1.764035e-01,
8.000000e-01	8.795199e-01, 1.819492e-01, 2.049273e-01, 7.186040e-01, 1.178117e+00, 1.137457e+00, 1.042439e+00, 8.627594e-01, 2.086435e-01, 4.097642e-01, 6.198134e-01, 1.273696e+00, 6.677195e-01, 1.643792e+00, 2.676783e-01, 1.203251e+00, 8.971752e-02, 7.542658e-01, 2.502464e-02, 1.069376e-01,
1.000000e+00	6.965962e-01, 1.375389e-01, 9.620755e-02, 6.453218e-01, 1.390186e+00, 9.399975e-01, 9.848201e-01, 9.885472e-01, 1.229867e-01, 5.721008e-01, 6.754065e-01, 1.096435e+00, 5.855073e-01, 1.421996e+00, 3.196844e-01, 5.608714e-01, 5.821287e-02, 6.936658e-01, 2.181017e-02, 5.770107e-02,
1.200000e+00	5.375827e-01, 9.298380e-02, 7.084731e-02, 3.461237e-01, 1.375434e+00, 1.211612e+00, 8.322959e-01, 1.068355e+00, 7.019929e-02, 8.255010e-01, 6.341290e-01, 9.794300e-01, 3.437078e-01, 1.000446e+00, 3.140369e-01, 5.323121e-01, 3.708279e-02, 7.878786e-01, 1.140907e-02, 3.636047e-02,
1.400000e+00	4.769623e-01, 4.830637e-02, 5.968470e-02, 2.739205e-01, 1.666312e+00, 1.417230e+00, 7.635907e-01, 1.053323e+00, 4.267316e-02, 9.550206e-01, 5.363429e-01, 7.362877e-01, 2.083219e-01, 8.878787e-01, 4.091670e-01, 3.243660e-01, 2.624209e-02, 8.530589e-01, 6.929672e-03, 2.663168e-02,
1.600000e+00	3.316273e-01, 2.704198e-02, 4.552059e-02, 1.905781e-01, 1.504766e+00, 1.411827e+00, 5.215752e-01, 1.147568e+00, 2.819825e-02, 1.383444e+00, 5.654964e-01, 9.274308e-01, 1.728838e-01, 6.070211e-01, 4.021365e-01, 2.105421e-01, 2.122692e-02, 1.093693e+00, 4.432343e-03, 1.560971e-02,
1.800000e+00	2.141016e-01, 2.108102e-02, 4.330278e-02, 1.538763e-01, 1.447811e+00, 1.331070e+00, 3.184874e-01, 9.805630e-01, 1.983284e-02, 1.184748e+00, 5.891241e-01, 9.081201e-01, 1.095129e-01, 5.313062e-01, 4.252639e-01, 1.901680e-01, 1.821575e-02, 1.215732e+00, 2.573419e-03, 9.789770e-03,
2.000000e+00	1.562724e-01, 1.211603e-02, 5.241754e-02, 1.105081e-01, 1.876169e+00, 1.347970e+00, 2.716421e-01, 1.124676e+00, 1.491028e-02, 1.261438e+00, 5.176506e-01, 9.818880e-01, 7.513217e-02, 3.504561e-01, 5.570064e-01, 1.000494e-01, 1.106738e-02, 1.350204e+00, 1.612474e-03, 6.255568e-03,
0.000000e+00	3.443736e-01, 1.678797e+00, 1.391793e+00, 1.015368e+00, 5.998610e-01, 1.109585e-01, 8.901368e-01, 1.931065e-01, 8.115190e-01, 2.485968e+00, 1.595716e+00, 8.927076e-01, 3.244395e+00, 2.041073e+00, 3.034021e-02, 1.640572e+00, 2.718687e+00, 5.593972e-01, 2.717940e+00, 3.536579e-01,
2.000000e-01	5.439441e-01, 1.319810e+00, 7.902331e-01, 7.899832e-01, 8.218376e-01, 3.436772e-01, 9.361822e-01, 1.240701e-01, 5.432208e-01, 2.441738e+00, 1.289945e+00, 5.682127e-01, 2.486069e+00, 2.078031e+00, 2.469147e-01, 1.334902e+00, 1.762045e+00, 4.887113e-01, 2.054471e+00, 2.686932e-01,
4.000000e-01	4.857256e-01, 7.153454e-01, 6.144035e-01, 4.443410e-01, 1.004080e+00, 7.037774e-01, 7.787234e-01, 2.824708e-01, 3.439104e-01, 1.468677e+00, 9.163546e-01, 6.256671e-01, 1.891197e+00, 2.165434e+00, 3.947975e-01, 9.298686e-01, 1.244229e+00, 3.561992e-01, 1.241730e+00, 1.840314e-01,
6.000000e-01	4.554267e-01, 4.192501e-01, 3.108250e-01, 4.218737e-01, 1.134418e+00, 9.448908e-01, 8.604247e-01, 5.810143e-01, 1.596421e-01, 2.242888e+00, 6.528218e-01, 6.173906e-01, 1.438639e+00, 1.582522e+00, 5.314005e-01, 5.311101e-01, 7.592217e-01, 3.054280e-01, 8.220732e-01, 9.730784e-02,
8.000000e-01	3.166062e-01, 3.575453e-01, 2.013210e-01, 3.274751e-01, 1.480229e+00, 8.389191e-01, 7.534861e-01, 6.515837e-01, 1.218189e-01, 1.801818e+00, 5.944268e-01, 8.018843e-01, 1.132716e+00, 1.174429e+00, 6.195192e-01, 3.977106e-01, 5.178259e-01, 2.633874e-01, 4.081634e-01, 6.315391e-02,
1.000000e+00	2.309268e-01, 1.946660e-01, 1.540441e-01, 1.977989e-01, 1.450828e+00, 1.019541e+00, 6.784393e-01, 8.346362e-01, 5.536754e-02, 1.929556e+00, 4.919469e-01, 8.600375e-01, 7.411640e-01, 1.045780e+00, 5.848121e-01, 2.749350e-01, 4.188915e-01, 4.448572e-01, 2.191106e-01, 3.652045e-02,
1.200000e+00	1.991013e-01, 1.214393e-01, 1.212534e-01, 1.965735e-01, 1.693956e+00, 1.260601e+00, 5.610795e-01, 9.671232e-01, 4.637751e-02, 1.766589e+00, 4.146536e-01, 7.702830e-01, 6.714206e-01, 7.653135e-01, 6.506275e-01, 2.274769e-01, 2.279020e-01, 5.230303e-01, 1.285125e-01, 2.353414e-02,
1.400000e+00	1.325691e-01, 8.808778e-02, 8.696121e-02, 1.264053e-01, 1.550300e+00, 1.178500e+00, 4.145030e-01, 1.124528e+00, 3.151049e-02, 1.672674e+00, 3.684245e-01, 8.131104e-01, 4.345926e-01, 6.032808e-01, 6.369603e-01, 1.530358e-01, 2.223724e-01, 6.299247e-01, 6.322422e-02, 1.362636e-02,
1.600000e+00	1.014112e-01, 4.107116e-02, 1.475250e-01, 1.044850e-01, 1.619516e+00, 1.502227e+00, 2.712767e-01, 9.616529e-01, 1.746790e-02, 1.568303e+00, 4.813478e-01, 1.074632e+00, 2.393138e-01, 5.115893e-01, 6.245164e-01, 1.503362e-01, 1.292169e-01, 8.772885e-01, 4.259526e-02, 1.100669e-02,
1.800000e+00	7.527520e-02, 3.080727e-02, 1.139705e-01, 9.050415e-02, 1.645152e+00, 1.441414e+00, 2.143330e-01, 1.138411e+00, 1.631699e-02, 2.132444e+00, 4.921861e-01, 9.646595e-01, 1.863200e-01, 3.988320e-01, 6.059060e-01, 8.023087e-02, 1.024528e-01, 8.094396e-01, 2.669492e-02, 5.730062e-03,
2.000000e+00	5.676129e-02, 2.003176e-02, 9.035179e-02, 6.476418e-02, 2.009372e+00, 1.345246e+00, 1.172332e-01, 1.212302e+00, 1.801028e-02, 1.886934e+00, 4.348529e-01, 9.208954e-01, 1.457348e-01, 3.167988e-01, 5.723849e-01, 6.078400e-02, 7.584191e-02, 1.010509e+00, 1.729375e-02, 3.401888e-03,
0.000000e+00	1.516748e+00, 3.958460e-01, 3.867593e-01, 2.482508e+00, 1.224037e+00, 1.576735e+00, 9.946383e-01, 2.248618e+00, 2.426152e+00, 1.091926e+00, 1.202293e+00, 9.160235e-01, 2.639822e+00, 1.666677e+00, 2.192418e+00, 1.421568e+00, 2.935797e+00, 1.237483e+00, 2.563196e+00, 1.679518e+00,
2.000000e-01	1.326548e+00, 5.706294e-01, 6.333456e-01, 2.916530e+00, 8.646972e-01, 1.443079e+00, 1.042952e+00, 2.249248e+00, 1.041164e+00, 9.045598e-01, 1.173468e+00, 1.018470e+00, 1.750013e+00, 1.566101e+00, 1.440611e+00, 1.272597e+00, 2.302422e+00, 1.430126e+00, 1.428986e+00, 1.011845e+00,
4.000000e-01	1.124813e+00, 4.063232e-01, 7.639907e-01, 2.318545e+00, 7.927024e-01, 1.587911e+00, 9.765138e-01, 1.671606e+00, 6.561415e-01, 6.172600e-01, 1.112780e+00, 8.144878e-01, 1.941594e+00, 1.667107e+00, 1.354122e+00, 1.235202e+00, 1.564539e+00, 1.749260e+00, 7.127074e-01, 8.688200e-01,
6.000000e-01	9.344367e-01, 2.811493e-01, 6.241585e-01, 1.815448e+00, 1.314365e+00, 1.533062e+00, 9.543788e-01, 1.470534e+00, 4.265721e-01, 5.387768e-01, 9.847098e-01, 9.238807e-01, 1.249543e+00, 1.976771e+00, 1.074976e+00, 8.614708e-01, 1.376974e+00, 1.983978e+00, 3.545908e-01, 7.048637e-01,
8.000000e-01	7.203117e-01, 1.777909e-01, 4.983879e-01, 1.450736e+00, 1.506633e+00, 1.445706e+00, 9.158666e-01, 1.302375e+00, 2.347213e-01, 5.713465e-01, 1.081536e+00, 7.740584e-01, 1.094786e+00, 1.954093e+00, 8.887819e-01, 7.786408e-01, 1.116331e+00, 1.999455e+00, 2.872961e-01, 7.863540e-01,
1.000000e+00	6.926161e-01, 9.691753e-02, 4.077661e-01, 1.060788e+00, 1.508355e+00, 1.654792e+00, 7.933534e-01, 1.610936e+00, 1.368330e-01, 6.795473e-01, 7.335838e-01, 9.308230e-01, 6.722680e-01, 1.565684e+00, 7.226487e-01, 5.583694e-01, 6.583336e-01, 2.004732e+00, 1.483416e-01, 6.317779e-01,
1.200000e+00	4.813918e-01, 6.786795e-02, 2.877474e-01, 7.757939e-01, 1.415452e+00, 1.796750e+00, 8.230677e-01, 1.367499e+00, 7.880373e-02, 7.878689e-01, 7.325492e-01, 1.017885e+00, 4.451545e-01, 1.300684e+00, 6.230815e-01, 4.361620e-01, 6.288692e-01, 1.904633e+00, 7.171222e-02, 5.018231e-01,
1.400000e+00	2.828459e-01, 4.492033e-02, 2.308845e-01, 5.546535e-01, 1.536262e+00, 1.574963e+00, 7.243794e-01, 1.114664e+00, 3.772166e-02, 9.556727e-01, 7.036930e-01, 8.923430e-01, 2.911151e-01, 1.046713e+00, 5.944992e-01, 2.657629e-01, 3.836846e-01, 1.807954e+00, 5.979711e-02, 5.071929e-01,
1.600000e+00	2.600370e-01, 3.062014e-02, 1.934559e-01, 3.485775e-01, 1.810100e+00, 1.691887e+00, 4.913320e-01, 1.057741e+00, 2.701882e-02, 1.076886e+00, 6.166669e-01, 8.089106e-01, 2.227127e-01, 8.103841e-01, 4.889875e-01, 1.585901e-01, 2.550546e-01, 1.917970e+00, 2.280317e-02, 2.375667e-01,
1.800000e+00	2.160191e-01, 1.739957e-02, 1.353460e-01, 2.888572e-01, 1.689085e+00, 1.315952e+00, 3.891857e-01, 1.067993e+00, 1.925055e-02, 1.353576e+00, 6.245585e-01, 8.007901e-01, 1.537925e-01, 7.192673e-01, 5.813631e-01, 1.622105e-01, 1.941962e-01, 1.890013e+00, 1.675205e-02, 1.698222e-01,
2.000000e+00	1.511309e-01, 1.036386e-02, 1.003994e-01, 2.001101e-01, 1.799808e+00, 1.580239e+00, 3.058942e-01, 1.081712e+00, 1.045216e-02, 1.258160e+00, 5.839741e-01, 8.834730e-01, 1.171839e-01, 5.515275e-01, 5.967593e-01, 1.139013e-01, 1.214474e-01, 2.104228e+00, 8.868637e-03, 1.107170e-01,
0.000000e+00	2.231772e+00, 1.134137e+00, 5.466248e-01, 2.614382e+00, 2.597042e+00, 1.856298e+00, 8.993489e-01, 3.675355e-01, 1.976039e+00, 1.325733e+00, 9.665288e-01, 9.393033e-01, 1.755085e+00, 3.244103e-01, 1.722050e+00, 6.810517e-01, 2.375994e+00, 1.387251e+00, 2.160198e+00, 1.031571e+00,
2.000000e-01	2.247251e+00, 9.774425e-01, 7.434756e-01, 1.969147e+00, 1.806083e+00, 2.003186e+00, 6.115139e-01, 3.932529e-01, 1.500489e+00, 9.341032e-01, 6.263745e-01, 8.286510e-01, 1.576841e+00, 7.969998e-01, 1.360247e+00, 7.800791e-01, 2.233006e+00, 1.209020e+00, 1.235780e+00, 8.854042e-01,
4.000000e-01	1.430892e+00, 7.574653e-01, 6.367787e-01, 1.890574e+00, 1.483526e+00, 1.634137e+00, 4.965424e-01, 5.719967e-01, 1.066620e+00, 1.090492e+00, 5.543516e-01, 7.093261e-01, 1.296158e+00, 1.172368e+00, 1.250632e+00, 7.976481e-01, 1.443894e+00, 9.272680e-01, 7.095778e-01, 7.131340e-01,
6.000000e-01	1.221572e+00, 5.541070e-01, 5.830165e-01, 1.685164e+00, 1.546792e+00, 1.757831e+00, 5.166735e-01, 6.437752e-01, 5.731545e-01, 1.240955e+00, 4.691107e-01, 6.748079e-01, 9.530504e-01, 1.434353e+00, 9.780320e-01, 5.352219e-01, 1.416163e+00, 7.507010e-01, 3.600458e-01, 4.505719e-01,
8.000000e-01	8.759405e-01, 3.213033e-01, 3.842105e-01, 1.116361e+00, 1.623444e+00, 1.750952e+00, 5.189747e-01, 7.877086e-01, 2.841699e-01, 1.144991e+00, 3.616953e-01, 7.499860e-01, 6.228640e-01, 1.420341e+00, 9.258758e-01, 7.194774e-01, 9.328561e-01, 6.916650e-01, 2.827842e-01, 2.907655e-01,
1.000000e+00	6.075219e-01, 2.461231e-01, 3.835471e-01, 1.133564e+00, 1.937601e+00, 1.676602e+00, 5.304991e-01, 9.053986e-01, 1.647933e-01, 1.191882e+00, 3.447218e-01, 7.090012e-01, 4.924167e-01, 9.450772e-01, 8.664595e-01, 5.320878e-01, 6.087353e-01, 8.698049e-01, 1.743021e-01, 1.833098e-01,
1.200000e+00	4.778358e-01, 1.455132e-01, 3.215972e-01, 7.892027e-01, 1.662298e+00, 1.599503e+00, 4.873053e-01, 1.038022e+00, 1.086423e-01, 1.138769e+00, 3.151877e-01, 7.934107e-01, 3.367621e-01, 7.873583e-01, 5.958905e-01, 3.966305e-01, 4.668139e-01, 8.064732e-01, 8.124780e-02, 9.084678e-02,
1.400000e+00	4.037475e-01, 9.243843e-02, 3.028754e-01, 6.272868e-01, 1.810520e+00, 1.818451e+00, 2.873040e-01, 8.917163e-01, 6.122469e-02, 1.825280e+00, 3.866809e-01, 8.403523e-01, 2.412414e-01, 5.968716e-01, 6.695991e-01, 2.341439e-01, 3.786230e-01, 7.363738e-01, 5.240312e-02, 6.074055e-02,
1.600000e+00	2.849859e-01, 4.914361e-02, 2.213490e-01, 3.677931e-01, 1.453044e+00, 1.905864e+00, 2.176511e-01, 1.137002e+00, 5.200194e-02, 1.308986e+00, 3.535420e-01, 9.197167e-01, 1.375086e-01, 5.204423e-01, 6.317018e-01, 2.039795e-01, 2.728426e-01, 9.417481e-01, 3.311583e-02, 3.172127e-02,
1.800000e+00	2.047834e-01, 3.698371e-02, 1.940992e-01, 3.123232e-01, 1.731885e+00, 1.444883e+00, 1.404507e-01, 1.016711e+00, 3.899854e-02, 1.778420e+00, 4.451226e-01, 8.082516e-01, 1.192670e-01, 3.718790e-01, 6.485174e-01, 1.291173e-01, 2.013801e-01, 1.149671e+00, 1.838748e-02, 2.603768e-02,
2.000000e+00	1.521748e-01, 2.105332e-02, 1.430837e-01, 2.407882e-01, 2.072956e+00, 1.369798e+00, 1.062326e-01, 1.192663e+00, 3.454971e-02, 1.620500e+00, 4.539087e-01, 7.727677e-01, 9.081791e-02, 3.169691e-01, 6.370459e-01, 9.091593e-02, 1.423596e-01, 1.016768e+00, 9.652315e-03, 1.667973e-02,
0.000000e+00	1.021375e+00, 1.107076e+00, 1.514179e+00, 6.600343e-01, 2.316216e+00, 2.177833e+00, 1.589665e+00, 2.012565e+00, 3.004442e+00, 1.134889e+00, 2.970777e-01, 2.456248e+00, 9.946871e-01, 1.573712e+00, 5.758594e-01, 1.522778e+00, 1.991502e+00, 2.389741e-01, 2.403189e+00, 1.883644e+00,
2.000000e-01	1.028022e+00, 1.032383e+00, 1.140105e+00, 3.763726e-01, 1.864966e+00, 1.834181e+00, 1.365257e+00, 1.620115e+00, 1.535370e+00, 1.024427e+00, 4.234636e-01, 1.386887e+00, 9.980017e-01, 1.321202e+00, 3.255360e-01, 9.435049e-01, 1.016392e+00, 7.885405e-01, 1.478347e+00, 1.009237e+00,
4.000000e-01	7.227118e-01, 8.530201e-01, 7.306527e-01, 3.084373e-01, 1.149284e+00, 1.632085e+00, 1.322121e+00, 9.316099e-01, 1.136166e+00, 1.069416e+00, 5.087875e-01, 9.390702e-01, 1.156815e+00, 1.028061e+00, 2.912116e-01, 7.120409e-01, 8.852741e-01, 1.015187e+00, 9.663712e-01, 7.624494e-01,
6.000000e-01	6.348321e-01, 7.185298e-01, 4.134139e-01, 1.891372e-01, 1.408176e+00, 1.665200e+00, 9.435014e-01, 1.122770e+00, 6.746879e-01, 1.339170e+00, 5.218775e-01, 7.763677e-01, 7.428406e-01, 7.463194e-01, 4.083868e-01, 6.236435e-01, 6.507051e-01, 1.078398e+00, 5.879164e-01, 3.900388e-01,
8.000000e-01	4.837053e-01, 4.346289e-01, 2.707421e-01, 1.617151e-01, 1.735075e+00, 1.946348e+00, 6.643684e-01, 9.290697e-01, 3.965744e-01, 1.361636e+00, 4.491622e-01, 8.055311e-01, 5.005731e-01, 7.474926e-01, 4.214897e-01, 3.994998e-01, 4.473936e-01, 1.133898e+00, 3.505739e-01, 2.581357e-01,
1.000000e+00	2.953017e-01, 3.000297e-01, 1.922360e-01, 1.071262e-01, 1.594532e+00, 1.781034e+00, 4.071716e-01, 9.505570e-01, 2.695095e-01, 1.055263e+00, 4.553604e-01, 7.473423e-01, 4.207858e-01, 5.029704e-01, 4.926099e-01, 3.049606e-01, 2.618406e-01, 1.297078e+00, 2.144672e-01, 1.563316e-01,
1.200000e+00	2.774273e-01, 1.639342e-01, 1.070327e-01, 9.625366e-02, 1.669091e+00, 1.603266e+00, 3.241170e-01, 9.724469e-01, 1.780528e-01, 1.476766e+00, 4.446977e-01, 9.160263e-01, 3.250395e-01, 3.819828e-01, 5.231394e-01, 2.437883e-01, 2.019258e-01, 1.302979e+00, 1.164045e-01, 1.102524e-01,
1.400000e+00	2.038292e-01, 9.547187e-02, 9.640364e-02, 6.634807e-02, 1.608670e+00, 1.601917e+00, 2.168984e-01, 8.799508e-01, 1.085408e-01, 1.440598e+00, 5.478329e-01, 8.655216e-01, 2.794350e-01, 2.854518e-01, 5.427141e-01, 1.501978e-01, 1.322133e-01, 1.176027e+00, 7.171391e-02, 6.382853e-02,
1.600000e+00	1.762751e-01, 5.590345e-02, 1.055873e-01, 5.954512e-02, 1.683066e+00, 1.597930e+00, 1.394959e-01, 9.231756e-01, 8.801944e-02, 1.432078e+00, 4.544332e-01, 7.850738e-01, 1.737787e-01, 2.364631e-01, 5.017110e-01, 1.113450e-01, 9.936223e-02, 9.055682e-01, 4.271575e-02, 3.950728e-02,
1.800000e+00	9.811644e-02, 3.390314e-02, 8.960752e-02, 4.871944e-02, 1.754298e+00, 1.709740e+00, 9.996943e-02, 9.920852e-01, 6.622867e-02, 1.804838e+00, 5.577318e-01, 8.248252e-01, 1.222796e-01, 2.035279e-01, 6.234629e-01, 7.198568e-02, 6.789271e-02, 1.249823e+00, 2.163470e-02, 2.535160e-02,
2.000000e+00	9.025180e-02, 2.742406e-02, 8.574137e-02, 3.168781e-02, 1.759488e+00, 1.677525e+00, 7.374834e-02, 1.038789e+00, 6.128047e-02, 1.463300e+00, 5.019870e-01, 9.051606e-01, 8.090030e-02, 1.381990e-01, 5.372668e-01, 5.365933e-02, 6.265599e-02, 1.376556e+00, 1.507610e-02, 1.502401e-02,
0.000000e+00	2.508461e+00, 2.377392e+00, 2.558900e+00, 2.323989e+00, 2.770705e+00, 2.644551e+00, 2.356147e+00, 3.788665e+00, 2.854757e+00, 5.416018e-01, 3.211927e+00, 1.185369e+00, 2.151025e+00, 2.070479e+00, 5.367088e-01, 5.204899e-01, 7.549295e-01, 2.055118e+00, 7.329734e-01, 2.805637e+00,
2.000000e-01	1.581456e+00, 1.942904e+00, 1.495452e+00, 1.696856e+00, 1.975562e+00, 2.264770e+00, 1.937378e+00, 1.966529e+00, 1.687329e+00, 4.931515e-01, 2.172933e+00, 6.343544e-01, 1.793820e+00, 1.341501e+00, 5.568375e-01, 5.628426e-01, 4.953408e-01, 1.972632e+00, 6.926648e-01, 1.643437e+00,
4.000000e-01	1.304516e+00, 1.363259e+00, 7.982294e-01, 1.234515e+00, 1.285346e+00, 2.574903e+00, 1.235132e+00, 1.349699e+00, 8.724980e-01, 3.785640e-01, 1.892274e+00, 3.977472e-01, 1.194661e+00, 1.069667e+00, 7.335500e-01, 7.993439e-01, 3.475346e-01, 2.186089e+00, 5.557805e-01, 1.566592e+00,
6.000000e-01	1.014068e+00, 9.880853e-01, 5.756407e-01, 6.916168e-01, 1.591564e+00, 1.699538e+00, 9.435438e-01, 9.569321e-01, 4.736764e-01, 3.254232e-01, 1.577990e+00, 4.452375e-01, 9.152700e-01, 8.596985e-01, 6.425708e-01, 5.984289e-01, 2.885791e-01, 2.396645e+00, 4.772859e-01, 1.074981e+00,
8.000000e-01	7.140711e-01, 5.448335e-01, 3.922398e-01, 6.458778e-01, 1.731589e+00, 2.131852e+00, 7.814236e-01, 9.105855e-01, 3.656857e-01, 2.522163e-01, 1.369709e+00, 5.282286e-01, 7.126013e-01, 7.715823e-01, 6.378448e-01, 4.974051e-01, 1.675632e-01, 1.701880e+00, 3.236990e-01, 9.524049e-01,
1.000000e+00	5.895685e-01, 3.757157e-01, 2.873445e-01, 4.650969e-01, 1.593167e+00, 1.812485e+00, 5.596942e-01, 8.580705e-01, 2.334645e-01, 2.481008e-01, 1.054103e+00, 5.781057e-01, 4.503005e-01, 5.497865e-01, 7.134741e-01, 3.464899e-01, 1.537596e-01, 1.721562e+00, 1.808922e-01, 9.394106e-01,
1.200000e+00	4.719205e-01, 2.513347e-01, 2.055532e-01, 2.734961e-01, 1.717550e+00, 2.131243e+00, 3.579582e-01, 1.042924e+00, 1.595863e-01, 5.024515e-01, 7.222899e-01, 7.586534e-01, 3.039918e-01, 4.165139e-01, 8.577216e-01, 3.231055e-01, 1.340205e-01, 1.267861e+00, 1.134622e-01, 8.001715e-01,
1.400000e+00	3.210122e-01, 1.571695e-01, 1.809394e-01, 2.748527e-01, 1.689591e+00, 1.392435e+00, 3.106313e-01, 1.117617e+00, 1.363613e-01, 7.155807e-01, 7.463459e-01, 6.553053e-01, 1.544479e-01, 4.019943e-01, 6.396232e-01, 2.115437e-01, 1.185192e-01, 1.301036e+00, 4.814471e-02, 4.536894e-01,
1.600000e+00	2.127735e-01, 1.163869e-01, 1.745716e-01, 2.281657e-01, 1.623908e+00, 1.761541e+00, 2.018438e-01, 1.171438e+00, 7.989535e-02, 1.002594e+00, 6.421742e-01, 8.581715e-01, 1.751680e-01, 2.507750e-01, 7.341764e-01, 1.216770e-01, 7.040256e-02, 1.334568e+00, 3.632605e-02, 2.999699e-01,
1.800000e+00	1.551810e-01, 5.500720e-02, 1.525815e-01, 1.826347e-01, 1.868953e+00, 1.874983e+00, 1.137378e-01, 1.071522e+00, 6.558980e-02, 1.105487e+00, 5.734160e-01, 7.506822e-01, 1.108710e-01, 1.921225e-01, 7.386750e-01, 1.088461e-01, 6.016588e-02, 1.390523e+00, 2.117415e-02, 1.925007e-01,
2.000000e+00	1.260082e-01, 3.875227e-02, 1.572799e-01, 1.469604e-01, 1.434992e+00, 1.931732e+00, 7.065440e-02, 1.096104e+00, 6.421982e-02, 1.214989e+00, 5.719954e-01, 8.828198e-01, 7.703177e-02, 2.089280e-01, 6.422711e-01, 6.568993e-02, 4.514526e-02, 1.610218e+00, 1.203000e-02, 1.024015e-01,
0.000000e+00	2.140574e+00, 2.622785e+00, 2.116046e+00, 2.120274e+00, 1.961016e+00, 2.292602e+00, 7.998613e-01, 3.492721e-02, 7.590882e-01, 1.795973e+00, 1.559584e+00, 7.430352e-01, 3.413949e-01, 3.012956e+00, 8.609006e-01, 2.566275e+00, 9.320213e-01, 2.787413e+00, 2.882262e+00, 1.915485e+00,
2.000000e-01	1.468318e+00, 1.648109e+00, 1.045818e+00, 2.010672e+00, 1.831375e+00, 2.143458e+00, 8.213958e-01, 2.428120e-02, 9.061082e-01, 1.323379e+00, 1.209542e+00, 2.913536e-01, 6.682022e-01, 2.558550e+00, 8.186048e-01, 2.313638e+00, 7.717507e-01, 2.073239e+00, 1.759056e+00, 1.620263e+00,
4.000000e-01	1.229471e+00, 1.105001e+00, 7.419383e-01, 1.017551e+00, 1.463141e+00, 2.551740e+00, 6.236339e-01, 8.465798e-02, 9.900198e-01, 9.418089e-01, 6.381724e-01, 3.454518e-01, 1.013444e+00, 1.865051e+00, 9.051790e-01, 1.615061e+00, 4.057010e-01, 1.814907e+00, 1.019777e+00, 1.063747e+00,
6.000000e-01	1.435018e+00, 9.131552e-01, 5.634285e-01, 9.838041e-01, 1.481044e+00, 2.226095e+00, 7.491720e-01, 2.805759e-01, 9.063893e-01, 6.698881e-01, 6.039127e-01, 4.440528e-01, 7.458184e-01, 1.767938e+00, 7.966891e-01, 1.649491e+00, 4.300031e-01, 1.232553e+00, 6.620556e-01, 8.615322e-01,
8.000000e-01	1.398420e+00, 5.759962e-01, 5.054140e-01, 7.156027e-01, 1.188451e+00, 2.013336e+00, 7.954090e-01, 5.142406e-01, 9.378386e-01, 5.117702e-01, 3.817477e-01, 6.375878e-01, 6.247397e-01, 1.250608e+00, 7.165587e-01, 1.138359e+00, 2.967372e-01, 1.018910e+00, 4.863020e-01, 7.720506e-01,
1.000000e+00	1.304125e+00, 4.906157e-01, 2.882327e-01, 5.266226e-01, 1.075139e+00, 2.182280e+00, 5.766654e-01, 6.846281e-01, 1.076049e+00, 3.904611e-01, 3.203323e-01, 7.532178e-01, 4.347599e-01, 7.979732e-01, 8.022750e-01, 1.101152e+00, 2.278846e-01, 8.638723e-01, 3.272568e-01, 6.682469e-01,
1.200000e+00	1.100637e+00, 4.194669e-01, 2.641453e-01, 4.132629e-01, 1.100769e+00, 1.644431e+00, 4.174011e-01, 8.936748e-01, 1.021300e+00, 3.125367e-01, 2.605694e-01, 7.164658e-01, 3.490223e-01, 6.626475e-01, 6.436887e-01, 8.209062e-01, 1.805363e-01, 8.780730e-01, 1.707526e-01, 5.448818e-01,
1.400000e+00	7.634582e-01, 3.713015e-01, 1.875766e-01, 3.306028e-01, 9.055755e-01, 9.989732e-01, 3.313271e-01, 1.008161e+00, 1.004219e+00, 2.822816e-01, 3.245488e-01, 7.012532e-01, 2.584653e-01, 5.713829e-01, 6.828117e-01, 8.005973e-01, 1.489897e-01, 7.754452e-01, 9.160246e-02, 5.512052e-01,
1.600000e+00	7.491809e-01, 2.774272e-01, 2.305607e-01, 2.887255e-01, 1.241160e+00, 8.789463e-01, 2.564279e-01, 9.585729e-01, 7.446894e-01, 2.934442e-01, 2.859502e-01, 7.964968e-01, 1.378178e-01, 3.699197e-01, 7.853476e-01, 5.118862e-01, 1.030055e-01, 1.046093e+00, 5.424265e-02, 4.389312e-01,
1.800000e+00	4.791444e-01, 2.552516e-01, 1.919641e-01, 2.157371e-01, 1.222972e+00, 7.822626e-01, 1.702510e-01, 1.036165e+00, 6.344009e-01, 6.174827e-01, 3.241316e-01, 7.855651e-01, 8.952790e-02, 3.176391e-01, 6.170584e-01, 4.004381e-01, 9.093073e-02, 9.108597e-01, 3.870105e-02, 2.701252e-01,
2.000000e+00	3.105432e-01, 1.527685e-01, 1.416242e-01, 1.861333e-01, 1.405353e+00, 6.654281e-01, 1.175959e-01, 9.442301e-01, 4.122228e-01, 7.997307e-01, 3.713309e-01, 7.999929e-01, 9.495082e-02, 2.286764e-01, 6.608801e-01, 2.949726e-01, 7.698644e-02, 9.657399e-01, 1.772391e-02, 1.644951e-01,
0.000000e+00	8.780458e-01, 9.793237e-01, 2.103000e+00, 2.882071e+00, 6.804354e-01, 2.759975e-01, 1.746597e+00, 2.436915e+00, 2.723766e-01, 1.448271e+00, 1.849313e+00, 2.218035e+00, 9.933061e-01, 1.317506e+00, 8.680947e-04, 2.115301e+00, 1.895145e-01, 1.525548e+00, 1.820641e+00, 2.801044e+00,
2.000000e-01	9.699227e-01, 6.190772e-01, 1.418463e+00, 1.641074e+00, 1.078923e+00, 5.884576e-01, 1.450276e+00, 2.000733e+00, 6.092635e-01, 1.408275e+00, 1.626782e+00, 1.582278e+00, 1.003517e+00, 1.512263e+00, 2.128157e-03, 1.803397e+00, 1.353982e-01, 1.717941e+00, 1.019093e+00, 1.814837e+00,
4.000000e-01	9.407494e-01, 3.944505e-01, 6.908332e-01, 1.236789e+00, 1.019270e+00, 6.983265e-01, 1.494174e+00, 1.652257e+00, 6.766645e-01, 1.088115e+00, 1.204181e+00, 1.090058e+00, 7.496378e-01, 1.619107e+00, 1.552820e-02, 1.321856e+00, 1.040205e-01, 1.688902e+00, 6.969303e-01, 1.523927e+00,
6.000000e-01	8.246605e-01, 3.196220e-01, 4.270213e-01, 8.042958e-01, 1.168109e+00, 7.820037e-01, 1.148959e+00, 1.355723e+00, 4.191131e-01, 8.696203e-01, 1.119503e+00, 1.075169e+00, 7.131085e-01, 1.161446e+00, 5.943411e-02, 9.725806e-01, 6.683399e-02, 2.111619e+00, 3.766296e-01, 1.247269e+00,
8.000000e-01	6.668855e-01, 1.655945e-01, 2.453472e-01, 7.562471e-01, 1.347592e+00, 1.143835e+00, 8.439228e-01, 1.278606e+00, 3.286176e-01, 6.159645e-01, 9.124881e-01, 1.150033e+00, 5.031062e-01, 8.388663e-01, 1.539313e-01, 7.613024e-01, 3.909901e-02, 1.720164e+00, 2.178652e-01, 8.328024e-01,
1.000000e+00	5.899110e-01, 1.055924e-01, 1.576844e-01, 4.520993e-01, 1.391304e+00, 1.225292e+00, 6.966447e-01, 1.120160e+00, 2.668724e-01, 3.551068e-01, 9.571694e-01, 9.727582e-01, 2.939990e-01, 7.777247e-01, 2.409628e-01, 6.749807e-01, 2.924107e-02, 1.907757e+00, 1.240385e-01, 7.093990e-01,
1.200000e+00	3.636460e-01, 6.607365e-02, 1.129125e-01, 2.690820e-01, 1.437152e+00, 1.610199e+00, 3.964472e-01, 1.261134e+00, 1.968988e-01, 3.740537e-01, 9.660793e-01, 9.033627e-01, 2.315884e-01, 6.185080e-01, 2.647655e-01, 4.452221e-01, 1.884573e-02, 2.176090e+00, 7.248117e-02, 7.862946e-01,
1.400000e+00	3.106742e-01, 4.616983e-02, 6.406637e-02, 2.459746e-01, 1.545367e+00, 1.265077e+00, 2.977706e-01, 1.239284e+00, 1.446637e-01, 4.237595e-01, 8.411813e-01, 9.675545e-01, 1.239815e-01, 5.106978e-01, 3.918245e-01, 3.189076e-01, 1.309114e-02, 2.219919e+00, 4.455253e-02, 6.199641e-01,
1.600000e+00	2.845095e-01, 2.994733e-02, 5.410345e-02, 1.593349e-01, 1.720943e+00, 1.585491e+00, 2.583662e-01, 1.216885e+00, 7.966943e-02, 5.568476e-01, 7.113805e-01, 7.981108e-01, 9.823639e-02, 3.487773e-01, 4.576701e-01, 2.050403e-01, 1.133125e-02, 1.706551e+00, 3.046175e-02, 5.569940e-01,
1.800000e+00	1.951238e-01, 2.004932e-02, 4.670763e-02, 1.148887e-01, 1.689087e+00, 1.427792e+00, 1.345993e-01, 1.262576e+00, 7.622615e-02, 6.917419e-01, 6.642680e-01, 8.980623e-01, 6.568832e-02, 2.437996e-01, 4.054825e-01, 1.626441e-01, 8.686802e-03, 2.036191e+00, 1.606000e-02, 3.894579e-01,
2.000000e+00	1.273219e-01, 1.258684e-02, 4.792619e-02, 7.550503e-02, 1.500622e+00, 1.241228e+00, 1.118725e-01, 1.236631e+00, 5.993604e-02, 8.722395e-01, 7.049003e-01, 9.122067e-01, 7.524048e-02, 2.391576e-01, 5.211827e-01, 1.137077e-01, 8.628972e-03, 2.079164e+00, 7.936636e-03, 2.628097e-01,
0.000000e+00	5.632316e-01, 2.512119e+00, 1.863041e+00, 2.833968e+00, 1.616576e+00, 6.313821e-03, 3.129997e+00, 1.224214e+00, 4.527631e-01, 2.873149e+00, 2.531840e+00, 2.319743e+00, 2.114795e+00, 2.372786e+00, 2.178229e+00, 8.085367e-01, 1.527374e+00, 1.188571e+00, 2.495107e+00, 2.960152e+00,
2.000000e-01	3.731773e-01, 1.621345e+00, 1.449021e+00, 2.363391e+00, 1.987604e+00, 3.306839e-01, 2.070713e+00, 8.261055e-01, 2.640616e-01, 2.313800e+00, 1.678597e+00, 1.152864e+00, 1.765441e+00, 2.980124e+00, 1.853597e+00, 5.686625e-01, 1.224050e+00, 1.316200e+00, 2.059074e+00, 2.008060e+00,
4.000000e-01	3.922788e-01, 9.084995e-01, 1.114328e+00, 2.006068e+00, 1.998199e+00, 5.541751e-01, 1.667620e+00, 6.098223e-01, 1.760071e-01, 1.966287e+00, 1.488364e+00, 9.192104e-01, 1.570015e+00, 2.609815e+00, 1.099786e+00, 4.301665e-01, 1.182207e+00, 8.086814e-01, 1.228827e+00, 1.059181e+00,
6.000000e-01	2.295100e-01, 5.321729e-01, 7.610070e-01, 1.565214e+00, 1.690982e+00, 7.711120e-01, 1.701321e+00, 7.993484e-01, 9.303093e-02, 1.827421e+00, 1.179301e+00, 9.680206e-01, 1.258021e+00, 2.361846e+00, 9.026886e-01, 2.730238e-01, 8.399966e-01, 6.864126e-01, 7.476031e-01, 5.957678e-01,
8.000000e-01	1.637055e-01, 3.234082e-01, 6.203781e-01, 1.413543e+00, 2.218939e+00, 8.470076e-01, 1.238521e+00, 8.486040e-01, 6.066264e-02, 1.891334e+00, 7.250900e-01, 8.049876e-01, 9.686555e-01, 2.070349e+00, 6.236293e-01, 2.149217e-01, 6.465956e-01, 8.995428e-01, 5.016244e-01, 4.021651e-01,
1.000000e+00	1.281137e-01, 2.442846e-01, 3.499734e-01, 8.136066e-01, 1.823763e+00, 1.022098e+00, 1.035553e+00, 9.977746e-01, 2.888843e-02, 2.037630e+00, 5.825404e-01, 8.273867e-01, 6.605369e-01, 1.324556e+00, 6.745363e-01, 1.467650e-01, 4.957200e-01, 9.075420e-01, 2.073056e-01, 3.266949e-01,
1.200000e+00	8.453122e-02, 1.629809e-01, 2.628902e-01, 6.121442e-01, 1.751416e+00, 1.136285e+00, 8.940825e-01, 9.548761e-01, 2.228946e-02, 2.023424e+00, 6.657166e-01, 7.406523e-01, 3.932490e-01, 1.114026e+00, 6.434634e-01, 1.030065e-01, 3.392341e-01, 9.322162e-01, 1.490050e-01, 1.466241e-01,
1.400000e+00	7.728513e-02, 9.603019e-02, 2.190158e-01, 5.068738e-01, 1.619779e+00, 1.262573e+00, 8.631482e-01, 1.030968e+00, 1.153880e-02, 1.731386e+00, 4.976308e-01, 8.650287e-01, 2.989167e-01, 9.322405e-01, 6.316832e-01, 6.450827e-02, 2.403661e-01, 8.108147e-01, 8.619655e-02, 8.256795e-02,
1.600000e+00	6.190510e-02, 6.061728e-02, 1.622610e-01, 3.122231e-01, 1.871642e+00, 1.267704e+00, 5.206191e-01, 1.105661e+00, 6.214920e-03, 2.191329e+00, 4.689809e-01, 7.775702e-01, 2.083062e-01, 7.734215e-01, 6.517167e-01, 4.787213e-02, 1.616737e-01, 1.012259e+00, 5.123811e-02, 5.784014e-02,
1.800000e+00	4.319041e-02, 3.239633e-02, 1.303752e-01, 2.605551e-01, 1.596187e+00, 1.409421e+00, 3.904837e-01, 1.038411e+00, 5.080154e-03, 2.076582e+00, 4.345982e-01, 9.060430e-01, 1.560185e-01, 5.713223e-01, 5.705684e-01, 3.423788e-02, 1.408223e-01, 1.242383e+00, 2.976523e-02, 4.192385e-02,
2.000000e+00	2.412036e-02, 2.490718e-02, 1.114074e-01, 1.919341e-01, 1.561004e+00, 1.499651e+00, 2.437224e-01, 1.015082e+00, 4.411887e-03, 1.476285e+00, 5.105998e-01, 7.062223e-01, 1.302602e-01, 4.007744e-01, 6.401496e-01, 3.105657e-02, 9.123638e-02, 1.107198e+00, 1.913074e-02, 2.529477e-02,
0.000000e+00	1.585482e+00, 2.094831e+00, 1.761673e+00, 1.823110e-01, 2.952700e-01, 6.236078e-01, 4.130797e-01, 2.278701e+00, 1.944505e+00, 1.179233e+00, 3.665766e-01, 2.260718e+00, 4.553781e-01, 3.091969e-01, 5.773639e-01, 2.459361e+00, 1.739496e+00, 1.146903e+00, 4.378319e-01, 2.987071e+00,
2.000000e-01	1.617565e+00, 1.683721e+00, 1.001597e+00, 1.662875e-01, 2.168297e-01, 4.440655e-01, 2.808251e-01, 1.552257e+00, 2.205067e+00, 8.632696e-01, 4.498927e-01, 1.298558e+00, 4.066087e-01, 6.564972e-01, 4.309682e-01, 2.340095e+00, 1.233250e+00, 1.191088e+00, 4.770079e-01, 1.899257e+00,
4.000000e-01	1.369533e+00, 1.228218e+00, 6.071257e-01, 1.145378e-01, 1.759281e-01, 4.293731e-01, 2.408407e-01, 8.557896e-01, 1.638263e+00, 6.951146e-01, 5.393135e-01, 8.518297e-01, 3.030944e-01, 6.316148e-01, 3.583969e-01, 1.809824e+00, 8.045116e-01, 1.256077e+00, 4.585437e-01, 1.363129e+00,
6.000000e-01	1.315254e+00, 1.145335e+00, 3.644932e-01, 9.051270e-02, 1.118116e-01, 3.041003e-01, 2.157801e-01, 7.421376e-01, 1.178347e+00, 5.903497e-01, 4.240984e-01, 5.406636e-01, 1.864844e-01, 5.917103e-01, 3.644936e-01, 1.107724e+00, 4.584707e-01, 1.396354e+00, 4.585140e-01, 1.195902e+00,
8.000000e-01	1.322841e+00, 9.182253e-01, 2.610992e-01, 5.664049e-02, 1.296290e-01, 3.102146e-01, 1.370270e-01, 7.963966e-01, 1.250029e+00, 4.888948e-01, 3.054299e-01, 5.149761e-01, 1.819366e-01, 4.341092e-01, 5.880021e-01, 1.316021e+00, 3.593348e-01, 1.086570e+00, 3.289610e-01, 9.643535e-01,
1.000000e+00	1.135020e+00, 7.823474e-01, 1.732879e-01, 5.472360e-02, 1.637973e-01, 1.616129e-01, 8.591353e-02, 6.155926e-01, 1.198566e+00, 3.338947e-01, 2.657268e-01, 6.118606e-01, 1.433320e-01, 3.514522e-01, 7.161922e-01, 1.006888e+00, 2.464522e-01, 9.784725e-01, 2.544414e-01, 8.238303e-01,
1.200000e+00	7.020262e-01, 8.052471e-01, 1.581505e-01, 5.861259e-02, 1.818043e-01, 1.961115e-01, 6.590651e-02, 8.735801e-01, 9.412375e-01, 2.204192e-01, 2.646421e-01, 6.525906e-01, 9.328816e-02, 2.220408e-01, 7.357191e-01, 9.408357e-01, 2.075362e-01, 7.553751e-01, 1.513837e-01, 7.190878e-01,
1.400000e+00	6.693160e-01, 5.723207e-01, 1.581140e-01, 6.066697e-02, 2.435205e-01, 1.618321e-01, 4.499989e-02, 9.793067e-01, 1.080696e+00, 1.931523e-01, 1.850615e-01, 7.280291e-01, 8.476463e-02, 1.963835e-01, 4.970774e-01, 7.169889e-01, 1.331000e-01, 7.393745e-01, 1.488724e-01, 6.438163e-01,
1.600000e+00	6.520421e-01, 5.989093e-01, 1.370079e-01, 5.916536e-02, 3.835891e-01, 1.162906e-01, 2.865250e-02, 8.681286e-01, 9.131274e-01, 3.121130e-01, 2.446524e-01, 6.602552e-01, 5.210596e-02, 1.635010e-01, 7.240877e-01, 4.700825e-01, 1.142042e-01, 7.614699e-01, 6.874027e-02, 5.036015e-01,
1.800000e+00	4.644091e-01, 4.379238e-01, 1.352334e-01, 7.396255e-02, 6.438302e-01, 1.099161e-01, 2.377267e-02, 8.381245e-01, 7.875889e-01, 4.089623e-01, 2.620882e-01, 7.276249e-01, 4.461219e-02, 1.505196e-01, 5.910140e-01, 2.690140e-01, 9.560675e-02, 7.940133e-01, 5.615606e-02, 3.833141e-01,
2.000000e+00	3.017067e-01, 2.872394e-01, 1.304413e-01, 6.855092e-02, 7.471713e-01, 6.215405e-02, 1.497814e-02, 8.225218e-01, 5.927410e-01, 8.324902e-01, 2.904876e-01, 7.047161e-01, 2.862396e-02, 1.031371e-01, 7.368527e-01, 2.560767e-01, 7.001229e-02, 7.886071e-01, 3.217997e-02, 1.828147e-01,
0.000000e+00	2.272110e+00, 1.026951e+00, 1.810702e+00, 2.633610e+00, 2.013683e+00, 4.120232e-01, 3.356363e-01, 4.300150e-02, 6.556905e-01, 9.482020e-01, 7.798895e-01, 3.162869e-01, 2.163225e+00, 2.512909e+00, 2.604504e+00, 2.562194e+00, 2.011363e-01, 8.379300e-01, 1.649315e+00, 1.830480e+00,
2.000000e-01	2.244723e+00, 9.059543e-01, 1.632701e+00, 2.415412e+00, 1.838292e+00, 6.222793e-01, 4.254064e-01, 2.309669e-01, 8.421328e-01, 8.214604e-01, 4.718606e-01, 3.249473e-01, 2.168122e+00, 2.640228e+00, 1.880552e+00, 2.595809e+00, 4.798518e-01, 1.019361e+00, 1.007334e+00, 1.213471e+00,
4.000000e-01	1.709568e+00, 6.369952e-01, 1.317881e+00, 2.558953e+00, 1.591722e+00, 9.685666e-01, 5.136324e-01, 5.072208e-01, 5.896473e-01, 7.588137e-01, 3.581415e-01, 4.783124e-01, 1.257064e+00, 2.855817e+00, 1.208408e+00, 1.716442e+00, 5.877566e-01, 7.369327e-01, 6.562060e-01, 7.937611e-01,
6.000000e-01	1.674432e+00, 3.859414e-01, 1.012036e+00, 2.565649e+00, 1.668738e+00, 1.024572e+00, 5.811894e-01, 6.243345e-01, 3.814664e-01, 5.181940e-01, 2.678941e-01, 6.613633e-01, 1.247525e+00, 2.100152e+00, 1.191845e+00, 1.531309e+00, 7.118854e-01, 5.346424e-01, 3.374204e-01, 6.783014e-01,
8.000000e-01	1.285550e+00, 2.276718e-01, 8.592617e-01, 1.588833e+00, 1.958801e+00, 1.094813e+00, 5.322824e-01, 7.477339e-01, 2.369019e-01, 4.283832e-01, 2.296121e-01, 7.162869e-01, 8.339075e-01, 2.293196e+00, 1.079348e+00, 1.227498e+00, 7.090107e-01, 5.719301e-01, 2.000406e-01, 6.494789e-01,
1.000000e+00	1.270835e+00, 1.562177e-01, 6.752497e-01, 1.771796e+00, 1.643655e+00, 1.234889e+00, 6.358476e-01, 8.430226e-01, 1.458289e-01, 6.015957e-01, 2.916831e-01, 9.180729e-01, 5.656824e-01, 1.907431e+00, 1.012178e+00, 1.097918e+00, 7.515489e-01, 7.773444e-01, 1.029351e-01, 4.630538e-01,
1.200000e+00	1.167376e+00, 1.009907e-01, 5.709267e-01, 1.188121e+00, 1.750090e+00, 1.340767e+00, 7.964221e-01, 9.660181e-01, 7.918496e-02, 7.632646e-01, 2.883539e-01, 7.811281e-01, 3.575627e-01, 1.186323e+00, 8.794697e-01, 9.004224e-01, 5.118016e-01, 7.309446e-01, 8.918973e-02, 2.881263e-01,
1.400000e+00	6.909631e-01, 5.766127e-02, 4.460373e-01, 1.017272e+00, 1.544590e+00, 1.326804e+00, 6.450620e-01, 9.895337e-01, 1.067408e-01, 8.913953e-01, 2.926635e-01, 8.161783e-01, 2.938026e-01, 1.057205e+00, 6.958230e-01, 6.914414e-01, 3.447498e-01, 8.051369e-01, 3.657762e-02, 1.659655e-01,
1.600000e+00	7.217275e-01, 3.710885e-02, 3.196995e-01, 7.159152e-01, 1.518489e+00, 1.482678e+00, 5.790276e-01, 1.066369e+00, 1.076655e-01, 1.116606e+00, 4.015707e-01, 8.719849e-01, 2.144951e-01, 8.609034e-01, 8.454392e-01, 6.320944e-01, 2.819392e-01, 9.358869e-01, 2.516874e-02, 1.066589e-01,
1.800000e+00	5.394019e-01, 2.205615e-02, 2.534375e-01, 4.849362e-01, 1.499820e+00, 1.198454e+00, 4.228176e-01, 1.010912e+00, 9.758566e-02, 1.288384e+00, 3.713744e-01, 7.675380e-01, 1.362855e-01, 6.750543e-01, 5.115782e-01, 5.047468e-01, 2.237405e-01, 9.426466e-01, 1.739290e-02, 5.948182e-02,
2.000000e+00	4.836019e-01, 1.407398e-02, 2.244009e-01, 3.173649e-01, 1.684413e+00, 1.203844e+00, 3.144328e-01, 8.914548e-01, 1.071289e-01, 1.397338e+00, 4.403687e-01, 8.339046e-01, 9.831671e-02, 5.104973e-01, 6.548052e-01, 3.226797e-01, 1.568803e-01, 1.048245e+00, 8.969521e-03, 3.642632e-02,
0.000000e+00	2.190675e+00, 3.156045e+00, 2.552664e-01, 2.665340e-02, 5.057768e-01, 4.857377e-01, 2.409461e+00, 2.595208e+00, 2.585762e+00, 2.108691e+00, 6.934681e-01, 3.227533e+00, 6.145702e-01, 2.598669e-01, 2.474991e+00, 2.318325e+00, 2.831363e+00, 4.769020e-01, 2.138833e-01, 8.493674e-02,
2.000000e-01	1.882992e+00, 2.251978e+00, 5.365794e-01, 4.403883e-01, 4.134573e-01, 4.617017e-01, 1.505426e+00, 1.756261e+00, 2.041418e+00, 1.791069e+00, 7.918408e-01, 1.929813e+00, 5.273817e-01, 8.281107e-01, 1.479194e+00, 2.285269e+00, 2.376051e+00, 8.742642e-01, 2.999310e-01, 6.117446e-02,
4.000000e-01	1.822159e+00, 1.647807e+00, 5.329284e-01, 7.804606e-01, 2.831913e-01, 3.457231e-01, 1.341473e+00, 1.229857e+00, 1.855354e+00, 1.449788e+00, 6.710619e-01, 1.222863e+00, 3.558991e-01, 1.030162e+00, 8.632606e-01, 1.492247e+00, 1.671728e+00, 1.131497e+00, 4.019586e-01, 2.362694e-01,
6.000000e-01	1.455757e+00, 1.324687e+00, 5.057231e-01, 7.756624e-01, 2.095331e-01, 3.074993e-01, 8.858462e-01, 7.611482e-01, 1.363004e+00, 9.909590e-01, 5.802110e-01, 7.446502e-01, 2.663940e-01, 1.552429e+00, 1.031944e+00, 1.287117e+00, 1.212653e+00, 1.121120e+00, 4.430976e-01, 3.950885e-01,
8.000000e-01	1.251916e+00, 1.188169e+00, 5.283407e-01, 6.545121e-01, 2.776808e-01, 2.368282e-01, 7.817036e-01, 6.426780e-01, 8.793787e-01, 8.946949e-01, 3.883787e-01, 5.809769e-01, 1.883276e-01, 1.585102e+00, 7.840887e-01, 1.204849e+00, 1.042965e+00, 8.222833e-01, 3.253715e-01, 4.814387e-01,
1.000000e+00	1.118772e+00, 6.208723e-01, 4.430259e-01, 6.470154e-01, 6.547661e-01, 3.775697e-01, 8.447774e-01, 5.470166e-01, 5.609307e-01, 7.569265e-01, 4.168613e-01, 5.763079e-01, 1.370705e-01, 1.658942e+00, 9.589683e-01, 1.122944e+00, 8.310264e-01, 8.158370e-01, 2.269134e-01, 4.660957e-01,
1.200000e+00	1.244010e+00, 4.647841e-01, 3.329175e-01, 4.946871e-01, 9.536491e-01, 6.766269e-01, 6.995836e-01, 7.513562e-01, 3.905978e-01, 6.890684e-01, 3.514769e-01, 7.452253e-01, 1.236469e-01, 1.168289e+00, 7.953252e-01, 8.908180e-01, 4.787265e-01, 6.386823e-01, 1.630028e-01, 3.632294e-01,
1.400000e+00	9.328619e-01, 2.907960e-01, 2.907187e-01, 3.206118e-01, 1.273917e+00, 7.820180e-01, 7.614815e-01, 8.873541e-01, 2.171734e-01, 7.299787e-01, 2.786682e-01, 6.669936e-01, 8.571449e-02, 1.094247e+00, 6.638951e-01, 8.523534e-01, 3.793710e-01, 6.923457e-01, 1.053700e-01, 3.229275e-01,
1.600000e+00	5.925348e-01, 1.838605e-01, 2.664801e-01, 2.960148e-01, 1.152145e+00, 1.024025e+00, 5.676116e-01, 9.754074e-01, 2.091011e-01, 8.307269e-01, 3.258102e-01, 7.763389e-01, 6.518553e-02, 7.459684e-01, 7.109353e-01, 5.539743e-01, 2.813965e-01, 9.103369e-01, 5.362672e-02, 1.557937e-01,
1.800000e+00	4.227175e-01, 9.353252e-02, 1.944600e-01, 2.613347e-01, 1.360271e+00, 1.119628e+00, 3.830547e-01, 9.043252e-01, 1.490511e-01, 1.056036e+00, 3.137671e-01, 8.241223e-01, 4.215139e-02, 7.176887e-01, 7.165624e-01, 3.980076e-01, 1.968298e-01, 8.642405e-01, 3.383958e-02, 9.239929e-02,
2.000000e+00	3.774747e-01, 7.062975e-02, 1.510838e-01, 2.067730e-01, 1.623973e+00, 1.242594e+00, 2.922176e-01, 9.088384e-01, 9.351070e-02, 1.146388e+00, 3.576375e-01, 7.945944e-01, 3.895914e-02, 4.364258e-01, 5.976259e-01, 2.371554e-01, 1.621057e-01, 8.504382e-01, 1.860917e-02, 6.263070e-02,
0.000000e+00	1.342207e+00, 2.128840e+00, 4.894742e-01, 1.630854e+00, 2.260825e+00, 9.823377e-02, 1.135372e+00, 4.811016e-01, 3.138669e+00, 1.202220e+00, 4.128739e-01, 7.952359e-01, 1.241181e+00, 2.531256e+00, 1.347612e+00, 2.470337e-01, 9.167409e-01, 8.648527e-01, 2.558715e-01, 3.227873e+00,
2.000000e-01	1.028069e+00, 1.448447e+00, 5.737940e-01, 1.570216e+00, 2.081159e+00, 4.195299e-01, 9.121283e-01, 3.329577e-01, 1.545373e+00, 1.170395e+00, 2.885908e-01, 5.070267e-01, 1.099142e+00, 1.743253e+00, 1.143448e+00, 3.196373e-01, 9.365045e-01, 6.977876e-01, 2.891170e-01, 1.805079e+00,
4.000000e-01	6.239143e-01, 1.066743e+00, 5.945804e-01, 1.318921e+00, 1.577919e+00, 6.290183e-01, 1.007127e+00, 2.456100e-01, 8.798491e-01, 6.564002e-01, 1.719887e-01, 5.080998e-01, 7.491020e-01, 1.660654e+00, 1.038736e+00, 2.900108e-01, 9.758713e-01, 5.562726e-01, 3.527949e-01, 1.239519e+00,
6.000000e-01	5.031044e-01, 7.863911e-01, 5.202958e-01, 1.004799e+00, 1.633064e+00, 6.298495e-01, 7.956476e-01, 4.351409e-01, 6.217521e-01, 1.086596e+00, 1.660899e-01, 4.694462e-01, 5.311111e-01, 1.344610e+00, 7.922212e-01, 2.050652e-01, 7.007757e-01, 4.840089e-01, 2.648912e-01, 7.201753e-01,
8.000000e-01	4.116466e-01, 5.652684e-01, 4.498054e-01, 9.833789e-01, 1.642173e+00, 9.461635e-01, 7.634700e-01, 5.549574e-01, 2.918529e-01, 1.149775e+00, 1.392904e-01, 5.252176e-01, 4.264788e-01, 1.083486e+00, 9.458279e-01, 1.239485e-01, 5.629246e-01, 3.437415e-01, 1.624848e-01, 4.826634e-01,
1.000000e+00	2.772254e-01, 2.842433e-01, 4.312131e-01, 7.789335e-01, 1.569273e+00, 8.869432e-01, 5.451285e-01, 6.411863e-01, 2.057887e-01, 1.266971e+00, 1.407713e-01, 6.359381e-01, 2.474534e-01, 6.336869e-01, 9.149892e-01, 8.601608e-02, 4.309429e-01, 3.455284e-01, 1.253182e-01, 2.967878e-01,
1.200000e+00	2.170015e-01, 1.965538e-01, 3.518904e-01, 5.510958e-01, 1.698656e+00, 1.162194e+00, 3.832897e-01, 7.633481e-01, 1.143660e-01, 1.662116e+00, 1.763833e-01, 6.118071e-01, 2.288153e-01, 6.484446e-01, 7.863004e-01, 6.435021e-02, 3.583916e-01, 4.463635e-01, 6.637257e-02, 1.808082e-01,
1.400000e+00	1.531323e-01, 1.181094e-01, 2.634914e-01, 3.612828e-01, 1.338460e+00, 1.340286e+00, 2.798958e-01, 7.899411e-01, 5.357641e-02, 1.419101e+00, 2.146990e-01, 7.452935e-01, 1.448780e-01, 4.779507e-01, 7.190285e-01, 5.191436e-02, 2.200282e-01, 5.528317e-01, 4.413151e-02, 8.378889e-02,
1.600000e+00	1.209570e-01, 7.266579e-02, 2.216538e-01, 3.144255e-01, 1.602880e+00, 1.224526e+00, 1.907216e-01, 9.729023e-01, 3.920346e-02, 1.909101e+00, 2.874020e-01, 8.470442e-01, 8.688421e-02, 3.969645e-01, 6.879768e-01, 3.605040e-02, 2.029817e-01, 7.288199e-01, 2.360223e-02, 7.920672e-02,
1.800000e+00	9.708403e-02, 4.222699e-02, 1.692714e-01, 2.867652e-01, 1.485234e+00, 1.567559e+00, 1.403924e-01, 1.061650e+00, 3.613289e-02, 1.500649e+00, 3.439788e-01, 9.249095e-01, 7.367232e-02, 2.959928e-01, 7.465022e-01, 2.584316e-02, 1.302726e-01, 7.504811e-01, 1.463487e-02, 4.467035e-02,
2.000000e+00	7.461034e-02, 2.944835e-02, 1.402208e-01, 1.880881e-01, 1.490590e+00, 1.429450e+00, 1.061380e-01, 1.188665e+00, 2.893744e-02, 1.688789e+00, 3.917588e-01, 7.506987e-01, 5.133314e-02, 2.337789e-01, 5.969996e-01, 1.240325e-02, 1.102672e-01, 9.100001e-01, 7.433875e-03, 2.265478e-02,
0.000000e+00	1.900374e+00, 1.900678e+00, 1.058913e+00, 2.330617e+00, 2.523390e+00, 2.177527e+00, 5.691651e-01, 1.249459e+00, 1.640206e+00, 6.064082e-01, 1.197113e-01, 3.616671e-01, 1.508876e+00, 2.648455e+00, 3.089452e+00, 7.363571e-01, 7.269596e-01, 1.569559e+00, 3.109168e+00, 2.640592e+00,
2.000000e-01	1.836468e+00, 1.364181e+00, 1.033767e+00, 2.197743e+00, 1.548983e+00, 1.910844e+00, 6.521490e-01, 8.166522e-01, 7.870583e-01, 5.192659e-01, 1.867886e-01, 2.731735e-01, 1.032607e+00, 2.241838e+00, 2.159350e+00, 7.621950e-01, 7.719113e-01, 1.522150e+00, 1.666373e+00, 1.806581e+00,
4.000000e-01	1.287160e+00, 6.699852e-01, 9.939435e-01, 1.858059e+00, 1.876859e+00, 2.069613e+00, 6.064457e-01, 7.171819e-01, 4.606008e-01, 4.720644e-01, 1.935911e-01, 3.145889e-01, 9.168981e-01, 2.285273e+00, 1.640052e+00, 8.021621e-01, 8.805110e-01, 1.138869e+00, 1.119125e+00, 1.045027e+00,
6.000000e-01	1.264491e+00, 4.655554e-01, 9.201781e-01, 1.615180e+00, 1.500876e+00, 1.997898e+00, 6.659685e-01, 7.634470e-01, 3.345962e-01, 7.012097e-01, 2.071933e-01, 4.713686e-01, 8.325903e-01, 2.082550e+00, 1.413657e+00, 5.754265e-01, 9.221579e-01, 1.124479e+00, 6.048155e-01, 9.336578e-01,
8.000000e-01	8.232192e-01, 2.857600e-01, 7.994006e-01, 1.444999e+00, 1.728783e+00, 2.070393e+00, 7.161111e-01, 8.791167e-01, 1.704339e-01, 8.462249e-01, 1.927130e-01, 7.084591e-01, 6.761443e-01, 1.570484e+00, 9.471107e-01, 5.581868e-01, 7.738122e-01, 8.802482e-01, 3.659532e-01, 5.955560e-01,
1.000000e+00	5.843070e-01, 2.349579e-01, 6.611960e-01, 1.527574e+00, 2.064538e+00, 1.712838e+00, 7.567406e-01, 9.960184e-01, 1.164207e-01, 1.048890e+00, 2.285944e-01, 8.560594e-01, 5.317858e-01, 1.269360e+00, 8.469125e-01, 4.088383e-01, 6.793351e-01, 1.068790e+00, 2.319628e-01, 4.713144e-01,
1.200000e+00	4.413028e-01, 1.090183e-01, 4.918787e-01, 8.840925e-01, 1.547610e+00, 2.022215e+00, 5.248006e-01, 9.409370e-01, 6.493995e-02, 9.496282e-01, 2.983018e-01, 7.215126e-01, 3.950742e-01, 1.009869e+00, 7.061557e-01, 3.163400e-01, 6.028570e-01, 9.697243e-01, 1.199046e-01, 2.390247e-01,
1.400000e+00	3.028260e-01, 9.465202e-02, 5.140801e-01, 1.015796e+00, 1.883173e+00, 1.593128e+00, 5.342661e-01, 1.020064e+00, 4.135393e-02, 1.551453e+00, 3.983892e-01, 9.597102e-01, 2.630530e-01, 8.561072e-01, 6.714994e-01, 2.157218e-01, 3.956668e-01, 9.605840e-01, 8.199844e-02, 1.800855e-01,
1.600000e+00	2.806930e-01, 5.724062e-02, 3.455977e-01, 7.170665e-01, 1.496810e+00, 1.746266e+00, 3.478609e-01, 8.734490e-01, 2.118957e-02, 1.233457e+00, 4.022881e-01, 7.816233e-01, 1.616542e-01, 6.696735e-01, 6.857608e-01, 1.598273e-01, 3.376935e-01, 1.143713e+00, 5.139759e-02, 9.438958e-02,
1.800000e+00	1.929441e-01, 3.993097e-02, 3.073628e-01, 5.617274e-01, 1.745952e+00, 1.811471e+00, 2.883130e-01, 1.006315e+00, 1.643082e-02, 1.416615e+00, 4.403114e-01, 6.919397e-01, 1.112621e-01, 5.060835e-01, 7.449423e-01, 9.671445e-02, 2.267080e-01, 1.438928e+00, 2.977512e-02, 7.140595e-02,
2.000000e+00	1.297789e-01, 2.145780e-02, 1.885214e-01, 3.622531e-01, 1.491877e+00, 1.680070e+00, 1.807412e-01, 1.231995e+00, 1.465983e-02, 1.775063e+00, 4.462331e-01, 7.855336e-01, 1.111699e-01, 3.346058e-01, 7.028264e-01, 9.917581e-02, 1.656871e-01, 1.495581e+00, 1.387617e-02, 4.069846e-02,
0.000000e+00	1.930871e+00, 1.308833e+00, 8.375922e-01, 1.749443e+00, 2.012846e+00, 1.016865e+00, 1.360695e+00, 2.533513e+00, 1.319155e+00, 8.193631e-02, 1.521881e-01, 9.964793e-01, 2.655218e+00, 9.442050e-02, 2.036290e+00, 7.916260e-02, 1.241743e+00, 1.051856e+00, 1.533336e+00, 1.425506e+00,
2.000000e-01	1.730014e+00, 8.660426e-01, 6.777271e-01, 1.346723e+00, 1.784639e+00, 7.587804e-01, 7.834743e-01, 1.581850e+00, 8.316791e-01, 3.661784e-01, 3.177235e-01, 8.154170e-01, 1.896520e+00, 1.786912e-01, 1.238064e+00, 2.551073e-01, 8.396070e-01, 1.166502e+00, 1.275745e+00, 1.208944e+00,
4.000000e-01	1.059239e+00, 6.779919e-01, 7.402553e-01, 1.290911e+00, 1.403583e+00, 9.056784e-01, 5.778349e-01, 1.409592e+00, 5.846586e-01, 8.702580e-01, 5.087809e-01, 7.766650e-01, 1.520155e+00, 1.873390e-01, 1.090721e+00, 3.913707e-01, 1.045301e+00, 1.443689e+00, 6.964193e-01, 9.420374e-01,
6.000000e-01	8.747329e-01, 3.272201e-01, 6.147107e-01, 1.017029e+00, 1.803031e+00, 1.131530e+00, 4.074506e-01, 1.148834e+00, 6.653837e-01, 8.232703e-01, 5.267862e-01, 9.046510e-01, 1.134931e+00, 1.961779e-01, 8.761016e-01, 4.515512e-01, 7.778977e-01, 1.585650e+00, 4.315132e-01, 6.153010e-01,
8.000000e-01	5.690624e-01, 2.608075e-01, 4.821020e-01, 7.835623e-01, 1.694193e+00, 1.252224e+00, 2.277077e-01, 1.422465e+00, 6.110289e-01, 1.042165e+00, 5.815598e-01, 7.148805e-01, 8.229513e-01, 1.464346e-01, 7.356980e-01, 3.240826e-01, 5.143052e-01, 1.551623e+00, 2.288679e-01, 5.796080e-01,
1.000000e+00	4.854020e-01, 1.776197e-01, 3.623405e-01, 5.532310e-01, 1.447069e+00, 1.204050e+00, 1.745851e-01, 1.115652e+00, 5.885461e-01, 1.026950e+00, 5.449702e-01, 1.011809e+00, 5.347923e-01, 1.037976e-01, 7.340697e-01, 2.311676e-01, 3.555566e-01, 1.865681e+00, 1.319471e-01, 2.544850e-01,
1.200000e+00	3.931587e-01, 1.186464e-01, 2.418175e-01, 5.618731e-01, 1.782102e+00, 1.258491e+00, 1.364698e-01, 1.229422e+00, 4.081838e-01, 1.731973e+00, 5.925059e-01, 7.659165e-01, 4.084342e-01, 7.574686e-02, 6.625762e-01, 1.635486e-01, 2.109739e-01, 1.921892e+00, 6.944929e-02, 2.185992e-01,
1.400000e+00	2.547668e-01, 8.146358e-02, 2.174990e-01, 3.563772e-01, 1.651079e+00, 1.244555e+00, 1.039010e-01, 1.227297e+00, 2.803077e-01, 1.396836e+00, 5.468336e-01, 7.642577e-01, 2.574797e-01, 6.570208e-02, 5.815151e-01, 1.215298e-01, 2.599495e-01, 1.713538e+00, 3.870016e-02, 1.257858e-01,
1.600000e+00	2.043045e-01, 4.244774e-02, 1.499393e-01, 2.166666e-01, 1.712534e+00, 1.401195e+00, 6.530857e-02, 1.298325e+00, 2.477461e-01, 1.608315e+00, 5.872969e-01, 8.314754e-01, 2.330900e-01, 4.874380e-02, 6.267388e-01, 8.475664e-02, 1.555736e-01, 1.784515e+00, 2.520596e-02, 7.263628e-02,
1.800000e+00	1.353167e-01, 3.401036e-02, 1.281232e-01, 1.885205e-01, 1.737044e+00, 1.188091e+00, 4.538900e-02, 1.135293e+00, 2.297628e-01, 1.791523e+00, 6.646146e-01, 8.868343e-01, 1.428400e-01, 3.920745e-02, 6.612330e-01, 6.428686e-02, 1.129506e-01, 1.599146e+00, 1.775325e-02, 5.150184e-02,
2.000000e+00	1.003738e-01, 2.400377e-02, 1.121356e-01, 1.693415e-01, 1.854991e+00, 1.477596e+00, 2.992808e-02, 1.199220e+00, 1.563102e-01, 1.684187e+00, 5.681457e-01, 8.893561e-01, 9.667045e-02, 2.682481e-02, 5.924906e-01, 4.388868e-02, 7.270462e-02, 1.830543e+00, 9.408862e-03, 2.505669e-02,
0.000000e+00	1.732078e+00, 2.476182e+00, 7.531479e-01, 1.981287e+00, 8.204344e-01, 9.985906e-01, 1.350905e+00, 1.358816e-01, 9.769078e-01, 1.280067e+00, 1.542633e+00, 1.789290e+00, 9.733118e-01, 5.215057e-01, 2.435028e+00, 3.948234e-01, 3.330699e+00, 2.437488e+00, 9.989771e-02, 8.627387e-01,
2.000000e-01	1.296653e+00, 1.225418e+00, 8.303825e-01, 1.725149e+00, 1.010312e+00, 9.121068e-01, 9.666953e-01, 1.103986e-01, 6.292938e-01, 1.338694e+00, 7.994809e-01, 1.069352e+00, 6.794455e-01, 8.114645e-01, 1.855400e+00, 5.960193e-01, 1.843104e+00, 1.404912e+00, 2.423169e-01, 8.560042e-01,
4.000000e-01	8.364132e-01, 8.680288e-01, 7.664008e-01, 1.717223e+00, 1.168629e+00, 1.246376e+00, 7.514959e-01, 1.452425e-01, 3.698399e-01, 1.326463e+00, 7.888744e-01, 7.731018e-01, 5.157599e-01, 1.279928e+00, 1.617177e+00, 5.467490e-01, 1.758067e+00, 1.617367e+00, 2.921524e-01, 6.005248e-01,
6.000000e-01	6.170988e-01, 5.507967e-01, 8.695488e-01, 1.447191e+00, 1.345926e+00, 1.161546e+00, 7.704234e-01, 3.445882e-01, 2.351513e-01, 1.552688e+00, 6.026220e-01, 7.789302e-01, 3.528945e-01, 1.325507e+00, 1.242938e+00, 4.577077e-01, 1.430932e+00, 1.162867e+00, 2.129446e-01, 3.732158e-01,
8.000000e-01	6.079567e-01, 3.529984e-01, 9.096529e-01, 1.679354e+00, 1.546905e+00, 1.252612e+00, 7.867261e-01, 5.470328e-01, 1.164357e-01, 1.549054e+00, 4.027227e-01, 8.088588e-01, 2.764006e-01, 1.351634e+00, 1.259781e+00, 3.309582e-01, 1.061377e+00, 1.026566e+00, 1.427064e-01, 2.331634e-01,
1.000000e+00	3.938214e-01, 2.736684e-01, 5.219095e-01, 1.362586e+00, 1.539094e+00, 1.279342e+00, 6.877984e-01, 7.957965e-01, 7.165692e-02, 1.498842e+00, 2.369734e-01, 6.814249e-01, 1.840683e-01, 1.645492e+00, 9.528626e-01, 1.918935e-01, 8.153796e-01, 8.538489e-01, 7.472706e-02, 1.334635e-01,
1.200000e+00	3.195804e-01, 1.860378e-01, 4.152266e-01, 9.392000e-01, 1.855362e+00, 1.278271e+00, 6.322760e-01, 8.232010e-01, 4.055968e-02, 1.661026e+00, 2.618518e-01, 7.251952e-01, 1.249481e-01, 1.160918e+00, 7.241077e-01, 1.486188e-01, 7.544263e-01, 9.142882e-01, 4.960807e-02, 9.373602e-02,
1.400000e+00	2.376393e-01, 9.451272e-02, 3.898048e-01, 7.637114e-01, 1.680717e+00, 1.371414e+00, 5.853464e-01, 9.999275e-01, 2.430056e-02, 1.623675e+00, 3.151507e-01, 9.357895e-01, 8.553235e-02, 9.169716e-01, 7.410203e-01, 1.203177e-01, 5.743010e-01, 8.176311e-01, 2.388358e-02, 5.448329e-02,
1.600000e+00	1.585328e-01, 6.748338e-02, 2.741111e-01, 4.887346e-01, 1.683892e+00, 1.646297e+00, 4.101327e-01, 1.090966e+00, 1.231717e-02, 1.721291e+00, 3.270983e-01, 8.763949e-01, 6.410143e-02, 6.311478e-01, 7.008940e-01, 8.827695e-02, 3.033300e-01, 8.540473e-01, 1.480351e-02, 3.415873e-02,
1.800000e+00	1.100179e-01, 4.042047e-02, 1.894465e-01, 4.061943e-01, 1.696432e+00, 1.529043e+00, 2.962098e-01, 9.322724e-01, 7.952293e-03, 1.759590e+00, 3.692806e-01, 9.370820e-01, 5.000422e-02, 5.901924e-01, 5.940670e-01, 5.662417e-02, 2.493094e-01, 9.076840e-01, 9.903584e-03, 2.014906e-02,
2.000000e+00	8.819961e-02, 3.009328e-02, 1.884467e-01, 2.640662e-01, 1.535090e+00, 1.263248e+00, 2.294470e-01, 1.205149e+00, 8.315913e-03, 1.859470e+00, 4.372045e-01, 6.089325e-01, 3.461542e-02, 4.302301e-01, 7.376571e-01, 3.335541e-02, 1.677918e-01, 1.188999e+00, 6.033351e-03, 1.399352e-02,
0.000000e+00	2.805259e+00, 5.252775e-01, 4.860689e-01, 4.979857e-01, 1.469415e+00, 1.099785e+00, 2.101975e+00, 1.862910e+00, 1.894170e+00, 7.120753e-01, 7.120651e-01, 2.513383e+00, 4.791359e-01, 3.925631e-01, 1.195060e+00, 1.233721e+00, 7.315685e-01, 1.670569e+00, 5.239928e-01, 2.810240e+00,
2.000000e-01	2.386049e+00, 5.874302e-01, 4.295945e-01, 5.539135e-01, 1.093802e+00, 1.051844e+00, 1.187766e+00, 1.576502e+00, 1.316596e+00, 5.267552e-01, 7.766990e-01, 1.954791e+00, 3.507335e-01, 3.462653e-01, 6.652692e-01, 1.140046e+00, 5.298756e-01, 1.846558e+00, 2.731957e-01, 1.570613e+00,
4.000000e-01	1.722562e+00, 6.064724e-01, 3.594984e-01, 3.823920e-01, 7.966495e-01, 9.735173e-01, 9.072875e-01, 1.410524e+00, 1.298563e+00, 4.062754e-01, 8.919363e-01, 1.390270e+00, 2.112323e-01, 2.801420e-01, 5.508211e-01, 8.998899e-01, 4.382080e-01, 2.171394e+00, 2.016440e-01, 1.103842e+00,
6.000000e-01	1.361807e+00, 6.032811e-01, 2.168710e-01, 3.002225e-01, 6.006740e-01, 7.745567e-01, 5.762697e-01, 1.311523e+00, 1.325813e+00, 2.598042e-01, 8.951498e-01, 1.087277e+00, 1.709952e-01, 1.787300e-01, 2.933169e-01, 9.388324e-01, 2.755308e-01, 2.022031e+00, 1.180785e-01, 9.015801e-01,
8.000000e-01	1.139172e+00, 5.487849e-01, 1.499256e-01, 2.287363e-01, 5.070309e-01, 6.975067e-01, 4.264225e-01, 1.252239e+00, 9.995904e-01, 2.407612e-01, 6.748326e-01, 9.734257e-01, 1.256140e-01, 1.533694e-01, 3.440689e-01, 9.089370e-01, 2.116563e-01, 1.802951e+00, 7.119413e-02, 6.801375e-01,
1.000000e+00	1.098229e+00, 5.912072e-01, 9.586025e-02, 1.698148e-01, 4.562493e-01, 5.418665e-01, 2.679333e-01, 1.005095e+00, 1.285708e+00, 1.565259e-01, 6.451218e-01, 9.445323e-01, 7.749316e-02, 1.339173e-01, 4.090380e-01, 8.500349e-01, 1.256325e-01, 1.799887e+00, 6.074990e-02, 7.290348e-01,
1.200000e+00	7.178535e-01, 5.330760e-01, 6.687388e-02, 1.240302e-01, 4.363839e-01, 3.720886e-01, 2.121780e-01, 9.647676e-01, 1.131711e+00, 1.421857e-01, 7.761994e-01, 9.258716e-01, 7.526035e-02, 1.036804e-01, 4.953301e-01, 5.593331e-01, 9.728935e-02, 1.894763e+00, 5.197038e-02, 6.907232e-01,
1.400000e+00	5.659790e-01, 4.973585e-01, 6.248630e-02, 7.079238e-02, 5.204285e-01, 3.706851e-01, 1.145837e-01, 1.138159e+00, 9.797666e-01, 1.364501e-01, 6.450879e-01, 8.431328e-01, 4.580301e-02, 7.815330e-02, 4.396459e-01, 4.900463e-01, 7.790910e-02, 1.705211e+00, 3.814785e-02, 5.203343e-01,
1.600000e+00	4.321008e-01, 5.407089e-01, 5.506136e-02, 6.056127e-02, 6.919478e-01, 2.743584e-01, 1.075913e-01, 1.297032e+00, 9.319078e-01, 1.928878e-01, 6.374589e-01, 8.997067e-01, 3.502438e-02, 6.419323e-02, 3.835665e-01, 3.167464e-01, 4.818321e-02, 1.522947e+00, 2.926750e-02, 5.771992e-01,
1.800000e+00	3.733949e-01, 3.921410e-01, 4.971171e-02, 4.653711e-02, 7.029333e-01, 2.619619e-01, 6.864940e-02, 1.163049e+00, 9.343857e-01, 3.415688e-01, 5.734374e-01, 7.209428e-01, 2.870801e-02, 4.587362e-02, 5.137418e-01, 2.380505e-01, 3.914408e-02, 1.662509e+00, 2.092152e-02, 6.245170e-01,
2.000000e+00	2.562508e-01, 2.372226e-01, 5.336957e-02, 4.409402e-02, 1.035242e+00, 3.654947e-01, 5.238004e-02, 1.020076e+00, 6.222839e-01, 5.758739e-01, 5.588052e-01, 8.393270e-01, 2.143672e-02, 3.643747e-02, 4.945761e-01, 1.893976e-01, 2.540919e-02, 1.559207e+00, 1.505072e-02, 4.867326e-01,
0.000000e+00	1.418338e+00, 2.271296e+00, 1.571616e+00, 8.603824e-01, 1.040199e-01, 2.194971e+00, 4.976080e-01, 9.290671e-01, 2.497300e-01, 1.591457e+00, 2.050885e+00, 1.159285e+00, 4.723487e-01, 1.405744e+00, 1.879209e+00, 7.056867e-01, 7.230155e-01, 2.412292e+00, 2.068902e+00, 2.309427e+00,
2.000000e-01	1.238533e+00, 1.364733e+00, 1.308668e+00, 1.455014e+00, 4.816553e-01, 2.017901e+00, 5.163546e-01, 6.585285e-01, 1.688518e-01, 1.648850e+00, 1.374187e+00, 6.943966e-01, 6.194210e-01, 1.521454e+00, 1.858400e+00, 9.747592e-01, 8.524344e-01, 1.910007e+00, 1.433591e+00, 1.737041e+00,
4.000000e-01	9.276447e-01, 7.957633e-01, 1.150200e+00, 1.229659e+00, 8.774242e-01, 1.911606e+00, 4.796110e-01, 6.490251e-01, 9.059295e-02, 1.478687e+00, 1.066317e+00, 4.791607e-01, 7.821772e-01, 1.849998e+00, 1.350666e+00, 7.313580e-01, 9.623669e-01, 2.075798e+00, 9.166367e-01, 1.134185e+00,
6.000000e-01	8.244755e-01, 5.092699e-01, 1.066134e+00, 1.352218e+00, 9.631675e-01, 1.987104e+00, 4.766277e-01, 9.249232e-01, 5.328538e-02, 1.468871e+00, 7.972700e-01, 6.755393e-01, 5.110044e-01, 1.447885e+00, 1.266969e+00, 6.067524e-01, 7.813616e-01, 1.591143e+00, 3.905496e-01, 8.674311e-01,
8.000000e-01	5.240591e-01, 2.964256e-01, 8.343900e-01, 1.141614e+00, 1.521873e+00, 1.770815e+00, 7.569456e-01, 9.559986e-01, 2.758686e-02, 1.542161e+00, 7.426373e-01, 7.537970e-01, 4.031798e-01, 1.843046e+00, 1.039198e+00, 3.781180e-01, 8.729766e-01, 1.320901e+00, 3.322594e-01, 5.549149e-01,
1.000000e+00	3.735457e-01, 2.111883e-01, 6.861334e-01, 9.032464e-01, 1.377173e+00, 1.608504e+00, 6.790559e-01, 7.852564e-01, 1.787653e-02, 1.461903e+00, 4.863685e-01, 6.662948e-01, 2.540734e-01, 1.359001e+00, 7.511385e-01, 3.093008e-01, 7.449723e-01, 1.115457e+00, 1.710778e-01, 3.101713e-01,
1.200000e+00	2.984629e-01, 1.153413e-01, 4.725042e-01, 9.529142e-01, 1.259163e+00, 1.799607e+00, 7.099073e-01, 7.951484e-01, 1.033567e-02, 1.510247e+00, 6.146473e-01, 8.107451e-01, 2.544530e-01, 1.018600e+00, 8.940384e-01, 1.902706e-01, 4.653326e-01, 1.268814e+00, 1.082452e-01, 2.162851e-01,
1.400000e+00	2.206216e-01, 7.434643e-02, 3.921398e-01, 5.776268e-01, 1.515076e+00, 1.706894e+00, 5.250105e-01, 8.183252e-01, 5.815152e-03, 1.782122e+00, 5.204964e-01, 8.376811e-01, 1.664103e-01, 8.082434e-01, 6.823646e-01, 1.500312e-01, 3.852957e-01, 1.235627e+00, 5.608584e-02, 1.509059e-01,
1.600000e+00	1.670953e-01, 4.387409e-02, 3.050841e-01, 4.932027e-01, 1.751366e+00, 1.670244e+00, 4.047326e-01, 1.135629e+00, 3.978745e-03, 1.827595e+00, 4.587935e-01, 8.695002e-01, 1.020613e-01, 6.578628e-01, 7.053742e-01, 9.656250e-02, 2.775465e-01, 1.182556e+00, 2.675878e-02, 8.135845e-02,
1.800000e+00	1.157295e-01, 3.263634e-02, 2.045948e-01, 3.855026e-01, 1.435233e+00, 1.808151e+00, 3.254417e-01, 1.067820e+00, 4.619493e-03, 1.577628e+00, 4.902704e-01, 8.797121e-01, 6.925795e-02, 5.492542e-01, 6.290425e-01, 7.417925e-02, 1.973065e-01, 1.683057e+00, 1.824070e-02, 4.875633e-02,
2.000000e+00	1.021643e-01, 1.776524e-02, 2.147024e-01, 2.945044e-01, 1.601960e+00, 1.433342e+00, 2.071278e-01, 1.030110e+00, 5.988910e-03, 1.818174e+00, 5.406844e-01, 8.107885e-01, 5.453919e-02, 3.630738e-01, 6.130758e-01, 4.312801e-02, 1.648970e-01, 1.413564e+00, 1.196085e-02, 2.253065e-02,
0.000000e+00	4.027041e-01, 2.374907e+00, 3.626132e-01, 2.490558e+00, 2.209060e+00, 1.622861e+00, 8.855434e-01, 2.717821e+00, 1.486898e+00, 2.513348e+00, 2.452767e+00, 1.729799e+00, 1.853995e+00, 9.880694e-01, 1.168045e+00, 1.346917e+00, 2.068581e+00, 2.119731e+00, 2.917679e+00, 1.052828e+00,
2.000000e-01	3.285115e-01, 1.901015e+00, 5.451941e-01, 2.076869e+00, 1.335005e+00, 1.536774e+00, 9.393063e-01, 1.489856e+00, 9.374762e-01, 1.713308e+00, 1.914706e+00, 1.153623e+00, 1.483929e+00, 1.233034e+00, 9.420641e-01, 7.899209e-01, 1.561798e+00, 2.049269e+00, 1.814371e+00, 7.214211e-01,
4.000000e-01	3.048476e-01, 1.235295e+00, 3.990547e-01, 1.793070e+00, 1.319718e+00, 1.723725e+00, 8.952148e-01, 1.083417e+00, 7.399298e-01, 1.475681e+00, 1.683905e+00, 7.411802e-01, 1.474105e+00, 1.338277e+00, 9.116955e-01, 6.512393e-01, 1.181031e+00, 2.361387e+00, 1.247054e+00, 7.237164e-01,
6.000000e-01	2.438071e-01, 7.423256e-01, 3.023755e-01, 1.106435e+00, 1.259797e+00, 1.912146e+00, 7.262904e-01, 8.641303e-01, 4.250393e-01, 1.625718e+00, 1.195519e+00, 6.325718e-01, 1.282726e+00, 1.417792e+00, 7.622011e-01, 4.401755e-01, 8.139094e-01, 2.021550e+00, 7.987176e-01, 5.829889e-01,
8.000000e-01	2.111421e-01, 4.725292e-01, 2.714711e-01, 8.221262e-01, 1.596889e+00, 1.422456e+00, 6.869331e-01, 8.100105e-01, 1.753150e-01, 1.415733e+00, 9.073010e-01, 6.505850e-01, 6.985127e-01, 1.071656e+00, 7.872318e-01, 2.935814e-01, 6.370291e-01, 1.960741e+00, 4.429709e-01, 5.132515e-01,
1.000000e+00	1.456190e-01, 3.028249e-01, 2.486485e-01, 6.721501e-01, 1.470427e+00, 1.571223e+00, 5.027232e-01, 9.631034e-01, 1.426534e-01, 1.373084e+00, 7.404879e-01, 7.811478e-01, 5.258355e-01, 6.960790e-01, 7.234044e-01, 2.066870e-01, 4.602427e-01, 1.819664e+00, 2.702938e-01, 3.510222e-01,
1.200000e+00	1.084381e-01, 2.079540e-01, 1.936799e-01, 4.263929e-01, 1.902325e+00, 1.406744e+00, 4.099607e-01, 1.163089e+00, 7.184411e-02, 1.409324e+00, 7.995477e-01, 7.061659e-01, 4.354914e-01, 7.790898e-01, 7.523319e-01, 1.589582e-01, 2.799956e-01, 1.589847e+00, 1.384632e-01, 2.078509e-01,
1.400000e+00	7.366643e-02, 9.365779e-02, 2.115030e-01, 3.693629e-01, 1.687892e+00, 1.606587e+00, 3.091241e-01, 9.367922e-01, 5.871307e-02, 1.403740e+00, 5.045817e-01, 9.717030e-01, 3.203352e-01, 4.685922e-01, 6.726801e-01, 1.044612e-01, 2.772372e-01, 1.561174e+00, 8.254566e-02, 1.095586e-01,
1.600000e+00	4.591913e-02, 9.221588e-02, 1.412611e-01, 2.841867e-01, 2.107843e+00, 1.644767e+00, 2.004757e-01, 1.147295e+00, 2.983259e-02, 1.455567e+00, 6.975114e-01, 9.629912e-01, 2.237004e-01, 4.230487e-01, 5.943823e-01, 6.630175e-02, 1.627152e-01, 1.713293e+00, 5.785901e-02, 8.161585e-02,
1.800000e+00	4.283651e-02, 4.748819e-02, 1.567042e-01, 2.049876e-01, 1.833683e+00, 1.473960e+00, 1.406447e-01, 1.075661e+00, 2.213443e-02, 1.849759e+00, 5.786113e-01, 8.780144e-01, 1.622321e-01, 3.303150e-01, 6.536033e-01, 5.288663e-02, 1.234014e-01, 1.765229e+00, 3.116310e-02, 5.371154e-02,
2.000000e+00	3.434680e-02, 3.404870e-02, 1.289487e-01, 1.748600e-01, 1.960942e+00, 1.302208e+00, 1.150161e-01, 1.089414e+00, 2.322307e-02, 1.632459e+00, 5.546419e-01, 1.058553e+00, 1.021085e-01, 2.540263e-01, 5.660758e-01, 3.676487e-02, 9.055929e-02, 1.421497e+00, 1.909765e-02, 3.234527e-02,
0.000000e+00	1.247965e+00, 1.625134e+00, 1.455326e+00, 2.330165e+00, 1.654409e+00, 9.045247e-01, 1.707291e+00, 2.688608e+00, 2.025830e-02, 1.133635e+00, 2.601750e+00, 2.609125e+00, 1.557558e+00, 2.356800e+00, 3.408465e+00, 1.481617e+00, 2.167064e+00, 1.906528e-01, 4.248295e-01, 2.698816e+00,
2.000000e-01	1.507481e+00, 1.246099e+00, 1.401777e+00, 2.336196e+00, 1.793602e+00, 9.475501e-01, 1.131716e+00, 1.859341e+00, 1.190765e-02, 8.495882e-01, 2.209326e+00, 1.602193e+00, 1.275625e+00, 2.151629e+00, 2.137780e+00, 1.202901e+00, 2.104355e+00, 8.086221e-01, 4.669364e-01, 1.852846e+00,
4.000000e-01	1.104345e+00, 6.706205e-01, 1.354544e+00, 1.731826e+00, 1.736138e+00, 1.200825e+00, 1.122678e+00, 1.333153e+00, 7.153630e-03, 7.475356e-01, 1.542520e+00, 9.776128e-01, 9.130914e-01, 2.343356e+00, 1.373324e+00, 1.122349e+00, 1.202297e+00, 1.009681e+00, 3.010482e-01, 1.128560e+00,
6.000000e-01	1.063630e+00, 4.586191e-01, 1.083972e+00, 1.456778e+00, 2.002757e+00, 9.820637e-01, 1.222082e+00, 1.109507e+00, 4.263116e-03, 7.850344e-01, 1.562115e+00, 9.760411e-01, 6.630287e-01, 1.928487e+00, 9.432912e-01, 9.732803e-01, 1.099121e+00, 1.076051e+00, 1.768316e-01, 7.618601e-01,
8.000000e-01	7.850359e-01, 2.105356e-01, 6.238916e-01, 1.359151e+00, 1.979179e+00, 1.187291e+00, 8.932504e-01, 1.280145e+00, 2.863116e-03, 1.036168e+00, 9.842327e-01, 9.688215e-01, 4.395298e-01, 1.647082e+00, 7.879650e-01, 7.940155e-01, 9.050024e-01, 1.450108e+00, 9.084897e-02, 5.247988e-01,
1.000000e+00	6.565916e-01, 1.553152e-01, 5.172484e-01, 1.044391e+00, 1.575624e+00, 1.304090e+00, 1.003190e+00, 1.209557e+00, 2.066644e-03, 1.065106e+00, 9.976391e-01, 8.755957e-01, 3.075517e-01, 1.406376e+00, 6.166549e-01, 5.998305e-01, 6.573798e-01, 1.514870e+00, 6.107761e-02, 3.132760e-01,
1.200000e+00	5.621213e-01, 9.912174e-02, 3.174433e-01, 7.525988e-01, 1.963893e+00, 1.463745e+00, 8.308020e-01, 1.098791e+00, 1.446337e-03, 1.263457e+00, 9.433123e-01, 7.555661e-01, 2.258767e-01, 1.266524e+00, 6.761044e-01, 5.213668e-01, 3.769497e-01, 1.563922e+00, 3.744155e-02, 1.867948e-01,
1.400000e+00	3.626324e-01, 6.430002e-02, 1.998019e-01, 4.521781e-01, 1.616734e+00, 1.483145e+00, 6.617838e-01, 8.018741e-01, 1.783341e-03, 1.333275e+00, 8.889946e-01, 8.549345e-01, 1.470747e-01, 9.970897e-01, 5.521271e-01, 2.753233e-01, 3.038332e-01, 1.570619e+00, 2.173714e-02, 1.233482e-01,
1.600000e+00	2.405124e-01, 4.096409e-02, 1.586815e-01, 3.951731e-01, 2.004021e+00, 1.330914e+00, 5.780122e-01, 9.149075e-01, 2.655596e-03, 1.279438e+00, 7.468370e-01, 8.071078e-01, 1.246404e-01, 6.753321e-01, 5.652632e-01, 2.517661e-01, 2.028975e-01, 1.507220e+00, 1.425433e-02, 7.774288e-02,
1.800000e+00	2.028846e-01, 2.900381e-02, 1.349186e-01, 2.587635e-01, 1.704286e+00, 1.446691e+00, 3.421969e-01, 1.205468e+00, 4.060767e-03, 1.575452e+00, 7.510804e-01, 8.535576e-01, 8.494356e-02, 5.717422e-01, 5.012561e-01, 1.464173e-01, 1.587905e-01, 1.646179e+00, 7.857189e-03, 4.918861e-02,
2.000000e+00	1.798333e-01, 2.033627e-02, 9.529262e-02, 1.699659e-01, 1.712160e+00, 1.405966e+00, 2.771091e-01, 1.098158e+00, 5.743895e-03, 1.772965e+00, 7.003127e-01, 9.793980e-01, 6.384872e-02, 3.776415e-01, 6.383563e-01, 1.131021e-01, 9.917188e-02, 1.938962e+00, 5.451246e-03, 3.152672e-02,
0.000000e+00	2.046612e-01, 7.606491e-01, 2.531781e+00, 5.917076e-01, 2.072260e+00, 2.498932e+00, 2.247833e+00, 7.917573e-02, 1.530987e+00, 2.799728e+00, 1.177749e+00, 2.173249e+00, 2.437467e+00, 1.323909e+00, 1.493060e+00, 1.210181e+00, 7.489328e-02, 1.147376e+00, 3.664301e-01, 6.413514e-01,
2.000000e-01	2.498262e-01, 7.554370e-01, 1.795859e+00, 8.595022e-01, 1.399474e+00, 1.950681e+00, 2.178200e+00, 4.172310e-01, 1.134378e+00, 2.599234e+00, 1.070365e+00, 1.617810e+00, 1.644997e+00, 1.056304e+00, 1.073803e+00, 7.025883e-01, 3.499733e-01, 8.061848e-01, 2.721652e-01, 4.431953e-01,
4.000000e-01	1.944065e-01, 4.987734e-01, 9.637707e-01, 7.475663e-01, 1.579292e+00, 1.999433e+00, 1.518815e+00, 6.126611e-01, 5.799184e-01, 1.998095e+00, 7.400960e-01, 1.216699e+00, 1.106402e+00, 1.059489e+00, 6.173298e-01, 5.794028e-01, 2.482164e-01, 7.400459e-01, 1.608583e-01, 2.997344e-01,
6.000000e-01	1.556000e-01, 3.476625e-01, 7.035256e-01, 6.265744e-01, 1.523180e+00, 1.665484e+00, 1.182201e+00, 8.062904e-01, 4.268314e-01, 2.073197e+00, 5.250688e-01, 1.040313e+00, 8.365271e-01, 6.685414e-01, 4.792313e-01, 3.481197e-01, 2.512234e-01, 6.073745e-01, 9.721383e-02, 1.742895e-01,
8.000000e-01	1.323429e-01, 1.990255e-01, 4.316379e-01, 3.493781e-01, 1.689062e+00, 1.659834e+00, 8.209610e-01, 7.825343e-01, 2.197965e-01, 1.882508e+00, 3.735245e-01, 1.143072e+00, 6.145550e-01, 6.855787e-01, 3.879498e-01, 2.984231e-01, 1.491128e-01, 7.871252e-01, 5.789329e-02, 1.261151e-01,
1.000000e+00	8.480129e-02, 1.223314e-01, 2.251600e-01, 2.942985e-01, 1.727442e+00, 1.787820e+00, 5.127204e-01, 1.009807e+00, 1.229119e-01, 1.885651e+00, 5.047951e-01, 1.072118e+00, 3.919248e-01, 3.757046e-01, 4.768350e-01, 2.001365e-01, 9.436334e-02, 6.621722e-01, 2.894067e-02, 6.647900e-02,
1.200000e+00	6.199755e-02, 7.486035e-02, 1.967749e-01, 2.031366e-01, 1.766721e+00, 1.578021e+00, 3.638031e-01, 9.791241e-01, 1.009718e-01, 1.618490e+00, 4.015969e-01, 9.205369e-01, 2.694542e-01, 3.553941e-01, 4.725747e-01, 1.272912e-01, 6.935686e-02, 8.874292e-01, 1.863695e-02, 4.120496e-02,
1.400000e+00	3.653851e-02, 5.712779e-02, 1.373821e-01, 1.576394e-01, 1.722500e+00, 1.571679e+00, 2.429166e-01, 1.119915e+00, 6.734822e-02, 1.835788e+00, 4.272529e-01, 8.503972e-01, 2.159536e-01, 2.851407e-01, 3.967887e-01, 9.178747e-02, 5.444839e-02, 1.018379e+00, 1.060089e-02, 3.013113e-02,
1.600000e+00	3.701484e-02, 2.332424e-02, 9.087297e-02, 9.689441e-02, 1.722223e+00, 1.615405e+00, 1.632048e-01, 1.185347e+00, 6.225821e-02, 1.603792e+00, 4.695559e-01, 8.978051e-01, 1.299163e-01, 2.097765e-01, 5.081983e-01, 6.975082e-02, 2.913791e-02, 9.503970e-01, 7.193670e-03, 1.308120e-02,
1.800000e+00	2.740300e-02, 1.974592e-02, 8.404772e-02, 7.365569e-02, 1.553166e+00, 1.795272e+00, 1.427687e-01, 1.200662e+00, 4.070820e-02, 1.625047e+00, 5.306613e-01, 9.516157e-01, 1.008679e-01, 1.797886e-01, 4.676618e-01, 5.792647e-02, 2.252273e-02, 1.242762e+00, 4.621322e-03, 1.139438e-02,
2.000000e+00	1.734620e-02, 1.155262e-02, 7.176443e-02, 7.567970e-02, 1.639925e+00, 1.477315e+00, 8.327490e-02, 1.131456e+00, 5.190262e-02, 1.805316e+00, 3.926037e-01, 7.907955e-01, 7.804697e-02, 1.381843e-01, 4.564789e-01, 3.010396e-02, 2.398727e-02, 1.263942e+00, 2.438882e-03, 6.899258e-03,
0.000000e+00	1.498560e+00, 2.314208e+00, 2.030709e+00, 7.998259e-01, 1.266992e+00, 1.583826e+00, 1.601681e+00, 2.589379e+00, 2.445391e+00, 1.423110e+00, 1.008940e+00, 2.231920e+00, 1.251223e+00, 1.885720e+00, 2.261992e+00, 1.053704e-01, 1.263419e+00, 2.882669e+00, 1.146425e+00, 3.206706e+00,
2.000000e-01	1.147002e+00, 1.624718e+00, 1.723416e+00, 1.075491e+00, 8.848334e-01, 1.319796e+00, 1.952676e+00, 1.917259e+00, 1.336211e+00, 1.587193e+00, 7.449612e-01, 1.130780e+00, 1.015674e+00, 1.840193e+00, 1.473412e+00, 2.598416e-01, 1.074008e+00, 2.986484e+00, 8.630611e-01, 2.197595e+00,
4.000000e-01	7.198789e-01, 1.055279e+00, 1.278420e+00, 1.326179e+00, 8.339965e-01, 1.505831e+00, 1.273364e+00, 9.551326e-01, 6.979576e-01, 1.700922e+00, 1.009826e+00, 7.695213e-01, 7.927968e-01, 2.090515e+00, 1.215622e+00, 2.377653e-01, 1.171069e+00, 2.449227e+00, 7.076497e-01, 1.582057e+00,
6.000000e-01	4.352006e-01, 8.028329e-01, 9.875212e-01, 1.200589e+00, 1.031702e+00, 1.234360e+00, 9.642596e-01, 1.106678e+00, 4.049576e-01, 1.523482e+00, 8.201891e-01, 8.035252e-01, 5.880674e-01, 2.145552e+00, 9.169263e-01, 1.607510e-01, 8.110172e-01, 2.535447e+00, 5.171702e-01, 1.063880e+00,
8.000000e-01	4.441391e-01, 4.765356e-01, 9.368936e-01, 8.983946e-01, 1.041816e+00, 1.461280e+00, 1.174532e+00, 1.014226e+00, 2.369233e-01, 1.532776e+00, 7.535228e-01, 6.957903e-01, 4.202307e-01, 1.890118e+00, 1.030646e+00, 1.152160e-01, 5.709446e-01, 2.165583e+00, 3.277080e-01, 6.737062e-01,
1.000000e+00	3.433320e-01, 3.079016e-01, 5.288252e-01, 8.784575e-01, 1.322040e+00, 1.670171e+00, 1.088705e+00, 1.128242e+00, 1.473500e-01, 1.353403e+00, 5.449254e-01, 7.422335e-01, 2.920752e-01, 1.324310e+00, 7.497961e-01, 9.067350e-02, 4.902147e-01, 1.764501e+00, 1.432069e-01, 3.986411e-01,
1.200000e+00	2.223606e-01, 1.617351e-01, 3.654501e-01, 5.817685e-01, 1.776246e+00, 1.456176e+00, 8.368328e-01, 1.217278e+00, 6.827178e-02, 1.487932e+00, 7.099503e-01, 9.054543e-01, 2.317504e-01, 9.330040e-01, 7.658588e-01, 6.832329e-02, 4.479190e-01, 1.992584e+00, 9.852601e-02, 2.910163e-01,
1.400000e+00	1.749698e-01, 1.168141e-01, 2.846478e-01, 4.487153e-01, 1.369554e+00, 1.700628e+00, 5.984987e-01, 1.189588e+00, 5.010917e-02, 1.627271e+00, 5.514657e-01, 8.893868e-01, 1.430331e-01, 7.241814e-01, 8.024564e-01, 5.106604e-02, 3.159455e-01, 1.796013e+00, 5.901872e-02, 1.516792e-01,
1.600000e+00	1.382625e-01, 5.639233e-02, 2.082122e-01, 3.192899e-01, 1.241356e+00, 1.397001e+00, 4.381084e-01, 1.277334e+00, 3.426779e-02, 1.614175e+00, 5.885173e-01, 6.879681e-01, 1.057627e-01, 6.223240e-01, 5.760273e-01, 3.296043e-02, 2.244221e-01, 1.566720e+00, 3.430048e-02, 9.115610e-02,
1.800000e+00	1.076652e-01, 5.064516e-02, 1.762257e-01, 2.480426e-01, 1.907246e+00, 1.665502e+00, 3.642861e-01, 1.095387e+00, 2.028104e-02, 1.653782e+00, 4.253074e-01, 8.451005e-01, 9.528712e-02, 5.710519e-01, 6.328493e-01, 2.150643e-02, 1.480634e-01, 1.751915e+00, 1.889536e-02, 7.501894e-02,
2.000000e+00	7.451463e-02, 3.158662e-02, 1.366469e-01, 2.022070e-01, 1.830054e+00, 1.276869e+00, 2.154221e-01, 1.063187e+00, 1.297893e-02, 1.872460e+00, 5.242141e-01, 8.618312e-01, 5.615664e-02, 4.693134e-01, 6.663341e-01, 1.472319e-02, 1.121973e-01, 1.858955e+00, 1.194781e-02, 4.284306e-02,
0.000000e+00	8.554808e-01, 2.719824e+00, 1.885049e+00, 2.576663e-02, 1.107137e+00, 3.348221e+00, 2.606204e+00, 1.894382e+00, 4.413519e-01, 1.461304e+00, 2.369366e-01, 2.010361e+00, 7.373731e-01, 2.608364e+00, 2.637267e+00, 2.184494e+00, 1.924599e+00, 1.916537e+00, 8.408064e-01, 2.081210e-01,
2.000000e-01	8.605288e-01, 1.199578e+00, 1.717048e+00, 4.967069e-01, 1.668040e+00, 2.685207e+00, 1.836035e+00, 1.042950e+00, 2.472554e-01, 1.344259e+00, 4.577661e-01, 9.871231e-01, 6.198118e-01, 1.727411e+00, 1.761649e+00, 1.057994e+00, 1.885594e+00, 2.147158e+00, 8.253677e-01, 3.691842e-01,
4.000000e-01	6.282398e-01, 8.038062e-01, 1.585667e+00, 8.495136e-01, 1.668239e+00, 2.272777e+00, 1.606138e+00, 8.406545e-01, 1.592090e-01, 1.544047e+00, 3.668596e-01, 7.536217e-01, 6.303470e-01, 1.456530e+00, 1.268274e+00, 1.098551e+00, 1.329342e+00, 1.993677e+00, 5.858109e-01, 4.065317e-01,
6.000000e-01	7.196596e-01, 6.052208e-01, 1.131492e+00, 1.011736e+00, 1.588778e+00, 2.223364e+00, 1.521658e+00, 8.088511e-01, 9.405913e-02, 1.351325e+00, 4.096043e-01, 7.382976e-01, 4.213850e-01, 1.387595e+00, 1.277875e+00, 7.031664e-01, 1.262433e+00, 1.991757e+00, 4.477999e-01, 4.146340e-01,
8.000000e-01	5.438992e-01, 3.741148e-01, 6.758827e-01, 7.781117e-01, 1.734483e+00, 2.008295e+00, 9.396434e-01, 1.134325e+00, 6.004682e-02, 1.350373e+00, 3.903287e-01, 8.342621e-01, 3.016332e-01, 1.078906e+00, 7.639710e-01, 5.248896e-01, 1.167247e+00, 1.755212e+00, 2.738709e-01, 2.722095e-01,
1.000000e+00	3.190699e-01, 2.266830e-01, 6.014254e-01, 7.382933e-01, 1.383858e+00, 2.069683e+00, 8.758708e-01, 8.654645e-01, 3.579965e-02, 1.702240e+00, 4.491187e-01, 7.188153e-01, 2.592242e-01, 7.863303e-01, 8.133563e-01, 3.805522e-01, 7.190456e-01, 1.606832e+00, 1.197494e-01, 2.364172e-01,
1.200000e+00	2.654972e-01, 1.472173e-01, 5.253109e-01, 6.634597e-01, 1.458458e+00, 1.855490e+00, 4.592328e-01, 1.180116e+00, 2.717153e-02, 1.863168e+00, 4.068097e-01, 9.260373e-01, 1.912032e-01, 5.790721e-01, 7.236481e-01, 2.599837e-01, 5.331268e-01, 1.492986e+00, 7.016561e-02, 1.043769e-01,
1.400000e+00	2.252173e-01, 9.345490e-02, 3.522115e-01, 4.357141e-01, 1.760099e+00, 2.098092e+00, 4.168814e-01, 8.898147e-01, 2.402392e-02, 1.654727e+00, 4.448185e-01, 8.295867e-01, 1.203719e-01, 4.668583e-01, 7.394927e-01, 2.067185e-01, 3.813531e-01, 1.601597e+00, 5.283566e-02, 6.776431e-02,
1.600000e+00	1.688310e-01, 6.675948e-02, 2.998939e-01, 3.693330e-01, 1.583029e+00, 1.460187e+00, 2.631383e-01, 1.122374e+00, 1.943912e-02, 1.620250e+00, 4.069048e-01, 7.191937e-01, 8.123414e-02, 4.246415e-01, 5.560927e-01, 1.174416e-01, 2.841242e-01, 1.653866e+00, 2.012327e-02, 4.159990e-02,
1.800000e+00	1.145013e-01, 3.647796e-02, 2.105524e-01, 2.951529e-01, 1.344918e+00, 1.697681e+00, 1.618527e-01, 1.196040e+00, 2.171635e-02, 2.003616e+00, 4.473902e-01, 8.997774e-01, 6.660973e-02, 3.074908e-01, 7.039128e-01, 1.195138e-01, 1.694771e-01, 1.293457e+00, 1.255608e-02, 3.077752e-02,
2.000000e+00	7.609681e-02, 2.594455e-02, 1.657051e-01, 2.253165e-01, 1.684733e+00, 1.785606e+00, 1.441938e-01, 1.128153e+00, 3.014237e-02, 1.838524e+00, 4.539048e-01, 8.309050e-01, 5.183934e-02, 2.507435e-01, 5.952583e-01, 6.504758e-02, 1.298979e-01, 1.447714e+00, 9.617507e-03, 1.815679e-02,
0.000000e+00	2.300519e+00, 2.388333e-01, 2.568348e+00, 1.321146e+00, 1.761040e+00, 1.592460e+00, 3.007009e+00, 2.457796e+00, 5.675336e-01, 2.348185e+00, 1.790361e+00, 1.877135e+00, 1.467646e-01, 2.141807e+00, 1.149200e+00, 6.546054e-01, 8.658613e-01, 6.787458e-01, 1.849405e+00, 2.423757e+00,
2.000000e-01	2.461611e+00, 1.661392e-01, 1.765890e+00, 1.162711e+00, 2.014796e+00, 1.503837e+00, 2.329043e+00, 1.538135e+00, 2.432560e-01, 2.169943e+00, 1.542117e+00, 1.683674e+00, 4.366802e-01, 2.232793e+00, 8.420591e-01, 6.771496e-01, 5.348526e-01, 1.094456e+00, 1.335234e+00, 1.470035e+00,
4.000000e-01	1.261704e+00, 9.429791e-02, 1.162179e+00, 8.373768e-01, 2.247242e+00, 1.640899e+00, 1.505719e+00, 1.589960e+00, 1.989832e-01, 2.045890e+00, 1.509733e+00, 1.173475e+00, 4.088140e-01, 1.688673e+00, 5.862558e-01, 8.033065e-01, 5.152467e-01, 1.506982e+00, 5.861756e-01, 1.168389e+00,
6.000000e-01	1.195492e+00, 6.641913e-02, 6.457816e-01, 4.285716e-01, 1.655949e+00, 1.789200e+00, 1.353981e+00, 1.419849e+00, 1.093573e-01, 2.318383e+00, 1.201718e+00, 1.072271e+00, 3.276945e-01, 8.760686e-01, 4.528181e-01, 6.742906e-01, 3.158912e-01, 1.646699e+00, 3.111360e-01, 6.359209e-01,
8.000000e-01	8.698093e-01, 3.846838e-02, 4.901416e-01, 4.143712e-01, 1.779028e+00, 1.547940e+00, 9.778795e-01, 1.174966e+00, 7.205931e-02, 2.023537e+00, 8.858423e-01, 1.006701e+00, 2.422081e-01, 1.140067e+00, 3.956832e-01, 7.446689e-01, 2.084795e-01, 1.612882e+00, 1.883790e-01, 4.230988e-01,
1.000000e+00	6.833725e-01, 2.530625e-02, 2.538240e-01, 2.829320e-01, 1.993147e+00, 1.538375e+00, 7.798697e-01, 1.313700e+00, 5.470668e-02, 1.867304e+00, 9.195980e-01, 9.215321e-01, 1.815433e-01, 7.455863e-01, 4.085168e-01, 5.388376e-01, 1.514303e-01, 1.998811e+00, 1.211694e-01, 2.683900e-01,
1.200000e+00	4.722767e-01, 1.291252e-02, 1.620174e-01, 2.336527e-01, 1.772393e+00, 1.706050e+00, 6.043467e-01, 1.115791e+00, 5.082693e-02, 1.790044e+00, 8.100329e-01, 9.723660e-01, 9.553718e-02, 6.483945e-01, 4.081576e-01, 3.188217e-01, 1.095154e-01, 2.274165e+00, 9.370199e-02, 1.620285e-01,
1.400000e+00	3.968800e-01, 9.886544e-03, 1.201552e-01, 1.604222e-01, 1.884360e+00, 1.567395e+00, 3.783914e-01, 1.070480e+00, 4.805326e-02, 1.865339e+00, 6.918148e-01, 9.682023e-01, 8.846724e-02, 4.877345e-01, 4.505818e-01, 3.357900e-01, 7.540377e-02, 1.866318e+00, 3.128511e-02, 9.456346e-02,
1.600000e+00	2.818263e-01, 6.474544e-03, 9.410000e-02, 1.261820e-01, 2.032352e+00, 1.841122e+00, 3.011694e-01, 1.150574e+00, 4.321226e-02, 1.562114e+00, 7.240700e-01, 9.696577e-01, 7.455475e-02, 4.334808e-01, 4.122540e-01, 2.441459e-01, 5.605090e-02, 1.973906e+00, 2.649376e-02, 6.049291e-02,
1.800000e+00	2.462562e-01, 4.490637e-03, 7.881057e-02, 8.802924e-02, 1.719254e+00, 1.467418e+00, 1.969563e-01, 1.044086e+00, 3.826312e-02, 1.649453e+00, 8.119581e-01, 8.453158e-01, 4.685109e-02, 2.974138e-01, 4.247867e-01, 9.907602e-02, 4.240409e-02, 1.952721e+00, 1.619339e-02, 3.809324e-02,
2.000000e+00	1.781249e-01, 2.906222e-03, 6.502736e-02, 6.795485e-02, 1.613049e+00, 1.921172e+00, 1.396108e-01, 1.112573e+00, 4.581748e-02, 1.985192e+00, 6.219254e-01, 8.268140e-01, 3.587621e-02, 2.627397e-01, 4.357476e-01, 7.934721e-02, 2.640546e-02, 2.084500e+00, 8.309952e-03, 2.457625e-02,
0.000000e+00	2.720568e+00, 2.049778e+00, 2.709660e-01, 4.607314e-01, 2.123034e+00, 2.926438e+00, 5.077663e-01, 9.826949e-01, 1.753268e+00, 4.414695e-01, 1.905848e+00, 1.836625e+00, 2.015502e+00, 2.025070e+00, 2.380353e+00, 2.842191e-01, 1.047098e-01, 1.991294e+00, 9.053434e-01, 1.538524e+00,
2.000000e-01	2.115262e+00, 1.448584e+00, 5.803895e-01, 9.124109e-01, 1.820371e+00, 2.907442e+00, 5.799079e-01, 7.485724e-01, 1.069204e+00, 3.972196e-01, 1.279023e+00, 1.213850e+00, 1.719486e+00, 1.359285e+00, 1.388477e+00, 4.365183e-01, 3.583359e-01, 1.856699e+00, 7.419738e-01, 1.338469e+00,
4.000000e-01	1.398572e+00, 9.776792e-01, 7.063359e-01, 1.054571e+00, 1.585065e+00, 2.663771e+00, 6.065217e-01, 6.285972e-01, 6.527046e-01, 5.405886e-01, 1.154267e+00, 8.136056e-01, 1.225002e+00, 1.404636e+00, 1.198721e+00, 5.409414e-01, 5.120451e-01, 1.881047e+00, 6.165850e-01, 1.040728e+00,
6.000000e-01	1.290432e+00, 5.801061e-01, 6.201103e-01, 9.027896e-01, 1.804775e+00, 2.094509e+00, 5.304600e-01, 6.682349e-01, 3.403776e-01, 7.664571e-01, 7.237290e-01, 6.415313e-01, 7.824940e-01, 1.073980e+00, 1.006993e+00, 5.156066e-01, 5.398864e-01, 1.363285e+00, 3.409490e-01, 7.288811e-01,
8.000000e-01	7.008493e-01, 4.145776e-01, 6.382465e-01, 9.569233e-01, 1.616170e+00, 2.536228e+00, 4.148859e-01, 8.743173e-01, 2.486990e-01, 1.077522e+00, 5.670043e-01, 8.062399e-01, 6.258143e-01, 7.367266e-01, 8.781245e-01, 4.910771e-01, 4.433158e-01, 1.051365e+00, 1.985595e-01, 4.905061e-01,
1.000000e+00	5.847064e-01, 2.222422e-01, 4.798349e-01, 8.270265e-01, 1.668493e+00, 2.121157e+00, 3.340705e-01, 8.411927e-01, 1.511966e-01, 1.185913e+00, 5.593698e-01, 8.693464e-01, 5.015661e-01, 5.273438e-01, 8.448122e-01, 3.320481e-01, 4.156271e-01, 1.071034e+00, 1.143723e-01, 3.358897e-01,
1.200000e+00	3.885886e-01, 1.332070e-01, 4.069095e-01, 5.929723e-01, 1.612783e+00, 2.098535e+00, 2.425462e-01, 1.011271e+00, 8.643558e-02, 1.050124e+00, 5.162098e-01, 8.773684e-01, 2.868267e-01, 5.375461e-01, 6.467205e-01, 2.655068e-01, 4.184649e-01, 1.066943e+00, 7.538647e-02, 2.132781e-01,
1.400000e+00	3.320325e-01, 9.491597e-02, 2.625991e-01, 5.362305e-01, 1.659079e+00, 2.113370e+00, 1.710290e-01, 9.426717e-01, 6.800625e-02, 1.225729e+00, 4.620924e-01, 8.368525e-01, 2.013519e-01, 3.534935e-01, 7.565053e-01, 1.738074e-01, 2.360028e-01, 1.295096e+00, 4.637575e-02, 1.125194e-01,
1.600000e+00	2.392957e-01, 5.953372e-02, 2.656583e-01, 3.778863e-01, 1.409110e+00, 1.575489e+00, 1.287983e-01, 9.027317e-01, 5.691318e-02, 1.349862e+00, 4.600870e-01, 8.075659e-01, 1.813572e-01, 2.530842e-01, 6.465487e-01, 1.584025e-01, 1.704961e-01, 1.292979e+00, 2.400313e-02, 8.255680e-02,
1.800000e+00	2.232769e-01, 4.003071e-02, 2.043610e-01, 2.570995e-01, 2.102101e+00, 1.608403e+00, 6.998446e-02, 1.150730e+00, 4.582827e-02, 1.461679e+00, 4.330026e-01, 8.767069e-01, 1.023254e-01, 2.343034e-01, 6.594332e-01, 9.676834e-02, 1.525392e-01, 1.257864e+00, 1.497373e-02, 5.447234e-02,
2.000000e+00	1.400892e-01, 2.682436e-02, 1.465219e-01, 2.278491e-01, 1.590117e+00, 1.632034e+00, 5.991859e-02, 1.135815e+00, 4.648655e-02, 1.645319e+00, 4.795495e-01, 9.081808e-01, 8.680764e-02, 1.461058e-01, 6.264087e-01, 7.231576e-02, 8.710084e-02, 1.178524e+00, 6.986595e-03, 3.190311e-02,
0.000000e+00	9.964870e-02, 1.939849e+00, 1.975220e+00, 1.972128e+00, 2.295629e+00, 9.771780e-01, 1.297822e+00, 2.804389e+00, 2.220085e+00, 2.460339e+00, 1.256616e+00, 4.230284e-01, 4.215509e-01, 1.775016e+00, 2.725794e+00, 3.591685e-01, 1.567829e+00, 1.973037e+00, 1.474699e-01, 2.058988e+00,
2.000000e-01	9.748106e-02, 1.359117e+00, 1.550965e+00, 1.921010e+00, 1.914270e+00, 9.473204e-01, 1.192660e+00, 1.669518e+00, 1.130165e+00, 2.460068e+00, 1.284717e+00, 2.797059e-01, 2.359432e-01, 1.996986e+00, 1.911923e+00, 2.768880e-01, 1.306206e+00, 2.274254e+00, 3.162311e-01, 1.383223e+00,
4.000000e-01	6.162854e-02, 1.298849e+00, 1.341536e+00, 1.812670e+00, 1.341784e+00, 1.096535e+00, 1.184356e+00, 1.146097e+00, 6.622748e-01, 2.004937e+00, 1.360803e+00, 2.284123e-01, 2.083337e-01, 2.489063e+00, 1.619323e+00, 1.691348e-01, 1.276784e+00, 2.376367e+00, 3.061231e-01, 1.073010e+00,
6.000000e-01	5.855227e-02, 6.429714e-01, 1.160167e+00, 1.882045e+00, 1.394631e+00, 1.614490e+00, 9.616845e-01, 8.609908e-01, 3.958028e-01, 1.743649e+00, 8.955079e-01, 3.350063e-01, 1.203044e-01, 1.785248e+00, 1.361209e+00, 1.478656e-01, 9.546467e-01, 1.957204e+00, 2.370339e-01, 7.463358e-01,
8.000000e-01	4.391888e-02, 4.309034e-01, 9.616418e-01, 1.900688e+00, 1.696893e+00, 1.260333e+00, 8.278472e-01, 1.087748e+00, 2.440696e-01, 2.049484e+00, 7.086992e-01, 5.760872e-01, 1.170202e-01, 2.166654e+00, 1.191746e+00, 1.228770e-01, 9.555748e-01, 2.221813e+00, 1.668210e-01, 4.487347e-01,
1.000000e+00	2.999272e-02, 2.848155e-01, 7.642151e-01, 1.248469e+00, 1.716804e+00, 1.417277e+00, 7.169347e-01, 1.193823e+00, 1.475421e-01, 2.116517e+00, 6.813358e-01, 5.960652e-01, 7.300070e-02, 1.621080e+00, 9.309029e-01, 6.543454e-02, 8.240120e-01, 1.971556e+00, 1.191247e-01, 3.341164e-01,
1.200000e+00	2.095277e-02, 1.788371e-01, 4.628590e-01, 8.202751e-01, 1.498929e+00, 1.356731e+00, 7.511817e-01, 1.071151e+00, 6.715323e-02, 2.050574e+00, 7.456247e-01, 7.638559e-01, 5.483922e-02, 1.349420e+00, 9.444459e-01, 5.457687e-02, 6.674699e-01, 1.751766e+00, 5.809667e-02, 1.799177e-01,
1.400000e+00	1.910508e-02, 1.048784e-01, 4.584083e-01, 9.196345e-01, 1.456421e+00, 1.827344e+00, 6.963802e-01, 1.172778e+00, 4.490121e-02, 1.916418e+00, 6.067239e-01, 8.674618e-01, 4.843833e-02, 1.012271e+00, 7.002233e-01, 3.561277e-02, 4.971069e-01, 1.773347e+00, 3.697771e-02, 1.341549e-01,
1.600000e+00	1.279917e-02, 8.036557e-02, 3.267686e-01, 6.748403e-01, 1.634731e+00, 1.230847e+00, 5.535219e-01, 1.051196e+00, 3.394786e-02, 1.830990e+00, 6.006477e-01, 8.726370e-01, 3.484738e-02, 8.207494e-01, 8.691501e-01, 2.796314e-02, 3.398271e-01, 1.745643e+00, 1.864498e-02, 5.923004e-02,
1.800000e+00	1.136759e-02, 4.523768e-02, 3.185299e-01, 5.283213e-01, 1.649131e+00, 1.515863e+00, 4.338208e-01, 1.149700e+00, 2.170706e-02, 1.842028e+00, 5.569427e-01, 7.661164e-01, 2.642768e-02, 7.715273e-01, 7.423031e-01, 1.851102e-02, 2.741102e-01, 1.727230e+00, 1.135356e-02, 4.896415e-02,
2.000000e+00	5.914152e-03, 3.111119e-02, 2.002197e-01, 3.667198e-01, 1.614415e+00, 1.430110e+00, 3.063444e-01, 1.059361e+00, 1.022569e-02, 1.659251e+00, 5.440135e-01, 8.928030e-01, 1.937402e-02, 6.031263e-01, 6.785038e-01, 1.032770e-02, 1.613347e-01, 1.870995e+00, 6.571281e-03, 2.302044e-02,
0.000000e+00	5.475230e-01, 6.210565e-01, 7.281324e-01, 1.227297e+00, 2.854531e-01, 1.659496e+00, 1.574753e+00, 4.703495e-03, 6.574835e-01, 2.065203e+00, 2.096603e+00, 1.756582e+00, 1.333053e+00, 1.894746e+00, 2.841477e+00, 9.827612e-01, 2.360735e+00, 8.987261e-01, 3.204752e-01, 1.776780e+00,
2.000000e-01	4.713837e-01, 3.986538e-01, 1.059512e+00, 1.550730e+00, 7.068509e-01, 1.669859e+00, 1.106922e+00, 3.986007e-01, 3.641710e-01, 1.796395e+00, 1.620584e+00, 1.077609e+00, 1.193367e+00, 2.121706e+00, 2.278322e+00, 8.073963e-01, 1.514326e+00, 7.427688e-01, 1.220287e-01, 1.250381e+00,
4.000000e-01	3.953787e-01, 2.038094e-01, 1.011925e+00, 1.545570e+00, 1.056600e+00, 1.657667e+00, 1.115363e+00, 5.588481e-01, 2.556287e-01, 1.441945e+00, 1.323142e+00, 1.031648e+00, 6.739429e-01, 1.970679e+00, 1.409075e+00, 5.409570e-01, 1.642976e+00, 6.156105e-01, 8.273265e-02, 6.781949e-01,
6.000000e-01	2.901202e-01, 1.489147e-01, 6.873076e-01, 1.587323e+00, 1.311305e+00, 1.247137e+00, 1.046963e+00, 9.746774e-01, 1.151018e-01, 1.638562e+00, 8.799776e-01, 9.584936e-01, 5.072646e-01, 2.167142e+00, 9.481696e-01, 3.958569e-01, 1.568705e+00, 6.736389e-01, 5.771656e-02, 4.477314e-01,
8.000000e-01	2.140471e-01, 9.028442e-02, 5.667370e-01, 1.213335e+00, 1.462545e+00, 1.632855e+00, 9.357847e-01, 8.548312e-01, 7.017153e-02, 1.744889e+00, 6.661682e-01, 8.358523e-01, 3.983988e-01, 1.865036e+00, 6.946179e-01, 3.087043e-01, 1.033752e+00, 6.463303e-01, 3.403226e-02, 2.485256e-01,
1.000000e+00	1.724166e-01, 6.801538e-02, 3.676396e-01, 9.278502e-01, 1.434137e+00, 1.522921e+00, 7.316557e-01, 9.851365e-01, 4.611657e-02, 1.655167e+00, 6.439972e-01, 8.780657e-01, 2.876335e-01, 1.302327e+00, 5.559943e-01, 2.055400e-01, 5.403739e-01, 8.072436e-01, 1.978117e-02, 1.801732e-01,
1.200000e+00	1.067062e-01, 3.715704e-02, 3.046291e-01, 6.580443e-01, 1.271780e+00, 1.516297e+00, 7.305464e-01, 1.102796e+00, 2.482378e-02, 1.833486e+00, 4.646541e-01, 8.930821e-01, 1.977713e-01, 1.027810e+00, 6.048635e-01, 1.479695e-01, 4.126754e-01, 8.895892e-01, 1.160538e-02, 1.063680e-01,
1.400000e+00	9.267223e-02, 2.643309e-02, 1.958566e-01, 3.757839e-01, 1.600765e+00, 1.737018e+00, 6.930219e-01, 9.371926e-01, 1.716220e-02, 1.948090e+00, 5.282980e-01, 8.537427e-01, 1.305725e-01, 1.016551e+00, 5.547745e-01, 9.546679e-02, 3.125484e-01, 9.271188e-01, 6.453514e-03, 6.258819e-02,
1.600000e+00	7.239718e-02, 1.626038e-02, 1.736275e-01, 3.392487e-01, 1.674223e+00, 1.517092e+00, 5.330572e-01, 1.096366e+00, 8.773758e-03, 1.833152e+00, 4.679119e-01, 6.853406e-01, 9.611255e-02, 6.865262e-01, 5.579737e-01, 7.287724e-02, 2.499142e-01, 9.688258e-01, 3.738961e-03, 4.201207e-02,
1.800000e+00	4.926247e-02, 8.702290e-03, 1.306630e-01, 2.399956e-01, 2.008347e+00, 1.685323e+00, 3.300015e-01, 1.154336e+00, 5.847140e-03, 1.629040e+00, 5.893280e-01, 9.970658e-01, 7.803398e-02, 5.616246e-01, 6.249879e-01, 4.723524e-02, 1.910506e-01, 1.243720e+00, 2.662111e-03, 2.444504e-02,
2.000000e+00	3.539556e-02, 7.336879e-03, 1.278979e-01, 1.935838e-01, 1.398118e+00, 1.758516e+00, 2.484321e-01, 1.075250e+00, 4.727350e-03, 1.559351e+00, 6.143258e-01, 8.921091e-01, 4.503443e-02, 4.523944e-01, 5.715953e-01, 3.482602e-02, 1.045271e-01, 1.058143e+00, 1.799684e-03, 1.277160e-02,
0.000000e+00	1.706698e+00, 1.533341e+00, 2.792659e+00, 2.532338e+00, 2.409179e+00, 2.557493e+00, 7.121441e-01, 9.697806e-01, 2.257454e+00, 1.881363e-01, 7.730998e-01, 6.117921e-01, 2.773169e+00, 7.188393e-01, 2.464269e+00, 4.645678e-01, 1.889960e+00, 7.027943e-01, 1.385957e+00, 2.307961e+00,
2.000000e-01	1.126346e+00, 1.112673e+00, 2.246421e+00, 2.458536e+00, 1.994556e+00, 1.790233e+00, 5.910140e-01, 5.980864e-01, 1.406615e+00, 5.670209e-01, 4.914250e-01, 4.059205e-01, 1.770788e+00, 1.186200e+00, 1.835977e+00, 5.864816e-01, 1.563752e+00, 7.964349e-01, 8.469634e-01, 1.789537e+00,
4.000000e-01	8.238437e-01, 8.873725e-01, 1.785654e+00, 2.320670e+00, 1.807774e+00, 2.079572e+00, 6.205956e-01, 5.745293e-01, 8.433636e-01, 9.499382e-01, 4.730792e-01, 3.025705e-01, 1.380541e+00, 1.421014e+00, 1.554223e+00, 4.918508e-01, 1.325697e+00, 6.817681e-01, 4.971423e-01, 1.307397e+00,
6.000000e-01	7.187702e-01, 5.883390e-01, 1.140923e+00, 2.165417e+00, 1.706624e+00, 1.511206e+00, 6.527819e-01, 7.630287e-01, 4.507642e-01, 1.189545e+00, 3.124239e-01, 5.267601e-01, 8.515692e-01, 1.680555e+00, 1.068381e+00, 4.143467e-01, 1.222038e+00, 6.311409e-01, 3.311950e-01, 7.862589e-01,
8.000000e-01	5.488093e-01, 3.769237e-01, 1.101875e+00, 1.617755e+00, 1.719982e+00, 1.742359e+00, 6.722688e-01, 9.265970e-01, 2.510676e-01, 1.283273e+00, 2.488560e-01, 7.923741e-01, 7.383633e-01, 1.742811e+00, 1.224269e+00, 3.041880e-01, 1.128217e+00, 4.944048e-01, 2.775191e-01, 4.837240e-01,
1.000000e+00	3.786624e-01, 2.286818e-01, 8.854167e-01, 1.413392e+00, 1.772879e+00, 1.694925e+00, 6.241513e-01, 9.192791e-01, 1.647021e-01, 1.458698e+00, 3.419557e-01, 7.456749e-01, 4.866353e-01, 1.826823e+00, 1.065663e+00, 2.324568e-01, 1.023168e+00, 5.763507e-01, 1.498669e-01, 2.898873e-01,
1.200000e+00	2.957540e-01, 1.437087e-01, 5.097739e-01, 1.266693e+00, 1.714051e+00, 1.636297e+00, 6.138818e-01, 1.001085e+00, 1.006043e-01, 1.657507e+00, 3.321028e-01, 8.804602e-01, 2.949397e-01, 1.164363e+00, 9.546685e-01, 1.485073e-01, 6.200422e-01, 7.125816e-01, 7.583285e-02, 2.101252e-01,
1.400000e+00	2.003844e-01, 8.640288e-02, 4.552668e-01, 8.667739e-01, 1.694968e+00, 1.892864e+00, 5.033107e-01, 1.007535e+00, 6.311454e-02, 1.358939e+00, 3.857320e-01, 8.837029e-01, 2.365825e-01, 1.055991e+00, 7.975888e-01, 1.067562e-01, 5.618294e-01, 7.799803e-01, 4.883761e-02, 1.075965e-01,
1.600000e+00	1.568830e-01, 6.188651e-02, 3.526236e-01, 7.012988e-01, 1.599329e+00, 1.579544e+00, 4.731859e-01, 1.036497e+00, 2.750419e-02, 1.472296e+00, 3.463941e-01, 8.318127e-01, 1.538122e-01, 8.557723e-01, 6.437336e-01, 7.895825e-02, 3.698525e-01, 9.152644e-01, 2.672655e-02, 6.887137e-02,
1.800000e+00	9.669970e-02, 4.115321e-02, 2.529802e-01, 5.276309e-01, 1.841406e+00, 1.512836e+00, 3.619452e-01, 1.064223e+00, 2.228063e-02, 1.802277e+00, 4.982585e-01, 8.691538e-01, 1.375746e-01, 7.114923e-01, 6.886550e-01, 5.072469e-02, 3.083701e-01, 9.542292e-01, 1.552843e-02, 4.636925e-02,
2.000000e+00	8.587480e-02, 2.245015e-02, 2.234759e-01, 3.904746e-01, 1.851624e+00, 1.504809e+00, 2.374546e-01, 9.505928e-01, 1.566628e-02, 1.614925e+00, 4.068846e-01, 9.951600e-01, 8.975706e-02, 4.172055e-01, 6.221016e-01, 3.910811e-02, 1.746848e-01, 1.160368e+00, 9.985901e-03, 2.587617e-02,
0.000000e+00	2.777848e+00, 1.645712e+00, 1.091861e+00, 5.781155e-01, 1.287834e-01, 1.264739e+00, 1.934763e+00, 2.187898e+00, 6.313725e-02, 2.764693e+00, 2.194856e+00, 2.635077e+00, 1.655740e+00, 3.474591e+00, 2.525048e+00, 3.462545e-01, 1.808337e+00, 2.820254e+00, 8.311736e-01, 2.126801e+00,
2.000000e-01	1.836068e+00, 1.006698e+00, 1.231936e+00, 8.763838e-01, 6.269837e-01, 1.395512e+00, 2.023155e+00, 1.277184e+00, 3.247331e-02, 2.066756e+00, 1.591374e+00, 1.807420e+00, 1.505404e+00, 3.309897e+00, 1.529632e+00, 3.319471e-01, 1.621968e+00, 2.371856e+00, 5.668600e-01, 9.405391e-01,
4.000000e-01	1.341236e+00, 5.981429e-01, 1.005331e+00, 1.119659e+00, 8.338479e-01, 1.469277e+00, 1.781674e+00, 1.152235e+00, 1.783625e-02, 2.294144e+00, 1.364214e+00, 1.426627e+00, 9.541669e-01, 2.881522e+00, 1.204025e+00, 6.046153e-01, 1.193041e+00, 2.525234e+00, 3.865140e-01, 6.870142e-01,
6.000000e-01	1.204406e+00, 4.289407e-01, 6.756902e-01, 8.886752e-01, 1.000653e+00, 1.287381e+00, 1.529019e+00, 1.248232e+00, 1.099319e-02, 1.891823e+00, 1.230288e+00, 1.224708e+00, 6.296811e-01, 2.160786e+00, 1.071713e+00, 5.935381e-01, 9.873697e-01, 2.262950e+00, 2.569463e-01, 4.351143e-01,
8.000000e-01	8.733978e-01, 2.699385e-01, 4.752255e-01, 5.276883e-01, 1.469716e+00, 1.305468e+00, 9.443645e-01, 1.154358e+00, 5.988185e-03, 1.882975e+00, 1.171658e+00, 1.023771e+00, 5.324645e-01, 1.706682e+00, 6.657537e-01, 4.729818e-01, 6.455635e-01, 1.863864e+00, 1.373406e-01, 3.530672e-01,
1.000000e+00	5.286057e-01, 1.693034e-01, 3.331502e-01, 4.888356e-01, 1.606837e+00, 1.631237e+00, 1.054194e+00, 9.344094e-01, 3.445264e-03, 1.734013e+00, 8.342401e-01, 8.859894e-01, 2.936987e-01, 1.466330e+00, 6.153389e-01, 4.360268e-01, 4.693425e-01, 2.649164e+00, 9.580938e-02, 2.000299e-01,
1.200000e+00	4.502507e-01, 8.360653e-02, 2.274363e-01, 2.776545e-01, 1.498168e+00, 1.492491e+00, 7.690515e-01, 1.125022e+00, 2.424593e-03, 1.959037e+00, 7.350235e-01, 1.014181e+00, 2.179151e-01, 1.190741e+00, 5.249595e-01, 2.590655e-01, 3.443759e-01, 1.835948e+00, 5.128041e-02, 1.029800e-01,
1.400000e+00	3.527335e-01, 6.886245e-02, 1.689999e-01, 2.555721e-01, 1.881141e+00, 1.444246e+00, 6.136256e-01, 1.181858e+00, 1.528276e-03, 1.771247e+00, 7.458187e-01, 8.752444e-01, 1.555138e-01, 8.721938e-01, 4.515452e-01, 1.889371e-01, 2.241360e-01, 1.904953e+00, 2.987330e-02, 6.813413e-02,
1.600000e+00	2.542757e-01, 4.740076e-02, 8.527256e-02, 1.437347e-01, 1.603377e+00, 1.550273e+00, 5.278955e-01, 1.014550e+00, 1.931323e-03, 1.313923e+00, 7.329996e-01, 7.559960e-01, 1.327453e-01, 7.167480e-01, 4.994398e-01, 1.273169e-01, 1.492940e-01, 2.253578e+00, 1.816675e-02, 4.412962e-02,
1.800000e+00	1.876832e-01, 2.782811e-02, 7.158395e-02, 1.371161e-01, 1.617689e+00, 1.275391e+00, 4.207470e-01, 1.086292e+00, 2.027105e-03, 1.682522e+00, 6.858345e-01, 7.859533e-01, 8.537827e-02, 5.514604e-01, 6.430048e-01, 9.668147e-02, 1.133592e-01, 2.016910e+00, 9.680535e-03, 2.955166e-02,
2.000000e+00	1.500541e-01, 1.463421e-02, 8.290200e-02, 1.082360e-01, 1.972570e+00, 1.587309e+00, 2.502841e-01, 1.126655e+00, 4.176268e-03, 1.648877e+00, 6.037693e-01, 9.650368e-01, 5.746003e-02, 4.757813e-01, 5.251819e-01, 5.983007e-02, 9.788186e-02, 1.802365e+00, 6.734973e-03, 1.432286e-02,
0.000000e+00	3.022769e+00, 2.741992e+00, 2.023780e+00, 2.431407e+00, 1.423520e+00, 1.704302e+00, 2.868128e+00, 1.113278e+00, 4.714985e-01, 7.412516e-01, 2.331362e+00, 6.334024e-01, 1.794874e+00, 2.819996e+00, 2.919743e+00, 1.485694e-01, 1.021730e+00, 1.713640e+00, 2.478023e-01, 2.007733e+00,
2.000000e-01	2.401320e+00, 1.388022e+00, 1.834439e+00, 2.365012e+00, 1.395389e+00, 1.762362e+00, 2.253953e+00, 6.324893e-01, 2.648852e-01, 1.041448e+00, 1.728372e+00, 3.790920e-01, 1.182201e+00, 2.950912e+00, 2.226749e+00, 3.418988e-01, 9.555173e-01, 1.824472e+00, 3.660549e-01, 1.307218e+00,
4.000000e-01	1.935270e+00, 1.139615e+00, 1.733807e+00, 2.051234e+00, 1.446361e+00, 1.683118e+00, 1.902230e+00, 3.704578e-01, 1.253136e-01, 1.076449e+00, 1.282966e+00, 2.746639e-01, 1.088226e+00, 2.317875e+00, 1.685602e+00, 3.753341e-01, 1.022375e+00, 9.721595e-01, 3.756608e-01, 1.201183e+00,
6.000000e-01	1.050628e+00, 6.830242e-01, 1.047131e+00, 1.698736e+00, 1.553380e+00, 1.713927e+00, 1.538522e+00, 6.373352e-01, 9.341075e-02, 1.193625e+00, 1.031241e+00, 4.167141e-01, 6.618881e-01, 2.677149e+00, 1.211914e+00, 5.725914e-01, 8.334662e-01, 9.729043e-01, 2.646069e-01, 7.510221e-01,
8.000000e-01	8.977236e-01, 4.281695e-01, 9.463773e-01, 1.862574e+00, 1.702136e+00, 1.795202e+00, 1.147376e+00, 8.258499e-01, 4.785469e-02, 1.171174e+00, 7.202071e-01, 4.575585e-01, 4.328327e-01, 2.224887e+00, 1.127783e+00, 5.127477e-01, 9.958638e-01, 9.488092e-01, 1.668705e-01, 4.372394e-01,
1.000000e+00	6.004572e-01, 2.338458e-01, 8.565603e-01, 1.554466e+00, 1.793171e+00, 1.470928e+00, 9.898096e-01, 8.568247e-01, 3.046668e-02, 1.515124e+00, 5.632792e-01, 5.984728e-01, 3.360752e-01, 2.469816e+00, 1.098911e+00, 3.846760e-01, 7.265051e-01, 8.759750e-01, 1.021777e-01, 3.431189e-01,
1.200000e+00	5.523116e-01, 1.820698e-01, 7.163774e-01, 1.134830e+00, 1.460229e+00, 1.445171e+00, 9.247625e-01, 8.835292e-01, 1.822395e-02, 1.508743e+00, 5.598281e-01, 8.130449e-01, 2.778638e-01, 1.662255e+00, 1.002479e+00, 2.561514e-01, 5.822765e-01, 7.823070e-01, 6.627035e-02, 2.101427e-01,
1.400000e+00	3.071017e-01, 1.118842e-01, 5.745049e-01, 8.241712e-01, 1.803926e+00, 1.420954e+00, 8.478666e-01, 9.739942e-01, 8.743335e-03, 1.748716e+00, 3.958124e-01, 8.325215e-01, 1.888859e-01, 1.236266e+00, 7.445599e-01, 2.035867e-01, 5.214025e-01, 8.693115e-01, 3.839007e-02, 9.265482e-02,
1.600000e+00	2.818540e-01, 7.302091e-02, 3.294624e-01, 7.186809e-01, 2.003166e+00, 1.992149e+00, 7.084193e-01, 8.266326e-01, 7.559101e-03, 1.614310e+00, 5.328382e-01, 9.611066e-01, 1.343505e-01, 8.655225e-01, 8.315053e-01, 1.680488e-01, 3.455999e-01, 8.717957e-01, 1.708720e-02, 7.209532e-02,
1.800000e+00	2.048453e-01, 5.134249e-02, 3.160860e-01, 5.248890e-01, 1.727748e+00, 1.244737e+00, 5.459305e-01, 9.793727e-01, 4.781008e-03, 1.839038e+00, 4.089424e-01, 8.733653e-01, 8.729459e-02, 8.792306e-01, 6.917008e-01, 1.017383e-01, 2.718992e-01, 1.183627e+00, 1.227843e-02, 4.268497e-02,
2.000000e+00	1.638313e-01, 2.713067e-02, 2.195234e-01, 3.600635e-01, 1.997513e+00, 1.386626e+00, 3.730568e-01, 1.270957e+00, 3.538080e-03, 1.855573e+00, 4.912366e-01, 6.947108e-01, 5.624963e-02, 6.969634e-01, 6.835298e-01, 5.989845e-02, 2.161490e-01, 1.233617e+00, 6.124152e-03, 3.412294e-02,
0.000000e+00	2.804555e+00, 2.030946e+00, 9.554276e-01, 2.652495e+00, 2.785695e+00, 1.399712e+00, 9.745670e-01, 1.327558e-02, 1.892853e-01, 9.254732e-01, 2.001314e+00, 2.338039e+00, 1.968795e+00, 9.753183e-01, 7.655252e-01, 9.328881e-01, 2.269997e+00, 1.899613e+00, 1.728180e-01, 2.349097e+00,
2.000000e-01	1.639749e+00, 1.104909e+00, 7.794845e-01, 1.520474e+00, 2.424365e+00, 1.487895e+00, 6.316614e-01, 4.241088e-02, 2.587954e-01, 4.966696e-01, 1.672021e+00, 1.355988e+00, 1.347434e+00, 1.249384e+00, 5.836824e-01, 8.332744e-01, 1.646940e+00, 1.713892e+00, 3.127985e-01, 1.593687e+00,
4.000000e-01	1.628242e+00, 8.801030e-01, 4.558795e-01, 1.216952e+00, 2.222955e+00, 1.538441e+00, 6.507097e-01, 2.759619e-01, 3.019350e-01, 4.872818e-01, 1.018108e+00, 1.154983e+00, 9.046588e-01, 7.889846e-01, 3.088606e-01, 8.655910e-01, 1.256109e+00, 1.310644e+00, 2.449635e-01, 1.240310e+00,
6.000000e-01	1.082084e+00, 4.532107e-01, 2.405414e-01, 9.145265e-01, 1.851806e+00, 1.561510e+00, 4.785682e-01, 5.546239e-01, 4.412643e-01, 3.271768e-01, 6.882402e-01, 9.343923e-01, 6.670978e-01, 7.758114e-01, 3.596858e-01, 8.097024e-01, 7.085871e-01, 1.152021e+00, 1.587723e-01, 9.332428e-01,
8.000000e-01	8.766531e-01, 2.425183e-01, 1.646918e-01, 6.679139e-01, 2.078684e+00, 1.645573e+00, 2.967279e-01, 7.832989e-01, 5.887736e-01, 3.226511e-01, 5.020225e-01, 8.833278e-01, 4.844493e-01, 5.251304e-01, 3.640835e-01, 8.086152e-01, 4.160173e-01, 8.495428e-01, 9.683834e-02, 8.043695e-01,
1.000000e+00	6.492786e-01, 1.826208e-01, 9.701558e-02, 5.652094e-01, 2.024365e+00, 1.630996e+00, 2.359241e-01, 8.454928e-01, 5.896077e-01, 2.128458e-01, 4.326291e-01, 7.453269e-01, 3.946178e-01, 4.599327e-01, 4.233419e-01, 5.004732e-01, 3.692985e-01, 8.321476e-01, 5.822277e-02, 3.651129e-01,
1.200000e+00	6.319539e-01, 1.396266e-01, 9.019914e-02, 3.817046e-01, 1.968311e+00, 1.352880e+00, 1.706831e-01, 8.955985e-01, 4.401874e-01, 4.990590e-01, 4.782772e-01, 8.804847e-01, 2.077550e-01, 3.278735e-01, 4.517052e-01, 4.423615e-01, 2.346912e-01, 7.419349e-01, 2.820317e-02, 2.889905e-01,
1.400000e+00	3.155270e-01, 7.439747e-02, 7.063106e-02, 1.769545e-01, 1.413070e+00, 1.580337e+00, 1.177302e-01, 9.942996e-01, 3.878054e-01, 6.053773e-01, 4.739045e-01, 9.339850e-01, 1.717337e-01, 2.609037e-01, 4.247722e-01, 3.115618e-01, 1.593620e-01, 9.010374e-01, 2.096459e-02, 1.703765e-01,
1.600000e+00	2.705548e-01, 4.905816e-02, 6.143992e-02, 1.699056e-01, 1.785976e+00, 1.274910e+00, 8.693211e-02, 1.174610e+00, 2.745181e-01, 1.057195e+00, 4.487941e-01, 8.770389e-01, 1.095385e-01, 2.279977e-01, 4.825003e-01, 2.120849e-01, 1.150051e-01, 8.580169e-01, 1.124418e-02, 9.330167e-02,
1.800000e+00	2.307554e-01, 4.366051e-02, 5.799929e-02, 1.233774e-01, 1.974625e+00, 1.305685e+00, 5.671507e-02, 1.161067e+00, 1.944652e-01, 1.147635e+00, 4.527549e-01, 9.290119e-01, 8.042372e-02, 1.675569e-01, 5.499893e-01, 1.622496e-01, 8.503296e-02, 1.029968e+00, 7.171084e-03, 5.971675e-02,
2.000000e+00	1.608648e-01, 2.087997e-02, 6.705214e-02, 1.053337e-01, 1.567161e+00, 1.514799e+00, 3.573540e-02, 1.037407e+00, 1.690131e-01, 1.219825e+00, 5.268445e-01, 9.061822e-01, 6.863129e-02, 1.259631e-01, 4.398885e-01, 9.253715e-02, 6.800510e-02, 1.025086e+00, 3.900512e-03, 4.727133e-02,
0.000000e+00	4.302589e-02, 2.450041e+00, 1.372839e+00, 8.152868e-01, 7.764282e-01, 6.623950e-01, 3.178273e+00, 1.924136e+00, 8.322441e-01, 5.121418e-01, 1.649013e+00, 1.183038e+00, 1.052858e+00, 1.013750e+00, 1.436539e+00, 1.228284e-01, 1.222717e+00, 1.109648e+00, 2.760158e+00, 4.433109e-01,
2.000000e-01	3.278096e-02, 1.070437e+00, 1.033348e+00, 8.990965e-01, 1.094403e+00, 8.809839e-01, 2.340128e+00, 1.242557e+00, 4.099771e-01, 7.162485e-01, 1.356685e+00, 7.520358e-01, 1.032927e+00, 9.693280e-01, 1.121911e+00, 6.842268e-02, 1.049409e+00, 1.212689e+00, 1.871894e+00, 3.962191e-01,
4.000000e-01	2.827464e-02, 7.063685e-01, 8.084414e-01, 8.785305e-01, 1.317370e+00, 1.085179e+00, 1.665748e+00, 9.976298e-01, 2.874034e-01, 1.024128e+00, 1.207236e+00, 4.787480e-01, 1.217013e+00, 8.840663e-01, 8.755161e-01, 5.214447e-02, 1.015256e+00, 1.266587e+00, 9.842595e-01, 4.148967e-01,
6.000000e-01	2.098526e-02, 5.806061e-01, 6.271781e-01, 7.304627e-01, 1.396117e+00, 1.076909e+00, 8.901299e-01, 9.952519e-01, 1.598988e-01, 1.219939e+00, 7.790379e-01, 6.485173e-01, 7.975331e-01, 7.411896e-01, 8.710855e-01, 4.204730e-02, 6.731117e-01, 1.224121e+00, 7.175408e-01, 2.126829e-01,
8.000000e-01	1.679904e-02, 3.159989e-01, 5.801889e-01, 5.460823e-01, 1.432787e+00, 1.556282e+00, 6.746069e-01, 8.862541e-01, 9.422607e-02, 1.398309e+00, 7.595698e-01, 8.301971e-01, 6.748681e-01, 5.806622e-01, 7.921278e-01, 3.002044e-02, 4.649268e-01, 1.226613e+00, 3.789756e-01, 1.450169e-01,
1.000000e+00	1.142146e-02, 2.212203e-01, 3.170105e-01, 5.473694e-01, 1.706881e+00, 1.096040e+00, 5.812317e-01, 1.087523e+00, 6.802964e-02, 1.226551e+00, 5.821411e-01, 7.861354e-01, 4.949803e-01, 3.831196e-01, 7.811070e-01, 1.878329e-02, 3.598233e-01, 1.195491e+00, 2.366342e-01, 9.148945e-02,
1.200000e+00	9.254073e-03, 1.335252e-01, 2.471091e-01, 4.818965e-01, 1.562818e+00, 1.371157e+00, 3.190729e-01, 9.751626e-01, 3.647139e-02, 1.260537e+00, 6.124834e-01, 7.772456e-01, 3.108346e-01, 3.631201e-01, 7.825969e-01, 1.841616e-02, 2.304017e-01, 1.290085e+00, 1.453372e-01, 4.603729e-02,
1.400000e+00	7.154035e-03, 1.015781e-01, 2.575282e-01, 3.367178e-01, 1.603896e+00, 1.281295e+00, 2.808471e-01, 9.439693e-01, 2.663907e-02, 1.181598e+00, 6.510980e-01, 8.154624e-01, 2.324566e-01, 2.567878e-01, 6.988144e-01, 1.062660e-02, 2.276175e-01, 1.257230e+00, 9.014222e-02, 3.194126e-02,
1.600000e+00	5.660300e-03, 4.382348e-02, 1.882149e-01, 2.620483e-01, 1.765431e+00, 1.561651e+00, 1.897253e-01, 1.060962e+00, 2.489068e-02, 1.882716e+00, 6.275222e-01, 7.073969e-01, 1.816203e-01, 2.077460e-01, 6.571327e-01, 7.635342e-03, 1.656964e-01, 1.248375e+00, 4.420967e-02, 1.997287e-02,
1.800000e+00	3.210565e-03, 3.496788e-02, 1.491860e-01, 2.139708e-01, 1.606291e+00, 1.492346e+00, 1.300513e-01, 9.978295e-01, 2.337245e-02, 1.618654e+00, 6.093601e-01, 7.404088e-01, 1.122258e-01, 1.468865e-01, 6.223702e-01, 5.612608e-03, 1.319930e-01, 1.446024e+00, 2.774361e-02, 1.268583e-02,
2.000000e+00	2.715588e-03, 2.166086e-02, 1.276688e-01, 1.357630e-01, 1.623378e+00, 1.511491e+00, 9.698280e-02, 1.067874e+00, 2.883927e-02, 1.492292e+00, 5.671321e-01, 8.822347e-01, 8.211458e-02, 1.604665e-01, 6.367164e-01, 3.567966e-03, 9.584329e-02, 1.348239e+00, 1.497148e-02, 9.022765e-03,
0.000000e+00	1.282585e+00, 2.297085e-01, 2.748730e+00, 1.704813e+00, 2.951862e+00, 1.313555e+00, 1.842881e+00, 2.564297e+00, 1.070962e+00, 1.259186e+00, 1.631553e+00, 2.122444e-01, 2.017262e+00, 1.676219e+00, 8.088941e-01, 2.108982e+00, 1.654259e+00, 1.120139e+00, 1.825730e+00, 2.171473e-01,
2.000000e-01	1.153377e+00, 3.092716e-01, 1.891309e+00, 1.184039e+00, 1.708280e+00, 1.416806e+00, 1.580638e+00, 2.256225e+00, 1.059633e+00, 1.506433e+00, 1.456695e+00, 4.639320e-01, 1.817350e+00, 1.260350e+00, 8.010100e-01, 1.674456e+00, 1.116110e+00, 1.484381e+00, 1.160089e+00, 3.207779e-01,
4.000000e-01	1.255119e+00, 3.864305e-01, 1.117953e+00, 1.020040e+00, 1.579938e+00, 1.709328e+00, 1.136455e+00, 1.883354e+00, 1.076612e+00, 1.120624e+00, 1.488425e+00, 6.038186e-01, 1.134063e+00, 7.561087e-01, 7.946611e-01, 1.424606e+00, 1.048741e+00, 1.499223e+00, 7.480014e-01, 3.635068e-01,
6.000000e-01	1.160739e+00, 3.982390e-01, 6.862950e-01, 5.478390e-01, 1.257538e+00, 1.588718e+00, 9.181578e-01, 1.373910e+00, 1.113226e+00, 1.422858e+00, 1.432636e+00, 6.732231e-01, 9.147298e-01, 8.004816e-01, 5.287647e-01, 1.233518e+00, 6.973505e-01, 1.740962e+00, 3.758687e-01, 5.331463e-01,
8.000000e-01	9.813830e-01, 3.862168e-01, 4.610322e-01, 5.429369e-01, 9.451451e-01, 1.451314e+00, 6.231440e-01, 9.772326e-01, 1.062926e+00, 1.374632e+00, 1.210313e+00, 6.757950e-01, 6.026222e-01, 6.943361e-01, 8.506423e-01, 1.057628e+00, 4.237417e-01, 1.922753e+00, 2.324292e-01, 4.998357e-01,
1.000000e+00	8.009830e-01, 3.896821e-01, 3.919636e-01, 4.243705e-01, 9.583027e-01, 1.591622e+00, 5.484908e-01, 1.337073e+00, 1.075901e+00, 9.275659e-01, 1.024329e+00, 8.552432e-01, 5.276969e-01, 6.032561e-01, 6.647300e-01, 8.860254e-01, 3.679943e-01, 2.159154e+00, 1.407397e-01, 4.287783e-01,
1.200000e+00	6.848446e-01, 4.115848e-01, 3.062856e-01, 3.245277e-01, 1.029557e+00, 1.388140e+00, 3.229004e-01, 1.422571e+00, 9.555101e-01, 9.066732e-01, 9.203409e-01, 8.095732e-01, 2.771158e-01, 3.712438e-01, 7.800894e-01, 5.469801e-01, 2.960952e-01, 2.309862e+00, 7.190552e-02, 4.982926e-01,
1.400000e+00	4.906329e-01, 2.724591e-01, 2.057063e-01, 1.731882e-01, 1.193628e+00, 1.598928e+00, 2.399812e-01, 1.189712e+00, 8.267119e-01, 9.648223e-01, 9.048871e-01, 8.651646e-01, 2.148546e-01, 3.097621e-01, 5.835516e-01, 3.476536e-01, 1.869750e-01, 1.657157e+00, 4.948264e-02, 4.167977e-01,
1.600000e+00	3.151547e-01, 2.123350e-01, 1.778940e-01, 1.716725e-01, 1.131438e+00, 1.507034e+00, 1.495424e-01, 1.221905e+00, 5.244547e-01, 9.106839e-01, 7.629202e-01, 6.806272e-01, 1.803934e-01, 2.245896e-01, 6.309091e-01, 2.639194e-01, 1.080254e-01, 1.787688e+00, 3.050653e-02, 4.208244e-01,
1.800000e+00	3.300590e-01, 1.222195e-01, 1.376209e-01, 1.431733e-01, 1.422086e+00, 1.712631e+00, 9.228336e-02, 1.317760e+00, 3.853297e-01, 1.242582e+00, 6.837943e-01, 8.602482e-01, 1.319268e-01, 1.826763e-01, 6.286186e-01, 1.946970e-01, 1.007400e-01, 1.938108e+00, 1.553616e-02, 3.073835e-01,
2.000000e+00	2.010142e-01, 8.541115e-02, 1.310387e-01, 1.056755e-01, 1.327152e+00, 1.678510e+00, 7.214704e-02, 1.100798e+00, 2.778705e-01, 1.446468e+00, 6.190356e-01, 7.195744e-01, 7.491500e-02, 1.796011e-01, 6.468085e-01, 1.348457e-01, 7.881083e-02, 1.986432e+00, 1.281133e-02, 1.650313e-01,
0.000000e+00	2.134584e+00, 1.949057e+00, 3.353907e-01, 2.088356e+00, 3.178042e+00, 2.181521e+00, 6.414931e-01, 3.753508e-01, 7.777698e-01, 1.538238e-01, 2.061047e+00, 4.250283e-01, 6.818159e-01, 8.102201e-01, 1.007493e+00, 9.114691e-01, 1.116706e+00, 1.441173e+00, 1.491658e+00, 1.507321e+00,
2.000000e-01	1.504378e+00, 1.453696e+00, 4.766489e-01, 1.672884e+00, 2.336422e+00, 2.158833e+00, 4.231977e-01, 2.241345e-01, 8.143359e-01, 1.049901e-01, 1.506300e+00, 3.123381e-01, 6.353900e-01, 5.217899e-01, 1.052229e+00, 8.062065e-01, 1.022624e+00, 1.002596e+00, 1.010313e+00, 1.068392e+00,
4.000000e-01	1.178944e+00, 9.529658e-01, 3.159852e-01, 1.337937e+00, 2.229901e+00, 1.663721e+00, 2.531045e-01, 2.410219e-01, 8.830621e-01, 1.032689e-01, 1.070342e+00, 2.582997e-01, 5.430775e-01, 3.656385e-01, 8.841464e-01, 6.550395e-01, 7.175927e-01, 8.424108e-01, 7.092105e-01, 9.048203e-01,
6.000000e-01	9.292560e-01, 6.336752e-01, 3.370732e-01, 1.224836e+00, 1.634501e+00, 1.838781e+00, 2.158599e-01, 4.270867e-01, 8.948929e-01, 1.179100e-01, 7.583407e-01, 3.377117e-01, 3.818845e-01, 3.310843e-01, 9.199127e-01, 6.100306e-01, 5.463938e-01, 7.088984e-01, 4.029183e-01, 7.163584e-01,
8.000000e-01	5.810145e-01, 4.408358e-01, 3.937992e-01, 8.036193e-01, 1.549387e+00, 1.268786e+00, 1.232364e-01, 6.163409e-01, 7.906301e-01, 2.887192e-01, 6.371321e-01, 4.731627e-01, 2.954369e-01, 3.059558e-01, 9.526911e-01, 4.813080e-01, 4.743679e-01, 6.162261e-01, 2.818902e-01, 6.290501e-01,
1.000000e+00	4.576164e-01, 3.619085e-01, 3.048285e-01, 6.199354e-01, 2.001915e+00, 1.193814e+00, 1.058388e-01, 7.742657e-01, 6.633730e-01, 5.552692e-01, 4.678213e-01, 7.339129e-01, 2.525585e-01, 1.678949e-01, 8.570310e-01, 3.512335e-01, 3.653571e-01, 5.586116e-01, 1.395331e-01, 3.478181e-01,
1.200000e+00	3.801954e-01, 2.964117e-01, 2.503916e-01, 5.262827e-01, 1.636556e+00, 1.136752e+00, 7.999145e-02, 8.615031e-01, 6.401563e-01, 8.075170e-01, 4.415273e-01, 5.323308e-01, 1.444760e-01, 1.423207e-01, 7.664194e-01, 2.477665e-01, 2.852512e-01, 6.550577e-01, 8.824925e-02, 2.794308e-01,
1.400000e+00	2.273561e-01, 1.765403e-01, 2.457521e-01, 3.393931e-01, 1.603296e+00, 7.388146e-01, 3.563960e-02, 1.000347e+00, 4.184007e-01, 9.446830e-01, 3.509182e-01, 8.699826e-01, 1.190887e-01, 1.255079e-01, 7.581029e-01, 1.643175e-01, 1.924670e-01, 6.615545e-01, 4.807202e-02, 1.481604e-01,
1.600000e+00	1.983829e-01, 9.821895e-02, 1.733248e-01, 3.426369e-01, 1.534394e+00, 7.360997e-01, 3.910812e-02, 1.022216e+00, 3.389020e-01, 1.069282e+00, 4.077171e-01, 7.530284e-01, 8.723362e-02, 1.006725e-01, 6.481720e-01, 1.414179e-01, 1.757775e-01, 7.922859e-01, 3.209464e-02, 1.004852e-01,
1.800000e+00	1.655277e-01, 7.918003e-02, 1.499260e-01, 2.450124e-01, 1.594306e+00, 8.775958e-01, 2.969366e-02, 1.102563e+00, 2.903523e-01, 1.266935e+00, 4.901197e-01, 8.114619e-01, 6.793724e-02, 6.828454e-02, 6.214868e-01, 9.533869e-02, 1.164281e-01, 7.940245e-01, 2.059886e-02, 5.373192e-02,
2.000000e+00	1.203651e-01, 4.906183e-02, 1.631502e-01, 1.554684e-01, 1.539677e+00, 1.123742e+00, 1.650965e-02, 1.022214e+00, 2.045301e-01, 1.410884e+00, 4.012339e-01, 8.846778e-01, 4.937889e-02, 5.361948e-02, 6.331220e-01, 6.934775e-02, 8.681689e-02, 9.255380e-01, 1.189194e-02, 3.807828e-02,
