# Supplementary material for: Inference of Vohradský's Models of Genetic Networks by Solving Two-Dimensional Function Optimization Problems
Source: PLoS One. 2013 Dec 30;8(12):e83308. doi: 10.1371/journal.pone.0083308 (PMC3875442; doi:10.1371/journal.pone.0083308)
Supplement: Text S2 — Time-series data used in the ‘Inference in noisy environment’ section (compressed by gzip). (GZ) [file pone.0083308.s002.gz › time_series_data/gene20/50sets/tc.dat413]

Time "G0" "G1" "G2" "G3" "G4" "G5" "G6" "G7" "G8" "G9" "G10" "G11" "G12" "G13" "G14" "G15" "G16" "G17" "G18" "G19"
0.000000e+00	2.659355e+00, 1.458957e+00, 1.269936e-01, 2.217961e+00, 2.991753e+00, 4.387237e-01, 1.352775e+00, 1.592279e+00, 3.853522e-01, 1.650064e+00, 7.168717e-01, 9.492598e-01, 1.909879e+00, 3.102665e+00, 1.845311e+00, 2.842600e+00, 7.196093e-01, 2.676884e-01, 2.486014e+00, 6.363194e-01,
2.000000e-01	2.187536e+00, 1.002797e+00, 3.343317e-01, 1.766741e+00, 1.942923e+00, 3.030931e-01, 8.867790e-01, 1.101084e+00, 2.442795e-01, 1.305985e+00, 7.614081e-01, 5.154070e-01, 1.527409e+00, 1.927983e+00, 1.306666e+00, 2.105331e+00, 6.986014e-01, 3.398971e-01, 1.560839e+00, 3.752387e-01,
4.000000e-01	1.611338e+00, 1.259123e+00, 6.784111e-01, 1.512430e+00, 1.337588e+00, 2.787877e-01, 5.127220e-01, 5.704019e-01, 1.510237e-01, 1.356894e+00, 8.478968e-01, 3.443711e-01, 1.121153e+00, 1.490254e+00, 1.414379e+00, 2.059769e+00, 5.032052e-01, 3.491989e-01, 1.013391e+00, 2.454396e-01,
6.000000e-01	1.244816e+00, 1.037853e+00, 5.810269e-01, 1.434161e+00, 1.000167e+00, 3.413440e-01, 5.905396e-01, 3.587392e-01, 1.170037e-01, 1.392897e+00, 1.151566e+00, 4.010980e-01, 1.015291e+00, 9.771176e-01, 1.162190e+00, 1.728817e+00, 4.252812e-01, 1.900948e-01, 8.230807e-01, 1.245876e-01,
8.000000e-01	1.257335e+00, 8.008285e-01, 8.550579e-01, 1.279537e+00, 7.911096e-01, 4.462115e-01, 7.134245e-01, 2.612856e-01, 1.387992e-01, 1.222684e+00, 8.349847e-01, 3.644947e-01, 5.754081e-01, 8.242492e-01, 1.145898e+00, 1.407589e+00, 3.127362e-01, 1.242913e-01, 5.281442e-01, 7.139516e-02,
1.000000e+00	9.922553e-01, 8.627689e-01, 9.107446e-01, 1.303482e+00, 6.522300e-01, 5.533989e-01, 6.218748e-01, 1.698146e-01, 1.195929e-01, 1.460664e+00, 6.673845e-01, 5.028760e-01, 2.564607e-01, 7.333694e-01, 1.071648e+00, 1.377958e+00, 2.978243e-01, 8.006004e-02, 3.017164e-01, 4.526859e-02,
1.200000e+00	9.100414e-01, 8.215110e-01, 9.484358e-01, 1.299146e+00, 6.079746e-01, 6.142770e-01, 6.544264e-01, 1.667913e-01, 1.155056e-01, 1.181223e+00, 4.676074e-01, 4.603526e-01, 1.874391e-01, 5.764660e-01, 9.924154e-01, 9.899466e-01, 2.377243e-01, 4.674249e-02, 2.154704e-01, 2.512061e-02,
1.400000e+00	8.805502e-01, 7.193560e-01, 1.008054e+00, 1.254015e+00, 6.789664e-01, 7.350342e-01, 7.000726e-01, 1.480620e-01, 1.188886e-01, 1.269842e+00, 4.315154e-01, 5.684696e-01, 9.461909e-02, 5.120551e-01, 9.827976e-01, 1.149743e+00, 1.863250e-01, 2.350595e-02, 1.276741e-01, 1.646663e-02,
1.600000e+00	8.825580e-01, 6.699702e-01, 1.031076e+00, 1.090679e+00, 5.809395e-01, 8.421276e-01, 7.589369e-01, 1.481733e-01, 1.694161e-01, 9.926921e-01, 3.067692e-01, 5.390605e-01, 5.577722e-02, 4.664988e-01, 1.183219e+00, 1.210665e+00, 1.390939e-01, 1.124887e-02, 9.530109e-02, 8.831660e-03,
1.800000e+00	9.040318e-01, 7.275252e-01, 1.098337e+00, 1.033271e+00, 6.711082e-01, 8.927401e-01, 7.403661e-01, 1.885694e-01, 3.036006e-01, 9.342256e-01, 2.491211e-01, 6.874155e-01, 3.248233e-02, 4.431049e-01, 1.095069e+00, 9.353783e-01, 1.149864e-01, 8.717749e-03, 5.504620e-02, 5.618442e-03,
2.000000e+00	6.966073e-01, 6.145681e-01, 9.270892e-01, 1.038469e+00, 6.180751e-01, 1.045908e+00, 7.634745e-01, 2.463596e-01, 4.459117e-01, 9.950099e-01, 1.671131e-01, 7.035477e-01, 1.699554e-02, 3.781712e-01, 1.040492e+00, 9.136325e-01, 7.454258e-02, 3.968931e-03, 4.058876e-02, 3.963614e-03,
0.000000e+00	2.616390e+00, 1.787457e+00, 8.607842e-01, 1.612365e+00, 2.317522e+00, 7.884269e-01, 2.277487e+00, 1.727139e+00, 2.311508e+00, 1.524441e+00, 1.929344e+00, 8.655639e-01, 1.619056e+00, 2.143455e+00, 2.210443e-01, 3.108789e+00, 1.799400e+00, 3.307101e+00, 1.220851e+00, 1.564668e+00,
2.000000e-01	1.963822e+00, 1.077360e+00, 7.307067e-01, 1.548074e+00, 1.527883e+00, 5.593023e-01, 1.303456e+00, 8.981291e-01, 1.271933e+00, 1.543360e+00, 1.866452e+00, 5.070192e-01, 1.317324e+00, 1.640436e+00, 4.773808e-01, 2.227802e+00, 1.624117e+00, 1.722850e+00, 8.158772e-01, 1.491048e+00,
4.000000e-01	1.418266e+00, 7.169014e-01, 5.171624e-01, 1.205659e+00, 1.083465e+00, 5.554196e-01, 9.851572e-01, 6.877170e-01, 1.188493e+00, 1.188216e+00, 1.543152e+00, 7.133664e-01, 9.835649e-01, 1.167380e+00, 6.212770e-01, 1.598282e+00, 1.887756e+00, 1.049522e+00, 1.081006e+00, 8.841651e-01,
6.000000e-01	8.456184e-01, 4.125622e-01, 3.579000e-01, 1.441865e+00, 6.790051e-01, 6.626424e-01, 8.680292e-01, 4.358808e-01, 7.834095e-01, 1.273878e+00, 1.259786e+00, 7.257446e-01, 6.432747e-01, 1.082911e+00, 6.256212e-01, 1.301337e+00, 1.866479e+00, 7.215590e-01, 8.492521e-01, 6.598612e-01,
8.000000e-01	9.450685e-01, 3.118288e-01, 2.666991e-01, 1.241210e+00, 5.000432e-01, 7.326136e-01, 7.850707e-01, 3.008093e-01, 6.312426e-01, 1.111296e+00, 8.098567e-01, 6.752345e-01, 3.179255e-01, 4.895253e-01, 7.679915e-01, 1.265714e+00, 1.411168e+00, 4.915550e-01, 6.478421e-01, 4.094737e-01,
1.000000e+00	7.560894e-01, 3.098027e-01, 2.133673e-01, 1.123663e+00, 5.052515e-01, 8.720965e-01, 7.653205e-01, 2.746914e-01, 4.743649e-01, 1.281098e+00, 8.191279e-01, 7.337429e-01, 1.755874e-01, 4.469575e-01, 7.967769e-01, 1.164440e+00, 1.268851e+00, 1.861261e-01, 3.954391e-01, 2.271989e-01,
1.200000e+00	7.842910e-01, 3.142092e-01, 1.180057e-01, 1.160760e+00, 5.743070e-01, 9.617433e-01, 7.537561e-01, 1.943645e-01, 3.803215e-01, 1.227940e+00, 6.370610e-01, 9.037414e-01, 1.192727e-01, 3.678090e-01, 9.593127e-01, 1.037483e+00, 1.044524e+00, 1.306942e-01, 2.899558e-01, 1.067167e-01,
1.400000e+00	8.663255e-01, 3.106514e-01, 1.525747e-01, 1.180374e+00, 5.123956e-01, 8.377405e-01, 6.825117e-01, 1.922893e-01, 3.233800e-01, 9.142011e-01, 6.127009e-01, 7.391895e-01, 7.749789e-02, 2.381405e-01, 9.676868e-01, 1.021493e+00, 8.735665e-01, 8.309194e-02, 1.833390e-01, 7.126159e-02,
1.600000e+00	8.392469e-01, 4.040761e-01, 2.551369e-01, 9.811045e-01, 5.718076e-01, 8.849757e-01, 6.925207e-01, 2.983839e-01, 5.120120e-01, 9.405315e-01, 3.755750e-01, 6.657041e-01, 3.193413e-02, 1.796814e-01, 1.037650e+00, 9.405518e-01, 5.494064e-01, 3.143640e-02, 1.309384e-01, 3.673165e-02,
1.800000e+00	7.514096e-01, 5.092719e-01, 4.342201e-01, 7.837745e-01, 7.431500e-01, 8.186429e-01, 7.273123e-01, 3.434395e-01, 8.320377e-01, 5.368928e-01, 2.631996e-01, 8.524009e-01, 1.779445e-02, 1.372824e-01, 1.142881e+00, 9.674388e-01, 3.993022e-01, 2.526342e-02, 8.201101e-02, 2.343122e-02,
2.000000e+00	7.795504e-01, 5.213459e-01, 6.836195e-01, 7.881175e-01, 6.153210e-01, 8.865750e-01, 7.241545e-01, 5.395497e-01, 8.787963e-01, 5.078796e-01, 2.158341e-01, 8.209488e-01, 1.060836e-02, 1.060913e-01, 1.021903e+00, 9.044203e-01, 3.048892e-01, 1.525500e-02, 4.902938e-02, 1.302468e-02,
0.000000e+00	1.644107e+00, 3.119689e+00, 2.775940e+00, 2.040700e+00, 2.105132e+00, 2.020579e+00, 1.988078e+00, 2.806001e-01, 6.449898e-01, 2.004225e-01, 2.700919e+00, 6.804489e-01, 7.983753e-01, 3.197519e+00, 1.456611e+00, 2.222652e+00, 8.853360e-01, 1.841963e+00, 9.377867e-01, 1.407330e+00,
2.000000e-01	1.002593e+00, 1.765688e+00, 2.043266e+00, 1.819105e+00, 1.806448e+00, 1.805034e+00, 1.347508e+00, 4.010493e-01, 9.583230e-01, 5.483078e-01, 2.154991e+00, 3.609337e-01, 4.927236e-01, 2.411495e+00, 1.194269e+00, 1.294618e+00, 1.282667e+00, 1.142866e+00, 1.190562e+00, 8.310625e-01,
4.000000e-01	9.978559e-01, 1.380572e+00, 1.744741e+00, 1.395249e+00, 1.160509e+00, 1.747019e+00, 1.116277e+00, 4.399424e-01, 9.688064e-01, 7.318170e-01, 1.779591e+00, 3.043541e-01, 2.413854e-01, 2.108589e+00, 6.558196e-01, 1.151839e+00, 1.247584e+00, 6.493303e-01, 8.717647e-01, 5.502752e-01,
6.000000e-01	8.409573e-01, 6.885927e-01, 1.259483e+00, 1.349725e+00, 7.458980e-01, 1.447414e+00, 8.821830e-01, 5.126001e-01, 9.632342e-01, 9.344263e-01, 1.224295e+00, 3.550976e-01, 1.583956e-01, 1.179361e+00, 5.110659e-01, 1.299647e+00, 1.388911e+00, 4.948151e-01, 9.287743e-01, 3.155659e-01,
8.000000e-01	8.583598e-01, 4.139831e-01, 8.566182e-01, 1.349871e+00, 4.588351e-01, 1.541480e+00, 6.926639e-01, 3.305582e-01, 8.958683e-01, 1.039844e+00, 9.714623e-01, 4.930101e-01, 5.999716e-02, 1.343849e+00, 5.916183e-01, 1.093216e+00, 1.621376e+00, 2.638329e-01, 5.664497e-01, 2.259300e-01,
1.000000e+00	8.361187e-01, 2.249254e-01, 6.263459e-01, 1.219827e+00, 5.138239e-01, 1.581266e+00, 7.802076e-01, 3.326443e-01, 7.868914e-01, 1.096422e+00, 8.757962e-01, 7.006184e-01, 4.147517e-02, 9.387011e-01, 7.335388e-01, 9.678943e-01, 1.217027e+00, 1.223386e-01, 4.707321e-01, 1.065688e-01,
1.200000e+00	6.768786e-01, 2.695082e-01, 3.579585e-01, 1.263679e+00, 4.919943e-01, 1.415958e+00, 8.781807e-01, 2.738993e-01, 5.996302e-01, 1.129336e+00, 4.902897e-01, 8.070300e-01, 2.156278e-02, 6.289221e-01, 7.888639e-01, 1.043763e+00, 1.240547e+00, 1.102323e-01, 2.763162e-01, 6.263004e-02,
1.400000e+00	7.017693e-01, 2.482965e-01, 2.964374e-01, 1.004612e+00, 5.218792e-01, 1.414012e+00, 8.318753e-01, 2.726052e-01, 5.347053e-01, 9.432209e-01, 4.488236e-01, 7.186242e-01, 1.341043e-02, 6.047685e-01, 1.062641e+00, 9.601459e-01, 8.136247e-01, 4.765420e-02, 1.405501e-01, 3.780687e-02,
1.600000e+00	7.145554e-01, 2.894548e-01, 3.402828e-01, 1.027764e+00, 6.327470e-01, 1.124094e+00, 7.099704e-01, 3.550322e-01, 6.363968e-01, 8.879705e-01, 3.570759e-01, 9.103429e-01, 6.485386e-03, 3.348525e-01, 7.810730e-01, 8.643907e-01, 6.463633e-01, 2.559378e-02, 9.135314e-02, 1.830095e-02,
1.800000e+00	9.386938e-01, 4.214570e-01, 5.004022e-01, 1.111152e+00, 5.359523e-01, 1.353182e+00, 6.427383e-01, 3.772428e-01, 8.025929e-01, 6.624981e-01, 3.016851e-01, 7.705749e-01, 4.469609e-03, 2.560275e-01, 1.008082e+00, 8.766088e-01, 4.976732e-01, 1.665064e-02, 6.136765e-02, 1.305752e-02,
2.000000e+00	8.139870e-01, 3.708193e-01, 5.011775e-01, 8.836962e-01, 6.605032e-01, 1.349805e+00, 6.690634e-01, 4.679728e-01, 9.717184e-01, 5.648051e-01, 2.257072e-01, 7.548922e-01, 2.298229e-03, 1.870137e-01, 1.005149e+00, 8.552714e-01, 3.942402e-01, 8.438164e-03, 4.632490e-02, 7.647898e-03,
0.000000e+00	1.176874e+00, 1.449845e+00, 5.251160e-01, 2.287924e+00, 1.903846e+00, 7.030719e-01, 2.027656e-01, 2.604101e+00, 1.593780e+00, 2.403029e+00, 2.830822e+00, 5.915284e-01, 5.350351e-01, 1.374316e-01, 8.945096e-02, 2.619892e-01, 2.344774e+00, 2.432824e+00, 2.906989e+00, 2.882973e-01,
2.000000e-01	8.139878e-01, 8.346482e-01, 4.718277e-01, 1.848469e+00, 1.074574e+00, 7.626538e-01, 4.699292e-01, 1.235215e+00, 1.000491e+00, 2.366088e+00, 2.855423e+00, 5.003458e-01, 3.844290e-01, 9.830391e-02, 3.940903e-01, 4.019045e-01, 2.235495e+00, 2.091365e+00, 1.634496e+00, 4.013133e-01,
4.000000e-01	4.571183e-01, 4.672205e-01, 3.073012e-01, 2.173369e+00, 1.004423e+00, 7.663531e-01, 5.277817e-01, 9.151463e-01, 7.526148e-01, 1.719397e+00, 1.503703e+00, 5.978317e-01, 1.856581e-01, 8.097220e-02, 6.232238e-01, 6.413836e-01, 1.721847e+00, 1.180467e+00, 1.160393e+00, 4.285531e-01,
6.000000e-01	6.128219e-01, 2.870977e-01, 2.141242e-01, 1.715844e+00, 6.179862e-01, 7.845664e-01, 6.611167e-01, 4.370053e-01, 5.057752e-01, 1.382420e+00, 1.258314e+00, 6.149284e-01, 1.088481e-01, 6.521188e-02, 7.831906e-01, 4.941946e-01, 1.840665e+00, 6.245351e-01, 7.782060e-01, 3.788792e-01,
8.000000e-01	6.496459e-01, 2.762686e-01, 1.605108e-01, 1.517070e+00, 4.298881e-01, 8.649201e-01, 5.986063e-01, 3.116748e-01, 3.931248e-01, 1.019791e+00, 8.528985e-01, 7.657647e-01, 5.641026e-02, 4.778282e-02, 6.874228e-01, 5.149170e-01, 1.700440e+00, 4.071800e-01, 5.026710e-01, 2.279222e-01,
1.000000e+00	7.577172e-01, 2.401964e-01, 8.268199e-02, 1.143008e+00, 5.180412e-01, 8.333877e-01, 7.807493e-01, 2.473157e-01, 2.250493e-01, 1.283999e+00, 8.564629e-01, 8.615081e-01, 3.586631e-02, 3.152074e-02, 1.040766e+00, 6.576859e-01, 1.139130e+00, 1.968641e-01, 3.215925e-01, 1.123209e-01,
1.200000e+00	6.709968e-01, 2.780564e-01, 7.169943e-02, 1.000774e+00, 4.937023e-01, 1.064275e+00, 7.664618e-01, 2.417321e-01, 3.619942e-01, 9.239678e-01, 5.809653e-01, 6.951427e-01, 1.929928e-02, 2.357113e-02, 9.678298e-01, 7.665828e-01, 1.094793e+00, 1.278129e-01, 2.210122e-01, 6.818688e-02,
1.400000e+00	8.890727e-01, 3.487865e-01, 1.092594e-01, 8.549648e-01, 4.321342e-01, 1.064873e+00, 6.731361e-01, 2.646155e-01, 5.233529e-01, 8.787681e-01, 4.503274e-01, 8.044259e-01, 9.122841e-03, 2.070595e-02, 9.583786e-01, 6.403134e-01, 7.043439e-01, 7.462144e-02, 1.515644e-01, 3.671550e-02,
1.600000e+00	7.762183e-01, 3.803903e-01, 1.841823e-01, 1.020493e+00, 5.675290e-01, 1.003292e+00, 7.993814e-01, 3.415088e-01, 7.360236e-01, 4.869244e-01, 4.021059e-01, 7.346329e-01, 5.397742e-03, 1.216309e-02, 1.007634e+00, 8.473052e-01, 6.426918e-01, 3.244669e-02, 8.238119e-02, 2.099378e-02,
1.800000e+00	7.177514e-01, 4.520229e-01, 3.833126e-01, 9.743632e-01, 7.326048e-01, 1.134571e+00, 6.797220e-01, 5.380910e-01, 1.053916e+00, 3.976586e-01, 3.011430e-01, 6.731918e-01, 3.558332e-03, 1.177255e-02, 1.069337e+00, 8.122323e-01, 4.379129e-01, 2.697117e-02, 5.033636e-02, 1.310827e-02,
2.000000e+00	7.505022e-01, 5.691727e-01, 6.039372e-01, 8.478715e-01, 7.043733e-01, 1.173825e+00, 5.309108e-01, 5.925699e-01, 1.038893e+00, 3.394023e-01, 2.065792e-01, 6.384341e-01, 1.965849e-03, 1.100270e-02, 9.736916e-01, 9.685159e-01, 3.356429e-01, 1.327404e-02, 3.673102e-02, 7.054750e-03,
0.000000e+00	5.004478e-01, 1.922700e+00, 2.691562e-01, 1.888127e+00, 5.959151e-01, 1.918748e+00, 1.466990e+00, 2.584348e+00, 1.193984e+00, 2.325200e+00, 3.087353e+00, 2.920037e+00, 3.080247e+00, 1.347861e+00, 2.117150e-01, 1.049020e+00, 7.881129e-01, 1.841407e+00, 2.791261e+00, 4.855072e-01,
2.000000e-01	2.833758e-01, 1.169471e+00, 2.998255e-01, 1.880630e+00, 4.755748e-01, 1.688000e+00, 1.191461e+00, 1.468776e+00, 8.530598e-01, 1.912993e+00, 2.704587e+00, 1.919702e+00, 2.040828e+00, 8.565146e-01, 5.710996e-01, 1.053758e+00, 9.927891e-01, 1.164577e+00, 1.450049e+00, 5.789920e-01,
4.000000e-01	2.981984e-01, 7.767851e-01, 2.033975e-01, 1.421129e+00, 2.076809e-01, 1.502618e+00, 1.056132e+00, 9.031754e-01, 5.317300e-01, 1.865988e+00, 2.091204e+00, 1.079738e+00, 1.289871e+00, 8.254666e-01, 6.990249e-01, 8.597609e-01, 1.290084e+00, 8.173517e-01, 9.900733e-01, 5.490380e-01,
6.000000e-01	3.767249e-01, 5.409917e-01, 1.094012e-01, 8.724534e-01, 1.877471e-01, 1.312484e+00, 7.292014e-01, 4.900629e-01, 3.464777e-01, 1.377990e+00, 1.801581e+00, 8.978744e-01, 1.009633e+00, 5.498106e-01, 8.253314e-01, 9.770751e-01, 1.316050e+00, 5.393858e-01, 5.527349e-01, 2.524446e-01,
8.000000e-01	6.474629e-01, 4.509827e-01, 1.028744e-01, 8.536249e-01, 1.212439e-01, 1.066801e+00, 6.931513e-01, 3.540888e-01, 3.336825e-01, 1.122386e+00, 1.481583e+00, 1.024268e+00, 7.411048e-01, 3.710628e-01, 9.394135e-01, 9.656592e-01, 1.488695e+00, 3.039780e-01, 4.289271e-01, 1.418270e-01,
1.000000e+00	5.792876e-01, 3.543343e-01, 5.917608e-02, 9.310255e-01, 1.007656e-01, 1.007208e+00, 8.776362e-01, 4.145783e-01, 4.716962e-01, 8.065534e-01, 1.069400e+00, 8.906603e-01, 4.670507e-01, 2.848916e-01, 1.021159e+00, 9.760112e-01, 1.498616e+00, 1.616741e-01, 2.845304e-01, 8.647297e-02,
1.200000e+00	6.732753e-01, 3.765364e-01, 4.995309e-02, 1.000157e+00, 1.174772e-01, 9.353415e-01, 7.338490e-01, 5.191359e-01, 8.587722e-01, 5.141156e-01, 1.090155e+00, 8.581994e-01, 2.626405e-01, 1.699540e-01, 1.004324e+00, 9.096111e-01, 1.191657e+00, 8.950883e-02, 1.630018e-01, 4.927372e-02,
1.400000e+00	8.158089e-01, 4.202048e-01, 3.415301e-02, 8.221164e-01, 2.470038e-01, 1.115629e+00, 7.272154e-01, 5.682790e-01, 1.062788e+00, 3.405413e-01, 8.810481e-01, 8.046279e-01, 1.403264e-01, 1.359941e-01, 8.931685e-01, 8.666499e-01, 8.034135e-01, 4.427423e-02, 8.723828e-02, 2.954603e-02,
1.600000e+00	7.578927e-01, 4.322840e-01, 5.444867e-02, 7.088409e-01, 3.546574e-01, 1.054172e+00, 6.263767e-01, 5.505941e-01, 1.028049e+00, 2.445826e-01, 5.444111e-01, 8.057610e-01, 7.442594e-02, 1.198908e-01, 9.146827e-01, 8.935641e-01, 8.163281e-01, 2.720855e-02, 6.444628e-02, 1.563263e-02,
1.800000e+00	7.419597e-01, 4.815943e-01, 1.760740e-01, 9.050504e-01, 4.753958e-01, 1.364353e+00, 7.372306e-01, 6.730107e-01, 1.231970e+00, 1.536218e-01, 3.939960e-01, 7.094961e-01, 3.570869e-02, 8.349675e-02, 1.226106e+00, 9.359204e-01, 4.536830e-01, 1.232451e-02, 4.443386e-02, 9.009213e-03,
2.000000e+00	8.341378e-01, 5.752813e-01, 3.589761e-01, 8.144678e-01, 5.843340e-01, 1.064040e+00, 8.485561e-01, 5.032397e-01, 1.123866e+00, 1.292192e-01, 3.196210e-01, 6.772873e-01, 1.846675e-02, 5.707736e-02, 1.115400e+00, 8.298178e-01, 3.962319e-01, 8.165665e-03, 3.071129e-02, 5.376948e-03,
0.000000e+00	6.469077e-01, 2.398158e-01, 1.663785e+00, 3.592562e+00, 1.088119e+00, 7.025167e-01, 1.452880e+00, 2.312559e+00, 6.722486e-01, 1.292179e+00, 2.935463e+00, 8.912115e-01, 2.300617e+00, 2.264147e+00, 2.261613e+00, 2.373074e+00, 1.533494e+00, 8.803857e-01, 4.117401e-01, 2.134900e+00,
2.000000e-01	8.080221e-01, 4.832664e-01, 1.210138e+00, 2.531991e+00, 6.790987e-01, 6.001143e-01, 8.255321e-01, 1.206741e+00, 5.112483e-01, 1.192104e+00, 2.900558e+00, 9.114097e-01, 2.028516e+00, 1.563210e+00, 1.440542e+00, 1.602651e+00, 1.281226e+00, 5.402393e-01, 6.570807e-01, 1.615856e+00,
4.000000e-01	9.346842e-01, 6.112131e-01, 9.894868e-01, 2.351288e+00, 3.859555e-01, 5.375753e-01, 5.660063e-01, 7.717573e-01, 3.816426e-01, 1.297761e+00, 2.469749e+00, 8.949860e-01, 1.396837e+00, 1.393046e+00, 1.015570e+00, 1.310016e+00, 1.596147e+00, 3.270444e-01, 7.528480e-01, 7.573045e-01,
6.000000e-01	7.673652e-01, 4.597399e-01, 6.806330e-01, 1.696985e+00, 2.391756e-01, 4.329540e-01, 6.633159e-01, 5.978641e-01, 3.105860e-01, 1.276041e+00, 1.829385e+00, 5.584502e-01, 1.037722e+00, 1.071979e+00, 5.917235e-01, 1.339234e+00, 2.086115e+00, 1.825797e-01, 5.863477e-01, 4.637592e-01,
8.000000e-01	7.420160e-01, 2.936094e-01, 4.515413e-01, 1.594768e+00, 2.031536e-01, 4.579947e-01, 7.669155e-01, 3.900961e-01, 2.436322e-01, 1.218861e+00, 1.858214e+00, 7.741824e-01, 7.284232e-01, 8.269541e-01, 6.735905e-01, 1.128883e+00, 1.697299e+00, 9.767823e-02, 3.970481e-01, 3.000043e-01,
1.000000e+00	8.005037e-01, 2.594889e-01, 2.614227e-01, 1.622163e+00, 1.276711e-01, 7.267056e-01, 6.757287e-01, 2.488545e-01, 1.878940e-01, 1.334753e+00, 1.166724e+00, 7.571848e-01, 3.572136e-01, 5.703160e-01, 7.287986e-01, 9.525169e-01, 1.989994e+00, 5.071607e-02, 2.512992e-01, 1.468171e-01,
1.200000e+00	8.686227e-01, 1.994939e-01, 2.243959e-01, 1.149408e+00, 2.137216e-01, 7.304559e-01, 7.957739e-01, 1.895297e-01, 1.847277e-01, 1.198803e+00, 1.028142e+00, 7.729032e-01, 1.982300e-01, 4.095633e-01, 8.818144e-01, 8.122265e-01, 1.805549e+00, 3.284810e-02, 1.535748e-01, 8.611075e-02,
1.400000e+00	9.104964e-01, 1.882294e-01, 1.434338e-01, 1.229623e+00, 2.265988e-01, 7.603695e-01, 6.726289e-01, 2.128750e-01, 1.759771e-01, 1.206651e+00, 7.751299e-01, 8.783398e-01, 1.359421e-01, 2.868857e-01, 9.408624e-01, 1.214306e+00, 1.246275e+00, 2.060619e-02, 9.720534e-02, 5.720969e-02,
1.600000e+00	9.132159e-01, 2.966188e-01, 1.075543e-01, 1.216846e+00, 4.348276e-01, 7.281573e-01, 7.204458e-01, 1.843871e-01, 2.114655e-01, 1.033012e+00, 6.755928e-01, 7.150577e-01, 5.548009e-02, 1.900906e-01, 9.832512e-01, 1.002688e+00, 8.724537e-01, 1.152327e-02, 6.405188e-02, 2.855299e-02,
1.800000e+00	8.797395e-01, 3.386053e-01, 9.392292e-02, 9.334355e-01, 4.244417e-01, 9.390625e-01, 7.156544e-01, 2.609750e-01, 3.993981e-01, 8.353199e-01, 4.510884e-01, 7.640004e-01, 3.665879e-02, 1.487545e-01, 1.053566e+00, 8.001040e-01, 8.777435e-01, 6.827802e-03, 3.897378e-02, 1.549194e-02,
2.000000e+00	6.700285e-01, 3.474512e-01, 1.739365e-01, 9.507882e-01, 5.007640e-01, 8.347044e-01, 6.986752e-01, 4.048843e-01, 6.017002e-01, 6.237938e-01, 3.444219e-01, 8.616302e-01, 2.105286e-02, 1.254865e-01, 9.194237e-01, 7.510640e-01, 5.857242e-01, 3.618399e-03, 2.985040e-02, 1.063898e-02,
0.000000e+00	5.157414e-01, 1.489330e+00, 1.805458e+00, 1.292404e+00, 8.681515e-01, 1.369786e+00, 2.098507e+00, 3.364333e-01, 2.730534e+00, 1.208596e+00, 2.575181e+00, 2.311403e-01, 3.698743e-02, 1.230696e+00, 8.005978e-01, 1.017893e-01, 2.460167e+00, 3.994054e-01, 2.651173e+00, 9.139591e-04,
2.000000e-01	5.804806e-01, 7.722400e-01, 1.430915e+00, 1.033609e+00, 5.868273e-01, 1.438321e+00, 1.328460e+00, 4.362364e-01, 2.510859e+00, 7.613040e-01, 2.046570e+00, 2.688825e-01, 2.436586e-02, 1.496961e+00, 4.959932e-01, 3.354373e-01, 2.820907e+00, 3.985538e-01, 1.639651e+00, 6.425787e-03,
4.000000e-01	6.430113e-01, 4.348774e-01, 8.070068e-01, 1.114574e+00, 3.952773e-01, 1.280231e+00, 9.644650e-01, 4.377940e-01, 2.010883e+00, 4.661845e-01, 1.602378e+00, 4.225440e-01, 1.416929e-02, 1.184996e+00, 3.129643e-01, 5.032888e-01, 1.812644e+00, 3.648818e-01, 1.094010e+00, 9.778760e-03,
6.000000e-01	6.568025e-01, 2.828936e-01, 6.024010e-01, 1.030931e+00, 2.861684e-01, 1.501095e+00, 9.757485e-01, 5.209760e-01, 1.599796e+00, 3.562290e-01, 1.417262e+00, 6.606672e-01, 7.146790e-03, 8.491302e-01, 3.339240e-01, 5.842714e-01, 2.132714e+00, 2.549075e-01, 7.097442e-01, 9.900343e-03,
8.000000e-01	7.063221e-01, 1.737297e-01, 4.703864e-01, 1.020555e+00, 2.129391e-01, 1.205366e+00, 9.228627e-01, 6.362035e-01, 1.612400e+00, 2.379712e-01, 1.013435e+00, 7.485007e-01, 4.015102e-03, 6.149017e-01, 4.376629e-01, 5.007579e-01, 2.126961e+00, 1.755895e-01, 4.967221e-01, 5.684401e-03,
1.000000e+00	8.489831e-01, 1.123375e-01, 3.075248e-01, 1.003621e+00, 3.368244e-01, 1.282013e+00, 9.646953e-01, 6.003970e-01, 1.461088e+00, 1.651906e-01, 7.645616e-01, 7.366080e-01, 2.308915e-03, 4.200705e-01, 6.667068e-01, 6.111538e-01, 1.419019e+00, 9.455668e-02, 3.094188e-01, 5.084829e-03,
1.200000e+00	7.369853e-01, 1.113075e-01, 2.131700e-01, 1.077659e+00, 4.668052e-01, 1.142431e+00, 8.523011e-01, 7.282058e-01, 1.650336e+00, 9.893171e-02, 5.486697e-01, 8.688880e-01, 1.257983e-03, 3.364025e-01, 7.195640e-01, 6.445992e-01, 1.647610e+00, 4.979702e-02, 1.764969e-01, 3.944017e-03,
1.400000e+00	9.056159e-01, 1.793393e-01, 1.560860e-01, 9.800381e-01, 4.163022e-01, 1.230734e+00, 6.432588e-01, 6.346846e-01, 1.653907e+00, 1.093712e-01, 4.350022e-01, 7.581540e-01, 7.743847e-04, 2.308203e-01, 8.548265e-01, 8.129098e-01, 9.421488e-01, 2.663916e-02, 1.073100e-01, 3.052075e-03,
1.600000e+00	9.766380e-01, 2.450701e-01, 1.684971e-01, 9.705284e-01, 4.514906e-01, 1.277031e+00, 6.487761e-01, 6.354910e-01, 1.136372e+00, 1.047213e-01, 3.424292e-01, 7.919228e-01, 4.178289e-04, 1.812166e-01, 1.045534e+00, 8.847649e-01, 7.551600e-01, 1.710812e-02, 8.994660e-02, 1.833459e-03,
1.800000e+00	7.678643e-01, 3.819909e-01, 1.925476e-01, 8.754812e-01, 6.344299e-01, 1.127631e+00, 6.065566e-01, 5.878357e-01, 1.261172e+00, 8.451287e-02, 2.532335e-01, 8.040640e-01, 2.865733e-04, 1.397933e-01, 1.035602e+00, 7.243543e-01, 5.767262e-01, 1.021010e-02, 5.420659e-02, 1.888358e-03,
2.000000e+00	7.812662e-01, 3.715115e-01, 3.905708e-01, 5.936400e-01, 6.460092e-01, 1.116887e+00, 8.316947e-01, 6.450558e-01, 1.453200e+00, 7.423914e-02, 2.371550e-01, 7.501731e-01, 1.431751e-04, 1.042213e-01, 1.093343e+00, 8.061093e-01, 4.491116e-01, 5.225289e-03, 3.299783e-02, 1.518744e-03,
0.000000e+00	1.521814e+00, 1.328134e+00, 2.004161e+00, 2.629912e+00, 2.813961e+00, 1.813167e-01, 3.160935e+00, 1.649979e+00, 2.258026e+00, 1.882833e+00, 1.193035e+00, 2.839746e+00, 1.795353e+00, 1.431914e+00, 1.594564e+00, 1.587289e+00, 6.717737e-01, 3.207861e+00, 7.851318e-01, 3.078376e-01,
2.000000e-01	1.193944e+00, 9.713652e-01, 1.929877e+00, 2.303388e+00, 1.639726e+00, 2.247094e-01, 1.776306e+00, 7.594541e-01, 1.384156e+00, 1.595697e+00, 1.304611e+00, 1.767791e+00, 1.699243e+00, 1.141872e+00, 9.287699e-01, 1.570874e+00, 8.905302e-01, 1.696257e+00, 5.740246e-01, 3.674388e-01,
4.000000e-01	7.584532e-01, 6.737426e-01, 1.542013e+00, 1.491799e+00, 1.400156e+00, 2.152169e-01, 1.380388e+00, 4.805023e-01, 1.000804e+00, 2.021906e+00, 1.287438e+00, 1.213108e+00, 1.463141e+00, 1.106625e+00, 8.806275e-01, 1.482987e+00, 1.125286e+00, 9.682617e-01, 3.166406e-01, 4.184464e-01,
6.000000e-01	7.469756e-01, 4.513378e-01, 1.109034e+00, 1.424787e+00, 6.882968e-01, 2.174865e-01, 1.109791e+00, 3.131987e-01, 6.617435e-01, 1.283182e+00, 1.203636e+00, 9.821954e-01, 1.049519e+00, 9.800889e-01, 5.167756e-01, 9.842679e-01, 1.510285e+00, 4.999436e-01, 2.342645e-01, 2.588667e-01,
8.000000e-01	6.874035e-01, 2.451867e-01, 8.864964e-01, 1.153394e+00, 5.651376e-01, 3.140723e-01, 1.002347e+00, 2.105403e-01, 4.958272e-01, 1.441608e+00, 9.639767e-01, 9.338362e-01, 5.543424e-01, 8.655391e-01, 5.163787e-01, 1.147389e+00, 1.669583e+00, 2.042774e-01, 1.187380e-01, 1.658644e-01,
1.000000e+00	7.844435e-01, 2.209632e-01, 5.875105e-01, 9.078616e-01, 5.725166e-01, 5.081917e-01, 7.144011e-01, 1.437087e-01, 3.366261e-01, 1.379446e+00, 7.747628e-01, 9.852669e-01, 3.409207e-01, 4.725397e-01, 7.801908e-01, 8.418278e-01, 1.393953e+00, 1.664413e-01, 8.836397e-02, 7.390088e-02,
1.200000e+00	9.389959e-01, 1.648667e-01, 4.450733e-01, 1.000617e+00, 5.442661e-01, 5.523973e-01, 9.606853e-01, 1.477632e-01, 3.226925e-01, 1.209516e+00, 6.157212e-01, 7.449702e-01, 1.861875e-01, 4.064234e-01, 7.346323e-01, 8.525118e-01, 1.277169e+00, 1.005296e-01, 5.689181e-02, 5.185393e-02,
1.400000e+00	7.713017e-01, 2.628733e-01, 3.385553e-01, 1.005231e+00, 6.027921e-01, 7.060110e-01, 8.917280e-01, 2.038655e-01, 4.361882e-01, 8.722687e-01, 4.359459e-01, 8.412003e-01, 8.679603e-02, 3.218529e-01, 9.038327e-01, 9.685575e-01, 9.089055e-01, 5.745172e-02, 3.068210e-02, 3.085734e-02,
1.600000e+00	7.601528e-01, 2.859604e-01, 2.991175e-01, 1.026948e+00, 6.842883e-01, 6.729707e-01, 7.292234e-01, 3.170836e-01, 6.623680e-01, 5.625828e-01, 2.945774e-01, 8.446321e-01, 5.184333e-02, 2.290904e-01, 9.341153e-01, 1.051008e+00, 6.837557e-01, 2.942227e-02, 2.483117e-02, 1.659563e-02,
1.800000e+00	7.688492e-01, 3.101286e-01, 4.936761e-01, 1.040294e+00, 5.430841e-01, 9.387593e-01, 6.258351e-01, 4.517600e-01, 1.026651e+00, 4.679665e-01, 2.926595e-01, 6.867780e-01, 3.167210e-02, 2.091246e-01, 9.634863e-01, 9.514238e-01, 5.159534e-01, 1.557891e-02, 1.601882e-02, 9.296620e-03,
2.000000e+00	7.736347e-01, 4.165462e-01, 5.906016e-01, 7.697437e-01, 5.744527e-01, 7.662668e-01, 6.831318e-01, 5.041699e-01, 1.051885e+00, 3.121526e-01, 1.962638e-01, 7.955917e-01, 1.506688e-02, 1.306883e-01, 1.017888e+00, 9.549800e-01, 4.848433e-01, 1.002596e-02, 1.042373e-02, 5.923461e-03,
0.000000e+00	1.529649e+00, 1.715203e+00, 1.928935e+00, 2.015307e+00, 2.816240e+00, 2.362242e+00, 1.393280e+00, 2.430227e+00, 1.925131e+00, 3.868096e-01, 1.144296e+00, 1.954163e+00, 9.122333e-02, 2.394035e+00, 1.796100e+00, 1.931387e+00, 2.653215e+00, 1.217503e-01, 8.963734e-01, 1.698130e+00,
2.000000e-01	1.417093e+00, 1.188014e+00, 1.380347e+00, 1.654482e+00, 1.934145e+00, 1.800434e+00, 7.583146e-01, 1.567310e+00, 2.195334e+00, 7.108533e-01, 9.921236e-01, 1.504777e+00, 4.718818e-02, 2.291136e+00, 1.022320e+00, 1.328168e+00, 2.195523e+00, 1.108567e-01, 8.170557e-01, 1.152537e+00,
4.000000e-01	1.290805e+00, 8.306382e-01, 7.947026e-01, 1.269599e+00, 1.401220e+00, 1.497213e+00, 6.152224e-01, 1.236917e+00, 1.434918e+00, 9.242987e-01, 8.783083e-01, 9.153515e-01, 2.310742e-02, 1.861074e+00, 7.173131e-01, 1.010423e+00, 2.167358e+00, 8.737679e-02, 5.601908e-01, 6.112653e-01,
6.000000e-01	9.387457e-01, 5.074584e-01, 6.813071e-01, 1.199324e+00, 1.215526e+00, 1.173823e+00, 6.629482e-01, 8.134980e-01, 1.305381e+00, 8.912934e-01, 5.525222e-01, 8.976441e-01, 1.536585e-02, 1.407247e+00, 5.890251e-01, 1.257149e+00, 1.560248e+00, 3.059909e-02, 3.376317e-01, 3.412761e-01,
8.000000e-01	1.105793e+00, 3.496428e-01, 5.933753e-01, 1.084349e+00, 7.445954e-01, 1.515043e+00, 5.866394e-01, 6.155954e-01, 1.230136e+00, 1.116169e+00, 4.339543e-01, 5.878157e-01, 9.743911e-03, 9.881682e-01, 7.244155e-01, 9.552655e-01, 1.058538e+00, 2.673713e-02, 1.920860e-01, 1.826641e-01,
1.000000e+00	7.362811e-01, 3.195609e-01, 4.583738e-01, 1.042446e+00, 8.759773e-01, 1.278718e+00, 5.863704e-01, 4.991127e-01, 9.910316e-01, 9.014002e-01, 3.575927e-01, 7.720472e-01, 4.433567e-03, 8.033281e-01, 9.093840e-01, 9.448202e-01, 9.276032e-01, 1.423183e-02, 1.487152e-01, 1.019712e-01,
1.200000e+00	7.857575e-01, 3.322559e-01, 5.624391e-01, 1.043159e+00, 6.785936e-01, 1.311672e+00, 6.987152e-01, 3.539312e-01, 9.424030e-01, 7.966606e-01, 2.550648e-01, 6.447381e-01, 3.044884e-03, 6.577501e-01, 9.088830e-01, 1.053086e+00, 6.526702e-01, 9.442692e-03, 9.752220e-02, 6.381994e-02,
1.400000e+00	8.863550e-01, 3.869960e-01, 6.668698e-01, 8.131390e-01, 6.758166e-01, 1.200572e+00, 7.375564e-01, 5.638050e-01, 1.038246e+00, 8.226739e-01, 2.185878e-01, 8.254062e-01, 1.493865e-03, 4.062801e-01, 1.064960e+00, 9.446025e-01, 5.762295e-01, 4.661540e-03, 6.241027e-02, 3.033136e-02,
1.600000e+00	9.131576e-01, 3.410408e-01, 7.177880e-01, 9.667346e-01, 6.645607e-01, 1.209769e+00, 6.645675e-01, 5.156490e-01, 1.050523e+00, 4.934042e-01, 1.573765e-01, 7.565229e-01, 8.161791e-04, 3.520271e-01, 7.769145e-01, 8.176904e-01, 3.277980e-01, 2.504421e-03, 3.281623e-02, 1.952750e-02,
1.800000e+00	9.120257e-01, 4.639738e-01, 9.212731e-01, 8.026599e-01, 6.865000e-01, 1.208831e+00, 7.644342e-01, 5.715327e-01, 1.317397e+00, 3.536469e-01, 1.262186e-01, 7.933657e-01, 5.290984e-04, 2.329846e-01, 8.134747e-01, 9.686678e-01, 2.538808e-01, 1.603862e-03, 2.436381e-02, 1.138115e-02,
2.000000e+00	8.456050e-01, 5.221205e-01, 7.711904e-01, 9.618079e-01, 7.017207e-01, 1.107362e+00, 7.872822e-01, 6.081222e-01, 1.159301e+00, 3.083860e-01, 9.487811e-02, 7.620706e-01, 2.926506e-04, 2.461139e-01, 9.556801e-01, 7.614500e-01, 1.858310e-01, 7.829571e-04, 2.284095e-02, 5.920447e-03,
0.000000e+00	1.402516e+00, 1.431394e+00, 2.768733e+00, 1.397949e+00, 5.572925e-01, 2.027376e+00, 4.668622e-02, 1.922829e+00, 4.132208e-01, 1.496777e+00, 9.538187e-02, 2.559231e+00, 2.678922e-01, 1.402608e+00, 2.158293e+00, 8.403010e-01, 1.111361e+00, 1.993133e+00, 3.068766e+00, 2.504543e+00,
2.000000e-01	1.170017e+00, 1.223857e+00, 1.990833e+00, 9.450724e-01, 5.838285e-01, 1.868440e+00, 3.179746e-02, 1.236092e+00, 3.488293e-01, 1.171169e+00, 7.930629e-02, 1.620779e+00, 1.359423e-01, 1.329700e+00, 1.160730e+00, 5.621523e-01, 1.086918e+00, 1.056686e+00, 2.092923e+00, 1.694233e+00,
4.000000e-01	7.834809e-01, 9.043541e-01, 1.288711e+00, 7.892707e-01, 5.531780e-01, 1.825875e+00, 2.107028e-02, 7.077918e-01, 4.585987e-01, 8.101241e-01, 6.351084e-02, 1.124658e+00, 8.344424e-02, 1.092431e+00, 9.062408e-01, 4.216267e-01, 7.573842e-01, 8.111279e-01, 1.476001e+00, 1.017134e+00,
6.000000e-01	7.226424e-01, 6.326934e-01, 1.283062e+00, 7.350696e-01, 6.522834e-01, 1.725245e+00, 1.199218e-01, 7.859540e-01, 7.636977e-01, 4.935822e-01, 5.440677e-02, 9.166509e-01, 4.159158e-02, 9.041239e-01, 8.167719e-01, 5.190403e-01, 5.581834e-01, 5.901702e-01, 1.135615e+00, 6.835795e-01,
8.000000e-01	8.819990e-01, 6.611809e-01, 1.262639e+00, 7.484307e-01, 6.813536e-01, 1.444608e+00, 2.844898e-01, 6.963736e-01, 9.137051e-01, 2.595605e-01, 3.845697e-02, 9.109074e-01, 2.292380e-02, 8.375269e-01, 1.036180e+00, 7.132294e-01, 4.457761e-01, 3.965058e-01, 7.660941e-01, 3.383809e-01,
1.000000e+00	7.881742e-01, 5.287527e-01, 1.191294e+00, 7.727388e-01, 6.663125e-01, 1.455760e+00, 5.034799e-01, 7.013357e-01, 1.010711e+00, 2.007545e-01, 3.594553e-02, 8.907486e-01, 1.360610e-02, 6.762558e-01, 1.029218e+00, 5.561047e-01, 3.712524e-01, 2.225401e-01, 5.305329e-01, 2.092114e-01,
1.200000e+00	8.708266e-01, 5.509129e-01, 8.736428e-01, 6.565532e-01, 6.287057e-01, 1.459268e+00, 5.199186e-01, 6.213325e-01, 9.808912e-01, 1.284515e-01, 2.547870e-02, 7.761413e-01, 8.351744e-03, 5.965694e-01, 1.030962e+00, 6.795738e-01, 2.587484e-01, 1.564777e-01, 2.913443e-01, 1.034856e-01,
1.400000e+00	8.676603e-01, 4.956423e-01, 1.088469e+00, 8.423429e-01, 6.698380e-01, 1.191636e+00, 7.053241e-01, 5.041334e-01, 1.175902e+00, 1.045694e-01, 2.515771e-02, 6.853897e-01, 3.698477e-03, 5.317018e-01, 1.029252e+00, 7.497897e-01, 1.952313e-01, 7.403875e-02, 2.190976e-01, 7.348365e-02,
1.600000e+00	8.381335e-01, 5.799489e-01, 1.118513e+00, 7.721789e-01, 6.486461e-01, 1.335536e+00, 7.095248e-01, 5.917202e-01, 1.394039e+00, 6.940148e-02, 1.612592e-02, 8.126747e-01, 2.702158e-03, 5.178934e-01, 1.097143e+00, 6.347071e-01, 1.365882e-01, 4.038119e-02, 1.288945e-01, 4.052594e-02,
1.800000e+00	8.351849e-01, 5.086170e-01, 9.261546e-01, 7.935543e-01, 6.615711e-01, 1.281912e+00, 6.962393e-01, 5.707381e-01, 1.192632e+00, 3.933901e-02, 1.449102e-02, 7.223539e-01, 1.120894e-03, 3.900416e-01, 8.583747e-01, 7.455100e-01, 1.096456e-01, 2.578132e-02, 1.027620e-01, 2.120672e-02,
2.000000e+00	7.946288e-01, 6.448553e-01, 1.034698e+00, 7.977410e-01, 7.270661e-01, 1.008262e+00, 6.598560e-01, 4.995865e-01, 1.072851e+00, 3.906797e-02, 1.248635e-02, 7.860505e-01, 6.737273e-04, 5.199788e-01, 1.174250e+00, 8.222740e-01, 9.046433e-02, 1.328445e-02, 6.341856e-02, 1.097788e-02,
0.000000e+00	2.514679e+00, 2.130803e-01, 1.421783e+00, 5.144030e-01, 2.465507e+00, 1.281000e+00, 1.795674e+00, 1.127062e+00, 2.971087e+00, 2.992745e+00, 2.413284e+00, 1.454075e+00, 3.419776e-01, 1.651000e+00, 1.924208e+00, 1.944513e+00, 1.686695e+00, 2.213722e+00, 2.630893e+00, 8.187454e-01,
2.000000e-01	1.870142e+00, 5.318746e-01, 9.134406e-01, 3.443789e-01, 1.851390e+00, 1.184764e+00, 1.180457e+00, 6.834573e-01, 2.125972e+00, 2.389081e+00, 1.762805e+00, 1.518196e+00, 1.830119e-01, 1.380526e+00, 1.366048e+00, 1.932109e+00, 2.129889e+00, 1.594326e+00, 1.707757e+00, 8.279617e-01,
4.000000e-01	1.309257e+00, 5.581678e-01, 7.975055e-01, 3.250336e-01, 1.266883e+00, 1.133728e+00, 1.134571e+00, 4.207732e-01, 1.124089e+00, 1.735749e+00, 1.582338e+00, 1.106087e+00, 7.611259e-02, 1.054117e+00, 8.149084e-01, 1.760881e+00, 1.980027e+00, 1.013592e+00, 9.834885e-01, 6.052326e-01,
6.000000e-01	1.013281e+00, 4.024874e-01, 5.752968e-01, 3.273071e-01, 7.418205e-01, 1.231495e+00, 9.167600e-01, 2.430362e-01, 9.355288e-01, 1.197917e+00, 1.311909e+00, 1.058105e+00, 5.365741e-02, 7.921327e-01, 6.048885e-01, 1.440884e+00, 1.805644e+00, 6.057061e-01, 7.268572e-01, 3.348845e-01,
8.000000e-01	1.137581e+00, 2.439969e-01, 3.830097e-01, 4.010275e-01, 5.940035e-01, 1.194268e+00, 8.720171e-01, 3.020632e-01, 8.769900e-01, 6.600161e-01, 9.670440e-01, 8.429081e-01, 3.477139e-02, 5.917907e-01, 6.546162e-01, 1.218983e+00, 1.575451e+00, 3.784620e-01, 4.437508e-01, 2.048561e-01,
1.000000e+00	7.792770e-01, 2.103863e-01, 2.646150e-01, 4.711677e-01, 4.726342e-01, 1.227380e+00, 8.870688e-01, 3.746197e-01, 1.152280e+00, 5.537864e-01, 6.506313e-01, 8.712143e-01, 1.605052e-02, 4.031127e-01, 7.258610e-01, 1.268160e+00, 1.325390e+00, 1.750372e-01, 2.843925e-01, 1.115112e-01,
1.200000e+00	1.050749e+00, 2.302172e-01, 1.834528e-01, 5.273867e-01, 5.474860e-01, 1.194449e+00, 8.048387e-01, 4.875306e-01, 9.752942e-01, 3.783352e-01, 5.159290e-01, 9.396603e-01, 1.155184e-02, 2.954173e-01, 1.039402e+00, 1.165933e+00, 9.819857e-01, 1.236231e-01, 2.153415e-01, 5.976095e-02,
1.400000e+00	9.236515e-01, 3.404166e-01, 1.979283e-01, 4.762354e-01, 5.895852e-01, 1.088653e+00, 6.088379e-01, 4.836634e-01, 1.051819e+00, 2.253539e-01, 4.272988e-01, 7.589213e-01, 5.923560e-03, 2.035014e-01, 9.599117e-01, 9.507315e-01, 7.607727e-01, 5.446306e-02, 1.154626e-01, 3.786190e-02,
1.600000e+00	8.973002e-01, 3.684330e-01, 2.865779e-01, 6.288642e-01, 5.513531e-01, 1.167807e+00, 7.703678e-01, 4.762777e-01, 1.178833e+00, 1.688400e-01, 3.277996e-01, 9.148964e-01, 2.507850e-03, 1.766033e-01, 1.024614e+00, 7.861169e-01, 6.591032e-01, 3.163750e-02, 9.016785e-02, 2.031875e-02,
1.800000e+00	8.879175e-01, 4.145344e-01, 4.613272e-01, 6.777902e-01, 5.965842e-01, 1.014591e+00, 6.117518e-01, 6.259650e-01, 1.396072e+00, 8.664407e-02, 2.519932e-01, 6.916209e-01, 1.604836e-03, 1.439042e-01, 1.077249e+00, 8.088770e-01, 4.971126e-01, 1.984808e-02, 5.126992e-02, 1.216260e-02,
2.000000e+00	7.691383e-01, 4.757409e-01, 5.700113e-01, 5.676550e-01, 5.949086e-01, 1.125887e+00, 7.155341e-01, 6.360297e-01, 1.581333e+00, 7.101745e-02, 1.857307e-01, 8.659375e-01, 1.045363e-03, 9.340368e-02, 9.155943e-01, 9.896269e-01, 3.468596e-01, 1.153257e-02, 3.431573e-02, 8.161206e-03,
0.000000e+00	1.345141e+00, 7.282268e-01, 2.890071e-01, 1.346291e+00, 3.871083e-01, 1.466132e+00, 3.646471e-01, 6.989261e-01, 1.647641e+00, 1.214465e-01, 1.720508e+00, 1.209546e+00, 1.641622e+00, 1.222598e+00, 8.187160e-01, 3.529016e-01, 7.665846e-01, 1.057207e+00, 3.148390e+00, 1.437328e+00,
2.000000e-01	9.058763e-01, 4.805554e-01, 2.182491e-01, 1.067905e+00, 2.372382e-01, 1.528577e+00, 3.253326e-01, 7.783895e-01, 1.579881e+00, 7.500876e-02, 1.699510e+00, 9.380646e-01, 1.279165e+00, 9.002394e-01, 1.103881e+00, 2.604569e-01, 9.382977e-01, 9.369805e-01, 2.247585e+00, 1.175943e+00,
4.000000e-01	8.751573e-01, 4.402265e-01, 1.440220e-01, 1.006238e+00, 1.435007e-01, 1.151357e+00, 4.123499e-01, 5.840256e-01, 1.405164e+00, 5.926913e-02, 1.673823e+00, 9.627908e-01, 1.078812e+00, 7.057343e-01, 9.110796e-01, 4.687604e-01, 1.282447e+00, 6.540433e-01, 1.466248e+00, 5.410893e-01,
6.000000e-01	8.726634e-01, 4.139174e-01, 1.139374e-01, 1.062611e+00, 9.627769e-02, 9.472148e-01, 6.529602e-01, 6.538361e-01, 1.554343e+00, 3.899472e-02, 1.555729e+00, 8.007219e-01, 8.549782e-01, 5.800837e-01, 1.026494e+00, 5.140124e-01, 1.174113e+00, 4.597870e-01, 8.564212e-01, 4.019807e-01,
8.000000e-01	9.163929e-01, 5.137617e-01, 7.953064e-02, 1.018661e+00, 1.451150e-01, 9.082766e-01, 5.108190e-01, 5.472025e-01, 1.175739e+00, 2.633998e-02, 1.351196e+00, 7.926516e-01, 4.627679e-01, 3.486981e-01, 7.401245e-01, 5.805259e-01, 1.232182e+00, 3.099185e-01, 6.439630e-01, 1.659928e-01,
1.000000e+00	8.628419e-01, 4.117295e-01, 5.271670e-02, 8.192321e-01, 2.119423e-01, 9.628313e-01, 6.649204e-01, 6.232472e-01, 1.254864e+00, 2.035190e-02, 8.968910e-01, 7.811066e-01, 2.459424e-01, 3.092431e-01, 1.011868e+00, 6.717181e-01, 8.581664e-01, 1.768476e-01, 4.037239e-01, 1.171520e-01,
1.200000e+00	7.906374e-01, 5.357959e-01, 5.814537e-02, 7.745288e-01, 2.496389e-01, 8.635733e-01, 6.831488e-01, 5.669730e-01, 1.347990e+00, 1.768629e-02, 6.735812e-01, 7.076053e-01, 1.403573e-01, 1.921258e-01, 1.085146e+00, 7.623847e-01, 7.524377e-01, 1.038524e-01, 2.720299e-01, 7.143163e-02,
1.400000e+00	7.991645e-01, 5.861596e-01, 1.604001e-01, 9.043709e-01, 4.622719e-01, 1.118629e+00, 7.226148e-01, 6.916327e-01, 1.402337e+00, 1.595991e-02, 4.578619e-01, 8.314429e-01, 8.800340e-02, 1.447540e-01, 1.081800e+00, 8.212759e-01, 5.261602e-01, 5.819380e-02, 1.712332e-01, 3.634828e-02,
1.600000e+00	9.298136e-01, 7.028541e-01, 3.896222e-01, 7.516552e-01, 4.222763e-01, 1.221185e+00, 6.261166e-01, 6.423202e-01, 1.259429e+00, 1.935404e-02, 3.624677e-01, 6.786753e-01, 4.769605e-02, 1.214265e-01, 8.853946e-01, 7.466039e-01, 3.550074e-01, 3.849149e-02, 1.065214e-01, 2.146149e-02,
1.800000e+00	7.547699e-01, 5.197651e-01, 4.347179e-01, 7.682098e-01, 6.557735e-01, 1.048232e+00, 6.952841e-01, 5.702359e-01, 1.330582e+00, 2.413254e-02, 2.481839e-01, 8.083238e-01, 2.675259e-02, 7.461325e-02, 1.109272e+00, 6.657655e-01, 3.279664e-01, 1.605227e-02, 7.302782e-02, 1.243574e-02,
2.000000e+00	7.262575e-01, 5.347059e-01, 6.272618e-01, 7.856818e-01, 6.566697e-01, 1.146917e+00, 8.213201e-01, 7.139119e-01, 1.485805e+00, 2.851140e-02, 2.261701e-01, 6.366187e-01, 1.183014e-02, 6.849337e-02, 8.976221e-01, 8.184597e-01, 2.049720e-01, 9.841080e-03, 4.527186e-02, 6.942156e-03,
0.000000e+00	8.356800e-01, 4.172116e-01, 4.333979e-02, 1.258373e+00, 2.610440e-01, 1.128246e+00, 1.825026e+00, 2.663339e+00, 6.989603e-01, 2.436531e+00, 3.667209e-01, 2.464743e+00, 6.324426e-01, 9.634973e-01, 2.576542e+00, 1.722653e-01, 2.818262e+00, 9.088191e-01, 4.989975e-01, 2.523685e-01,
2.000000e-01	8.633074e-01, 7.296426e-01, 2.472317e-02, 8.982846e-01, 3.978057e-01, 1.196022e+00, 1.026939e+00, 1.656175e+00, 5.010511e-01, 1.694947e+00, 2.598731e-01, 1.981147e+00, 3.223401e-01, 7.960448e-01, 1.865418e+00, 3.635849e-01, 2.062487e+00, 4.878959e-01, 3.482694e-01, 1.487683e-01,
4.000000e-01	8.631654e-01, 9.908436e-01, 1.947264e-02, 1.005219e+00, 4.690166e-01, 1.066994e+00, 1.220358e+00, 1.050410e+00, 4.861892e-01, 8.635232e-01, 1.920342e-01, 1.410810e+00, 1.755755e-01, 5.594014e-01, 1.063454e+00, 5.175743e-01, 1.192743e+00, 2.629010e-01, 2.368326e-01, 8.851515e-02,
6.000000e-01	7.953472e-01, 8.169987e-01, 1.798462e-02, 6.120051e-01, 4.656755e-01, 1.148495e+00, 8.926844e-01, 8.505505e-01, 7.561536e-01, 4.651019e-01, 1.487829e-01, 1.110276e+00, 1.067403e-01, 4.108598e-01, 9.754725e-01, 6.541880e-01, 1.150304e+00, 1.611761e-01, 1.617363e-01, 5.336405e-02,
8.000000e-01	8.154913e-01, 9.093892e-01, 4.791047e-02, 7.362470e-01, 6.732277e-01, 1.093790e+00, 7.575066e-01, 6.683064e-01, 9.708097e-01, 4.172318e-01, 1.294170e-01, 9.397816e-01, 5.501238e-02, 3.195885e-01, 1.198859e+00, 6.193491e-01, 7.280776e-01, 7.847541e-02, 8.722294e-02, 2.534122e-02,
1.000000e+00	8.512547e-01, 7.746693e-01, 1.670080e-01, 7.933743e-01, 5.195352e-01, 9.752350e-01, 7.952169e-01, 7.788047e-01, 8.958895e-01, 2.475386e-01, 8.330825e-02, 8.852204e-01, 3.282475e-02, 2.115514e-01, 9.060938e-01, 7.630282e-01, 6.963018e-01, 4.718505e-02, 6.536105e-02, 1.467267e-02,
1.200000e+00	8.270504e-01, 6.840654e-01, 3.709881e-01, 7.754174e-01, 6.739160e-01, 1.145286e+00, 7.277309e-01, 6.976591e-01, 1.114343e+00, 1.782597e-01, 7.532259e-02, 7.820405e-01, 1.517452e-02, 1.460980e-01, 1.066659e+00, 5.928940e-01, 4.237774e-01, 2.303917e-02, 4.429959e-02, 1.081926e-02,
1.400000e+00	7.604326e-01, 7.270331e-01, 4.889434e-01, 5.504318e-01, 6.273362e-01, 9.252984e-01, 7.901731e-01, 6.032435e-01, 1.196302e+00, 1.001925e-01, 6.015287e-02, 7.622361e-01, 1.135934e-02, 1.072319e-01, 1.126864e+00, 7.973134e-01, 3.884124e-01, 1.778566e-02, 2.742377e-02, 6.964527e-03,
1.600000e+00	7.917795e-01, 6.249018e-01, 6.801790e-01, 5.944630e-01, 5.918932e-01, 1.195799e+00, 7.841717e-01, 6.373114e-01, 1.339629e+00, 6.102545e-02, 4.837327e-02, 8.506527e-01, 5.900445e-03, 1.007989e-01, 1.025342e+00, 7.928999e-01, 2.707375e-01, 6.812334e-03, 1.693267e-02, 4.090422e-03,
1.800000e+00	7.364920e-01, 6.420951e-01, 7.820257e-01, 7.653786e-01, 5.400953e-01, 1.026987e+00, 6.814919e-01, 6.505583e-01, 1.295634e+00, 5.355633e-02, 4.720143e-02, 7.505491e-01, 2.866325e-03, 8.165579e-02, 1.069415e+00, 7.987271e-01, 1.928767e-01, 5.169589e-03, 1.257756e-02, 2.481985e-03,
2.000000e+00	8.174952e-01, 5.789779e-01, 1.049685e+00, 8.617424e-01, 6.225858e-01, 1.053338e+00, 8.657440e-01, 5.582046e-01, 1.173061e+00, 5.331937e-02, 3.151633e-02, 6.230591e-01, 1.544917e-03, 8.731434e-02, 1.111687e+00, 9.270930e-01, 1.506011e-01, 2.377945e-03, 9.358856e-03, 1.991871e-03,
0.000000e+00	4.949051e-01, 1.867727e-01, 2.384367e+00, 1.960546e+00, 2.733128e+00, 6.029147e-01, 1.373989e+00, 9.649970e-01, 6.037147e-01, 1.387266e+00, 4.060727e-01, 2.910955e+00, 1.712517e+00, 8.669950e-01, 5.233046e-01, 2.669169e+00, 7.471278e-01, 2.140680e+00, 2.906016e+00, 2.677239e+00,
2.000000e-01	3.854209e-01, 1.384348e-01, 1.905818e+00, 1.815396e+00, 1.503997e+00, 4.486494e-01, 9.467010e-01, 4.548917e-01, 3.145599e-01, 1.519056e+00, 5.932362e-01, 1.795532e+00, 1.323862e+00, 9.387574e-01, 3.875228e-01, 2.243653e+00, 1.077560e+00, 1.032088e+00, 1.833867e+00, 1.547050e+00,
4.000000e-01	2.864522e-01, 7.642868e-02, 2.015079e+00, 1.625877e+00, 1.172353e+00, 3.332982e-01, 8.336772e-01, 3.302847e-01, 2.938824e-01, 1.437802e+00, 6.998528e-01, 1.590713e+00, 1.066681e+00, 7.433405e-01, 3.553364e-01, 1.649696e+00, 1.213115e+00, 7.816292e-01, 8.918536e-01, 1.051881e+00,
6.000000e-01	3.975493e-01, 5.670177e-02, 1.395029e+00, 8.463047e-01, 9.631702e-01, 5.231239e-01, 8.955023e-01, 2.262015e-01, 1.964875e-01, 1.350524e+00, 6.360499e-01, 1.058810e+00, 7.261048e-01, 7.658660e-01, 4.294662e-01, 1.296752e+00, 1.359650e+00, 5.616783e-01, 7.037323e-01, 5.974202e-01,
8.000000e-01	6.362557e-01, 3.959983e-02, 8.642549e-01, 8.163664e-01, 9.080120e-01, 6.125760e-01, 8.310943e-01, 1.653710e-01, 2.130889e-01, 1.147771e+00, 4.974203e-01, 1.129094e+00, 2.998761e-01, 7.584551e-01, 5.601651e-01, 9.711702e-01, 1.462693e+00, 3.493508e-01, 5.011795e-01, 3.874895e-01,
1.000000e+00	5.992721e-01, 5.647659e-02, 7.603646e-01, 7.513276e-01, 8.292981e-01, 7.204118e-01, 7.934601e-01, 2.419698e-01, 2.931617e-01, 8.432420e-01, 2.969065e-01, 8.938815e-01, 2.472783e-01, 6.051156e-01, 7.405317e-01, 9.902669e-01, 1.272626e+00, 2.040170e-01, 3.142868e-01, 1.926753e-01,
1.200000e+00	6.920319e-01, 1.087611e-01, 4.907776e-01, 5.379027e-01, 7.284976e-01, 7.895062e-01, 7.444691e-01, 3.005407e-01, 4.948398e-01, 6.751246e-01, 3.459264e-01, 8.211178e-01, 1.260860e-01, 4.315536e-01, 8.736546e-01, 9.937254e-01, 8.638366e-01, 1.107286e-01, 2.397023e-01, 9.936332e-02,
1.400000e+00	6.727507e-01, 2.125562e-01, 4.817431e-01, 7.971454e-01, 7.225091e-01, 8.945452e-01, 8.086462e-01, 4.681147e-01, 7.856745e-01, 4.806656e-01, 2.631873e-01, 8.554993e-01, 6.437780e-02, 2.553431e-01, 8.475899e-01, 9.445777e-01, 6.799989e-01, 5.178869e-02, 1.408887e-01, 6.561955e-02,
1.600000e+00	9.087755e-01, 2.288008e-01, 4.636509e-01, 7.489293e-01, 6.968862e-01, 7.389529e-01, 6.526453e-01, 5.093191e-01, 9.950548e-01, 3.486616e-01, 1.535950e-01, 7.112371e-01, 3.273988e-02, 2.106350e-01, 1.027779e+00, 8.601933e-01, 5.176649e-01, 2.907802e-02, 8.867984e-02, 3.743527e-02,
1.800000e+00	7.280341e-01, 4.019277e-01, 6.097936e-01, 7.692078e-01, 6.154238e-01, 9.346929e-01, 7.664877e-01, 5.021471e-01, 1.283774e+00, 2.036012e-01, 1.576189e-01, 7.674475e-01, 1.610367e-02, 1.372524e-01, 1.016973e+00, 1.004549e+00, 4.437328e-01, 2.002932e-02, 5.347059e-02, 1.954794e-02,
2.000000e+00	7.020983e-01, 3.985133e-01, 7.840073e-01, 7.291950e-01, 7.355614e-01, 9.887911e-01, 7.599031e-01, 5.343917e-01, 8.892968e-01, 1.497117e-01, 1.102791e-01, 7.755282e-01, 1.184316e-02, 1.330046e-01, 8.789071e-01, 8.566219e-01, 3.449965e-01, 9.966656e-03, 4.158087e-02, 1.347517e-02,
0.000000e+00	3.235297e+00, 2.659907e+00, 6.935577e-02, 1.245926e+00, 2.531939e+00, 1.186839e+00, 5.710586e-01, 7.936066e-01, 2.073911e+00, 2.721936e-01, 2.609564e+00, 3.095444e-01, 1.518515e+00, 2.593112e+00, 1.857239e+00, 9.083643e-01, 2.346242e+00, 2.127506e+00, 1.285513e+00, 1.218199e+00,
2.000000e-01	1.719136e+00, 2.090398e+00, 5.021290e-02, 1.017653e+00, 1.427844e+00, 8.891052e-01, 4.790864e-01, 6.649925e-01, 1.933928e+00, 4.774659e-01, 2.694303e+00, 1.556308e-01, 1.099766e+00, 1.558995e+00, 1.242665e+00, 8.257457e-01, 2.465483e+00, 1.296180e+00, 1.317415e+00, 9.181903e-01,
4.000000e-01	1.342802e+00, 1.419366e+00, 3.337321e-02, 1.123998e+00, 8.846133e-01, 9.533786e-01, 6.315799e-01, 6.256166e-01, 1.983387e+00, 5.692834e-01, 2.309937e+00, 1.163365e-01, 7.995007e-01, 1.050856e+00, 9.022223e-01, 7.144341e-01, 1.598468e+00, 9.252018e-01, 1.314293e+00, 7.448295e-01,
6.000000e-01	9.794163e-01, 9.524896e-01, 2.532879e-02, 1.098652e+00, 5.173632e-01, 9.510976e-01, 6.916512e-01, 7.096052e-01, 1.412817e+00, 5.434788e-01, 1.941298e+00, 1.548027e-01, 3.630146e-01, 1.098901e+00, 8.782636e-01, 6.478714e-01, 1.623144e+00, 6.242372e-01, 1.098758e+00, 5.040455e-01,
8.000000e-01	9.385146e-01, 7.304504e-01, 1.923766e-02, 8.847720e-01, 3.711894e-01, 9.271331e-01, 6.285622e-01, 6.975318e-01, 1.685804e+00, 4.285228e-01, 1.191135e+00, 2.304254e-01, 2.680942e-01, 7.510982e-01, 8.333328e-01, 6.848630e-01, 1.188971e+00, 4.670771e-01, 1.240517e+00, 2.516384e-01,
1.000000e+00	7.926688e-01, 5.556394e-01, 1.288516e-02, 1.061690e+00, 3.776938e-01, 1.092117e+00, 6.910424e-01, 5.525577e-01, 1.551500e+00, 3.810940e-01, 9.294039e-01, 4.156339e-01, 1.172868e-01, 5.592675e-01, 8.121741e-01, 6.653514e-01, 9.882519e-01, 3.178635e-01, 7.089038e-01, 1.543004e-01,
1.200000e+00	9.432438e-01, 5.241700e-01, 2.640894e-02, 9.071407e-01, 3.972524e-01, 9.674756e-01, 6.992158e-01, 5.712109e-01, 1.509625e+00, 3.150822e-01, 6.894111e-01, 5.661045e-01, 7.740190e-02, 3.312381e-01, 9.006458e-01, 7.291852e-01, 8.103675e-01, 1.764049e-01, 4.149867e-01, 9.857581e-02,
1.400000e+00	9.523850e-01, 5.018618e-01, 9.304836e-02, 8.827997e-01, 4.515965e-01, 1.078236e+00, 5.548861e-01, 6.328396e-01, 1.061875e+00, 3.510156e-01, 5.518619e-01, 5.404691e-01, 3.947984e-02, 2.657230e-01, 1.122151e+00, 6.682858e-01, 5.288421e-01, 9.625948e-02, 2.738250e-01, 6.406265e-02,
1.600000e+00	9.195511e-01, 5.610656e-01, 2.190920e-01, 8.008761e-01, 4.321358e-01, 9.524829e-01, 6.883463e-01, 6.811912e-01, 1.511427e+00, 2.549685e-01, 4.566506e-01, 6.711096e-01, 2.606498e-02, 1.503772e-01, 1.027955e+00, 8.181478e-01, 4.200933e-01, 5.625253e-02, 1.863981e-01, 2.964407e-02,
1.800000e+00	8.743939e-01, 5.777360e-01, 4.817816e-01, 9.453466e-01, 5.318676e-01, 1.055437e+00, 6.709084e-01, 6.052193e-01, 1.490758e+00, 2.211665e-01, 3.287100e-01, 7.095833e-01, 1.276108e-02, 1.232104e-01, 9.399814e-01, 8.530330e-01, 3.258465e-01, 3.636125e-02, 1.406013e-01, 1.886384e-02,
2.000000e+00	8.793441e-01, 5.860388e-01, 6.601974e-01, 1.016868e+00, 6.428332e-01, 9.825271e-01, 7.829462e-01, 6.812491e-01, 1.239393e+00, 1.776222e-01, 2.639928e-01, 6.630709e-01, 7.798854e-03, 1.018406e-01, 1.163897e+00, 7.368185e-01, 2.546659e-01, 1.996514e-02, 7.732548e-02, 8.946779e-03,
0.000000e+00	8.994868e-01, 2.817955e+00, 2.339319e+00, 2.225620e+00, 1.793151e+00, 2.754014e+00, 1.904767e+00, 2.907405e+00, 2.356815e+00, 4.160930e-01, 6.280318e-01, 1.974039e+00, 1.041814e+00, 1.103115e-01, 3.326944e-01, 2.334587e+00, 1.650994e+00, 2.832807e+00, 2.750735e+00, 1.664264e+00,
2.000000e-01	5.982409e-01, 1.515324e+00, 1.797661e+00, 1.641353e+00, 1.527147e+00, 2.290468e+00, 1.117383e+00, 2.084666e+00, 1.768259e+00, 7.306681e-01, 5.768829e-01, 1.203485e+00, 5.034205e-01, 2.353087e-01, 2.813095e-01, 1.755711e+00, 1.230785e+00, 2.179581e+00, 2.016971e+00, 9.741597e-01,
4.000000e-01	3.867822e-01, 1.067866e+00, 1.423230e+00, 1.811200e+00, 1.259089e+00, 1.582139e+00, 9.007991e-01, 1.344649e+00, 1.719579e+00, 9.362379e-01, 4.245370e-01, 6.031321e-01, 3.653594e-01, 4.322687e-01, 3.269818e-01, 1.421101e+00, 8.509263e-01, 1.065884e+00, 1.478461e+00, 7.908692e-01,
6.000000e-01	3.920060e-01, 6.266596e-01, 1.318814e+00, 1.510067e+00, 8.014401e-01, 1.564352e+00, 9.260098e-01, 8.670157e-01, 1.547305e+00, 1.000033e+00, 3.894616e-01, 7.922758e-01, 1.744103e-01, 3.967336e-01, 5.640603e-01, 1.228758e+00, 1.060734e+00, 7.471154e-01, 1.284503e+00, 6.139547e-01,
8.000000e-01	5.803560e-01, 3.934401e-01, 1.234830e+00, 1.148077e+00, 8.405710e-01, 1.540089e+00, 7.285979e-01, 6.953287e-01, 1.127205e+00, 1.212098e+00, 2.955139e-01, 6.445664e-01, 8.512691e-02, 4.670403e-01, 7.962856e-01, 1.091006e+00, 7.931493e-01, 5.403923e-01, 6.852182e-01, 3.758763e-01,
1.000000e+00	6.854733e-01, 2.822737e-01, 1.109416e+00, 1.023101e+00, 7.921639e-01, 1.670421e+00, 6.976232e-01, 3.887021e-01, 8.823928e-01, 1.119629e+00, 2.242489e-01, 8.450166e-01, 5.857899e-02, 4.931861e-01, 9.769354e-01, 1.074462e+00, 5.836795e-01, 3.016545e-01, 4.498879e-01, 2.331698e-01,
1.200000e+00	7.035177e-01, 3.548601e-01, 9.728854e-01, 1.101802e+00, 7.165022e-01, 1.376946e+00, 7.128951e-01, 3.097923e-01, 6.702880e-01, 1.304526e+00, 1.840012e-01, 7.736958e-01, 3.484113e-02, 3.885734e-01, 7.724920e-01, 9.125267e-01, 4.097149e-01, 1.642022e-01, 3.096983e-01, 1.002070e-01,
1.400000e+00	7.825289e-01, 3.334606e-01, 8.974086e-01, 1.204895e+00, 6.884096e-01, 1.302302e+00, 7.045542e-01, 2.551225e-01, 5.720743e-01, 9.210247e-01, 1.347800e-01, 9.631169e-01, 1.781795e-02, 4.095130e-01, 8.950359e-01, 9.601264e-01, 3.738649e-01, 1.074716e-01, 2.351769e-01, 7.401823e-02,
1.600000e+00	9.142913e-01, 4.075951e-01, 1.147588e+00, 1.125696e+00, 6.989043e-01, 1.263440e+00, 6.748874e-01, 2.844557e-01, 5.415402e-01, 9.785533e-01, 1.176687e-01, 7.112920e-01, 9.556437e-03, 4.083124e-01, 8.208416e-01, 9.876279e-01, 2.855451e-01, 5.705632e-02, 1.386473e-01, 4.047903e-02,
1.800000e+00	7.751399e-01, 4.446853e-01, 8.802836e-01, 1.028635e+00, 5.988215e-01, 1.288997e+00, 7.609278e-01, 3.788383e-01, 7.751049e-01, 8.395230e-01, 7.808939e-02, 8.651933e-01, 5.806852e-03, 4.276370e-01, 8.861925e-01, 8.458006e-01, 2.042711e-01, 3.575814e-02, 8.620033e-02, 2.583456e-02,
2.000000e+00	7.618328e-01, 4.686900e-01, 8.857729e-01, 9.914922e-01, 5.361232e-01, 1.242994e+00, 7.212501e-01, 4.248082e-01, 8.652625e-01, 5.078443e-01, 5.802133e-02, 7.661250e-01, 2.890721e-03, 4.200111e-01, 1.142434e+00, 8.476733e-01, 1.803162e-01, 1.709003e-02, 4.987844e-02, 1.364752e-02,
0.000000e+00	8.702101e-01, 2.616221e+00, 2.092811e+00, 1.063574e+00, 9.512082e-01, 2.193988e+00, 2.291591e+00, 2.587015e-01, 8.353578e-01, 4.037879e-01, 1.613286e+00, 2.435612e+00, 1.914811e+00, 9.144186e-01, 2.620389e+00, 1.273952e+00, 1.370677e+00, 2.186737e+00, 2.227844e+00, 5.001944e-01,
2.000000e-01	5.693401e-01, 1.441602e+00, 1.469171e+00, 8.622388e-01, 5.134163e-01, 1.544241e+00, 1.402317e+00, 3.319851e-01, 1.016668e+00, 6.661667e-01, 1.734122e+00, 1.155944e+00, 1.337849e+00, 8.024422e-01, 1.640832e+00, 1.333911e+00, 1.508458e+00, 1.782857e+00, 1.299241e+00, 4.500367e-01,
4.000000e-01	5.137628e-01, 1.548185e+00, 8.770391e-01, 7.737648e-01, 3.434150e-01, 1.522592e+00, 1.098160e+00, 5.000666e-01, 1.135004e+00, 5.486630e-01, 1.328969e+00, 1.006353e+00, 1.314203e+00, 6.417302e-01, 7.744358e-01, 1.176754e+00, 1.636242e+00, 1.058010e+00, 1.027746e+00, 4.622891e-01,
6.000000e-01	4.366622e-01, 9.615389e-01, 6.541213e-01, 8.449408e-01, 2.674513e-01, 1.363473e+00, 1.187994e+00, 5.055357e-01, 1.344398e+00, 5.338042e-01, 1.503122e+00, 6.024474e-01, 1.018125e+00, 6.410779e-01, 7.594396e-01, 1.124167e+00, 1.555064e+00, 5.246643e-01, 5.781323e-01, 3.211690e-01,
8.000000e-01	6.015212e-01, 5.182920e-01, 5.269101e-01, 7.586627e-01, 2.356550e-01, 1.379865e+00, 9.253949e-01, 6.068136e-01, 1.104651e+00, 3.728248e-01, 1.035650e+00, 5.239293e-01, 4.720562e-01, 4.225012e-01, 6.481225e-01, 8.758327e-01, 1.751218e+00, 2.781815e-01, 4.106972e-01, 2.162360e-01,
1.000000e+00	7.583579e-01, 4.586905e-01, 3.635534e-01, 9.089318e-01, 2.333416e-01, 1.351565e+00, 7.800424e-01, 5.585865e-01, 1.169289e+00, 3.099464e-01, 8.533415e-01, 7.856471e-01, 2.812351e-01, 3.160887e-01, 7.019859e-01, 9.327817e-01, 1.278110e+00, 2.132413e-01, 2.847346e-01, 1.293324e-01,
1.200000e+00	7.464161e-01, 3.016454e-01, 2.120226e-01, 7.560438e-01, 4.333009e-01, 1.032601e+00, 8.679067e-01, 5.784368e-01, 1.266258e+00, 2.547650e-01, 7.925616e-01, 6.531616e-01, 1.594940e-01, 2.468826e-01, 1.021006e+00, 8.814335e-01, 8.344302e-01, 1.025434e-01, 1.770512e-01, 6.632678e-02,
1.400000e+00	9.039069e-01, 3.565897e-01, 1.779307e-01, 6.704099e-01, 4.418664e-01, 1.425500e+00, 7.210810e-01, 6.043720e-01, 1.220245e+00, 1.990587e-01, 5.129458e-01, 8.236035e-01, 9.388867e-02, 1.483905e-01, 9.967285e-01, 9.812076e-01, 8.243194e-01, 5.954930e-02, 1.294177e-01, 3.450001e-02,
1.600000e+00	7.730861e-01, 4.166582e-01, 2.965795e-01, 8.343713e-01, 4.339186e-01, 9.587130e-01, 7.443329e-01, 5.908190e-01, 1.404263e+00, 1.711233e-01, 3.741428e-01, 6.989087e-01, 4.675537e-02, 1.382214e-01, 1.118067e+00, 8.463799e-01, 6.240707e-01, 2.764959e-02, 7.478636e-02, 1.967711e-02,
1.800000e+00	6.796449e-01, 3.778737e-01, 4.162972e-01, 7.144153e-01, 5.387871e-01, 1.266216e+00, 6.766620e-01, 6.279156e-01, 1.240980e+00, 1.218033e-01, 2.394958e-01, 8.062430e-01, 2.883985e-02, 1.026575e-01, 1.104797e+00, 8.896023e-01, 4.328708e-01, 1.966070e-02, 4.792724e-02, 1.343802e-02,
2.000000e+00	7.446698e-01, 4.772219e-01, 5.660334e-01, 9.257614e-01, 6.275367e-01, 1.083784e+00, 7.311791e-01, 5.997812e-01, 1.334615e+00, 9.019618e-02, 2.318194e-01, 7.819520e-01, 1.733656e-02, 8.096504e-02, 7.193162e-01, 8.256394e-01, 3.384578e-01, 7.916730e-03, 2.935040e-02, 7.952850e-03,
0.000000e+00	4.424685e-01, 3.079612e-01, 2.700539e+00, 1.096747e+00, 2.648008e+00, 1.591301e+00, 5.296723e-01, 3.647221e-01, 2.288433e-01, 3.809139e-01, 1.218299e+00, 2.648905e+00, 1.725898e+00, 2.298575e+00, 3.289285e-01, 7.425556e-02, 4.796279e-01, 3.959933e-01, 6.084055e-01, 1.629370e+00,
2.000000e-01	6.087096e-01, 1.701724e-01, 1.852343e+00, 8.460302e-01, 1.497256e+00, 1.141923e+00, 3.867714e-01, 5.098799e-01, 7.213374e-01, 2.670519e-01, 1.325507e+00, 2.151127e+00, 1.390330e+00, 1.681050e+00, 4.559722e-01, 1.395565e-01, 8.133216e-01, 2.524315e-01, 3.444372e-01, 7.443991e-01,
4.000000e-01	6.916133e-01, 1.437114e-01, 1.427166e+00, 6.670796e-01, 1.367086e+00, 1.205145e+00, 4.333633e-01, 5.774254e-01, 8.669810e-01, 2.074686e-01, 1.535672e+00, 1.790080e+00, 1.082917e+00, 1.479194e+00, 4.329518e-01, 2.856316e-01, 1.228336e+00, 1.262696e-01, 2.646449e-01, 4.628867e-01,
6.000000e-01	7.095234e-01, 8.164759e-02, 1.247069e+00, 5.933459e-01, 8.339420e-01, 1.029392e+00, 6.040910e-01, 6.929166e-01, 1.104973e+00, 1.254503e-01, 1.035154e+00, 1.356590e+00, 7.989001e-01, 1.349329e+00, 4.619317e-01, 4.529049e-01, 1.047368e+00, 5.789131e-02, 1.741978e-01, 2.490331e-01,
8.000000e-01	7.697905e-01, 7.562851e-02, 8.396773e-01, 4.656679e-01, 6.710240e-01, 1.113677e+00, 6.362237e-01, 6.118604e-01, 1.063397e+00, 7.117172e-02, 1.095014e+00, 9.721419e-01, 5.295827e-01, 8.518622e-01, 6.485340e-01, 5.788137e-01, 1.421145e+00, 3.648448e-02, 9.209354e-02, 1.456129e-01,
1.000000e+00	8.323084e-01, 9.357815e-02, 6.541078e-01, 4.064500e-01, 5.475018e-01, 9.347288e-01, 6.160601e-01, 6.260311e-01, 1.148427e+00, 4.828077e-02, 7.721222e-01, 1.024415e+00, 2.438890e-01, 8.705037e-01, 6.684807e-01, 5.814094e-01, 1.270409e+00, 2.346899e-02, 6.771265e-02, 8.321718e-02,
1.200000e+00	6.851537e-01, 1.310040e-01, 3.388570e-01, 5.233983e-01, 5.965311e-01, 1.067751e+00, 7.085830e-01, 5.823378e-01, 1.347265e+00, 3.179772e-02, 5.572554e-01, 9.200850e-01, 1.365947e-01, 6.057529e-01, 8.570709e-01, 6.710410e-01, 1.225865e+00, 1.011103e-02, 3.838082e-02, 4.071149e-02,
1.400000e+00	7.098349e-01, 1.651105e-01, 2.871330e-01, 5.210854e-01, 5.810292e-01, 9.374123e-01, 6.039406e-01, 8.230745e-01, 1.320989e+00, 2.069317e-02, 4.687382e-01, 8.587131e-01, 7.364804e-02, 5.216836e-01, 9.641507e-01, 6.555183e-01, 8.488706e-01, 7.495445e-03, 2.295279e-02, 2.321317e-02,
1.600000e+00	8.373386e-01, 2.987581e-01, 3.316711e-01, 6.014835e-01, 6.144111e-01, 9.810570e-01, 7.601907e-01, 6.343939e-01, 1.305165e+00, 1.301117e-02, 3.031192e-01, 9.589110e-01, 4.184039e-02, 2.584121e-01, 8.471606e-01, 6.946770e-01, 6.239765e-01, 3.607298e-03, 1.932938e-02, 9.323183e-03,
1.800000e+00	8.186590e-01, 3.208842e-01, 4.411823e-01, 5.838203e-01, 5.670111e-01, 1.055956e+00, 7.487480e-01, 5.841171e-01, 9.963653e-01, 9.421369e-03, 2.686533e-01, 9.248574e-01, 2.256525e-02, 2.252514e-01, 9.891452e-01, 8.802309e-01, 4.631081e-01, 2.440063e-03, 9.172006e-03, 8.618675e-03,
2.000000e+00	7.141249e-01, 5.370733e-01, 5.456104e-01, 6.316727e-01, 6.043926e-01, 9.481146e-01, 6.500205e-01, 4.893959e-01, 1.362122e+00, 9.565973e-03, 2.006988e-01, 9.502241e-01, 1.209367e-02, 1.622509e-01, 9.051554e-01, 6.965084e-01, 3.877267e-01, 1.295852e-03, 8.445545e-03, 5.946786e-03,
0.000000e+00	1.693191e+00, 4.466240e-01, 2.256732e+00, 2.791914e+00, 2.112077e+00, 1.810647e-01, 2.288169e+00, 2.890669e-01, 1.511403e+00, 5.112248e-01, 1.843128e+00, 7.571079e-01, 1.875993e+00, 2.443002e+00, 2.978533e-01, 1.301356e+00, 2.066019e+00, 2.190183e+00, 7.734100e-02, 2.429100e+00,
2.000000e-01	1.136413e+00, 2.720209e-01, 1.310532e+00, 1.851524e+00, 1.274023e+00, 1.923325e-01, 1.565840e+00, 4.809441e-01, 1.348873e+00, 8.122702e-01, 1.893134e+00, 8.456667e-01, 1.466375e+00, 1.839314e+00, 2.173429e-01, 1.009558e+00, 1.796167e+00, 1.049404e+00, 4.282434e-01, 1.442359e+00,
4.000000e-01	9.155512e-01, 1.386679e-01, 9.260142e-01, 1.832594e+00, 8.426776e-01, 1.585232e-01, 1.198419e+00, 3.980241e-01, 1.285338e+00, 1.100926e+00, 1.814396e+00, 7.349887e-01, 1.339203e+00, 1.580271e+00, 2.586243e-01, 7.010507e-01, 1.837398e+00, 6.875627e-01, 6.947518e-01, 9.875602e-01,
6.000000e-01	8.758829e-01, 9.392241e-02, 7.012785e-01, 1.425115e+00, 6.388836e-01, 2.183370e-01, 8.879906e-01, 3.858595e-01, 1.213639e+00, 1.197505e+00, 1.474745e+00, 7.106755e-01, 9.167489e-01, 1.367486e+00, 3.632587e-01, 8.035666e-01, 1.493047e+00, 4.014926e-01, 6.251281e-01, 6.055755e-01,
8.000000e-01	8.087161e-01, 5.962818e-02, 5.669203e-01, 1.395352e+00, 3.647695e-01, 4.229131e-01, 9.213238e-01, 3.928739e-01, 1.134272e+00, 1.105922e+00, 1.255660e+00, 8.646167e-01, 5.473824e-01, 9.393535e-01, 5.062634e-01, 7.823842e-01, 1.683614e+00, 1.970571e-01, 3.741589e-01, 3.534903e-01,
1.000000e+00	8.500288e-01, 6.153935e-02, 3.362894e-01, 1.545668e+00, 4.109576e-01, 4.292632e-01, 7.955654e-01, 3.446469e-01, 7.780819e-01, 1.070328e+00, 1.061687e+00, 7.939155e-01, 3.249237e-01, 6.949487e-01, 6.322724e-01, 6.449257e-01, 2.369939e+00, 1.270627e-01, 2.609112e-01, 2.119490e-01,
1.200000e+00	7.505306e-01, 9.240990e-02, 2.302570e-01, 1.138828e+00, 4.020405e-01, 4.770775e-01, 9.479513e-01, 3.026623e-01, 7.833093e-01, 1.135613e+00, 6.779750e-01, 8.065571e-01, 1.494102e-01, 4.351361e-01, 6.131691e-01, 8.473643e-01, 1.362001e+00, 8.501060e-02, 1.869357e-01, 1.048239e-01,
1.400000e+00	7.728538e-01, 1.213942e-01, 1.751705e-01, 1.118998e+00, 4.651318e-01, 6.925508e-01, 7.854684e-01, 3.280481e-01, 8.700312e-01, 9.002440e-01, 5.214694e-01, 8.273205e-01, 9.402777e-02, 3.710706e-01, 8.689905e-01, 7.283557e-01, 9.747457e-01, 3.655679e-02, 1.174095e-01, 5.981153e-02,
1.600000e+00	7.157837e-01, 2.211919e-01, 1.574514e-01, 1.026680e+00, 5.811634e-01, 7.003359e-01, 7.196270e-01, 4.345402e-01, 9.237148e-01, 6.053025e-01, 4.670340e-01, 7.419943e-01, 4.277321e-02, 2.677814e-01, 9.499118e-01, 8.714427e-01, 9.988249e-01, 2.372232e-02, 7.224330e-02, 3.865694e-02,
1.800000e+00	7.277319e-01, 3.607076e-01, 2.174455e-01, 1.072914e+00, 5.948900e-01, 7.826679e-01, 6.777250e-01, 4.608411e-01, 1.084282e+00, 4.615958e-01, 3.906711e-01, 8.509688e-01, 2.756662e-02, 1.818286e-01, 1.106761e+00, 9.537124e-01, 4.986295e-01, 1.495406e-02, 4.818175e-02, 2.174902e-02,
2.000000e+00	7.771012e-01, 4.405960e-01, 3.036756e-01, 9.536578e-01, 4.905632e-01, 9.652096e-01, 7.465803e-01, 5.836692e-01, 8.848598e-01, 3.464927e-01, 3.070284e-01, 8.064957e-01, 1.456498e-02, 1.402779e-01, 1.046952e+00, 9.146086e-01, 4.328088e-01, 7.026289e-03, 2.724333e-02, 9.904284e-03,
0.000000e+00	1.939962e+00, 2.410621e+00, 2.880680e+00, 1.285942e+00, 1.318002e+00, 4.684984e-01, 1.863369e+00, 5.099168e-01, 1.371553e+00, 2.599421e-01, 2.269477e+00, 2.194990e-01, 1.163668e+00, 3.109091e+00, 1.597569e+00, 2.714207e-01, 2.294952e+00, 1.422642e+00, 2.057536e+00, 1.872495e+00,
2.000000e-01	1.396164e+00, 1.223482e+00, 1.925680e+00, 1.127528e+00, 7.640081e-01, 3.961494e-01, 1.512901e+00, 6.367274e-01, 1.469866e+00, 2.273899e-01, 1.940827e+00, 1.694564e-01, 9.995143e-01, 1.861931e+00, 1.038087e+00, 1.674621e-01, 2.443469e+00, 9.174363e-01, 1.322418e+00, 1.281931e+00,
4.000000e-01	1.469842e+00, 1.141232e+00, 1.211638e+00, 1.136512e+00, 5.269672e-01, 5.314086e-01, 8.611975e-01, 6.753282e-01, 1.361528e+00, 1.589607e-01, 1.444938e+00, 1.589672e-01, 5.154153e-01, 1.884894e+00, 5.936539e-01, 2.609677e-01, 2.303343e+00, 6.473218e-01, 1.498154e+00, 7.535538e-01,
6.000000e-01	1.173874e+00, 5.757634e-01, 1.004893e+00, 1.155236e+00, 3.625626e-01, 5.829171e-01, 6.757166e-01, 5.292495e-01, 1.362635e+00, 8.499239e-02, 1.030705e+00, 3.436926e-01, 3.234624e-01, 1.412545e+00, 4.718724e-01, 4.206989e-01, 1.672991e+00, 5.875975e-01, 1.254577e+00, 4.137549e-01,
8.000000e-01	1.148473e+00, 3.262970e-01, 6.509823e-01, 9.714734e-01, 3.495740e-01, 5.821257e-01, 7.653681e-01, 7.136506e-01, 1.127544e+00, 6.142170e-02, 8.399849e-01, 4.553925e-01, 1.867588e-01, 1.225325e+00, 5.125597e-01, 5.289369e-01, 1.886193e+00, 3.365241e-01, 8.672517e-01, 2.756527e-01,
1.000000e+00	9.334186e-01, 2.518875e-01, 4.606537e-01, 1.003494e+00, 4.381727e-01, 8.834035e-01, 7.152398e-01, 6.236869e-01, 1.224967e+00, 6.899597e-02, 7.742096e-01, 6.575177e-01, 1.034104e-01, 7.777526e-01, 6.269449e-01, 5.997093e-01, 1.421282e+00, 2.475388e-01, 5.178548e-01, 1.384458e-01,
1.200000e+00	1.026569e+00, 1.908940e-01, 2.707791e-01, 1.065772e+00, 4.603262e-01, 8.088105e-01, 7.576079e-01, 6.115454e-01, 1.245216e+00, 5.627845e-02, 5.059780e-01, 6.712945e-01, 6.256613e-02, 5.379177e-01, 7.673220e-01, 7.321712e-01, 1.170930e+00, 1.529198e-01, 4.119857e-01, 7.823160e-02,
1.400000e+00	7.570296e-01, 2.349229e-01, 2.637775e-01, 9.121390e-01, 5.623259e-01, 9.439016e-01, 8.225290e-01, 6.663209e-01, 1.532159e+00, 6.274113e-02, 4.197743e-01, 8.035283e-01, 2.883663e-02, 4.240552e-01, 8.270150e-01, 7.066896e-01, 8.251624e-01, 7.998210e-02, 2.176049e-01, 4.385764e-02,
1.600000e+00	8.446884e-01, 2.868401e-01, 2.455628e-01, 9.267180e-01, 5.913462e-01, 1.039504e+00, 6.098910e-01, 6.645022e-01, 1.149167e+00, 5.639440e-02, 2.969549e-01, 6.739907e-01, 1.711809e-02, 2.761503e-01, 8.566369e-01, 7.353846e-01, 6.325540e-01, 4.683484e-02, 1.482893e-01, 2.979950e-02,
1.800000e+00	8.022280e-01, 3.540187e-01, 3.132028e-01, 9.759463e-01, 6.318820e-01, 9.791695e-01, 6.157407e-01, 6.758250e-01, 1.391320e+00, 6.687264e-02, 2.760087e-01, 8.090078e-01, 1.023228e-02, 2.298668e-01, 9.238690e-01, 7.789757e-01, 5.846543e-01, 2.730075e-02, 1.142921e-01, 1.859942e-02,
2.000000e+00	8.066922e-01, 3.776222e-01, 5.347788e-01, 7.737417e-01, 6.270841e-01, 1.085300e+00, 7.560288e-01, 6.413708e-01, 1.408310e+00, 6.148815e-02, 1.702314e-01, 6.406821e-01, 6.018415e-03, 1.915952e-01, 9.950728e-01, 8.279759e-01, 4.711697e-01, 1.286349e-02, 6.762111e-02, 8.694476e-03,
0.000000e+00	2.007353e+00, 6.321283e-01, 2.226891e-01, 2.140291e+00, 1.059014e-01, 8.487799e-01, 2.959897e+00, 1.532445e+00, 2.847021e+00, 2.721281e+00, 2.188707e+00, 2.117257e+00, 1.147137e+00, 2.646211e+00, 2.487776e+00, 7.039910e-01, 1.611724e+00, 6.043310e-01, 3.100180e+00, 1.401208e+00,
2.000000e-01	1.647281e+00, 7.658984e-01, 1.314070e-01, 1.670773e+00, 7.484973e-02, 8.044800e-01, 1.860238e+00, 9.713982e-01, 1.583628e+00, 2.421723e+00, 1.661413e+00, 1.598522e+00, 7.788333e-01, 2.093286e+00, 1.796536e+00, 4.750362e-01, 1.809670e+00, 4.244937e-01, 1.784150e+00, 9.499239e-01,
4.000000e-01	1.294984e+00, 7.757868e-01, 8.256681e-02, 1.479511e+00, 8.557568e-02, 7.826606e-01, 1.568622e+00, 4.425833e-01, 1.230720e+00, 2.016694e+00, 1.342119e+00, 1.290230e+00, 3.126353e-01, 1.456593e+00, 1.262672e+00, 5.335746e-01, 1.405992e+00, 5.154201e-01, 1.229682e+00, 5.387854e-01,
6.000000e-01	1.003765e+00, 7.816246e-01, 7.669650e-02, 1.356110e+00, 1.260035e-01, 8.504857e-01, 1.145604e+00, 3.111577e-01, 9.451472e-01, 1.527799e+00, 9.147618e-01, 8.444834e-01, 2.310289e-01, 1.001533e+00, 1.216996e+00, 6.930450e-01, 1.056957e+00, 3.404496e-01, 7.096056e-01, 3.102364e-01,
8.000000e-01	9.323252e-01, 8.213002e-01, 4.825086e-02, 1.003823e+00, 2.249660e-01, 1.071609e+00, 8.566575e-01, 2.770319e-01, 7.773984e-01, 1.002983e+00, 7.884538e-01, 8.166041e-01, 1.174644e-01, 7.158309e-01, 1.035743e+00, 7.910137e-01, 7.957696e-01, 1.806007e-01, 5.198716e-01, 1.504361e-01,
1.000000e+00	1.048433e+00, 7.160439e-01, 7.239037e-02, 1.096000e+00, 3.367716e-01, 9.073961e-01, 8.243138e-01, 3.593474e-01, 8.329051e-01, 8.364220e-01, 5.520469e-01, 7.511693e-01, 6.371171e-02, 5.593171e-01, 1.000615e+00, 7.177757e-01, 5.502399e-01, 1.121796e-01, 3.439131e-01, 8.360230e-02,
1.200000e+00	9.908194e-01, 6.321907e-01, 1.508457e-01, 9.963383e-01, 4.176017e-01, 1.067559e+00, 7.847722e-01, 4.852750e-01, 8.809468e-01, 5.704553e-01, 4.601294e-01, 7.298767e-01, 3.188279e-02, 3.240047e-01, 9.455583e-01, 8.755759e-01, 4.369597e-01, 6.849352e-02, 1.757128e-01, 5.028998e-02,
1.400000e+00	8.556719e-01, 5.854992e-01, 3.208153e-01, 9.960645e-01, 4.334025e-01, 1.145841e+00, 7.928930e-01, 4.256957e-01, 1.132851e+00, 3.822670e-01, 2.959253e-01, 6.002302e-01, 2.543298e-02, 2.882383e-01, 1.165711e+00, 6.669710e-01, 3.679784e-01, 4.191316e-02, 1.244495e-01, 2.639940e-02,
1.600000e+00	9.268386e-01, 5.691606e-01, 5.103013e-01, 1.003082e+00, 5.159907e-01, 1.102311e+00, 7.721817e-01, 5.181969e-01, 1.199763e+00, 2.619472e-01, 2.939993e-01, 9.903540e-01, 1.229660e-02, 2.012620e-01, 1.118598e+00, 9.141057e-01, 2.382466e-01, 1.855526e-02, 7.569623e-02, 1.436717e-02,
1.800000e+00	8.509733e-01, 5.955418e-01, 7.213670e-01, 8.757623e-01, 5.432694e-01, 1.040647e+00, 7.378676e-01, 5.506376e-01, 1.218482e+00, 2.305721e-01, 2.303585e-01, 6.301816e-01, 6.955995e-03, 1.669941e-01, 1.083851e+00, 8.322584e-01, 1.942546e-01, 1.167971e-02, 5.727617e-02, 1.026542e-02,
2.000000e+00	7.487931e-01, 7.161476e-01, 7.975236e-01, 8.028628e-01, 5.279993e-01, 1.035402e+00, 7.414701e-01, 7.037794e-01, 1.212344e+00, 1.627609e-01, 1.564013e-01, 6.990050e-01, 3.615923e-03, 1.693544e-01, 7.944062e-01, 8.183870e-01, 1.761235e-01, 6.158097e-03, 4.191939e-02, 7.120292e-03,
0.000000e+00	1.292096e+00, 5.030049e-01, 2.793601e+00, 8.181307e-01, 2.838329e-01, 3.600015e-01, 1.693168e+00, 1.011939e+00, 2.269554e+00, 1.213574e+00, 2.297525e+00, 1.578663e+00, 1.381823e+00, 2.693561e+00, 3.254395e+00, 6.354087e-01, 2.415788e+00, 2.490289e-01, 1.817891e+00, 1.476105e+00,
2.000000e-01	9.203870e-01, 8.994924e-01, 2.304272e+00, 6.662777e-01, 1.575254e-01, 3.521512e-01, 1.118711e+00, 7.849742e-01, 2.501119e+00, 7.177261e-01, 1.787578e+00, 1.099305e+00, 9.233731e-01, 1.935374e+00, 1.981681e+00, 5.325352e-01, 2.390572e+00, 3.243823e-01, 1.206491e+00, 7.162204e-01,
4.000000e-01	8.310267e-01, 8.043763e-01, 1.220204e+00, 5.834279e-01, 1.089209e-01, 4.077854e-01, 1.036779e+00, 6.521131e-01, 1.881205e+00, 4.362920e-01, 1.632039e+00, 9.953625e-01, 5.685039e-01, 1.962998e+00, 9.490887e-01, 6.455196e-01, 2.370218e+00, 2.860493e-01, 8.910479e-01, 4.811333e-01,
6.000000e-01	8.399399e-01, 6.333701e-01, 1.012270e+00, 5.723632e-01, 9.134286e-02, 6.015285e-01, 7.530642e-01, 7.746285e-01, 1.989035e+00, 2.876791e-01, 1.220155e+00, 8.899350e-01, 3.385720e-01, 1.392798e+00, 6.978883e-01, 5.950797e-01, 2.061545e+00, 1.380557e-01, 6.742126e-01, 2.414672e-01,
8.000000e-01	8.801747e-01, 4.016163e-01, 7.881072e-01, 5.452766e-01, 1.637993e-01, 6.657397e-01, 7.467540e-01, 7.013442e-01, 1.530579e+00, 1.694473e-01, 1.112518e+00, 8.371285e-01, 2.098528e-01, 1.139600e+00, 5.435263e-01, 7.947776e-01, 2.027367e+00, 9.876448e-02, 3.497349e-01, 1.694106e-01,
1.000000e+00	6.725780e-01, 2.208696e-01, 4.242680e-01, 5.502383e-01, 2.718290e-01, 8.472238e-01, 8.432858e-01, 7.002078e-01, 1.974317e+00, 1.253596e-01, 8.184390e-01, 8.494849e-01, 9.928661e-02, 8.940935e-01, 5.857496e-01, 7.068265e-01, 1.644820e+00, 5.780335e-02, 2.694623e-01, 9.286051e-02,
1.200000e+00	7.402775e-01, 1.852685e-01, 3.308407e-01, 7.340063e-01, 4.109734e-01, 9.599749e-01, 7.972571e-01, 7.139642e-01, 1.500595e+00, 7.416081e-02, 5.552962e-01, 8.217310e-01, 5.755188e-02, 6.540961e-01, 8.327295e-01, 7.558366e-01, 1.360663e+00, 3.060129e-02, 1.555251e-01, 4.820485e-02,
1.400000e+00	7.874417e-01, 2.163917e-01, 2.443211e-01, 6.435228e-01, 4.216878e-01, 8.788622e-01, 8.128644e-01, 6.122342e-01, 1.667977e+00, 4.959680e-02, 4.484212e-01, 7.161665e-01, 2.919773e-02, 4.201088e-01, 7.743855e-01, 7.366479e-01, 8.796659e-01, 1.633330e-02, 1.037983e-01, 2.718980e-02,
1.600000e+00	8.383286e-01, 2.642914e-01, 1.844380e-01, 8.551119e-01, 4.417074e-01, 9.118042e-01, 6.182588e-01, 7.087236e-01, 1.501356e+00, 4.320997e-02, 4.013454e-01, 8.148768e-01, 1.771163e-02, 3.201037e-01, 7.449448e-01, 8.584064e-01, 7.608659e-01, 1.013845e-02, 6.808800e-02, 1.607896e-02,
1.800000e+00	9.751502e-01, 3.411975e-01, 2.778413e-01, 7.662199e-01, 6.257907e-01, 8.259270e-01, 6.726996e-01, 5.664741e-01, 1.423976e+00, 2.500044e-02, 2.271535e-01, 7.424671e-01, 9.120603e-03, 2.470279e-01, 9.648205e-01, 8.127625e-01, 5.611363e-01, 5.817470e-03, 4.178953e-02, 1.017231e-02,
2.000000e+00	8.242297e-01, 4.293938e-01, 4.861476e-01, 7.135122e-01, 5.743436e-01, 1.003000e+00, 7.765192e-01, 6.898059e-01, 1.278027e+00, 2.695453e-02, 2.089972e-01, 8.335983e-01, 6.155831e-03, 1.979600e-01, 9.594884e-01, 8.078415e-01, 4.636945e-01, 3.568466e-03, 2.990153e-02, 5.901269e-03,
0.000000e+00	2.406442e+00, 8.761862e-01, 8.353946e-02, 2.582628e+00, 2.510074e+00, 2.436766e+00, 2.144000e+00, 2.943854e+00, 4.102243e-01, 5.963894e-01, 1.380590e+00, 3.595929e+00, 7.986757e-01, 1.230403e+00, 1.961915e+00, 1.077159e+00, 2.288545e+00, 9.657880e-01, 2.132525e+00, 1.429001e-01,
2.000000e-01	2.004872e+00, 8.991263e-01, 7.349963e-02, 2.116065e+00, 1.775210e+00, 2.149659e+00, 1.385624e+00, 1.604920e+00, 5.975603e-01, 7.335550e-01, 1.040025e+00, 1.761917e+00, 4.413113e-01, 9.246171e-01, 1.187489e+00, 1.116372e+00, 2.006662e+00, 8.190547e-01, 1.878850e+00, 1.952385e-01,
4.000000e-01	1.345233e+00, 7.882272e-01, 7.991561e-02, 1.889184e+00, 9.527494e-01, 1.903492e+00, 7.114012e-01, 1.430268e+00, 8.470793e-01, 1.073108e+00, 6.788842e-01, 1.181557e+00, 2.447476e-01, 7.093168e-01, 1.031170e+00, 1.046634e+00, 1.264471e+00, 5.584341e-01, 1.050301e+00, 1.388351e-01,
6.000000e-01	1.171915e+00, 7.123728e-01, 1.694721e-01, 1.370093e+00, 1.267792e+00, 1.606219e+00, 8.257995e-01, 8.160188e-01, 6.545667e-01, 1.099413e+00, 5.452586e-01, 1.107492e+00, 1.484816e-01, 3.492327e-01, 1.005635e+00, 9.639830e-01, 1.165259e+00, 4.573004e-01, 7.407180e-01, 8.328432e-02,
8.000000e-01	1.070811e+00, 6.272455e-01, 2.874906e-01, 1.237105e+00, 7.808517e-01, 1.199256e+00, 8.088457e-01, 6.325709e-01, 6.139115e-01, 1.302276e+00, 5.024536e-01, 9.688723e-01, 7.081316e-02, 3.682918e-01, 1.133710e+00, 1.032266e+00, 9.473042e-01, 2.249973e-01, 4.162791e-01, 5.441641e-02,
1.000000e+00	9.792226e-01, 5.805026e-01, 4.375284e-01, 1.299671e+00, 6.439599e-01, 1.369951e+00, 8.089891e-01, 5.182251e-01, 5.710398e-01, 8.853759e-01, 4.158274e-01, 8.153395e-01, 5.110175e-02, 2.815238e-01, 1.001354e+00, 8.913492e-01, 5.322590e-01, 1.030679e-01, 3.162629e-01, 2.953590e-02,
1.200000e+00	8.227017e-01, 6.223571e-01, 5.480865e-01, 1.250282e+00, 8.682500e-01, 1.269446e+00, 6.781760e-01, 4.217856e-01, 5.529465e-01, 8.426461e-01, 2.551488e-01, 9.149078e-01, 2.840874e-02, 2.454216e-01, 1.100765e+00, 8.475028e-01, 4.817137e-01, 6.707171e-02, 1.847135e-01, 1.937044e-02,
1.400000e+00	9.392117e-01, 5.914303e-01, 7.363183e-01, 1.027899e+00, 8.277217e-01, 1.093698e+00, 6.913661e-01, 4.153504e-01, 8.768922e-01, 6.209806e-01, 1.872257e-01, 8.266599e-01, 1.397029e-02, 1.626502e-01, 9.965308e-01, 7.592584e-01, 3.287369e-01, 3.419434e-02, 1.095526e-01, 1.141924e-02,
1.600000e+00	1.063456e+00, 5.565339e-01, 6.395562e-01, 1.018385e+00, 6.451851e-01, 1.135124e+00, 9.054545e-01, 4.688639e-01, 1.039656e+00, 5.042817e-01, 1.811195e-01, 6.445932e-01, 7.917905e-03, 1.666712e-01, 1.176382e+00, 8.010598e-01, 2.744209e-01, 2.212309e-02, 8.432704e-02, 7.730989e-03,
1.800000e+00	8.263337e-01, 6.604677e-01, 9.172640e-01, 9.173271e-01, 7.291453e-01, 1.124705e+00, 7.190441e-01, 5.899908e-01, 1.054732e+00, 3.767762e-01, 1.218502e-01, 7.665518e-01, 4.648307e-03, 1.346820e-01, 1.030963e+00, 8.023574e-01, 2.154982e-01, 1.023507e-02, 5.049367e-02, 4.458100e-03,
2.000000e+00	9.000723e-01, 6.272075e-01, 1.015601e+00, 6.683146e-01, 7.279111e-01, 1.048911e+00, 7.237951e-01, 5.493792e-01, 1.188214e+00, 3.427854e-01, 9.287271e-02, 7.632889e-01, 2.508535e-03, 1.433837e-01, 1.002828e+00, 8.232062e-01, 1.159699e-01, 6.960728e-03, 3.479592e-02, 3.173977e-03,
0.000000e+00	7.811248e-01, 2.602065e-01, 2.690508e+00, 1.692590e+00, 2.453207e+00, 1.747506e+00, 2.894869e+00, 2.323063e+00, 9.152931e-01, 2.929443e+00, 1.655696e+00, 1.514840e-01, 2.524312e+00, 2.605801e+00, 2.558923e+00, 1.930976e+00, 1.211826e+00, 2.606958e+00, 1.118133e+00, 1.282334e+00,
2.000000e-01	4.605972e-01, 6.623835e-01, 2.215254e+00, 1.527292e+00, 1.673364e+00, 1.331381e+00, 1.653142e+00, 1.772883e+00, 5.301169e-01, 2.375249e+00, 1.291435e+00, 4.078103e-01, 1.691737e+00, 2.098783e+00, 1.310919e+00, 1.420558e+00, 1.448341e+00, 1.419316e+00, 1.233973e+00, 9.346938e-01,
4.000000e-01	4.138787e-01, 5.906316e-01, 1.363976e+00, 1.557934e+00, 1.054941e+00, 1.072012e+00, 1.297802e+00, 8.478813e-01, 4.324739e-01, 1.743540e+00, 1.230376e+00, 5.544142e-01, 1.228359e+00, 2.083590e+00, 8.739162e-01, 1.082702e+00, 1.426113e+00, 1.127922e+00, 8.643717e-01, 5.482029e-01,
6.000000e-01	3.998976e-01, 4.868674e-01, 9.802488e-01, 1.389966e+00, 8.041797e-01, 8.968828e-01, 9.426699e-01, 4.006844e-01, 2.909836e-01, 1.482780e+00, 1.409109e+00, 6.299984e-01, 1.146950e+00, 1.430014e+00, 6.961876e-01, 9.594216e-01, 2.129151e+00, 7.491332e-01, 9.461930e-01, 4.775380e-01,
8.000000e-01	6.139844e-01, 3.573973e-01, 7.807721e-01, 1.282739e+00, 5.726843e-01, 7.510597e-01, 8.245138e-01, 2.618258e-01, 1.996707e-01, 1.613318e+00, 1.090289e+00, 5.824402e-01, 7.698531e-01, 1.011457e+00, 6.040416e-01, 9.156423e-01, 1.667581e+00, 3.974904e-01, 6.434403e-01, 3.451706e-01,
1.000000e+00	5.913977e-01, 2.050928e-01, 5.538456e-01, 1.262964e+00, 5.156464e-01, 7.413101e-01, 9.015468e-01, 1.700462e-01, 1.625282e-01, 1.349316e+00, 9.004614e-01, 7.986448e-01, 3.949506e-01, 7.514019e-01, 5.153950e-01, 7.981397e-01, 1.691497e+00, 2.231946e-01, 4.562606e-01, 1.733877e-01,
1.200000e+00	7.626261e-01, 2.002825e-01, 3.502802e-01, 1.053475e+00, 4.594602e-01, 8.310241e-01, 7.708964e-01, 1.849469e-01, 1.665605e-01, 1.231853e+00, 8.823692e-01, 7.258767e-01, 2.446444e-01, 6.722079e-01, 7.850694e-01, 9.191374e-01, 1.129982e+00, 1.363503e-01, 2.875021e-01, 9.115213e-02,
1.400000e+00	7.590119e-01, 2.011713e-01, 2.421313e-01, 1.068694e+00, 5.488253e-01, 8.471858e-01, 8.657000e-01, 2.223803e-01, 2.428757e-01, 8.733687e-01, 5.155957e-01, 7.242951e-01, 1.325405e-01, 4.626697e-01, 8.011394e-01, 1.007769e+00, 9.969471e-01, 7.383911e-02, 1.870133e-01, 6.210996e-02,
1.600000e+00	7.881845e-01, 2.800599e-01, 2.147233e-01, 9.148194e-01, 5.402290e-01, 8.443610e-01, 8.403931e-01, 3.108199e-01, 5.083475e-01, 6.942784e-01, 4.415283e-01, 7.479486e-01, 6.565024e-02, 3.177139e-01, 9.142066e-01, 8.900629e-01, 6.283164e-01, 3.705469e-02, 1.091450e-01, 2.845943e-02,
1.800000e+00	7.950736e-01, 3.360105e-01, 2.460247e-01, 9.579995e-01, 5.826468e-01, 8.885526e-01, 7.110396e-01, 3.090748e-01, 8.233909e-01, 5.920063e-01, 3.864025e-01, 7.581873e-01, 3.762446e-02, 2.911207e-01, 9.061379e-01, 8.003550e-01, 6.170546e-01, 2.509698e-02, 7.798049e-02, 1.810508e-02,
2.000000e+00	6.825501e-01, 4.169924e-01, 3.780052e-01, 9.349104e-01, 6.405748e-01, 1.083096e+00, 7.113562e-01, 4.324885e-01, 1.074434e+00, 3.447031e-01, 2.328080e-01, 7.773013e-01, 2.643326e-02, 1.899985e-01, 9.299991e-01, 9.111592e-01, 5.068462e-01, 1.332080e-02, 5.394028e-02, 1.150940e-02,
0.000000e+00	1.569035e+00, 2.274152e+00, 2.477144e+00, 8.518443e-01, 2.815161e+00, 2.473050e-01, 9.060339e-01, 1.800637e+00, 4.942257e-02, 2.307965e+00, 2.728751e+00, 1.594265e+00, 1.573168e+00, 7.899286e-01, 1.528373e+00, 2.045776e+00, 1.895262e+00, 1.101391e+00, 5.871384e-01, 2.266612e-01,
2.000000e-01	1.161601e+00, 1.592807e+00, 1.807723e+00, 8.621462e-01, 1.595887e+00, 1.989786e-01, 6.224845e-01, 1.204989e+00, 3.712965e-02, 1.900154e+00, 2.366703e+00, 7.190397e-01, 1.159719e+00, 6.624477e-01, 1.186707e+00, 2.278316e+00, 1.855738e+00, 6.197392e-01, 3.460622e-01, 2.170137e-01,
4.000000e-01	1.114151e+00, 8.487407e-01, 1.328488e+00, 8.653042e-01, 1.075356e+00, 1.696845e-01, 7.019179e-01, 6.268535e-01, 2.530986e-02, 1.726134e+00, 1.685368e+00, 6.791424e-01, 1.211901e+00, 7.131128e-01, 5.689286e-01, 1.374328e+00, 1.819774e+00, 2.990268e-01, 1.899466e-01, 1.171834e-01,
6.000000e-01	9.761535e-01, 5.968055e-01, 8.628174e-01, 9.275418e-01, 5.601242e-01, 2.587242e-01, 7.901728e-01, 3.767916e-01, 1.827316e-02, 1.278784e+00, 1.782219e+00, 5.808119e-01, 9.960397e-01, 6.828689e-01, 4.750116e-01, 1.338957e+00, 1.650140e+00, 2.032447e-01, 1.327474e-01, 7.150876e-02,
8.000000e-01	8.392568e-01, 3.110519e-01, 6.059673e-01, 8.214518e-01, 5.475135e-01, 3.093474e-01, 6.926962e-01, 2.482735e-01, 3.211006e-02, 1.365585e+00, 1.505319e+00, 7.725441e-01, 5.286572e-01, 4.681543e-01, 5.226362e-01, 1.142984e+00, 1.953389e+00, 9.896201e-02, 1.038342e-01, 3.636505e-02,
1.000000e+00	8.853646e-01, 2.441842e-01, 3.153485e-01, 6.513054e-01, 3.691987e-01, 5.906297e-01, 6.062857e-01, 2.382516e-01, 1.633854e-01, 8.514131e-01, 1.185804e+00, 6.915438e-01, 2.646107e-01, 3.536123e-01, 5.084250e-01, 8.389538e-01, 1.726679e+00, 6.460854e-02, 6.572461e-02, 2.100809e-02,
1.200000e+00	8.897553e-01, 1.382291e-01, 3.179932e-01, 7.956639e-01, 3.631870e-01, 6.775977e-01, 7.471146e-01, 3.326816e-01, 5.248379e-01, 7.307741e-01, 8.781394e-01, 6.426746e-01, 1.815266e-01, 2.972205e-01, 7.921726e-01, 1.024645e+00, 1.623002e+00, 2.998266e-02, 4.210636e-02, 1.176319e-02,
1.400000e+00	9.445738e-01, 1.749748e-01, 1.791132e-01, 8.773844e-01, 3.814193e-01, 7.714132e-01, 7.505683e-01, 4.973166e-01, 5.942581e-01, 5.472744e-01, 6.131783e-01, 9.153211e-01, 8.694366e-02, 1.865957e-01, 9.093252e-01, 1.010971e+00, 1.307396e+00, 2.053145e-02, 2.456472e-02, 7.110315e-03,
1.600000e+00	9.866674e-01, 2.531391e-01, 1.303380e-01, 8.869576e-01, 4.858055e-01, 7.846266e-01, 7.930659e-01, 4.685983e-01, 9.851705e-01, 4.101304e-01, 4.442387e-01, 6.799658e-01, 5.825421e-02, 1.343937e-01, 9.475780e-01, 8.340562e-01, 9.938979e-01, 1.172068e-02, 1.762757e-02, 5.307193e-03,
1.800000e+00	7.244468e-01, 3.349325e-01, 1.731241e-01, 8.046361e-01, 4.515378e-01, 1.010568e+00, 6.804188e-01, 5.165332e-01, 8.864308e-01, 2.256295e-01, 3.509289e-01, 7.199343e-01, 2.549513e-02, 1.022072e-01, 9.156467e-01, 9.171812e-01, 7.870521e-01, 6.546320e-03, 1.291002e-02, 3.556735e-03,
2.000000e+00	8.303949e-01, 3.449264e-01, 2.712141e-01, 8.159861e-01, 6.112070e-01, 8.063029e-01, 7.727625e-01, 4.837788e-01, 1.122401e+00, 1.881411e-01, 2.905890e-01, 5.858084e-01, 1.658259e-02, 8.324537e-02, 8.501263e-01, 8.667658e-01, 5.604337e-01, 3.642604e-03, 7.523045e-03, 2.224323e-03,
0.000000e+00	2.777824e-01, 9.762967e-01, 3.529217e+00, 1.885856e+00, 1.637766e+00, 2.988293e-01, 6.649415e-01, 1.958820e+00, 1.481895e+00, 5.810580e-01, 2.549281e+00, 2.339753e-01, 2.811826e+00, 6.096012e-01, 3.059541e-01, 3.229703e-02, 1.489910e+00, 7.220187e-01, 1.342778e-01, 8.720891e-01,
2.000000e-01	4.664513e-01, 5.055321e-01, 2.011120e+00, 1.995462e+00, 1.128309e+00, 2.369295e-01, 7.254265e-01, 1.345601e+00, 1.480660e+00, 5.427113e-01, 2.150436e+00, 3.703279e-01, 1.722643e+00, 8.550215e-01, 1.888259e-01, 2.444821e-01, 1.642218e+00, 4.584550e-01, 4.421668e-01, 6.493405e-01,
4.000000e-01	4.891624e-01, 2.841438e-01, 1.472965e+00, 1.857257e+00, 6.615961e-01, 2.359967e-01, 5.708841e-01, 8.438399e-01, 1.416425e+00, 5.045561e-01, 2.608801e+00, 6.432816e-01, 1.222477e+00, 7.103829e-01, 1.811577e-01, 3.712160e-01, 1.542073e+00, 2.542225e-01, 3.950380e-01, 3.775083e-01,
6.000000e-01	6.522239e-01, 1.802984e-01, 9.362642e-01, 1.520756e+00, 5.971370e-01, 2.099080e-01, 7.856574e-01, 8.705014e-01, 1.292937e+00, 5.920137e-01, 1.641109e+00, 6.527137e-01, 1.275735e+00, 6.332582e-01, 3.680648e-01, 5.047768e-01, 1.910702e+00, 1.508917e-01, 2.452976e-01, 1.813988e-01,
8.000000e-01	7.713596e-01, 9.953603e-02, 7.223620e-01, 1.489832e+00, 2.906959e-01, 3.066885e-01, 7.337440e-01, 7.096235e-01, 1.562989e+00, 4.750853e-01, 1.779702e+00, 5.307460e-01, 8.020188e-01, 6.363228e-01, 4.993587e-01, 5.964664e-01, 2.024389e+00, 8.457053e-02, 2.144887e-01, 1.137324e-01,
1.000000e+00	7.581083e-01, 9.440319e-02, 5.108269e-01, 1.002820e+00, 1.951332e-01, 5.453218e-01, 5.810415e-01, 7.282391e-01, 1.301007e+00, 4.293162e-01, 1.311139e+00, 8.583504e-01, 3.742699e-01, 2.973658e-01, 6.544104e-01, 6.791626e-01, 1.963578e+00, 4.910821e-02, 1.148632e-01, 5.436309e-02,
1.200000e+00	8.595658e-01, 8.376107e-02, 3.274961e-01, 1.040587e+00, 2.236528e-01, 6.293612e-01, 6.507581e-01, 8.125047e-01, 1.390061e+00, 3.790240e-01, 1.105419e+00, 6.169980e-01, 2.489804e-01, 2.689177e-01, 7.654239e-01, 7.932470e-01, 2.018635e+00, 2.212293e-02, 6.784372e-02, 2.807992e-02,
1.400000e+00	8.390768e-01, 9.192560e-02, 2.933542e-01, 1.128631e+00, 3.108738e-01, 6.432908e-01, 7.601949e-01, 6.900253e-01, 1.467997e+00, 3.203528e-01, 7.984515e-01, 8.826718e-01, 1.485926e-01, 2.421337e-01, 8.043389e-01, 8.028826e-01, 1.248217e+00, 1.246670e-02, 4.200230e-02, 1.994418e-02,
1.600000e+00	7.540255e-01, 2.068567e-01, 1.814083e-01, 1.075367e+00, 3.935108e-01, 7.258129e-01, 7.105905e-01, 7.157465e-01, 1.156315e+00, 2.899083e-01, 5.164912e-01, 7.622542e-01, 8.688720e-02, 1.426573e-01, 8.317924e-01, 8.285768e-01, 1.034740e+00, 8.516676e-03, 3.395169e-02, 1.092608e-02,
1.800000e+00	7.142939e-01, 2.719482e-01, 1.398343e-01, 8.507349e-01, 4.587896e-01, 7.738799e-01, 7.574998e-01, 6.961845e-01, 1.288655e+00, 2.043881e-01, 4.459606e-01, 7.521373e-01, 4.335389e-02, 1.203160e-01, 9.679260e-01, 7.991447e-01, 8.359767e-01, 4.304375e-03, 2.072404e-02, 7.475107e-03,
2.000000e+00	8.431608e-01, 4.329047e-01, 1.769462e-01, 1.068223e+00, 5.279044e-01, 8.864837e-01, 7.401966e-01, 7.399340e-01, 1.458077e+00, 1.867662e-01, 3.496500e-01, 7.863255e-01, 2.526111e-02, 8.278491e-02, 9.155889e-01, 7.899762e-01, 5.804571e-01, 2.723558e-03, 1.367614e-02, 4.258844e-03,
0.000000e+00	2.895447e+00, 1.389558e+00, 2.235680e+00, 1.473116e+00, 2.134798e+00, 2.633653e+00, 1.911199e+00, 1.730958e+00, 1.784700e+00, 4.799455e-01, 1.428261e+00, 2.710904e+00, 1.937127e+00, 1.646720e+00, 2.247555e+00, 8.299432e-01, 1.264692e+00, 1.989127e+00, 1.224611e-01, 2.589225e+00,
2.000000e-01	1.872390e+00, 1.236961e+00, 2.077017e+00, 1.174861e+00, 1.845754e+00, 2.190510e+00, 1.068020e+00, 1.408309e+00, 1.470149e+00, 3.946807e-01, 1.498703e+00, 1.454788e+00, 1.183830e+00, 1.217751e+00, 1.509455e+00, 4.922895e-01, 1.414199e+00, 1.013782e+00, 3.301810e-01, 1.466009e+00,
4.000000e-01	1.659182e+00, 9.193050e-01, 1.780509e+00, 9.521304e-01, 1.090241e+00, 1.666821e+00, 6.428768e-01, 1.012999e+00, 1.696996e+00, 3.098828e-01, 1.197694e+00, 1.353751e+00, 1.147793e+00, 1.224321e+00, 1.023030e+00, 4.632966e-01, 1.770828e+00, 6.614564e-01, 3.119600e-01, 8.700699e-01,
6.000000e-01	1.288416e+00, 5.318833e-01, 1.100925e+00, 7.306517e-01, 7.203441e-01, 1.382448e+00, 3.907115e-01, 9.913113e-01, 1.553027e+00, 1.801389e-01, 1.192801e+00, 9.933432e-01, 8.466378e-01, 9.310410e-01, 6.530317e-01, 3.790953e-01, 1.839086e+00, 3.389311e-01, 2.332363e-01, 5.996191e-01,
8.000000e-01	9.846142e-01, 3.701050e-01, 7.512388e-01, 8.234935e-01, 5.913984e-01, 1.438867e+00, 4.422689e-01, 7.011007e-01, 1.568249e+00, 1.171679e-01, 1.054116e+00, 8.928101e-01, 3.846896e-01, 7.287691e-01, 6.012332e-01, 6.173172e-01, 1.713355e+00, 1.883384e-01, 1.555574e-01, 3.175927e-01,
1.000000e+00	1.079140e+00, 2.721385e-01, 4.626228e-01, 7.555002e-01, 6.172575e-01, 1.193902e+00, 6.111271e-01, 7.415780e-01, 1.374525e+00, 8.218414e-02, 7.272943e-01, 8.588248e-01, 2.392567e-01, 5.472217e-01, 7.565219e-01, 7.609930e-01, 1.340009e+00, 8.726113e-02, 1.006297e-01, 1.666456e-01,
1.200000e+00	7.374748e-01, 2.219275e-01, 4.311410e-01, 8.462459e-01, 5.561358e-01, 1.014263e+00, 7.019919e-01, 6.312146e-01, 1.750438e+00, 4.940556e-02, 6.202474e-01, 9.576526e-01, 1.469760e-01, 3.832954e-01, 8.325007e-01, 8.114403e-01, 1.057933e+00, 5.576731e-02, 5.873316e-02, 9.319514e-02,
1.400000e+00	9.075042e-01, 2.790075e-01, 2.539186e-01, 8.257598e-01, 6.309061e-01, 1.319196e+00, 6.819819e-01, 5.803467e-01, 1.455425e+00, 3.607181e-02, 3.752402e-01, 7.290942e-01, 6.950316e-02, 3.214919e-01, 7.826078e-01, 6.741170e-01, 7.607805e-01, 2.990190e-02, 4.224040e-02, 4.879814e-02,
1.600000e+00	8.466471e-01, 3.020034e-01, 2.972128e-01, 7.427168e-01, 5.701428e-01, 1.148225e+00, 5.406588e-01, 7.209213e-01, 1.368826e+00, 3.187499e-02, 3.198900e-01, 7.908860e-01, 3.896087e-02, 2.363623e-01, 9.092103e-01, 8.890868e-01, 6.096783e-01, 1.830791e-02, 2.840921e-02, 2.865630e-02,
1.800000e+00	8.508043e-01, 3.790631e-01, 5.045447e-01, 7.376846e-01, 6.174247e-01, 1.099559e+00, 7.757704e-01, 5.633090e-01, 1.206604e+00, 2.158587e-02, 2.615892e-01, 8.146474e-01, 2.336645e-02, 1.842761e-01, 1.055276e+00, 7.145902e-01, 4.379255e-01, 1.156090e-02, 2.251175e-02, 1.691602e-02,
2.000000e+00	8.833196e-01, 4.656957e-01, 6.693482e-01, 7.480314e-01, 6.401710e-01, 1.090543e+00, 6.710232e-01, 6.718031e-01, 1.430284e+00, 2.633747e-02, 1.901866e-01, 8.613928e-01, 1.074789e-02, 1.397993e-01, 9.446762e-01, 1.010589e+00, 3.293624e-01, 5.879592e-03, 1.193782e-02, 1.161624e-02,
0.000000e+00	2.562925e+00, 2.170776e+00, 1.042915e+00, 1.306947e+00, 5.436182e-01, 1.932339e+00, 1.435381e+00, 1.398135e+00, 1.903859e+00, 1.819765e+00, 1.296331e+00, 7.086455e-01, 2.825350e+00, 1.004093e+00, 1.607915e+00, 7.913657e-01, 9.062465e-01, 1.303100e+00, 2.713344e+00, 1.771929e+00,
2.000000e-01	1.563487e+00, 1.604857e+00, 8.782057e-01, 1.538213e+00, 3.500142e-01, 1.188026e+00, 8.940732e-01, 8.540172e-01, 1.607492e+00, 1.339190e+00, 1.454361e+00, 5.225285e-01, 2.297225e+00, 8.366998e-01, 1.291599e+00, 4.890613e-01, 8.458103e-01, 9.084875e-01, 2.008230e+00, 1.137533e+00,
4.000000e-01	1.247244e+00, 1.312381e+00, 6.036169e-01, 1.149445e+00, 3.053771e-01, 1.040831e+00, 6.959626e-01, 5.992490e-01, 1.204464e+00, 8.434297e-01, 1.422840e+00, 2.555333e-01, 1.255119e+00, 5.356845e-01, 8.906621e-01, 6.179796e-01, 8.092187e-01, 6.907005e-01, 1.976256e+00, 6.780114e-01,
6.000000e-01	1.087327e+00, 1.159488e+00, 4.562703e-01, 1.188396e+00, 1.669925e-01, 8.245147e-01, 6.344515e-01, 5.666696e-01, 9.835589e-01, 7.557614e-01, 1.423363e+00, 2.817275e-01, 1.161005e+00, 4.722151e-01, 9.704119e-01, 7.081780e-01, 8.588596e-01, 5.379493e-01, 1.589476e+00, 4.278195e-01,
8.000000e-01	1.055896e+00, 9.332634e-01, 2.242930e-01, 1.043980e+00, 1.160715e-01, 7.099804e-01, 6.584935e-01, 6.256832e-01, 1.113377e+00, 5.760235e-01, 1.371525e+00, 4.263979e-01, 8.848552e-01, 3.854886e-01, 1.029429e+00, 6.866742e-01, 9.562376e-01, 4.769923e-01, 1.132365e+00, 2.558629e-01,
1.000000e+00	9.613754e-01, 6.742189e-01, 2.296482e-01, 1.127133e+00, 1.636049e-01, 8.502991e-01, 6.453449e-01, 5.615461e-01, 1.172737e+00, 4.350811e-01, 1.023409e+00, 4.495035e-01, 6.273487e-01, 2.457942e-01, 1.000097e+00, 7.082617e-01, 7.083911e-01, 3.401730e-01, 5.827301e-01, 1.808022e-01,
1.200000e+00	9.416754e-01, 6.952575e-01, 1.722794e-01, 1.114922e+00, 2.016133e-01, 8.606269e-01, 7.964624e-01, 5.287672e-01, 1.059652e+00, 2.800936e-01, 9.303144e-01, 5.409777e-01, 2.818897e-01, 1.641611e-01, 9.635196e-01, 7.432120e-01, 5.245053e-01, 1.440825e-01, 3.731329e-01, 9.049504e-02,
1.400000e+00	8.761617e-01, 6.421183e-01, 2.467722e-01, 1.041145e+00, 3.398115e-01, 9.229684e-01, 7.355112e-01, 5.640188e-01, 1.145592e+00, 2.347800e-01, 5.893894e-01, 6.296479e-01, 2.078648e-01, 1.080255e-01, 1.190565e+00, 6.716988e-01, 4.431378e-01, 1.056801e-01, 3.274701e-01, 4.369348e-02,
1.600000e+00	9.564827e-01, 6.240500e-01, 3.832339e-01, 8.954886e-01, 4.728659e-01, 1.086295e+00, 7.839397e-01, 6.199568e-01, 1.605094e+00, 1.972474e-01, 6.045392e-01, 5.973335e-01, 7.327851e-02, 7.552058e-02, 1.211158e+00, 6.308146e-01, 3.449289e-01, 6.451255e-02, 1.753970e-01, 2.831582e-02,
1.800000e+00	7.622604e-01, 5.307218e-01, 5.459311e-01, 9.639256e-01, 5.390571e-01, 9.705607e-01, 6.782175e-01, 5.800971e-01, 1.239387e+00, 1.879332e-01, 3.554642e-01, 7.351657e-01, 4.745108e-02, 7.310383e-02, 1.157192e+00, 7.478689e-01, 3.065410e-01, 3.423889e-02, 1.288877e-01, 2.045386e-02,
2.000000e+00	8.232658e-01, 7.215644e-01, 6.526295e-01, 1.065510e+00, 5.536410e-01, 1.101570e+00, 8.251046e-01, 6.208768e-01, 1.215290e+00, 1.584621e-01, 3.335006e-01, 6.957677e-01, 3.332840e-02, 6.097106e-02, 8.805484e-01, 8.389218e-01, 1.715253e-01, 2.055870e-02, 9.227538e-02, 9.438390e-03,
0.000000e+00	2.818613e+00, 2.578052e+00, 2.101694e+00, 2.121895e+00, 1.607215e+00, 2.896483e+00, 3.348146e+00, 2.876196e-01, 2.461391e+00, 1.178193e+00, 1.951552e+00, 2.452668e+00, 2.637250e-01, 2.174285e+00, 4.534528e-01, 2.800407e+00, 1.419998e+00, 2.032971e+00, 3.242945e+00, 1.886938e+00,
2.000000e-01	1.899350e+00, 1.744335e+00, 1.003751e+00, 1.651740e+00, 9.677174e-01, 1.802243e+00, 1.791274e+00, 2.262279e-01, 1.759355e+00, 1.243817e+00, 1.356945e+00, 1.511826e+00, 1.357449e-01, 1.859894e+00, 3.486056e-01, 1.902574e+00, 1.580290e+00, 1.467408e+00, 1.580513e+00, 1.258339e+00,
4.000000e-01	1.257459e+00, 8.428288e-01, 1.032078e+00, 1.442956e+00, 8.236033e-01, 2.183495e+00, 1.233459e+00, 2.233944e-01, 1.307910e+00, 1.260106e+00, 1.058145e+00, 8.902802e-01, 9.137338e-02, 1.765186e+00, 4.304093e-01, 1.946006e+00, 1.466062e+00, 1.013689e+00, 1.286111e+00, 9.349305e-01,
6.000000e-01	1.111869e+00, 5.164471e-01, 7.236772e-01, 1.312922e+00, 7.254835e-01, 2.004181e+00, 1.262754e+00, 1.727308e-01, 8.496302e-01, 1.139036e+00, 7.976095e-01, 8.737940e-01, 5.476758e-02, 1.248585e+00, 6.705571e-01, 1.614149e+00, 1.152424e+00, 6.367756e-01, 8.887369e-01, 5.506799e-01,
8.000000e-01	1.189847e+00, 4.039365e-01, 4.423522e-01, 1.035003e+00, 5.938680e-01, 1.770287e+00, 1.063498e+00, 1.493217e-01, 5.224535e-01, 1.291040e+00, 5.240275e-01, 7.622193e-01, 2.679400e-02, 7.822153e-01, 7.892427e-01, 1.138174e+00, 7.992016e-01, 3.361933e-01, 5.937458e-01, 3.368283e-01,
1.000000e+00	8.626848e-01, 3.454380e-01, 4.333261e-01, 8.665083e-01, 7.011795e-01, 1.447426e+00, 8.629839e-01, 1.544296e-01, 5.789732e-01, 1.047072e+00, 5.359315e-01, 8.804786e-01, 1.323491e-02, 5.616825e-01, 7.836388e-01, 1.282208e+00, 8.578786e-01, 2.224771e-01, 2.864613e-01, 1.973167e-01,
1.200000e+00	9.582611e-01, 3.506613e-01, 4.428314e-01, 9.358084e-01, 6.255288e-01, 1.200816e+00, 8.978450e-01, 2.067325e-01, 4.815632e-01, 9.938988e-01, 3.018640e-01, 7.891070e-01, 9.357910e-03, 4.646113e-01, 9.501549e-01, 1.017074e+00, 5.987317e-01, 1.347008e-01, 2.209054e-01, 1.021262e-01,
1.400000e+00	9.035116e-01, 3.425762e-01, 6.614859e-01, 9.049645e-01, 5.969147e-01, 1.413831e+00, 7.011705e-01, 2.676974e-01, 6.008054e-01, 8.569164e-01, 3.106232e-01, 6.876315e-01, 4.013883e-03, 3.282398e-01, 8.745315e-01, 9.221573e-01, 4.330254e-01, 7.064831e-02, 1.604805e-01, 5.655574e-02,
1.600000e+00	8.951457e-01, 4.467067e-01, 7.188061e-01, 7.655923e-01, 5.104514e-01, 1.293359e+00, 7.787996e-01, 3.662400e-01, 7.703039e-01, 5.291992e-01, 2.083177e-01, 8.268202e-01, 2.409219e-03, 3.209272e-01, 8.413550e-01, 8.918141e-01, 3.499756e-01, 3.999201e-02, 8.344245e-02, 2.913696e-02,
1.800000e+00	7.633490e-01, 4.855467e-01, 8.001387e-01, 8.440936e-01, 6.347108e-01, 1.238792e+00, 7.420071e-01, 5.504742e-01, 1.008207e+00, 4.614113e-01, 1.742679e-01, 7.453088e-01, 1.364858e-03, 2.115866e-01, 1.022192e+00, 1.069800e+00, 2.599391e-01, 2.181665e-02, 5.524447e-02, 1.950782e-02,
2.000000e+00	8.410031e-01, 5.543509e-01, 8.626914e-01, 7.634500e-01, 7.980291e-01, 1.177749e+00, 7.712635e-01, 5.331702e-01, 8.809352e-01, 3.650096e-01, 1.089419e-01, 7.835622e-01, 8.666903e-04, 1.902338e-01, 9.317260e-01, 9.307231e-01, 1.700589e-01, 1.251518e-02, 3.659998e-02, 1.360259e-02,
0.000000e+00	1.150821e+00, 2.627176e+00, 1.249366e+00, 1.351043e+00, 1.119243e+00, 4.269741e-01, 1.007239e+00, 2.671269e-01, 1.918751e+00, 2.144996e+00, 2.505166e+00, 2.791749e+00, 1.082663e+00, 1.815103e+00, 2.240067e+00, 6.567760e-01, 3.783412e-01, 2.602259e+00, 5.558238e-01, 6.996734e-01,
2.000000e-01	7.845363e-01, 1.726436e+00, 1.325796e+00, 9.460841e-01, 6.121216e-01, 3.983784e-01, 7.345636e-01, 1.929487e-01, 1.499398e+00, 1.382175e+00, 2.232045e+00, 1.903738e+00, 7.726275e-01, 1.492472e+00, 1.768246e+00, 6.676229e-01, 9.422820e-01, 1.646401e+00, 3.366813e-01, 6.272464e-01,
4.000000e-01	6.419852e-01, 1.525456e+00, 9.055469e-01, 8.727395e-01, 4.516271e-01, 4.579717e-01, 7.201419e-01, 1.466779e-01, 1.091628e+00, 9.481174e-01, 1.917513e+00, 1.086032e+00, 4.759956e-01, 1.250128e+00, 1.055055e+00, 6.745756e-01, 9.924244e-01, 9.274358e-01, 2.643492e-01, 6.575931e-01,
6.000000e-01	6.229470e-01, 1.085917e+00, 7.035342e-01, 6.730573e-01, 3.247616e-01, 6.317605e-01, 7.010444e-01, 3.638236e-01, 1.108981e+00, 5.911011e-01, 1.258023e+00, 6.855192e-01, 2.855661e-01, 1.101640e+00, 9.155271e-01, 7.329932e-01, 1.269206e+00, 5.100565e-01, 1.544625e-01, 3.573186e-01,
8.000000e-01	7.073111e-01, 6.873999e-01, 4.198407e-01, 7.987106e-01, 2.218192e-01, 7.437252e-01, 7.722350e-01, 5.107849e-01, 1.071115e+00, 4.445621e-01, 1.122798e+00, 7.009522e-01, 1.610722e-01, 7.259377e-01, 9.803704e-01, 7.549385e-01, 1.020419e+00, 2.962714e-01, 1.030655e-01, 1.821941e-01,
1.000000e+00	7.691203e-01, 6.145583e-01, 2.954283e-01, 8.109373e-01, 3.022459e-01, 7.911774e-01, 7.000002e-01, 4.781645e-01, 1.249058e+00, 3.211252e-01, 7.287914e-01, 6.355025e-01, 9.042310e-02, 4.249003e-01, 9.492287e-01, 6.598129e-01, 9.008135e-01, 1.613107e-01, 6.729741e-02, 1.121050e-01,
1.200000e+00	8.326634e-01, 6.008079e-01, 3.118495e-01, 7.649912e-01, 4.377233e-01, 9.546635e-01, 7.179318e-01, 5.092065e-01, 1.491959e+00, 2.029183e-01, 5.256586e-01, 6.420224e-01, 3.417048e-02, 4.050753e-01, 1.181494e+00, 7.158289e-01, 5.456920e-01, 8.637484e-02, 5.910638e-02, 7.246151e-02,
1.400000e+00	8.872693e-01, 5.913653e-01, 3.811667e-01, 7.725565e-01, 4.462753e-01, 8.258763e-01, 7.092635e-01, 5.263194e-01, 1.343060e+00, 1.514786e-01, 3.253965e-01, 5.620742e-01, 2.439639e-02, 2.872939e-01, 1.017255e+00, 7.974629e-01, 4.366714e-01, 5.248011e-02, 3.580133e-02, 3.549142e-02,
1.600000e+00	7.669997e-01, 5.666444e-01, 4.228544e-01, 9.161415e-01, 4.329950e-01, 8.645826e-01, 7.245433e-01, 5.215010e-01, 1.140905e+00, 8.433538e-02, 3.689774e-01, 6.071449e-01, 1.223070e-02, 2.321876e-01, 1.056861e+00, 6.389405e-01, 2.957211e-01, 3.079672e-02, 2.229108e-02, 1.998293e-02,
1.800000e+00	8.907839e-01, 6.298555e-01, 5.879441e-01, 8.543714e-01, 6.205331e-01, 1.037272e+00, 7.297928e-01, 6.460280e-01, 1.332344e+00, 8.860524e-02, 3.431280e-01, 7.133288e-01, 6.454885e-03, 1.401922e-01, 9.797880e-01, 8.296140e-01, 2.613662e-01, 1.454716e-02, 1.810045e-02, 1.224466e-02,
2.000000e+00	8.872780e-01, 5.807317e-01, 7.806234e-01, 7.640465e-01, 6.672515e-01, 1.182049e+00, 7.935051e-01, 6.134893e-01, 1.099060e+00, 5.156257e-02, 1.843996e-01, 6.734232e-01, 3.752086e-03, 1.237863e-01, 1.159766e+00, 7.643900e-01, 2.303015e-01, 9.804704e-03, 1.019292e-02, 9.596814e-03,
0.000000e+00	1.324574e+00, 1.142524e+00, 3.098761e+00, 1.269740e+00, 2.260287e+00, 2.545042e+00, 3.661300e-01, 7.658621e-01, 2.127639e+00, 2.395614e+00, 5.888263e-01, 1.929412e+00, 8.636343e-02, 1.848417e+00, 2.549056e+00, 1.024710e+00, 2.226735e+00, 1.876647e+00, 1.816350e+00, 1.422526e+00,
2.000000e-01	8.096132e-01, 9.933329e-01, 1.862147e+00, 1.122192e+00, 1.719383e+00, 2.790906e+00, 4.488644e-01, 4.006203e-01, 1.523201e+00, 1.427646e+00, 3.968942e-01, 1.292454e+00, 6.647832e-02, 1.576328e+00, 1.561703e+00, 5.853772e-01, 2.018991e+00, 1.412058e+00, 1.681217e+00, 1.194094e+00,
4.000000e-01	7.429903e-01, 7.829848e-01, 1.166072e+00, 1.016400e+00, 1.526088e+00, 1.958468e+00, 5.278372e-01, 2.452392e-01, 1.035255e+00, 9.259603e-01, 2.932618e-01, 8.480379e-01, 3.205501e-02, 1.511788e+00, 9.794671e-01, 5.550541e-01, 1.638375e+00, 8.140566e-01, 1.264695e+00, 8.161440e-01,
6.000000e-01	8.210931e-01, 6.820259e-01, 1.196529e+00, 1.014471e+00, 1.055707e+00, 1.978192e+00, 6.513959e-01, 3.962410e-01, 1.137858e+00, 7.260701e-01, 2.145916e-01, 7.719257e-01, 1.986553e-02, 9.389157e-01, 8.060582e-01, 6.310077e-01, 1.247907e+00, 5.746707e-01, 9.551766e-01, 4.325093e-01,
8.000000e-01	6.901408e-01, 3.620402e-01, 8.386197e-01, 1.029541e+00, 1.004665e+00, 1.848593e+00, 7.283735e-01, 4.262286e-01, 1.243157e+00, 4.251089e-01, 1.681360e-01, 6.856954e-01, 9.830232e-03, 9.243829e-01, 8.527545e-01, 6.722873e-01, 9.323889e-01, 3.211165e-01, 5.374979e-01, 2.839717e-01,
1.000000e+00	7.695744e-01, 3.164043e-01, 9.238015e-01, 1.027869e+00, 9.372517e-01, 1.576213e+00, 6.359544e-01, 5.158080e-01, 1.156657e+00, 2.911317e-01, 1.521039e-01, 7.128279e-01, 5.299254e-03, 5.194785e-01, 9.171155e-01, 8.789097e-01, 5.741503e-01, 1.841040e-01, 2.967369e-01, 1.654710e-01,
1.200000e+00	7.639934e-01, 3.618721e-01, 9.448633e-01, 7.878540e-01, 8.043869e-01, 1.602902e+00, 5.651629e-01, 6.203731e-01, 1.470995e+00, 1.562525e-01, 1.021428e-01, 7.933334e-01, 3.398135e-03, 4.629144e-01, 8.384696e-01, 7.870080e-01, 5.012138e-01, 1.110399e-01, 2.368212e-01, 9.288675e-02,
1.400000e+00	7.927824e-01, 4.536026e-01, 9.303472e-01, 8.353771e-01, 7.699645e-01, 1.207984e+00, 5.588395e-01, 3.989680e-01, 1.312500e+00, 1.539375e-01, 9.075632e-02, 6.776895e-01, 1.844586e-03, 4.613852e-01, 8.802443e-01, 7.259340e-01, 3.974216e-01, 7.067670e-02, 1.606531e-01, 4.929326e-02,
1.600000e+00	8.735122e-01, 4.290069e-01, 1.045617e+00, 8.570997e-01, 6.420635e-01, 1.569749e+00, 7.200612e-01, 6.400011e-01, 1.371504e+00, 1.044078e-01, 7.432183e-02, 6.988621e-01, 8.115640e-04, 3.732378e-01, 8.186943e-01, 8.214969e-01, 3.155717e-01, 3.534277e-02, 7.081801e-02, 2.669020e-02,
1.800000e+00	8.908517e-01, 4.451246e-01, 7.473444e-01, 9.988558e-01, 5.368737e-01, 1.384418e+00, 7.428593e-01, 7.587687e-01, 1.415551e+00, 8.590292e-02, 5.772714e-02, 9.264252e-01, 6.103076e-04, 3.081473e-01, 1.097031e+00, 8.067740e-01, 2.103554e-01, 1.835224e-02, 6.028725e-02, 1.488470e-02,
2.000000e+00	7.925827e-01, 5.547497e-01, 1.135544e+00, 9.010284e-01, 4.935801e-01, 1.305826e+00, 6.670424e-01, 6.746531e-01, 1.374180e+00, 7.117037e-02, 3.957562e-02, 7.937954e-01, 3.608422e-04, 3.261177e-01, 9.177617e-01, 9.380712e-01, 1.570674e-01, 9.377797e-03, 3.834989e-02, 7.531909e-03,
0.000000e+00	1.727043e-01, 1.603198e+00, 5.649789e-01, 6.127320e-01, 1.799764e+00, 1.651614e-01, 3.088571e-01, 5.970773e-01, 2.322193e+00, 1.121326e+00, 2.255142e+00, 1.114387e+00, 2.222465e+00, 2.810549e+00, 2.223204e+00, 2.571854e+00, 8.369992e-01, 7.396985e-01, 7.098539e-01, 1.606438e+00,
2.000000e-01	4.326501e-01, 1.188928e+00, 7.658506e-01, 7.176642e-01, 1.307271e+00, 1.157653e-01, 5.237268e-01, 3.064524e-01, 1.702930e+00, 1.082962e+00, 1.283477e+00, 7.326748e-01, 1.711762e+00, 2.209420e+00, 1.515549e+00, 2.183586e+00, 1.195936e+00, 3.490409e-01, 7.722169e-01, 8.940732e-01,
4.000000e-01	5.574756e-01, 1.045937e+00, 5.238498e-01, 7.989133e-01, 7.485918e-01, 1.115850e-01, 6.701501e-01, 2.737315e-01, 1.294295e+00, 1.183841e+00, 1.617311e+00, 5.949541e-01, 1.402614e+00, 1.567543e+00, 1.069340e+00, 1.857960e+00, 1.258834e+00, 2.362696e-01, 7.052474e-01, 5.018663e-01,
6.000000e-01	7.639945e-01, 8.368602e-01, 3.444139e-01, 7.420735e-01, 4.766730e-01, 1.447083e-01, 7.263687e-01, 2.512273e-01, 8.163973e-01, 9.820989e-01, 1.506254e+00, 4.523430e-01, 1.178848e+00, 1.041407e+00, 1.100525e+00, 1.170716e+00, 1.233486e+00, 1.627703e-01, 4.867417e-01, 3.279289e-01,
8.000000e-01	8.214080e-01, 7.930637e-01, 2.363427e-01, 8.101931e-01, 3.873323e-01, 2.603289e-01, 6.930917e-01, 1.989004e-01, 7.492273e-01, 1.232612e+00, 1.296188e+00, 5.311204e-01, 7.700586e-01, 8.394842e-01, 9.642312e-01, 1.393696e+00, 1.265801e+00, 7.661645e-02, 3.759653e-01, 1.820223e-01,
1.000000e+00	6.744300e-01, 5.363930e-01, 1.773828e-01, 9.062569e-01, 2.910258e-01, 3.713879e-01, 6.446996e-01, 2.555909e-01, 8.150757e-01, 8.656550e-01, 1.018724e+00, 5.270308e-01, 3.648538e-01, 5.655200e-01, 1.014040e+00, 1.180874e+00, 1.055731e+00, 5.000795e-02, 2.594367e-01, 9.916572e-02,
1.200000e+00	7.789320e-01, 5.548225e-01, 1.485103e-01, 6.922186e-01, 3.757974e-01, 4.260104e-01, 5.574615e-01, 3.889592e-01, 7.833198e-01, 6.360447e-01, 9.490497e-01, 6.998936e-01, 1.997846e-01, 4.554999e-01, 1.238782e+00, 9.052614e-01, 8.248191e-01, 3.008166e-02, 1.592323e-01, 6.088955e-02,
1.400000e+00	8.469833e-01, 4.795188e-01, 1.704177e-01, 7.550379e-01, 3.575524e-01, 6.930695e-01, 6.745641e-01, 5.348425e-01, 1.145587e+00, 5.273466e-01, 6.015030e-01, 7.066985e-01, 1.260795e-01, 3.565789e-01, 1.012927e+00, 8.845066e-01, 8.375275e-01, 1.661824e-02, 8.400753e-02, 2.869711e-02,
1.600000e+00	7.281651e-01, 5.165654e-01, 2.511919e-01, 7.312052e-01, 4.941782e-01, 7.515587e-01, 6.803200e-01, 5.512329e-01, 1.116580e+00, 3.800130e-01, 4.756550e-01, 7.711266e-01, 6.940671e-02, 2.629061e-01, 9.140305e-01, 8.650358e-01, 5.260681e-01, 7.445800e-03, 6.447129e-02, 1.610382e-02,
1.800000e+00	9.285031e-01, 7.424819e-01, 4.169391e-01, 7.416875e-01, 5.250574e-01, 8.382860e-01, 6.895339e-01, 5.720460e-01, 1.059556e+00, 2.424398e-01, 3.176380e-01, 6.748377e-01, 4.056621e-02, 1.619497e-01, 1.144154e+00, 9.655192e-01, 3.757787e-01, 5.270071e-03, 4.373141e-02, 9.522221e-03,
2.000000e+00	8.491294e-01, 5.502276e-01, 5.615937e-01, 7.057023e-01, 4.808984e-01, 1.104770e+00, 6.333392e-01, 5.457085e-01, 1.306237e+00, 2.012417e-01, 2.789610e-01, 5.992015e-01, 2.449911e-02, 1.435602e-01, 8.748741e-01, 7.300722e-01, 2.253681e-01, 2.695534e-03, 3.322026e-02, 8.115664e-03,
0.000000e+00	1.750649e+00, 1.308568e+00, 2.676852e+00, 3.001817e+00, 3.187529e-01, 1.995477e+00, 3.001371e+00, 8.711256e-01, 6.801859e-01, 1.811122e+00, 1.189042e+00, 1.395437e-01, 1.670053e+00, 1.961147e+00, 3.397642e-01, 1.288425e+00, 1.429585e+00, 2.204558e+00, 1.229600e+00, 1.387338e-01,
2.000000e-01	1.166076e+00, 6.576615e-01, 1.703787e+00, 2.074641e+00, 2.774335e-01, 1.838543e+00, 1.540033e+00, 5.086240e-01, 4.280242e-01, 1.884175e+00, 1.257630e+00, 2.478457e-01, 1.339217e+00, 1.482810e+00, 2.012463e-01, 1.023550e+00, 1.687537e+00, 1.325537e+00, 8.725325e-01, 3.568561e-01,
4.000000e-01	8.630571e-01, 4.761276e-01, 9.865104e-01, 2.040577e+00, 2.591696e-01, 1.352680e+00, 1.522661e+00, 2.317656e-01, 2.561497e-01, 1.612522e+00, 1.226197e+00, 4.578622e-01, 1.138907e+00, 1.397024e+00, 3.339476e-01, 1.109687e+00, 1.702291e+00, 6.848326e-01, 7.330824e-01, 2.971316e-01,
6.000000e-01	7.928030e-01, 2.283750e-01, 7.726905e-01, 2.101598e+00, 2.048797e-01, 1.026011e+00, 1.273260e+00, 1.432810e-01, 1.909338e-01, 1.588996e+00, 9.163693e-01, 5.497709e-01, 7.256123e-01, 1.007028e+00, 3.991646e-01, 1.115185e+00, 1.703488e+00, 3.453460e-01, 4.187076e-01, 1.927835e-01,
8.000000e-01	7.431792e-01, 1.484435e-01, 5.374558e-01, 1.526752e+00, 3.177520e-01, 1.054677e+00, 9.600768e-01, 1.076550e-01, 1.328388e-01, 1.690663e+00, 7.987482e-01, 7.755438e-01, 4.357813e-01, 6.918800e-01, 7.033141e-01, 8.709446e-01, 1.419438e+00, 2.918098e-01, 3.361026e-01, 1.197409e-01,
1.000000e+00	6.270013e-01, 1.537727e-01, 3.410264e-01, 1.533344e+00, 3.976686e-01, 1.198690e+00, 9.959130e-01, 9.629797e-02, 9.786212e-02, 1.116634e+00, 6.009656e-01, 8.132464e-01, 1.692401e-01, 5.211347e-01, 6.759681e-01, 9.117274e-01, 1.488907e+00, 1.280766e-01, 2.174568e-01, 7.140926e-02,
1.200000e+00	7.456949e-01, 1.444802e-01, 3.021816e-01, 1.472977e+00, 3.571067e-01, 9.455446e-01, 8.052328e-01, 9.166392e-02, 8.327593e-02, 1.369764e+00, 4.710774e-01, 8.135795e-01, 1.263807e-01, 3.625352e-01, 9.208353e-01, 9.416823e-01, 1.172136e+00, 7.457458e-02, 1.282247e-01, 3.289316e-02,
1.400000e+00	8.136126e-01, 2.479307e-01, 2.254026e-01, 1.222109e+00, 4.809709e-01, 1.323463e+00, 7.327470e-01, 8.861841e-02, 1.066266e-01, 1.275116e+00, 3.467325e-01, 7.942694e-01, 6.709766e-02, 2.697007e-01, 1.107737e+00, 1.067704e+00, 7.614965e-01, 4.810487e-02, 9.199338e-02, 2.670937e-02,
1.600000e+00	5.399427e-01, 3.306083e-01, 3.063933e-01, 1.187443e+00, 5.105303e-01, 1.182987e+00, 8.521450e-01, 1.312792e-01, 1.472145e-01, 1.145037e+00, 3.250645e-01, 7.814939e-01, 4.117252e-02, 2.434124e-01, 7.682547e-01, 9.586264e-01, 6.112461e-01, 2.759314e-02, 5.388456e-02, 1.191512e-02,
1.800000e+00	7.775355e-01, 4.421606e-01, 5.570810e-01, 1.166814e+00, 6.043496e-01, 1.028071e+00, 7.497401e-01, 2.158462e-01, 2.954548e-01, 1.033108e+00, 2.119123e-01, 7.336015e-01, 2.093747e-02, 1.468711e-01, 1.182190e+00, 8.994133e-01, 4.082409e-01, 1.378473e-02, 3.623756e-02, 7.368494e-03,
2.000000e+00	7.491118e-01, 3.986583e-01, 5.855346e-01, 1.036180e+00, 6.022266e-01, 9.878327e-01, 5.486720e-01, 2.824116e-01, 4.318832e-01, 7.021547e-01, 2.088469e-01, 8.027634e-01, 1.175956e-02, 1.284322e-01, 9.734120e-01, 8.703595e-01, 3.028009e-01, 6.718587e-03, 2.626826e-02, 4.999861e-03,
0.000000e+00	1.546595e+00, 1.902006e+00, 1.844109e+00, 3.007489e+00, 9.728126e-01, 1.219726e+00, 2.056624e+00, 3.350680e+00, 1.128271e+00, 1.724937e+00, 2.245908e+00, 2.105856e+00, 2.029185e+00, 2.167751e-01, 2.027631e-01, 7.776419e-01, 9.247253e-01, 9.479282e-01, 2.447947e+00, 1.097782e+00,
2.000000e-01	1.364452e+00, 1.234187e+00, 1.427825e+00, 2.171669e+00, 6.687352e-01, 1.069481e+00, 1.143147e+00, 1.605164e+00, 8.457091e-01, 1.540095e+00, 1.787949e+00, 1.448874e+00, 1.374644e+00, 3.213835e-01, 4.238550e-01, 7.313541e-01, 1.140178e+00, 7.834955e-01, 1.866774e+00, 6.422038e-01,
4.000000e-01	1.119682e+00, 6.217018e-01, 1.053702e+00, 1.983317e+00, 5.388098e-01, 9.096956e-01, 8.108852e-01, 1.090960e+00, 5.870616e-01, 1.457737e+00, 1.819653e+00, 8.889194e-01, 1.225750e+00, 4.352026e-01, 5.161003e-01, 7.215727e-01, 1.301939e+00, 6.261248e-01, 1.091488e+00, 4.602033e-01,
6.000000e-01	8.830477e-01, 4.383190e-01, 9.015769e-01, 1.625175e+00, 3.247451e-01, 7.789225e-01, 7.184988e-01, 5.999496e-01, 4.336035e-01, 1.045509e+00, 1.711974e+00, 8.934294e-01, 8.490386e-01, 3.258633e-01, 6.931730e-01, 8.932995e-01, 1.393465e+00, 3.542531e-01, 6.990144e-01, 2.262164e-01,
8.000000e-01	9.255619e-01, 3.277047e-01, 5.088033e-01, 1.498882e+00, 2.486590e-01, 7.391414e-01, 7.581962e-01, 3.850737e-01, 2.704378e-01, 1.235996e+00, 1.127943e+00, 8.871870e-01, 5.274797e-01, 2.951479e-01, 7.017886e-01, 7.597632e-01, 1.801403e+00, 2.168891e-01, 4.383477e-01, 1.191511e-01,
1.000000e+00	7.936291e-01, 2.103489e-01, 3.751501e-01, 1.222648e+00, 2.751637e-01, 7.012368e-01, 7.621014e-01, 3.018816e-01, 2.199389e-01, 1.118119e+00, 9.195291e-01, 7.250547e-01, 3.236764e-01, 1.569789e-01, 8.068045e-01, 7.277716e-01, 1.415599e+00, 1.282039e-01, 3.972806e-01, 8.263809e-02,
1.200000e+00	8.585537e-01, 2.895761e-01, 2.588259e-01, 1.048252e+00, 3.401496e-01, 1.000841e+00, 7.108038e-01, 2.325235e-01, 3.251798e-01, 9.773852e-01, 6.458989e-01, 9.097691e-01, 1.797971e-01, 1.416484e-01, 8.415776e-01, 9.306770e-01, 1.434194e+00, 7.219537e-02, 2.307267e-01, 4.897553e-02,
1.400000e+00	8.759460e-01, 2.807614e-01, 1.636756e-01, 1.062795e+00, 3.510123e-01, 9.837203e-01, 8.400471e-01, 3.027650e-01, 4.101816e-01, 8.481961e-01, 5.198127e-01, 8.147432e-01, 8.952336e-02, 9.754580e-02, 8.808838e-01, 7.789760e-01, 8.859540e-01, 3.953710e-02, 1.459846e-01, 2.866813e-02,
1.600000e+00	8.544607e-01, 4.757199e-01, 2.066889e-01, 1.217686e+00, 4.349398e-01, 1.093594e+00, 6.796212e-01, 3.778836e-01, 5.573896e-01, 6.991265e-01, 4.868896e-01, 7.587360e-01, 4.418302e-02, 7.908816e-02, 1.155607e+00, 7.102638e-01, 6.231884e-01, 2.030386e-02, 7.996166e-02, 1.603154e-02,
1.800000e+00	9.688302e-01, 3.849336e-01, 3.273120e-01, 1.042943e+00, 6.221723e-01, 1.066461e+00, 8.115586e-01, 3.873592e-01, 9.039959e-01, 6.286834e-01, 3.081732e-01, 8.448295e-01, 2.923786e-02, 6.631028e-02, 1.017253e+00, 9.045223e-01, 4.898838e-01, 1.268569e-02, 5.107036e-02, 9.477568e-03,
2.000000e+00	9.139881e-01, 4.867169e-01, 5.399533e-01, 9.150341e-01, 6.284637e-01, 8.981898e-01, 8.043281e-01, 5.351031e-01, 1.089896e+00, 3.935091e-01, 2.601569e-01, 7.810417e-01, 1.528324e-02, 4.184989e-02, 9.555312e-01, 9.890959e-01, 4.376914e-01, 6.878169e-03, 3.576414e-02, 6.260668e-03,
0.000000e+00	5.803002e-01, 2.042514e+00, 2.870386e+00, 2.302571e-01, 2.198369e+00, 2.992021e+00, 2.303378e+00, 1.606732e+00, 1.033911e+00, 1.672514e+00, 2.514221e+00, 1.609580e+00, 1.686429e+00, 1.307967e+00, 1.735139e+00, 2.402560e+00, 6.162754e-01, 4.145132e-01, 2.469547e+00, 1.542665e+00,
2.000000e-01	7.176593e-01, 1.412826e+00, 2.034669e+00, 2.101977e-01, 1.618002e+00, 1.907687e+00, 1.178074e+00, 8.761555e-01, 6.578976e-01, 1.272749e+00, 2.865041e+00, 1.135682e+00, 1.374749e+00, 1.371229e+00, 1.075934e+00, 1.865999e+00, 1.015475e+00, 4.131607e-01, 1.916289e+00, 9.092770e-01,
4.000000e-01	7.231375e-01, 1.064015e+00, 1.744563e+00, 2.396417e-01, 1.008582e+00, 1.249405e+00, 1.154848e+00, 6.525450e-01, 5.485791e-01, 1.133079e+00, 2.210290e+00, 6.485429e-01, 1.138335e+00, 1.110497e+00, 5.914561e-01, 1.593822e+00, 1.143351e+00, 3.919352e-01, 1.431491e+00, 5.522886e-01,
6.000000e-01	6.879233e-01, 6.312406e-01, 1.323416e+00, 4.275628e-01, 5.965415e-01, 1.370610e+00, 1.016425e+00, 5.671748e-01, 6.635377e-01, 7.750087e-01, 2.003167e+00, 7.161384e-01, 9.878554e-01, 1.097809e+00, 5.829968e-01, 1.251942e+00, 1.072997e+00, 3.304201e-01, 7.648702e-01, 2.613527e-01,
8.000000e-01	8.843360e-01, 4.125875e-01, 6.780178e-01, 4.421092e-01, 3.809855e-01, 1.288108e+00, 9.722973e-01, 5.516958e-01, 1.011407e+00, 5.172829e-01, 1.576039e+00, 6.867422e-01, 4.618528e-01, 1.020550e+00, 6.894303e-01, 1.159307e+00, 1.467464e+00, 1.894101e-01, 5.366633e-01, 1.468910e-01,
1.000000e+00	9.501539e-01, 2.330309e-01, 5.282611e-01, 5.603878e-01, 2.648719e-01, 1.210891e+00, 7.961455e-01, 6.612229e-01, 9.328560e-01, 3.501374e-01, 1.002170e+00, 7.023538e-01, 2.455086e-01, 6.818521e-01, 6.897997e-01, 1.011662e+00, 1.542320e+00, 9.842122e-02, 3.486472e-01, 8.601026e-02,
1.200000e+00	7.366265e-01, 1.669060e-01, 3.972732e-01, 5.595688e-01, 3.265859e-01, 1.150960e+00, 7.832324e-01, 6.240361e-01, 1.052617e+00, 2.802042e-01, 9.175285e-01, 8.660434e-01, 1.644850e-01, 4.475062e-01, 7.387265e-01, 9.832445e-01, 1.412118e+00, 5.493859e-02, 2.345358e-01, 5.717395e-02,
1.400000e+00	9.091479e-01, 1.572035e-01, 3.124165e-01, 6.974654e-01, 3.314917e-01, 1.255805e+00, 8.126932e-01, 5.991225e-01, 1.242371e+00, 1.666727e-01, 7.695037e-01, 6.614478e-01, 9.548131e-02, 3.184816e-01, 8.864287e-01, 1.086060e+00, 1.200544e+00, 3.213209e-02, 1.174070e-01, 3.345573e-02,
1.600000e+00	8.310086e-01, 2.612071e-01, 2.285593e-01, 6.329244e-01, 4.517982e-01, 1.163584e+00, 7.653441e-01, 7.096706e-01, 1.072048e+00, 1.248859e-01, 6.162164e-01, 6.515464e-01, 4.168521e-02, 2.609382e-01, 1.182675e+00, 9.547982e-01, 9.495057e-01, 2.123838e-02, 9.440581e-02, 1.756123e-02,
1.800000e+00	7.807927e-01, 3.053658e-01, 2.274999e-01, 7.506069e-01, 5.037855e-01, 1.254207e+00, 8.804118e-01, 6.282631e-01, 1.294146e+00, 9.939681e-02, 4.220934e-01, 6.718531e-01, 2.405681e-02, 1.860643e-01, 1.081557e+00, 8.393391e-01, 7.136752e-01, 9.573991e-03, 6.293549e-02, 1.078997e-02,
2.000000e+00	7.898034e-01, 4.058741e-01, 3.125487e-01, 7.481468e-01, 5.465148e-01, 1.039085e+00, 7.219281e-01, 6.595129e-01, 1.237090e+00, 5.905457e-02, 3.068915e-01, 7.176344e-01, 1.446173e-02, 1.142799e-01, 1.092501e+00, 8.152614e-01, 5.325932e-01, 6.612661e-03, 3.293673e-02, 6.055343e-03,
0.000000e+00	2.503539e+00, 3.296154e+00, 2.288304e+00, 2.110260e+00, 1.212458e+00, 2.052845e+00, 2.163054e-01, 1.835341e+00, 7.068498e-01, 1.810952e+00, 9.688881e-01, 1.401632e+00, 2.706795e+00, 1.944187e-01, 1.976964e+00, 7.011047e-01, 2.993828e+00, 1.208755e+00, 2.190844e+00, 1.947671e+00,
2.000000e-01	1.521594e+00, 1.977803e+00, 1.326943e+00, 1.781553e+00, 8.313363e-01, 1.539294e+00, 1.348719e-01, 1.301431e+00, 5.288099e-01, 1.748151e+00, 1.142633e+00, 9.462579e-01, 2.010211e+00, 2.504304e-01, 1.273726e+00, 5.306454e-01, 1.887498e+00, 9.768916e-01, 1.765858e+00, 1.114330e+00,
4.000000e-01	1.652227e+00, 1.440176e+00, 9.697847e-01, 1.697494e+00, 5.634253e-01, 1.309788e+00, 8.741090e-02, 7.528390e-01, 4.302693e-01, 1.213030e+00, 1.242776e+00, 4.809147e-01, 1.522321e+00, 3.120367e-01, 8.025199e-01, 3.947285e-01, 1.813056e+00, 6.193377e-01, 1.743261e+00, 7.661098e-01,
6.000000e-01	1.421018e+00, 8.027071e-01, 7.711497e-01, 1.540239e+00, 4.604613e-01, 1.276830e+00, 2.106620e-01, 5.196305e-01, 3.997436e-01, 1.026948e+00, 1.173397e+00, 4.021569e-01, 1.179606e+00, 3.219882e-01, 6.406441e-01, 5.365786e-01, 1.765767e+00, 4.820979e-01, 1.414098e+00, 4.383156e-01,
8.000000e-01	1.116868e+00, 5.508605e-01, 4.935889e-01, 1.360046e+00, 3.699766e-01, 8.806285e-01, 4.346431e-01, 4.016701e-01, 4.736418e-01, 8.135699e-01, 1.243528e+00, 5.039494e-01, 8.260664e-01, 2.639364e-01, 7.679606e-01, 4.987527e-01, 1.526657e+00, 4.024010e-01, 9.486974e-01, 2.516126e-01,
1.000000e+00	1.089940e+00, 3.880742e-01, 3.082155e-01, 1.124056e+00, 4.029646e-01, 1.017885e+00, 4.665456e-01, 4.602168e-01, 6.461440e-01, 6.896891e-01, 8.918788e-01, 7.144162e-01, 5.383170e-01, 2.127242e-01, 7.899362e-01, 8.075646e-01, 1.272281e+00, 2.031224e-01, 6.646136e-01, 1.407169e-01,
1.200000e+00	8.194325e-01, 3.469649e-01, 2.757379e-01, 1.081536e+00, 4.444337e-01, 8.711816e-01, 6.222700e-01, 5.717529e-01, 8.646059e-01, 6.224106e-01, 6.705860e-01, 5.969099e-01, 2.809847e-01, 1.428083e-01, 9.025226e-01, 7.750017e-01, 1.226089e+00, 1.396443e-01, 3.512201e-01, 9.571361e-02,
1.400000e+00	9.535021e-01, 3.699382e-01, 2.214721e-01, 1.065814e+00, 4.418583e-01, 9.946570e-01, 6.723447e-01, 5.505397e-01, 9.943992e-01, 4.857187e-01, 3.935358e-01, 5.832060e-01, 1.766767e-01, 9.607112e-02, 1.014230e+00, 8.015559e-01, 5.688190e-01, 6.682510e-02, 2.212787e-01, 4.240474e-02,
1.600000e+00	8.387179e-01, 4.113838e-01, 3.089306e-01, 1.053730e+00, 5.618218e-01, 9.079905e-01, 7.167627e-01, 6.349029e-01, 1.156423e+00, 3.856913e-01, 4.309291e-01, 7.136565e-01, 8.170327e-02, 7.440337e-02, 9.623074e-01, 8.054299e-01, 4.965917e-01, 4.477529e-02, 1.823647e-01, 2.648664e-02,
1.800000e+00	9.070084e-01, 4.867044e-01, 3.592790e-01, 1.000271e+00, 4.614790e-01, 1.093705e+00, 6.394887e-01, 6.000728e-01, 1.203188e+00, 2.881056e-01, 3.386860e-01, 8.535967e-01, 5.532391e-02, 5.137899e-02, 1.152996e+00, 9.095433e-01, 4.545419e-01, 3.152503e-02, 1.093775e-01, 1.490001e-02,
2.000000e+00	8.304645e-01, 4.699025e-01, 4.768257e-01, 9.609399e-01, 5.480762e-01, 1.113275e+00, 7.346302e-01, 6.997800e-01, 1.141662e+00, 2.087337e-01, 2.257076e-01, 8.533842e-01, 2.438799e-02, 4.513604e-02, 8.640869e-01, 8.532829e-01, 3.269855e-01, 1.500805e-02, 6.371246e-02, 9.651550e-03,
0.000000e+00	2.081436e+00, 1.033841e+00, 1.016123e-01, 3.103301e-01, 1.861194e+00, 2.206484e+00, 1.565727e+00, 1.260016e+00, 1.809085e+00, 2.573498e+00, 1.037232e+00, 3.147535e+00, 5.707288e-01, 7.457003e-01, 2.013162e+00, 5.527685e-02, 1.669017e+00, 2.908852e+00, 1.892016e+00, 1.745683e+00,
2.000000e-01	1.447415e+00, 1.001577e+00, 2.970143e-01, 2.531207e-01, 1.287035e+00, 1.775683e+00, 1.155269e+00, 7.271849e-01, 1.236024e+00, 1.540383e+00, 8.711866e-01, 1.761294e+00, 4.943486e-01, 4.873279e-01, 1.088483e+00, 6.472747e-02, 1.179138e+00, 2.250559e+00, 1.199862e+00, 1.097246e+00,
4.000000e-01	1.003056e+00, 9.319549e-01, 4.119163e-01, 1.891508e-01, 1.180965e+00, 1.867002e+00, 1.059681e+00, 5.069480e-01, 9.768015e-01, 1.056166e+00, 7.007636e-01, 1.354835e+00, 3.125035e-01, 3.687255e-01, 1.217599e+00, 1.558769e-01, 8.009427e-01, 1.075321e+00, 8.057339e-01, 8.926269e-01,
6.000000e-01	8.697867e-01, 1.080265e+00, 5.613835e-01, 2.143885e-01, 8.696554e-01, 1.832705e+00, 6.985093e-01, 4.254843e-01, 9.357139e-01, 5.564715e-01, 5.130849e-01, 1.085789e+00, 1.790299e-01, 2.856762e-01, 1.164546e+00, 3.597141e-01, 7.060250e-01, 6.026003e-01, 6.078941e-01, 4.904161e-01,
8.000000e-01	8.598241e-01, 8.253964e-01, 6.122635e-01, 4.027884e-01, 8.668997e-01, 1.373528e+00, 7.864208e-01, 5.929819e-01, 1.156977e+00, 4.566189e-01, 4.719230e-01, 8.211527e-01, 8.996788e-02, 2.063685e-01, 1.190597e+00, 3.602317e-01, 4.479827e-01, 4.380557e-01, 3.122216e-01, 3.036922e-01,
1.000000e+00	8.025142e-01, 6.913445e-01, 7.775641e-01, 3.915578e-01, 9.141022e-01, 1.118322e+00, 8.432595e-01, 5.382693e-01, 1.283322e+00, 2.698091e-01, 3.128349e-01, 7.632706e-01, 4.931282e-02, 2.032021e-01, 1.009341e+00, 5.350775e-01, 3.435503e-01, 2.091013e-01, 2.190917e-01, 1.600832e-01,
1.200000e+00	8.413193e-01, 6.566020e-01, 7.765696e-01, 4.550491e-01, 6.945004e-01, 1.351402e+00, 6.683165e-01, 6.235171e-01, 1.068822e+00, 1.637859e-01, 2.586819e-01, 7.142776e-01, 2.451532e-02, 1.640467e-01, 8.789542e-01, 5.418411e-01, 3.413800e-01, 1.244392e-01, 1.807623e-01, 1.223390e-01,
1.400000e+00	8.754923e-01, 5.544222e-01, 9.539124e-01, 5.812441e-01, 6.821027e-01, 1.064643e+00, 6.648937e-01, 7.000245e-01, 1.209992e+00, 1.133736e-01, 1.929800e-01, 6.854354e-01, 1.717626e-02, 1.847832e-01, 8.387074e-01, 5.900357e-01, 2.195601e-01, 6.460660e-02, 7.850090e-02, 6.151429e-02,
1.600000e+00	7.040798e-01, 6.746007e-01, 8.303767e-01, 5.237717e-01, 6.872264e-01, 1.358761e+00, 7.833608e-01, 6.381549e-01, 1.174698e+00, 7.716124e-02, 1.322483e-01, 7.057719e-01, 7.498743e-03, 1.756483e-01, 1.119367e+00, 7.447745e-01, 2.058579e-01, 3.759745e-02, 7.346432e-02, 2.927497e-02,
1.800000e+00	7.934817e-01, 5.392542e-01, 9.990215e-01, 7.020583e-01, 5.992174e-01, 1.242968e+00, 7.293109e-01, 6.399977e-01, 1.247319e+00, 4.853716e-02, 9.338318e-02, 7.573265e-01, 5.043644e-03, 1.969608e-01, 1.185356e+00, 7.802994e-01, 1.459445e-01, 2.184839e-02, 4.070954e-02, 1.917724e-02,
2.000000e+00	7.316525e-01, 7.049178e-01, 1.149758e+00, 7.273445e-01, 6.262238e-01, 1.440079e+00, 6.748581e-01, 5.774083e-01, 1.234775e+00, 3.388167e-02, 9.323547e-02, 7.484303e-01, 2.797990e-03, 2.325229e-01, 1.004136e+00, 7.640207e-01, 1.061607e-01, 1.103627e-02, 3.352382e-02, 1.279643e-02,
0.000000e+00	1.771369e+00, 2.676533e+00, 1.520058e+00, 2.253446e+00, 1.745794e+00, 1.045666e+00, 1.453660e+00, 2.289484e+00, 1.591923e+00, 2.655581e+00, 1.344247e+00, 1.100032e-01, 1.449884e+00, 2.104180e+00, 3.560040e-01, 1.754600e+00, 2.046188e+00, 1.933751e+00, 8.546626e-01, 1.026070e+00,
2.000000e-01	1.221202e+00, 1.543538e+00, 8.802221e-01, 1.670233e+00, 1.442029e+00, 7.595021e-01, 1.223579e+00, 1.096106e+00, 1.234729e+00, 2.212852e+00, 1.365378e+00, 7.466447e-02, 1.253978e+00, 1.651911e+00, 4.458566e-01, 1.291118e+00, 1.927690e+00, 1.173230e+00, 9.614510e-01, 9.404313e-01,
4.000000e-01	9.143325e-01, 7.909948e-01, 7.577306e-01, 1.691509e+00, 8.700448e-01, 5.811112e-01, 9.588526e-01, 7.119689e-01, 7.993528e-01, 1.442585e+00, 1.405945e+00, 1.465118e-01, 9.918397e-01, 1.142438e+00, 4.860020e-01, 1.363739e+00, 1.429526e+00, 7.168944e-01, 1.027861e+00, 5.585607e-01,
6.000000e-01	9.373349e-01, 5.735559e-01, 5.187365e-01, 1.447350e+00, 5.943834e-01, 6.780414e-01, 8.555766e-01, 4.536372e-01, 6.085570e-01, 1.721770e+00, 1.117637e+00, 3.698360e-01, 6.399665e-01, 7.587465e-01, 7.804537e-01, 1.198166e+00, 1.628596e+00, 5.696073e-01, 9.664260e-01, 4.337391e-01,
8.000000e-01	9.493952e-01, 3.747134e-01, 3.716738e-01, 1.200717e+00, 4.695729e-01, 6.180408e-01, 8.882846e-01, 2.364344e-01, 3.877105e-01, 1.589618e+00, 1.039406e+00, 4.405143e-01, 3.851338e-01, 6.929254e-01, 8.366468e-01, 9.230565e-01, 1.066441e+00, 2.377533e-01, 5.940244e-01, 2.288198e-01,
1.000000e+00	9.135948e-01, 4.112134e-01, 2.361010e-01, 1.294451e+00, 4.613454e-01, 7.080790e-01, 8.048830e-01, 1.977781e-01, 2.500442e-01, 1.302528e+00, 6.651074e-01, 4.267705e-01, 2.317326e-01, 5.031976e-01, 8.940905e-01, 9.181446e-01, 9.022471e-01, 1.842124e-01, 4.714188e-01, 1.003201e-01,
1.200000e+00	8.273191e-01, 4.512276e-01, 2.378459e-01, 1.270041e+00, 4.816390e-01, 9.357407e-01, 7.820264e-01, 1.013665e-01, 1.999663e-01, 1.154642e+00, 4.537161e-01, 6.748138e-01, 1.125048e-01, 3.733665e-01, 9.350906e-01, 8.561105e-01, 7.983162e-01, 1.038550e-01, 2.981626e-01, 6.360638e-02,
1.400000e+00	7.996378e-01, 4.388454e-01, 3.089125e-01, 1.205351e+00, 4.825674e-01, 9.331426e-01, 8.236749e-01, 1.666482e-01, 2.088814e-01, 1.280453e+00, 4.461064e-01, 6.721513e-01, 6.120642e-02, 2.333037e-01, 1.049315e+00, 9.122492e-01, 5.878331e-01, 6.154787e-02, 2.021750e-01, 3.921637e-02,
1.600000e+00	7.233419e-01, 4.393481e-01, 4.481112e-01, 1.056732e+00, 6.398395e-01, 8.164028e-01, 7.947802e-01, 2.227945e-01, 3.439118e-01, 1.040052e+00, 3.127263e-01, 7.643603e-01, 3.437691e-02, 1.932580e-01, 9.846382e-01, 9.644769e-01, 4.362474e-01, 3.255633e-02, 1.106503e-01, 2.187302e-02,
1.800000e+00	9.397590e-01, 3.971068e-01, 5.047623e-01, 1.102015e+00, 6.103104e-01, 9.533512e-01, 7.015444e-01, 3.222814e-01, 6.034371e-01, 6.317590e-01, 2.588045e-01, 7.508765e-01, 2.015319e-02, 1.532624e-01, 9.615964e-01, 8.718557e-01, 2.908877e-01, 2.354846e-02, 7.244668e-02, 1.248047e-02,
2.000000e+00	8.180132e-01, 4.189649e-01, 7.481902e-01, 1.006054e+00, 6.379234e-01, 1.095511e+00, 6.910965e-01, 3.322954e-01, 9.185756e-01, 6.135796e-01, 1.668262e-01, 6.579313e-01, 9.440926e-03, 1.253845e-01, 9.786347e-01, 8.832090e-01, 2.242904e-01, 9.378910e-03, 4.804043e-02, 7.667120e-03,
0.000000e+00	1.694914e+00, 1.031446e+00, 3.651787e-01, 1.452635e+00, 2.090571e+00, 2.315000e+00, 2.068119e+00, 1.778750e+00, 1.601813e+00, 2.095310e+00, 8.346499e-01, 2.016831e+00, 1.237580e+00, 3.049813e-01, 1.998461e-01, 1.427521e+00, 1.548284e+00, 1.420651e-01, 2.480662e+00, 3.098257e+00,
2.000000e-01	1.439115e+00, 6.812945e-01, 5.025312e-01, 1.224396e+00, 1.247182e+00, 2.016686e+00, 1.378125e+00, 1.043956e+00, 1.147708e+00, 2.140787e+00, 1.108793e+00, 1.202679e+00, 7.982534e-01, 2.530307e-01, 5.405833e-01, 1.035865e+00, 1.124236e+00, 2.382000e-01, 1.959545e+00, 1.483237e+00,
4.000000e-01	1.275629e+00, 3.769307e-01, 6.060644e-01, 8.296716e-01, 9.493140e-01, 1.484083e+00, 1.222580e+00, 5.971278e-01, 6.859751e-01, 1.627956e+00, 6.562902e-01, 9.317017e-01, 4.257626e-01, 1.924621e-01, 7.636886e-01, 8.984313e-01, 9.542445e-01, 2.543249e-01, 1.436813e+00, 9.092811e-01,
6.000000e-01	1.265710e+00, 3.238583e-01, 6.112240e-01, 9.903198e-01, 1.048817e+00, 1.231073e+00, 9.629561e-01, 3.531167e-01, 6.567691e-01, 1.069289e+00, 5.754344e-01, 1.000997e+00, 2.327850e-01, 1.319673e-01, 8.323126e-01, 1.005800e+00, 8.129969e-01, 2.712986e-01, 8.546692e-01, 5.087971e-01,
8.000000e-01	1.102264e+00, 3.551004e-01, 6.534386e-01, 8.543471e-01, 7.784540e-01, 1.364296e+00, 9.045273e-01, 4.430767e-01, 6.400521e-01, 6.050282e-01, 4.660260e-01, 8.592209e-01, 1.225019e-01, 1.161200e-01, 9.763164e-01, 9.122811e-01, 5.392395e-01, 1.948345e-01, 6.221202e-01, 2.819440e-01,
1.000000e+00	9.856483e-01, 3.331918e-01, 6.405757e-01, 6.632509e-01, 7.187133e-01, 1.493975e+00, 7.886526e-01, 5.143321e-01, 7.221708e-01, 5.006739e-01, 3.391787e-01, 1.007012e+00, 7.675739e-02, 9.677676e-02, 8.830827e-01, 7.565336e-01, 4.289371e-01, 1.128607e-01, 3.473632e-01, 1.409510e-01,
1.200000e+00	9.624367e-01, 4.669276e-01, 9.150109e-01, 7.822285e-01, 7.433415e-01, 1.346825e+00, 7.327431e-01, 5.914295e-01, 1.005604e+00, 2.775645e-01, 2.975659e-01, 7.964889e-01, 3.191804e-02, 1.240240e-01, 9.347800e-01, 7.163103e-01, 3.370069e-01, 5.926409e-02, 2.637604e-01, 9.542549e-02,
1.400000e+00	8.958791e-01, 4.566369e-01, 8.021473e-01, 7.095933e-01, 6.920933e-01, 1.314644e+00, 7.480084e-01, 6.240658e-01, 9.593079e-01, 2.301716e-01, 2.168270e-01, 7.688072e-01, 1.975590e-02, 1.153768e-01, 9.386423e-01, 7.970505e-01, 2.914130e-01, 4.001218e-02, 1.670359e-01, 5.063896e-02,
1.600000e+00	8.555377e-01, 4.774701e-01, 9.558624e-01, 7.640270e-01, 6.224157e-01, 1.136317e+00, 8.774725e-01, 6.606797e-01, 1.347403e+00, 1.528876e-01, 2.090538e-01, 7.112448e-01, 1.136542e-02, 1.538493e-01, 1.138157e+00, 8.629928e-01, 2.050404e-01, 2.204477e-02, 9.889999e-02, 2.615121e-02,
1.800000e+00	7.429913e-01, 5.285343e-01, 1.104153e+00, 6.508209e-01, 6.420147e-01, 1.236369e+00, 6.934252e-01, 5.812436e-01, 1.308075e+00, 8.847058e-02, 1.346986e-01, 7.564471e-01, 6.548972e-03, 1.853265e-01, 1.005436e+00, 9.075809e-01, 1.506219e-01, 1.137620e-02, 7.789831e-02, 1.726381e-02,
2.000000e+00	7.197788e-01, 5.348039e-01, 1.056963e+00, 7.831645e-01, 7.156808e-01, 1.220262e+00, 6.666310e-01, 6.441709e-01, 1.418716e+00, 7.796709e-02, 8.525403e-02, 8.921760e-01, 3.170513e-03, 2.173205e-01, 8.465890e-01, 9.312565e-01, 1.005500e-01, 6.694519e-03, 5.482435e-02, 9.276031e-03,
0.000000e+00	2.311375e+00, 2.191449e+00, 2.486236e+00, 7.099172e-01, 1.395173e+00, 1.192969e+00, 1.621983e+00, 2.318954e+00, 8.266203e-01, 1.463753e+00, 2.960632e+00, 1.421740e+00, 2.000114e+00, 1.652413e+00, 2.285656e+00, 6.426110e-01, 3.899379e-01, 1.127195e-01, 1.438393e+00, 2.319070e+00,
2.000000e-01	2.029435e+00, 1.806825e+00, 1.600489e+00, 7.535144e-01, 1.004735e+00, 1.120144e+00, 9.600614e-01, 1.386812e+00, 7.096720e-01, 1.095788e+00, 2.637412e+00, 9.198460e-01, 1.604522e+00, 1.246660e+00, 1.414570e+00, 4.871332e-01, 7.110881e-01, 2.017668e-01, 1.436230e+00, 1.450090e+00,
4.000000e-01	1.578724e+00, 1.256544e+00, 1.348521e+00, 5.885374e-01, 6.004219e-01, 6.981191e-01, 4.687973e-01, 8.156086e-01, 7.521879e-01, 6.514517e-01, 2.159294e+00, 4.669989e-01, 1.215433e+00, 1.066482e+00, 7.370166e-01, 3.797145e-01, 1.165349e+00, 2.364221e-01, 1.124629e+00, 7.739118e-01,
6.000000e-01	1.367728e+00, 7.777905e-01, 1.164826e+00, 6.495032e-01, 4.109382e-01, 7.291743e-01, 3.129247e-01, 9.477633e-01, 8.969158e-01, 5.210087e-01, 1.842177e+00, 5.242404e-01, 9.133028e-01, 8.372495e-01, 7.265452e-01, 5.985950e-01, 1.563973e+00, 2.932699e-01, 8.634421e-01, 4.590071e-01,
8.000000e-01	9.740128e-01, 5.547573e-01, 7.175173e-01, 6.697497e-01, 2.687211e-01, 7.954348e-01, 4.647307e-01, 7.580356e-01, 1.221694e+00, 2.708078e-01, 1.136974e+00, 4.721435e-01, 6.416992e-01, 7.765115e-01, 6.103140e-01, 7.518492e-01, 1.375180e+00, 1.175966e-01, 7.031707e-01, 2.151844e-01,
1.000000e+00	9.493710e-01, 3.607044e-01, 5.149861e-01, 8.239062e-01, 2.228020e-01, 8.525373e-01, 4.973074e-01, 7.448361e-01, 1.083430e+00, 1.916266e-01, 1.240207e+00, 6.103635e-01, 3.155801e-01, 4.798138e-01, 7.327268e-01, 6.972116e-01, 1.523670e+00, 1.033924e-01, 4.289543e-01, 1.243901e-01,
1.200000e+00	8.334383e-01, 2.880598e-01, 3.437350e-01, 6.911156e-01, 2.270490e-01, 1.024183e+00, 6.143178e-01, 5.727124e-01, 1.056951e+00, 1.166864e-01, 9.386499e-01, 7.824485e-01, 1.503402e-01, 4.062269e-01, 7.588978e-01, 7.962510e-01, 1.625295e+00, 5.705471e-02, 3.104438e-01, 7.864071e-02,
1.400000e+00	7.034344e-01, 3.286441e-01, 2.103538e-01, 8.966708e-01, 3.423896e-01, 9.949310e-01, 6.206431e-01, 6.965056e-01, 1.280003e+00, 9.070177e-02, 7.995860e-01, 7.246215e-01, 9.672212e-02, 2.561917e-01, 1.023918e+00, 8.199560e-01, 9.112330e-01, 3.402795e-02, 1.616760e-01, 3.696233e-02,
1.600000e+00	9.376963e-01, 3.957901e-01, 1.733708e-01, 6.725728e-01, 3.952760e-01, 8.658314e-01, 5.890793e-01, 6.554968e-01, 1.337146e+00, 6.777255e-02, 4.549918e-01, 7.938639e-01, 5.873818e-02, 2.519876e-01, 9.274546e-01, 7.282531e-01, 9.136569e-01, 1.893305e-02, 1.095953e-01, 2.716161e-02,
1.800000e+00	7.381417e-01, 4.011376e-01, 2.301423e-01, 8.275743e-01, 4.213969e-01, 7.710165e-01, 6.917272e-01, 5.973908e-01, 1.597147e+00, 4.788809e-02, 4.375280e-01, 7.109302e-01, 2.855617e-02, 1.600272e-01, 9.536243e-01, 9.088345e-01, 5.476336e-01, 1.199929e-02, 8.227825e-02, 1.486308e-02,
2.000000e+00	1.073126e+00, 4.194972e-01, 3.502081e-01, 8.243038e-01, 5.832481e-01, 1.023723e+00, 7.323930e-01, 7.208882e-01, 1.304667e+00, 4.490563e-02, 3.901395e-01, 8.213380e-01, 1.871516e-02, 1.315404e-01, 1.108915e+00, 7.439488e-01, 5.215984e-01, 5.547618e-03, 4.725848e-02, 9.565227e-03,
0.000000e+00	2.344744e-01, 2.253544e+00, 1.715879e+00, 3.957345e-03, 1.035851e+00, 9.552463e-01, 1.306609e+00, 2.376539e-01, 1.767222e+00, 1.041063e-01, 3.268358e+00, 1.606740e+00, 2.227408e+00, 1.434871e+00, 1.579002e-01, 1.685701e+00, 4.383361e-01, 7.796582e-02, 2.357908e+00, 2.841546e+00,
2.000000e-01	4.867758e-01, 1.145625e+00, 1.938000e+00, 1.553773e-02, 6.720610e-01, 8.249720e-01, 9.523024e-01, 3.789991e-01, 1.606826e+00, 5.760024e-02, 2.695226e+00, 1.155978e+00, 1.673194e+00, 1.656896e+00, 5.148378e-01, 1.075446e+00, 7.610453e-01, 2.408134e-01, 2.111544e+00, 1.622125e+00,
4.000000e-01	5.861853e-01, 8.280215e-01, 1.138636e+00, 1.158291e-01, 3.914534e-01, 6.252476e-01, 8.458334e-01, 4.263483e-01, 1.325953e+00, 4.328645e-02, 2.151362e+00, 8.976395e-01, 1.309335e+00, 1.170646e+00, 5.622135e-01, 7.199973e-01, 1.251874e+00, 3.311836e-01, 1.357344e+00, 7.768730e-01,
6.000000e-01	6.180553e-01, 5.743774e-01, 7.417177e-01, 2.520253e-01, 2.252812e-01, 6.165567e-01, 6.999709e-01, 5.859130e-01, 1.358128e+00, 2.826505e-02, 1.861845e+00, 8.852392e-01, 9.933705e-01, 1.166746e+00, 7.679036e-01, 8.783440e-01, 1.126470e+00, 3.561756e-01, 1.049062e+00, 5.159313e-01,
8.000000e-01	7.984849e-01, 3.786846e-01, 5.712219e-01, 3.315504e-01, 1.717690e-01, 5.139325e-01, 7.086402e-01, 6.427369e-01, 1.598974e+00, 1.760185e-02, 1.517722e+00, 8.551288e-01, 6.060945e-01, 7.292786e-01, 6.998135e-01, 7.638422e-01, 1.452587e+00, 2.209217e-01, 6.170536e-01, 2.635651e-01,
1.000000e+00	7.575625e-01, 2.519993e-01, 4.020861e-01, 4.292210e-01, 1.517074e-01, 6.097527e-01, 6.137014e-01, 6.247004e-01, 1.352021e+00, 1.306120e-02, 1.367559e+00, 8.050300e-01, 3.909656e-01, 5.542749e-01, 7.914986e-01, 9.171577e-01, 1.598899e+00, 1.151759e-01, 4.100684e-01, 1.559047e-01,
1.200000e+00	8.683695e-01, 2.666669e-01, 2.938974e-01, 5.150350e-01, 1.624867e-01, 7.073490e-01, 8.400960e-01, 6.398407e-01, 1.288259e+00, 8.097683e-03, 9.722789e-01, 7.191915e-01, 2.103546e-01, 4.401363e-01, 7.636748e-01, 7.110538e-01, 1.425650e+00, 6.262614e-02, 3.139829e-01, 8.149309e-02,
1.400000e+00	7.798758e-01, 2.993710e-01, 2.116693e-01, 6.053028e-01, 2.842359e-01, 7.186454e-01, 5.858022e-01, 7.097177e-01, 1.374766e+00, 6.214589e-03, 7.420107e-01, 7.549372e-01, 1.445318e-01, 3.261879e-01, 9.959057e-01, 8.909025e-01, 1.133644e+00, 4.454899e-02, 1.975455e-01, 4.590008e-02,
1.600000e+00	6.232033e-01, 4.030503e-01, 1.283684e-01, 5.745742e-01, 4.391908e-01, 9.905610e-01, 6.761041e-01, 5.653746e-01, 1.600233e+00, 4.883508e-03, 5.966830e-01, 8.912984e-01, 7.312901e-02, 2.231196e-01, 9.438007e-01, 7.840774e-01, 8.748921e-01, 2.668279e-02, 1.291840e-01, 3.216895e-02,
1.800000e+00	8.783922e-01, 4.359614e-01, 1.892950e-01, 6.119226e-01, 4.485262e-01, 8.857537e-01, 5.960446e-01, 4.695813e-01, 1.515685e+00, 5.892793e-03, 4.127676e-01, 8.174538e-01, 3.782205e-02, 1.747180e-01, 1.094054e+00, 8.208052e-01, 5.306653e-01, 1.250173e-02, 7.736985e-02, 1.576251e-02,
2.000000e+00	7.127701e-01, 5.214328e-01, 3.627170e-01, 6.218966e-01, 5.615887e-01, 1.037331e+00, 7.611491e-01, 6.845189e-01, 1.212669e+00, 7.099287e-03, 3.163776e-01, 9.373258e-01, 2.140657e-02, 1.102946e-01, 8.073622e-01, 9.320383e-01, 4.850918e-01, 8.428508e-03, 5.152817e-02, 8.894795e-03,
0.000000e+00	1.266455e+00, 7.032672e-01, 4.630588e-01, 1.888113e+00, 6.502053e-01, 5.478661e-01, 1.460731e+00, 1.151900e+00, 3.090334e+00, 1.151178e+00, 1.838573e+00, 1.215841e+00, 4.358709e-01, 3.611138e-01, 1.801243e-01, 1.903171e+00, 3.594553e-01, 3.916477e-01, 1.801678e-01, 1.033017e+00,
2.000000e-01	1.249533e+00, 5.356994e-01, 4.853352e-01, 2.184733e+00, 4.570875e-01, 6.416861e-01, 9.705762e-01, 6.789233e-01, 1.917613e+00, 1.330393e+00, 1.408071e+00, 1.053056e+00, 2.364345e-01, 2.655687e-01, 5.373548e-01, 1.496745e+00, 7.592314e-01, 2.214284e-01, 1.914164e-01, 5.777535e-01,
4.000000e-01	9.859538e-01, 2.885560e-01, 3.827346e-01, 2.029132e+00, 3.639925e-01, 7.186161e-01, 8.907341e-01, 4.169100e-01, 1.389862e+00, 1.394463e+00, 1.218342e+00, 9.908594e-01, 1.064268e-01, 2.350031e-01, 6.585985e-01, 1.204532e+00, 1.024512e+00, 1.113530e-01, 1.515132e-01, 3.830644e-01,
6.000000e-01	8.544966e-01, 3.091304e-01, 2.405274e-01, 1.568550e+00, 3.059147e-01, 7.820534e-01, 7.677046e-01, 3.341803e-01, 8.699291e-01, 1.287283e+00, 1.048850e+00, 1.020105e+00, 7.260094e-02, 1.488299e-01, 8.521864e-01, 1.137211e+00, 1.029556e+00, 6.089536e-02, 8.999706e-02, 1.663172e-01,
8.000000e-01	9.424508e-01, 2.626985e-01, 1.690648e-01, 1.554249e+00, 4.005120e-01, 8.971861e-01, 7.443111e-01, 2.546251e-01, 6.061107e-01, 1.291306e+00, 7.720344e-01, 6.857840e-01, 4.252216e-02, 1.198240e-01, 1.010897e+00, 1.012360e+00, 7.490246e-01, 3.708865e-02, 6.344009e-02, 1.318914e-01,
1.000000e+00	9.605131e-01, 3.255380e-01, 1.922067e-01, 1.443326e+00, 4.795711e-01, 8.038644e-01, 7.999182e-01, 2.030777e-01, 5.100755e-01, 1.280250e+00, 5.070306e-01, 8.348147e-01, 2.369474e-02, 8.064520e-02, 9.435093e-01, 1.160304e+00, 6.479079e-01, 1.478087e-02, 3.798708e-02, 6.979283e-02,
1.200000e+00	8.902410e-01, 5.088158e-01, 2.606641e-01, 1.130120e+00, 5.518599e-01, 9.232553e-01, 6.111187e-01, 1.448452e-01, 3.998577e-01, 1.200910e+00, 3.567786e-01, 7.122372e-01, 1.228468e-02, 6.455497e-02, 8.816552e-01, 7.685369e-01, 4.546252e-01, 1.052713e-02, 2.601842e-02, 3.173243e-02,
1.400000e+00	8.831376e-01, 5.190639e-01, 5.402928e-01, 9.156191e-01, 5.704699e-01, 9.557160e-01, 6.501846e-01, 1.988761e-01, 4.254749e-01, 1.000140e+00, 3.712347e-01, 7.632828e-01, 7.628541e-03, 4.118920e-02, 1.245762e+00, 9.232991e-01, 4.057050e-01, 7.049676e-03, 1.867859e-02, 1.908735e-02,
1.600000e+00	9.416352e-01, 5.125778e-01, 7.860365e-01, 1.032850e+00, 5.497419e-01, 1.094173e+00, 8.066768e-01, 2.724379e-01, 6.475495e-01, 7.566796e-01, 3.299113e-01, 8.878675e-01, 3.760361e-03, 3.907455e-02, 1.176302e+00, 9.255597e-01, 2.988147e-01, 3.989343e-03, 1.219685e-02, 1.135498e-02,
1.800000e+00	7.670601e-01, 5.689220e-01, 6.627349e-01, 9.549199e-01, 6.432078e-01, 1.128024e+00, 6.083873e-01, 3.775583e-01, 9.962778e-01, 6.858375e-01, 1.833948e-01, 5.514487e-01, 2.278359e-03, 5.087608e-02, 1.175494e+00, 8.758578e-01, 2.280404e-01, 1.981220e-03, 7.559500e-03, 7.078574e-03,
2.000000e+00	7.954074e-01, 4.220872e-01, 8.244253e-01, 9.124854e-01, 6.043982e-01, 9.771038e-01, 7.240314e-01, 4.549127e-01, 1.072816e+00, 4.626224e-01, 1.754018e-01, 6.866977e-01, 1.200739e-03, 6.547527e-02, 1.227378e+00, 8.539860e-01, 1.371156e-01, 1.354345e-03, 5.574132e-03, 3.984126e-03,
0.000000e+00	2.310256e+00, 8.102028e-01, 1.526619e+00, 2.725754e+00, 2.003390e-01, 2.034706e+00, 1.407433e+00, 3.920388e-01, 2.264075e+00, 2.110278e+00, 4.548826e-01, 3.367346e-01, 9.021851e-01, 2.575308e+00, 2.261434e+00, 3.597613e-01, 2.445101e+00, 1.339887e+00, 1.716859e+00, 9.256600e-01,
2.000000e-01	2.066704e+00, 8.795686e-01, 1.218872e+00, 2.927634e+00, 3.710255e-01, 1.942731e+00, 1.115466e+00, 2.298366e-01, 1.346087e+00, 1.919521e+00, 4.737373e-01, 3.868493e-01, 5.564504e-01, 2.029793e+00, 1.101821e+00, 5.098703e-01, 2.027554e+00, 9.990783e-01, 1.447375e+00, 5.862818e-01,
4.000000e-01	1.488566e+00, 6.883094e-01, 6.667636e-01, 2.293531e+00, 4.558407e-01, 1.672458e+00, 1.073148e+00, 1.181416e-01, 9.000026e-01, 1.839918e+00, 4.041607e-01, 5.221305e-01, 3.710589e-01, 1.506499e+00, 7.611472e-01, 5.822684e-01, 1.770762e+00, 7.257097e-01, 1.140115e+00, 3.972527e-01,
6.000000e-01	1.297030e+00, 5.170703e-01, 4.885816e-01, 1.782209e+00, 4.987810e-01, 1.551509e+00, 8.316255e-01, 7.667430e-02, 7.704706e-01, 1.422859e+00, 2.672801e-01, 5.608582e-01, 2.031065e-01, 1.008930e+00, 8.015581e-01, 7.228736e-01, 1.458679e+00, 4.285468e-01, 7.971239e-01, 2.466497e-01,
8.000000e-01	1.182937e+00, 4.568426e-01, 3.775900e-01, 1.673320e+00, 5.767331e-01, 1.307009e+00, 8.106519e-01, 7.787956e-02, 4.707886e-01, 1.617372e+00, 2.047527e-01, 6.458092e-01, 1.213643e-01, 8.000313e-01, 9.125289e-01, 6.019225e-01, 1.095321e+00, 2.506423e-01, 4.602221e-01, 1.449720e-01,
1.000000e+00	9.539500e-01, 3.730266e-01, 3.475435e-01, 1.621419e+00, 5.610047e-01, 1.405924e+00, 8.568525e-01, 6.895018e-02, 3.193679e-01, 1.150733e+00, 1.648108e-01, 6.262804e-01, 5.852311e-02, 6.197911e-01, 9.528239e-01, 6.203346e-01, 8.208846e-01, 1.632042e-01, 3.775988e-01, 8.588028e-02,
1.200000e+00	1.049395e+00, 4.979442e-01, 4.715504e-01, 1.416690e+00, 7.053891e-01, 1.456848e+00, 7.906166e-01, 8.277786e-02, 2.695998e-01, 1.370172e+00, 1.428330e-01, 7.398377e-01, 3.043730e-02, 3.851692e-01, 1.147831e+00, 7.507444e-01, 6.008572e-01, 9.300581e-02, 2.259226e-01, 4.715359e-02,
1.400000e+00	8.551133e-01, 4.446025e-01, 5.763877e-01, 1.517169e+00, 6.691296e-01, 1.249979e+00, 5.428116e-01, 1.105561e-01, 2.371159e-01, 1.045602e+00, 8.518798e-02, 6.512753e-01, 1.777320e-02, 3.042585e-01, 1.030509e+00, 8.048000e-01, 4.766000e-01, 4.595938e-02, 1.522853e-01, 2.632820e-02,
1.600000e+00	8.760861e-01, 4.517577e-01, 6.614354e-01, 1.405790e+00, 6.396438e-01, 9.576327e-01, 7.403021e-01, 1.739858e-01, 3.674080e-01, 7.000999e-01, 6.479299e-02, 8.006672e-01, 1.046285e-02, 2.574727e-01, 1.222957e+00, 8.147748e-01, 3.003134e-01, 2.909682e-02, 8.631430e-02, 1.741790e-02,
1.800000e+00	7.667259e-01, 5.421027e-01, 6.830106e-01, 1.137031e+00, 6.430528e-01, 1.297505e+00, 6.161803e-01, 3.205415e-01, 5.168905e-01, 6.967938e-01, 4.633872e-02, 6.373073e-01, 5.213843e-03, 1.891965e-01, 9.633617e-01, 7.652962e-01, 2.358265e-01, 1.424217e-02, 6.179498e-02, 1.206180e-02,
2.000000e+00	7.491250e-01, 4.844870e-01, 7.306778e-01, 1.144198e+00, 6.824867e-01, 1.174868e+00, 6.781413e-01, 3.735973e-01, 8.752463e-01, 6.292382e-01, 4.621167e-02, 7.587140e-01, 2.933044e-03, 1.818574e-01, 1.081732e+00, 8.218577e-01, 1.638435e-01, 8.788754e-03, 3.453689e-02, 5.550401e-03,
0.000000e+00	1.669553e+00, 1.580707e+00, 2.046471e+00, 9.019462e-01, 1.987811e+00, 3.129309e+00, 1.982278e+00, 1.354439e+00, 1.110646e+00, 1.678274e+00, 1.203382e+00, 1.220395e+00, 2.459331e+00, 2.738374e+00, 1.876673e+00, 1.940679e+00, 2.692782e+00, 1.226257e+00, 2.094994e+00, 4.470387e-01,
2.000000e-01	1.274511e+00, 1.405766e+00, 1.673213e+00, 8.545531e-01, 1.343698e+00, 2.291020e+00, 1.547281e+00, 8.362609e-01, 9.600254e-01, 1.523772e+00, 1.081201e+00, 7.527065e-01, 1.788972e+00, 2.091486e+00, 1.139803e+00, 2.425912e+00, 2.418978e+00, 7.746970e-01, 1.225978e+00, 4.704875e-01,
4.000000e-01	1.146249e+00, 1.042630e+00, 1.065100e+00, 7.631783e-01, 8.529572e-01, 1.777562e+00, 1.287856e+00, 4.828426e-01, 5.323436e-01, 1.450825e+00, 1.121151e+00, 5.514705e-01, 1.410739e+00, 1.675702e+00, 9.031003e-01, 1.738535e+00, 2.235860e+00, 6.888153e-01, 9.971033e-01, 3.279191e-01,
6.000000e-01	1.022829e+00, 5.416653e-01, 8.381183e-01, 8.362345e-01, 6.985304e-01, 1.323102e+00, 8.850971e-01, 3.011400e-01, 3.865776e-01, 1.331343e+00, 1.095030e+00, 5.844471e-01, 9.302267e-01, 1.409534e+00, 4.353795e-01, 1.682008e+00, 1.979116e+00, 4.364033e-01, 6.282751e-01, 1.690415e-01,
8.000000e-01	9.253034e-01, 3.522847e-01, 5.126366e-01, 7.225622e-01, 4.325742e-01, 1.424336e+00, 9.139391e-01, 2.745192e-01, 3.004922e-01, 1.218076e+00, 9.104065e-01, 7.536623e-01, 7.163131e-01, 1.024874e+00, 3.925055e-01, 1.022286e+00, 1.962370e+00, 2.181577e-01, 3.217079e-01, 1.153236e-01,
1.000000e+00	9.665688e-01, 2.174856e-01, 3.758326e-01, 8.387596e-01, 4.794812e-01, 1.359735e+00, 7.302627e-01, 2.168854e-01, 2.584054e-01, 1.164388e+00, 8.624326e-01, 6.722960e-01, 3.890671e-01, 7.393041e-01, 6.535895e-01, 1.560205e+00, 1.656945e+00, 1.352435e-01, 2.476955e-01, 5.725250e-02,
1.200000e+00	9.504897e-01, 1.862168e-01, 2.731665e-01, 9.159473e-01, 4.972008e-01, 1.256036e+00, 7.479491e-01, 1.897812e-01, 3.777088e-01, 9.363285e-01, 5.207871e-01, 6.572940e-01, 1.961279e-01, 4.717127e-01, 7.846941e-01, 1.188424e+00, 1.095943e+00, 7.212981e-02, 1.845183e-01, 3.626095e-02,
1.400000e+00	8.806226e-01, 1.799739e-01, 1.836359e-01, 9.003330e-01, 5.127871e-01, 1.244397e+00, 8.562832e-01, 2.794900e-01, 5.209025e-01, 6.371823e-01, 4.399493e-01, 8.247870e-01, 1.246239e-01, 3.177887e-01, 8.900620e-01, 1.105413e+00, 9.402405e-01, 3.442149e-02, 1.050797e-01, 1.723143e-02,
1.600000e+00	7.530937e-01, 2.536744e-01, 2.005162e-01, 8.645644e-01, 5.901092e-01, 1.063869e+00, 7.253252e-01, 4.493794e-01, 7.882929e-01, 4.412833e-01, 2.875665e-01, 7.680615e-01, 6.803254e-02, 2.401754e-01, 1.098295e+00, 9.689840e-01, 7.990957e-01, 2.016360e-02, 8.237400e-02, 1.135250e-02,
1.800000e+00	7.137847e-01, 3.368972e-01, 2.773464e-01, 8.412914e-01, 5.325789e-01, 9.774852e-01, 7.969668e-01, 4.192223e-01, 9.940490e-01, 3.968836e-01, 2.588521e-01, 7.752799e-01, 3.894304e-02, 1.794319e-01, 9.970901e-01, 8.302798e-01, 6.011978e-01, 1.106980e-02, 4.857181e-02, 7.312655e-03,
2.000000e+00	9.027570e-01, 4.527560e-01, 4.364053e-01, 8.917960e-01, 5.069252e-01, 1.167444e+00, 6.497478e-01, 5.000739e-01, 1.205121e+00, 3.023526e-01, 2.194113e-01, 7.806603e-01, 2.143149e-02, 1.521276e-01, 1.106724e+00, 8.620030e-01, 5.368763e-01, 6.166441e-03, 3.346637e-02, 5.372491e-03,
0.000000e+00	8.223903e-01, 1.743431e+00, 2.648580e+00, 2.851459e+00, 1.222492e+00, 1.931389e+00, 2.970359e+00, 1.153695e+00, 2.520014e+00, 1.832162e+00, 3.885135e-01, 1.731885e+00, 4.063448e-01, 1.402974e+00, 3.450417e-01, 3.462141e+00, 1.614884e+00, 3.104766e-01, 2.565166e+00, 2.367475e+00,
2.000000e-01	8.612599e-01, 1.213350e+00, 1.847645e+00, 2.468541e+00, 1.132756e+00, 1.602854e+00, 1.697482e+00, 5.765974e-01, 2.136796e+00, 1.682021e+00, 3.057534e-01, 1.226582e+00, 2.137041e-01, 1.260237e+00, 2.679483e-01, 2.006422e+00, 1.289863e+00, 3.057976e-01, 2.046043e+00, 1.381659e+00,
4.000000e-01	7.460198e-01, 6.529704e-01, 1.149344e+00, 1.749936e+00, 1.051596e+00, 1.696424e+00, 1.271698e+00, 3.601357e-01, 1.293359e+00, 1.275227e+00, 2.141270e-01, 8.224346e-01, 1.168941e-01, 1.192839e+00, 4.756252e-01, 2.014059e+00, 9.105057e-01, 4.011427e-01, 1.342022e+00, 8.063241e-01,
6.000000e-01	8.440396e-01, 4.252100e-01, 1.044079e+00, 1.508589e+00, 8.569654e-01, 1.538679e+00, 1.122387e+00, 2.546803e-01, 1.009516e+00, 1.311197e+00, 1.709828e-01, 7.092865e-01, 6.136768e-02, 8.904614e-01, 7.056312e-01, 1.339470e+00, 5.828290e-01, 3.554924e-01, 9.822696e-01, 4.117192e-01,
8.000000e-01	9.126935e-01, 3.101453e-01, 1.089222e+00, 1.578144e+00, 7.862805e-01, 1.446946e+00, 1.021035e+00, 1.600442e-01, 5.480887e-01, 1.334361e+00, 1.334903e-01, 7.958844e-01, 3.834970e-02, 8.833110e-01, 7.857871e-01, 1.494976e+00, 6.556001e-01, 1.910342e-01, 6.625967e-01, 2.319360e-01,
1.000000e+00	7.455891e-01, 2.947369e-01, 1.048473e+00, 1.466363e+00, 7.891407e-01, 1.201645e+00, 8.735692e-01, 1.248750e-01, 4.021682e-01, 1.485946e+00, 9.658170e-02, 7.117669e-01, 1.921252e-02, 7.292675e-01, 8.981598e-01, 1.091687e+00, 3.663406e-01, 1.175487e-01, 4.445273e-01, 1.448222e-01,
1.200000e+00	8.384135e-01, 3.040820e-01, 1.014294e+00, 1.195512e+00, 7.353137e-01, 1.317493e+00, 7.793477e-01, 1.136132e-01, 3.574318e-01, 1.348113e+00, 8.053533e-02, 6.623364e-01, 1.180795e-02, 7.045718e-01, 9.571153e-01, 1.017334e+00, 3.184984e-01, 7.827525e-02, 2.807075e-01, 6.620207e-02,
1.400000e+00	8.534000e-01, 3.726867e-01, 9.302092e-01, 1.192270e+00, 7.698810e-01, 1.403362e+00, 7.757831e-01, 1.059319e-01, 2.224452e-01, 1.189350e+00, 5.387280e-02, 7.455320e-01, 6.122173e-03, 5.401586e-01, 9.004463e-01, 1.204495e+00, 2.593060e-01, 4.147139e-02, 1.821481e-01, 4.247737e-02,
1.600000e+00	8.727050e-01, 4.282649e-01, 9.729716e-01, 1.023447e+00, 6.576772e-01, 1.011745e+00, 7.638317e-01, 1.462452e-01, 2.104615e-01, 9.527776e-01, 4.787145e-02, 8.182858e-01, 3.712542e-03, 4.848449e-01, 9.277228e-01, 8.660249e-01, 1.940439e-01, 2.728555e-02, 1.253617e-01, 2.424422e-02,
1.800000e+00	8.045235e-01, 4.445413e-01, 1.097448e+00, 1.037060e+00, 6.596227e-01, 1.234510e+00, 6.591460e-01, 1.964583e-01, 4.031476e-01, 9.006126e-01, 2.795047e-02, 8.864466e-01, 1.960602e-03, 4.520045e-01, 1.089991e+00, 8.401365e-01, 1.434522e-01, 1.227050e-02, 7.729798e-02, 1.435862e-02,
2.000000e+00	6.724288e-01, 5.005405e-01, 9.930402e-01, 9.519930e-01, 6.303023e-01, 1.251351e+00, 7.043823e-01, 3.360163e-01, 5.361157e-01, 7.530556e-01, 3.344872e-02, 7.773013e-01, 9.516653e-04, 4.747027e-01, 9.840209e-01, 9.879446e-01, 1.333892e-01, 8.227133e-03, 5.161953e-02, 8.504727e-03,
0.000000e+00	6.592696e-02, 7.478055e-01, 2.186112e-01, 4.153572e-01, 2.037105e+00, 7.710170e-01, 1.585432e+00, 2.675567e+00, 4.872283e-01, 4.065141e-01, 9.737321e-01, 2.718537e+00, 2.408703e+00, 2.604233e+00, 2.515681e+00, 3.599342e+00, 2.315122e+00, 1.233741e+00, 6.867582e-01, 1.751428e+00,
2.000000e-01	2.201938e-01, 8.444758e-01, 1.797788e-01, 3.086682e-01, 1.093605e+00, 5.940029e-01, 1.114381e+00, 1.741736e+00, 7.565332e-01, 7.547919e-01, 7.863912e-01, 1.654952e+00, 1.900268e+00, 1.817632e+00, 1.748505e+00, 1.848883e+00, 1.887069e+00, 7.243375e-01, 4.046672e-01, 1.156824e+00,
4.000000e-01	4.372062e-01, 6.810334e-01, 1.204622e-01, 3.183960e-01, 8.983005e-01, 4.498457e-01, 7.519423e-01, 1.264781e+00, 1.027760e+00, 8.116796e-01, 1.166795e+00, 1.223873e+00, 1.565128e+00, 1.615398e+00, 1.128184e+00, 1.495466e+00, 1.470860e+00, 3.332514e-01, 3.203594e-01, 6.591029e-01,
6.000000e-01	5.801528e-01, 8.708132e-01, 9.570619e-02, 2.725282e-01, 6.920711e-01, 3.939797e-01, 9.784449e-01, 8.543502e-01, 9.553027e-01, 7.940275e-01, 1.090117e+00, 9.567615e-01, 1.040564e+00, 1.229597e+00, 9.053822e-01, 1.373677e+00, 1.208647e+00, 2.213356e-01, 1.863245e-01, 2.657682e-01,
8.000000e-01	5.625912e-01, 8.548614e-01, 8.413689e-02, 3.311479e-01, 4.801609e-01, 3.992900e-01, 7.333711e-01, 7.704052e-01, 1.133460e+00, 4.760314e-01, 1.102636e+00, 9.086062e-01, 8.368498e-01, 7.802970e-01, 1.086244e+00, 1.347402e+00, 8.991438e-01, 1.135702e-01, 1.191237e-01, 2.005054e-01,
1.000000e+00	7.185312e-01, 5.716543e-01, 1.525687e-01, 3.812297e-01, 5.347000e-01, 5.128640e-01, 7.894485e-01, 6.799220e-01, 1.211264e+00, 3.157449e-01, 8.016387e-01, 7.358796e-01, 4.855884e-01, 6.087429e-01, 1.083476e+00, 1.026530e+00, 5.464762e-01, 6.281637e-02, 7.853358e-02, 1.147929e-01,
1.200000e+00	6.467701e-01, 6.206628e-01, 2.270123e-01, 5.892637e-01, 4.750359e-01, 5.156136e-01, 6.259364e-01, 7.304881e-01, 1.291308e+00, 2.013819e-01, 6.729374e-01, 6.954883e-01, 2.937126e-01, 4.883199e-01, 1.212829e+00, 1.149853e+00, 4.853352e-01, 3.769138e-02, 5.249939e-02, 6.876565e-02,
1.400000e+00	8.002315e-01, 5.898788e-01, 4.343875e-01, 5.385869e-01, 5.361108e-01, 5.993899e-01, 8.713882e-01, 6.631638e-01, 1.217763e+00, 1.321090e-01, 5.165656e-01, 6.748200e-01, 1.278794e-01, 3.491428e-01, 8.626584e-01, 1.168231e+00, 3.492561e-01, 2.350561e-02, 3.622054e-02, 3.754223e-02,
1.600000e+00	6.807279e-01, 5.841728e-01, 5.405774e-01, 5.626565e-01, 4.863561e-01, 6.961829e-01, 7.850179e-01, 6.981785e-01, 1.324826e+00, 1.005905e-01, 3.951208e-01, 6.499867e-01, 8.874948e-02, 1.858180e-01, 1.190622e+00, 1.079607e+00, 2.750154e-01, 1.191987e-02, 2.528003e-02, 2.228398e-02,
1.800000e+00	7.623284e-01, 6.230354e-01, 7.953526e-01, 5.295304e-01, 5.785660e-01, 9.132478e-01, 7.338902e-01, 6.770740e-01, 1.378191e+00, 6.485272e-02, 3.160150e-01, 8.046150e-01, 3.615641e-02, 1.485061e-01, 1.167728e+00, 9.381522e-01, 2.212570e-01, 7.107315e-03, 1.320550e-02, 1.109359e-02,
2.000000e+00	7.778630e-01, 5.909975e-01, 8.719436e-01, 6.303956e-01, 6.203025e-01, 8.580983e-01, 7.044158e-01, 6.484600e-01, 1.130426e+00, 5.279189e-02, 2.033117e-01, 7.715882e-01, 2.839717e-02, 1.613245e-01, 1.039658e+00, 9.345801e-01, 1.486745e-01, 3.548616e-03, 1.027387e-02, 8.355581e-03,
0.000000e+00	1.458384e+00, 2.277769e+00, 2.332248e+00, 2.581858e+00, 1.631857e+00, 4.015459e-01, 2.822959e+00, 2.917281e+00, 1.189648e-01, 1.321245e+00, 2.242464e+00, 1.918526e-01, 1.520356e+00, 7.324205e-01, 1.329921e+00, 1.918440e+00, 2.767685e+00, 1.347421e+00, 3.148241e-01, 5.871850e-02,
2.000000e-01	1.164347e+00, 1.594260e+00, 1.429031e+00, 2.560931e+00, 1.109702e+00, 4.577181e-01, 1.722927e+00, 1.677785e+00, 9.973015e-02, 1.259622e+00, 1.778400e+00, 1.243637e-01, 1.063735e+00, 6.743536e-01, 9.685704e-01, 2.324405e+00, 2.650787e+00, 7.421129e-01, 2.690117e-01, 1.572522e-01,
4.000000e-01	1.090738e+00, 7.880623e-01, 1.065001e+00, 2.292556e+00, 6.324825e-01, 4.541869e-01, 1.229985e+00, 1.222145e+00, 8.371711e-02, 1.482685e+00, 1.857991e+00, 1.915492e-01, 6.218825e-01, 5.322309e-01, 4.936072e-01, 1.942910e+00, 2.723427e+00, 3.758460e-01, 2.420335e-01, 1.105663e-01,
6.000000e-01	9.012594e-01, 5.597489e-01, 5.679863e-01, 2.014776e+00, 3.700276e-01, 6.892171e-01, 9.183919e-01, 6.163781e-01, 9.280332e-02, 1.196693e+00, 1.340448e+00, 3.698685e-01, 3.290798e-01, 4.791077e-01, 4.098769e-01, 1.502925e+00, 2.393890e+00, 1.945058e-01, 1.780859e-01, 6.504994e-02,
8.000000e-01	9.443701e-01, 3.724021e-01, 4.020761e-01, 1.260057e+00, 2.793226e-01, 6.766304e-01, 9.422549e-01, 3.414399e-01, 1.023080e-01, 1.163944e+00, 1.101412e+00, 5.978280e-01, 1.641204e-01, 3.957562e-01, 4.089732e-01, 1.331334e+00, 2.356365e+00, 1.260542e-01, 1.512522e-01, 3.574469e-02,
1.000000e+00	8.738557e-01, 2.086290e-01, 3.502241e-01, 1.405742e+00, 3.442597e-01, 7.527703e-01, 7.453770e-01, 2.834269e-01, 9.212645e-02, 1.014636e+00, 7.493526e-01, 6.687332e-01, 1.174941e-01, 2.605252e-01, 5.727725e-01, 1.435921e+00, 2.046981e+00, 7.272825e-02, 9.984396e-02, 1.973065e-02,
1.200000e+00	7.268236e-01, 1.930324e-01, 2.502670e-01, 1.582220e+00, 4.576513e-01, 8.120894e-01, 8.629293e-01, 1.992383e-01, 1.075445e-01, 1.114230e+00, 6.167357e-01, 6.371749e-01, 6.733256e-02, 2.200374e-01, 8.117383e-01, 1.123974e+00, 1.332729e+00, 3.663699e-02, 4.522309e-02, 1.264227e-02,
1.400000e+00	8.665003e-01, 1.765532e-01, 1.453596e-01, 1.335466e+00, 4.445833e-01, 7.848583e-01, 6.596039e-01, 1.756069e-01, 1.085290e-01, 1.153975e+00, 4.079081e-01, 6.014573e-01, 3.028048e-02, 1.657684e-01, 8.410248e-01, 9.340461e-01, 9.131596e-01, 2.175335e-02, 4.100497e-02, 7.738941e-03,
1.600000e+00	9.064868e-01, 2.596140e-01, 1.743050e-01, 9.288249e-01, 5.078902e-01, 9.552938e-01, 7.478940e-01, 1.865669e-01, 1.328713e-01, 1.324982e+00, 3.891929e-01, 7.147672e-01, 1.856545e-02, 1.004726e-01, 1.011692e+00, 8.282840e-01, 8.518845e-01, 1.366773e-02, 3.132722e-02, 4.757956e-03,
1.800000e+00	8.919085e-01, 4.016681e-01, 2.844211e-01, 1.238464e+00, 5.554904e-01, 8.673165e-01, 8.281323e-01, 2.007574e-01, 1.819932e-01, 1.262196e+00, 2.601691e-01, 8.052556e-01, 1.057495e-02, 6.889388e-02, 9.643796e-01, 1.065425e+00, 6.345057e-01, 7.271479e-03, 1.643800e-02, 3.738630e-03,
2.000000e+00	8.906239e-01, 3.907963e-01, 3.908575e-01, 9.398307e-01, 5.668109e-01, 9.107204e-01, 7.777959e-01, 2.577254e-01, 3.467458e-01, 9.434700e-01, 2.051068e-01, 7.587551e-01, 4.936845e-03, 5.794038e-02, 1.012937e+00, 8.797714e-01, 4.752081e-01, 4.096580e-03, 1.361230e-02, 2.416621e-03,
0.000000e+00	1.870767e+00, 3.113027e+00, 2.795148e+00, 4.108728e-01, 1.346749e+00, 5.019239e-01, 2.526170e+00, 2.157784e+00, 8.114943e-01, 7.879558e-01, 1.619785e+00, 1.617226e+00, 2.438638e+00, 2.206081e+00, 1.056018e-01, 1.278425e+00, 9.192389e-01, 2.918614e+00, 1.151790e+00, 5.239330e-01,
2.000000e-01	1.678245e+00, 2.006738e+00, 1.806549e+00, 3.619387e-01, 1.215710e+00, 3.839402e-01, 1.463012e+00, 1.512365e+00, 8.828307e-01, 4.011913e-01, 1.368467e+00, 9.624458e-01, 1.566150e+00, 1.634714e+00, 1.293077e-01, 1.046027e+00, 1.217998e+00, 1.556789e+00, 7.392367e-01, 6.210690e-01,
4.000000e-01	1.107684e+00, 1.125220e+00, 1.533629e+00, 4.423717e-01, 8.818114e-01, 2.877090e-01, 6.857439e-01, 1.221334e+00, 1.039592e+00, 2.862418e-01, 1.381443e+00, 6.829099e-01, 1.222185e+00, 1.625462e+00, 3.166691e-01, 1.164826e+00, 1.214027e+00, 1.062683e+00, 5.134340e-01, 5.625745e-01,
6.000000e-01	9.485590e-01, 5.014426e-01, 1.050081e+00, 5.760797e-01, 4.798859e-01, 3.501109e-01, 6.839632e-01, 1.052111e+00, 1.090611e+00, 2.160224e-01, 1.263354e+00, 6.165486e-01, 1.038822e+00, 1.106270e+00, 4.449881e-01, 9.262514e-01, 1.544613e+00, 4.923575e-01, 4.496885e-01, 3.718867e-01,
8.000000e-01	8.174768e-01, 3.632568e-01, 6.628102e-01, 5.657881e-01, 4.904934e-01, 4.837027e-01, 6.315276e-01, 7.459221e-01, 1.313074e+00, 1.253869e-01, 8.556085e-01, 7.155106e-01, 5.915712e-01, 9.476111e-01, 7.153596e-01, 1.030093e+00, 1.611544e+00, 2.627818e-01, 2.858887e-01, 2.004678e-01,
1.000000e+00	8.172519e-01, 2.472303e-01, 4.859369e-01, 6.127491e-01, 4.493445e-01, 6.522032e-01, 6.846457e-01, 7.040269e-01, 1.507951e+00, 9.559016e-02, 8.936331e-01, 6.999107e-01, 2.829539e-01, 7.015484e-01, 6.848607e-01, 9.500575e-01, 1.207846e+00, 1.604385e-01, 1.715677e-01, 1.029026e-01,
1.200000e+00	7.635596e-01, 1.919823e-01, 3.820014e-01, 6.687748e-01, 4.287352e-01, 8.113666e-01, 7.482620e-01, 7.949646e-01, 1.358897e+00, 5.909122e-02, 6.243343e-01, 7.560764e-01, 1.657354e-01, 4.297529e-01, 8.477887e-01, 7.285425e-01, 9.585683e-01, 9.675087e-02, 1.257288e-01, 5.709896e-02,
1.400000e+00	7.382714e-01, 2.666319e-01, 2.170587e-01, 7.453775e-01, 4.085792e-01, 8.913348e-01, 8.197195e-01, 5.807162e-01, 1.233449e+00, 5.018977e-02, 4.306763e-01, 8.608606e-01, 9.671930e-02, 4.146042e-01, 9.931363e-01, 8.389901e-01, 1.079730e+00, 5.765677e-02, 7.368780e-02, 4.170891e-02,
1.600000e+00	8.196875e-01, 3.317622e-01, 2.648068e-01, 7.325150e-01, 4.647090e-01, 8.424580e-01, 7.456637e-01, 6.716675e-01, 1.334955e+00, 4.200503e-02, 3.054621e-01, 6.975261e-01, 5.111935e-02, 2.655390e-01, 9.788546e-01, 8.395918e-01, 7.142678e-01, 2.799047e-02, 4.599836e-02, 2.134104e-02,
1.800000e+00	9.175280e-01, 3.421540e-01, 3.608436e-01, 8.386799e-01, 6.152981e-01, 9.279108e-01, 6.685078e-01, 6.256124e-01, 1.347673e+00, 3.615225e-02, 2.979243e-01, 8.981822e-01, 2.802173e-02, 1.879959e-01, 8.684203e-01, 8.991584e-01, 5.050810e-01, 1.816156e-02, 3.484068e-02, 1.295917e-02,
2.000000e+00	9.419575e-01, 3.893293e-01, 5.803697e-01, 8.492559e-01, 5.584926e-01, 9.828820e-01, 7.959542e-01, 5.766089e-01, 1.368860e+00, 3.223937e-02, 2.062781e-01, 9.642693e-01, 1.751955e-02, 1.121135e-01, 1.177757e+00, 6.798741e-01, 4.120708e-01, 9.159704e-03, 2.572941e-02, 8.071394e-03,
0.000000e+00	5.278623e-01, 6.339085e-02, 1.362103e+00, 4.936255e-01, 1.487135e+00, 4.064851e-01, 3.567531e-01, 1.249317e+00, 2.957382e-02, 2.216813e+00, 2.044643e+00, 2.422148e+00, 1.044153e+00, 1.559568e+00, 2.337554e+00, 6.547773e-01, 3.274717e+00, 1.670028e+00, 2.978122e+00, 2.139476e+00,
2.000000e-01	4.376581e-01, 5.152961e-01, 1.117638e+00, 3.785007e-01, 8.460116e-01, 4.905638e-01, 2.115956e-01, 8.657725e-01, 4.642107e-02, 1.305413e+00, 1.645418e+00, 1.717610e+00, 6.138418e-01, 1.682522e+00, 1.121630e+00, 3.647549e-01, 2.274850e+00, 1.093283e+00, 1.868728e+00, 1.083637e+00,
4.000000e-01	5.357179e-01, 6.145715e-01, 7.566065e-01, 3.386320e-01, 5.646398e-01, 5.837316e-01, 2.588722e-01, 7.801744e-01, 3.276970e-01, 8.559477e-01, 1.254114e+00, 1.273307e+00, 3.347848e-01, 1.128727e+00, 1.048511e+00, 3.945006e-01, 2.296048e+00, 6.243365e-01, 1.318880e+00, 7.621887e-01,
6.000000e-01	6.157659e-01, 4.189283e-01, 5.147057e-01, 3.316953e-01, 4.124437e-01, 5.889027e-01, 3.222635e-01, 6.373502e-01, 6.810677e-01, 5.343681e-01, 1.026381e+00, 1.001037e+00, 1.750200e-01, 8.715516e-01, 6.255825e-01, 5.790333e-01, 2.189771e+00, 3.587318e-01, 7.956480e-01, 4.516021e-01,
8.000000e-01	6.765108e-01, 2.326148e-01, 2.989622e-01, 4.061361e-01, 4.476367e-01, 8.606358e-01, 5.156102e-01, 6.105838e-01, 9.900499e-01, 2.935054e-01, 8.085833e-01, 9.376990e-01, 1.133450e-01, 6.499829e-01, 6.347064e-01, 6.577543e-01, 2.099245e+00, 2.809681e-01, 5.039550e-01, 2.949224e-01,
1.000000e+00	8.342404e-01, 1.803742e-01, 2.862551e-01, 4.514769e-01, 4.302590e-01, 8.772843e-01, 5.661149e-01, 5.789187e-01, 9.426113e-01, 2.131499e-01, 6.526296e-01, 8.549868e-01, 6.069862e-02, 4.467041e-01, 7.284006e-01, 6.966532e-01, 1.640119e+00, 1.604017e-01, 3.351514e-01, 1.509823e-01,
1.200000e+00	6.898635e-01, 1.954774e-01, 2.078331e-01, 4.242275e-01, 5.641492e-01, 8.147497e-01, 7.566601e-01, 6.951774e-01, 1.127698e+00, 1.303947e-01, 4.610747e-01, 8.769153e-01, 2.994873e-02, 3.268893e-01, 7.655712e-01, 5.326236e-01, 7.897456e-01, 7.067438e-02, 2.053078e-01, 9.906905e-02,
1.400000e+00	6.840896e-01, 2.407897e-01, 1.769090e-01, 5.244069e-01, 6.094559e-01, 1.023265e+00, 5.617054e-01, 5.722768e-01, 1.134121e+00, 8.857789e-02, 3.430133e-01, 7.694752e-01, 2.039115e-02, 2.550035e-01, 9.313492e-01, 7.558803e-01, 9.081602e-01, 5.139710e-02, 1.451017e-01, 4.514006e-02,
1.600000e+00	7.732274e-01, 3.915390e-01, 1.877408e-01, 5.360144e-01, 6.300928e-01, 8.551788e-01, 6.699594e-01, 6.464733e-01, 1.218892e+00, 5.266674e-02, 2.638119e-01, 8.912177e-01, 9.659396e-03, 1.759678e-01, 9.041268e-01, 7.144074e-01, 6.388621e-01, 2.795108e-02, 7.897246e-02, 2.189488e-02,
1.800000e+00	7.929483e-01, 4.233792e-01, 4.177484e-01, 5.081299e-01, 5.989850e-01, 1.013325e+00, 7.707980e-01, 7.670947e-01, 1.310012e+00, 3.453555e-02, 2.627006e-01, 7.843326e-01, 6.929773e-03, 1.511549e-01, 9.394908e-01, 8.241262e-01, 4.598614e-01, 1.425804e-02, 6.080942e-02, 1.458710e-02,
2.000000e+00	6.554792e-01, 4.547555e-01, 6.203715e-01, 6.426598e-01, 6.236842e-01, 9.004953e-01, 6.784458e-01, 7.270010e-01, 1.080429e+00, 2.909731e-02, 1.587441e-01, 8.893875e-01, 3.662772e-03, 8.509887e-02, 1.152660e+00, 8.690579e-01, 3.518496e-01, 9.647889e-03, 4.314298e-02, 8.195935e-03,
0.000000e+00	2.829476e+00, 3.268661e-02, 1.095574e+00, 1.257135e+00, 1.578087e+00, 6.310772e-01, 1.559243e+00, 1.137702e+00, 1.026418e+00, 5.137451e-01, 3.152301e+00, 3.650173e+00, 1.918499e+00, 3.609365e-01, 3.897028e-01, 2.189563e+00, 8.606077e-01, 1.143037e+00, 2.866603e+00, 1.689520e-02,
2.000000e-01	1.819604e+00, 3.427872e-02, 9.087850e-01, 9.226605e-01, 1.251513e+00, 4.393438e-01, 1.019536e+00, 7.031859e-01, 1.134094e+00, 8.372855e-01, 2.714365e+00, 2.383710e+00, 1.534601e+00, 4.623214e-01, 6.210274e-01, 1.893811e+00, 1.095519e+00, 6.908252e-01, 2.045993e+00, 9.615391e-02,
4.000000e-01	1.406553e+00, 6.551030e-02, 7.414183e-01, 9.084191e-01, 6.344125e-01, 3.527835e-01, 9.725719e-01, 7.634055e-01, 1.074060e+00, 9.342401e-01, 2.293948e+00, 1.610655e+00, 1.420404e+00, 3.282803e-01, 6.955492e-01, 1.799036e+00, 1.344790e+00, 5.855921e-01, 1.274476e+00, 9.211432e-02,
6.000000e-01	1.389055e+00, 1.062964e-01, 5.545849e-01, 7.502229e-01, 4.343755e-01, 3.308744e-01, 7.119901e-01, 6.246097e-01, 1.139356e+00, 9.044326e-01, 2.185073e+00, 1.144895e+00, 1.113683e+00, 3.137348e-01, 7.245671e-01, 1.340232e+00, 1.410892e+00, 3.415528e-01, 7.912731e-01, 7.728988e-02,
8.000000e-01	1.220821e+00, 1.653583e-01, 3.756754e-01, 5.784517e-01, 3.387382e-01, 3.977434e-01, 7.863816e-01, 3.897963e-01, 8.706692e-01, 9.450070e-01, 1.641824e+00, 1.044833e+00, 7.528252e-01, 2.340924e-01, 8.631098e-01, 1.169938e+00, 1.471870e+00, 2.430353e-01, 5.168383e-01, 4.362106e-02,
1.000000e+00	1.109003e+00, 1.803731e-01, 3.061595e-01, 5.721191e-01, 2.161246e-01, 6.055341e-01, 6.707561e-01, 5.573662e-01, 9.821343e-01, 6.151876e-01, 1.167626e+00, 7.986898e-01, 3.440195e-01, 1.605505e-01, 8.899128e-01, 1.299099e+00, 1.746962e+00, 1.647114e-01, 3.767901e-01, 2.435272e-02,
1.200000e+00	1.011975e+00, 2.122676e-01, 1.524583e-01, 4.996643e-01, 2.143852e-01, 6.714607e-01, 7.103114e-01, 5.318548e-01, 7.852015e-01, 3.989403e-01, 1.172673e+00, 8.428167e-01, 2.339178e-01, 1.065532e-01, 9.071667e-01, 1.032345e+00, 1.910534e+00, 8.140758e-02, 1.981221e-01, 1.714875e-02,
1.400000e+00	8.980087e-01, 2.927116e-01, 1.075055e-01, 6.315485e-01, 2.630272e-01, 8.685800e-01, 7.154598e-01, 5.504855e-01, 1.257496e+00, 2.459845e-01, 8.124089e-01, 8.978465e-01, 1.516980e-01, 7.685146e-02, 9.032493e-01, 8.719371e-01, 1.126000e+00, 4.020976e-02, 1.440128e-01, 1.051619e-02,
1.600000e+00	7.096742e-01, 2.840278e-01, 1.027061e-01, 5.894418e-01, 3.177678e-01, 9.092577e-01, 7.522114e-01, 6.838119e-01, 1.213334e+00, 1.731295e-01, 5.587172e-01, 8.939589e-01, 7.434759e-02, 4.527445e-02, 9.490848e-01, 1.043229e+00, 9.577813e-01, 2.760410e-02, 1.084342e-01, 5.496450e-03,
1.800000e+00	8.004458e-01, 4.140907e-01, 1.021811e-01, 6.069841e-01, 4.639962e-01, 8.811555e-01, 6.333656e-01, 5.815546e-01, 1.349605e+00, 1.137067e-01, 4.901268e-01, 6.680029e-01, 3.305563e-02, 5.028464e-02, 9.666848e-01, 9.646176e-01, 7.178618e-01, 1.653581e-02, 5.644192e-02, 4.342088e-03,
2.000000e+00	8.234661e-01, 4.180987e-01, 2.554240e-01, 7.538981e-01, 5.001229e-01, 7.865970e-01, 6.896014e-01, 6.794563e-01, 1.278963e+00, 8.734805e-02, 3.759751e-01, 6.822655e-01, 1.895815e-02, 2.788986e-02, 8.103493e-01, 9.953540e-01, 6.265199e-01, 8.193743e-03, 3.213458e-02, 2.567509e-03,
