# Supplementary material for: Inference of Vohradský's Models of Genetic Networks by Solving Two-Dimensional Function Optimization Problems
Source: PLoS One. 2013 Dec 30;8(12):e83308. doi: 10.1371/journal.pone.0083308 (PMC3875442; doi:10.1371/journal.pone.0083308)
Supplement: Text S2 — Time-series data used in the ‘Inference in noisy environment’ section (compressed by gzip). (GZ) [file pone.0083308.s002.gz › time_series_data/gene20/50sets/tc.dat414]

Time "G0" "G1" "G2" "G3" "G4" "G5" "G6" "G7" "G8" "G9" "G10" "G11" "G12" "G13" "G14" "G15" "G16" "G17" "G18" "G19"
0.000000e+00	2.291299e+00, 3.706123e-01, 3.195431e+00, 6.246253e-01, 1.169183e+00, 2.625311e+00, 1.462848e+00, 2.094479e+00, 2.374173e+00, 2.619080e+00, 1.898068e-02, 2.955394e-01, 1.182912e+00, 2.054395e+00, 3.569682e-01, 2.334694e+00, 2.061176e+00, 2.443943e+00, 2.701533e+00, 2.458006e+00,
2.000000e-01	1.841295e+00, 3.349540e-01, 2.052836e+00, 9.697829e-01, 1.180923e+00, 2.636961e+00, 1.289104e+00, 1.854600e+00, 1.793497e+00, 2.192278e+00, 3.260037e-02, 3.614417e-01, 7.162722e-01, 1.475850e+00, 2.198098e-01, 1.886573e+00, 1.174077e+00, 1.296751e+00, 1.596836e+00, 1.582168e+00,
4.000000e-01	1.379329e+00, 2.364399e-01, 1.586873e+00, 1.433165e+00, 1.045056e+00, 1.638555e+00, 1.287789e+00, 1.293704e+00, 1.432796e+00, 1.464639e+00, 2.646321e-02, 4.417742e-01, 5.380574e-01, 1.131081e+00, 1.690199e-01, 1.504396e+00, 6.819332e-01, 6.733005e-01, 9.160450e-01, 1.461965e+00,
6.000000e-01	1.345471e+00, 1.425048e-01, 1.186118e+00, 1.601718e+00, 9.267264e-01, 1.429961e+00, 1.134124e+00, 7.450881e-01, 1.047684e+00, 1.215781e+00, 2.222662e-02, 4.776993e-01, 5.472916e-01, 4.514045e-01, 9.488924e-02, 1.507457e+00, 4.900823e-01, 4.364883e-01, 8.425053e-01, 9.957742e-01,
8.000000e-01	1.496260e+00, 9.670535e-02, 6.488166e-01, 1.585790e+00, 8.002276e-01, 1.387837e+00, 1.318238e+00, 3.161806e-01, 8.208723e-01, 7.718410e-01, 2.519612e-02, 5.548614e-01, 4.728427e-01, 2.369553e-01, 1.016584e-01, 1.132253e+00, 5.445390e-01, 2.523938e-01, 5.148028e-01, 1.180328e+00,
1.000000e+00	1.334577e+00, 7.387346e-02, 4.475341e-01, 1.772278e+00, 7.394692e-01, 9.845919e-01, 8.560993e-01, 2.319647e-01, 5.664293e-01, 4.333559e-01, 1.965827e-02, 5.029696e-01, 4.980516e-01, 1.591179e-01, 2.238321e-01, 1.014668e+00, 6.316889e-01, 1.536131e-01, 4.550051e-01, 1.040577e+00,
1.200000e+00	1.249580e+00, 4.445335e-02, 2.441338e-01, 1.849086e+00, 5.435476e-01, 7.806952e-01, 7.312655e-01, 1.306178e-01, 4.385413e-01, 3.273476e-01, 2.790393e-02, 5.007985e-01, 5.908576e-01, 1.092137e-01, 3.276163e-01, 6.957008e-01, 8.192845e-01, 6.990706e-02, 2.918812e-01, 9.054067e-01,
1.400000e+00	1.033082e+00, 4.941257e-02, 1.730912e-01, 1.967683e+00, 4.163364e-01, 5.671709e-01, 6.250101e-01, 7.762524e-02, 2.980473e-01, 2.558792e-01, 5.136500e-02, 6.710579e-01, 5.860577e-01, 8.503158e-02, 6.808663e-01, 4.760010e-01, 7.831672e-01, 3.783735e-02, 1.772393e-01, 9.605378e-01,
1.600000e+00	1.186710e+00, 6.968523e-02, 1.203882e-01, 1.477197e+00, 2.688020e-01, 6.012478e-01, 3.610589e-01, 3.978833e-02, 2.623096e-01, 1.820788e-01, 1.314089e-01, 5.570921e-01, 6.283508e-01, 1.075449e-01, 8.169834e-01, 3.966278e-01, 7.500738e-01, 2.790708e-02, 1.127247e-01, 9.584734e-01,
1.800000e+00	1.247349e+00, 9.572640e-02, 6.938487e-02, 1.476099e+00, 2.168482e-01, 4.697090e-01, 3.173812e-01, 2.904923e-02, 1.787873e-01, 1.525683e-01, 2.369568e-01, 6.046639e-01, 6.639978e-01, 9.699110e-02, 9.932082e-01, 3.052702e-01, 6.130986e-01, 1.529614e-02, 7.850301e-02, 8.013396e-01,
2.000000e+00	1.137315e+00, 1.592187e-01, 3.548024e-02, 1.302205e+00, 2.403768e-01, 4.711724e-01, 1.947848e-01, 6.527041e-02, 1.677125e-01, 1.372081e-01, 2.978474e-01, 5.632643e-01, 6.415393e-01, 9.677999e-02, 9.529272e-01, 2.460930e-01, 7.681752e-01, 9.087326e-03, 4.137094e-02, 8.908507e-01,
0.000000e+00	2.445671e+00, 3.440051e+00, 1.035058e+00, 2.395092e+00, 1.341153e+00, 2.981812e+00, 9.510978e-01, 1.228989e+00, 2.033690e+00, 4.368648e-01, 1.415829e+00, 1.724707e+00, 2.031262e-01, 2.681746e+00, 1.173409e+00, 2.611089e+00, 2.771951e+00, 1.287582e+00, 2.452688e+00, 2.322776e+00,
2.000000e-01	1.787177e+00, 1.979517e+00, 8.945225e-01, 2.140764e+00, 1.267692e+00, 2.307563e+00, 1.039727e+00, 8.499602e-01, 2.625675e+00, 5.593166e-01, 1.290961e+00, 9.989890e-01, 1.072183e-01, 1.935733e+00, 7.734230e-01, 1.874289e+00, 1.971082e+00, 7.597606e-01, 1.637279e+00, 9.827555e-01,
4.000000e-01	1.611489e+00, 1.204954e+00, 8.467066e-01, 2.702708e+00, 9.125823e-01, 2.410449e+00, 1.052540e+00, 4.928844e-01, 1.980032e+00, 5.525349e-01, 7.042930e-01, 8.986066e-01, 5.787432e-02, 1.108551e+00, 5.722749e-01, 1.282371e+00, 1.566274e+00, 5.232461e-01, 9.424696e-01, 8.104734e-01,
6.000000e-01	1.431225e+00, 9.271299e-01, 6.328130e-01, 2.201288e+00, 8.452208e-01, 2.009442e+00, 1.068251e+00, 3.040194e-01, 2.359168e+00, 6.842662e-01, 5.736108e-01, 7.707732e-01, 3.707666e-02, 1.033072e+00, 4.085144e-01, 1.123837e+00, 1.295889e+00, 2.942062e-01, 7.865249e-01, 8.701895e-01,
8.000000e-01	1.608332e+00, 6.510760e-01, 7.247015e-01, 2.129648e+00, 5.758906e-01, 1.666946e+00, 8.485279e-01, 1.429536e-01, 1.968479e+00, 5.704088e-01, 3.840993e-01, 6.025476e-01, 2.092989e-02, 7.302487e-01, 2.865327e-01, 7.236822e-01, 9.535298e-01, 1.595711e-01, 4.282120e-01, 9.125120e-01,
1.000000e+00	1.373735e+00, 3.591320e-01, 8.071353e-01, 2.210528e+00, 4.121686e-01, 1.733124e+00, 6.098795e-01, 9.222806e-02, 1.442405e+00, 5.766063e-01, 2.797565e-01, 6.704550e-01, 7.002923e-02, 5.815346e-01, 1.852522e-01, 5.581244e-01, 7.341413e-01, 8.373748e-02, 3.264240e-01, 8.354293e-01,
1.200000e+00	1.208047e+00, 2.238240e-01, 5.101281e-01, 2.704357e+00, 4.188729e-01, 1.445436e+00, 3.829320e-01, 5.362134e-02, 9.628538e-01, 3.293506e-01, 1.824256e-01, 5.517030e-01, 2.503927e-01, 3.309159e-01, 1.149184e-01, 4.027776e-01, 6.871666e-01, 4.740875e-02, 1.922461e-01, 8.260505e-01,
1.400000e+00	1.345448e+00, 2.005012e-01, 5.705486e-01, 2.014892e+00, 3.178312e-01, 1.392398e+00, 3.035585e-01, 3.007902e-02, 7.121856e-01, 2.477982e-01, 1.450722e-01, 6.619996e-01, 3.541833e-01, 2.851909e-01, 1.108123e-01, 2.949173e-01, 7.895776e-01, 3.184368e-02, 9.088616e-02, 8.436748e-01,
1.600000e+00	1.521059e+00, 1.314398e-01, 3.622946e-01, 2.069008e+00, 2.696214e-01, 1.031395e+00, 1.875968e-01, 1.643341e-02, 6.989002e-01, 1.743403e-01, 9.600918e-02, 5.859174e-01, 5.087286e-01, 1.412202e-01, 2.692082e-01, 2.181457e-01, 8.154555e-01, 1.725887e-02, 6.710958e-02, 9.285645e-01,
1.800000e+00	1.132877e+00, 9.501404e-02, 2.275954e-01, 2.467713e+00, 1.675187e-01, 9.168246e-01, 1.463633e-01, 1.011536e-02, 5.203023e-01, 1.154809e-01, 9.042967e-02, 6.733425e-01, 5.594845e-01, 1.024612e-01, 4.628198e-01, 1.693887e-01, 7.789788e-01, 8.759174e-03, 3.747676e-02, 9.945156e-01,
2.000000e+00	1.060698e+00, 8.579392e-02, 1.359715e-01, 2.356744e+00, 1.740398e-01, 6.743206e-01, 1.084744e-01, 5.084469e-03, 4.339679e-01, 9.519916e-02, 9.357262e-02, 6.214566e-01, 5.608361e-01, 9.247211e-02, 6.941266e-01, 1.161014e-01, 7.810838e-01, 4.657090e-03, 2.513849e-02, 1.044603e+00,
0.000000e+00	1.630704e+00, 5.439495e-01, 6.441400e-01, 5.557528e-02, 1.936565e+00, 2.987480e+00, 2.373224e+00, 3.099876e+00, 1.082827e+00, 8.519120e-02, 7.246556e-02, 1.938030e+00, 3.049049e+00, 2.926899e-01, 8.559067e-01, 2.999587e+00, 2.143551e+00, 8.345396e-01, 2.317370e+00, 1.583976e+00,
2.000000e-01	1.389900e+00, 4.478841e-01, 5.298272e-01, 3.389781e-02, 1.711189e+00, 2.288219e+00, 2.018513e+00, 2.123121e+00, 1.223584e+00, 2.852633e-01, 1.067259e-01, 1.176197e+00, 1.818149e+00, 5.030815e-01, 4.956558e-01, 2.424317e+00, 2.004785e+00, 4.764643e-01, 1.485683e+00, 1.257275e+00,
4.000000e-01	1.130749e+00, 2.376153e-01, 5.607163e-01, 3.274599e-02, 1.100439e+00, 2.027318e+00, 1.744099e+00, 1.600394e+00, 1.669513e+00, 4.347182e-01, 1.247091e-01, 9.728503e-01, 8.656505e-01, 4.858891e-01, 3.464711e-01, 1.848046e+00, 1.610569e+00, 3.395417e-01, 1.089183e+00, 7.459543e-01,
6.000000e-01	1.320370e+00, 1.647805e-01, 6.953649e-01, 6.107084e-02, 1.133490e+00, 2.330771e+00, 1.695990e+00, 1.248087e+00, 1.766197e+00, 5.174724e-01, 9.989749e-02, 8.036458e-01, 5.694714e-01, 5.752979e-01, 2.390823e-01, 2.040180e+00, 1.231522e+00, 1.462452e-01, 8.519075e-01, 5.918369e-01,
8.000000e-01	1.285813e+00, 1.393576e-01, 5.963042e-01, 1.981754e-01, 9.748556e-01, 1.857258e+00, 1.353608e+00, 1.220513e+00, 1.479866e+00, 4.656234e-01, 7.518057e-02, 7.038449e-01, 3.666701e-01, 5.685091e-01, 1.500325e-01, 1.822300e+00, 1.209275e+00, 9.559199e-02, 6.893103e-01, 6.032361e-01,
1.000000e+00	1.266852e+00, 9.323149e-02, 5.268820e-01, 5.343382e-01, 8.230713e-01, 2.332237e+00, 1.433448e+00, 1.068274e+00, 1.355176e+00, 4.744808e-01, 4.749329e-02, 8.138681e-01, 2.559775e-01, 6.730389e-01, 1.312656e-01, 1.484771e+00, 1.009690e+00, 4.654413e-02, 4.458667e-01, 7.557142e-01,
1.200000e+00	1.385713e+00, 7.265449e-02, 5.964981e-01, 1.007636e+00, 5.345119e-01, 1.675055e+00, 1.378220e+00, 1.013565e+00, 7.493150e-01, 4.482611e-01, 5.096942e-02, 6.700449e-01, 2.209637e-01, 4.498944e-01, 8.877497e-02, 9.525962e-01, 9.780562e-01, 2.496592e-02, 5.163923e-01, 7.517154e-01,
1.400000e+00	1.141886e+00, 4.587912e-02, 5.495090e-01, 1.225977e+00, 4.906746e-01, 1.622734e+00, 9.657101e-01, 6.859529e-01, 8.940762e-01, 3.993027e-01, 3.171836e-02, 6.771213e-01, 3.103659e-01, 4.229104e-01, 5.539716e-02, 6.914519e-01, 1.005636e+00, 1.678744e-02, 3.179879e-01, 7.247127e-01,
1.600000e+00	1.364720e+00, 3.083691e-02, 2.744009e-01, 1.281656e+00, 3.950403e-01, 1.300511e+00, 8.408970e-01, 4.913151e-01, 6.366412e-01, 3.213033e-01, 2.683995e-02, 6.343098e-01, 5.601668e-01, 2.882587e-01, 6.358629e-02, 5.935120e-01, 1.066311e+00, 1.031790e-02, 2.002919e-01, 7.977340e-01,
1.800000e+00	1.024932e+00, 2.666234e-02, 2.045167e-01, 1.503386e+00, 2.322339e-01, 1.177692e+00, 5.114782e-01, 2.216636e-01, 5.489970e-01, 1.782622e-01, 2.093103e-02, 5.970735e-01, 4.303257e-01, 2.136410e-01, 1.191146e-01, 4.969977e-01, 6.997144e-01, 6.413013e-03, 1.347542e-01, 9.535078e-01,
2.000000e+00	1.160039e+00, 2.005334e-02, 1.225206e-01, 1.663348e+00, 2.604301e-01, 8.847898e-01, 4.037292e-01, 1.407439e-01, 3.497735e-01, 1.618795e-01, 2.462741e-02, 5.309673e-01, 5.854431e-01, 1.624223e-01, 3.012680e-01, 3.267628e-01, 8.387808e-01, 2.912281e-03, 8.426360e-02, 8.377693e-01,
0.000000e+00	9.280493e-01, 9.493259e-01, 3.159707e+00, 1.277161e-01, 5.284467e-01, 2.426058e+00, 9.402793e-01, 1.456961e+00, 1.143131e+00, 7.438880e-01, 1.036864e+00, 1.808718e-01, 1.865777e+00, 3.075950e+00, 2.252519e-01, 1.621440e+00, 3.422292e-02, 1.014001e+00, 1.637993e+00, 2.567796e-02,
2.000000e-01	9.319826e-01, 6.442731e-01, 2.336745e+00, 5.274500e-01, 5.716289e-01, 1.610261e+00, 9.331672e-01, 1.116966e+00, 1.066998e+00, 4.254117e-01, 6.204122e-01, 3.088820e-01, 1.372879e+00, 1.819912e+00, 1.490574e-01, 9.997968e-01, 2.835946e-01, 5.433456e-01, 1.223989e+00, 4.212841e-01,
4.000000e-01	9.859212e-01, 3.912369e-01, 1.074146e+00, 9.940148e-01, 4.620506e-01, 1.451532e+00, 7.029914e-01, 9.159613e-01, 6.526787e-01, 3.605835e-01, 4.082991e-01, 4.638050e-01, 1.130558e+00, 7.516382e-01, 1.147937e-01, 8.094357e-01, 4.755788e-01, 3.550519e-01, 7.428907e-01, 6.205435e-01,
6.000000e-01	8.709356e-01, 3.329046e-01, 6.693056e-01, 1.207933e+00, 4.114240e-01, 1.117759e+00, 5.535349e-01, 6.483357e-01, 5.972870e-01, 2.053358e-01, 3.734560e-01, 5.178633e-01, 9.070271e-01, 5.367528e-01, 1.491813e-01, 6.358104e-01, 6.591958e-01, 1.725621e-01, 4.090682e-01, 7.385779e-01,
8.000000e-01	8.337098e-01, 2.027784e-01, 4.318764e-01, 1.348454e+00, 3.457130e-01, 9.629724e-01, 3.226486e-01, 4.639190e-01, 3.934519e-01, 1.423787e-01, 2.320553e-01, 4.817364e-01, 7.290368e-01, 3.027049e-01, 3.189152e-01, 3.750112e-01, 7.989472e-01, 9.787151e-02, 2.707343e-01, 7.941551e-01,
1.000000e+00	9.839415e-01, 1.439932e-01, 2.308986e-01, 1.214635e+00, 2.479928e-01, 5.989012e-01, 2.599623e-01, 2.787809e-01, 2.985357e-01, 9.881092e-02, 2.016605e-01, 4.787515e-01, 6.766805e-01, 2.387417e-01, 5.436090e-01, 3.234377e-01, 8.076537e-01, 6.398041e-02, 1.652575e-01, 9.496483e-01,
1.200000e+00	9.708941e-01, 1.091993e-01, 1.657453e-01, 1.132089e+00, 1.849165e-01, 7.571693e-01, 2.081387e-01, 2.593587e-01, 2.255097e-01, 9.057102e-02, 2.201438e-01, 5.310056e-01, 5.593187e-01, 1.646257e-01, 9.179085e-01, 2.767534e-01, 9.347624e-01, 3.009574e-02, 6.871469e-02, 7.275478e-01,
1.400000e+00	9.354525e-01, 1.259432e-01, 9.193690e-02, 9.660982e-01, 1.639084e-01, 4.736135e-01, 1.415114e-01, 4.337261e-01, 1.516269e-01, 7.820024e-02, 2.777941e-01, 6.431162e-01, 6.752740e-01, 1.538107e-01, 6.740000e-01, 1.801073e-01, 7.390190e-01, 2.125783e-02, 5.568426e-02, 9.716855e-01,
1.600000e+00	1.126141e+00, 1.692162e-01, 6.227514e-02, 8.074135e-01, 1.367190e-01, 4.981930e-01, 9.978599e-02, 5.226088e-01, 1.473289e-01, 6.975339e-02, 3.718226e-01, 6.052421e-01, 6.762369e-01, 1.012239e-01, 1.030552e+00, 1.259373e-01, 6.981265e-01, 1.173959e-02, 3.417583e-02, 1.050264e+00,
1.800000e+00	1.236528e+00, 1.658624e-01, 3.358471e-02, 1.024980e+00, 1.054830e-01, 4.045707e-01, 7.462639e-02, 5.477922e-01, 1.111162e-01, 4.707578e-02, 4.572855e-01, 6.488037e-01, 6.484090e-01, 7.859504e-02, 9.622138e-01, 1.035454e-01, 6.716934e-01, 7.371153e-03, 1.825023e-02, 8.180123e-01,
2.000000e+00	9.850460e-01, 2.479098e-01, 2.151859e-02, 1.161186e+00, 8.108914e-02, 2.889215e-01, 5.528970e-02, 3.837304e-01, 8.600821e-02, 3.990336e-02, 6.677433e-01, 5.513043e-01, 7.746936e-01, 6.490761e-02, 1.048294e+00, 6.197714e-02, 7.294127e-01, 7.591066e-03, 1.364448e-02, 9.422278e-01,
0.000000e+00	1.977537e+00, 2.693470e+00, 6.952902e-01, 9.938612e-01, 1.828006e+00, 8.473978e-01, 2.604481e+00, 2.307047e-01, 3.646085e+00, 2.188810e+00, 1.684687e+00, 1.415885e+00, 2.543079e+00, 7.853698e-01, 1.954820e+00, 1.405785e+00, 2.242491e+00, 1.543812e+00, 1.807343e+00, 9.894091e-01,
2.000000e-01	1.923224e+00, 2.190422e+00, 7.373249e-01, 7.260453e-01, 1.627979e+00, 1.210914e+00, 2.372597e+00, 4.267473e-01, 2.603652e+00, 1.793260e+00, 1.681817e+00, 1.106584e+00, 1.621546e+00, 8.032701e-01, 1.450663e+00, 1.369515e+00, 1.383838e+00, 1.039940e+00, 1.376652e+00, 6.498621e-01,
4.000000e-01	1.440543e+00, 1.415923e+00, 8.128729e-01, 6.226850e-01, 1.429862e+00, 1.150335e+00, 1.793298e+00, 6.582411e-01, 2.049410e+00, 1.439516e+00, 1.590292e+00, 6.487757e-01, 9.428488e-01, 6.422069e-01, 8.767326e-01, 1.369751e+00, 1.027152e+00, 8.811410e-01, 8.831190e-01, 6.742631e-01,
6.000000e-01	1.214534e+00, 1.355293e+00, 7.448841e-01, 4.942382e-01, 1.147641e+00, 8.218120e-01, 1.680570e+00, 8.907977e-01, 1.493857e+00, 1.010964e+00, 1.137993e+00, 4.022479e-01, 6.352224e-01, 4.954203e-01, 7.010766e-01, 1.253783e+00, 1.034713e+00, 6.133320e-01, 5.944587e-01, 6.932270e-01,
8.000000e-01	1.062818e+00, 8.065560e-01, 6.986759e-01, 5.672324e-01, 1.100230e+00, 9.532569e-01, 1.895683e+00, 8.232821e-01, 1.218097e+00, 6.846874e-01, 9.248514e-01, 3.562425e-01, 3.103241e-01, 3.777776e-01, 6.637390e-01, 1.127081e+00, 1.033076e+00, 4.474420e-01, 4.543987e-01, 7.986130e-01,
1.000000e+00	1.146041e+00, 5.148882e-01, 7.090352e-01, 8.751876e-01, 9.149662e-01, 1.008387e+00, 1.103408e+00, 8.369999e-01, 1.055677e+00, 6.422479e-01, 7.671302e-01, 4.871595e-01, 4.130210e-01, 4.428703e-01, 6.042962e-01, 9.510714e-01, 1.148918e+00, 2.353844e-01, 4.822830e-01, 8.204380e-01,
1.200000e+00	1.243066e+00, 4.245035e-01, 3.981666e-01, 1.179201e+00, 5.923035e-01, 1.297732e+00, 1.127056e+00, 6.103045e-01, 8.181040e-01, 5.257889e-01, 5.357242e-01, 5.158403e-01, 3.204955e-01, 3.754348e-01, 6.819087e-01, 8.458356e-01, 1.024565e+00, 1.616955e-01, 2.472697e-01, 8.154964e-01,
1.400000e+00	1.088861e+00, 3.169636e-01, 3.329555e-01, 1.205487e+00, 4.905093e-01, 8.558412e-01, 8.152321e-01, 3.498049e-01, 6.200105e-01, 3.994555e-01, 4.139945e-01, 4.206306e-01, 4.206587e-01, 3.402557e-01, 7.360492e-01, 6.097881e-01, 7.041418e-01, 1.082634e-01, 2.189224e-01, 1.139911e+00,
1.600000e+00	1.142500e+00, 2.011514e-01, 2.108675e-01, 1.415130e+00, 4.615082e-01, 7.726835e-01, 5.037810e-01, 3.021011e-01, 4.021006e-01, 3.893617e-01, 3.764794e-01, 5.442205e-01, 5.802807e-01, 2.861118e-01, 5.703362e-01, 4.240267e-01, 8.295571e-01, 5.880991e-02, 1.340768e-01, 9.789511e-01,
1.800000e+00	1.261693e+00, 1.669023e-01, 1.053562e-01, 1.125338e+00, 2.716849e-01, 8.267220e-01, 3.927474e-01, 2.547008e-01, 3.772959e-01, 2.787532e-01, 3.783341e-01, 5.046311e-01, 6.519481e-01, 2.122600e-01, 8.504632e-01, 3.661988e-01, 7.346355e-01, 3.053930e-02, 7.391753e-02, 1.019371e+00,
2.000000e+00	1.213275e+00, 1.845643e-01, 8.340841e-02, 9.144911e-01, 3.031844e-01, 6.036506e-01, 2.607677e-01, 4.319517e-01, 2.737731e-01, 1.686252e-01, 3.884237e-01, 5.345590e-01, 6.744491e-01, 1.754626e-01, 1.027477e+00, 2.535175e-01, 7.924374e-01, 1.885890e-02, 5.062580e-02, 6.285791e-01,
0.000000e+00	8.416419e-01, 1.146480e+00, 1.902310e+00, 6.687117e-01, 1.915964e+00, 1.885811e+00, 8.287638e-01, 1.774574e+00, 1.729936e-01, 5.711068e-01, 3.849243e-01, 1.273206e+00, 3.034975e-01, 6.501790e-01, 2.470497e+00, 1.648753e+00, 1.263526e-01, 2.962719e+00, 7.576953e-01, 1.137829e+00,
2.000000e-01	8.024373e-01, 7.712697e-01, 9.942984e-01, 1.099659e+00, 1.802017e+00, 1.386062e+00, 1.022934e+00, 1.359165e+00, 1.770681e-01, 3.704564e-01, 7.303369e-01, 1.115378e+00, 4.360659e-01, 3.438009e-01, 1.941915e+00, 1.337812e+00, 5.389816e-01, 1.382318e+00, 5.958278e-01, 6.039045e-01,
4.000000e-01	6.845164e-01, 7.979599e-01, 7.210183e-01, 1.200031e+00, 1.749756e+00, 1.282408e+00, 1.099638e+00, 9.266866e-01, 1.408853e-01, 2.182817e-01, 9.190173e-01, 8.950421e-01, 4.955913e-01, 1.738528e-01, 1.401308e+00, 1.272416e+00, 7.567719e-01, 8.419727e-01, 5.335356e-01, 7.372555e-01,
6.000000e-01	7.900012e-01, 6.557853e-01, 4.644241e-01, 1.378136e+00, 1.339613e+00, 9.693986e-01, 9.493265e-01, 4.803832e-01, 1.670526e-01, 1.759580e-01, 9.677075e-01, 6.676348e-01, 4.735005e-01, 2.033352e-01, 8.431360e-01, 1.262306e+00, 9.596796e-01, 5.901326e-01, 4.909394e-01, 7.323122e-01,
8.000000e-01	7.036258e-01, 5.648767e-01, 2.459589e-01, 1.319751e+00, 1.202705e+00, 8.283171e-01, 1.010600e+00, 2.405143e-01, 1.404029e-01, 1.879665e-01, 8.161650e-01, 5.139162e-01, 6.009391e-01, 2.600773e-01, 9.035696e-01, 1.410240e+00, 9.816337e-01, 2.955999e-01, 4.031723e-01, 8.219603e-01,
1.000000e+00	8.917534e-01, 4.967536e-01, 1.570328e-01, 1.252766e+00, 8.746709e-01, 9.239247e-01, 1.030298e+00, 2.667811e-01, 1.177664e-01, 2.074253e-01, 7.165849e-01, 5.958804e-01, 5.772191e-01, 3.484349e-01, 8.434910e-01, 1.364995e+00, 1.188225e+00, 2.502440e-01, 4.455857e-01, 7.773523e-01,
1.200000e+00	9.290941e-01, 3.252107e-01, 9.746600e-02, 8.473103e-01, 7.159383e-01, 9.089784e-01, 9.404849e-01, 3.500380e-01, 1.175195e-01, 2.856985e-01, 5.740074e-01, 4.839886e-01, 7.003120e-01, 4.268754e-01, 7.826915e-01, 1.007191e+00, 1.101140e+00, 1.531569e-01, 3.798512e-01, 9.079864e-01,
1.400000e+00	8.773454e-01, 2.305510e-01, 6.410958e-02, 7.575996e-01, 5.050661e-01, 1.104150e+00, 7.920900e-01, 6.253079e-01, 1.022933e-01, 3.617535e-01, 4.551796e-01, 6.311266e-01, 5.833926e-01, 4.302838e-01, 6.357217e-01, 7.668506e-01, 1.278694e+00, 7.279780e-02, 2.917381e-01, 8.892226e-01,
1.600000e+00	1.147587e+00, 1.858648e-01, 3.345391e-02, 6.295322e-01, 4.319025e-01, 9.899856e-01, 5.832196e-01, 8.978525e-01, 8.665976e-02, 3.552225e-01, 3.772445e-01, 6.009211e-01, 6.589721e-01, 4.329254e-01, 5.355624e-01, 5.437997e-01, 1.125270e+00, 4.397166e-02, 2.130260e-01, 9.651872e-01,
1.800000e+00	1.144616e+00, 1.353412e-01, 2.229110e-02, 6.389110e-01, 3.711681e-01, 1.101684e+00, 4.214361e-01, 8.965428e-01, 7.463448e-02, 3.398819e-01, 3.602381e-01, 5.392837e-01, 5.672226e-01, 3.922362e-01, 4.897694e-01, 5.207478e-01, 7.984471e-01, 2.527891e-02, 1.269049e-01, 9.012585e-01,
2.000000e+00	1.096968e+00, 1.194059e-01, 1.372931e-02, 7.572540e-01, 2.810896e-01, 9.006503e-01, 2.876203e-01, 7.043852e-01, 6.049406e-02, 2.238136e-01, 2.559029e-01, 5.586491e-01, 5.702040e-01, 2.410728e-01, 6.725088e-01, 2.963761e-01, 8.173571e-01, 1.786953e-02, 7.892450e-02, 6.949546e-01,
0.000000e+00	2.804258e+00, 7.157330e-01, 2.580222e+00, 2.118056e+00, 3.003953e+00, 2.336223e+00, 1.341713e+00, 1.937037e+00, 2.771046e+00, 2.291588e+00, 2.318608e+00, 2.545750e+00, 2.373377e+00, 2.065027e+00, 2.163801e+00, 1.191970e-01, 1.156296e+00, 1.633287e+00, 2.050370e+00, 1.909350e+00,
2.000000e-01	2.003226e+00, 6.213589e-01, 1.753330e+00, 2.070201e+00, 2.957028e+00, 2.493311e+00, 1.220245e+00, 1.386383e+00, 2.414161e+00, 1.522253e+00, 2.189730e+00, 1.442295e+00, 1.067816e+00, 1.513088e+00, 1.563356e+00, 4.570117e-01, 1.004472e+00, 8.775221e-01, 1.166230e+00, 1.018343e+00,
4.000000e-01	1.602649e+00, 6.127816e-01, 1.408033e+00, 2.413238e+00, 1.945241e+00, 2.328627e+00, 9.970336e-01, 6.184279e-01, 2.650231e+00, 1.124023e+00, 1.699790e+00, 7.690997e-01, 7.281714e-01, 1.052480e+00, 1.172965e+00, 6.547818e-01, 1.112579e+00, 6.788810e-01, 6.468060e-01, 7.005980e-01,
6.000000e-01	1.759201e+00, 4.640676e-01, 1.019721e+00, 2.173870e+00, 1.505116e+00, 2.406021e+00, 6.125569e-01, 3.839925e-01, 2.171833e+00, 9.068869e-01, 1.588421e+00, 5.480271e-01, 4.338470e-01, 8.621662e-01, 8.669472e-01, 7.988022e-01, 1.230827e+00, 7.194178e-01, 3.986304e-01, 8.022952e-01,
8.000000e-01	1.606598e+00, 3.838340e-01, 8.625735e-01, 1.982939e+00, 1.375161e+00, 2.017834e+00, 5.348917e-01, 2.257938e-01, 1.427612e+00, 8.473143e-01, 1.118319e+00, 3.517552e-01, 3.691518e-01, 5.890437e-01, 4.854929e-01, 1.094239e+00, 1.280817e+00, 5.154975e-01, 3.084492e-01, 6.474494e-01,
1.000000e+00	1.233496e+00, 2.478876e-01, 9.057172e-01, 1.957401e+00, 1.149465e+00, 1.767396e+00, 6.557817e-01, 1.220352e-01, 1.124855e+00, 7.741169e-01, 8.664923e-01, 3.103320e-01, 5.053727e-01, 5.621164e-01, 3.601247e-01, 1.257932e+00, 1.185251e+00, 4.127133e-01, 2.676854e-01, 9.182324e-01,
1.200000e+00	1.526984e+00, 1.565548e-01, 5.970956e-01, 1.293579e+00, 9.649575e-01, 1.590005e+00, 4.888236e-01, 5.502605e-02, 8.636169e-01, 5.318614e-01, 5.900263e-01, 4.329334e-01, 5.085825e-01, 5.530345e-01, 2.535164e-01, 7.942579e-01, 1.005393e+00, 1.846761e-01, 2.499538e-01, 1.052376e+00,
1.400000e+00	1.640232e+00, 9.978527e-02, 3.833927e-01, 1.095114e+00, 7.465207e-01, 1.416444e+00, 4.976705e-01, 4.642117e-02, 6.628808e-01, 5.053530e-01, 3.648707e-01, 4.872062e-01, 5.655352e-01, 5.173697e-01, 1.504277e-01, 6.547095e-01, 1.027978e+00, 1.159085e-01, 1.566746e-01, 9.618046e-01,
1.600000e+00	1.234393e+00, 7.868924e-02, 2.788262e-01, 1.006305e+00, 5.762813e-01, 1.358943e+00, 3.821770e-01, 1.073237e-01, 4.929262e-01, 4.791527e-01, 3.028324e-01, 5.370841e-01, 5.238115e-01, 4.454815e-01, 1.045559e-01, 5.053230e-01, 9.148822e-01, 6.489283e-02, 1.257950e-01, 8.750554e-01,
1.800000e+00	1.137446e+00, 5.273701e-02, 1.863571e-01, 7.196075e-01, 3.696450e-01, 1.292986e+00, 2.647732e-01, 3.253397e-01, 3.956758e-01, 3.987642e-01, 2.022578e-01, 5.103125e-01, 5.002018e-01, 3.210228e-01, 1.107677e-01, 3.981814e-01, 9.497309e-01, 3.837462e-02, 7.521028e-02, 7.401430e-01,
2.000000e+00	1.279241e+00, 4.280589e-02, 1.145981e-01, 7.249509e-01, 4.279686e-01, 1.130438e+00, 1.937089e-01, 5.689700e-01, 3.080515e-01, 2.781471e-01, 1.495928e-01, 5.341322e-01, 4.908482e-01, 2.844380e-01, 1.648764e-01, 2.348206e-01, 7.960600e-01, 1.671003e-02, 6.138819e-02, 8.699436e-01,
0.000000e+00	9.966861e-01, 1.450947e+00, 1.580530e+00, 4.862732e-01, 1.701652e+00, 1.275304e+00, 8.413975e-02, 1.239495e+00, 1.708237e-01, 1.038609e+00, 2.313712e+00, 3.007925e+00, 1.658622e+00, 1.289703e+00, 2.704761e+00, 2.623738e+00, 2.253642e+00, 2.082846e+00, 1.699744e+00, 6.016231e-01,
2.000000e-01	1.230696e+00, 1.232667e+00, 9.611933e-01, 3.503512e-01, 1.882292e+00, 1.600531e+00, 4.135030e-01, 1.235114e+00, 6.460734e-01, 9.494753e-01, 2.151621e+00, 1.575731e+00, 1.260586e+00, 1.209321e+00, 2.099216e+00, 2.760610e+00, 1.777280e+00, 9.941184e-01, 1.463590e+00, 3.472210e-01,
4.000000e-01	1.013062e+00, 1.141509e+00, 6.054129e-01, 3.178509e-01, 1.437477e+00, 1.620356e+00, 5.358004e-01, 8.988664e-01, 9.410886e-01, 7.810950e-01, 1.848031e+00, 1.026907e+00, 6.795675e-01, 8.236432e-01, 1.450804e+00, 2.183127e+00, 1.398803e+00, 7.037238e-01, 9.495782e-01, 2.423293e-01,
6.000000e-01	8.646768e-01, 8.952235e-01, 4.966161e-01, 2.572888e-01, 1.313861e+00, 1.827498e+00, 7.478687e-01, 8.387434e-01, 1.050563e+00, 1.087129e+00, 1.604012e+00, 6.264521e-01, 3.831221e-01, 7.870412e-01, 9.357250e-01, 1.645117e+00, 1.351839e+00, 7.447050e-01, 5.701602e-01, 4.412672e-01,
8.000000e-01	1.002479e+00, 4.866810e-01, 5.194309e-01, 1.869132e-01, 1.059279e+00, 1.237459e+00, 9.056468e-01, 1.056229e+00, 1.086491e+00, 8.284634e-01, 1.252768e+00, 3.836185e-01, 3.185187e-01, 7.269053e-01, 6.580158e-01, 1.682833e+00, 1.381233e+00, 5.644881e-01, 5.766064e-01, 7.623462e-01,
1.000000e+00	8.238298e-01, 4.778172e-01, 3.268492e-01, 3.091365e-01, 8.354417e-01, 1.744618e+00, 1.224910e+00, 9.445617e-01, 8.406025e-01, 7.769911e-01, 9.304858e-01, 2.750159e-01, 2.531657e-01, 6.353031e-01, 3.645697e-01, 1.330970e+00, 1.277136e+00, 4.803889e-01, 4.805737e-01, 8.686828e-01,
1.200000e+00	1.151582e+00, 2.989767e-01, 2.284535e-01, 4.776714e-01, 9.351710e-01, 1.667864e+00, 1.025984e+00, 9.286832e-01, 5.445874e-01, 6.066355e-01, 5.965711e-01, 4.489955e-01, 3.182244e-01, 5.346307e-01, 3.351697e-01, 8.468095e-01, 1.018356e+00, 3.144897e-01, 3.717831e-01, 8.275470e-01,
1.400000e+00	1.032038e+00, 2.423485e-01, 1.498299e-01, 9.569460e-01, 5.221711e-01, 1.454171e+00, 7.835916e-01, 9.242104e-01, 5.026696e-01, 4.028027e-01, 3.975211e-01, 4.060039e-01, 4.113843e-01, 3.949292e-01, 2.484595e-01, 6.620431e-01, 9.629505e-01, 1.586314e-01, 2.983635e-01, 8.463054e-01,
1.600000e+00	1.163049e+00, 1.562459e-01, 1.037703e-01, 1.148060e+00, 5.095166e-01, 1.313361e+00, 5.546494e-01, 7.330223e-01, 3.273449e-01, 3.796031e-01, 3.688051e-01, 4.655541e-01, 4.503473e-01, 3.951653e-01, 2.500243e-01, 4.772174e-01, 8.058108e-01, 8.092949e-02, 1.821755e-01, 8.051102e-01,
1.800000e+00	1.212629e+00, 7.886233e-02, 6.160403e-02, 1.268095e+00, 4.234316e-01, 1.029172e+00, 3.730718e-01, 4.298419e-01, 2.784633e-01, 2.814690e-01, 1.877821e-01, 5.369179e-01, 5.491309e-01, 2.229485e-01, 2.908013e-01, 4.203614e-01, 8.433013e-01, 4.962500e-02, 1.235694e-01, 9.261751e-01,
2.000000e+00	1.070144e+00, 6.428345e-02, 3.879441e-02, 1.381717e+00, 2.790730e-01, 6.637444e-01, 2.797073e-01, 2.350191e-01, 2.274254e-01, 1.792851e-01, 1.650024e-01, 6.553362e-01, 5.691224e-01, 2.056140e-01, 5.337430e-01, 3.224152e-01, 7.883967e-01, 3.001491e-02, 5.743983e-02, 8.617621e-01,
0.000000e+00	1.094395e+00, 2.018012e-01, 1.334603e+00, 1.275619e+00, 2.168866e+00, 2.143669e+00, 2.712473e+00, 2.744178e-02, 2.374750e-01, 2.131525e+00, 1.800013e-01, 2.916192e-01, 1.755087e-01, 2.118820e+00, 1.501487e+00, 1.609695e+00, 9.993089e-01, 2.978163e+00, 6.231004e-01, 1.748469e-01,
2.000000e-01	9.915479e-01, 2.320807e-01, 8.463554e-01, 1.160010e+00, 2.295719e+00, 1.897287e+00, 2.326582e+00, 5.102114e-02, 1.677971e-01, 1.482088e+00, 4.710264e-01, 4.236888e-01, 2.921332e-01, 1.389898e+00, 1.060889e+00, 1.757768e+00, 1.217998e+00, 1.404117e+00, 4.411729e-01, 5.404557e-01,
4.000000e-01	7.274633e-01, 2.615620e-01, 4.498608e-01, 9.092664e-01, 2.235356e+00, 1.955236e+00, 1.754681e+00, 1.974842e-01, 1.608235e-01, 8.380214e-01, 4.647259e-01, 5.249610e-01, 4.747797e-01, 8.281270e-01, 6.632528e-01, 1.506134e+00, 1.173866e+00, 9.463770e-01, 4.132046e-01, 6.310925e-01,
6.000000e-01	9.557007e-01, 2.004707e-01, 2.550629e-01, 7.715305e-01, 1.654443e+00, 1.642644e+00, 1.626061e+00, 4.523345e-01, 1.214019e-01, 6.208984e-01, 3.622431e-01, 4.989047e-01, 4.960611e-01, 4.594775e-01, 4.727873e-01, 1.611312e+00, 9.956302e-01, 5.524237e-01, 4.945485e-01, 6.966802e-01,
8.000000e-01	8.216835e-01, 1.358448e-01, 1.673883e-01, 5.980741e-01, 1.278670e+00, 1.601644e+00, 1.530145e+00, 6.616502e-01, 1.076714e-01, 6.695551e-01, 2.619257e-01, 5.353859e-01, 5.577852e-01, 5.853834e-01, 3.579551e-01, 1.489435e+00, 1.171612e+00, 3.051451e-01, 4.226028e-01, 7.055409e-01,
1.000000e+00	9.076531e-01, 9.002471e-02, 1.006338e-01, 4.314304e-01, 1.106250e+00, 1.411545e+00, 1.519327e+00, 6.734985e-01, 9.935196e-02, 5.950634e-01, 1.733905e-01, 5.945118e-01, 5.431957e-01, 4.565546e-01, 2.318615e-01, 1.470186e+00, 1.024681e+00, 1.545384e-01, 4.112700e-01, 9.053135e-01,
1.200000e+00	9.451426e-01, 5.786963e-02, 5.568299e-02, 4.868716e-01, 9.311791e-01, 1.508765e+00, 1.148948e+00, 9.224672e-01, 9.027257e-02, 5.974907e-01, 1.231669e-01, 5.351532e-01, 5.183707e-01, 4.611962e-01, 2.027681e-01, 1.094470e+00, 1.130513e+00, 9.871231e-02, 4.258751e-01, 9.169975e-01,
1.400000e+00	1.199179e+00, 4.872677e-02, 3.972442e-02, 4.244414e-01, 7.945665e-01, 1.406467e+00, 1.030391e+00, 1.015001e+00, 8.870517e-02, 4.882868e-01, 1.019392e-01, 6.260187e-01, 5.862197e-01, 4.274698e-01, 1.339077e-01, 9.351213e-01, 1.107641e+00, 5.265396e-02, 3.694629e-01, 9.527862e-01,
1.600000e+00	9.780148e-01, 3.539515e-02, 2.226529e-02, 5.824881e-01, 5.515409e-01, 1.349899e+00, 8.343245e-01, 9.103285e-01, 8.951689e-02, 4.979881e-01, 7.499364e-02, 7.288497e-01, 6.079880e-01, 4.336601e-01, 1.114845e-01, 6.976172e-01, 8.908502e-01, 3.479118e-02, 2.225791e-01, 7.485615e-01,
1.800000e+00	1.183834e+00, 2.345629e-02, 1.272557e-02, 1.001821e+00, 4.069285e-01, 1.154209e+00, 5.947331e-01, 8.869827e-01, 5.583426e-02, 3.106472e-01, 5.760119e-02, 5.872893e-01, 5.653618e-01, 3.469274e-01, 1.587687e-01, 4.509031e-01, 9.517074e-01, 1.846781e-02, 1.445683e-01, 8.898870e-01,
2.000000e+00	1.075403e+00, 2.257057e-02, 7.175476e-03, 1.227126e+00, 3.124457e-01, 8.663172e-01, 4.730101e-01, 6.833049e-01, 5.354624e-02, 2.122039e-01, 5.206712e-02, 6.587334e-01, 5.784828e-01, 2.217597e-01, 2.998116e-01, 3.706623e-01, 7.130147e-01, 8.896113e-03, 1.024059e-01, 9.877700e-01,
0.000000e+00	2.780281e+00, 2.216618e+00, 1.317081e+00, 1.402841e+00, 1.153032e+00, 2.305883e-01, 2.013168e+00, 1.324029e-01, 1.106283e+00, 6.625631e-01, 2.828408e+00, 9.726793e-01, 2.564918e+00, 1.911603e+00, 2.785179e-01, 2.345070e+00, 9.586463e-01, 3.382758e-01, 1.893003e+00, 2.176561e-01,
2.000000e-01	2.039541e+00, 1.675303e+00, 8.957675e-01, 8.705963e-01, 1.130003e+00, 4.398797e-01, 2.113494e+00, 2.293510e-01, 9.357190e-01, 4.228821e-01, 1.991286e+00, 6.451090e-01, 1.428489e+00, 1.196037e+00, 5.874351e-01, 1.916869e+00, 1.065418e+00, 3.988538e-01, 1.333816e+00, 4.170623e-01,
4.000000e-01	1.845992e+00, 1.032355e+00, 6.172688e-01, 8.860971e-01, 8.625689e-01, 6.544740e-01, 1.845638e+00, 4.255149e-01, 6.207117e-01, 3.267110e-01, 1.457181e+00, 4.053547e-01, 8.775036e-01, 1.018467e+00, 8.450670e-01, 1.693878e+00, 1.141637e+00, 4.426047e-01, 7.748913e-01, 6.450638e-01,
6.000000e-01	1.822140e+00, 7.473487e-01, 3.519243e-01, 6.429283e-01, 6.141898e-01, 7.915828e-01, 1.740400e+00, 7.194049e-01, 5.263247e-01, 3.226422e-01, 1.005173e+00, 2.341593e-01, 7.034302e-01, 6.849930e-01, 9.500618e-01, 9.134821e-01, 1.154688e+00, 3.723351e-01, 6.476038e-01, 9.360212e-01,
8.000000e-01	1.801802e+00, 6.527262e-01, 2.307698e-01, 4.690022e-01, 5.798132e-01, 7.699557e-01, 1.119360e+00, 8.545459e-01, 4.415144e-01, 3.150881e-01, 8.630681e-01, 2.959575e-01, 6.316814e-01, 6.436081e-01, 8.132462e-01, 7.369593e-01, 1.032179e+00, 4.077347e-01, 4.331329e-01, 8.141421e-01,
1.000000e+00	1.455432e+00, 4.684131e-01, 1.433663e-01, 4.611530e-01, 4.590040e-01, 8.868310e-01, 1.114618e+00, 8.057661e-01, 3.388494e-01, 3.421118e-01, 9.490960e-01, 2.869703e-01, 5.490040e-01, 4.896629e-01, 1.197663e+00, 4.154465e-01, 1.118918e+00, 2.829963e-01, 2.504308e-01, 1.147936e+00,
1.200000e+00	1.367978e+00, 3.671869e-01, 9.688133e-02, 7.193726e-01, 3.062823e-01, 8.332907e-01, 6.745639e-01, 9.109906e-01, 2.671294e-01, 2.775379e-01, 7.869497e-01, 3.883368e-01, 5.120878e-01, 3.413454e-01, 8.296002e-01, 3.725788e-01, 8.913708e-01, 1.639829e-01, 1.525798e-01, 8.091029e-01,
1.400000e+00	1.474189e+00, 3.714973e-01, 4.712378e-02, 9.896030e-01, 2.866195e-01, 6.599167e-01, 3.904731e-01, 8.420491e-01, 1.529061e-01, 2.118897e-01, 8.252873e-01, 3.657350e-01, 5.694227e-01, 2.580022e-01, 9.895580e-01, 2.843926e-01, 7.894018e-01, 1.015334e-01, 8.173900e-02, 8.447923e-01,
1.600000e+00	1.250851e+00, 3.774098e-01, 3.523917e-02, 1.065737e+00, 2.111172e-01, 5.628634e-01, 3.073084e-01, 7.276120e-01, 1.335696e-01, 1.599778e-01, 8.382000e-01, 4.871232e-01, 6.301728e-01, 1.993218e-01, 1.144255e+00, 2.440454e-01, 6.368919e-01, 7.631926e-02, 5.930780e-02, 9.042888e-01,
1.800000e+00	1.396494e+00, 3.491327e-01, 2.149417e-02, 1.567025e+00, 1.757775e-01, 4.319825e-01, 2.283943e-01, 3.910076e-01, 9.942997e-02, 1.269351e-01, 7.283828e-01, 4.795544e-01, 5.544830e-01, 1.438624e-01, 1.014836e+00, 1.945717e-01, 6.275797e-01, 6.543972e-02, 4.609951e-02, 8.312899e-01,
2.000000e+00	1.027293e+00, 2.913861e-01, 1.072145e-02, 1.365112e+00, 1.609596e-01, 4.170232e-01, 1.481781e-01, 1.815161e-01, 8.573836e-02, 8.551745e-02, 8.637180e-01, 4.724001e-01, 5.358681e-01, 1.016072e-01, 1.072461e+00, 1.341327e-01, 7.370729e-01, 5.327858e-02, 2.290446e-02, 1.003569e+00,
0.000000e+00	1.890125e+00, 1.375205e+00, 2.945174e+00, 1.419882e+00, 2.188855e+00, 6.808268e-02, 3.118501e+00, 3.548049e+00, 2.608059e+00, 1.786610e+00, 2.885375e-01, 7.714206e-01, 8.945617e-01, 8.418232e-01, 4.362913e-01, 2.848435e+00, 2.421815e+00, 6.080713e-01, 6.928906e-01, 1.805319e+00,
2.000000e-01	2.063078e+00, 1.229233e+00, 1.855619e+00, 1.510584e+00, 2.030618e+00, 4.008747e-01, 2.034575e+00, 1.742639e+00, 3.198803e+00, 1.476439e+00, 2.869489e-01, 6.561549e-01, 5.873839e-01, 6.982935e-01, 6.686269e-01, 2.289798e+00, 1.931227e+00, 4.021465e-01, 6.123444e-01, 1.302255e+00,
4.000000e-01	1.580977e+00, 8.201863e-01, 1.436568e+00, 1.571760e+00, 1.669693e+00, 6.658529e-01, 2.108374e+00, 8.757325e-01, 2.771249e+00, 1.108328e+00, 3.366627e-01, 6.237689e-01, 3.148898e-01, 6.840021e-01, 9.638137e-01, 1.980716e+00, 1.577155e+00, 2.369311e-01, 4.644521e-01, 1.364956e+00,
6.000000e-01	1.653008e+00, 5.449612e-01, 1.304840e+00, 1.626119e+00, 1.367966e+00, 9.632177e-01, 1.745201e+00, 5.829961e-01, 1.984532e+00, 1.203513e+00, 3.862288e-01, 5.507275e-01, 1.973260e-01, 6.067429e-01, 8.857124e-01, 1.969600e+00, 1.415082e+00, 1.120401e-01, 4.010662e-01, 1.018529e+00,
8.000000e-01	1.659769e+00, 4.559544e-01, 1.045185e+00, 2.043391e+00, 6.960052e-01, 1.008360e+00, 1.382859e+00, 3.212719e-01, 1.854333e+00, 9.616875e-01, 5.047227e-01, 6.338127e-01, 1.538091e-01, 5.582232e-01, 7.899761e-01, 1.504928e+00, 9.225876e-01, 7.326663e-02, 5.086124e-01, 9.358234e-01,
1.000000e+00	1.659537e+00, 3.985980e-01, 9.068879e-01, 1.495157e+00, 7.141876e-01, 8.688731e-01, 1.544895e+00, 1.727725e-01, 1.374522e+00, 7.315704e-01, 4.718293e-01, 5.948775e-01, 2.061467e-01, 3.635833e-01, 7.631253e-01, 1.596541e+00, 9.034118e-01, 4.189076e-02, 3.810143e-01, 8.728493e-01,
1.200000e+00	1.158555e+00, 3.437557e-01, 7.259005e-01, 1.776267e+00, 6.355490e-01, 7.817391e-01, 1.077807e+00, 1.045734e-01, 6.866247e-01, 5.830126e-01, 4.527875e-01, 5.708505e-01, 3.125370e-01, 3.183389e-01, 8.674430e-01, 9.568684e-01, 8.019277e-01, 2.565246e-02, 3.559948e-01, 9.156010e-01,
1.400000e+00	1.517640e+00, 3.286277e-01, 5.758818e-01, 2.097111e+00, 4.344658e-01, 7.150566e-01, 9.964264e-01, 6.133831e-02, 1.009525e+00, 3.981212e-01, 5.314795e-01, 5.361542e-01, 4.893469e-01, 2.509404e-01, 8.008414e-01, 7.180656e-01, 7.841429e-01, 1.463503e-02, 3.188931e-01, 9.464615e-01,
1.600000e+00	1.171022e+00, 3.062682e-01, 3.261860e-01, 2.306714e+00, 4.531978e-01, 5.761156e-01, 7.987810e-01, 3.226215e-02, 6.500357e-01, 3.043792e-01, 5.317606e-01, 6.346172e-01, 4.361443e-01, 2.205312e-01, 9.432804e-01, 5.308909e-01, 8.114868e-01, 8.723617e-03, 1.959077e-01, 8.722966e-01,
1.800000e+00	1.077030e+00, 2.994767e-01, 2.550580e-01, 1.868031e+00, 2.652544e-01, 4.908192e-01, 5.041264e-01, 2.053635e-02, 4.519403e-01, 2.105899e-01, 6.631232e-01, 5.165891e-01, 5.102787e-01, 1.831835e-01, 1.015098e+00, 4.510593e-01, 8.027794e-01, 1.009398e-02, 1.339031e-01, 1.048151e+00,
2.000000e+00	9.856644e-01, 3.708191e-01, 1.416358e-01, 1.755619e+00, 2.463947e-01, 4.494791e-01, 3.707078e-01, 1.002720e-02, 3.470177e-01, 1.251211e-01, 6.138507e-01, 4.628089e-01, 5.247697e-01, 1.379460e-01, 1.035506e+00, 3.654408e-01, 7.892364e-01, 1.134067e-02, 6.972283e-02, 9.404751e-01,
0.000000e+00	4.686188e-01, 1.062761e+00, 1.544751e+00, 3.256942e+00, 1.139519e+00, 2.258606e+00, 1.998144e+00, 1.184252e+00, 1.040906e+00, 1.930937e+00, 2.161866e+00, 2.999061e+00, 2.849782e-01, 2.886827e+00, 2.126095e+00, 9.478757e-01, 1.797012e+00, 6.335327e-01, 2.295549e+00, 2.172938e+00,
2.000000e-01	5.899867e-01, 6.467958e-01, 9.370426e-01, 2.685635e+00, 1.062108e+00, 2.323671e+00, 1.311667e+00, 7.985436e-01, 1.083936e+00, 1.499292e+00, 2.064479e+00, 1.870683e+00, 1.297829e-01, 2.057875e+00, 1.824071e+00, 9.853067e-01, 1.437113e+00, 5.184436e-01, 1.270557e+00, 1.061825e+00,
4.000000e-01	5.857864e-01, 8.720626e-01, 8.496339e-01, 2.808008e+00, 8.601907e-01, 2.200987e+00, 1.310747e+00, 3.577489e-01, 1.445881e+00, 1.286880e+00, 1.425067e+00, 1.083276e+00, 7.493838e-02, 8.794433e-01, 1.252863e+00, 1.012800e+00, 8.233103e-01, 5.109883e-01, 9.126079e-01, 7.364719e-01,
6.000000e-01	7.154717e-01, 5.798817e-01, 8.173886e-01, 2.834773e+00, 6.388888e-01, 1.512631e+00, 1.067224e+00, 2.555599e-01, 1.036231e+00, 7.990680e-01, 1.489059e+00, 8.047167e-01, 1.958407e-01, 6.356493e-01, 7.287196e-01, 5.710496e-01, 5.611848e-01, 4.886693e-01, 4.978373e-01, 6.817641e-01,
8.000000e-01	8.224225e-01, 4.718552e-01, 6.464314e-01, 2.503938e+00, 5.419136e-01, 1.319372e+00, 7.219734e-01, 1.408208e-01, 7.722996e-01, 4.268737e-01, 1.157033e+00, 5.247151e-01, 3.125978e-01, 3.551942e-01, 5.806826e-01, 5.549166e-01, 4.670669e-01, 4.301801e-01, 3.649741e-01, 7.156734e-01,
1.000000e+00	7.384502e-01, 4.011729e-01, 4.160117e-01, 2.343568e+00, 4.333432e-01, 1.267309e+00, 4.378548e-01, 7.976548e-02, 5.781701e-01, 3.619373e-01, 7.424335e-01, 4.805476e-01, 4.457936e-01, 1.674323e-01, 5.945777e-01, 3.256431e-01, 5.099634e-01, 2.776401e-01, 1.780049e-01, 6.862906e-01,
1.200000e+00	9.531214e-01, 2.363178e-01, 2.619849e-01, 2.682009e+00, 3.835492e-01, 9.005858e-01, 3.648711e-01, 5.128966e-02, 4.013430e-01, 2.273479e-01, 5.117602e-01, 5.803784e-01, 4.991208e-01, 1.240660e-01, 6.948458e-01, 3.151830e-01, 6.097511e-01, 1.984341e-01, 1.165934e-01, 7.474973e-01,
1.400000e+00	9.710364e-01, 1.793795e-01, 1.328473e-01, 2.435000e+00, 2.714528e-01, 7.419948e-01, 2.301730e-01, 2.891331e-02, 3.953092e-01, 1.569589e-01, 4.834359e-01, 5.686047e-01, 5.458889e-01, 8.512959e-02, 8.039618e-01, 2.036393e-01, 7.064588e-01, 9.195944e-02, 6.348221e-02, 8.867492e-01,
1.600000e+00	8.957294e-01, 2.080030e-01, 9.663869e-02, 2.265951e+00, 2.244586e-01, 4.834449e-01, 1.896655e-01, 1.225159e-02, 2.632877e-01, 1.003004e-01, 5.543896e-01, 4.979200e-01, 7.243113e-01, 7.341585e-02, 8.986369e-01, 1.615469e-01, 7.257871e-01, 6.057856e-02, 3.685849e-02, 8.095867e-01,
1.800000e+00	1.033053e+00, 1.799493e-01, 4.991323e-02, 1.806169e+00, 2.244569e-01, 4.577667e-01, 1.067519e-01, 8.784885e-03, 2.574454e-01, 7.980217e-02, 4.593801e-01, 6.249841e-01, 5.292869e-01, 8.852203e-02, 1.044609e+00, 1.327845e-01, 7.303793e-01, 3.530808e-02, 2.902107e-02, 9.208932e-01,
2.000000e+00	9.102988e-01, 2.707621e-01, 3.242289e-02, 2.326448e+00, 1.628729e-01, 4.093936e-01, 8.778621e-02, 5.008222e-03, 1.483815e-01, 6.662882e-02, 5.407929e-01, 5.702916e-01, 6.092122e-01, 7.062974e-02, 9.693770e-01, 1.031668e-01, 7.620511e-01, 2.368318e-02, 1.759381e-02, 8.978802e-01,
0.000000e+00	1.955222e+00, 5.488533e-01, 1.112991e+00, 8.104187e-02, 2.421414e+00, 1.550078e+00, 1.560822e+00, 2.573471e+00, 7.667830e-01, 1.606108e-01, 1.549888e+00, 1.201395e+00, 1.610562e-01, 2.885256e+00, 1.189423e+00, 1.217945e+00, 1.194505e+00, 1.372808e+00, 1.344424e+00, 6.743894e-01,
2.000000e-01	1.749410e+00, 4.538844e-01, 1.058789e+00, 6.209679e-01, 2.184178e+00, 1.178058e+00, 1.339872e+00, 1.818109e+00, 1.354255e+00, 1.696930e-01, 1.315189e+00, 9.724645e-01, 9.963951e-02, 1.757685e+00, 6.208991e-01, 1.052312e+00, 1.208638e+00, 9.549428e-01, 1.024797e+00, 6.151552e-01,
4.000000e-01	1.708491e+00, 3.011786e-01, 6.998648e-01, 9.508763e-01, 1.848444e+00, 1.388362e+00, 1.200113e+00, 1.402403e+00, 8.048872e-01, 1.861389e-01, 8.966542e-01, 5.924741e-01, 1.717645e-01, 1.149489e+00, 6.707822e-01, 1.239257e+00, 1.156255e+00, 7.370372e-01, 7.267263e-01, 7.454462e-01,
6.000000e-01	1.221506e+00, 2.108475e-01, 3.635991e-01, 1.289793e+00, 1.811597e+00, 1.154474e+00, 1.327218e+00, 9.929642e-01, 6.268001e-01, 2.733569e-01, 6.613952e-01, 5.861458e-01, 2.804670e-01, 9.066589e-01, 4.314721e-01, 1.382747e+00, 9.164911e-01, 4.501218e-01, 5.269684e-01, 7.092993e-01,
8.000000e-01	1.253586e+00, 1.561058e-01, 2.471375e-01, 1.529719e+00, 9.469276e-01, 1.150794e+00, 9.793487e-01, 5.502307e-01, 5.265525e-01, 3.428993e-01, 3.894255e-01, 5.194592e-01, 3.487732e-01, 6.305298e-01, 3.053581e-01, 1.375301e+00, 1.194664e+00, 2.303229e-01, 4.949255e-01, 7.695788e-01,
1.000000e+00	1.404693e+00, 1.197100e-01, 1.479014e-01, 1.197332e+00, 1.161851e+00, 1.383242e+00, 1.027891e+00, 3.895822e-01, 4.504176e-01, 3.305688e-01, 3.484233e-01, 4.948089e-01, 4.767894e-01, 6.187817e-01, 2.787034e-01, 9.496422e-01, 1.002901e+00, 1.376967e-01, 4.537176e-01, 1.041512e+00,
1.200000e+00	1.576805e+00, 8.263394e-02, 9.892037e-02, 9.680164e-01, 8.679618e-01, 1.332758e+00, 8.859726e-01, 2.424895e-01, 4.391468e-01, 3.944984e-01, 2.544917e-01, 5.410773e-01, 3.966616e-01, 6.334787e-01, 1.927779e-01, 9.242993e-01, 9.553589e-01, 9.486443e-02, 3.127183e-01, 6.931118e-01,
1.400000e+00	1.167860e+00, 5.794804e-02, 6.989618e-02, 9.755948e-01, 6.658117e-01, 1.441695e+00, 7.376005e-01, 3.667201e-01, 3.108437e-01, 4.506130e-01, 1.645073e-01, 6.478665e-01, 4.592230e-01, 4.979319e-01, 1.844836e-01, 7.423689e-01, 1.068827e+00, 3.978605e-02, 2.277882e-01, 7.507323e-01,
1.600000e+00	1.337283e+00, 4.034772e-02, 3.866164e-02, 7.324203e-01, 5.494555e-01, 1.129314e+00, 5.589884e-01, 5.646237e-01, 2.486432e-01, 4.443265e-01, 1.283108e-01, 5.357918e-01, 5.179042e-01, 5.141450e-01, 1.521917e-01, 5.845336e-01, 1.058983e+00, 2.747174e-02, 1.758324e-01, 8.643973e-01,
1.800000e+00	1.412056e+00, 3.192657e-02, 2.296795e-02, 6.626463e-01, 4.204168e-01, 1.092178e+00, 3.654444e-01, 8.433727e-01, 1.924988e-01, 3.345099e-01, 8.318089e-02, 6.171741e-01, 6.024880e-01, 3.013537e-01, 1.533053e-01, 3.630586e-01, 7.549572e-01, 1.622973e-02, 1.150699e-01, 9.556707e-01,
2.000000e+00	1.047362e+00, 2.274283e-02, 1.682761e-02, 1.027994e+00, 3.044120e-01, 9.966832e-01, 3.260540e-01, 7.422255e-01, 1.353653e-01, 2.578474e-01, 5.874716e-02, 6.251234e-01, 5.784073e-01, 2.496823e-01, 2.445049e-01, 3.435251e-01, 8.598957e-01, 7.955626e-03, 6.287593e-02, 9.707634e-01,
0.000000e+00	1.809048e+00, 4.462536e-01, 2.662376e+00, 1.942519e-01, 9.517642e-01, 2.838924e+00, 1.797026e-01, 1.945201e+00, 2.121711e+00, 8.496583e-01, 1.734844e+00, 4.253867e-01, 6.382785e-01, 2.450366e+00, 1.434160e+00, 3.577150e+00, 1.273435e+00, 9.496357e-01, 1.842362e+00, 2.238675e+00,
2.000000e-01	1.473961e+00, 4.553280e-01, 1.853135e+00, 5.117802e-01, 8.407613e-01, 2.524620e+00, 3.982880e-01, 1.740103e+00, 1.507847e+00, 7.250591e-01, 1.792366e+00, 2.305907e-01, 4.681702e-01, 1.588338e+00, 9.280734e-01, 2.156205e+00, 9.726254e-01, 8.180256e-01, 1.382686e+00, 1.800205e+00,
4.000000e-01	1.201476e+00, 2.900895e-01, 1.410281e+00, 8.130516e-01, 5.757003e-01, 2.413828e+00, 7.244617e-01, 1.088922e+00, 1.256006e+00, 6.561198e-01, 1.276441e+00, 1.527168e-01, 4.683683e-01, 1.026876e+00, 5.914586e-01, 1.641329e+00, 9.360824e-01, 7.432031e-01, 1.153956e+00, 1.528148e+00,
6.000000e-01	1.349387e+00, 2.813333e-01, 1.004328e+00, 1.335899e+00, 6.041595e-01, 1.444295e+00, 7.752245e-01, 8.048125e-01, 9.189918e-01, 5.698435e-01, 9.156108e-01, 2.093139e-01, 4.782290e-01, 4.728672e-01, 4.358354e-01, 1.142825e+00, 7.539971e-01, 4.569720e-01, 7.100943e-01, 1.301613e+00,
8.000000e-01	1.326751e+00, 1.484724e-01, 5.815744e-01, 1.430043e+00, 4.258037e-01, 1.377491e+00, 6.796653e-01, 4.438881e-01, 6.836414e-01, 5.266509e-01, 6.326258e-01, 3.367609e-01, 5.136211e-01, 3.084752e-01, 3.041499e-01, 1.114354e+00, 6.323265e-01, 2.401905e-01, 4.673804e-01, 1.040351e+00,
1.000000e+00	1.196246e+00, 1.100836e-01, 4.226533e-01, 1.675285e+00, 3.978917e-01, 1.305183e+00, 5.938031e-01, 2.490721e-01, 5.303831e-01, 3.660547e-01, 5.010852e-01, 3.981629e-01, 6.120636e-01, 1.751379e-01, 2.484141e-01, 5.298048e-01, 6.731045e-01, 1.490323e-01, 3.231469e-01, 1.106637e+00,
1.200000e+00	1.164722e+00, 8.694305e-02, 2.317219e-01, 1.773984e+00, 2.831962e-01, 1.024637e+00, 3.679562e-01, 1.732295e-01, 4.479711e-01, 1.799685e-01, 2.759554e-01, 3.794985e-01, 4.725854e-01, 1.242282e-01, 2.782682e-01, 5.195007e-01, 6.651550e-01, 1.023012e-01, 2.381321e-01, 1.047940e+00,
1.400000e+00	1.102208e+00, 5.937421e-02, 1.569608e-01, 2.007820e+00, 2.682877e-01, 7.318729e-01, 2.969783e-01, 8.035971e-02, 2.946244e-01, 1.356481e-01, 2.739038e-01, 4.404337e-01, 5.452329e-01, 9.579808e-02, 4.484338e-01, 3.646912e-01, 5.860116e-01, 5.365707e-02, 1.222516e-01, 9.842306e-01,
1.600000e+00	1.310869e+00, 6.068630e-02, 8.319270e-02, 1.832032e+00, 2.153002e-01, 6.665653e-01, 2.956825e-01, 3.899443e-02, 2.266080e-01, 1.393740e-01, 2.578432e-01, 6.010413e-01, 5.877437e-01, 8.175528e-02, 6.138386e-01, 2.434001e-01, 6.679294e-01, 2.967153e-02, 7.903837e-02, 8.808766e-01,
1.800000e+00	9.677429e-01, 8.952484e-02, 5.067889e-02, 1.725175e+00, 1.609789e-01, 5.310065e-01, 1.773220e-01, 2.905711e-02, 2.016444e-01, 7.570035e-02, 2.872341e-01, 5.120737e-01, 6.499677e-01, 6.859309e-02, 8.919911e-01, 1.840236e-01, 6.422344e-01, 1.918329e-02, 4.581523e-02, 9.116457e-01,
2.000000e+00	9.293316e-01, 1.365079e-01, 3.359882e-02, 1.727669e+00, 1.407648e-01, 3.565910e-01, 1.172696e-01, 1.687081e-02, 1.370556e-01, 5.934188e-02, 4.092724e-01, 5.752872e-01, 5.364970e-01, 4.935880e-02, 1.111592e+00, 1.552663e-01, 6.474757e-01, 9.166212e-03, 3.108705e-02, 9.785098e-01,
0.000000e+00	6.410699e-01, 7.786064e-01, 1.630993e+00, 4.747431e-01, 1.656353e+00, 7.154798e-01, 2.147408e+00, 6.552215e-01, 2.016979e+00, 6.536566e-01, 2.803066e+00, 2.405527e+00, 4.502108e-01, 7.594243e-01, 5.129811e-01, 3.042966e-01, 1.202004e+00, 7.025949e-01, 8.587301e-01, 2.724880e+00,
2.000000e-01	6.491017e-01, 5.571841e-01, 1.110429e+00, 5.137208e-01, 1.149252e+00, 7.289999e-01, 1.263109e+00, 9.322122e-01, 2.148537e+00, 7.055963e-01, 1.787103e+00, 1.693348e+00, 3.488745e-01, 6.792868e-01, 7.182361e-01, 6.385902e-01, 1.170092e+00, 5.725084e-01, 5.033088e-01, 1.366278e+00,
4.000000e-01	8.276158e-01, 3.340849e-01, 1.192936e+00, 8.191514e-01, 1.017575e+00, 9.928191e-01, 1.151488e+00, 7.932838e-01, 2.327820e+00, 7.440423e-01, 1.382396e+00, 1.161594e+00, 2.599888e-01, 4.728789e-01, 6.955971e-01, 7.420365e-01, 1.017004e+00, 5.552135e-01, 2.387267e-01, 8.718833e-01,
6.000000e-01	8.504319e-01, 2.958762e-01, 1.040761e+00, 1.301180e+00, 8.926542e-01, 9.390318e-01, 7.804632e-01, 6.018579e-01, 1.539581e+00, 6.123985e-01, 8.431154e-01, 7.643767e-01, 1.846470e-01, 5.645309e-01, 6.801870e-01, 7.175524e-01, 1.114078e+00, 3.903427e-01, 1.977430e-01, 8.075499e-01,
8.000000e-01	8.400712e-01, 2.198626e-01, 9.247325e-01, 1.314645e+00, 6.849942e-01, 1.098090e+00, 6.837551e-01, 4.461947e-01, 1.442592e+00, 3.719541e-01, 9.512772e-01, 5.470082e-01, 3.143885e-01, 4.621371e-01, 8.039655e-01, 7.446033e-01, 1.097808e+00, 3.135156e-01, 1.806138e-01, 8.493847e-01,
1.000000e+00	1.033710e+00, 2.249714e-01, 6.756144e-01, 1.407383e+00, 5.653923e-01, 9.351272e-01, 5.495584e-01, 2.833190e-01, 9.251675e-01, 3.819471e-01, 8.204439e-01, 5.204194e-01, 4.644386e-01, 4.296796e-01, 7.482421e-01, 5.332754e-01, 9.668136e-01, 1.890209e-01, 1.484225e-01, 8.450623e-01,
1.200000e+00	8.805941e-01, 1.407251e-01, 5.319467e-01, 1.030155e+00, 4.569907e-01, 8.233989e-01, 3.631133e-01, 2.158470e-01, 7.325212e-01, 3.155681e-01, 5.196693e-01, 6.153894e-01, 5.648198e-01, 3.336360e-01, 7.214838e-01, 3.491960e-01, 8.927009e-01, 1.283368e-01, 8.205725e-02, 1.043278e+00,
1.400000e+00	1.005409e+00, 1.780324e-01, 3.218524e-01, 1.075859e+00, 3.778956e-01, 9.394547e-01, 2.326093e-01, 3.426340e-01, 7.003393e-01, 2.436966e-01, 4.712882e-01, 5.961601e-01, 5.235766e-01, 2.279661e-01, 7.288446e-01, 3.115842e-01, 9.170970e-01, 6.734137e-02, 5.188738e-02, 8.130519e-01,
1.600000e+00	1.097976e+00, 1.911265e-01, 2.141444e-01, 8.395816e-01, 2.588786e-01, 5.599593e-01, 1.432036e-01, 5.293779e-01, 3.991241e-01, 1.641886e-01, 5.032158e-01, 5.485776e-01, 5.534437e-01, 2.174201e-01, 9.310081e-01, 2.341789e-01, 7.111366e-01, 3.862311e-02, 2.939435e-02, 8.561179e-01,
1.800000e+00	9.467057e-01, 1.785875e-01, 1.421837e-01, 9.757385e-01, 2.460268e-01, 5.086566e-01, 1.497436e-01, 5.562522e-01, 2.933333e-01, 1.367427e-01, 4.952789e-01, 6.240484e-01, 5.542259e-01, 1.302154e-01, 1.058156e+00, 1.558513e-01, 8.239440e-01, 2.958599e-02, 2.211485e-02, 8.805717e-01,
2.000000e+00	1.180263e+00, 2.609737e-01, 8.326446e-02, 1.189835e+00, 2.231171e-01, 5.559412e-01, 8.144951e-02, 4.561647e-01, 3.534689e-01, 1.080973e-01, 7.085484e-01, 5.633344e-01, 6.509196e-01, 1.153995e-01, 1.036608e+00, 1.301899e-01, 7.363310e-01, 1.522959e-02, 1.284766e-02, 8.711576e-01,
0.000000e+00	9.432490e-01, 1.684940e+00, 1.580828e+00, 3.044702e-01, 3.534872e+00, 2.003735e+00, 3.330841e+00, 1.835966e+00, 6.943910e-01, 1.091043e+00, 3.308409e+00, 1.653340e+00, 1.239443e+00, 1.701272e-02, 2.475288e+00, 1.983133e+00, 1.396263e+00, 5.395072e-01, 1.697042e+00, 4.684800e-02,
2.000000e-01	9.838211e-01, 1.419747e+00, 9.061900e-01, 2.329884e-01, 2.402854e+00, 1.592173e+00, 1.988931e+00, 1.490465e+00, 1.056253e+00, 8.511971e-01, 2.353106e+00, 1.237961e+00, 6.040123e-01, 2.544550e-01, 1.658334e+00, 2.092271e+00, 1.718961e+00, 5.966093e-01, 1.105954e+00, 8.168795e-02,
4.000000e-01	9.615384e-01, 1.229522e+00, 7.633453e-01, 3.310638e-01, 1.916843e+00, 1.609908e+00, 2.381789e+00, 1.174116e+00, 1.186854e+00, 8.709161e-01, 2.245923e+00, 5.463895e-01, 4.611408e-01, 4.317952e-01, 1.190501e+00, 1.745405e+00, 1.438232e+00, 5.012357e-01, 9.027379e-01, 3.889870e-01,
6.000000e-01	1.046637e+00, 8.004947e-01, 5.455003e-01, 5.010130e-01, 1.861258e+00, 1.972889e+00, 1.778257e+00, 8.898301e-01, 1.011029e+00, 6.986391e-01, 1.757751e+00, 3.462336e-01, 3.686076e-01, 4.796832e-01, 8.914584e-01, 1.580605e+00, 1.333197e+00, 4.610869e-01, 5.814597e-01, 6.518964e-01,
8.000000e-01	1.012649e+00, 5.897048e-01, 3.502090e-01, 8.892610e-01, 1.163920e+00, 1.936564e+00, 1.413826e+00, 8.861965e-01, 8.364583e-01, 5.915360e-01, 1.267264e+00, 2.664840e-01, 3.618637e-01, 5.683442e-01, 5.076828e-01, 1.807597e+00, 1.322973e+00, 4.856398e-01, 4.883175e-01, 7.850070e-01,
1.000000e+00	9.069818e-01, 4.152710e-01, 3.280599e-01, 9.896736e-01, 9.031143e-01, 1.775093e+00, 1.530733e+00, 7.391181e-01, 5.210409e-01, 5.215677e-01, 7.542828e-01, 2.464439e-01, 3.980049e-01, 5.986138e-01, 3.207905e-01, 1.484348e+00, 1.161115e+00, 3.859391e-01, 5.466475e-01, 6.792274e-01,
1.200000e+00	1.131737e+00, 2.508991e-01, 1.648200e-01, 9.297491e-01, 6.519548e-01, 1.743214e+00, 1.173131e+00, 5.357348e-01, 4.837609e-01, 5.283515e-01, 6.815570e-01, 3.592739e-01, 4.066196e-01, 5.091728e-01, 3.168760e-01, 8.869427e-01, 1.171751e+00, 2.252750e-01, 4.280262e-01, 8.689426e-01,
1.400000e+00	1.096126e+00, 1.694733e-01, 1.228465e-01, 8.408415e-01, 7.022715e-01, 1.380985e+00, 1.030393e+00, 3.444491e-01, 4.055543e-01, 5.484164e-01, 4.828989e-01, 4.721389e-01, 4.900449e-01, 4.499384e-01, 1.926325e-01, 6.732024e-01, 1.071219e+00, 1.239101e-01, 2.929783e-01, 1.077537e+00,
1.600000e+00	9.160351e-01, 1.219944e-01, 7.082160e-02, 7.958443e-01, 5.131746e-01, 1.233311e+00, 7.134510e-01, 5.361254e-01, 2.514459e-01, 4.510254e-01, 3.096624e-01, 5.229863e-01, 4.884812e-01, 3.607238e-01, 1.244203e-01, 6.151188e-01, 1.071443e+00, 6.445765e-02, 2.314046e-01, 9.527674e-01,
1.800000e+00	9.764008e-01, 9.620762e-02, 4.577457e-02, 1.163408e+00, 4.553551e-01, 1.020786e+00, 4.909702e-01, 5.034307e-01, 2.068675e-01, 3.719322e-01, 1.687656e-01, 5.106027e-01, 4.950605e-01, 2.831809e-01, 1.385800e-01, 4.515335e-01, 7.174843e-01, 4.513349e-02, 1.304783e-01, 8.128960e-01,
2.000000e+00	9.214009e-01, 5.635166e-02, 2.436117e-02, 1.025033e+00, 3.629617e-01, 9.045785e-01, 4.134931e-01, 4.719528e-01, 1.498826e-01, 2.577769e-01, 1.642522e-01, 4.995482e-01, 5.787658e-01, 2.310484e-01, 2.177279e-01, 3.656385e-01, 6.917844e-01, 1.979506e-02, 9.029621e-02, 7.556913e-01,
0.000000e+00	1.967012e+00, 3.126134e+00, 2.476939e+00, 6.759736e-01, 1.764029e+00, 2.225612e+00, 2.743813e+00, 1.838493e-01, 5.020638e-01, 3.108642e+00, 1.537352e+00, 2.553051e-01, 3.108509e+00, 1.303145e+00, 1.288124e+00, 2.947632e+00, 2.182679e+00, 1.390279e+00, 1.563488e+00, 1.926628e+00,
2.000000e-01	1.514988e+00, 2.019923e+00, 1.576950e+00, 5.961901e-01, 1.958157e+00, 2.258323e+00, 1.975264e+00, 5.191728e-01, 5.001465e-01, 1.930224e+00, 1.445006e+00, 2.093830e-01, 2.210313e+00, 9.571495e-01, 9.786509e-01, 2.229461e+00, 1.309582e+00, 1.014729e+00, 1.033849e+00, 1.961781e+00,
4.000000e-01	1.799138e+00, 1.415529e+00, 1.041055e+00, 4.117048e-01, 1.969033e+00, 1.965285e+00, 2.118854e+00, 7.229283e-01, 2.874063e-01, 1.547434e+00, 1.141304e+00, 1.587710e-01, 1.180565e+00, 6.775476e-01, 7.068657e-01, 2.173756e+00, 8.650022e-01, 7.388051e-01, 6.481239e-01, 1.679337e+00,
6.000000e-01	1.585765e+00, 1.135514e+00, 5.531892e-01, 2.779772e-01, 1.041237e+00, 1.916823e+00, 1.870142e+00, 8.521326e-01, 2.775540e-01, 1.126881e+00, 8.041981e-01, 2.454026e-01, 1.015898e+00, 3.917229e-01, 4.523647e-01, 1.744488e+00, 8.816330e-01, 4.991347e-01, 6.121378e-01, 1.219559e+00,
8.000000e-01	1.268962e+00, 7.258010e-01, 3.741363e-01, 2.650951e-01, 1.012421e+00, 1.613787e+00, 1.650440e+00, 1.003533e+00, 2.340007e-01, 9.129809e-01, 5.636282e-01, 3.957489e-01, 9.226837e-01, 2.834367e-01, 2.890275e-01, 1.631815e+00, 8.289669e-01, 2.369052e-01, 5.326658e-01, 1.157140e+00,
1.000000e+00	1.493886e+00, 4.564533e-01, 2.414221e-01, 2.717201e-01, 6.389344e-01, 1.315426e+00, 1.324308e+00, 1.047932e+00, 1.444864e-01, 5.990973e-01, 3.638050e-01, 4.685452e-01, 6.981262e-01, 2.409350e-01, 2.301246e-01, 1.072462e+00, 8.751094e-01, 1.367476e-01, 4.926545e-01, 8.783424e-01,
1.200000e+00	1.177439e+00, 2.656438e-01, 1.297019e-01, 4.901617e-01, 6.750107e-01, 1.008240e+00, 1.312809e+00, 9.749675e-01, 1.289443e-01, 4.625064e-01, 3.326993e-01, 4.424408e-01, 5.974801e-01, 1.676489e-01, 3.020302e-01, 9.087452e-01, 8.791138e-01, 9.614348e-02, 4.336033e-01, 9.278741e-01,
1.400000e+00	1.222744e+00, 2.192412e-01, 6.915935e-02, 6.344727e-01, 4.857490e-01, 8.842992e-01, 1.072237e+00, 9.157990e-01, 1.040640e-01, 3.460000e-01, 1.800989e-01, 6.245212e-01, 6.594705e-01, 2.088957e-01, 4.103353e-01, 8.816694e-01, 7.611793e-01, 4.416379e-02, 3.053006e-01, 1.030811e+00,
1.600000e+00	1.225453e+00, 1.741321e-01, 3.764829e-02, 1.094448e+00, 4.627290e-01, 8.003707e-01, 6.623381e-01, 9.743692e-01, 7.788418e-02, 2.866045e-01, 1.583281e-01, 5.530422e-01, 5.390696e-01, 1.982858e-01, 4.716860e-01, 6.779662e-01, 8.915519e-01, 3.359189e-02, 2.100177e-01, 1.036087e+00,
1.800000e+00	1.193159e+00, 1.067425e-01, 3.021315e-02, 1.161629e+00, 3.820458e-01, 8.765475e-01, 6.199132e-01, 5.649060e-01, 6.442670e-02, 2.281964e-01, 2.020977e-01, 5.740817e-01, 6.608125e-01, 1.539025e-01, 7.176858e-01, 4.219897e-01, 8.070721e-01, 1.796898e-02, 1.409149e-01, 7.787801e-01,
2.000000e+00	1.133670e+00, 1.528994e-01, 1.684754e-02, 1.458285e+00, 2.821310e-01, 6.845258e-01, 4.223027e-01, 3.784387e-01, 4.921800e-02, 1.798103e-01, 2.142143e-01, 5.516894e-01, 6.298929e-01, 1.465075e-01, 8.458321e-01, 3.615651e-01, 7.613557e-01, 9.947929e-03, 8.792039e-02, 8.389335e-01,
0.000000e+00	2.881331e-01, 2.198986e+00, 1.180812e+00, 2.624877e+00, 8.391827e-01, 7.293600e-01, 1.728387e+00, 2.600072e+00, 2.613647e-01, 4.983638e-01, 2.937668e+00, 2.195372e+00, 2.275475e+00, 2.727936e+00, 2.628557e+00, 1.179849e+00, 1.109230e+00, 1.224361e+00, 2.377338e+00, 2.474943e-01,
2.000000e-01	3.402289e-01, 1.842245e+00, 7.161948e-01, 3.010906e+00, 7.641483e-01, 1.075552e+00, 1.558356e+00, 1.791031e+00, 8.195122e-01, 3.689859e-01, 2.681563e+00, 1.468836e+00, 1.440866e+00, 1.397306e+00, 2.194443e+00, 1.003504e+00, 1.334443e+00, 7.215237e-01, 1.357308e+00, 1.390012e-01,
4.000000e-01	5.023323e-01, 1.316201e+00, 5.363650e-01, 3.222561e+00, 5.758264e-01, 1.141834e+00, 1.198819e+00, 8.781359e-01, 9.662179e-01, 2.144951e-01, 2.144841e+00, 1.031408e+00, 9.985816e-01, 1.008192e+00, 1.555982e+00, 6.284351e-01, 9.822774e-01, 5.608208e-01, 7.565430e-01, 1.776620e-01,
6.000000e-01	5.172009e-01, 1.243035e+00, 4.031451e-01, 2.398429e+00, 5.547369e-01, 1.135804e+00, 7.660138e-01, 4.960718e-01, 1.037540e+00, 2.016027e-01, 1.843773e+00, 4.725992e-01, 5.435270e-01, 8.163095e-01, 1.043549e+00, 5.521693e-01, 1.074157e+00, 5.305651e-01, 4.407249e-01, 4.488425e-01,
8.000000e-01	6.337461e-01, 1.001537e+00, 3.208873e-01, 2.533242e+00, 4.776102e-01, 1.256666e+00, 4.808260e-01, 2.694448e-01, 6.942033e-01, 2.087869e-01, 1.668520e+00, 3.609326e-01, 5.193550e-01, 5.663296e-01, 9.887058e-01, 4.015840e-01, 1.205155e+00, 5.634099e-01, 2.721763e-01, 7.139742e-01,
1.000000e+00	8.315711e-01, 7.122042e-01, 1.791120e-01, 2.860839e+00, 4.235240e-01, 1.311063e+00, 4.056141e-01, 1.552788e-01, 5.202986e-01, 1.863962e-01, 1.193485e+00, 2.012329e-01, 4.660159e-01, 5.721206e-01, 7.533222e-01, 2.485970e-01, 1.136983e+00, 3.822785e-01, 1.681011e-01, 7.164944e-01,
1.200000e+00	8.389586e-01, 5.009422e-01, 1.133036e-01, 2.549538e+00, 3.088643e-01, 1.129972e+00, 2.678838e-01, 8.009048e-02, 3.896709e-01, 1.941991e-01, 1.039423e+00, 2.436774e-01, 5.584473e-01, 4.291978e-01, 6.325405e-01, 2.410804e-01, 8.673695e-01, 2.924013e-01, 9.587816e-02, 8.747748e-01,
1.400000e+00	8.606489e-01, 3.726520e-01, 7.733505e-02, 2.395410e+00, 2.480540e-01, 7.795587e-01, 1.944294e-01, 5.182772e-02, 2.766290e-01, 1.613658e-01, 7.930563e-01, 2.775584e-01, 5.809477e-01, 3.440213e-01, 6.477044e-01, 1.723180e-01, 8.255967e-01, 2.291567e-01, 5.406285e-02, 8.896060e-01,
1.600000e+00	1.101971e+00, 2.685717e-01, 4.469355e-02, 2.641708e+00, 1.874572e-01, 8.630417e-01, 1.460915e-01, 2.709371e-02, 2.720494e-01, 1.237915e-01, 5.817813e-01, 4.266304e-01, 5.119047e-01, 2.167769e-01, 6.465050e-01, 1.491504e-01, 7.353828e-01, 1.573456e-01, 3.639337e-02, 9.043523e-01,
1.800000e+00	1.036044e+00, 1.955782e-01, 2.469066e-02, 2.612187e+00, 1.608785e-01, 6.440383e-01, 1.105872e-01, 1.312321e-02, 1.379959e-01, 1.090651e-01, 4.348719e-01, 5.503552e-01, 5.593895e-01, 1.538584e-01, 7.273692e-01, 9.243363e-02, 8.335102e-01, 8.244953e-02, 2.225858e-02, 7.945833e-01,
2.000000e+00	1.074707e+00, 2.071903e-01, 1.831593e-02, 2.483038e+00, 1.291720e-01, 5.135084e-01, 7.333968e-02, 8.826331e-03, 1.474945e-01, 7.569325e-02, 5.163716e-01, 4.950942e-01, 4.957297e-01, 1.283500e-01, 8.987169e-01, 6.048708e-02, 7.539423e-01, 3.963447e-02, 1.387008e-02, 9.751259e-01,
0.000000e+00	1.746261e+00, 1.365206e+00, 2.477019e+00, 1.250184e+00, 1.334916e+00, 1.497034e+00, 1.590771e+00, 1.615427e-01, 1.013662e+00, 2.211695e+00, 2.491322e+00, 2.510393e-01, 1.063449e+00, 2.710873e+00, 1.634926e+00, 5.848521e-01, 2.119818e+00, 1.442885e+00, 1.412484e+00, 2.890347e+00,
2.000000e-01	1.924393e+00, 1.329922e+00, 2.382969e+00, 1.096968e+00, 1.345588e+00, 1.846356e+00, 1.273625e+00, 2.280151e-01, 1.110952e+00, 1.612148e+00, 1.890219e+00, 1.864188e-01, 9.562418e-01, 2.077650e+00, 1.134778e+00, 5.500928e-01, 1.642293e+00, 1.079154e+00, 7.284310e-01, 2.275685e+00,
4.000000e-01	1.638100e+00, 9.387992e-01, 1.072814e+00, 7.277469e-01, 1.293032e+00, 1.397796e+00, 8.367394e-01, 3.695601e-01, 7.477687e-01, 1.447196e+00, 1.658626e+00, 9.712331e-02, 7.618108e-01, 1.240963e+00, 8.781426e-01, 3.969691e-01, 1.269263e+00, 9.247137e-01, 3.320824e-01, 1.664792e+00,
6.000000e-01	1.580036e+00, 6.077694e-01, 9.020115e-01, 5.847186e-01, 1.206551e+00, 1.522990e+00, 5.678426e-01, 5.585032e-01, 6.802066e-01, 1.088507e+00, 1.193850e+00, 7.664419e-02, 7.646705e-01, 7.571392e-01, 5.868385e-01, 3.702615e-01, 8.396884e-01, 6.560774e-01, 2.387463e-01, 1.329699e+00,
8.000000e-01	1.670195e+00, 5.858522e-01, 4.752700e-01, 6.949226e-01, 8.525427e-01, 1.358459e+00, 4.927837e-01, 6.733269e-01, 4.951525e-01, 8.596538e-01, 6.952397e-01, 1.457828e-01, 6.141938e-01, 4.708646e-01, 3.963921e-01, 2.491122e-01, 8.261674e-01, 5.602573e-01, 1.392687e-01, 1.333269e+00,
1.000000e+00	1.568976e+00, 3.441491e-01, 2.905310e-01, 8.533612e-01, 6.722265e-01, 9.334718e-01, 2.947247e-01, 7.315482e-01, 4.216988e-01, 6.368921e-01, 8.125535e-01, 2.985258e-01, 6.672622e-01, 3.532010e-01, 3.592250e-01, 2.069079e-01, 8.016742e-01, 3.245177e-01, 7.850392e-02, 9.898219e-01,
1.200000e+00	1.165732e+00, 2.046433e-01, 1.658054e-01, 1.301436e+00, 5.326513e-01, 7.620756e-01, 2.220372e-01, 6.541413e-01, 3.016962e-01, 4.481583e-01, 4.365543e-01, 4.839427e-01, 5.550076e-01, 2.162557e-01, 5.044539e-01, 1.721966e-01, 8.090088e-01, 1.476778e-01, 4.123655e-02, 1.025493e+00,
1.400000e+00	1.338489e+00, 1.384575e-01, 1.071591e-01, 1.107098e+00, 5.140579e-01, 7.255054e-01, 1.587769e-01, 3.245743e-01, 2.345192e-01, 2.982820e-01, 3.863681e-01, 3.922920e-01, 5.601000e-01, 1.945854e-01, 6.535885e-01, 1.481822e-01, 7.929193e-01, 9.172688e-02, 2.696149e-02, 1.029619e+00,
1.600000e+00	1.339918e+00, 1.772485e-01, 6.401295e-02, 9.658929e-01, 3.471594e-01, 5.424615e-01, 1.052088e-01, 2.975841e-01, 1.786712e-01, 2.399599e-01, 2.809272e-01, 5.873909e-01, 6.050959e-01, 1.459972e-01, 8.426537e-01, 1.057244e-01, 7.014166e-01, 5.639791e-02, 1.615476e-02, 8.401677e-01,
1.800000e+00	1.139594e+00, 1.771735e-01, 3.803211e-02, 1.000262e+00, 2.772193e-01, 6.345696e-01, 6.707953e-02, 2.559595e-01, 1.470653e-01, 1.593101e-01, 4.129100e-01, 4.853827e-01, 6.596028e-01, 1.345365e-01, 1.001909e+00, 9.340099e-02, 7.679423e-01, 2.413269e-02, 1.172741e-02, 9.986339e-01,
2.000000e+00	1.100935e+00, 2.352797e-01, 2.250684e-02, 7.432524e-01, 1.915319e-01, 4.982280e-01, 5.533698e-02, 4.950263e-01, 1.118617e-01, 1.572236e-01, 5.336554e-01, 5.206147e-01, 5.878932e-01, 9.018737e-02, 7.466212e-01, 6.152662e-02, 7.542837e-01, 2.116519e-02, 7.149609e-03, 1.104084e+00,
0.000000e+00	3.341234e+00, 2.590957e+00, 2.848884e-01, 2.535807e+00, 3.162484e+00, 8.952035e-01, 5.357445e-01, 1.654216e+00, 8.335940e-01, 1.925399e+00, 1.441185e+00, 8.355294e-01, 2.057998e-01, 1.835541e+00, 3.644706e-01, 7.894216e-01, 2.155288e+00, 2.671356e+00, 2.934402e+00, 6.090061e-02,
2.000000e-01	2.304015e+00, 1.792183e+00, 2.738045e-01, 2.292309e+00, 2.674509e+00, 9.732651e-01, 5.185016e-01, 9.948371e-01, 1.113434e+00, 1.494122e+00, 1.006402e+00, 6.052540e-01, 9.354250e-02, 1.125847e+00, 5.331750e-01, 9.635555e-01, 1.708834e+00, 1.971122e+00, 1.678532e+00, 3.238165e-01,
4.000000e-01	1.855091e+00, 1.346021e+00, 3.312414e-01, 2.253853e+00, 2.093030e+00, 1.003619e+00, 4.713307e-01, 6.135783e-01, 1.059909e+00, 1.251706e+00, 6.867086e-01, 5.744644e-01, 5.305727e-02, 9.275243e-01, 5.468252e-01, 1.220403e+00, 1.411740e+00, 8.320045e-01, 1.084391e+00, 6.948112e-01,
6.000000e-01	1.457393e+00, 9.177065e-01, 2.969943e-01, 2.172055e+00, 1.825580e+00, 1.361711e+00, 6.191230e-01, 2.988963e-01, 7.188333e-01, 9.510499e-01, 6.031656e-01, 5.812813e-01, 4.979867e-02, 8.478317e-01, 5.120855e-01, 9.860473e-01, 1.268200e+00, 6.767692e-01, 7.285970e-01, 6.735314e-01,
8.000000e-01	1.433316e+00, 5.107798e-01, 2.947722e-01, 2.225187e+00, 1.690457e+00, 1.195346e+00, 7.453863e-01, 1.882899e-01, 6.205722e-01, 7.278125e-01, 4.637966e-01, 5.989019e-01, 9.660004e-02, 7.000196e-01, 4.115789e-01, 1.415161e+00, 1.212805e+00, 2.615601e-01, 6.164251e-01, 7.184346e-01,
1.000000e+00	1.303649e+00, 3.032707e-01, 1.624596e-01, 2.139770e+00, 1.373650e+00, 1.322299e+00, 8.723891e-01, 1.083440e-01, 5.767458e-01, 7.491326e-01, 3.086746e-01, 5.715091e-01, 1.691783e-01, 6.002886e-01, 3.030971e-01, 1.003245e+00, 1.349787e+00, 2.233205e-01, 4.992958e-01, 9.338903e-01,
1.200000e+00	1.487540e+00, 2.884739e-01, 1.029795e-01, 2.358311e+00, 1.056346e+00, 1.659159e+00, 7.448371e-01, 5.133936e-02, 5.113522e-01, 5.614872e-01, 2.482107e-01, 5.727712e-01, 2.567113e-01, 6.639116e-01, 2.114057e-01, 1.158166e+00, 1.225702e+00, 1.218503e-01, 4.132483e-01, 9.649080e-01,
1.400000e+00	1.462814e+00, 2.283264e-01, 6.928908e-02, 2.130677e+00, 7.907379e-01, 1.542250e+00, 9.379429e-01, 3.358723e-02, 4.147482e-01, 7.029784e-01, 1.716993e-01, 5.203199e-01, 3.644516e-01, 6.033427e-01, 1.975058e-01, 1.143249e+00, 9.954227e-01, 5.877991e-02, 3.784574e-01, 8.648198e-01,
1.600000e+00	1.308897e+00, 1.402474e-01, 3.507809e-02, 1.938746e+00, 6.368652e-01, 1.341525e+00, 8.592800e-01, 2.045767e-02, 2.954790e-01, 6.144663e-01, 1.370471e-01, 5.196825e-01, 4.500369e-01, 4.852885e-01, 1.574289e-01, 7.582796e-01, 1.017874e+00, 3.400107e-02, 3.033664e-01, 8.843509e-01,
1.800000e+00	1.229422e+00, 9.452543e-02, 2.852342e-02, 1.860190e+00, 4.979601e-01, 1.294562e+00, 5.805027e-01, 1.060968e-02, 2.320455e-01, 4.592292e-01, 1.009796e-01, 6.376743e-01, 5.398167e-01, 3.196567e-01, 1.316423e-01, 7.061048e-01, 1.014303e+00, 2.263364e-02, 1.981078e-01, 7.331387e-01,
2.000000e+00	1.592723e+00, 5.447541e-02, 1.635374e-02, 1.386365e+00, 5.247537e-01, 1.108490e+00, 3.707662e-01, 9.507179e-03, 2.090963e-01, 3.258595e-01, 7.324416e-02, 6.416108e-01, 5.852911e-01, 3.513111e-01, 2.867619e-01, 4.515694e-01, 8.499585e-01, 1.118130e-02, 1.383985e-01, 9.381680e-01,
0.000000e+00	2.582856e+00, 1.144951e+00, 1.013959e+00, 1.329658e+00, 2.510207e+00, 9.085684e-01, 1.917203e+00, 2.984567e+00, 1.451004e+00, 8.538178e-01, 1.146928e+00, 3.009766e+00, 5.665385e-01, 1.683510e+00, 2.391538e+00, 1.383507e+00, 1.080157e-01, 8.268221e-01, 4.541278e-01, 2.200293e+00,
2.000000e-01	2.328101e+00, 9.607089e-01, 9.599200e-01, 1.726788e+00, 1.896164e+00, 7.002282e-01, 1.800125e+00, 1.717832e+00, 1.471295e+00, 7.792418e-01, 1.484927e+00, 1.464796e+00, 5.045323e-01, 1.073355e+00, 1.940694e+00, 1.403736e+00, 5.914627e-01, 6.259544e-01, 4.407361e-01, 1.629498e+00,
4.000000e-01	2.005293e+00, 8.883488e-01, 8.397094e-01, 1.572393e+00, 1.818399e+00, 5.703004e-01, 1.420165e+00, 1.001361e+00, 1.414065e+00, 4.912771e-01, 1.405449e+00, 1.054945e+00, 3.589122e-01, 5.798429e-01, 1.586706e+00, 1.607337e+00, 6.975614e-01, 6.173679e-01, 4.909426e-01, 9.933359e-01,
6.000000e-01	1.693803e+00, 7.937507e-01, 8.469772e-01, 1.756140e+00, 1.284652e+00, 4.802779e-01, 1.286921e+00, 5.716164e-01, 1.074590e+00, 3.113204e-01, 1.387962e+00, 8.058787e-01, 3.924326e-01, 4.190404e-01, 1.418567e+00, 1.136774e+00, 1.139360e+00, 4.975077e-01, 4.538158e-01, 7.699223e-01,
8.000000e-01	1.406774e+00, 6.931359e-01, 5.466601e-01, 1.900913e+00, 1.090265e+00, 5.718634e-01, 1.514887e+00, 3.183250e-01, 9.764020e-01, 2.622340e-01, 1.555527e+00, 4.212362e-01, 3.894998e-01, 3.000732e-01, 1.705423e+00, 1.324286e+00, 1.052835e+00, 4.420619e-01, 3.994485e-01, 8.911769e-01,
1.000000e+00	1.340699e+00, 7.358043e-01, 3.671831e-01, 2.142174e+00, 6.965482e-01, 8.121579e-01, 1.242171e+00, 1.443888e-01, 7.504196e-01, 2.883538e-01, 1.444596e+00, 2.518286e-01, 5.422972e-01, 3.249281e-01, 1.077580e+00, 1.028109e+00, 1.067064e+00, 4.392367e-01, 3.474112e-01, 8.965862e-01,
1.200000e+00	1.195034e+00, 6.111542e-01, 2.759071e-01, 1.585626e+00, 6.007504e-01, 7.201654e-01, 1.091640e+00, 1.018040e-01, 5.098490e-01, 3.667524e-01, 1.246717e+00, 1.800296e-01, 4.702984e-01, 3.923269e-01, 1.299545e+00, 8.156294e-01, 9.962957e-01, 4.553020e-01, 3.407697e-01, 9.668468e-01,
1.400000e+00	1.176396e+00, 5.887612e-01, 1.514174e-01, 1.233258e+00, 4.893251e-01, 7.663531e-01, 8.678699e-01, 6.496974e-02, 3.957703e-01, 3.774900e-01, 1.218274e+00, 1.442070e-01, 6.068062e-01, 3.920814e-01, 9.438610e-01, 7.390751e-01, 1.061685e+00, 3.844755e-01, 1.975554e-01, 9.723100e-01,
1.600000e+00	1.420873e+00, 5.730947e-01, 1.000425e-01, 1.250241e+00, 3.508397e-01, 8.845368e-01, 6.131768e-01, 1.616050e-01, 3.024470e-01, 3.152369e-01, 1.013507e+00, 1.504028e-01, 6.052583e-01, 4.251297e-01, 9.626970e-01, 5.667045e-01, 9.982549e-01, 3.731336e-01, 1.296257e-01, 1.009794e+00,
1.800000e+00	1.258721e+00, 5.411953e-01, 6.033227e-02, 1.006262e+00, 3.789277e-01, 8.128964e-01, 4.389558e-01, 3.860162e-01, 2.457100e-01, 2.850604e-01, 1.254068e+00, 1.652640e-01, 6.223129e-01, 2.601329e-01, 1.031331e+00, 3.561590e-01, 8.439351e-01, 3.713794e-01, 7.880791e-02, 8.189626e-01,
2.000000e+00	1.314300e+00, 3.306102e-01, 3.537308e-02, 8.170289e-01, 3.155886e-01, 6.907726e-01, 2.337156e-01, 5.106967e-01, 1.630833e-01, 1.855440e-01, 1.007049e+00, 1.795823e-01, 5.892534e-01, 2.073848e-01, 1.067484e+00, 2.317115e-01, 8.726247e-01, 3.381850e-01, 4.931251e-02, 9.092681e-01,
0.000000e+00	2.991637e+00, 1.870523e+00, 3.279059e+00, 1.778894e+00, 2.190996e+00, 1.197625e+00, 1.318436e+00, 5.533586e-01, 3.080131e+00, 3.055935e+00, 3.989608e-01, 1.993069e+00, 1.332565e+00, 1.895401e+00, 3.148552e+00, 1.006328e+00, 2.053859e+00, 1.258831e+00, 2.460745e-01, 3.106063e+00,
2.000000e-01	2.661525e+00, 1.493805e+00, 1.860135e+00, 1.787152e+00, 1.708560e+00, 1.091503e+00, 1.156087e+00, 3.431991e-01, 2.831929e+00, 1.962828e+00, 8.070454e-01, 1.228442e+00, 8.985859e-01, 1.568178e+00, 1.859998e+00, 1.171699e+00, 1.193445e+00, 6.326491e-01, 2.782148e-01, 1.686850e+00,
4.000000e-01	2.214097e+00, 1.104847e+00, 1.466532e+00, 1.217273e+00, 1.137760e+00, 1.224162e+00, 1.223119e+00, 1.688054e-01, 2.037655e+00, 1.731210e+00, 8.524771e-01, 1.145121e+00, 7.164492e-01, 1.030664e+00, 1.562392e+00, 1.161809e+00, 8.254138e-01, 4.489917e-01, 2.649997e-01, 1.191818e+00,
6.000000e-01	1.779597e+00, 8.313445e-01, 1.080985e+00, 1.295431e+00, 1.003582e+00, 8.990218e-01, 9.809085e-01, 1.594106e-01, 1.902844e+00, 8.082445e-01, 1.013137e+00, 6.738845e-01, 5.403896e-01, 5.142545e-01, 1.182677e+00, 1.314998e+00, 5.870687e-01, 3.105400e-01, 3.160770e-01, 8.796098e-01,
8.000000e-01	1.758247e+00, 6.975736e-01, 1.052179e+00, 1.003183e+00, 8.389982e-01, 8.924950e-01, 9.033847e-01, 2.202973e-01, 1.517871e+00, 6.647980e-01, 1.008683e+00, 6.595901e-01, 6.398419e-01, 3.059013e-01, 1.044880e+00, 9.299904e-01, 6.085231e-01, 2.471537e-01, 3.041654e-01, 8.897677e-01,
1.000000e+00	1.602059e+00, 5.937028e-01, 7.681553e-01, 1.063264e+00, 6.451112e-01, 6.451145e-01, 1.014047e+00, 3.559354e-01, 1.090837e+00, 5.132653e-01, 7.400865e-01, 5.342335e-01, 5.305841e-01, 1.741601e-01, 7.206190e-01, 9.501514e-01, 8.123782e-01, 2.296946e-01, 2.852406e-01, 8.384124e-01,
1.200000e+00	1.688545e+00, 5.772095e-01, 6.205431e-01, 9.006162e-01, 5.039111e-01, 5.795850e-01, 6.715301e-01, 5.462889e-01, 7.126601e-01, 3.370706e-01, 8.813155e-01, 4.860580e-01, 5.744452e-01, 1.715575e-01, 1.095664e+00, 8.739030e-01, 8.305376e-01, 1.978499e-01, 2.179595e-01, 9.554996e-01,
1.400000e+00	1.726326e+00, 3.538745e-01, 4.530185e-01, 8.388568e-01, 5.217846e-01, 5.755860e-01, 6.264712e-01, 6.191849e-01, 5.732835e-01, 2.997322e-01, 9.890814e-01, 3.931932e-01, 6.430166e-01, 1.618358e-01, 9.878374e-01, 5.150515e-01, 7.387907e-01, 1.875518e-01, 1.463561e-01, 9.055425e-01,
1.600000e+00	1.481291e+00, 4.478888e-01, 2.628034e-01, 1.013552e+00, 3.706529e-01, 5.372292e-01, 3.990984e-01, 6.399577e-01, 4.063500e-01, 1.909434e-01, 1.048588e+00, 3.887867e-01, 5.563854e-01, 1.573829e-01, 1.261194e+00, 4.386237e-01, 8.296356e-01, 1.512739e-01, 9.670038e-02, 1.049759e+00,
1.800000e+00	1.228680e+00, 5.173914e-01, 1.343068e-01, 9.843977e-01, 3.277657e-01, 4.544763e-01, 2.877863e-01, 5.954409e-01, 3.654299e-01, 1.882325e-01, 9.438684e-01, 3.681055e-01, 5.614187e-01, 1.519071e-01, 1.329794e+00, 3.283699e-01, 7.163115e-01, 1.572770e-01, 6.031702e-02, 1.007292e+00,
2.000000e+00	1.193309e+00, 4.638171e-01, 9.181809e-02, 1.214693e+00, 2.256274e-01, 4.430111e-01, 2.101178e-01, 4.141156e-01, 2.580170e-01, 1.745262e-01, 1.180170e+00, 2.841554e-01, 5.706828e-01, 1.322012e-01, 1.392194e+00, 2.672653e-01, 8.469004e-01, 1.946759e-01, 3.345971e-02, 7.004286e-01,
0.000000e+00	1.820646e+00, 2.966373e+00, 1.225246e+00, 6.177398e-01, 1.440069e+00, 2.442872e+00, 8.842106e-02, 4.782742e-01, 3.138451e-02, 1.526469e+00, 1.757615e+00, 4.255062e-01, 5.267675e-01, 1.199140e+00, 6.049181e-01, 9.145241e-01, 2.366657e+00, 2.860705e-01, 2.581885e+00, 6.639770e-01,
2.000000e-01	1.701812e+00, 2.040650e+00, 7.164257e-01, 6.027541e-01, 1.433855e+00, 2.053360e+00, 1.938457e-01, 5.994907e-01, 3.941082e-01, 1.254737e+00, 1.318235e+00, 3.107576e-01, 4.533925e-01, 8.524104e-01, 4.171873e-01, 8.574827e-01, 1.448488e+00, 3.172747e-01, 1.253124e+00, 9.296036e-01,
4.000000e-01	1.802729e+00, 1.339218e+00, 3.936441e-01, 3.018598e-01, 1.082378e+00, 2.136297e+00, 2.286019e-01, 8.548521e-01, 4.826379e-01, 1.094535e+00, 9.132737e-01, 2.679888e-01, 3.545699e-01, 6.298453e-01, 2.950855e-01, 8.278667e-01, 1.474362e+00, 3.410690e-01, 7.526510e-01, 9.835761e-01,
6.000000e-01	1.638739e+00, 8.332205e-01, 2.475821e-01, 4.250764e-01, 6.853973e-01, 1.525757e+00, 1.908370e-01, 9.412140e-01, 3.093518e-01, 1.019547e+00, 6.672624e-01, 3.775882e-01, 3.804963e-01, 6.504851e-01, 2.460803e-01, 6.948708e-01, 1.230746e+00, 1.675276e-01, 5.818945e-01, 8.542857e-01,
8.000000e-01	1.394668e+00, 6.266390e-01, 1.941486e-01, 7.361454e-01, 6.116244e-01, 1.564651e+00, 2.071924e-01, 9.233132e-01, 2.695672e-01, 7.216922e-01, 4.079667e-01, 4.856152e-01, 4.452838e-01, 5.141219e-01, 1.211911e-01, 4.831012e-01, 8.123533e-01, 1.187130e-01, 2.869273e-01, 9.784261e-01,
1.000000e+00	1.442878e+00, 4.809251e-01, 1.087364e-01, 1.086182e+00, 5.736800e-01, 1.524752e+00, 1.394960e-01, 7.521989e-01, 1.949155e-01, 4.790680e-01, 3.149777e-01, 5.782435e-01, 5.016630e-01, 3.019460e-01, 8.089176e-02, 3.690544e-01, 7.757786e-01, 6.843233e-02, 1.839946e-01, 7.677669e-01,
1.200000e+00	1.374746e+00, 2.935342e-01, 5.942583e-02, 1.416811e+00, 3.861924e-01, 1.059153e+00, 1.146258e-01, 4.727797e-01, 1.686233e-01, 3.991688e-01, 2.290656e-01, 5.215891e-01, 5.596886e-01, 2.331979e-01, 1.438786e-01, 2.810604e-01, 7.535875e-01, 3.142680e-02, 1.042981e-01, 8.985396e-01,
1.400000e+00	1.046265e+00, 1.953597e-01, 3.178738e-02, 1.169376e+00, 2.911679e-01, 9.942843e-01, 7.618069e-02, 3.252485e-01, 1.275093e-01, 2.464443e-01, 1.583510e-01, 6.155628e-01, 4.989252e-01, 1.912527e-01, 2.313477e-01, 2.258966e-01, 7.792253e-01, 2.294690e-02, 5.113147e-02, 8.805144e-01,
1.600000e+00	1.127199e+00, 1.526226e-01, 2.133430e-02, 1.429849e+00, 3.587025e-01, 6.386082e-01, 5.820620e-02, 2.223363e-01, 1.061432e-01, 1.675352e-01, 1.276875e-01, 5.809236e-01, 5.529311e-01, 1.237560e-01, 4.258638e-01, 1.533017e-01, 9.303945e-01, 1.367720e-02, 4.152837e-02, 9.029045e-01,
1.800000e+00	1.282732e+00, 9.784592e-02, 1.443786e-02, 1.213779e+00, 2.219756e-01, 7.398396e-01, 3.986898e-02, 1.528834e-01, 7.454598e-02, 1.362164e-01, 1.247533e-01, 5.883680e-01, 6.906860e-01, 1.167099e-01, 5.900549e-01, 1.138862e-01, 8.906942e-01, 6.144824e-03, 2.201131e-02, 7.989649e-01,
2.000000e+00	1.231676e+00, 9.649801e-02, 7.744545e-03, 8.984400e-01, 1.865471e-01, 4.623581e-01, 3.134776e-02, 2.151394e-01, 4.742536e-02, 1.150627e-01, 2.010520e-01, 3.929726e-01, 6.192497e-01, 1.177510e-01, 7.014939e-01, 1.052695e-01, 7.809663e-01, 4.492430e-03, 1.428151e-02, 1.015331e+00,
0.000000e+00	8.801832e-01, 2.041120e+00, 1.520216e+00, 2.942729e+00, 2.882494e+00, 1.040666e+00, 1.055210e+00, 1.203001e+00, 2.263018e+00, 1.741746e+00, 1.707614e+00, 9.905118e-02, 1.261591e-01, 7.929466e-02, 6.412340e-01, 8.092266e-01, 1.833597e+00, 1.646435e+00, 3.981763e-01, 1.559819e+00,
2.000000e-01	7.841370e-01, 1.411143e+00, 1.294985e+00, 2.804112e+00, 2.408592e+00, 1.529856e+00, 8.860966e-01, 5.486911e-01, 1.602668e+00, 1.484197e+00, 1.340993e+00, 5.738957e-02, 2.585343e-01, 3.321912e-01, 7.700435e-01, 1.098082e+00, 1.241808e+00, 1.073458e+00, 2.170895e-01, 1.446374e+00,
4.000000e-01	7.187121e-01, 8.913841e-01, 1.050231e+00, 2.719473e+00, 2.045147e+00, 1.351289e+00, 9.140376e-01, 3.644164e-01, 1.306509e+00, 1.279896e+00, 9.497583e-01, 1.071813e-01, 3.620908e-01, 4.936140e-01, 4.694490e-01, 1.250053e+00, 1.092544e+00, 7.711960e-01, 2.310187e-01, 1.283675e+00,
6.000000e-01	6.630894e-01, 5.473021e-01, 8.704972e-01, 2.898427e+00, 1.613008e+00, 1.383612e+00, 8.814600e-01, 2.167918e-01, 9.749579e-01, 1.266468e+00, 7.791998e-01, 2.303417e-01, 5.302229e-01, 4.033874e-01, 3.713993e-01, 1.225102e+00, 1.205309e+00, 5.704165e-01, 3.075193e-01, 1.033740e+00,
8.000000e-01	8.369270e-01, 4.172375e-01, 6.533614e-01, 2.529104e+00, 1.326819e+00, 1.330973e+00, 9.341244e-01, 1.076675e-01, 6.859242e-01, 1.041174e+00, 5.029567e-01, 3.275310e-01, 4.590649e-01, 4.387774e-01, 2.815489e-01, 1.158205e+00, 1.365485e+00, 2.640761e-01, 2.986467e-01, 7.803704e-01,
1.000000e+00	8.941968e-01, 3.045679e-01, 3.938499e-01, 1.968589e+00, 9.739003e-01, 1.251744e+00, 8.621010e-01, 6.446257e-02, 6.950697e-01, 9.923380e-01, 2.560134e-01, 4.264898e-01, 6.157826e-01, 5.240386e-01, 1.893955e-01, 1.173592e+00, 1.199716e+00, 1.639914e-01, 3.557673e-01, 1.111243e+00,
1.200000e+00	9.779113e-01, 2.245933e-01, 1.857345e-01, 1.524965e+00, 1.070400e+00, 1.437110e+00, 9.506140e-01, 3.381987e-02, 3.991979e-01, 6.853848e-01, 2.487764e-01, 5.805276e-01, 6.151525e-01, 4.340945e-01, 1.739963e-01, 1.055093e+00, 1.015398e+00, 7.531123e-02, 3.342825e-01, 1.044635e+00,
1.400000e+00	9.527204e-01, 1.340467e-01, 1.318345e-01, 1.317173e+00, 8.100246e-01, 1.381174e+00, 8.957921e-01, 4.296486e-02, 3.532009e-01, 6.389416e-01, 2.041410e-01, 5.956801e-01, 5.489286e-01, 4.031426e-01, 1.400962e-01, 9.311085e-01, 8.934039e-01, 5.990709e-02, 2.794938e-01, 8.627279e-01,
1.600000e+00	8.028321e-01, 9.145010e-02, 9.050410e-02, 9.077340e-01, 6.064706e-01, 1.078855e+00, 6.178784e-01, 1.380509e-01, 2.309611e-01, 5.025719e-01, 1.194281e-01, 5.335724e-01, 6.523576e-01, 3.819158e-01, 1.336877e-01, 7.188821e-01, 9.949814e-01, 2.610056e-02, 2.251953e-01, 1.055872e+00,
1.800000e+00	1.019018e+00, 6.663282e-02, 5.237166e-02, 7.514432e-01, 5.361830e-01, 1.145393e+00, 4.338173e-01, 4.193132e-01, 2.342219e-01, 4.388926e-01, 8.183880e-02, 5.329317e-01, 5.903493e-01, 2.839618e-01, 2.342029e-01, 5.765077e-01, 8.714522e-01, 1.586408e-02, 1.362564e-01, 9.571344e-01,
2.000000e+00	9.961160e-01, 5.849593e-02, 3.487572e-02, 7.759844e-01, 4.182082e-01, 9.073466e-01, 3.512350e-01, 5.658239e-01, 1.704057e-01, 2.771590e-01, 7.954912e-02, 6.178028e-01, 5.687535e-01, 1.887457e-01, 4.297319e-01, 3.384141e-01, 9.172325e-01, 9.384876e-03, 9.151510e-02, 1.037969e+00,
0.000000e+00	1.606668e+00, 1.170841e+00, 2.819723e+00, 8.882595e-01, 2.137116e+00, 2.401861e+00, 1.675490e+00, 2.769778e-01, 6.505433e-01, 2.552512e+00, 8.026377e-01, 2.857615e+00, 2.488122e+00, 4.809846e-01, 2.715608e+00, 1.648936e+00, 2.540025e+00, 5.555964e-02, 1.713674e+00, 1.914977e+00,
2.000000e-01	1.371142e+00, 1.155194e+00, 1.742098e+00, 7.580278e-01, 1.540294e+00, 1.997043e+00, 1.567795e+00, 5.242754e-01, 8.646379e-01, 2.420918e+00, 8.540238e-01, 1.806180e+00, 1.750873e+00, 5.470154e-01, 1.956837e+00, 1.712112e+00, 1.169988e+00, 7.327805e-02, 1.119595e+00, 1.197771e+00,
4.000000e-01	1.329168e+00, 9.928245e-01, 1.197335e+00, 4.923651e-01, 1.122857e+00, 1.770421e+00, 1.167122e+00, 6.820655e-01, 1.147824e+00, 1.691832e+00, 1.255210e+00, 1.509204e+00, 9.300061e-01, 4.112705e-01, 1.239911e+00, 1.940464e+00, 7.471083e-01, 1.684271e-01, 8.725419e-01, 5.590502e-01,
6.000000e-01	1.511426e+00, 6.418239e-01, 9.534604e-01, 4.944708e-01, 8.811112e-01, 1.689771e+00, 1.204945e+00, 8.217298e-01, 1.092696e+00, 8.493174e-01, 1.151962e+00, 1.003775e+00, 9.327610e-01, 2.733902e-01, 8.855431e-01, 1.376553e+00, 6.108692e-01, 1.949914e-01, 6.756233e-01, 4.987677e-01,
8.000000e-01	1.271869e+00, 5.015144e-01, 6.060616e-01, 7.475652e-01, 7.579239e-01, 1.288133e+00, 1.250341e+00, 9.212697e-01, 7.648338e-01, 6.780476e-01, 7.606382e-01, 7.371258e-01, 8.057635e-01, 1.723652e-01, 5.443194e-01, 1.442148e+00, 6.056596e-01, 1.511189e-01, 6.066814e-01, 4.976493e-01,
1.000000e+00	1.545123e+00, 3.654295e-01, 3.649353e-01, 1.089703e+00, 6.134853e-01, 9.633931e-01, 1.127496e+00, 6.562304e-01, 5.753866e-01, 4.397916e-01, 6.163885e-01, 6.677748e-01, 5.456376e-01, 1.124541e-01, 4.660338e-01, 1.080685e+00, 6.752640e-01, 1.101370e-01, 4.330683e-01, 8.519863e-01,
1.200000e+00	1.096968e+00, 2.897451e-01, 2.648952e-01, 1.548261e+00, 5.661060e-01, 8.847828e-01, 8.285267e-01, 3.731474e-01, 4.145338e-01, 3.224297e-01, 4.637792e-01, 5.840314e-01, 6.192060e-01, 9.207714e-02, 6.525342e-01, 8.731644e-01, 7.896388e-01, 7.264301e-02, 3.989089e-01, 8.373899e-01,
1.400000e+00	1.260296e+00, 2.049561e-01, 1.561799e-01, 1.463149e+00, 4.163892e-01, 7.169686e-01, 8.269497e-01, 3.400977e-01, 3.404976e-01, 2.140175e-01, 3.337851e-01, 5.423222e-01, 5.212402e-01, 7.774386e-02, 7.874528e-01, 7.860897e-01, 7.711469e-01, 2.943356e-02, 2.998636e-01, 8.879416e-01,
1.600000e+00	1.191279e+00, 2.142103e-01, 8.564150e-02, 1.280288e+00, 2.896112e-01, 5.761450e-01, 4.673859e-01, 1.944026e-01, 3.259084e-01, 2.051095e-01, 4.018890e-01, 6.702827e-01, 6.188213e-01, 1.201216e-01, 8.914393e-01, 5.406724e-01, 7.929950e-01, 2.378223e-02, 1.661687e-01, 8.515606e-01,
1.800000e+00	1.107437e+00, 2.215004e-01, 5.885470e-02, 9.519493e-01, 2.446678e-01, 5.496262e-01, 4.397751e-01, 2.059341e-01, 2.130230e-01, 1.099361e-01, 3.962160e-01, 5.305305e-01, 5.526801e-01, 1.226550e-01, 8.843223e-01, 3.478581e-01, 8.266709e-01, 1.133841e-02, 8.408272e-02, 9.303531e-01,
2.000000e+00	1.047620e+00, 2.023673e-01, 3.788425e-02, 6.787546e-01, 1.639934e-01, 4.705884e-01, 3.017772e-01, 3.703888e-01, 1.556089e-01, 1.213477e-01, 5.010180e-01, 6.803554e-01, 5.509915e-01, 9.931128e-02, 9.961802e-01, 3.543895e-01, 7.522942e-01, 8.949666e-03, 6.689217e-02, 8.315317e-01,
0.000000e+00	1.058573e+00, 2.809890e+00, 2.139026e+00, 2.791110e+00, 6.290467e-01, 1.315490e+00, 8.133369e-01, 2.778735e+00, 4.339319e-02, 5.584447e-01, 2.100797e+00, 2.464139e-01, 6.798012e-01, 1.474609e+00, 1.931999e+00, 1.390255e+00, 1.684520e+00, 1.858615e-01, 1.785697e+00, 2.091146e+00,
2.000000e-01	1.230394e+00, 1.893717e+00, 1.714446e+00, 2.180830e+00, 4.825718e-01, 1.367921e+00, 7.030242e-01, 1.336706e+00, 4.022684e-02, 5.222382e-01, 2.270653e+00, 1.565047e-01, 6.415085e-01, 9.946899e-01, 1.456326e+00, 9.527690e-01, 1.463346e+00, 3.292900e-01, 1.478837e+00, 1.271179e+00,
4.000000e-01	1.076414e+00, 1.318481e+00, 1.150898e+00, 2.315110e+00, 4.313920e-01, 1.407572e+00, 6.580991e-01, 9.322693e-01, 3.950227e-02, 5.162629e-01, 1.614882e+00, 9.463419e-02, 7.542160e-01, 6.128792e-01, 9.232828e-01, 6.151343e-01, 8.338593e-01, 3.324633e-01, 9.004113e-01, 1.474061e+00,
6.000000e-01	1.009442e+00, 9.225311e-01, 5.484946e-01, 2.224787e+00, 4.040658e-01, 1.141963e+00, 5.002119e-01, 5.946309e-01, 2.269916e-02, 4.170370e-01, 1.054369e+00, 7.321548e-02, 6.963744e-01, 4.920863e-01, 6.343029e-01, 5.017955e-01, 6.145688e-01, 4.435727e-01, 4.981689e-01, 9.859836e-01,
8.000000e-01	1.146723e+00, 8.130057e-01, 3.361604e-01, 2.451803e+00, 2.491139e-01, 8.175113e-01, 4.134811e-01, 2.865698e-01, 2.223205e-02, 3.320133e-01, 1.103269e+00, 1.299749e-01, 6.410899e-01, 2.751118e-01, 7.236275e-01, 4.297003e-01, 4.830121e-01, 2.766484e-01, 3.462067e-01, 1.008818e+00,
1.000000e+00	1.238854e+00, 5.024644e-01, 2.512159e-01, 2.121540e+00, 2.264438e-01, 6.954534e-01, 2.409842e-01, 1.233815e-01, 1.849078e-02, 1.983955e-01, 7.720561e-01, 2.656987e-01, 5.971269e-01, 1.630923e-01, 8.282177e-01, 2.812408e-01, 4.104502e-01, 2.479979e-01, 1.682949e-01, 8.996476e-01,
1.200000e+00	1.130105e+00, 3.734812e-01, 1.254869e-01, 2.195135e+00, 2.128612e-01, 6.714657e-01, 1.880016e-01, 8.668455e-02, 1.567243e-02, 1.536890e-01, 6.740577e-01, 3.643976e-01, 6.279036e-01, 9.906750e-02, 8.140565e-01, 2.156377e-01, 5.138060e-01, 1.271939e-01, 1.091752e-01, 1.012743e+00,
1.400000e+00	1.257445e+00, 3.721210e-01, 7.663568e-02, 2.376063e+00, 1.805966e-01, 4.808505e-01, 1.344504e-01, 4.646761e-02, 1.099977e-02, 1.139653e-01, 7.654462e-01, 4.719999e-01, 6.126378e-01, 5.940516e-02, 1.008146e+00, 1.726829e-01, 5.763079e-01, 8.004956e-02, 6.437751e-02, 8.891336e-01,
1.600000e+00	1.202617e+00, 3.974941e-01, 4.686855e-02, 2.369822e+00, 1.319299e-01, 3.424019e-01, 9.009264e-02, 2.781667e-02, 6.540953e-03, 8.021282e-02, 7.013913e-01, 4.767130e-01, 6.631543e-01, 4.108198e-02, 9.560007e-01, 1.225115e-01, 5.879995e-01, 4.682716e-02, 3.896401e-02, 9.834277e-01,
1.800000e+00	1.201524e+00, 3.288862e-01, 3.025076e-02, 1.939360e+00, 8.076993e-02, 2.977673e-01, 6.102126e-02, 1.666280e-02, 6.918848e-03, 6.250291e-02, 7.759360e-01, 4.849329e-01, 5.909603e-01, 3.526715e-02, 1.291580e+00, 8.489730e-02, 5.726722e-01, 4.126739e-02, 2.042740e-02, 6.979564e-01,
2.000000e+00	1.113221e+00, 3.899090e-01, 1.679299e-02, 2.195091e+00, 8.359626e-02, 2.219321e-01, 4.234789e-02, 6.615424e-03, 4.605399e-03, 3.889523e-02, 8.822488e-01, 5.531195e-01, 4.995663e-01, 3.557163e-02, 1.212213e+00, 7.166989e-02, 5.818975e-01, 5.364708e-02, 1.205420e-02, 1.075793e+00,
0.000000e+00	1.540965e+00, 1.583519e+00, 1.272656e+00, 1.296768e+00, 8.650278e-01, 1.994058e+00, 1.024431e+00, 1.863264e+00, 1.216272e+00, 1.571272e+00, 3.072130e+00, 1.985229e-01, 3.373492e+00, 2.330358e+00, 7.037000e-01, 2.579305e+00, 2.704633e+00, 9.542815e-01, 1.475295e-01, 1.495438e+00,
2.000000e-01	1.437417e+00, 1.223892e+00, 1.148889e+00, 1.019538e+00, 6.718138e-01, 2.154753e+00, 1.058662e+00, 1.251501e+00, 1.299219e+00, 1.233298e+00, 1.882990e+00, 1.742313e-01, 2.044208e+00, 1.603795e+00, 4.387625e-01, 1.538444e+00, 1.390116e+00, 7.717468e-01, 2.255219e-01, 1.277110e+00,
4.000000e-01	1.356183e+00, 8.596663e-01, 8.057322e-01, 8.279258e-01, 7.657439e-01, 1.644663e+00, 1.002958e+00, 9.298349e-01, 1.063905e+00, 1.405088e+00, 1.237969e+00, 1.009236e-01, 1.311058e+00, 1.015680e+00, 2.948125e-01, 1.413001e+00, 8.613745e-01, 7.397761e-01, 3.244017e-01, 1.212860e+00,
6.000000e-01	1.381503e+00, 5.685745e-01, 4.932334e-01, 7.581736e-01, 6.534727e-01, 1.615167e+00, 1.080580e+00, 9.550896e-01, 7.114121e-01, 8.255732e-01, 8.242727e-01, 1.070650e-01, 1.083301e+00, 4.873808e-01, 1.676129e-01, 1.114600e+00, 5.175130e-01, 4.932772e-01, 3.583339e-01, 1.070244e+00,
8.000000e-01	1.187541e+00, 3.907969e-01, 2.905191e-01, 1.212356e+00, 5.016076e-01, 1.329469e+00, 8.850032e-01, 7.338222e-01, 5.051397e-01, 5.331641e-01, 6.262830e-01, 2.433495e-01, 9.064084e-01, 2.689176e-01, 1.346906e-01, 8.659672e-01, 5.011593e-01, 3.500197e-01, 2.462578e-01, 9.536001e-01,
1.000000e+00	1.290593e+00, 2.745845e-01, 2.399726e-01, 1.272766e+00, 4.093960e-01, 9.643024e-01, 5.652176e-01, 5.188105e-01, 4.110522e-01, 3.712120e-01, 4.369561e-01, 3.587638e-01, 7.536415e-01, 1.917702e-01, 2.388474e-01, 5.179232e-01, 4.582250e-01, 2.102466e-01, 1.819363e-01, 8.661137e-01,
1.200000e+00	1.233284e+00, 1.640907e-01, 1.151601e-01, 1.503815e+00, 2.828678e-01, 7.876840e-01, 4.022636e-01, 2.527311e-01, 3.040350e-01, 2.255539e-01, 3.817888e-01, 3.925199e-01, 7.041826e-01, 1.015648e-01, 4.397938e-01, 4.508537e-01, 5.277578e-01, 1.204320e-01, 1.137050e-01, 8.386714e-01,
1.400000e+00	1.259431e+00, 1.485032e-01, 7.993602e-02, 1.739434e+00, 2.078097e-01, 6.974306e-01, 3.230501e-01, 1.768999e-01, 2.490610e-01, 1.666210e-01, 2.781993e-01, 4.133759e-01, 7.063538e-01, 6.551066e-02, 6.795628e-01, 3.084101e-01, 6.320082e-01, 6.039696e-02, 6.357026e-02, 9.837902e-01,
1.600000e+00	1.151938e+00, 1.219374e-01, 4.950663e-02, 1.825650e+00, 1.968111e-01, 5.318472e-01, 2.347270e-01, 8.360871e-02, 1.745443e-01, 1.128735e-01, 2.777102e-01, 6.158059e-01, 5.732052e-01, 4.370351e-02, 8.649197e-01, 2.272374e-01, 6.666551e-01, 3.711957e-02, 3.797132e-02, 9.483808e-01,
1.800000e+00	1.073878e+00, 1.627747e-01, 2.591813e-02, 1.517170e+00, 1.557813e-01, 4.330145e-01, 1.587647e-01, 4.787291e-02, 1.523892e-01, 8.258298e-02, 3.928396e-01, 4.913957e-01, 5.918938e-01, 4.237346e-02, 8.622550e-01, 2.066593e-01, 6.681342e-01, 2.126033e-02, 2.733778e-02, 8.584806e-01,
2.000000e+00	1.222532e+00, 2.319773e-01, 1.536553e-02, 1.549527e+00, 1.201833e-01, 3.461431e-01, 8.588769e-02, 3.774570e-02, 1.003431e-01, 6.985844e-02, 4.977595e-01, 5.398008e-01, 7.001852e-01, 4.187259e-02, 1.052899e+00, 1.212708e-01, 7.165482e-01, 1.183144e-02, 1.656130e-02, 8.318682e-01,
0.000000e+00	9.559260e-01, 2.682125e+00, 2.863299e+00, 2.266891e+00, 3.050542e+00, 8.791917e-01, 1.677613e+00, 1.571399e+00, 1.807724e+00, 2.558875e+00, 4.206619e-01, 2.913994e+00, 7.842503e-01, 2.192050e+00, 1.981014e+00, 1.275599e+00, 1.602474e+00, 2.888204e+00, 8.303973e-01, 2.627186e+00,
2.000000e-01	1.012999e+00, 1.659454e+00, 1.763079e+00, 2.288327e+00, 2.947368e+00, 9.129609e-01, 1.663851e+00, 8.503129e-01, 1.827098e+00, 1.840742e+00, 7.359455e-01, 1.696263e+00, 7.985672e-01, 1.976272e+00, 1.878105e+00, 1.177904e+00, 1.541974e+00, 1.396031e+00, 4.887362e-01, 1.616580e+00,
4.000000e-01	8.363997e-01, 1.714128e+00, 1.371548e+00, 1.812729e+00, 2.512077e+00, 1.129298e+00, 1.425808e+00, 4.838290e-01, 1.601982e+00, 1.659772e+00, 8.712443e-01, 1.341396e+00, 6.536255e-01, 1.111047e+00, 1.458933e+00, 1.090944e+00, 1.312196e+00, 1.080474e+00, 3.986296e-01, 9.540847e-01,
6.000000e-01	7.633426e-01, 9.816585e-01, 1.247165e+00, 1.809649e+00, 2.131627e+00, 1.030058e+00, 1.283434e+00, 3.138231e-01, 1.646638e+00, 1.279459e+00, 9.585154e-01, 8.902401e-01, 5.425842e-01, 8.913828e-01, 1.284644e+00, 1.134453e+00, 1.306024e+00, 5.613396e-01, 4.111234e-01, 6.420391e-01,
8.000000e-01	8.144785e-01, 8.097044e-01, 8.495033e-01, 1.214476e+00, 1.362527e+00, 1.160819e+00, 1.176254e+00, 1.695441e-01, 1.810779e+00, 9.191056e-01, 7.976910e-01, 6.011686e-01, 3.272697e-01, 8.035702e-01, 8.231514e-01, 1.504643e+00, 1.122955e+00, 3.990045e-01, 3.478256e-01, 7.529380e-01,
1.000000e+00	8.425845e-01, 6.322339e-01, 7.772422e-01, 9.389879e-01, 1.327517e+00, 1.363085e+00, 1.224834e+00, 3.001558e-01, 1.509068e+00, 7.081210e-01, 6.068498e-01, 6.993638e-01, 3.615867e-01, 6.331154e-01, 5.415954e-01, 1.154597e+00, 1.287967e+00, 2.592877e-01, 4.251728e-01, 7.906456e-01,
1.200000e+00	9.582613e-01, 4.394717e-01, 6.174954e-01, 7.516463e-01, 1.002780e+00, 1.262310e+00, 1.322677e+00, 6.106083e-01, 1.235410e+00, 5.919442e-01, 5.058610e-01, 6.992991e-01, 3.462879e-01, 5.008185e-01, 5.326082e-01, 1.186781e+00, 1.013546e+00, 1.537557e-01, 4.178459e-01, 8.367896e-01,
1.400000e+00	9.537056e-01, 2.865334e-01, 6.010304e-01, 6.748014e-01, 7.701630e-01, 1.282560e+00, 1.254559e+00, 6.833661e-01, 1.110261e+00, 5.999609e-01, 3.884213e-01, 6.501727e-01, 4.335380e-01, 5.494688e-01, 3.602411e-01, 1.035066e+00, 1.137781e+00, 9.048135e-02, 3.688199e-01, 8.718361e-01,
1.600000e+00	1.120195e+00, 2.081807e-01, 4.358337e-01, 6.298269e-01, 7.889644e-01, 1.122763e+00, 1.071888e+00, 8.118407e-01, 8.066227e-01, 5.348179e-01, 2.765692e-01, 5.683759e-01, 4.520881e-01, 4.928529e-01, 2.700496e-01, 9.173823e-01, 1.119647e+00, 5.204214e-02, 3.000348e-01, 1.002274e+00,
1.800000e+00	1.121424e+00, 1.644400e-01, 2.901895e-01, 8.116539e-01, 5.879700e-01, 1.348400e+00, 8.088460e-01, 9.012947e-01, 6.735073e-01, 4.028296e-01, 1.675288e-01, 6.261175e-01, 4.404747e-01, 3.426255e-01, 2.723213e-01, 6.868054e-01, 9.469023e-01, 3.412323e-02, 2.391009e-01, 7.475637e-01,
2.000000e+00	9.155010e-01, 1.002281e-01, 1.719950e-01, 9.597331e-01, 3.676082e-01, 9.651685e-01, 5.023737e-01, 7.429038e-01, 4.885748e-01, 3.265812e-01, 1.583562e-01, 5.972949e-01, 5.851685e-01, 2.511629e-01, 2.360527e-01, 6.587233e-01, 9.287838e-01, 2.132501e-02, 1.757487e-01, 1.094764e+00,
0.000000e+00	2.149185e+00, 2.976516e+00, 1.426962e+00, 2.870613e+00, 1.406703e+00, 6.469233e-01, 1.069129e+00, 2.418077e+00, 1.469805e+00, 1.827021e+00, 2.867510e+00, 2.498264e+00, 3.189819e-01, 1.067247e+00, 3.688220e+00, 2.218366e+00, 2.527051e+00, 2.128684e+00, 2.803691e+00, 1.335663e+00,
2.000000e-01	1.609088e+00, 2.050155e+00, 1.007560e+00, 2.884878e+00, 1.498640e+00, 1.080842e+00, 1.128621e+00, 1.313257e+00, 1.313738e+00, 1.687144e+00, 2.439092e+00, 1.556307e+00, 1.666778e-01, 7.151280e-01, 2.130968e+00, 2.398119e+00, 1.706943e+00, 1.180240e+00, 1.485502e+00, 8.752449e-01,
4.000000e-01	1.434288e+00, 1.657035e+00, 8.913711e-01, 2.881374e+00, 1.201304e+00, 1.185983e+00, 1.062054e+00, 8.874843e-01, 1.328091e+00, 1.402002e+00, 2.192702e+00, 9.581973e-01, 1.083754e-01, 7.066816e-01, 1.872215e+00, 1.973499e+00, 1.042447e+00, 9.222859e-01, 1.092124e+00, 5.910946e-01,
6.000000e-01	1.590351e+00, 1.185252e+00, 8.141745e-01, 2.286730e+00, 1.153158e+00, 1.087201e+00, 1.146555e+00, 4.984195e-01, 1.513839e+00, 1.112380e+00, 2.031943e+00, 5.713435e-01, 6.403538e-02, 6.911957e-01, 1.382192e+00, 1.695235e+00, 8.830027e-01, 7.549288e-01, 7.999550e-01, 6.100099e-01,
8.000000e-01	1.257589e+00, 9.884678e-01, 6.752300e-01, 2.491216e+00, 9.797644e-01, 1.216618e+00, 1.074559e+00, 2.928350e-01, 1.082113e+00, 8.481460e-01, 1.431773e+00, 3.839363e-01, 1.156395e-01, 4.292214e-01, 9.851553e-01, 1.421184e+00, 9.001934e-01, 6.396192e-01, 7.781894e-01, 9.438532e-01,
1.000000e+00	1.195166e+00, 6.662111e-01, 5.282453e-01, 2.681427e+00, 6.408173e-01, 8.410421e-01, 1.089652e+00, 1.442044e-01, 8.347834e-01, 5.633948e-01, 1.112221e+00, 2.242933e-01, 2.102428e-01, 4.670124e-01, 7.007757e-01, 9.244443e-01, 9.526218e-01, 4.646583e-01, 5.643663e-01, 8.120848e-01,
1.200000e+00	1.130069e+00, 5.329063e-01, 3.625171e-01, 2.506261e+00, 6.894365e-01, 1.023486e+00, 9.844838e-01, 1.003704e-01, 7.133003e-01, 4.594007e-01, 8.442426e-01, 2.483484e-01, 2.879066e-01, 3.905359e-01, 7.331124e-01, 1.027425e+00, 9.930622e-01, 4.211475e-01, 4.055257e-01, 8.987050e-01,
1.400000e+00	1.059081e+00, 3.794526e-01, 2.041197e-01, 2.396754e+00, 4.811225e-01, 8.415747e-01, 8.284521e-01, 5.833922e-02, 4.605861e-01, 4.366581e-01, 7.690645e-01, 3.229282e-01, 4.351696e-01, 2.997169e-01, 6.182227e-01, 6.956880e-01, 9.546270e-01, 2.668362e-01, 2.580040e-01, 9.339932e-01,
1.600000e+00	1.127678e+00, 3.326674e-01, 1.374450e-01, 2.020412e+00, 4.361259e-01, 9.931961e-01, 5.390546e-01, 2.454524e-02, 3.480987e-01, 2.530998e-01, 5.676850e-01, 4.195440e-01, 4.683767e-01, 2.497524e-01, 6.375425e-01, 3.891212e-01, 9.314256e-01, 1.668100e-01, 1.668724e-01, 1.006708e+00,
1.800000e+00	1.188823e+00, 2.776040e-01, 9.003218e-02, 2.454205e+00, 3.667075e-01, 6.976377e-01, 3.731718e-01, 1.699890e-02, 2.431364e-01, 2.635921e-01, 5.640086e-01, 5.013072e-01, 6.104166e-01, 1.718244e-01, 7.354596e-01, 3.387037e-01, 9.150604e-01, 9.191260e-02, 1.089256e-01, 9.551351e-01,
2.000000e+00	1.214776e+00, 2.705332e-01, 5.913444e-02, 2.335678e+00, 2.895639e-01, 6.070846e-01, 3.201705e-01, 8.616792e-03, 2.113817e-01, 1.702754e-01, 4.409522e-01, 5.815351e-01, 4.453299e-01, 2.027651e-01, 9.024238e-01, 2.576799e-01, 7.442616e-01, 5.775359e-02, 7.269369e-02, 1.088156e+00,
0.000000e+00	3.060069e+00, 1.138707e+00, 2.409487e+00, 3.257374e-01, 2.689071e+00, 4.661024e-01, 5.251530e-01, 1.630295e+00, 2.014944e+00, 4.394003e-01, 3.140657e+00, 4.912261e-01, 2.949399e+00, 2.833441e-01, 2.991008e-01, 2.208639e+00, 3.353376e-01, 5.684047e-01, 1.251856e+00, 1.119920e+00,
2.000000e-01	2.393080e+00, 6.943321e-01, 1.860386e+00, 2.255280e-01, 2.083383e+00, 3.151463e-01, 7.715619e-01, 1.128109e+00, 1.807504e+00, 1.884744e-01, 1.841621e+00, 2.897546e-01, 1.477768e+00, 1.701293e-01, 6.274004e-01, 2.120475e+00, 7.536992e-01, 4.756813e-01, 9.210196e-01, 1.034627e+00,
4.000000e-01	2.546142e+00, 6.097262e-01, 1.183445e+00, 2.117692e-01, 2.128399e+00, 3.776154e-01, 8.043057e-01, 1.171620e+00, 1.118098e+00, 2.158235e-01, 1.473313e+00, 1.935481e-01, 1.194754e+00, 1.425821e-01, 8.127944e-01, 2.390761e+00, 9.007776e-01, 4.166295e-01, 7.004180e-01, 1.089787e+00,
6.000000e-01	1.964552e+00, 4.330475e-01, 8.584120e-01, 1.986251e-01, 1.505203e+00, 3.968250e-01, 1.126581e+00, 1.293501e+00, 1.359793e+00, 2.094261e-01, 1.146918e+00, 1.475038e-01, 9.359958e-01, 2.116392e-01, 9.715320e-01, 1.637210e+00, 9.443756e-01, 4.049962e-01, 6.461283e-01, 1.071354e+00,
8.000000e-01	2.001267e+00, 3.548479e-01, 6.495324e-01, 2.248115e-01, 1.198559e+00, 5.091907e-01, 9.344223e-01, 1.043074e+00, 9.950317e-01, 2.776148e-01, 1.070788e+00, 1.685688e-01, 7.235478e-01, 3.026762e-01, 9.622136e-01, 1.684145e+00, 1.200131e+00, 4.239008e-01, 4.824471e-01, 1.004781e+00,
1.000000e+00	1.842670e+00, 4.271100e-01, 4.378475e-01, 2.244674e-01, 1.061948e+00, 6.224254e-01, 1.002794e+00, 1.058022e+00, 6.771934e-01, 3.882594e-01, 8.913922e-01, 1.971165e-01, 6.103314e-01, 3.129474e-01, 9.884044e-01, 1.472012e+00, 1.326363e+00, 2.776310e-01, 4.788864e-01, 9.545726e-01,
1.200000e+00	1.486735e+00, 3.639716e-01, 2.882983e-01, 2.133362e-01, 7.291286e-01, 8.887135e-01, 1.051181e+00, 9.901150e-01, 4.920048e-01, 4.372533e-01, 9.846644e-01, 3.014895e-01, 5.962033e-01, 3.901174e-01, 9.678298e-01, 1.081656e+00, 1.041846e+00, 2.419476e-01, 4.443737e-01, 8.921534e-01,
1.400000e+00	1.261006e+00, 3.985334e-01, 1.428921e-01, 2.554743e-01, 6.328165e-01, 7.344946e-01, 6.839526e-01, 9.861139e-01, 3.960026e-01, 4.296478e-01, 8.801095e-01, 3.650611e-01, 5.442660e-01, 4.485152e-01, 9.859207e-01, 7.222385e-01, 1.056572e+00, 2.244729e-01, 2.923067e-01, 7.360605e-01,
1.600000e+00	1.410098e+00, 3.222484e-01, 1.176443e-01, 3.042310e-01, 4.728759e-01, 1.056747e+00, 5.830304e-01, 1.037601e+00, 3.257796e-01, 3.571886e-01, 7.641393e-01, 3.803400e-01, 6.882304e-01, 3.571330e-01, 1.046982e+00, 4.751158e-01, 7.405943e-01, 1.593774e-01, 2.131065e-01, 8.360980e-01,
1.800000e+00	1.579222e+00, 3.505834e-01, 7.635163e-02, 6.729937e-01, 3.341944e-01, 7.017760e-01, 4.748165e-01, 1.061516e+00, 2.751458e-01, 3.579827e-01, 9.086496e-01, 4.717088e-01, 5.205043e-01, 3.065337e-01, 9.111711e-01, 4.318346e-01, 6.684755e-01, 1.019390e-01, 1.186976e-01, 7.077454e-01,
2.000000e+00	1.370805e+00, 3.505588e-01, 3.789560e-02, 1.004151e+00, 2.844545e-01, 7.167098e-01, 3.474114e-01, 8.720499e-01, 1.457833e-01, 2.460700e-01, 7.436017e-01, 4.801124e-01, 6.134521e-01, 2.204296e-01, 9.544232e-01, 2.540906e-01, 7.880975e-01, 9.773905e-02, 7.692440e-02, 9.226728e-01,
0.000000e+00	1.198207e+00, 4.130317e-01, 8.637675e-01, 2.387629e+00, 6.684359e-01, 1.914085e+00, 2.625686e+00, 7.347004e-01, 1.877897e+00, 2.255136e+00, 1.104901e+00, 4.546399e-01, 3.070006e+00, 1.899075e+00, 9.030700e-01, 2.816893e+00, 1.271680e+00, 2.201386e+00, 1.507116e+00, 2.041975e+00,
2.000000e-01	1.045914e+00, 4.247533e-01, 6.740844e-01, 1.769191e+00, 8.294019e-01, 1.371421e+00, 2.092668e+00, 4.114127e-01, 1.691102e+00, 1.806026e+00, 9.040086e-01, 3.359788e-01, 1.888385e+00, 1.174241e+00, 7.602609e-01, 1.853871e+00, 6.261767e-01, 1.590727e+00, 9.752700e-01, 1.424034e+00,
4.000000e-01	9.993094e-01, 2.471563e-01, 8.220624e-01, 1.540041e+00, 1.032842e+00, 1.047366e+00, 1.654427e+00, 2.461781e-01, 1.433716e+00, 1.261138e+00, 6.560162e-01, 3.686940e-01, 1.102659e+00, 5.711749e-01, 6.001948e-01, 1.419627e+00, 4.831509e-01, 9.987571e-01, 6.309864e-01, 1.046142e+00,
6.000000e-01	8.652465e-01, 2.133055e-01, 6.213105e-01, 1.505701e+00, 9.581555e-01, 8.939523e-01, 1.627755e+00, 1.218927e-01, 8.006719e-01, 7.453423e-01, 6.615788e-01, 4.404544e-01, 6.945995e-01, 2.716896e-01, 6.316353e-01, 1.169722e+00, 4.858480e-01, 5.585577e-01, 6.550180e-01, 1.145636e+00,
8.000000e-01	9.938166e-01, 1.627550e-01, 4.737193e-01, 1.848925e+00, 6.192468e-01, 7.335519e-01, 1.399411e+00, 7.837967e-02, 7.912948e-01, 5.296369e-01, 4.474265e-01, 4.532032e-01, 5.650452e-01, 1.979330e-01, 6.286152e-01, 8.319671e-01, 6.103054e-01, 3.697874e-01, 4.289719e-01, 8.777500e-01,
1.000000e+00	1.006639e+00, 1.690725e-01, 2.888240e-01, 1.611160e+00, 5.008901e-01, 7.070781e-01, 1.147867e+00, 4.454414e-02, 6.273219e-01, 3.989485e-01, 4.130503e-01, 5.638518e-01, 5.899661e-01, 1.126296e-01, 8.948158e-01, 8.063040e-01, 6.355250e-01, 1.898397e-01, 3.688743e-01, 1.005934e+00,
1.200000e+00	8.957111e-01, 1.745867e-01, 1.818564e-01, 1.524301e+00, 4.009901e-01, 4.951268e-01, 6.497666e-01, 2.434217e-02, 3.779892e-01, 2.405044e-01, 3.107600e-01, 6.166965e-01, 5.144618e-01, 1.035052e-01, 9.440256e-01, 6.347530e-01, 6.602738e-01, 1.023899e-01, 1.872027e-01, 1.053365e+00,
1.400000e+00	8.739664e-01, 2.061078e-01, 1.107432e-01, 1.101003e+00, 3.755204e-01, 5.208146e-01, 5.070538e-01, 3.774016e-02, 3.920323e-01, 1.783064e-01, 5.106411e-01, 5.361325e-01, 5.316676e-01, 1.091152e-01, 9.112120e-01, 4.939712e-01, 8.298281e-01, 6.415961e-02, 1.337122e-01, 1.121802e+00,
1.600000e+00	9.375755e-01, 2.624375e-01, 6.492474e-02, 1.093049e+00, 2.981904e-01, 4.491892e-01, 4.572119e-01, 1.253840e-01, 2.598924e-01, 1.677780e-01, 5.378020e-01, 5.206460e-01, 5.889474e-01, 1.212453e-01, 9.643489e-01, 2.959652e-01, 7.339369e-01, 4.076994e-02, 8.145565e-02, 8.411277e-01,
1.800000e+00	1.164331e+00, 3.454141e-01, 4.862364e-02, 7.413704e-01, 2.373000e-01, 3.913554e-01, 2.830634e-01, 4.108321e-01, 1.888714e-01, 1.220324e-01, 7.162193e-01, 6.030406e-01, 6.051451e-01, 1.325192e-01, 1.185748e+00, 2.534141e-01, 8.681952e-01, 3.334814e-02, 5.366706e-02, 9.179981e-01,
2.000000e+00	1.162156e+00, 3.483392e-01, 2.608429e-02, 8.909727e-01, 1.871359e-01, 3.320761e-01, 1.799481e-01, 5.450260e-01, 1.584029e-01, 9.793467e-02, 7.496062e-01, 6.033867e-01, 6.736040e-01, 1.049656e-01, 1.202338e+00, 2.051146e-01, 8.159456e-01, 3.595702e-02, 3.064632e-02, 8.600924e-01,
0.000000e+00	2.798146e-01, 1.486995e-01, 7.404241e-01, 5.930222e-01, 2.841378e-01, 1.076547e+00, 2.264231e+00, 2.427042e+00, 3.566481e-01, 4.049773e-01, 1.962562e+00, 1.473407e+00, 1.110770e+00, 1.091147e+00, 5.727886e-01, 1.975391e+00, 1.798232e+00, 1.293344e+00, 3.277291e-01, 6.644224e-02,
2.000000e-01	2.479250e-01, 1.164492e-01, 4.834415e-01, 1.022364e+00, 4.755054e-01, 1.123928e+00, 1.966053e+00, 1.618495e+00, 7.021967e-01, 3.667198e-01, 1.236140e+00, 8.220871e-01, 1.086781e+00, 7.234234e-01, 4.915860e-01, 1.743544e+00, 9.953096e-01, 1.115619e+00, 3.406595e-01, 1.798083e-01,
4.000000e-01	3.762443e-01, 8.659155e-02, 2.444718e-01, 1.462090e+00, 4.414472e-01, 1.137614e+00, 1.528235e+00, 1.042607e+00, 5.447336e-01, 2.658440e-01, 9.263443e-01, 6.202233e-01, 7.002655e-01, 5.009541e-01, 4.520689e-01, 1.282229e+00, 1.062621e+00, 6.679981e-01, 3.710552e-01, 5.037430e-01,
6.000000e-01	5.287195e-01, 8.600285e-02, 1.805829e-01, 1.438233e+00, 3.663138e-01, 9.679681e-01, 1.244546e+00, 5.135755e-01, 4.625653e-01, 1.766504e-01, 5.968873e-01, 5.458038e-01, 6.965277e-01, 4.483480e-01, 4.325364e-01, 8.919704e-01, 9.572131e-01, 3.344521e-01, 3.300130e-01, 6.273325e-01,
8.000000e-01	6.077882e-01, 5.069807e-02, 1.205081e-01, 1.314046e+00, 2.965607e-01, 1.030104e+00, 1.100730e+00, 3.684763e-01, 3.639464e-01, 1.217290e-01, 4.886143e-01, 5.489812e-01, 6.868105e-01, 4.033562e-01, 4.655916e-01, 4.793833e-01, 9.851874e-01, 2.420568e-01, 1.795659e-01, 7.337684e-01,
1.000000e+00	7.227119e-01, 4.481858e-02, 6.849818e-02, 1.072215e+00, 2.227968e-01, 1.012936e+00, 8.436860e-01, 2.351253e-01, 2.435154e-01, 1.057867e-01, 4.016329e-01, 5.119195e-01, 6.801891e-01, 3.006744e-01, 6.401713e-01, 4.352214e-01, 9.508417e-01, 1.490386e-01, 1.510869e-01, 8.638303e-01,
1.200000e+00	7.400677e-01, 6.872373e-02, 5.238772e-02, 8.379525e-01, 1.759473e-01, 8.308570e-01, 6.178039e-01, 2.688124e-01, 2.333827e-01, 1.110209e-01, 3.004151e-01, 5.277029e-01, 7.032846e-01, 2.295102e-01, 6.027835e-01, 3.451413e-01, 7.561113e-01, 7.475502e-02, 7.261142e-02, 7.705490e-01,
1.400000e+00	9.299135e-01, 7.529969e-02, 2.646747e-02, 9.488652e-01, 1.462182e-01, 6.195933e-01, 4.081381e-01, 4.502833e-01, 1.683412e-01, 8.445108e-02, 2.441576e-01, 5.312668e-01, 4.918947e-01, 1.716357e-01, 7.907761e-01, 2.260706e-01, 7.896390e-01, 4.015570e-02, 5.428479e-02, 8.322805e-01,
1.600000e+00	8.184727e-01, 1.061811e-01, 1.586855e-02, 8.979611e-01, 1.442994e-01, 5.228986e-01, 3.158400e-01, 4.805868e-01, 1.293742e-01, 7.008728e-02, 3.806087e-01, 5.894252e-01, 6.057173e-01, 1.054497e-01, 1.030673e+00, 1.918229e-01, 7.007243e-01, 2.344444e-02, 2.876615e-02, 1.010672e+00,
1.800000e+00	1.032542e+00, 1.785011e-01, 1.174697e-02, 1.233390e+00, 1.176912e-01, 4.245074e-01, 1.983882e-01, 4.434000e-01, 1.093761e-01, 6.173903e-02, 4.563557e-01, 6.368641e-01, 6.256450e-01, 1.128129e-01, 1.036057e+00, 1.406324e-01, 5.442259e-01, 1.399474e-02, 1.491217e-02, 7.315929e-01,
2.000000e+00	1.010206e+00, 2.647823e-01, 5.665705e-03, 1.137886e+00, 7.782141e-02, 3.697251e-01, 1.517892e-01, 2.826834e-01, 6.918860e-02, 4.482660e-02, 5.393576e-01, 5.185716e-01, 5.896249e-01, 5.600174e-02, 1.190635e+00, 9.241508e-02, 7.307444e-01, 1.088484e-02, 1.444131e-02, 1.020827e+00,
0.000000e+00	2.265386e+00, 1.907825e+00, 1.780582e-01, 1.027883e+00, 1.258835e-01, 8.443404e-01, 1.018200e+00, 3.117579e-01, 2.405460e+00, 7.451981e-01, 2.299447e+00, 2.507524e+00, 2.224045e+00, 1.499265e+00, 4.352531e-01, 3.006536e+00, 2.468618e+00, 4.924900e-01, 1.772030e+00, 3.756067e-01,
2.000000e-01	1.894732e+00, 1.447480e+00, 3.486331e-01, 8.868797e-01, 1.305809e-01, 1.250513e+00, 1.192742e+00, 5.267071e-01, 2.508660e+00, 6.655372e-01, 1.569202e+00, 1.553813e+00, 1.165669e+00, 1.138454e+00, 5.138330e-01, 2.393070e+00, 1.497820e+00, 4.596321e-01, 1.250302e+00, 2.458964e-01,
4.000000e-01	1.577314e+00, 7.686464e-01, 4.458282e-01, 6.116132e-01, 8.496214e-02, 9.909227e-01, 9.935764e-01, 6.697986e-01, 2.430101e+00, 5.031743e-01, 1.386880e+00, 1.043128e+00, 7.162869e-01, 8.099009e-01, 5.780479e-01, 1.531669e+00, 9.094803e-01, 3.756479e-01, 9.527174e-01, 1.962992e-01,
6.000000e-01	1.533996e+00, 6.780164e-01, 4.794822e-01, 7.583983e-01, 7.780060e-02, 9.055433e-01, 1.005251e+00, 8.837434e-01, 2.241873e+00, 4.101700e-01, 8.244512e-01, 7.902356e-01, 3.286626e-01, 4.008230e-01, 6.618206e-01, 1.151878e+00, 6.362407e-01, 3.420020e-01, 8.059212e-01, 4.497293e-01,
8.000000e-01	1.440543e+00, 3.575977e-01, 7.697219e-01, 1.153465e+00, 7.315955e-02, 6.937682e-01, 9.512842e-01, 6.416000e-01, 1.825483e+00, 2.272233e-01, 5.992089e-01, 7.929066e-01, 2.483549e-01, 2.887275e-01, 6.863056e-01, 9.248914e-01, 4.210412e-01, 2.137631e-01, 5.426981e-01, 6.733052e-01,
1.000000e+00	1.234015e+00, 3.556095e-01, 5.201596e-01, 1.497783e+00, 4.892203e-02, 5.769461e-01, 6.992575e-01, 4.242522e-01, 1.164288e+00, 1.465049e-01, 4.562175e-01, 6.456138e-01, 2.841508e-01, 1.435675e-01, 8.007405e-01, 6.635103e-01, 3.954163e-01, 1.215949e-01, 2.921488e-01, 6.520596e-01,
1.200000e+00	1.558637e+00, 3.387684e-01, 5.178653e-01, 1.439956e+00, 4.597397e-02, 4.516191e-01, 5.108847e-01, 1.860492e-01, 1.024346e+00, 9.820645e-02, 6.287195e-01, 5.607264e-01, 4.020790e-01, 8.881564e-02, 9.581397e-01, 4.201874e-01, 3.659892e-01, 7.971631e-02, 1.792092e-01, 7.971554e-01,
1.400000e+00	1.406352e+00, 3.447948e-01, 3.156933e-01, 1.790087e+00, 4.082569e-02, 4.280819e-01, 4.288296e-01, 1.544757e-01, 7.665665e-01, 7.156378e-02, 5.776985e-01, 5.533673e-01, 4.102826e-01, 5.074763e-02, 1.036390e+00, 4.247224e-01, 3.719987e-01, 4.605338e-02, 1.030040e-01, 9.142517e-01,
1.600000e+00	1.205048e+00, 2.987942e-01, 2.243425e-01, 1.580928e+00, 3.079721e-02, 2.613662e-01, 2.527339e-01, 7.452031e-02, 4.969128e-01, 4.633203e-02, 7.283074e-01, 5.032199e-01, 4.844339e-01, 3.063753e-02, 9.967315e-01, 3.075185e-01, 3.758693e-01, 3.283134e-02, 7.176438e-02, 8.569219e-01,
1.800000e+00	1.319823e+00, 3.455802e-01, 1.584867e-01, 1.959838e+00, 2.137730e-02, 2.238616e-01, 2.026281e-01, 4.364941e-02, 3.873602e-01, 2.977936e-02, 7.462006e-01, 5.649405e-01, 6.748514e-01, 1.920558e-02, 1.120185e+00, 1.815567e-01, 4.005606e-01, 3.550010e-02, 3.472410e-02, 9.409248e-01,
2.000000e+00	9.891413e-01, 4.594510e-01, 7.798067e-02, 2.073478e+00, 1.808157e-02, 1.862963e-01, 1.495133e-01, 2.925460e-02, 3.534221e-01, 2.461185e-02, 8.676967e-01, 5.608507e-01, 4.832964e-01, 1.587870e-02, 1.409051e+00, 1.243607e-01, 4.442554e-01, 4.760637e-02, 2.877254e-02, 8.161846e-01,
0.000000e+00	2.788632e+00, 4.939787e-01, 3.546121e+00, 1.601973e-01, 1.563395e+00, 1.367779e+00, 1.354537e+00, 1.566635e+00, 1.176036e+00, 2.081794e+00, 6.591200e-01, 2.666690e-02, 1.418300e+00, 1.836284e+00, 7.980955e-01, 1.568489e+00, 4.766622e-01, 2.628752e+00, 8.149282e-01, 3.595055e-01,
2.000000e-01	2.235033e+00, 4.631248e-01, 1.904671e+00, 6.092639e-01, 1.664057e+00, 1.517401e+00, 1.089925e+00, 1.142809e+00, 1.161012e+00, 1.440635e+00, 4.813447e-01, 2.619598e-01, 9.403425e-01, 1.040824e+00, 5.554710e-01, 1.591856e+00, 4.899458e-01, 1.361692e+00, 7.218000e-01, 4.632365e-01,
4.000000e-01	2.080221e+00, 3.599011e-01, 1.249228e+00, 7.637065e-01, 1.877820e+00, 1.011781e+00, 1.293584e+00, 1.057391e+00, 6.798417e-01, 1.044187e+00, 4.194591e-01, 3.302399e-01, 8.565716e-01, 5.682242e-01, 4.702926e-01, 1.404789e+00, 7.368425e-01, 7.431037e-01, 5.752529e-01, 7.781654e-01,
6.000000e-01	1.626643e+00, 2.259168e-01, 7.688295e-01, 1.367057e+00, 1.180279e+00, 8.592020e-01, 9.706848e-01, 6.654720e-01, 5.633611e-01, 6.485400e-01, 3.852277e-01, 4.224102e-01, 7.111234e-01, 3.819621e-01, 5.697931e-01, 1.493932e+00, 8.866994e-01, 4.638064e-01, 5.417472e-01, 7.323273e-01,
8.000000e-01	1.786397e+00, 2.079128e-01, 4.349319e-01, 1.149364e+00, 8.979197e-01, 9.285918e-01, 1.067134e+00, 4.132985e-01, 4.231607e-01, 5.197879e-01, 3.523737e-01, 4.856005e-01, 5.603952e-01, 3.782717e-01, 8.466290e-01, 1.299553e+00, 1.018776e+00, 2.398206e-01, 5.335783e-01, 9.956246e-01,
1.000000e+00	1.361152e+00, 1.436706e-01, 3.313857e-01, 1.005718e+00, 9.513414e-01, 7.335377e-01, 1.104946e+00, 4.764237e-01, 3.398419e-01, 4.583071e-01, 3.018221e-01, 5.207505e-01, 7.709703e-01, 3.355974e-01, 7.928379e-01, 1.343787e+00, 1.113869e+00, 1.745319e-01, 3.994499e-01, 9.771434e-01,
1.200000e+00	1.534202e+00, 1.828121e-01, 1.481601e-01, 7.501515e-01, 6.279091e-01, 7.680764e-01, 1.013506e+00, 6.242308e-01, 2.165126e-01, 4.951751e-01, 3.132615e-01, 4.617679e-01, 7.242389e-01, 4.320747e-01, 7.980300e-01, 1.019771e+00, 1.206614e+00, 7.823797e-02, 4.316366e-01, 8.428818e-01,
1.400000e+00	1.103866e+00, 1.322080e-01, 9.896300e-02, 6.705018e-01, 6.278063e-01, 9.659511e-01, 7.102464e-01, 5.823670e-01, 2.095835e-01, 4.681347e-01, 3.091524e-01, 4.927997e-01, 6.406185e-01, 3.173895e-01, 7.960275e-01, 7.557095e-01, 8.638495e-01, 4.432977e-02, 2.427435e-01, 1.019513e+00,
1.600000e+00	1.367107e+00, 1.297802e-01, 6.352369e-02, 7.296413e-01, 3.868550e-01, 7.403735e-01, 5.053421e-01, 8.500264e-01, 1.949716e-01, 3.611882e-01, 2.827464e-01, 6.514708e-01, 5.663136e-01, 3.000264e-01, 8.685821e-01, 7.243289e-01, 8.511138e-01, 2.844837e-02, 1.714648e-01, 9.389343e-01,
1.800000e+00	1.438164e+00, 1.499767e-01, 3.806020e-02, 1.009009e+00, 3.713250e-01, 7.886622e-01, 5.111072e-01, 6.582131e-01, 1.436164e-01, 2.736072e-01, 3.547253e-01, 7.019616e-01, 6.556772e-01, 2.389664e-01, 7.624479e-01, 4.666262e-01, 7.672432e-01, 1.644171e-02, 1.105431e-01, 9.382425e-01,
2.000000e+00	1.201861e+00, 1.636975e-01, 2.661546e-02, 1.340961e+00, 2.355370e-01, 6.692789e-01, 3.118391e-01, 5.578881e-01, 1.241440e-01, 2.423857e-01, 4.319288e-01, 5.532905e-01, 6.497746e-01, 1.969850e-01, 1.026307e+00, 3.084883e-01, 8.201851e-01, 9.749359e-03, 7.723541e-02, 9.770445e-01,
0.000000e+00	1.116485e+00, 1.495729e+00, 2.956857e+00, 2.442816e+00, 1.012735e-01, 6.301990e-01, 2.902309e+00, 2.770925e+00, 1.503215e+00, 2.087847e+00, 1.698015e+00, 4.103812e-01, 1.754410e+00, 1.757901e+00, 2.730266e+00, 1.210329e+00, 1.993136e+00, 2.393061e+00, 2.500904e+00, 1.504943e+00,
2.000000e-01	1.029501e+00, 1.264518e+00, 2.073183e+00, 2.008182e+00, 3.407612e-01, 9.233215e-01, 2.297056e+00, 1.343142e+00, 1.480560e+00, 1.445795e+00, 1.532199e+00, 1.911103e-01, 1.312635e+00, 1.207178e+00, 2.106955e+00, 7.279258e-01, 1.700155e+00, 1.584909e+00, 1.275763e+00, 1.405372e+00,
4.000000e-01	8.160513e-01, 1.098052e+00, 1.324462e+00, 1.907286e+00, 6.931505e-01, 9.252345e-01, 1.583843e+00, 7.931506e-01, 1.130250e+00, 1.150543e+00, 1.433055e+00, 1.662210e-01, 1.037018e+00, 8.368203e-01, 1.688959e+00, 7.155532e-01, 7.095599e-01, 9.605158e-01, 5.980127e-01, 1.237932e+00,
6.000000e-01	6.531095e-01, 8.286955e-01, 9.234019e-01, 2.218090e+00, 5.257637e-01, 8.677777e-01, 1.094559e+00, 4.464416e-01, 8.980623e-01, 8.052022e-01, 1.429516e+00, 9.030717e-02, 7.275110e-01, 5.296427e-01, 1.233734e+00, 4.237352e-01, 5.011476e-01, 8.549833e-01, 4.303416e-01, 9.619754e-01,
8.000000e-01	8.466229e-01, 6.605280e-01, 5.671325e-01, 1.794249e+00, 4.986788e-01, 5.467220e-01, 9.394956e-01, 2.888195e-01, 5.653747e-01, 4.391898e-01, 1.371563e+00, 6.220416e-02, 8.556824e-01, 2.772571e-01, 1.227206e+00, 3.345245e-01, 4.126574e-01, 6.810989e-01, 2.273046e-01, 1.150421e+00,
1.000000e+00	7.366269e-01, 6.259922e-01, 3.294677e-01, 2.031252e+00, 3.278128e-01, 4.548683e-01, 5.837143e-01, 1.352822e-01, 4.081215e-01, 3.806507e-01, 1.230526e+00, 5.399923e-02, 6.461357e-01, 1.586349e-01, 1.311460e+00, 2.139820e-01, 4.792168e-01, 5.917008e-01, 1.401978e-01, 1.137815e+00,
1.200000e+00	8.878874e-01, 4.950232e-01, 1.793432e-01, 2.108258e+00, 3.017816e-01, 4.104796e-01, 4.374081e-01, 8.272108e-02, 3.295374e-01, 2.952633e-01, 1.370237e+00, 4.213912e-02, 6.362477e-01, 9.011022e-02, 1.521558e+00, 1.908023e-01, 7.011555e-01, 4.770360e-01, 9.897965e-02, 9.225870e-01,
1.400000e+00	9.105828e-01, 5.702464e-01, 1.851289e-01, 2.250998e+00, 2.552849e-01, 2.773774e-01, 2.569746e-01, 4.525915e-02, 2.932460e-01, 1.914635e-01, 1.519440e+00, 4.587079e-02, 6.685066e-01, 6.218442e-02, 1.108100e+00, 1.307850e-01, 4.773384e-01, 4.273936e-01, 5.192968e-02, 8.870219e-01,
1.600000e+00	1.026429e+00, 5.671093e-01, 8.508636e-02, 2.277801e+00, 2.126338e-01, 2.644566e-01, 1.948070e-01, 2.859939e-02, 2.264162e-01, 1.207408e-01, 1.104921e+00, 4.804481e-02, 6.771855e-01, 5.709945e-02, 1.082867e+00, 8.786955e-02, 6.737496e-01, 4.758293e-01, 3.023636e-02, 9.065158e-01,
1.800000e+00	8.485892e-01, 4.850913e-01, 4.701471e-02, 2.382232e+00, 1.967728e-01, 2.272592e-01, 1.571819e-01, 1.578761e-02, 1.750582e-01, 9.632615e-02, 1.157667e+00, 6.862867e-02, 5.544357e-01, 4.512355e-02, 1.531044e+00, 7.922906e-02, 6.491324e-01, 4.415073e-01, 2.021639e-02, 7.997142e-01,
2.000000e+00	1.123393e+00, 4.141517e-01, 3.011719e-02, 2.363496e+00, 1.509497e-01, 1.631650e-01, 8.833767e-02, 8.714891e-03, 1.431940e-01, 7.630541e-02, 1.224210e+00, 7.836986e-02, 5.494699e-01, 4.722112e-02, 9.943555e-01, 5.519484e-02, 5.824832e-01, 4.463430e-01, 1.317893e-02, 1.047952e+00,
0.000000e+00	9.159206e-01, 7.348453e-01, 1.862714e-01, 6.259164e-01, 1.133892e+00, 1.855367e+00, 5.091181e-01, 2.410750e+00, 1.757324e+00, 1.607310e+00, 1.025729e-01, 7.759774e-02, 8.474267e-01, 1.789441e+00, 2.414438e+00, 2.977221e+00, 1.874229e+00, 2.641066e+00, 1.182417e+00, 9.812308e-01,
2.000000e-01	7.932923e-01, 7.149960e-01, 4.244364e-01, 7.442229e-01, 1.574210e+00, 1.856672e+00, 7.625535e-01, 1.726238e+00, 1.619848e+00, 1.836186e+00, 5.197424e-01, 3.352612e-01, 4.078501e-01, 1.495435e+00, 1.420534e+00, 2.014830e+00, 1.147786e+00, 1.457509e+00, 7.901956e-01, 1.196870e+00,
4.000000e-01	6.953792e-01, 6.098193e-01, 4.013337e-01, 1.162133e+00, 1.389784e+00, 1.666568e+00, 8.522412e-01, 1.311534e+00, 1.110488e+00, 1.202458e+00, 8.173892e-01, 4.242819e-01, 2.666118e-01, 9.358411e-01, 9.902321e-01, 1.691414e+00, 1.018726e+00, 8.375040e-01, 4.795364e-01, 1.086897e+00,
6.000000e-01	7.912149e-01, 5.731536e-01, 4.186220e-01, 1.366078e+00, 8.550321e-01, 1.554934e+00, 1.006951e+00, 7.754362e-01, 8.155916e-01, 8.335502e-01, 8.489324e-01, 4.222807e-01, 2.415497e-01, 7.061175e-01, 8.486781e-01, 1.454817e+00, 7.214470e-01, 5.703887e-01, 5.362406e-01, 1.062317e+00,
8.000000e-01	9.653494e-01, 3.248239e-01, 3.909038e-01, 1.621777e+00, 8.978482e-01, 1.374396e+00, 1.002989e+00, 3.854670e-01, 7.122216e-01, 7.235738e-01, 6.204486e-01, 4.897919e-01, 3.147296e-01, 4.784214e-01, 5.402642e-01, 1.285201e+00, 8.073828e-01, 2.596720e-01, 4.232496e-01, 8.158979e-01,
1.000000e+00	9.801357e-01, 2.893511e-01, 1.738231e-01, 1.801938e+00, 7.275089e-01, 1.316803e+00, 7.823715e-01, 1.926943e-01, 5.998185e-01, 5.289694e-01, 3.934445e-01, 4.763112e-01, 3.962911e-01, 4.010275e-01, 3.827018e-01, 8.740881e-01, 9.826131e-01, 1.808832e-01, 3.767977e-01, 1.126107e+00,
1.200000e+00	7.269751e-01, 1.943060e-01, 1.283197e-01, 2.005657e+00, 6.571087e-01, 8.821627e-01, 7.460128e-01, 1.428418e-01, 4.462672e-01, 3.654973e-01, 2.994080e-01, 4.838826e-01, 5.115449e-01, 3.024486e-01, 4.688892e-01, 7.865428e-01, 1.078736e+00, 8.503318e-02, 2.924887e-01, 9.881940e-01,
1.400000e+00	8.935521e-01, 1.308194e-01, 7.645789e-02, 1.758502e+00, 5.220432e-01, 9.501200e-01, 5.528344e-01, 8.537652e-02, 3.029699e-01, 3.599464e-01, 2.202615e-01, 6.134721e-01, 5.229096e-01, 2.805412e-01, 5.115370e-01, 5.496135e-01, 8.077790e-01, 4.885085e-02, 1.486739e-01, 9.582136e-01,
1.600000e+00	9.958310e-01, 1.158217e-01, 5.028634e-02, 1.352977e+00, 4.003900e-01, 8.234146e-01, 3.175358e-01, 5.282927e-02, 2.326046e-01, 2.696897e-01, 2.335437e-01, 6.294411e-01, 5.333376e-01, 2.280688e-01, 6.755132e-01, 3.910948e-01, 8.796639e-01, 3.134257e-02, 1.031825e-01, 8.669746e-01,
1.800000e+00	1.126062e+00, 9.894360e-02, 2.863410e-02, 1.091487e+00, 3.569002e-01, 7.418512e-01, 2.761637e-01, 1.237675e-01, 2.074663e-01, 1.921665e-01, 2.358272e-01, 6.051179e-01, 5.262174e-01, 1.676013e-01, 7.755821e-01, 3.640365e-01, 9.010952e-01, 1.746800e-02, 8.029332e-02, 9.280461e-01,
2.000000e+00	9.757647e-01, 1.141742e-01, 1.887649e-02, 8.339849e-01, 2.357805e-01, 5.688598e-01, 1.957148e-01, 3.370013e-01, 1.286038e-01, 1.688722e-01, 2.998088e-01, 5.066378e-01, 6.771285e-01, 1.433511e-01, 1.140808e+00, 2.465733e-01, 8.090999e-01, 1.135698e-02, 4.056488e-02, 8.797083e-01,
0.000000e+00	1.520884e+00, 1.553656e+00, 5.534557e-01, 1.173341e-01, 1.673941e+00, 3.286727e-01, 1.480409e+00, 1.132998e+00, 3.060545e+00, 3.982045e-01, 2.587736e+00, 1.527288e+00, 1.702315e+00, 1.115534e+00, 2.571034e+00, 3.661311e-01, 1.510223e+00, 2.272034e+00, 1.030965e+00, 8.336153e-01,
2.000000e-01	1.477245e+00, 1.618252e+00, 5.773540e-01, 1.057827e-01, 1.354145e+00, 5.859645e-01, 1.220363e+00, 9.808972e-01, 3.124278e+00, 5.144435e-01, 2.259534e+00, 9.502901e-01, 8.441396e-01, 7.530161e-01, 2.291186e+00, 6.456662e-01, 1.384398e+00, 1.502845e+00, 6.046566e-01, 5.491825e-01,
4.000000e-01	1.197538e+00, 1.031100e+00, 6.480154e-01, 1.054569e-01, 1.906124e+00, 7.615361e-01, 8.908597e-01, 1.044273e+00, 1.974160e+00, 5.345522e-01, 2.215186e+00, 5.870488e-01, 6.126775e-01, 7.408796e-01, 1.547356e+00, 7.625904e-01, 1.368397e+00, 1.047370e+00, 4.524798e-01, 5.539719e-01,
6.000000e-01	1.016376e+00, 8.124945e-01, 6.555684e-01, 8.406866e-02, 1.504091e+00, 8.892713e-01, 7.714007e-01, 1.140849e+00, 2.060239e+00, 5.962584e-01, 1.667938e+00, 4.075199e-01, 3.564717e-01, 6.061890e-01, 1.730222e+00, 1.023187e+00, 1.511471e+00, 8.643801e-01, 3.125115e-01, 6.948144e-01,
8.000000e-01	1.022002e+00, 8.370680e-01, 5.936950e-01, 2.262425e-01, 1.248526e+00, 1.083795e+00, 7.013563e-01, 1.046050e+00, 1.483189e+00, 6.430667e-01, 1.608607e+00, 2.445943e-01, 2.124736e-01, 5.505375e-01, 1.378787e+00, 1.043544e+00, 1.412416e+00, 6.222716e-01, 2.756085e-01, 8.694001e-01,
1.000000e+00	8.994481e-01, 6.702588e-01, 6.929644e-01, 4.358716e-01, 1.085790e+00, 1.151933e+00, 7.160958e-01, 1.007398e+00, 9.353126e-01, 5.135910e-01, 1.118478e+00, 1.428737e-01, 3.293328e-01, 4.819653e-01, 9.397706e-01, 9.525386e-01, 1.034241e+00, 7.050578e-01, 2.501026e-01, 9.396467e-01,
1.200000e+00	1.034583e+00, 5.448311e-01, 5.024779e-01, 5.991311e-01, 7.930098e-01, 1.162807e+00, 6.341257e-01, 1.214892e+00, 7.204118e-01, 6.481751e-01, 9.504291e-01, 1.295461e-01, 4.556927e-01, 4.517891e-01, 7.347684e-01, 7.197257e-01, 1.136819e+00, 4.514260e-01, 1.705116e-01, 8.620865e-01,
1.400000e+00	9.415581e-01, 3.207324e-01, 2.813400e-01, 8.048726e-01, 7.370665e-01, 1.134352e+00, 4.080454e-01, 9.323055e-01, 5.572531e-01, 4.863824e-01, 7.802405e-01, 2.071106e-01, 6.575232e-01, 5.217337e-01, 4.455834e-01, 6.909883e-01, 1.090785e+00, 3.394664e-01, 1.258090e-01, 9.943408e-01,
1.600000e+00	1.098940e+00, 2.719092e-01, 2.229809e-01, 1.044195e+00, 5.643507e-01, 1.295783e+00, 2.873131e-01, 6.588213e-01, 4.742847e-01, 4.674104e-01, 6.622300e-01, 3.704742e-01, 4.666148e-01, 4.133055e-01, 5.184779e-01, 4.327763e-01, 8.661772e-01, 1.878342e-01, 7.588076e-02, 1.037342e+00,
1.800000e+00	9.374450e-01, 2.169719e-01, 1.230514e-01, 1.284838e+00, 4.959812e-01, 1.106211e+00, 1.783560e-01, 4.712094e-01, 3.275712e-01, 3.155506e-01, 4.580185e-01, 4.567365e-01, 5.827926e-01, 3.365123e-01, 4.354187e-01, 3.193848e-01, 8.214985e-01, 1.322556e-01, 5.599636e-02, 8.569666e-01,
2.000000e+00	9.604638e-01, 1.491992e-01, 6.700981e-02, 1.007687e+00, 4.066059e-01, 8.945737e-01, 1.642089e-01, 2.790212e-01, 2.809759e-01, 3.316607e-01, 3.554774e-01, 4.804151e-01, 6.758678e-01, 2.384999e-01, 5.580533e-01, 1.984101e-01, 8.400253e-01, 6.258366e-02, 3.811844e-02, 9.554539e-01,
0.000000e+00	2.715920e+00, 1.301474e+00, 2.312621e+00, 1.993759e+00, 1.701600e+00, 2.886144e+00, 1.720496e+00, 1.955045e-01, 1.832226e+00, 8.042898e-01, 2.337897e+00, 2.701295e+00, 1.809796e+00, 2.160009e+00, 1.480248e+00, 1.635400e+00, 4.465861e-01, 2.229802e+00, 6.398587e-01, 1.775453e+00,
2.000000e-01	2.166279e+00, 1.296131e+00, 1.811780e+00, 1.206228e+00, 1.780022e+00, 2.052813e+00, 1.560545e+00, 9.926324e-02, 1.582336e+00, 5.573935e-01, 2.037825e+00, 1.635608e+00, 1.245792e+00, 1.066904e+00, 1.033523e+00, 1.944776e+00, 7.355917e-01, 1.632989e+00, 5.546704e-01, 9.028796e-01,
4.000000e-01	1.573655e+00, 7.987800e-01, 1.636490e+00, 1.268036e+00, 1.742496e+00, 2.032709e+00, 1.141598e+00, 1.117445e-01, 2.004272e+00, 4.558812e-01, 1.451640e+00, 1.167901e+00, 9.601286e-01, 5.824564e-01, 6.962585e-01, 1.883131e+00, 9.434484e-01, 1.012457e+00, 5.501825e-01, 7.103586e-01,
6.000000e-01	1.398784e+00, 4.995017e-01, 1.071233e+00, 9.642462e-01, 1.290908e+00, 1.509779e+00, 1.063528e+00, 2.249709e-01, 1.507681e+00, 3.518355e-01, 1.078023e+00, 7.488214e-01, 8.841028e-01, 4.352338e-01, 4.807924e-01, 1.525890e+00, 8.153929e-01, 8.457281e-01, 4.739522e-01, 5.631906e-01,
8.000000e-01	1.323867e+00, 4.161641e-01, 9.127328e-01, 6.600847e-01, 1.142462e+00, 1.650732e+00, 1.362636e+00, 5.296438e-01, 1.498199e+00, 2.260221e-01, 6.807766e-01, 5.882267e-01, 7.911432e-01, 4.320477e-01, 2.710684e-01, 1.425357e+00, 1.047189e+00, 5.478366e-01, 5.820622e-01, 5.678075e-01,
1.000000e+00	1.297013e+00, 2.684885e-01, 7.714428e-01, 4.849714e-01, 8.284759e-01, 1.478445e+00, 1.196899e+00, 7.953928e-01, 9.422776e-01, 2.303344e-01, 4.970131e-01, 5.614789e-01, 7.391154e-01, 5.000235e-01, 2.238009e-01, 1.359050e+00, 1.137304e+00, 3.180872e-01, 3.965061e-01, 8.208651e-01,
1.200000e+00	1.289676e+00, 1.979935e-01, 4.762021e-01, 5.244811e-01, 8.158990e-01, 1.511706e+00, 1.273103e+00, 8.123629e-01, 6.407555e-01, 2.941824e-01, 3.290337e-01, 5.557191e-01, 4.989999e-01, 4.371161e-01, 1.791098e-01, 1.180251e+00, 1.089398e+00, 1.528621e-01, 4.159100e-01, 8.883024e-01,
1.400000e+00	1.246423e+00, 1.343865e-01, 3.664189e-01, 4.889825e-01, 5.888643e-01, 1.391220e+00, 8.978645e-01, 8.779358e-01, 6.077151e-01, 3.490806e-01, 2.234142e-01, 6.701662e-01, 4.667407e-01, 4.393443e-01, 1.589879e-01, 8.435493e-01, 1.175165e+00, 9.296371e-02, 3.431381e-01, 8.337405e-01,
1.600000e+00	9.939601e-01, 9.798532e-02, 2.043938e-01, 4.671729e-01, 5.736756e-01, 1.445719e+00, 8.174703e-01, 7.373702e-01, 5.568234e-01, 3.691322e-01, 1.727588e-01, 5.131936e-01, 5.807851e-01, 4.965055e-01, 1.326949e-01, 7.051873e-01, 8.059973e-01, 5.594618e-02, 2.578545e-01, 8.848294e-01,
1.800000e+00	1.367127e+00, 5.480962e-02, 1.053804e-01, 5.847174e-01, 3.598354e-01, 1.288730e+00, 6.858974e-01, 1.035535e+00, 2.980917e-01, 2.977814e-01, 1.315996e-01, 5.516107e-01, 6.410878e-01, 4.069441e-01, 1.429075e-01, 5.665701e-01, 8.244452e-01, 3.147854e-02, 1.610929e-01, 9.838255e-01,
2.000000e+00	1.179161e+00, 4.963724e-02, 7.627929e-02, 9.015961e-01, 3.070456e-01, 1.113794e+00, 3.759896e-01, 9.126631e-01, 3.076988e-01, 2.251867e-01, 9.872376e-02, 4.469451e-01, 5.076416e-01, 2.979711e-01, 2.312652e-01, 3.745060e-01, 8.957587e-01, 1.852262e-02, 1.056369e-01, 1.017620e+00,
0.000000e+00	2.791394e+00, 2.977918e+00, 9.662818e-01, 9.504715e-01, 1.397031e+00, 1.143235e+00, 1.092623e+00, 4.789542e-01, 1.614904e+00, 1.975029e+00, 4.054632e-01, 3.040113e+00, 1.349634e+00, 3.037201e-01, 2.778587e+00, 2.434519e+00, 9.367924e-01, 2.296133e+00, 2.056424e+00, 1.691544e-01,
2.000000e-01	2.727990e+00, 1.978243e+00, 8.156960e-01, 6.965875e-01, 1.543783e+00, 1.039989e+00, 1.245774e+00, 5.910332e-01, 1.904105e+00, 1.199222e+00, 7.998914e-01, 1.875454e+00, 8.213562e-01, 2.137966e-01, 2.285406e+00, 2.362624e+00, 7.853813e-01, 1.128595e+00, 1.348445e+00, 1.106542e-01,
4.000000e-01	2.061364e+00, 1.478660e+00, 6.279821e-01, 9.555044e-01, 1.035234e+00, 6.798900e-01, 1.359485e+00, 6.325388e-01, 2.074769e+00, 8.097741e-01, 8.607547e-01, 1.485272e+00, 5.466151e-01, 1.721322e-01, 1.515305e+00, 2.084481e+00, 9.928519e-01, 6.875927e-01, 9.873585e-01, 6.641513e-02,
6.000000e-01	1.948389e+00, 1.084520e+00, 6.618364e-01, 1.240740e+00, 1.072666e+00, 7.899769e-01, 1.275101e+00, 4.909309e-01, 1.361094e+00, 5.447892e-01, 1.250424e+00, 1.151566e+00, 2.976975e-01, 2.066282e-01, 1.491465e+00, 2.278242e+00, 9.161956e-01, 4.717465e-01, 7.430866e-01, 1.354444e-01,
8.000000e-01	1.622129e+00, 7.902609e-01, 6.916843e-01, 1.525681e+00, 7.624787e-01, 9.382220e-01, 1.098862e+00, 3.177711e-01, 1.717634e+00, 4.121767e-01, 1.149621e+00, 6.511497e-01, 1.564969e-01, 2.564110e-01, 1.310765e+00, 1.685927e+00, 1.142258e+00, 4.697171e-01, 6.222907e-01, 3.750246e-01,
1.000000e+00	1.799769e+00, 8.123900e-01, 7.154675e-01, 1.120523e+00, 6.836318e-01, 7.310367e-01, 1.341354e+00, 1.940819e-01, 1.100243e+00, 2.472557e-01, 1.070275e+00, 4.662757e-01, 1.650839e-01, 2.612071e-01, 1.244945e+00, 1.375564e+00, 1.132429e+00, 4.379984e-01, 5.440048e-01, 6.238757e-01,
1.200000e+00	1.741030e+00, 6.940059e-01, 5.794601e-01, 1.150078e+00, 5.286751e-01, 9.368920e-01, 1.142344e+00, 1.340552e-01, 8.726050e-01, 2.490874e-01, 1.135618e+00, 3.312491e-01, 2.383496e-01, 3.587276e-01, 1.177121e+00, 9.207096e-01, 1.092686e+00, 2.868063e-01, 4.130255e-01, 7.391678e-01,
1.400000e+00	1.431773e+00, 5.715184e-01, 3.349413e-01, 9.462565e-01, 4.962589e-01, 8.938869e-01, 8.729435e-01, 2.196839e-01, 7.179729e-01, 2.591712e-01, 8.230189e-01, 2.850647e-01, 3.195599e-01, 3.390391e-01, 9.535063e-01, 8.235726e-01, 9.589076e-01, 3.165273e-01, 3.270351e-01, 7.817100e-01,
1.600000e+00	1.358095e+00, 3.973470e-01, 1.842015e-01, 7.450386e-01, 3.437365e-01, 8.376674e-01, 6.648148e-01, 4.450966e-01, 5.555893e-01, 2.216132e-01, 8.359273e-01, 3.023888e-01, 3.871603e-01, 3.331740e-01, 8.592428e-01, 4.654225e-01, 7.955942e-01, 2.626814e-01, 1.611628e-01, 8.886358e-01,
1.800000e+00	1.291266e+00, 3.415860e-01, 1.407433e-01, 8.724166e-01, 2.462450e-01, 8.067387e-01, 4.830910e-01, 6.169574e-01, 3.211195e-01, 1.933676e-01, 7.394100e-01, 4.348928e-01, 4.919590e-01, 2.669619e-01, 9.407552e-01, 4.365933e-01, 9.206348e-01, 1.341133e-01, 1.464647e-01, 9.093126e-01,
2.000000e+00	1.172511e+00, 3.824423e-01, 7.813827e-02, 8.885172e-01, 2.381995e-01, 7.280430e-01, 2.785352e-01, 7.622278e-01, 2.353271e-01, 1.694419e-01, 6.619103e-01, 4.242479e-01, 5.427652e-01, 2.025916e-01, 8.695935e-01, 3.070102e-01, 8.524967e-01, 8.011103e-02, 9.050887e-02, 9.745558e-01,
0.000000e+00	1.239315e+00, 1.436483e+00, 1.317662e+00, 7.994386e-01, 2.475646e-01, 3.363845e+00, 1.553492e+00, 9.397749e-03, 1.469833e+00, 5.229785e-01, 9.690757e-01, 2.097737e+00, 3.277950e+00, 4.931509e-01, 2.046964e+00, 2.130172e+00, 2.253991e+00, 1.393565e+00, 2.716783e+00, 1.593009e+00,
2.000000e-01	1.226674e+00, 1.221698e+00, 9.702635e-01, 5.505211e-01, 4.207051e-01, 2.215445e+00, 1.649875e+00, 4.526039e-01, 1.694255e+00, 5.976727e-01, 1.122601e+00, 1.588899e+00, 1.587576e+00, 5.314212e-01, 1.443228e+00, 2.397236e+00, 1.262329e+00, 8.132710e-01, 1.601029e+00, 1.170187e+00,
4.000000e-01	1.071941e+00, 1.034234e+00, 8.968531e-01, 4.520443e-01, 3.536392e-01, 1.844981e+00, 1.500536e+00, 7.587474e-01, 1.923462e+00, 6.351524e-01, 1.220722e+00, 1.069429e+00, 6.349702e-01, 4.505060e-01, 9.738137e-01, 1.537260e+00, 8.639470e-01, 6.308490e-01, 1.206753e+00, 7.232940e-01,
6.000000e-01	1.228068e+00, 7.055953e-01, 8.203768e-01, 4.377852e-01, 2.585117e-01, 1.942009e+00, 1.285290e+00, 8.023625e-01, 1.421262e+00, 3.254678e-01, 8.518901e-01, 6.874336e-01, 5.503496e-01, 3.078252e-01, 5.709659e-01, 1.215582e+00, 6.094484e-01, 4.848115e-01, 7.714417e-01, 6.281413e-01,
8.000000e-01	1.038452e+00, 5.305829e-01, 7.243806e-01, 7.601212e-01, 2.399508e-01, 1.773708e+00, 9.128856e-01, 8.643744e-01, 1.082392e+00, 1.849749e-01, 6.946538e-01, 7.706409e-01, 4.052947e-01, 2.236556e-01, 4.573367e-01, 9.411719e-01, 6.145027e-01, 2.244963e-01, 5.189632e-01, 8.206455e-01,
1.000000e+00	9.321633e-01, 3.240242e-01, 5.351829e-01, 1.154218e+00, 1.646863e-01, 1.186876e+00, 8.638785e-01, 7.166348e-01, 8.963223e-01, 1.537215e-01, 3.627787e-01, 6.333394e-01, 4.618401e-01, 1.260638e-01, 3.381307e-01, 6.620890e-01, 5.807090e-01, 1.624004e-01, 3.996203e-01, 7.406076e-01,
1.200000e+00	1.033879e+00, 2.544461e-01, 3.559702e-01, 1.222157e+00, 1.609589e-01, 1.013045e+00, 6.821022e-01, 3.975771e-01, 5.687856e-01, 1.119968e-01, 3.811882e-01, 6.790621e-01, 5.315766e-01, 6.732894e-02, 3.449387e-01, 4.701250e-01, 5.500899e-01, 9.350871e-02, 2.144702e-01, 8.049843e-01,
1.400000e+00	1.127417e+00, 1.301344e-01, 1.997208e-01, 1.758128e+00, 1.423782e-01, 6.253492e-01, 3.716893e-01, 2.353127e-01, 4.378234e-01, 7.710197e-02, 2.893391e-01, 7.449422e-01, 5.817501e-01, 5.911475e-02, 5.562352e-01, 3.355672e-01, 5.480282e-01, 5.010959e-02, 1.064828e-01, 9.146011e-01,
1.600000e+00	1.211291e+00, 1.279971e-01, 1.179968e-01, 1.946993e+00, 1.049104e-01, 7.298063e-01, 2.512398e-01, 1.268358e-01, 3.148829e-01, 5.183702e-02, 2.342844e-01, 6.199326e-01, 6.015897e-01, 4.124442e-02, 7.810211e-01, 3.097005e-01, 6.595897e-01, 2.513483e-02, 7.643495e-02, 8.455412e-01,
1.800000e+00	1.220959e+00, 1.182994e-01, 7.692613e-02, 1.627033e+00, 9.190203e-02, 4.809196e-01, 2.053238e-01, 6.905981e-02, 3.091903e-01, 2.871082e-02, 2.241015e-01, 5.737299e-01, 6.301856e-01, 4.145750e-02, 6.961770e-01, 1.924780e-01, 6.896985e-01, 1.591340e-02, 4.030602e-02, 9.533722e-01,
2.000000e+00	1.096679e+00, 1.757624e-01, 4.808218e-02, 1.755892e+00, 6.754140e-02, 4.714596e-01, 1.222337e-01, 3.965828e-02, 1.596415e-01, 3.182382e-02, 3.165826e-01, 5.541353e-01, 6.548342e-01, 3.143633e-02, 1.022501e+00, 1.368803e-01, 4.930693e-01, 9.908127e-03, 2.803499e-02, 7.875849e-01,
0.000000e+00	4.265554e-01, 1.950050e+00, 3.740993e-02, 4.445692e-01, 2.379251e+00, 7.811137e-01, 2.684101e+00, 5.077836e-01, 1.065837e+00, 3.139189e+00, 2.787009e+00, 2.834383e-01, 7.785934e-01, 7.650103e-01, 1.624070e-01, 2.011910e+00, 1.646622e+00, 7.913141e-01, 1.382175e+00, 1.608652e+00,
2.000000e-01	4.872501e-01, 1.394606e+00, 9.748778e-02, 3.496424e-01, 1.757060e+00, 8.013066e-01, 2.306112e+00, 6.895581e-01, 7.663273e-01, 2.120298e+00, 1.685523e+00, 2.132602e-01, 4.552543e-01, 7.335430e-01, 3.509405e-01, 1.962393e+00, 1.072191e+00, 7.980929e-01, 1.135843e+00, 1.278020e+00,
4.000000e-01	6.647956e-01, 8.098268e-01, 8.246996e-02, 6.189877e-01, 1.496977e+00, 8.616864e-01, 1.875223e+00, 8.354166e-01, 4.651437e-01, 1.366347e+00, 1.200560e+00, 1.258679e-01, 2.126417e-01, 4.286442e-01, 5.899226e-01, 1.700615e+00, 6.535565e-01, 4.902244e-01, 8.481250e-01, 1.089595e+00,
6.000000e-01	6.313533e-01, 6.671857e-01, 5.538293e-02, 1.095733e+00, 1.158178e+00, 8.105500e-01, 1.766703e+00, 6.566873e-01, 3.626310e-01, 9.267763e-01, 9.103620e-01, 1.792680e-01, 2.039539e-01, 2.304054e-01, 7.197236e-01, 1.331132e+00, 6.178907e-01, 4.210275e-01, 4.748296e-01, 1.085754e+00,
8.000000e-01	8.133187e-01, 4.999763e-01, 2.569888e-02, 1.420225e+00, 1.021250e+00, 6.089209e-01, 1.544915e+00, 6.701942e-01, 3.187695e-01, 7.482891e-01, 7.288913e-01, 2.757251e-01, 2.125426e-01, 1.977666e-01, 8.321183e-01, 1.477287e+00, 9.548961e-01, 2.635260e-01, 4.892731e-01, 1.033909e+00,
1.000000e+00	8.246603e-01, 3.866164e-01, 2.456399e-02, 1.514682e+00, 7.120121e-01, 5.128379e-01, 1.489345e+00, 3.868371e-01, 3.080774e-01, 6.356657e-01, 6.758485e-01, 3.990604e-01, 3.418437e-01, 1.673267e-01, 9.874304e-01, 1.189024e+00, 9.965886e-01, 1.202975e-01, 5.575099e-01, 1.007105e+00,
1.200000e+00	9.555616e-01, 3.694129e-01, 1.375147e-02, 1.484064e+00, 7.077928e-01, 5.070177e-01, 1.119286e+00, 2.243199e-01, 2.117168e-01, 4.415713e-01, 8.664652e-01, 3.954840e-01, 4.364581e-01, 1.918929e-01, 9.538554e-01, 9.619915e-01, 7.863346e-01, 1.193663e-01, 3.791299e-01, 7.957989e-01,
1.400000e+00	9.194223e-01, 3.920935e-01, 9.882923e-03, 1.204211e+00, 5.859160e-01, 6.435145e-01, 8.911325e-01, 9.012402e-02, 1.913896e-01, 3.518672e-01, 8.028354e-01, 4.537745e-01, 4.500697e-01, 1.965495e-01, 9.244872e-01, 9.422485e-01, 9.611064e-01, 7.601603e-02, 3.164244e-01, 1.017342e+00,
1.600000e+00	8.639559e-01, 3.777039e-01, 5.856392e-03, 1.024178e+00, 4.524093e-01, 4.882540e-01, 8.451818e-01, 1.294555e-01, 1.194261e-01, 3.086977e-01, 8.694792e-01, 5.679780e-01, 5.292813e-01, 1.843939e-01, 1.065261e+00, 5.892761e-01, 9.954165e-01, 5.862101e-02, 2.257913e-01, 9.214337e-01,
1.800000e+00	9.981986e-01, 3.494909e-01, 3.539959e-03, 8.644668e-01, 3.485560e-01, 4.323180e-01, 5.672814e-01, 3.207617e-01, 8.156027e-02, 2.092478e-01, 8.671903e-01, 5.617122e-01, 4.929108e-01, 1.878662e-01, 1.097582e+00, 4.485481e-01, 7.889776e-01, 6.725434e-02, 1.022369e-01, 9.023949e-01,
2.000000e+00	1.071151e+00, 4.122814e-01, 2.493137e-03, 9.025404e-01, 2.839024e-01, 3.989679e-01, 4.337063e-01, 5.429932e-01, 6.170516e-02, 1.711136e-01, 1.007358e+00, 4.707857e-01, 5.452036e-01, 1.334081e-01, 1.329102e+00, 3.140281e-01, 7.439491e-01, 9.561554e-02, 7.626510e-02, 9.642507e-01,
0.000000e+00	1.594067e+00, 2.559306e+00, 5.441888e-02, 1.240985e+00, 2.429296e+00, 2.475293e+00, 2.913435e+00, 5.726656e-02, 2.675090e+00, 1.810448e-01, 2.709804e+00, 7.195276e-01, 1.189521e+00, 7.450495e-01, 8.483781e-01, 2.058219e+00, 2.418868e+00, 1.100595e+00, 3.117857e-01, 2.439446e+00,
2.000000e-01	1.523200e+00, 1.836065e+00, 3.539986e-01, 9.174268e-01, 2.371544e+00, 2.462620e+00, 2.736040e+00, 1.801224e-01, 2.074338e+00, 3.153876e-01, 1.881557e+00, 3.751492e-01, 8.113269e-01, 7.811716e-01, 4.479680e-01, 1.656820e+00, 1.908786e+00, 9.120928e-01, 3.748457e-01, 1.837352e+00,
4.000000e-01	1.274822e+00, 1.304229e+00, 4.697788e-01, 6.914138e-01, 1.429250e+00, 2.062957e+00, 1.940805e+00, 4.328888e-01, 2.046994e+00, 3.836398e-01, 1.518850e+00, 3.355606e-01, 3.674412e-01, 5.693979e-01, 3.699985e-01, 1.561378e+00, 1.561876e+00, 7.433612e-01, 3.676719e-01, 1.348755e+00,
6.000000e-01	1.261857e+00, 9.312526e-01, 6.365119e-01, 6.585095e-01, 1.284647e+00, 1.841427e+00, 1.713510e+00, 5.849712e-01, 1.662033e+00, 5.886434e-01, 7.864808e-01, 2.229845e-01, 2.694402e-01, 7.435698e-01, 2.337379e-01, 1.674355e+00, 1.279293e+00, 4.992926e-01, 3.851690e-01, 1.291722e+00,
8.000000e-01	1.456257e+00, 5.948417e-01, 5.085499e-01, 4.955392e-01, 1.089490e+00, 1.972040e+00, 1.792034e+00, 7.952731e-01, 1.155516e+00, 5.296794e-01, 5.062164e-01, 2.840627e-01, 2.160287e-01, 6.065906e-01, 1.613859e-01, 1.573473e+00, 1.224358e+00, 2.795698e-01, 4.473211e-01, 9.995963e-01,
1.000000e+00	1.356255e+00, 3.950581e-01, 5.404445e-01, 5.726442e-01, 9.363465e-01, 1.974231e+00, 1.598139e+00, 7.655948e-01, 1.056490e+00, 6.779609e-01, 4.765782e-01, 4.187473e-01, 2.945217e-01, 6.893274e-01, 1.085210e-01, 1.244005e+00, 1.045512e+00, 1.894544e-01, 3.987021e-01, 1.118166e+00,
1.200000e+00	1.104944e+00, 2.425581e-01, 3.012111e-01, 6.254472e-01, 7.830481e-01, 1.712442e+00, 1.054071e+00, 8.919862e-01, 5.828346e-01, 7.060217e-01, 3.133241e-01, 5.157383e-01, 4.006850e-01, 5.519965e-01, 7.463533e-02, 1.049030e+00, 1.194458e+00, 1.200672e-01, 3.704533e-01, 9.437086e-01,
1.400000e+00	9.261599e-01, 1.955171e-01, 2.492458e-01, 1.002994e+00, 6.517180e-01, 1.645707e+00, 8.038177e-01, 8.225445e-01, 5.588611e-01, 6.121084e-01, 2.338697e-01, 6.147191e-01, 5.042919e-01, 4.527251e-01, 5.634203e-02, 7.236996e-01, 8.316039e-01, 6.463221e-02, 2.474122e-01, 1.012843e+00,
1.600000e+00	1.225019e+00, 1.267454e-01, 1.289458e-01, 1.289559e+00, 4.971575e-01, 1.087378e+00, 7.097213e-01, 5.223418e-01, 4.182643e-01, 3.639754e-01, 1.487860e-01, 6.102470e-01, 4.665318e-01, 3.194059e-01, 5.721132e-02, 5.542550e-01, 8.044044e-01, 3.743076e-02, 1.436512e-01, 9.196153e-01,
1.800000e+00	1.068652e+00, 1.011492e-01, 9.061894e-02, 1.409503e+00, 3.337291e-01, 1.008719e+00, 4.261289e-01, 3.310765e-01, 3.201287e-01, 2.731162e-01, 1.068742e-01, 6.480348e-01, 4.887651e-01, 1.971997e-01, 1.445169e-01, 4.325821e-01, 6.030741e-01, 2.005139e-02, 8.638742e-02, 9.703459e-01,
2.000000e+00	1.220336e+00, 5.839789e-02, 5.631708e-02, 1.666053e+00, 3.235286e-01, 9.377230e-01, 3.487674e-01, 2.113722e-01, 2.316856e-01, 2.315345e-01, 8.809539e-02, 5.773117e-01, 5.916145e-01, 1.229367e-01, 3.206399e-01, 3.016072e-01, 8.317928e-01, 1.148625e-02, 6.784071e-02, 9.375766e-01,
0.000000e+00	2.286643e+00, 2.369574e+00, 1.697825e+00, 6.121722e-02, 2.544635e+00, 9.166163e-02, 6.931942e-01, 1.340930e+00, 2.401693e+00, 6.390574e-01, 1.948600e+00, 8.291113e-01, 9.009896e-01, 1.915093e+00, 1.689484e-01, 1.879000e-01, 2.361679e+00, 2.300071e+00, 1.015160e+00, 3.402032e-01,
2.000000e-01	1.967999e+00, 1.278541e+00, 1.393590e+00, 4.321455e-02, 2.185662e+00, 3.822629e-01, 5.093644e-01, 1.125246e+00, 2.187373e+00, 7.319348e-01, 1.115908e+00, 5.551033e-01, 5.466595e-01, 1.381654e+00, 5.789703e-01, 4.358244e-01, 1.807060e+00, 1.505504e+00, 5.685559e-01, 6.161849e-01,
4.000000e-01	1.658414e+00, 9.692691e-01, 1.201509e+00, 4.118812e-02, 2.552945e+00, 6.828581e-01, 4.109305e-01, 9.345045e-01, 1.795884e+00, 7.455422e-01, 7.572514e-01, 4.504154e-01, 3.151975e-01, 9.120268e-01, 8.457741e-01, 6.617296e-01, 1.581161e+00, 9.306203e-01, 3.427188e-01, 7.398319e-01,
6.000000e-01	1.530572e+00, 7.698250e-01, 9.494145e-01, 4.158974e-02, 1.878014e+00, 9.579374e-01, 3.831961e-01, 1.030650e+00, 1.791306e+00, 8.129690e-01, 6.909462e-01, 5.160108e-01, 2.785276e-01, 8.000872e-01, 7.596525e-01, 8.179813e-01, 1.627252e+00, 5.802602e-01, 3.425450e-01, 7.921004e-01,
8.000000e-01	1.733991e+00, 5.245646e-01, 8.217603e-01, 4.819215e-02, 1.330608e+00, 1.018561e+00, 4.773749e-01, 9.923815e-01, 1.266749e+00, 7.386473e-01, 6.037782e-01, 5.003434e-01, 2.609848e-01, 6.372378e-01, 7.483935e-01, 9.582662e-01, 1.396698e+00, 3.332264e-01, 2.626733e-01, 1.000975e+00,
1.000000e+00	1.253126e+00, 4.778423e-01, 7.427732e-01, 8.371905e-02, 1.065139e+00, 1.226531e+00, 4.939233e-01, 1.017443e+00, 1.306837e+00, 6.770804e-01, 4.922353e-01, 5.913756e-01, 4.588907e-01, 6.646318e-01, 6.457507e-01, 1.013212e+00, 1.372422e+00, 2.234458e-01, 2.566893e-01, 8.588463e-01,
1.200000e+00	1.142687e+00, 2.987214e-01, 4.860506e-01, 8.940370e-02, 9.670225e-01, 1.343969e+00, 5.621411e-01, 1.115206e+00, 6.914402e-01, 7.658325e-01, 3.759260e-01, 5.146752e-01, 4.404790e-01, 7.325757e-01, 5.209343e-01, 1.107584e+00, 1.220509e+00, 1.024583e-01, 2.229314e-01, 9.430440e-01,
1.400000e+00	1.481191e+00, 1.868020e-01, 4.353113e-01, 1.212977e-01, 8.390483e-01, 1.372121e+00, 5.392706e-01, 9.162805e-01, 7.986857e-01, 6.600092e-01, 2.863636e-01, 5.852387e-01, 5.578045e-01, 6.129069e-01, 4.252238e-01, 7.641701e-01, 1.188712e+00, 6.870974e-02, 2.355786e-01, 9.124264e-01,
1.600000e+00	1.254279e+00, 1.417275e-01, 2.927244e-01, 2.451661e-01, 5.504535e-01, 1.026772e+00, 4.374190e-01, 9.766995e-01, 5.603412e-01, 4.334993e-01, 2.136019e-01, 5.704160e-01, 6.058299e-01, 5.116311e-01, 3.726024e-01, 5.780833e-01, 6.755703e-01, 3.923831e-02, 1.512789e-01, 9.421357e-01,
1.800000e+00	1.121626e+00, 9.479356e-02, 1.510359e-01, 4.622945e-01, 4.988781e-01, 1.031857e+00, 3.458540e-01, 8.605985e-01, 4.384053e-01, 3.344587e-01, 2.157348e-01, 6.014388e-01, 4.115047e-01, 2.777556e-01, 3.492737e-01, 4.708879e-01, 7.491147e-01, 1.901859e-02, 9.891020e-02, 8.306036e-01,
2.000000e+00	1.272856e+00, 8.990212e-02, 1.052381e-01, 9.462034e-01, 4.029544e-01, 8.864202e-01, 1.852940e-01, 8.864052e-01, 3.020466e-01, 2.948042e-01, 1.472946e-01, 6.725326e-01, 5.489304e-01, 2.840326e-01, 5.281397e-01, 3.276149e-01, 9.054520e-01, 1.287441e-02, 5.467049e-02, 1.029794e+00,
0.000000e+00	2.812901e+00, 2.236653e+00, 2.786680e+00, 4.740407e-01, 3.906452e-01, 8.868839e-01, 7.302053e-01, 2.316417e+00, 2.944222e+00, 2.108390e+00, 9.922992e-01, 4.980839e-01, 4.529856e-01, 8.309229e-01, 1.818033e+00, 1.971758e+00, 6.996813e-01, 7.404431e-01, 1.078666e+00, 1.664072e+00,
2.000000e-01	2.262059e+00, 1.844322e+00, 1.980555e+00, 9.493672e-01, 4.004877e-01, 7.358324e-01, 1.007668e+00, 1.580642e+00, 2.037955e+00, 1.463028e+00, 1.242912e+00, 4.672335e-01, 3.888452e-01, 4.370101e-01, 1.528600e+00, 1.451422e+00, 3.679950e-01, 5.675070e-01, 7.358195e-01, 1.409323e+00,
4.000000e-01	2.149580e+00, 1.212031e+00, 1.358178e+00, 1.349787e+00, 3.465527e-01, 6.899443e-01, 8.985789e-01, 9.885301e-01, 1.189010e+00, 1.078275e+00, 1.279225e+00, 2.349800e-01, 4.553736e-01, 2.311275e-01, 1.263195e+00, 8.793903e-01, 1.817949e-01, 6.383229e-01, 4.729689e-01, 1.009092e+00,
6.000000e-01	2.270782e+00, 1.022030e+00, 1.204743e+00, 1.465385e+00, 2.703107e-01, 4.942340e-01, 6.589436e-01, 7.322398e-01, 1.197871e+00, 7.325720e-01, 1.225766e+00, 1.726889e-01, 5.690828e-01, 1.251278e-01, 1.134633e+00, 5.693274e-01, 1.130829e-01, 5.199275e-01, 3.571907e-01, 1.124137e+00,
8.000000e-01	1.989947e+00, 1.032870e+00, 7.489919e-01, 1.418068e+00, 2.154881e-01, 3.655336e-01, 6.282928e-01, 3.994270e-01, 8.361571e-01, 4.179636e-01, 1.165069e+00, 1.265552e-01, 5.967918e-01, 6.607205e-02, 1.382784e+00, 5.102053e-01, 1.009462e-01, 4.602594e-01, 2.390613e-01, 1.096632e+00,
1.000000e+00	1.559001e+00, 8.224162e-01, 5.014078e-01, 1.924834e+00, 1.823155e-01, 3.446965e-01, 3.742079e-01, 2.299182e-01, 7.102857e-01, 3.303048e-01, 1.144248e+00, 1.049985e-01, 6.173417e-01, 3.720446e-02, 1.096797e+00, 3.905668e-01, 1.863682e-01, 3.648204e-01, 1.096402e-01, 1.031456e+00,
1.200000e+00	1.560564e+00, 7.643346e-01, 3.404369e-01, 2.141359e+00, 1.677384e-01, 2.433274e-01, 1.972081e-01, 1.177400e-01, 5.417713e-01, 1.893503e-01, 1.303367e+00, 9.210256e-02, 5.853776e-01, 1.693988e-02, 1.263169e+00, 3.164942e-01, 2.706186e-01, 4.425584e-01, 9.307842e-02, 9.767497e-01,
1.400000e+00	1.739047e+00, 5.243236e-01, 1.776356e-01, 2.116254e+00, 1.384920e-01, 1.846175e-01, 1.989711e-01, 5.754449e-02, 4.488836e-01, 1.293813e-01, 1.350531e+00, 9.448240e-02, 6.460465e-01, 1.322031e-02, 9.503553e-01, 2.009178e-01, 2.918911e-01, 4.033292e-01, 4.873046e-02, 8.958171e-01,
1.600000e+00	1.491815e+00, 6.509152e-01, 1.204192e-01, 2.164374e+00, 1.047820e-01, 1.526037e-01, 1.206238e-01, 3.664000e-02, 3.078536e-01, 8.682555e-02, 1.256599e+00, 1.008967e-01, 6.047359e-01, 8.326682e-03, 1.074632e+00, 1.803552e-01, 4.356951e-01, 4.180552e-01, 2.879778e-02, 9.421943e-01,
1.800000e+00	1.225369e+00, 5.704290e-01, 8.509569e-02, 2.593450e+00, 8.965172e-02, 1.088793e-01, 1.095755e-01, 2.196850e-02, 2.255557e-01, 5.521865e-02, 1.073612e+00, 1.042161e-01, 6.543472e-01, 8.901334e-03, 1.305496e+00, 1.166554e-01, 4.519932e-01, 3.913830e-01, 1.639387e-02, 8.862504e-01,
2.000000e+00	1.381724e+00, 5.625018e-01, 4.731418e-02, 2.228751e+00, 6.870383e-02, 1.147445e-01, 6.570602e-02, 1.266213e-02, 1.897391e-01, 4.813720e-02, 9.527286e-01, 1.082131e-01, 5.747329e-01, 1.311555e-02, 1.060338e+00, 9.605721e-02, 4.468719e-01, 3.433173e-01, 1.338797e-02, 7.703767e-01,
0.000000e+00	2.130180e-01, 2.421527e+00, 1.007015e+00, 2.930941e+00, 1.163060e+00, 8.336508e-01, 1.820389e+00, 1.419672e+00, 1.691161e-01, 2.867629e+00, 2.083912e-01, 1.564786e+00, 1.474626e+00, 2.077186e+00, 1.605247e+00, 6.926038e-02, 2.520935e+00, 2.736635e+00, 2.800075e-01, 2.330446e+00,
2.000000e-01	2.110258e-01, 1.453540e+00, 5.746992e-01, 1.887317e+00, 1.333082e+00, 8.989267e-01, 1.125450e+00, 8.747089e-01, 5.754894e-01, 2.485905e+00, 6.356417e-01, 1.142203e+00, 1.362663e+00, 1.771697e+00, 1.874655e+00, 3.230003e-01, 1.842419e+00, 1.437130e+00, 1.606860e-01, 1.748763e+00,
4.000000e-01	2.597596e-01, 1.260275e+00, 4.385771e-01, 2.046212e+00, 1.242465e+00, 1.148064e+00, 7.438754e-01, 4.475245e-01, 9.794517e-01, 1.862318e+00, 9.241619e-01, 9.120403e-01, 7.729136e-01, 8.558553e-01, 9.638431e-01, 5.152280e-01, 1.033679e+00, 8.443231e-01, 8.028071e-02, 1.038099e+00,
6.000000e-01	3.740173e-01, 9.070789e-01, 3.044367e-01, 2.321027e+00, 1.018744e+00, 9.749762e-01, 6.846679e-01, 2.764149e-01, 8.017364e-01, 1.112914e+00, 7.455496e-01, 9.059214e-01, 8.077269e-01, 6.537191e-01, 7.425272e-01, 7.115333e-01, 6.220465e-01, 4.256132e-01, 7.866256e-02, 9.480353e-01,
8.000000e-01	4.911418e-01, 8.248902e-01, 2.023031e-01, 1.715165e+00, 9.337909e-01, 9.103854e-01, 5.059612e-01, 1.364643e-01, 6.234072e-01, 7.515655e-01, 9.381597e-01, 7.219030e-01, 8.119245e-01, 4.007143e-01, 9.266104e-01, 7.627493e-01, 7.083274e-01, 2.776840e-01, 9.749519e-02, 9.256124e-01,
1.000000e+00	6.302065e-01, 6.061726e-01, 1.319573e-01, 1.579616e+00, 6.983156e-01, 5.826167e-01, 3.760656e-01, 8.000327e-02, 4.276628e-01, 5.001916e-01, 7.701148e-01, 5.703275e-01, 6.651282e-01, 2.262485e-01, 8.997095e-01, 8.539194e-01, 8.030400e-01, 2.137160e-01, 1.043908e-01, 9.044645e-01,
1.200000e+00	5.783046e-01, 5.346513e-01, 8.618813e-02, 1.859881e+00, 5.276914e-01, 3.836058e-01, 3.101031e-01, 4.824032e-02, 3.425229e-01, 3.487859e-01, 8.464103e-01, 6.010045e-01, 6.105822e-01, 1.461739e-01, 1.060509e+00, 5.848543e-01, 8.030324e-01, 1.183210e-01, 8.378782e-02, 9.153631e-01,
1.400000e+00	6.629448e-01, 4.490172e-01, 4.588361e-02, 1.277039e+00, 4.634292e-01, 4.497503e-01, 2.476417e-01, 4.105482e-02, 2.906766e-01, 2.363918e-01, 7.463993e-01, 4.634054e-01, 6.698823e-01, 1.470921e-01, 1.063689e+00, 4.940188e-01, 8.290933e-01, 8.767992e-02, 5.515821e-02, 7.588066e-01,
1.600000e+00	8.677403e-01, 4.537872e-01, 3.285342e-02, 1.012138e+00, 2.503047e-01, 3.898693e-01, 2.092629e-01, 1.172318e-01, 1.969929e-01, 2.283581e-01, 9.523733e-01, 5.758913e-01, 6.833614e-01, 1.343313e-01, 1.074176e+00, 4.315108e-01, 8.953282e-01, 9.231110e-02, 4.612525e-02, 8.594359e-01,
1.800000e+00	8.181224e-01, 4.264877e-01, 1.955113e-02, 8.077107e-01, 2.496539e-01, 4.230907e-01, 1.548218e-01, 3.231972e-01, 1.458678e-01, 1.695386e-01, 9.535039e-01, 4.447889e-01, 6.248640e-01, 1.463934e-01, 1.339143e+00, 2.103098e-01, 8.024588e-01, 1.077103e-01, 3.073695e-02, 8.418841e-01,
2.000000e+00	8.667670e-01, 4.592178e-01, 1.002224e-02, 6.795984e-01, 2.174966e-01, 3.115906e-01, 9.637113e-02, 6.529770e-01, 1.082644e-01, 1.509454e-01, 9.128889e-01, 3.903950e-01, 4.325505e-01, 1.405403e-01, 1.226998e+00, 1.987039e-01, 6.737813e-01, 1.329087e-01, 2.277266e-02, 9.812083e-01,
0.000000e+00	2.941061e+00, 2.399679e-01, 1.154975e+00, 3.837993e-01, 1.992722e+00, 3.684280e-01, 5.651683e-01, 1.594546e+00, 1.058975e-01, 2.695464e+00, 2.729315e-01, 2.817570e+00, 8.438036e-01, 1.201591e+00, 1.673495e+00, 2.410429e+00, 7.979340e-01, 9.204194e-01, 7.030537e-01, 1.554105e+00,
2.000000e-01	2.456994e+00, 3.420291e-01, 7.605800e-01, 7.325581e-01, 1.535744e+00, 3.073201e-01, 7.920045e-01, 1.012948e+00, 4.699980e-01, 1.923441e+00, 6.085773e-01, 2.425597e+00, 7.631482e-01, 8.393093e-01, 1.850491e+00, 1.957648e+00, 6.493030e-01, 4.772250e-01, 6.001874e-01, 9.091722e-01,
4.000000e-01	2.274502e+00, 3.883339e-01, 4.001609e-01, 1.048689e+00, 1.126386e+00, 2.367762e-01, 8.918472e-01, 7.219597e-01, 7.574087e-01, 1.175055e+00, 1.005010e+00, 1.362515e+00, 6.565647e-01, 4.670256e-01, 1.746584e+00, 2.128990e+00, 5.125610e-01, 3.543071e-01, 5.393865e-01, 5.139002e-01,
6.000000e-01	1.735320e+00, 5.403417e-01, 4.283054e-01, 1.124464e+00, 1.197419e+00, 2.246303e-01, 8.965734e-01, 5.768785e-01, 8.053849e-01, 5.074156e-01, 1.033989e+00, 9.840365e-01, 5.003928e-01, 2.636111e-01, 1.278684e+00, 1.825690e+00, 8.026702e-01, 2.942724e-01, 4.230453e-01, 3.884883e-01,
8.000000e-01	1.632074e+00, 4.497965e-01, 2.832757e-01, 1.475840e+00, 6.797831e-01, 2.178550e-01, 1.031127e+00, 3.344419e-01, 5.566776e-01, 5.044648e-01, 1.308540e+00, 6.722446e-01, 4.798147e-01, 1.996664e-01, 1.574855e+00, 1.676012e+00, 7.784430e-01, 2.635500e-01, 5.441012e-01, 4.746949e-01,
1.000000e+00	1.715977e+00, 5.104659e-01, 1.876833e-01, 1.554883e+00, 5.204534e-01, 2.734662e-01, 9.864210e-01, 1.641967e-01, 5.545767e-01, 3.287065e-01, 1.293830e+00, 4.666549e-01, 4.509887e-01, 2.401704e-01, 1.337207e+00, 1.392588e+00, 9.724290e-01, 3.560224e-01, 4.306902e-01, 7.349806e-01,
1.200000e+00	1.397756e+00, 5.639476e-01, 1.179365e-01, 1.166265e+00, 4.664096e-01, 3.164228e-01, 7.601318e-01, 1.159832e-01, 3.930970e-01, 3.489519e-01, 1.095026e+00, 2.962808e-01, 5.345949e-01, 2.453542e-01, 1.383123e+00, 1.028344e+00, 7.686065e-01, 3.472557e-01, 3.329857e-01, 8.432611e-01,
1.400000e+00	1.275693e+00, 5.193241e-01, 5.444220e-02, 9.166067e-01, 4.441478e-01, 3.668122e-01, 8.575440e-01, 1.684797e-01, 3.562036e-01, 2.276091e-01, 1.003848e+00, 2.461127e-01, 5.267623e-01, 2.428091e-01, 1.325829e+00, 6.233124e-01, 9.063171e-01, 4.313751e-01, 2.214370e-01, 7.393413e-01,
1.600000e+00	1.513009e+00, 5.605483e-01, 4.157001e-02, 9.377576e-01, 3.555401e-01, 5.679654e-01, 6.548208e-01, 3.799965e-01, 2.063965e-01, 2.224546e-01, 1.308093e+00, 1.518889e-01, 5.319095e-01, 2.490679e-01, 1.262422e+00, 6.150151e-01, 8.621039e-01, 3.493868e-01, 1.996887e-01, 8.186906e-01,
1.800000e+00	1.204258e+00, 5.309916e-01, 3.001391e-02, 7.272022e-01, 3.089736e-01, 5.034538e-01, 4.668747e-01, 4.712186e-01, 2.085392e-01, 1.910506e-01, 1.250261e+00, 1.210558e-01, 5.480068e-01, 2.181324e-01, 1.367144e+00, 3.783505e-01, 9.127134e-01, 3.641123e-01, 1.301323e-01, 7.478516e-01,
2.000000e+00	1.183120e+00, 4.855303e-01, 1.834840e-02, 8.133144e-01, 2.617046e-01, 3.868060e-01, 3.643470e-01, 6.534013e-01, 1.666921e-01, 1.251558e-01, 1.185228e+00, 1.337792e-01, 5.383404e-01, 1.538645e-01, 1.383567e+00, 2.800958e-01, 8.496280e-01, 4.448773e-01, 7.017537e-02, 8.136490e-01,
0.000000e+00	2.592166e+00, 2.619345e+00, 4.400253e-02, 1.370217e+00, 2.299428e+00, 2.366631e+00, 1.383692e-03, 2.729582e+00, 1.511538e+00, 3.868860e-01, 2.638913e+00, 4.965004e-01, 3.103762e+00, 1.170928e+00, 6.849346e-01, 2.144803e-01, 5.787555e-01, 7.955987e-01, 8.872194e-02, 1.161889e+00,
2.000000e-01	2.386201e+00, 1.689799e+00, 2.338970e-01, 1.430179e+00, 2.552476e+00, 2.069264e+00, 1.023014e-02, 1.658213e+00, 9.313209e-01, 3.090172e-01, 1.904601e+00, 2.457901e-01, 2.102037e+00, 8.515571e-01, 5.401723e-01, 4.915671e-01, 6.652778e-01, 6.650373e-01, 5.957279e-02, 9.394193e-01,
4.000000e-01	1.927880e+00, 1.085701e+00, 2.455526e-01, 1.835873e+00, 1.571134e+00, 1.633072e+00, 4.587808e-02, 9.439922e-01, 7.533603e-01, 2.165651e-01, 1.401442e+00, 1.532298e-01, 1.250814e+00, 4.971497e-01, 3.552101e-01, 7.889150e-01, 1.064433e+00, 5.769762e-01, 6.707361e-02, 7.924030e-01,
6.000000e-01	1.798336e+00, 6.935540e-01, 1.471662e-01, 1.395947e+00, 1.193926e+00, 1.707392e+00, 1.272748e-01, 4.363058e-01, 4.960035e-01, 3.468228e-01, 8.944310e-01, 1.952883e-01, 1.048074e+00, 4.499257e-01, 2.447567e-01, 8.354564e-01, 1.082183e+00, 3.747276e-01, 1.003698e-01, 8.798808e-01,
8.000000e-01	1.588762e+00, 4.205656e-01, 9.452014e-02, 1.102617e+00, 1.229371e+00, 1.697679e+00, 2.441028e-01, 3.740888e-01, 4.906046e-01, 3.380230e-01, 5.848807e-01, 3.451050e-01, 7.456937e-01, 3.609243e-01, 1.642325e-01, 1.009202e+00, 1.181457e+00, 2.648132e-01, 1.442943e-01, 1.022119e+00,
1.000000e+00	1.374533e+00, 3.100019e-01, 6.211695e-02, 7.701138e-01, 9.861241e-01, 1.649672e+00, 3.396646e-01, 5.515473e-01, 3.778064e-01, 4.542779e-01, 4.023998e-01, 4.074460e-01, 7.325267e-01, 4.478564e-01, 1.442455e-01, 8.996033e-01, 1.206296e+00, 1.693426e-01, 1.603068e-01, 8.761989e-01,
1.200000e+00	1.605613e+00, 1.911535e-01, 4.269987e-02, 6.815869e-01, 6.897551e-01, 1.531529e+00, 3.257553e-01, 6.318471e-01, 3.157221e-01, 5.251451e-01, 3.009449e-01, 4.500381e-01, 5.687563e-01, 4.073953e-01, 8.798288e-02, 7.178925e-01, 1.203003e+00, 8.542979e-02, 1.310762e-01, 9.288226e-01,
1.400000e+00	1.380272e+00, 1.505691e-01, 2.293409e-02, 6.214871e-01, 5.052397e-01, 1.278298e+00, 2.282378e-01, 7.792442e-01, 2.042523e-01, 4.438035e-01, 2.093754e-01, 5.510450e-01, 5.871955e-01, 4.375635e-01, 6.623542e-02, 5.656125e-01, 1.056586e+00, 4.461085e-02, 1.099791e-01, 8.317064e-01,
1.600000e+00	1.323567e+00, 8.250478e-02, 1.934946e-02, 6.887004e-01, 4.210163e-01, 1.127885e+00, 1.521282e-01, 7.836462e-01, 1.552288e-01, 3.663457e-01, 1.600272e-01, 5.357307e-01, 6.797062e-01, 3.685074e-01, 1.032808e-01, 3.579012e-01, 9.480212e-01, 3.114216e-02, 5.845046e-02, 1.072090e+00,
1.800000e+00	1.326539e+00, 6.706209e-02, 9.866554e-03, 7.762502e-01, 4.050258e-01, 1.285915e+00, 1.149936e-01, 9.730874e-01, 1.433687e-01, 2.526359e-01, 1.077897e-01, 5.119772e-01, 5.084677e-01, 2.566800e-01, 1.611841e-01, 2.876016e-01, 6.479554e-01, 1.729175e-02, 4.328847e-02, 9.173268e-01,
2.000000e+00	1.302284e+00, 5.924915e-02, 6.351951e-03, 1.089952e+00, 3.113142e-01, 1.031621e+00, 9.978090e-02, 6.584025e-01, 1.044904e-01, 2.018891e-01, 8.321108e-02, 6.950330e-01, 5.636427e-01, 2.160018e-01, 3.551373e-01, 2.400016e-01, 8.579674e-01, 7.704582e-03, 3.321256e-02, 8.572414e-01,
0.000000e+00	2.753333e+00, 1.718622e+00, 3.032266e-01, 2.435941e+00, 7.340840e-02, 2.247938e-01, 2.962308e+00, 1.104472e+00, 5.040711e-01, 9.688783e-01, 1.988826e-01, 7.324342e-01, 1.862800e+00, 5.940964e-01, 2.947471e+00, 2.341888e-01, 2.033847e+00, 1.071490e+00, 2.757806e+00, 1.628011e+00,
2.000000e-01	2.163604e+00, 1.288088e+00, 2.525437e-01, 2.382854e+00, 8.012391e-02, 5.975410e-01, 1.681403e+00, 5.391153e-01, 7.287067e-01, 1.058302e+00, 6.664707e-01, 6.580420e-01, 1.130694e+00, 6.601922e-01, 1.982164e+00, 1.779919e-01, 1.095720e+00, 4.474351e-01, 1.609212e+00, 1.384415e+00,
4.000000e-01	2.452699e+00, 1.095985e+00, 1.977307e-01, 2.529170e+00, 6.955620e-02, 5.431610e-01, 1.375684e+00, 2.988845e-01, 6.076420e-01, 8.825142e-01, 9.229533e-01, 6.593454e-01, 8.308285e-01, 4.090564e-01, 1.777077e+00, 1.237769e-01, 8.248851e-01, 2.996405e-01, 1.012807e+00, 9.043459e-01,
6.000000e-01	2.149293e+00, 9.088424e-01, 1.144319e-01, 2.337967e+00, 6.694010e-02, 4.661144e-01, 8.829040e-01, 1.826494e-01, 5.251294e-01, 4.775169e-01, 7.689869e-01, 5.407541e-01, 5.610331e-01, 2.567785e-01, 1.571759e+00, 1.030420e-01, 4.279288e-01, 2.607790e-01, 4.489463e-01, 1.131459e+00,
8.000000e-01	1.738722e+00, 7.682915e-01, 6.766500e-02, 2.343077e+00, 4.620042e-02, 3.575414e-01, 6.629921e-01, 1.155382e-01, 3.675042e-01, 3.453629e-01, 1.141120e+00, 3.754896e-01, 4.813355e-01, 1.579268e-01, 1.486810e+00, 6.540676e-02, 3.207598e-01, 2.988781e-01, 2.665713e-01, 1.060612e+00,
1.000000e+00	1.604395e+00, 6.778987e-01, 4.418653e-02, 2.470335e+00, 4.073806e-02, 3.120782e-01, 4.605003e-01, 5.625677e-02, 2.564072e-01, 2.173688e-01, 1.306161e+00, 2.987182e-01, 4.991985e-01, 7.692697e-02, 1.396334e+00, 5.843271e-02, 2.145847e-01, 2.878332e-01, 1.570688e-01, 1.144347e+00,
1.200000e+00	1.509730e+00, 5.436974e-01, 3.307944e-02, 2.516971e+00, 3.437927e-02, 2.246045e-01, 3.595372e-01, 2.632377e-02, 2.287956e-01, 1.604821e-01, 1.006894e+00, 1.589064e-01, 6.491424e-01, 5.224213e-02, 1.259112e+00, 3.726907e-02, 2.236689e-01, 3.567201e-01, 7.572308e-02, 9.275711e-01,
1.400000e+00	1.704333e+00, 6.845393e-01, 1.763920e-02, 2.125254e+00, 2.705834e-02, 1.689418e-01, 2.284580e-01, 1.789360e-02, 1.719371e-01, 1.101958e-01, 1.340272e+00, 1.569979e-01, 5.784017e-01, 2.445744e-02, 1.452154e+00, 3.084430e-02, 2.590255e-01, 3.591582e-01, 4.882300e-02, 1.009744e+00,
1.600000e+00	1.397145e+00, 5.812344e-01, 9.376443e-03, 2.696455e+00, 2.519993e-02, 1.554652e-01, 1.574584e-01, 1.208967e-02, 1.148072e-01, 6.958918e-02, 1.144930e+00, 1.251776e-01, 5.896095e-01, 1.207661e-02, 1.161851e+00, 2.100521e-02, 2.450290e-01, 3.643473e-01, 2.760103e-02, 9.430745e-01,
1.800000e+00	1.435587e+00, 5.987682e-01, 6.528973e-03, 2.260342e+00, 2.112745e-02, 1.086219e-01, 1.397251e-01, 6.498852e-03, 1.100115e-01, 4.520412e-02, 1.120279e+00, 9.986962e-02, 5.487105e-01, 8.854602e-03, 1.147556e+00, 1.522833e-02, 3.550571e-01, 3.729779e-01, 1.730325e-02, 1.066880e+00,
2.000000e+00	1.222458e+00, 4.790122e-01, 4.360954e-03, 2.275075e+00, 2.256612e-02, 1.045602e-01, 7.280335e-02, 3.861527e-03, 7.309237e-02, 3.126729e-02, 1.110187e+00, 8.156781e-02, 6.637955e-01, 8.429914e-03, 1.368194e+00, 1.273288e-02, 4.039666e-01, 3.224361e-01, 1.226042e-02, 1.047514e+00,
0.000000e+00	2.473783e+00, 1.432171e+00, 8.998054e-01, 1.331308e+00, 7.483824e-01, 1.669863e+00, 2.050646e-01, 2.239667e+00, 3.380046e-01, 7.544589e-01, 2.418284e+00, 2.875148e+00, 4.674254e-01, 2.409846e+00, 2.252693e+00, 1.490158e+00, 3.262938e-01, 2.637748e-01, 2.454090e+00, 2.531957e+00,
2.000000e-01	2.206102e+00, 1.299900e+00, 5.056868e-01, 1.443801e+00, 6.051184e-01, 1.207642e+00, 4.733856e-01, 8.919165e-01, 7.845969e-01, 5.428652e-01, 1.847492e+00, 2.034393e+00, 2.274702e-01, 1.564971e+00, 1.679153e+00, 1.253007e+00, 4.281473e-01, 3.299703e-01, 1.819911e+00, 1.207520e+00,
4.000000e-01	2.044546e+00, 1.003859e+00, 4.982373e-01, 1.696542e+00, 5.626775e-01, 8.594467e-01, 6.518211e-01, 6.575967e-01, 7.809001e-01, 4.171743e-01, 1.845825e+00, 9.874611e-01, 1.562509e-01, 7.975093e-01, 1.581715e+00, 8.551131e-01, 6.054459e-01, 3.312920e-01, 8.726287e-01, 8.149871e-01,
6.000000e-01	2.097295e+00, 8.887515e-01, 3.633560e-01, 1.884584e+00, 4.634618e-01, 6.634316e-01, 4.770405e-01, 3.988966e-01, 5.902761e-01, 2.244341e-01, 1.501960e+00, 7.750687e-01, 1.212604e-01, 4.497787e-01, 1.163397e+00, 6.473627e-01, 6.654130e-01, 3.492134e-01, 7.142657e-01, 6.605024e-01,
8.000000e-01	1.402826e+00, 7.520986e-01, 1.763433e-01, 1.810053e+00, 3.085327e-01, 6.526929e-01, 3.932222e-01, 2.412046e-01, 4.971329e-01, 2.091669e-01, 1.673386e+00, 4.048156e-01, 2.674284e-01, 2.558189e-01, 1.125762e+00, 4.280045e-01, 8.857422e-01, 3.895457e-01, 4.413823e-01, 9.084103e-01,
1.000000e+00	1.714934e+00, 6.531557e-01, 1.037629e-01, 1.877309e+00, 2.535409e-01, 5.527167e-01, 3.129752e-01, 1.190476e-01, 3.398443e-01, 1.447366e-01, 1.470841e+00, 3.381967e-01, 3.593669e-01, 1.915395e-01, 1.401509e+00, 3.545997e-01, 8.657865e-01, 4.265819e-01, 2.116994e-01, 8.707661e-01,
1.200000e+00	1.603627e+00, 5.955273e-01, 6.775970e-02, 2.026101e+00, 2.302857e-01, 5.025354e-01, 2.073880e-01, 6.542979e-02, 2.662480e-01, 1.180565e-01, 1.457385e+00, 2.030700e-01, 3.781581e-01, 1.317823e-01, 1.349941e+00, 3.152695e-01, 7.965696e-01, 4.368230e-01, 1.425131e-01, 9.525840e-01,
1.400000e+00	1.532707e+00, 5.684556e-01, 4.430097e-02, 2.051499e+00, 1.840062e-01, 4.267923e-01, 1.412819e-01, 4.094561e-02, 2.440551e-01, 8.282470e-02, 1.081496e+00, 1.444963e-01, 4.945862e-01, 1.357145e-01, 1.121416e+00, 2.020703e-01, 7.043703e-01, 4.249434e-01, 9.344647e-02, 8.406376e-01,
1.600000e+00	1.172001e+00, 5.384414e-01, 2.607948e-02, 2.109651e+00, 1.457958e-01, 3.293943e-01, 1.000776e-01, 2.517014e-02, 1.993031e-01, 7.455257e-02, 1.257926e+00, 1.326912e-01, 4.527443e-01, 1.111292e-01, 1.137512e+00, 1.493367e-01, 7.552124e-01, 4.549087e-01, 5.663420e-02, 9.026830e-01,
1.800000e+00	1.216245e+00, 4.557584e-01, 1.611280e-02, 2.208072e+00, 1.357186e-01, 2.870028e-01, 7.797625e-02, 1.417685e-02, 1.477322e-01, 5.673827e-02, 1.057165e+00, 1.177059e-01, 6.430708e-01, 1.086794e-01, 1.241272e+00, 1.310547e-01, 7.621294e-01, 4.551040e-01, 3.187817e-02, 7.877793e-01,
2.000000e+00	1.454921e+00, 4.564473e-01, 8.234625e-03, 1.849990e+00, 8.916153e-02, 2.295569e-01, 5.160070e-02, 7.416347e-03, 9.182589e-02, 4.244292e-02, 9.873927e-01, 9.561287e-02, 6.106676e-01, 8.948589e-02, 1.375132e+00, 7.922764e-02, 7.561903e-01, 3.753116e-01, 1.567485e-02, 8.090994e-01,
0.000000e+00	2.971692e-01, 1.503629e+00, 2.193657e+00, 2.464399e-02, 7.472350e-01, 1.600430e+00, 3.056284e+00, 3.005791e+00, 7.791040e-01, 1.713788e+00, 1.576589e+00, 1.060177e+00, 1.457079e+00, 7.087909e-01, 7.288924e-01, 1.295480e+00, 1.541804e+00, 2.593440e+00, 1.377898e+00, 1.673946e+00,
2.000000e-01	2.647910e-01, 1.016560e+00, 1.264020e+00, 3.931053e-01, 8.559802e-01, 1.434664e+00, 2.210456e+00, 1.844190e+00, 7.520194e-01, 1.247972e+00, 1.262618e+00, 6.186659e-01, 1.578663e+00, 6.551659e-01, 4.881599e-01, 1.611946e+00, 1.002966e+00, 1.684777e+00, 8.343170e-01, 1.309608e+00,
4.000000e-01	2.246519e-01, 8.448074e-01, 7.873060e-01, 8.301895e-01, 1.148195e+00, 1.156355e+00, 1.879938e+00, 1.510873e+00, 4.913151e-01, 1.087878e+00, 7.596619e-01, 5.795339e-01, 9.669368e-01, 3.213165e-01, 3.691478e-01, 1.095958e+00, 6.509224e-01, 1.100853e+00, 6.758793e-01, 1.221513e+00,
6.000000e-01	3.625680e-01, 5.082993e-01, 4.912126e-01, 1.427042e+00, 7.228770e-01, 1.055280e+00, 1.461998e+00, 9.033354e-01, 4.119152e-01, 8.579682e-01, 6.258214e-01, 5.324162e-01, 6.769947e-01, 2.306883e-01, 4.318487e-01, 1.030499e+00, 7.052210e-01, 5.216303e-01, 4.583428e-01, 1.067326e+00,
8.000000e-01	5.968307e-01, 3.492227e-01, 3.125320e-01, 1.465529e+00, 7.252029e-01, 6.796412e-01, 1.147973e+00, 6.041864e-01, 3.578741e-01, 5.045461e-01, 4.277951e-01, 5.399197e-01, 7.427031e-01, 1.761835e-01, 5.431941e-01, 8.290564e-01, 7.446155e-01, 3.060387e-01, 3.662866e-01, 8.881607e-01,
1.000000e+00	6.247422e-01, 2.976089e-01, 1.742535e-01, 1.696912e+00, 5.312360e-01, 8.107123e-01, 9.556485e-01, 3.384402e-01, 2.392167e-01, 3.676884e-01, 3.325947e-01, 4.952176e-01, 8.176773e-01, 1.410743e-01, 7.065970e-01, 7.520661e-01, 9.776965e-01, 1.968175e-01, 2.508401e-01, 8.536582e-01,
1.200000e+00	5.769725e-01, 2.288568e-01, 1.085978e-01, 1.326419e+00, 4.556706e-01, 6.657662e-01, 6.917881e-01, 2.285235e-01, 1.763719e-01, 2.785436e-01, 3.767224e-01, 5.056765e-01, 6.464800e-01, 1.245956e-01, 7.630183e-01, 5.882028e-01, 1.029483e+00, 1.142242e-01, 1.568459e-01, 8.224948e-01,
1.400000e+00	7.535449e-01, 2.283001e-01, 6.786304e-02, 1.127052e+00, 4.255469e-01, 5.585627e-01, 6.362545e-01, 1.516604e-01, 1.401240e-01, 2.100241e-01, 4.521770e-01, 5.936191e-01, 6.818111e-01, 1.430921e-01, 8.998922e-01, 5.172818e-01, 9.020512e-01, 6.016139e-02, 1.147173e-01, 8.881011e-01,
1.600000e+00	9.458064e-01, 2.344920e-01, 4.215824e-02, 7.920838e-01, 2.673228e-01, 5.053006e-01, 3.359131e-01, 3.037856e-01, 1.099920e-01, 1.861712e-01, 5.476599e-01, 5.733774e-01, 6.407524e-01, 1.509666e-01, 1.085328e+00, 3.139379e-01, 7.793492e-01, 3.298499e-02, 6.480939e-02, 7.565185e-01,
1.800000e+00	8.165185e-01, 3.319412e-01, 2.485982e-02, 7.727310e-01, 2.577114e-01, 5.358625e-01, 2.296553e-01, 5.541460e-01, 1.043557e-01, 1.326112e-01, 6.335384e-01, 6.481881e-01, 5.015114e-01, 1.003361e-01, 1.170574e+00, 2.268025e-01, 7.544247e-01, 2.195043e-02, 4.448057e-02, 9.711415e-01,
2.000000e+00	9.238635e-01, 2.881767e-01, 1.481835e-02, 8.560160e-01, 1.694197e-01, 2.699159e-01, 1.810131e-01, 6.126272e-01, 6.841367e-02, 1.079745e-01, 7.826075e-01, 5.464154e-01, 5.537454e-01, 9.297883e-02, 1.141567e+00, 1.895709e-01, 6.866537e-01, 2.143637e-02, 2.445269e-02, 8.392253e-01,
