# Supplementary material for: Inference of Vohradský's Models of Genetic Networks by Solving Two-Dimensional Function Optimization Problems
Source: PLoS One. 2013 Dec 30;8(12):e83308. doi: 10.1371/journal.pone.0083308 (PMC3875442; doi:10.1371/journal.pone.0083308)
Supplement: Text S2 — Time-series data used in the ‘Inference in noisy environment’ section (compressed by gzip). (GZ) [file pone.0083308.s002.gz › time_series_data/gene20/50sets/tc.dat415]

Time "G0" "G1" "G2" "G3" "G4" "G5" "G6" "G7" "G8" "G9" "G10" "G11" "G12" "G13" "G14" "G15" "G16" "G17" "G18" "G19"
0.000000e+00	2.762905e+00, 2.579251e+00, 5.469525e-01, 1.261852e+00, 2.224348e-01, 2.545529e+00, 2.153646e+00, 2.332117e+00, 2.124578e+00, 2.216167e+00, 1.860148e+00, 7.261615e-01, 2.267207e+00, 1.250981e-01, 4.643962e-01, 9.089731e-01, 2.554811e+00, 9.906499e-01, 2.740900e+00, 2.322303e+00,
2.000000e-01	1.606948e+00, 1.675526e+00, 3.022530e-01, 1.033347e+00, 4.248978e-01, 1.681026e+00, 1.029279e+00, 1.506975e+00, 1.522387e+00, 1.580795e+00, 1.220168e+00, 5.307029e-01, 2.059583e+00, 5.537152e-01, 9.152193e-01, 1.022500e+00, 1.171591e+00, 6.373084e-01, 2.223568e+00, 1.887917e+00,
4.000000e-01	1.481675e+00, 1.175633e+00, 4.085288e-01, 9.068684e-01, 6.695069e-01, 1.085431e+00, 7.606975e-01, 1.059008e+00, 1.221133e+00, 1.576048e+00, 1.190761e+00, 6.184057e-01, 2.443587e+00, 7.353339e-01, 8.133305e-01, 8.703835e-01, 1.267350e+00, 3.255360e-01, 1.449160e+00, 1.163843e+00,
6.000000e-01	9.298804e-01, 1.019227e+00, 6.629229e-01, 5.613677e-01, 7.449406e-01, 8.667279e-01, 4.032504e-01, 8.126303e-01, 9.969299e-01, 1.252334e+00, 1.206013e+00, 8.791424e-01, 2.143880e+00, 9.847044e-01, 5.241187e-01, 7.544013e-01, 9.091782e-01, 2.779108e-01, 9.483493e-01, 1.138255e+00,
8.000000e-01	1.138903e+00, 9.725455e-01, 8.169528e-01, 5.139128e-01, 8.175243e-01, 5.181668e-01, 5.210120e-01, 4.769878e-01, 7.609703e-01, 1.062931e+00, 9.557065e-01, 8.263081e-01, 2.865177e+00, 9.278201e-01, 4.565937e-01, 7.984381e-01, 6.054451e-01, 3.720946e-01, 6.311820e-01, 7.874515e-01,
1.000000e+00	1.263843e+00, 9.768782e-01, 1.046175e+00, 5.676536e-01, 1.161922e+00, 3.186371e-01, 3.752301e-01, 5.591117e-01, 5.821944e-01, 9.493787e-01, 7.449728e-01, 1.124181e+00, 2.180094e+00, 1.162500e+00, 4.086396e-01, 4.648688e-01, 8.378450e-01, 3.603483e-01, 4.466871e-01, 7.094439e-01,
1.200000e+00	1.225958e+00, 1.137963e+00, 8.351291e-01, 5.759880e-01, 9.935622e-01, 2.239937e-01, 2.699147e-01, 4.999660e-01, 4.503424e-01, 1.077367e+00, 5.762644e-01, 1.009635e+00, 2.349167e+00, 1.137065e+00, 3.527292e-01, 3.037183e-01, 5.311031e-01, 4.056793e-01, 2.889530e-01, 6.562133e-01,
1.400000e+00	1.250716e+00, 1.002697e+00, 8.402314e-01, 7.925033e-01, 1.122997e+00, 1.497928e-01, 2.376936e-01, 5.436520e-01, 3.474490e-01, 7.676193e-01, 3.210471e-01, 9.408817e-01, 2.337591e+00, 1.054059e+00, 3.181151e-01, 1.936113e-01, 5.439474e-01, 6.239685e-01, 2.187280e-01, 7.073993e-01,
1.600000e+00	1.257375e+00, 1.324080e+00, 9.210929e-01, 8.686114e-01, 1.127256e+00, 1.072783e-01, 2.206592e-01, 5.174373e-01, 2.295901e-01, 4.563667e-01, 3.190104e-01, 1.219733e+00, 2.804341e+00, 1.015482e+00, 2.525901e-01, 1.261220e-01, 4.653105e-01, 8.507726e-01, 1.274614e-01, 7.453083e-01,
1.800000e+00	1.443350e+00, 1.139325e+00, 9.649510e-01, 1.014274e+00, 1.028085e+00, 7.166667e-02, 1.614707e-01, 4.512757e-01, 1.226610e-01, 3.095981e-01, 2.413870e-01, 1.244722e+00, 2.531354e+00, 1.383540e+00, 1.806063e-01, 7.950556e-02, 3.517716e-01, 6.110059e-01, 8.643756e-02, 6.918149e-01,
2.000000e+00	1.094335e+00, 1.338705e+00, 1.048758e+00, 9.332660e-01, 1.265157e+00, 5.320164e-02, 1.438227e-01, 4.403792e-01, 1.122189e-01, 2.783150e-01, 1.974351e-01, 1.322169e+00, 2.299219e+00, 1.503688e+00, 1.508409e-01, 4.389323e-02, 3.409323e-01, 8.001491e-01, 5.908099e-02, 6.568576e-01,
0.000000e+00	6.986710e-01, 7.788290e-01, 2.563789e+00, 3.169703e+00, 1.445381e+00, 2.398231e+00, 2.719304e+00, 1.009418e+00, 7.853192e-02, 7.822839e-01, 2.964063e+00, 2.639542e+00, 5.142926e-01, 2.420194e+00, 1.142540e+00, 2.800753e-01, 2.091317e+00, 1.933232e+00, 5.264233e-03, 1.772173e+00,
2.000000e-01	6.859102e-01, 4.081083e-01, 1.769492e+00, 2.893923e+00, 1.295112e+00, 1.928110e+00, 2.043897e+00, 5.751849e-01, 6.528714e-02, 5.097450e-01, 2.324975e+00, 1.634445e+00, 4.574046e-01, 1.551197e+00, 1.102239e+00, 2.374581e-01, 1.378166e+00, 1.595983e+00, 3.336369e-03, 1.207069e+00,
4.000000e-01	8.946408e-01, 3.887204e-01, 1.176990e+00, 2.345396e+00, 8.127338e-01, 2.073736e+00, 1.162591e+00, 3.016452e-01, 4.500833e-02, 4.146563e-01, 1.524082e+00, 1.400712e+00, 4.502800e-01, 1.493524e+00, 1.539874e+00, 1.301302e-01, 1.028268e+00, 1.071392e+00, 5.915066e-02, 6.430756e-01,
6.000000e-01	9.336528e-01, 2.406044e-01, 6.916200e-01, 2.358966e+00, 5.729875e-01, 1.490977e+00, 1.071156e+00, 1.958215e-01, 2.700557e-02, 3.090611e-01, 1.400127e+00, 8.179016e-01, 3.675367e-01, 1.158954e+00, 1.363975e+00, 7.502624e-02, 7.077958e-01, 7.694115e-01, 4.129022e-01, 3.515288e-01,
8.000000e-01	1.216498e+00, 3.177998e-01, 6.874267e-01, 1.659613e+00, 3.765664e-01, 1.366718e+00, 7.612749e-01, 1.129220e-01, 2.513188e-02, 4.213715e-01, 1.036297e+00, 1.057465e+00, 3.254809e-01, 1.127427e+00, 1.430483e+00, 4.088579e-02, 5.682009e-01, 5.700142e-01, 6.896869e-01, 2.732195e-01,
1.000000e+00	1.334133e+00, 4.556914e-01, 6.936662e-01, 1.755377e+00, 2.703329e-01, 1.404523e+00, 6.619058e-01, 6.184820e-02, 1.843609e-02, 5.987005e-01, 8.159542e-01, 1.019897e+00, 3.649653e-01, 1.236829e+00, 1.279374e+00, 3.188336e-02, 6.730965e-01, 2.852127e-01, 9.099254e-01, 2.199555e-01,
1.200000e+00	7.717690e-01, 5.911756e-01, 8.341559e-01, 1.722235e+00, 3.917457e-01, 1.338341e+00, 6.700641e-01, 3.925603e-02, 1.397899e-02, 7.706506e-01, 5.865867e-01, 9.349017e-01, 6.045766e-01, 1.053655e+00, 1.055037e+00, 2.004276e-02, 5.177270e-01, 1.794615e-01, 9.874812e-01, 2.816226e-01,
1.400000e+00	8.719715e-01, 7.787919e-01, 7.775111e-01, 1.543083e+00, 5.875683e-01, 1.189954e+00, 5.338943e-01, 5.283871e-02, 8.785058e-03, 7.295011e-01, 4.817460e-01, 8.335179e-01, 8.157132e-01, 9.266187e-01, 7.026204e-01, 1.212850e-02, 4.981499e-01, 1.222284e-01, 1.030851e+00, 4.115149e-01,
1.600000e+00	9.687223e-01, 9.676453e-01, 1.057120e+00, 1.731581e+00, 8.250956e-01, 8.896288e-01, 3.855949e-01, 1.268552e-01, 7.522840e-03, 8.740930e-01, 3.148037e-01, 8.630479e-01, 1.194646e+00, 8.025532e-01, 5.848853e-01, 1.155663e-02, 4.292368e-01, 1.438514e-01, 1.091000e+00, 5.448958e-01,
1.800000e+00	9.162862e-01, 1.110908e+00, 8.771648e-01, 1.394833e+00, 1.082868e+00, 7.106007e-01, 3.178083e-01, 2.588880e-01, 4.753244e-03, 8.462436e-01, 2.856462e-01, 1.118558e+00, 1.177701e+00, 7.941127e-01, 4.914089e-01, 8.536303e-03, 3.883760e-01, 1.792421e-01, 1.180253e+00, 6.078230e-01,
2.000000e+00	9.406059e-01, 1.217210e+00, 9.897944e-01, 1.271962e+00, 9.850894e-01, 4.131379e-01, 2.285032e-01, 2.904671e-01, 3.547999e-03, 8.966520e-01, 2.116665e-01, 1.278612e+00, 1.770980e+00, 7.357917e-01, 4.039265e-01, 6.109132e-03, 3.957785e-01, 2.925734e-01, 1.252767e+00, 5.689674e-01,
0.000000e+00	2.435706e+00, 2.473729e+00, 1.108884e+00, 1.722871e+00, 9.793126e-01, 6.138374e-01, 4.129889e-01, 2.581873e+00, 2.506458e+00, 1.397051e+00, 1.788241e+00, 1.191947e+00, 8.444682e-01, 1.614969e+00, 1.109307e+00, 2.577343e+00, 1.938590e+00, 5.883678e-01, 2.133474e+00, 2.229969e+00,
2.000000e-01	1.647774e+00, 1.902937e+00, 1.230468e+00, 1.347197e+00, 8.149238e-01, 5.212057e-01, 4.637374e-01, 1.728978e+00, 2.237432e+00, 1.233618e+00, 1.632680e+00, 8.566761e-01, 1.082268e+00, 1.469637e+00, 8.121669e-01, 2.025279e+00, 1.640652e+00, 6.291068e-01, 1.706967e+00, 1.664081e+00,
4.000000e-01	1.141307e+00, 1.332990e+00, 9.741398e-01, 1.249395e+00, 9.064921e-01, 3.410755e-01, 4.382465e-01, 9.462434e-01, 1.701309e+00, 1.135090e+00, 1.524427e+00, 7.488933e-01, 1.425369e+00, 1.575243e+00, 6.554928e-01, 1.312789e+00, 1.008186e+00, 3.653803e-01, 1.607434e+00, 1.033046e+00,
6.000000e-01	7.552000e-01, 1.548818e+00, 1.045090e+00, 1.046581e+00, 8.832199e-01, 2.054889e-01, 4.431435e-01, 8.742632e-01, 1.743354e+00, 9.283215e-01, 1.377879e+00, 6.592159e-01, 1.406865e+00, 1.314542e+00, 5.068796e-01, 1.442129e+00, 8.154378e-01, 3.845278e-01, 1.129749e+00, 9.041639e-01,
8.000000e-01	8.918946e-01, 1.255977e+00, 1.157659e+00, 9.371877e-01, 1.113867e+00, 1.482642e-01, 2.769090e-01, 6.144613e-01, 1.162909e+00, 9.379366e-01, 1.410779e+00, 8.319870e-01, 1.673503e+00, 9.045597e-01, 4.503554e-01, 1.181911e+00, 5.953916e-01, 5.432114e-01, 7.781138e-01, 9.364764e-01,
1.000000e+00	9.693101e-01, 1.280209e+00, 1.076469e+00, 9.052394e-01, 1.169292e+00, 1.062790e-01, 2.070120e-01, 5.984062e-01, 1.196097e+00, 9.877368e-01, 9.909809e-01, 9.506570e-01, 2.144284e+00, 8.043162e-01, 4.147288e-01, 1.006455e+00, 5.244604e-01, 5.200238e-01, 6.170414e-01, 8.789549e-01,
1.200000e+00	8.948986e-01, 1.446491e+00, 1.051121e+00, 8.866735e-01, 9.724718e-01, 7.910563e-02, 1.117049e-01, 4.026541e-01, 1.112178e+00, 7.566375e-01, 9.676310e-01, 1.340907e+00, 2.022738e+00, 7.504220e-01, 3.145799e-01, 9.723191e-01, 4.479029e-01, 5.864948e-01, 3.639508e-01, 6.299692e-01,
1.400000e+00	1.159368e+00, 1.572891e+00, 1.042701e+00, 1.176595e+00, 1.017525e+00, 5.303163e-02, 7.405391e-02, 4.586259e-01, 9.192670e-01, 6.093828e-01, 9.100062e-01, 1.249611e+00, 2.358963e+00, 8.150557e-01, 2.856597e-01, 6.379039e-01, 3.416598e-01, 7.474141e-01, 2.700827e-01, 7.691320e-01,
1.600000e+00	1.411311e+00, 1.350010e+00, 9.991825e-01, 1.049764e+00, 1.152208e+00, 3.013644e-02, 6.425760e-02, 5.386403e-01, 6.050625e-01, 3.773818e-01, 6.429139e-01, 1.175833e+00, 2.085437e+00, 9.617580e-01, 1.953383e-01, 4.550061e-01, 3.390107e-01, 6.940763e-01, 1.567833e-01, 7.352380e-01,
1.800000e+00	1.295415e+00, 1.190369e+00, 1.067171e+00, 1.119310e+00, 1.214309e+00, 2.581244e-02, 6.343310e-02, 5.190773e-01, 4.255142e-01, 2.393222e-01, 4.321380e-01, 1.028928e+00, 2.358399e+00, 1.139928e+00, 1.358470e-01, 2.791792e-01, 2.518410e-01, 8.579322e-01, 8.890814e-02, 7.047221e-01,
2.000000e+00	1.224122e+00, 1.100567e+00, 1.121868e+00, 1.186915e+00, 1.132431e+00, 1.592336e-02, 5.925271e-02, 5.235040e-01, 2.748975e-01, 1.796986e-01, 4.122013e-01, 1.021921e+00, 2.553568e+00, 9.596293e-01, 1.006495e-01, 2.624248e-01, 3.160193e-01, 6.516735e-01, 6.877103e-02, 8.984192e-01,
0.000000e+00	3.094896e+00, 1.012172e+00, 2.900359e+00, 1.337255e+00, 1.427253e-01, 1.824262e-01, 4.850681e-01, 2.923443e+00, 2.966110e+00, 4.481110e-01, 4.413068e-01, 8.969117e-01, 4.252250e-01, 4.423337e-01, 3.045968e+00, 9.635298e-01, 1.154576e+00, 8.906919e-01, 5.774754e-01, 1.931619e+00,
2.000000e-01	2.415590e+00, 9.543645e-01, 2.325222e+00, 1.284841e+00, 1.059340e-01, 5.616090e-01, 5.435779e-01, 1.406158e+00, 2.275614e+00, 5.431902e-01, 5.400393e-01, 8.891312e-01, 2.880320e-01, 7.391368e-01, 2.408779e+00, 1.098203e+00, 6.899612e-01, 6.260641e-01, 6.617779e-01, 1.287577e+00,
4.000000e-01	2.280890e+00, 1.087294e+00, 1.708083e+00, 1.508429e+00, 6.599405e-02, 8.001672e-01, 4.688716e-01, 9.532081e-01, 2.250361e+00, 6.814117e-01, 4.589361e-01, 1.245128e+00, 2.325191e-01, 1.130111e+00, 1.876988e+00, 1.078806e+00, 5.174014e-01, 3.326868e-01, 9.112769e-01, 7.718806e-01,
6.000000e-01	1.442568e+00, 1.327525e+00, 1.801852e+00, 1.571853e+00, 5.158912e-02, 9.559567e-01, 3.916476e-01, 4.282726e-01, 1.332810e+00, 8.126576e-01, 4.211778e-01, 7.678123e-01, 1.738170e-01, 1.073711e+00, 1.354193e+00, 1.131590e+00, 3.719351e-01, 2.448071e-01, 1.002457e+00, 4.099727e-01,
8.000000e-01	1.317885e+00, 1.247126e+00, 1.447440e+00, 1.235555e+00, 7.558621e-02, 8.431080e-01, 5.649045e-01, 2.832094e-01, 1.230188e+00, 6.981070e-01, 2.944408e-01, 8.317792e-01, 2.334017e-01, 1.280511e+00, 1.324686e+00, 9.341419e-01, 2.564819e-01, 1.454462e-01, 1.146462e+00, 3.064834e-01,
1.000000e+00	8.840415e-01, 1.022422e+00, 1.162909e+00, 1.214013e+00, 2.199643e-01, 1.072186e+00, 4.332275e-01, 1.375463e-01, 1.107128e+00, 7.940009e-01, 2.191565e-01, 6.096169e-01, 4.245028e-01, 1.082018e+00, 1.045623e+00, 7.931470e-01, 2.033400e-01, 9.861556e-02, 1.151732e+00, 3.212294e-01,
1.200000e+00	6.872015e-01, 1.068176e+00, 1.128509e+00, 1.262621e+00, 4.167260e-01, 9.929223e-01, 4.014082e-01, 9.270239e-02, 7.222226e-01, 9.191330e-01, 1.738166e-01, 7.296243e-01, 5.616326e-01, 6.677929e-01, 9.843591e-01, 7.357227e-01, 1.624962e-01, 6.673913e-02, 1.063303e+00, 4.082900e-01,
1.400000e+00	8.493611e-01, 1.299606e+00, 1.111686e+00, 1.127475e+00, 6.583573e-01, 9.363337e-01, 2.307044e-01, 1.128634e-01, 5.734604e-01, 9.003950e-01, 1.322603e-01, 8.349273e-01, 1.065570e+00, 5.878871e-01, 6.121530e-01, 5.180410e-01, 1.566782e-01, 6.177908e-02, 9.219927e-01, 4.372844e-01,
1.600000e+00	7.161699e-01, 1.299745e+00, 1.125367e+00, 9.972656e-01, 7.920902e-01, 6.439300e-01, 1.626539e-01, 2.093250e-01, 3.640678e-01, 9.307329e-01, 9.038476e-02, 9.957854e-01, 1.220929e+00, 5.783434e-01, 3.927203e-01, 2.786917e-01, 1.890277e-01, 1.060073e-01, 1.363373e+00, 6.354670e-01,
1.800000e+00	1.163623e+00, 1.285308e+00, 1.218166e+00, 1.155409e+00, 8.481063e-01, 4.546517e-01, 1.206647e-01, 2.750997e-01, 3.281489e-01, 1.009451e+00, 8.718892e-02, 1.062358e+00, 1.474954e+00, 6.323158e-01, 4.043645e-01, 2.110024e-01, 1.827930e-01, 1.705879e-01, 1.128742e+00, 4.999980e-01,
2.000000e+00	1.287080e+00, 1.206314e+00, 1.023251e+00, 1.069779e+00, 8.370437e-01, 3.445450e-01, 8.039081e-02, 3.611342e-01, 2.471256e-01, 9.492479e-01, 6.820420e-02, 1.135652e+00, 1.749595e+00, 7.957358e-01, 3.188957e-01, 1.152466e-01, 2.225521e-01, 2.917579e-01, 1.005919e+00, 6.363713e-01,
0.000000e+00	2.135688e-01, 1.562550e+00, 2.696728e+00, 1.060466e+00, 8.983268e-01, 2.258904e-01, 2.335616e+00, 1.232723e+00, 2.360285e+00, 1.529623e+00, 6.288077e-01, 8.117127e-01, 2.154812e+00, 9.837567e-01, 2.846509e-01, 1.789201e+00, 1.194734e+00, 1.776844e+00, 1.875326e+00, 3.063673e+00,
2.000000e-01	2.157822e-01, 1.683671e+00, 2.123531e+00, 7.782561e-01, 8.898242e-01, 1.640193e-01, 1.811250e+00, 9.091116e-01, 1.770214e+00, 1.236291e+00, 7.528150e-01, 9.105741e-01, 2.089564e+00, 6.855198e-01, 6.215815e-01, 1.185501e+00, 6.422194e-01, 1.337071e+00, 1.324954e+00, 2.039301e+00,
4.000000e-01	6.211491e-01, 1.248734e+00, 1.236865e+00, 8.846422e-01, 9.399740e-01, 1.259021e-01, 9.362819e-01, 6.534741e-01, 1.840247e+00, 8.308347e-01, 7.745655e-01, 8.821505e-01, 2.043357e+00, 4.311741e-01, 8.716401e-01, 1.305270e+00, 5.585847e-01, 9.426319e-01, 7.727546e-01, 1.084482e+00,
6.000000e-01	9.383288e-01, 1.440057e+00, 1.166304e+00, 1.068855e+00, 9.927772e-01, 7.636928e-02, 6.607515e-01, 6.075375e-01, 1.220836e+00, 4.100923e-01, 8.200780e-01, 9.565727e-01, 2.040926e+00, 3.690327e-01, 6.948450e-01, 1.196397e+00, 3.980091e-01, 1.098462e+00, 5.279711e-01, 1.103248e+00,
8.000000e-01	9.619449e-01, 1.410620e+00, 1.232280e+00, 1.001748e+00, 9.336655e-01, 4.717469e-02, 3.952283e-01, 4.439516e-01, 1.451781e+00, 3.244585e-01, 9.901941e-01, 1.118052e+00, 1.761803e+00, 4.096077e-01, 5.773598e-01, 1.056757e+00, 3.748136e-01, 7.104065e-01, 3.987419e-01, 1.015914e+00,
1.000000e+00	1.265654e+00, 1.243576e+00, 1.187915e+00, 1.032979e+00, 1.075902e+00, 2.880542e-02, 2.540750e-01, 5.728181e-01, 1.235268e+00, 2.462871e-01, 8.204855e-01, 1.294489e+00, 2.282758e+00, 5.709795e-01, 4.701123e-01, 9.119445e-01, 2.394244e-01, 7.073022e-01, 2.193458e-01, 6.246930e-01,
1.200000e+00	1.348696e+00, 1.294029e+00, 1.093765e+00, 1.190198e+00, 1.092595e+00, 2.530052e-02, 1.389957e-01, 5.554565e-01, 1.065768e+00, 2.049408e-01, 6.634880e-01, 1.317178e+00, 1.995032e+00, 6.956503e-01, 3.421419e-01, 8.858928e-01, 2.775671e-01, 7.562354e-01, 1.480169e-01, 7.440981e-01,
1.400000e+00	1.225099e+00, 1.224880e+00, 1.142868e+00, 1.193667e+00, 1.284977e+00, 1.343631e-02, 1.030428e-01, 4.297191e-01, 6.316440e-01, 1.245928e-01, 5.725495e-01, 1.237257e+00, 2.191365e+00, 9.562912e-01, 3.078011e-01, 6.570249e-01, 2.494625e-01, 8.582143e-01, 1.185344e-01, 6.244986e-01,
1.600000e+00	1.337312e+00, 1.251189e+00, 8.681652e-01, 1.241157e+00, 1.284909e+00, 8.930897e-03, 8.669737e-02, 4.710929e-01, 6.481712e-01, 1.048773e-01, 3.761404e-01, 1.275332e+00, 2.176512e+00, 9.822744e-01, 2.265637e-01, 4.283297e-01, 2.598497e-01, 7.549456e-01, 7.889558e-02, 6.367415e-01,
1.800000e+00	1.228479e+00, 1.438868e+00, 1.013802e+00, 1.093559e+00, 1.310829e+00, 7.654612e-03, 8.520474e-02, 4.567935e-01, 4.142463e-01, 6.674637e-02, 3.082009e-01, 1.183129e+00, 2.153612e+00, 1.061885e+00, 2.050370e-01, 2.667000e-01, 2.206509e-01, 8.410839e-01, 4.969067e-02, 7.909116e-01,
2.000000e+00	1.371303e+00, 1.180206e+00, 9.109415e-01, 1.310818e+00, 1.370372e+00, 5.426331e-03, 8.999609e-02, 4.629543e-01, 2.156836e-01, 4.882483e-02, 2.538729e-01, 1.020931e+00, 2.023381e+00, 1.077024e+00, 1.538760e-01, 1.727799e-01, 2.776193e-01, 7.772849e-01, 3.608121e-02, 7.314086e-01,
0.000000e+00	3.664521e+00, 7.138327e-01, 1.724635e+00, 5.569442e-01, 5.219656e-01, 4.645895e-01, 3.038647e+00, 2.558290e-01, 7.641725e-01, 3.364809e-02, 2.719364e+00, 1.648851e+00, 7.547687e-01, 3.288128e+00, 2.577443e+00, 4.187369e-01, 1.482775e+00, 4.649084e-01, 1.626235e-01, 1.909948e-01,
2.000000e-01	1.586062e+00, 7.626911e-01, 1.129543e+00, 6.162806e-01, 3.609068e-01, 8.279353e-01, 1.724749e+00, 1.798698e-01, 5.863739e-01, 2.120336e-01, 2.090020e+00, 8.592381e-01, 5.759046e-01, 1.923316e+00, 2.021662e+00, 3.574590e-01, 1.080243e+00, 3.149017e-01, 5.285606e-01, 1.032653e-01,
4.000000e-01	1.131265e+00, 7.480378e-01, 6.483278e-01, 7.564984e-01, 2.179846e-01, 8.377149e-01, 1.106054e+00, 1.012320e-01, 4.312741e-01, 4.459153e-01, 1.905739e+00, 7.031089e-01, 5.293170e-01, 1.811259e+00, 2.124766e+00, 3.348872e-01, 9.158753e-01, 2.369102e-01, 6.687527e-01, 7.580729e-02,
6.000000e-01	7.284181e-01, 9.140913e-01, 5.127522e-01, 1.119300e+00, 1.196712e-01, 7.696323e-01, 1.097017e+00, 4.361817e-02, 3.062452e-01, 6.166784e-01, 1.292458e+00, 4.830363e-01, 3.670739e-01, 1.734416e+00, 1.874141e+00, 2.169124e-01, 6.331384e-01, 1.340606e-01, 9.163605e-01, 4.339636e-02,
8.000000e-01	5.996468e-01, 9.462945e-01, 6.965406e-01, 1.006780e+00, 1.040160e-01, 9.157039e-01, 7.849916e-01, 3.694018e-02, 2.612973e-01, 6.771119e-01, 9.833984e-01, 3.994201e-01, 2.501204e-01, 1.246800e+00, 1.454523e+00, 1.189168e-01, 5.979424e-01, 8.275824e-02, 1.091973e+00, 2.869414e-02,
1.000000e+00	6.697307e-01, 1.107800e+00, 6.228793e-01, 1.098602e+00, 7.986951e-02, 1.001255e+00, 6.589923e-01, 1.939491e-02, 1.543582e-01, 8.487692e-01, 7.182314e-01, 7.075844e-01, 2.868168e-01, 8.675399e-01, 1.317010e+00, 7.240361e-02, 5.596407e-01, 4.929503e-02, 8.249704e-01, 1.947758e-02,
1.200000e+00	6.812990e-01, 1.155121e+00, 6.983582e-01, 9.935184e-01, 1.017592e-01, 9.884601e-01, 5.862400e-01, 1.200654e-02, 9.593309e-02, 8.264061e-01, 5.495793e-01, 7.755083e-01, 2.734146e-01, 6.398869e-01, 1.183366e+00, 5.745690e-02, 6.545131e-01, 3.935771e-02, 1.018321e+00, 4.097036e-02,
1.400000e+00	9.914819e-01, 1.074935e+00, 7.596711e-01, 1.077540e+00, 1.987133e-01, 1.255389e+00, 4.807444e-01, 7.652730e-03, 9.199847e-02, 8.016529e-01, 4.171471e-01, 8.706702e-01, 4.286196e-01, 5.760499e-01, 1.100805e+00, 3.574164e-02, 5.318138e-01, 2.337334e-02, 1.176231e+00, 1.430700e-01,
1.600000e+00	9.674008e-01, 1.123023e+00, 7.502077e-01, 1.016691e+00, 4.209322e-01, 1.039838e+00, 3.465532e-01, 1.285845e-02, 6.795906e-02, 9.917977e-01, 3.265494e-01, 1.011123e+00, 5.711671e-01, 5.123901e-01, 6.676920e-01, 2.594681e-02, 4.945677e-01, 2.751622e-02, 1.172211e+00, 2.828212e-01,
1.800000e+00	1.040267e+00, 1.073102e+00, 9.427779e-01, 1.089858e+00, 7.568250e-01, 8.743448e-01, 2.665208e-01, 6.690272e-02, 4.429918e-02, 9.634454e-01, 2.215667e-01, 1.090695e+00, 1.130222e+00, 5.763073e-01, 5.121441e-01, 1.619339e-02, 3.988462e-01, 3.061255e-02, 1.053853e+00, 4.092457e-01,
2.000000e+00	9.596947e-01, 1.147046e+00, 1.026691e+00, 1.214447e+00, 7.495141e-01, 6.361871e-01, 1.997275e-01, 1.676715e-01, 3.097426e-02, 8.896299e-01, 1.695074e-01, 1.038581e+00, 1.355155e+00, 6.598919e-01, 4.513576e-01, 1.111543e-02, 3.377923e-01, 8.548924e-02, 1.052908e+00, 3.689542e-01,
0.000000e+00	2.065001e+00, 1.783497e+00, 1.659978e+00, 2.907782e+00, 2.040200e+00, 2.129830e+00, 1.452776e+00, 2.645519e+00, 7.386341e-01, 1.529779e+00, 3.861150e-03, 5.923509e-01, 1.422312e+00, 1.448166e+00, 9.768801e-01, 1.630614e+00, 2.309452e+00, 4.878921e-01, 6.073594e-01, 5.291923e-01,
2.000000e-01	1.368787e+00, 1.185157e+00, 1.316394e+00, 2.657733e+00, 1.715546e+00, 1.243633e+00, 9.222045e-01, 1.910324e+00, 7.823956e-01, 1.391843e+00, 3.072658e-03, 4.431393e-01, 9.374922e-01, 1.728407e+00, 1.066062e+00, 1.162183e+00, 1.604386e+00, 7.245391e-01, 7.638995e-01, 3.389930e-01,
4.000000e-01	8.281744e-01, 8.620289e-01, 1.189296e+00, 2.052784e+00, 8.962395e-01, 1.001022e+00, 7.957113e-01, 1.083649e+00, 8.646768e-01, 1.143797e+00, 2.074785e-03, 3.513869e-01, 1.098516e+00, 1.385716e+00, 1.113243e+00, 7.453283e-01, 1.006880e+00, 8.518697e-01, 7.428567e-01, 2.650955e-01,
6.000000e-01	7.586178e-01, 8.395826e-01, 1.052329e+00, 1.399999e+00, 6.974611e-01, 9.720211e-01, 6.718960e-01, 9.032502e-01, 5.993880e-01, 1.075573e+00, 2.186873e-03, 5.764267e-01, 1.039408e+00, 1.317340e+00, 9.420765e-01, 4.836373e-01, 6.276556e-01, 6.784288e-01, 1.160667e+00, 3.022058e-01,
8.000000e-01	6.482214e-01, 8.933246e-01, 1.181173e+00, 1.502293e+00, 9.037091e-01, 6.880858e-01, 4.857047e-01, 6.360995e-01, 3.898893e-01, 8.193101e-01, 1.592007e-03, 5.931999e-01, 1.294496e+00, 1.045850e+00, 8.324388e-01, 3.979800e-01, 6.628122e-01, 5.746929e-01, 1.186716e+00, 4.309085e-01,
1.000000e+00	7.886099e-01, 9.546989e-01, 1.074511e+00, 1.296120e+00, 1.136509e+00, 4.794385e-01, 3.889838e-01, 6.068064e-01, 3.018597e-01, 9.271363e-01, 1.295946e-03, 8.762816e-01, 1.442501e+00, 6.062707e-01, 5.919648e-01, 2.286868e-01, 5.499868e-01, 5.748977e-01, 1.181642e+00, 5.134921e-01,
1.200000e+00	1.122000e+00, 1.245286e+00, 9.565488e-01, 1.206036e+00, 8.414940e-01, 2.843304e-01, 2.402264e-01, 4.883118e-01, 2.210775e-01, 8.080721e-01, 1.149789e-03, 1.086773e+00, 1.761977e+00, 6.978516e-01, 5.766959e-01, 1.869449e-01, 3.333579e-01, 6.215974e-01, 1.042120e+00, 5.989151e-01,
1.400000e+00	1.202755e+00, 1.161492e+00, 8.417397e-01, 1.237999e+00, 1.098715e+00, 2.076128e-01, 1.869742e-01, 4.242676e-01, 1.707978e-01, 1.003931e+00, 6.439454e-04, 1.183090e+00, 1.477509e+00, 7.784811e-01, 3.768966e-01, 1.198440e-01, 4.400897e-01, 5.186501e-01, 1.007434e+00, 5.973296e-01,
1.600000e+00	1.176181e+00, 1.105856e+00, 8.571696e-01, 1.093975e+00, 9.734130e-01, 1.508731e-01, 1.334474e-01, 4.345299e-01, 1.200537e-01, 8.960854e-01, 5.176201e-04, 1.460600e+00, 1.881055e+00, 8.630138e-01, 3.147355e-01, 6.361940e-02, 3.190464e-01, 6.978481e-01, 9.926806e-01, 5.869747e-01,
1.800000e+00	1.400619e+00, 1.430323e+00, 9.425540e-01, 1.166167e+00, 1.148684e+00, 9.677297e-02, 9.199178e-02, 5.082391e-01, 7.780215e-02, 7.817461e-01, 4.526683e-04, 1.169575e+00, 2.143454e+00, 9.333684e-01, 2.495497e-01, 4.149845e-02, 2.592884e-01, 7.992077e-01, 7.233374e-01, 7.227245e-01,
2.000000e+00	1.146157e+00, 1.314206e+00, 1.125049e+00, 1.062351e+00, 1.263062e+00, 6.374727e-02, 7.971581e-02, 5.022737e-01, 5.166256e-02, 7.776508e-01, 4.004282e-04, 1.432038e+00, 2.249628e+00, 1.154919e+00, 1.984131e-01, 3.029905e-02, 3.124166e-01, 7.242443e-01, 4.681048e-01, 6.641021e-01,
0.000000e+00	2.389482e+00, 1.688895e+00, 2.222158e+00, 1.806464e+00, 1.257821e+00, 9.803509e-01, 1.654808e+00, 1.938773e+00, 2.795457e+00, 1.209913e+00, 3.415397e-01, 6.517868e-01, 3.359319e+00, 3.083406e-01, 1.170427e-01, 1.829845e+00, 1.881695e+00, 6.603220e-01, 1.014280e+00, 2.230201e+00,
2.000000e-01	1.943870e+00, 9.883815e-01, 1.524155e+00, 1.553326e+00, 1.045825e+00, 8.448745e-01, 1.344579e+00, 1.315085e+00, 2.182933e+00, 9.584898e-01, 5.002386e-01, 9.644208e-01, 3.347735e+00, 5.943669e-01, 5.392894e-01, 1.385245e+00, 1.345983e+00, 6.693750e-01, 6.074137e-01, 1.670064e+00,
4.000000e-01	1.644771e+00, 1.258286e+00, 1.190684e+00, 1.322339e+00, 9.129570e-01, 5.195621e-01, 7.248916e-01, 9.855921e-01, 2.216675e+00, 7.667749e-01, 5.684447e-01, 9.277349e-01, 2.370818e+00, 8.064277e-01, 5.740395e-01, 1.334950e+00, 1.166077e+00, 6.811722e-01, 4.887112e-01, 1.099373e+00,
6.000000e-01	1.500475e+00, 1.315066e+00, 8.810292e-01, 1.371843e+00, 1.115350e+00, 3.519041e-01, 4.677546e-01, 7.199876e-01, 1.596045e+00, 6.304710e-01, 5.703091e-01, 1.062714e+00, 2.200145e+00, 1.061980e+00, 4.782333e-01, 1.391665e+00, 6.706150e-01, 8.409004e-01, 2.977800e-01, 8.580612e-01,
8.000000e-01	1.755733e+00, 1.068520e+00, 8.848395e-01, 1.166733e+00, 1.230096e+00, 2.577383e-01, 3.019297e-01, 5.221705e-01, 1.587588e+00, 3.930047e-01, 6.187362e-01, 1.251235e+00, 2.554617e+00, 1.153565e+00, 3.802173e-01, 1.045831e+00, 4.881115e-01, 7.064529e-01, 1.791086e-01, 8.887973e-01,
1.000000e+00	1.526820e+00, 1.221183e+00, 9.471175e-01, 1.220188e+00, 1.270016e+00, 1.615633e-01, 3.062940e-01, 6.034200e-01, 1.587581e+00, 3.128207e-01, 4.594607e-01, 1.092192e+00, 2.529461e+00, 1.215200e+00, 3.451897e-01, 1.161130e+00, 4.828266e-01, 8.911552e-01, 1.336877e-01, 8.420229e-01,
1.200000e+00	1.310809e+00, 1.224565e+00, 1.167236e+00, 1.387470e+00, 1.258868e+00, 9.423718e-02, 2.250604e-01, 5.848024e-01, 1.161743e+00, 1.547997e-01, 3.540203e-01, 1.039546e+00, 2.472888e+00, 1.229781e+00, 2.408106e-01, 1.161456e+00, 4.345759e-01, 8.265276e-01, 8.690776e-02, 8.045831e-01,
1.400000e+00	1.525310e+00, 1.274711e+00, 1.103877e+00, 1.512289e+00, 1.109757e+00, 7.123643e-02, 1.907207e-01, 4.304823e-01, 8.454339e-01, 1.335023e-01, 3.052663e-01, 1.279218e+00, 2.802517e+00, 1.354018e+00, 2.112575e-01, 6.765147e-01, 2.873387e-01, 6.919785e-01, 7.143484e-02, 7.529358e-01,
1.600000e+00	1.426075e+00, 1.416232e+00, 1.206637e+00, 1.215915e+00, 1.089000e+00, 5.216760e-02, 1.783338e-01, 3.862266e-01, 7.465918e-01, 8.265851e-02, 2.117352e-01, 1.280057e+00, 2.461673e+00, 1.435619e+00, 1.448559e-01, 5.744914e-01, 3.437933e-01, 1.025329e+00, 4.501700e-02, 6.809412e-01,
1.800000e+00	1.293826e+00, 1.206932e+00, 1.097596e+00, 1.428553e+00, 9.580357e-01, 3.333176e-02, 1.706647e-01, 4.113456e-01, 5.715732e-01, 5.959769e-02, 1.856737e-01, 1.241335e+00, 2.380508e+00, 1.569058e+00, 1.463204e-01, 3.664844e-01, 2.709743e-01, 9.295609e-01, 3.054620e-02, 7.080623e-01,
2.000000e+00	1.443885e+00, 1.243187e+00, 9.769878e-01, 1.429988e+00, 1.091297e+00, 2.102148e-02, 1.456173e-01, 4.797996e-01, 3.745838e-01, 4.899337e-02, 1.211552e-01, 9.727519e-01, 2.319794e+00, 1.366372e+00, 1.062187e-01, 2.876776e-01, 2.465226e-01, 9.491671e-01, 1.848410e-02, 7.058706e-01,
0.000000e+00	7.793883e-01, 1.604301e+00, 1.259043e+00, 2.414753e-01, 1.566779e+00, 3.060762e+00, 1.972637e-01, 2.368538e+00, 1.197595e+00, 1.435701e+00, 3.653178e-04, 2.486112e+00, 9.330860e-01, 1.018410e+00, 5.959525e-01, 2.396681e-02, 2.703433e+00, 9.709019e-01, 9.713395e-01, 1.045965e+00,
2.000000e-01	6.537772e-01, 1.032602e+00, 1.082825e+00, 1.859502e-01, 1.634365e+00, 1.884126e+00, 2.099002e-01, 1.705004e+00, 8.257209e-01, 1.409855e+00, 7.998569e-03, 1.879140e+00, 1.137249e+00, 1.002258e+00, 3.890839e-01, 2.188711e-01, 2.265604e+00, 1.119162e+00, 8.910337e-01, 9.566160e-01,
4.000000e-01	9.736879e-01, 8.120994e-01, 1.085052e+00, 2.849168e-01, 1.400143e+00, 1.353942e+00, 2.056407e-01, 9.971490e-01, 6.431367e-01, 9.233776e-01, 6.656131e-03, 1.140020e+00, 1.615174e+00, 7.774753e-01, 2.770827e-01, 2.310358e-01, 1.823039e+00, 8.837305e-01, 5.416776e-01, 6.897562e-01,
6.000000e-01	1.162786e+00, 4.814746e-01, 1.081508e+00, 5.635090e-01, 8.789171e-01, 1.079446e+00, 2.299751e-01, 8.083183e-01, 4.028837e-01, 5.126074e-01, 5.184283e-03, 1.146184e+00, 1.819956e+00, 7.977663e-01, 3.039514e-01, 1.280001e-01, 1.108411e+00, 1.092812e+00, 4.528919e-01, 7.247388e-01,
8.000000e-01	1.072020e+00, 7.204939e-01, 1.032391e+00, 7.455797e-01, 1.024388e+00, 7.097874e-01, 2.237308e-01, 5.692722e-01, 3.038850e-01, 3.832966e-01, 4.044989e-03, 1.101768e+00, 1.981863e+00, 7.286636e-01, 2.218611e-01, 9.441054e-02, 7.140538e-01, 1.041094e+00, 2.840449e-01, 7.964702e-01,
1.000000e+00	1.365579e+00, 9.230050e-01, 1.032290e+00, 8.042045e-01, 1.317930e+00, 5.008849e-01, 1.973574e-01, 6.133999e-01, 2.059445e-01, 2.570492e-01, 2.941772e-03, 1.306008e+00, 2.237031e+00, 8.469363e-01, 1.730448e-01, 5.850707e-02, 5.914142e-01, 9.591864e-01, 1.907185e-01, 6.474239e-01,
1.200000e+00	1.350080e+00, 1.111349e+00, 1.195539e+00, 9.596367e-01, 1.188206e+00, 3.032455e-01, 1.975528e-01, 4.478852e-01, 1.512075e-01, 1.563340e-01, 2.041499e-03, 1.266896e+00, 2.080781e+00, 1.031561e+00, 1.272496e-01, 5.216670e-02, 4.956658e-01, 9.108831e-01, 1.348205e-01, 7.741956e-01,
1.400000e+00	1.328358e+00, 1.142910e+00, 9.966289e-01, 1.151752e+00, 1.370784e+00, 2.377927e-01, 1.245650e-01, 4.324274e-01, 1.225914e-01, 1.131328e-01, 1.815726e-03, 1.362495e+00, 2.155823e+00, 9.303033e-01, 1.103799e-01, 2.973900e-02, 4.881667e-01, 9.608605e-01, 1.156140e-01, 7.188679e-01,
1.600000e+00	1.093480e+00, 1.411233e+00, 9.605953e-01, 1.177031e+00, 1.189675e+00, 1.358259e-01, 1.237541e-01, 4.573404e-01, 7.812589e-02, 7.445686e-02, 1.509292e-03, 1.312286e+00, 2.042203e+00, 1.322856e+00, 8.539613e-02, 1.920971e-02, 3.160814e-01, 1.037682e+00, 7.946377e-02, 7.021308e-01,
1.800000e+00	1.359565e+00, 1.220835e+00, 1.064732e+00, 1.225609e+00, 1.080374e+00, 8.862065e-02, 1.119316e-01, 5.208357e-01, 5.371337e-02, 5.722648e-02, 8.885101e-04, 1.382173e+00, 2.092476e+00, 1.226716e+00, 8.735735e-02, 1.553322e-02, 3.600726e-01, 9.412127e-01, 4.696916e-02, 7.033716e-01,
2.000000e+00	1.294216e+00, 1.079692e+00, 9.107032e-01, 1.311803e+00, 1.253192e+00, 5.268554e-02, 9.965713e-02, 5.275442e-01, 3.479719e-02, 3.317992e-02, 8.146864e-04, 1.182759e+00, 2.360740e+00, 9.439429e-01, 5.459148e-02, 1.232829e-02, 3.563712e-01, 8.737591e-01, 2.656029e-02, 7.148084e-01,
0.000000e+00	2.159372e+00, 2.963355e+00, 2.158432e+00, 6.173644e-01, 1.371743e+00, 6.199893e-01, 3.317759e+00, 7.665993e-01, 6.467406e-01, 1.020411e+00, 1.247650e+00, 3.682453e-01, 1.975976e+00, 1.481932e+00, 1.144619e+00, 9.502377e-01, 1.360352e+00, 1.751238e+00, 4.527090e-01, 8.612447e-01,
2.000000e-01	1.545857e+00, 2.305673e+00, 1.389681e+00, 5.921910e-01, 9.237208e-01, 4.144699e-01, 1.668533e+00, 6.341638e-01, 6.084691e-01, 6.691973e-01, 9.096890e-01, 2.549384e-01, 1.756971e+00, 1.480331e+00, 1.663602e+00, 6.375746e-01, 9.888279e-01, 1.371184e+00, 3.520278e-01, 5.696735e-01,
4.000000e-01	1.585542e+00, 2.111351e+00, 1.106924e+00, 8.154432e-01, 5.232481e-01, 3.823724e-01, 1.003008e+00, 5.274375e-01, 3.851862e-01, 5.236985e-01, 8.684010e-01, 1.920637e-01, 1.191885e+00, 1.279403e+00, 1.549171e+00, 3.936381e-01, 6.629762e-01, 8.240901e-01, 3.729816e-01, 3.574379e-01,
6.000000e-01	1.381153e+00, 1.823536e+00, 8.289482e-01, 8.233198e-01, 3.722800e-01, 6.010424e-01, 8.070249e-01, 4.468765e-01, 2.924193e-01, 4.166484e-01, 6.545554e-01, 2.240965e-01, 1.002708e+00, 1.589065e+00, 1.294576e+00, 2.370587e-01, 4.716010e-01, 6.268807e-01, 7.437734e-01, 2.286662e-01,
8.000000e-01	8.963983e-01, 1.660124e+00, 1.023749e+00, 1.141890e+00, 3.175380e-01, 6.511525e-01, 7.059275e-01, 4.050842e-01, 2.181839e-01, 6.134825e-01, 5.429893e-01, 2.470935e-01, 9.264968e-01, 1.111889e+00, 8.501128e-01, 1.545775e-01, 4.410005e-01, 4.052048e-01, 8.144873e-01, 2.057321e-01,
1.000000e+00	8.050805e-01, 1.484513e+00, 7.451416e-01, 1.167286e+00, 4.447208e-01, 6.580890e-01, 4.524254e-01, 3.320554e-01, 1.561660e-01, 7.499911e-01, 3.873354e-01, 6.103457e-01, 1.073319e+00, 1.155535e+00, 7.996196e-01, 9.089229e-02, 4.514679e-01, 2.231703e-01, 8.886975e-01, 2.588876e-01,
1.200000e+00	9.117217e-01, 1.703221e+00, 9.488128e-01, 1.005528e+00, 6.163923e-01, 5.637363e-01, 3.207898e-01, 3.521864e-01, 1.150101e-01, 8.372261e-01, 3.139216e-01, 6.667911e-01, 1.198608e+00, 9.118888e-01, 7.088206e-01, 7.013132e-02, 3.990308e-01, 1.764051e-01, 1.015863e+00, 3.968389e-01,
1.400000e+00	1.061707e+00, 1.447901e+00, 1.035067e+00, 1.115885e+00, 9.067092e-01, 3.335153e-01, 2.339211e-01, 3.766216e-01, 7.189881e-02, 9.249811e-01, 2.444461e-01, 8.979134e-01, 1.773102e+00, 7.403376e-01, 5.328095e-01, 3.640887e-02, 4.000363e-01, 1.724783e-01, 1.164640e+00, 5.548106e-01,
1.600000e+00	1.300879e+00, 1.353843e+00, 9.036316e-01, 1.257043e+00, 9.247470e-01, 2.552400e-01, 1.377538e-01, 4.465603e-01, 6.714671e-02, 8.732752e-01, 1.480411e-01, 1.061805e+00, 1.798412e+00, 7.846506e-01, 4.204452e-01, 2.750019e-02, 3.551667e-01, 2.006653e-01, 1.165926e+00, 5.280254e-01,
1.800000e+00	1.062945e+00, 1.273278e+00, 1.007474e+00, 1.228543e+00, 8.467386e-01, 1.854466e-01, 1.210718e-01, 4.328750e-01, 3.830264e-02, 1.010933e+00, 1.228845e-01, 1.039346e+00, 1.849571e+00, 6.955068e-01, 3.186279e-01, 2.123265e-02, 2.755108e-01, 3.721767e-01, 1.329238e+00, 5.797042e-01,
2.000000e+00	1.041667e+00, 1.612837e+00, 1.082586e+00, 9.094549e-01, 9.741767e-01, 1.160692e-01, 7.432496e-02, 4.782496e-01, 2.806325e-02, 8.409559e-01, 1.002337e-01, 1.182769e+00, 2.083243e+00, 8.479725e-01, 2.849265e-01, 1.341480e-02, 3.433106e-01, 5.464675e-01, 1.196093e+00, 6.518729e-01,
0.000000e+00	2.941416e-01, 1.160293e+00, 6.562333e-01, 1.947375e+00, 1.671211e-01, 3.237191e+00, 1.140582e-01, 8.358040e-01, 1.350304e+00, 1.332898e+00, 2.301280e+00, 2.649765e+00, 9.570205e-01, 1.382238e+00, 2.574469e+00, 2.919703e-01, 1.750757e+00, 1.119072e+00, 5.693545e-01, 1.806608e+00,
2.000000e-01	6.820107e-01, 8.511564e-01, 8.173089e-01, 1.624316e+00, 1.450205e-01, 2.229278e+00, 2.646781e-01, 4.372971e-01, 7.744157e-01, 9.044343e-01, 1.965792e+00, 1.833829e+00, 6.980226e-01, 8.704174e-01, 2.175394e+00, 3.767436e-01, 1.041115e+00, 8.269509e-01, 6.498972e-01, 9.953008e-01,
4.000000e-01	9.728282e-01, 5.292367e-01, 7.786983e-01, 1.868371e+00, 7.649712e-02, 1.705347e+00, 3.209061e-01, 3.081826e-01, 5.781220e-01, 7.590474e-01, 1.504144e+00, 1.264672e+00, 7.192667e-01, 7.917524e-01, 1.835954e+00, 2.631030e-01, 9.886651e-01, 6.062763e-01, 6.289611e-01, 5.896310e-01,
6.000000e-01	9.598450e-01, 4.191990e-01, 9.950220e-01, 1.481802e+00, 7.656803e-02, 1.643096e+00, 4.068092e-01, 1.775984e-01, 4.733402e-01, 7.747674e-01, 1.373199e+00, 1.120629e+00, 5.472804e-01, 6.783749e-01, 1.583660e+00, 2.298027e-01, 8.874243e-01, 3.464990e-01, 7.647678e-01, 3.123578e-01,
8.000000e-01	1.073917e+00, 3.411432e-01, 1.040907e+00, 1.169283e+00, 1.434552e-01, 1.899722e+00, 4.432423e-01, 8.838866e-02, 3.203867e-01, 9.165606e-01, 1.086576e+00, 1.046101e+00, 4.932684e-01, 8.780097e-01, 9.825672e-01, 1.294336e-01, 6.629727e-01, 1.945483e-01, 1.147972e+00, 3.114531e-01,
1.000000e+00	1.133567e+00, 5.960738e-01, 1.018868e+00, 1.115352e+00, 3.366710e-01, 1.106832e+00, 5.659313e-01, 6.805683e-02, 1.968013e-01, 1.020225e+00, 8.230230e-01, 1.058677e+00, 7.324286e-01, 9.496688e-01, 8.592502e-01, 8.522531e-02, 5.881825e-01, 1.320667e-01, 1.017744e+00, 3.330456e-01,
1.200000e+00	9.348718e-01, 6.829507e-01, 9.744885e-01, 1.266059e+00, 5.118422e-01, 1.227778e+00, 4.976066e-01, 1.004859e-01, 1.572508e-01, 9.074720e-01, 5.470934e-01, 1.051343e+00, 9.953938e-01, 8.558647e-01, 7.967133e-01, 6.594576e-02, 3.617107e-01, 9.583326e-02, 1.035615e+00, 3.770017e-01,
1.400000e+00	1.120425e+00, 1.065817e+00, 1.155959e+00, 1.049723e+00, 5.929965e-01, 8.919545e-01, 4.387772e-01, 1.903160e-01, 1.118312e-01, 8.044630e-01, 5.286999e-01, 9.157053e-01, 1.383793e+00, 9.027860e-01, 5.469654e-01, 3.623970e-02, 3.889086e-01, 1.099077e-01, 1.183523e+00, 4.984812e-01,
1.600000e+00	9.608687e-01, 1.048651e+00, 9.256924e-01, 1.179912e+00, 9.665808e-01, 6.328341e-01, 3.621015e-01, 4.157159e-01, 8.276245e-02, 8.434310e-01, 3.920601e-01, 1.242656e+00, 1.660465e+00, 7.932269e-01, 4.216434e-01, 2.105729e-02, 3.207243e-01, 1.654687e-01, 1.307570e+00, 5.761212e-01,
1.800000e+00	9.349225e-01, 1.121124e+00, 1.192410e+00, 1.100354e+00, 1.021621e+00, 3.967404e-01, 2.181957e-01, 4.321211e-01, 5.006221e-02, 8.707817e-01, 2.120555e-01, 1.314320e+00, 1.534922e+00, 6.443100e-01, 3.815462e-01, 2.360832e-02, 3.470241e-01, 2.913585e-01, 1.018157e+00, 5.612426e-01,
2.000000e+00	9.606356e-01, 1.414808e+00, 9.299416e-01, 1.139602e+00, 1.253575e+00, 2.655894e-01, 1.556834e-01, 4.108083e-01, 3.697005e-02, 8.866152e-01, 1.902556e-01, 1.263164e+00, 1.762286e+00, 7.252757e-01, 3.446208e-01, 1.184608e-02, 2.901240e-01, 4.268488e-01, 9.415865e-01, 5.965305e-01,
0.000000e+00	2.324422e+00, 2.327638e-01, 1.339539e+00, 8.829315e-01, 1.117153e+00, 2.676861e+00, 2.294779e+00, 3.555867e-01, 1.607511e+00, 2.740203e+00, 3.605422e-01, 9.856289e-01, 3.440601e+00, 6.874281e-01, 3.608434e-01, 2.721517e+00, 8.477694e-01, 1.742876e+00, 1.532676e+00, 1.487733e+00,
2.000000e-01	1.835376e+00, 1.773452e-01, 9.445815e-01, 7.044510e-01, 1.227147e+00, 2.138253e+00, 1.432217e+00, 3.558508e-01, 1.619849e+00, 1.574402e+00, 2.908409e-01, 7.156964e-01, 2.884968e+00, 9.331180e-01, 8.403994e-01, 2.013710e+00, 6.563056e-01, 1.459200e+00, 1.106002e+00, 1.319002e+00,
4.000000e-01	1.631307e+00, 3.104337e-01, 7.086671e-01, 7.003687e-01, 1.223666e+00, 1.011397e+00, 1.035917e+00, 4.211245e-01, 1.371499e+00, 1.186051e+00, 2.122135e-01, 7.789423e-01, 2.976123e+00, 1.010860e+00, 1.045478e+00, 1.716423e+00, 6.508921e-01, 1.080725e+00, 7.460390e-01, 8.816773e-01,
6.000000e-01	1.197010e+00, 5.960667e-01, 7.116396e-01, 7.261093e-01, 1.010030e+00, 8.957682e-01, 8.640391e-01, 4.506246e-01, 1.344886e+00, 7.908399e-01, 1.435783e-01, 9.202708e-01, 2.490386e+00, 1.130071e+00, 9.100435e-01, 1.400324e+00, 4.945076e-01, 1.077870e+00, 5.273418e-01, 7.151459e-01,
8.000000e-01	1.500220e+00, 9.123674e-01, 6.449431e-01, 8.562696e-01, 9.246956e-01, 5.906487e-01, 8.833438e-01, 4.691472e-01, 1.116854e+00, 5.694637e-01, 1.477844e-01, 1.002022e+00, 2.727853e+00, 1.297326e+00, 7.085764e-01, 1.272852e+00, 5.051567e-01, 8.976560e-01, 2.998744e-01, 5.451612e-01,
1.000000e+00	1.215458e+00, 9.437784e-01, 7.613910e-01, 1.042714e+00, 9.430637e-01, 3.865152e-01, 6.108802e-01, 5.225711e-01, 1.171659e+00, 4.087945e-01, 9.716725e-02, 9.340451e-01, 2.352017e+00, 1.474810e+00, 6.073767e-01, 1.049444e+00, 4.901886e-01, 6.560832e-01, 2.716683e-01, 6.459474e-01,
1.200000e+00	1.119897e+00, 1.088865e+00, 8.966498e-01, 1.060602e+00, 1.201082e+00, 2.534239e-01, 6.044374e-01, 5.012571e-01, 1.003659e+00, 2.639019e-01, 8.797337e-02, 1.106634e+00, 2.312456e+00, 1.161520e+00, 4.409112e-01, 8.989603e-01, 5.683627e-01, 7.221522e-01, 2.286518e-01, 6.686104e-01,
1.400000e+00	1.292467e+00, 1.027725e+00, 9.361707e-01, 1.206412e+00, 1.155106e+00, 1.899523e-01, 5.102009e-01, 4.208181e-01, 7.143714e-01, 2.114418e-01, 6.437770e-02, 9.190918e-01, 2.159078e+00, 1.378787e+00, 3.895256e-01, 6.124548e-01, 4.180228e-01, 6.120228e-01, 1.558683e-01, 6.696800e-01,
1.600000e+00	1.335595e+00, 1.131721e+00, 9.989831e-01, 1.159228e+00, 1.190071e+00, 1.111732e-01, 3.007083e-01, 4.594680e-01, 4.855742e-01, 1.199561e-01, 5.403200e-02, 1.015588e+00, 2.551365e+00, 1.245680e+00, 2.697574e-01, 4.139436e-01, 3.802882e-01, 7.395037e-01, 1.415000e-01, 6.662369e-01,
1.800000e+00	1.503623e+00, 1.253421e+00, 1.056361e+00, 1.118028e+00, 1.293139e+00, 8.491068e-02, 2.858749e-01, 4.211171e-01, 3.907805e-01, 1.284401e-01, 3.262028e-02, 9.423138e-01, 2.426568e+00, 1.179468e+00, 2.639200e-01, 2.768616e-01, 3.872955e-01, 7.245709e-01, 8.607795e-02, 6.436690e-01,
2.000000e+00	1.401702e+00, 1.380120e+00, 9.302032e-01, 1.275741e+00, 8.404697e-01, 4.838009e-02, 2.860667e-01, 4.590132e-01, 2.896955e-01, 8.955489e-02, 2.359237e-02, 9.759445e-01, 2.476445e+00, 1.646656e+00, 1.898369e-01, 2.045177e-01, 3.224391e-01, 7.638122e-01, 6.221277e-02, 7.200261e-01,
0.000000e+00	1.918006e+00, 2.943001e+00, 2.227807e+00, 2.681563e-01, 2.750079e+00, 2.468638e+00, 1.849439e+00, 1.615868e+00, 1.473433e+00, 1.559011e-01, 2.831512e+00, 5.529864e-01, 9.506341e-01, 9.714180e-01, 1.984251e-01, 1.030098e+00, 9.715817e-01, 6.065175e-01, 5.559305e-01, 6.330383e-01,
2.000000e-01	1.639352e+00, 2.084222e+00, 1.665837e+00, 3.600530e-01, 2.313983e+00, 2.488459e+00, 1.372394e+00, 8.308505e-01, 1.429411e+00, 2.347884e-01, 2.010434e+00, 4.271222e-01, 1.224946e+00, 1.078820e+00, 5.325164e-01, 1.074427e+00, 8.844697e-01, 8.790314e-01, 4.057621e-01, 6.372920e-01,
4.000000e-01	1.545217e+00, 1.330082e+00, 1.146139e+00, 7.701033e-01, 2.178913e+00, 1.515929e+00, 8.318116e-01, 7.620899e-01, 8.144300e-01, 1.590855e-01, 1.694874e+00, 3.414282e-01, 1.454505e+00, 1.452590e+00, 7.873771e-01, 9.428670e-01, 6.193298e-01, 8.414306e-01, 3.038072e-01, 5.921088e-01,
6.000000e-01	1.718950e+00, 1.445616e+00, 1.215327e+00, 6.686778e-01, 1.511783e+00, 9.222009e-01, 4.495968e-01, 6.345420e-01, 6.908825e-01, 1.042671e-01, 1.443308e+00, 1.991114e-01, 1.644959e+00, 1.227981e+00, 4.795841e-01, 7.539147e-01, 4.259347e-01, 9.346672e-01, 1.760693e-01, 6.662833e-01,
8.000000e-01	1.728338e+00, 1.218810e+00, 1.050898e+00, 9.643958e-01, 1.539208e+00, 8.454016e-01, 4.256284e-01, 5.572540e-01, 5.309344e-01, 7.741948e-02, 1.153761e+00, 2.945940e-01, 1.600774e+00, 1.392620e+00, 3.843480e-01, 4.512518e-01, 2.610439e-01, 9.238382e-01, 1.211107e-01, 7.546658e-01,
1.000000e+00	1.506181e+00, 1.496692e+00, 1.087744e+00, 1.305920e+00, 1.213534e+00, 5.857601e-01, 2.963755e-01, 5.073025e-01, 3.665015e-01, 4.235850e-02, 8.752467e-01, 4.827759e-01, 1.771245e+00, 1.365793e+00, 3.496293e-01, 2.903331e-01, 3.262508e-01, 9.654071e-01, 8.629850e-02, 7.098517e-01,
1.200000e+00	1.515113e+00, 1.467001e+00, 8.911253e-01, 1.377204e+00, 1.470942e+00, 4.516344e-01, 2.520732e-01, 5.497954e-01, 3.042205e-01, 2.926109e-02, 7.042012e-01, 6.532898e-01, 2.080371e+00, 1.298459e+00, 3.281031e-01, 1.983239e-01, 2.431107e-01, 8.575231e-01, 5.181373e-02, 7.614541e-01,
1.400000e+00	1.485355e+00, 1.544563e+00, 1.040239e+00, 1.482543e+00, 1.360402e+00, 2.249610e-01, 2.142260e-01, 5.176669e-01, 2.080966e-01, 1.875050e-02, 4.675854e-01, 8.735072e-01, 2.003466e+00, 1.372448e+00, 2.119630e-01, 1.329549e-01, 2.442489e-01, 1.134095e+00, 3.709940e-02, 7.292746e-01,
1.600000e+00	1.635683e+00, 1.305407e+00, 9.594087e-01, 1.343236e+00, 1.139950e+00, 1.623675e-01, 1.778407e-01, 4.753945e-01, 1.730098e-01, 1.501079e-02, 3.750448e-01, 8.346439e-01, 2.343805e+00, 1.501838e+00, 1.949873e-01, 7.646569e-02, 2.937554e-01, 1.035999e+00, 2.688821e-02, 7.671163e-01,
1.800000e+00	1.156676e+00, 1.056910e+00, 1.103543e+00, 1.304486e+00, 1.265516e+00, 1.190584e-01, 1.712385e-01, 4.118568e-01, 1.169818e-01, 9.728384e-03, 2.249564e-01, 9.278156e-01, 2.006048e+00, 1.366156e+00, 1.421644e-01, 5.976727e-02, 2.437804e-01, 1.017133e+00, 1.749626e-02, 6.863315e-01,
2.000000e+00	1.383551e+00, 1.439463e+00, 1.077504e+00, 1.182142e+00, 1.184616e+00, 7.713037e-02, 1.871354e-01, 4.117482e-01, 6.274490e-02, 6.698801e-03, 1.809288e-01, 9.053770e-01, 1.981622e+00, 1.654476e+00, 1.121130e-01, 3.191495e-02, 2.676796e-01, 9.176798e-01, 1.310540e-02, 6.624593e-01,
0.000000e+00	1.210222e+00, 1.043454e+00, 1.411398e+00, 2.442753e-01, 2.528064e-01, 6.818569e-01, 2.520773e+00, 6.572160e-01, 2.453610e+00, 8.641869e-01, 2.848753e+00, 1.843645e+00, 2.848839e+00, 3.033724e+00, 1.412311e+00, 2.982096e+00, 1.568703e+00, 1.008281e+00, 2.883492e+00, 3.717943e-01,
2.000000e-01	5.921453e-01, 6.492705e-01, 9.832234e-01, 4.237854e-01, 2.045425e-01, 5.877131e-01, 1.609252e+00, 6.057799e-01, 2.293839e+00, 8.850890e-01, 2.343251e+00, 1.217431e+00, 2.369847e+00, 1.979763e+00, 1.866081e+00, 2.514655e+00, 1.241790e+00, 5.259070e-01, 2.046628e+00, 2.894483e-01,
4.000000e-01	4.208355e-01, 1.091169e+00, 6.960328e-01, 4.981319e-01, 1.080981e-01, 4.130366e-01, 8.969114e-01, 4.566069e-01, 1.566206e+00, 7.097632e-01, 2.059256e+00, 9.797542e-01, 1.390911e+00, 1.440702e+00, 1.783168e+00, 1.953407e+00, 8.170937e-01, 3.504213e-01, 1.118534e+00, 1.880142e-01,
6.000000e-01	3.403721e-01, 1.127613e+00, 6.083068e-01, 6.054488e-01, 8.496378e-02, 2.629755e-01, 1.035661e+00, 4.528047e-01, 1.609949e+00, 8.603648e-01, 1.661218e+00, 8.968839e-01, 1.463796e+00, 1.005523e+00, 1.550892e+00, 1.144407e+00, 7.310171e-01, 2.104458e-01, 9.883379e-01, 9.759382e-02,
8.000000e-01	6.139858e-01, 1.015530e+00, 5.995878e-01, 7.781646e-01, 7.423247e-02, 2.352499e-01, 8.112449e-01, 4.455937e-01, 1.492150e+00, 9.333847e-01, 1.613115e+00, 1.026068e+00, 1.057471e+00, 7.211315e-01, 1.339238e+00, 1.225731e+00, 7.595060e-01, 1.865116e-01, 9.557573e-01, 6.298071e-02,
1.000000e+00	7.620247e-01, 1.174595e+00, 7.860789e-01, 7.668859e-01, 1.023928e-01, 3.119704e-01, 6.455726e-01, 3.487925e-01, 1.293243e+00, 8.562729e-01, 1.338284e+00, 1.233438e+00, 9.648159e-01, 6.149863e-01, 1.337529e+00, 1.111933e+00, 6.092260e-01, 1.206250e-01, 8.967084e-01, 7.819476e-02,
1.200000e+00	7.406910e-01, 1.356495e+00, 8.444966e-01, 6.715671e-01, 2.549062e-01, 3.481782e-01, 3.638474e-01, 2.596707e-01, 1.162484e+00, 1.015121e+00, 1.253162e+00, 1.318039e+00, 9.759908e-01, 5.694464e-01, 8.249252e-01, 1.165385e+00, 6.043768e-01, 5.776343e-02, 1.344036e+00, 1.789696e-01,
1.400000e+00	1.134177e+00, 1.461271e+00, 9.427697e-01, 8.623879e-01, 4.569781e-01, 3.595583e-01, 3.074999e-01, 2.675604e-01, 8.921054e-01, 8.464638e-01, 1.184283e+00, 1.266533e+00, 1.150200e+00, 6.221225e-01, 7.932123e-01, 9.333979e-01, 4.984525e-01, 5.123177e-02, 1.195730e+00, 3.159103e-01,
1.600000e+00	9.903161e-01, 1.280327e+00, 1.004882e+00, 7.263745e-01, 8.242094e-01, 2.454968e-01, 1.931585e-01, 3.653293e-01, 8.389869e-01, 8.579489e-01, 7.475195e-01, 1.236022e+00, 1.352045e+00, 7.699903e-01, 5.610635e-01, 6.997319e-01, 4.149998e-01, 5.441282e-02, 9.238867e-01, 4.488556e-01,
1.800000e+00	9.196308e-01, 1.237686e+00, 9.521508e-01, 8.341123e-01, 7.356715e-01, 1.598829e-01, 1.744609e-01, 4.590160e-01, 6.554888e-01, 9.281340e-01, 7.965020e-01, 1.206944e+00, 1.721771e+00, 7.200929e-01, 4.602511e-01, 5.476994e-01, 3.890451e-01, 1.153550e-01, 1.299847e+00, 6.405289e-01,
2.000000e+00	9.069388e-01, 1.399269e+00, 9.113572e-01, 8.998758e-01, 1.148354e+00, 1.080228e-01, 1.293775e-01, 3.970860e-01, 3.801115e-01, 8.661531e-01, 5.116106e-01, 1.150574e+00, 1.618224e+00, 7.279596e-01, 4.208492e-01, 3.353729e-01, 3.976428e-01, 2.431995e-01, 1.171293e+00, 7.505142e-01,
0.000000e+00	2.532701e+00, 2.336882e+00, 8.687195e-01, 1.088689e+00, 4.878833e-01, 2.248924e+00, 1.581226e+00, 4.719805e-01, 1.583747e+00, 2.783908e-01, 1.342326e+00, 1.178409e-01, 1.472783e+00, 2.932949e-01, 1.189154e+00, 1.585306e+00, 6.618160e-01, 2.665418e+00, 2.049604e+00, 2.587743e+00,
2.000000e-01	2.024106e+00, 2.132757e+00, 7.744514e-01, 1.291529e+00, 3.869075e-01, 1.809740e+00, 1.053824e+00, 4.886821e-01, 1.658991e+00, 2.817928e-01, 1.156297e+00, 1.049714e-01, 1.189639e+00, 7.085544e-01, 1.322107e+00, 1.373233e+00, 5.645872e-01, 1.387437e+00, 1.963976e+00, 1.557320e+00,
4.000000e-01	1.326383e+00, 1.704326e+00, 7.131566e-01, 1.276609e+00, 3.270413e-01, 1.098577e+00, 6.403795e-01, 3.706920e-01, 1.543278e+00, 4.743972e-01, 9.615717e-01, 3.122578e-01, 1.180470e+00, 9.247461e-01, 1.067722e+00, 1.085905e+00, 5.480938e-01, 1.041207e+00, 1.418281e+00, 8.271458e-01,
6.000000e-01	9.761494e-01, 1.565483e+00, 6.866745e-01, 1.184336e+00, 3.937788e-01, 7.145703e-01, 3.958272e-01, 3.131663e-01, 1.383341e+00, 6.142051e-01, 8.579284e-01, 4.629039e-01, 9.299264e-01, 9.709269e-01, 9.672797e-01, 9.527402e-01, 6.014941e-01, 6.099705e-01, 1.629148e+00, 6.289065e-01,
8.000000e-01	6.846687e-01, 1.316241e+00, 9.135284e-01, 1.293027e+00, 6.295639e-01, 3.758853e-01, 2.947429e-01, 3.031799e-01, 1.093982e+00, 7.351517e-01, 9.537935e-01, 8.224620e-01, 1.340908e+00, 7.104330e-01, 6.530173e-01, 8.108404e-01, 4.729901e-01, 4.427439e-01, 1.444138e+00, 6.503527e-01,
1.000000e+00	6.890908e-01, 1.396676e+00, 8.345919e-01, 1.366990e+00, 8.831776e-01, 3.012690e-01, 2.072481e-01, 3.775086e-01, 8.769301e-01, 7.260624e-01, 6.949673e-01, 9.235858e-01, 1.546491e+00, 4.496902e-01, 6.417224e-01, 8.044290e-01, 4.507229e-01, 3.655030e-01, 1.297724e+00, 6.137743e-01,
1.200000e+00	7.672460e-01, 1.499628e+00, 9.712950e-01, 1.374421e+00, 9.086515e-01, 2.469849e-01, 1.434978e-01, 3.589739e-01, 6.663556e-01, 8.421520e-01, 6.618148e-01, 1.131323e+00, 1.709771e+00, 4.090587e-01, 4.258803e-01, 5.826323e-01, 3.855196e-01, 3.575545e-01, 1.209566e+00, 7.316803e-01,
1.400000e+00	1.109035e+00, 1.401043e+00, 1.025460e+00, 1.368168e+00, 1.033065e+00, 1.559303e-01, 8.583716e-02, 4.360088e-01, 5.151546e-01, 7.347012e-01, 5.067798e-01, 1.066683e+00, 2.041334e+00, 4.977087e-01, 3.873594e-01, 3.673864e-01, 3.913505e-01, 4.540777e-01, 1.081116e+00, 6.798917e-01,
1.600000e+00	1.102916e+00, 1.345506e+00, 1.146980e+00, 1.246674e+00, 9.171900e-01, 9.754336e-02, 5.020203e-02, 4.627048e-01, 3.622645e-01, 7.060150e-01, 3.608646e-01, 1.242947e+00, 2.086891e+00, 5.746064e-01, 3.193878e-01, 2.514435e-01, 3.262550e-01, 4.258229e-01, 8.342725e-01, 6.297624e-01,
1.800000e+00	1.279947e+00, 1.320686e+00, 9.339661e-01, 9.486511e-01, 1.314706e+00, 6.496591e-02, 4.422323e-02, 4.673183e-01, 2.243712e-01, 9.033597e-01, 2.560365e-01, 1.417626e+00, 2.513425e+00, 9.709300e-01, 2.538293e-01, 1.333178e-01, 1.974721e-01, 6.112349e-01, 7.262539e-01, 7.625723e-01,
2.000000e+00	9.640126e-01, 1.409276e+00, 9.775504e-01, 1.320626e+00, 9.816019e-01, 3.952874e-02, 3.714736e-02, 3.964688e-01, 1.681207e-01, 7.579119e-01, 1.935488e-01, 1.014615e+00, 2.110525e+00, 9.930751e-01, 1.830935e-01, 1.003753e-01, 2.596093e-01, 7.210591e-01, 4.587907e-01, 6.074400e-01,
0.000000e+00	2.371782e+00, 7.647699e-01, 3.083685e-01, 1.464812e-01, 2.220611e+00, 9.810408e-01, 2.659419e+00, 6.658821e-01, 1.921726e+00, 2.659085e+00, 2.915586e+00, 7.622850e-01, 1.108104e+00, 1.261215e+00, 1.675695e+00, 1.800155e+00, 1.808812e+00, 1.440387e+00, 2.233406e+00, 1.782399e+00,
2.000000e-01	1.620065e+00, 5.512294e-01, 1.749089e-01, 1.117167e-01, 1.667145e+00, 6.032093e-01, 1.589249e+00, 4.562055e-01, 1.316303e+00, 2.486206e+00, 2.169238e+00, 9.890464e-01, 1.090546e+00, 1.360989e+00, 1.788677e+00, 1.452124e+00, 1.242980e+00, 1.130855e+00, 1.669362e+00, 1.143155e+00,
4.000000e-01	1.015322e+00, 7.381590e-01, 1.428215e-01, 8.898091e-02, 1.279105e+00, 6.968121e-01, 1.219507e+00, 3.268707e-01, 1.450816e+00, 1.465934e+00, 2.184957e+00, 9.203459e-01, 6.689212e-01, 1.469842e+00, 1.668347e+00, 1.329968e+00, 1.241299e+00, 1.403128e+00, 8.956931e-01, 6.824364e-01,
6.000000e-01	1.087297e+00, 8.256671e-01, 2.278751e-01, 1.356959e-01, 7.354377e-01, 8.543990e-01, 1.075191e+00, 2.025540e-01, 1.287879e+00, 9.466580e-01, 1.686261e+00, 1.068164e+00, 6.517000e-01, 9.757060e-01, 1.679089e+00, 1.301915e+00, 8.660013e-01, 8.670682e-01, 6.511857e-01, 4.099992e-01,
8.000000e-01	1.011187e+00, 8.670977e-01, 3.533088e-01, 2.877543e-01, 4.629146e-01, 8.434814e-01, 9.141679e-01, 1.206199e-01, 1.085803e+00, 8.673897e-01, 1.575823e+00, 1.208965e+00, 5.380500e-01, 9.816190e-01, 1.496975e+00, 1.008201e+00, 7.829613e-01, 5.507664e-01, 7.438851e-01, 2.566177e-01,
1.000000e+00	1.180214e+00, 1.110871e+00, 5.045015e-01, 5.196467e-01, 3.928268e-01, 1.001768e+00, 7.207497e-01, 6.815844e-02, 1.052831e+00, 9.164432e-01, 1.249639e+00, 9.935601e-01, 3.185613e-01, 8.043287e-01, 1.437446e+00, 8.919671e-01, 7.102032e-01, 4.185970e-01, 9.980428e-01, 1.287899e-01,
1.200000e+00	8.964040e-01, 9.682870e-01, 7.120319e-01, 5.251148e-01, 4.651890e-01, 1.022171e+00, 5.862626e-01, 4.083140e-02, 5.237080e-01, 8.339080e-01, 9.782095e-01, 9.961259e-01, 5.176100e-01, 9.434906e-01, 1.063546e+00, 5.863257e-01, 5.213218e-01, 3.194528e-01, 1.041062e+00, 1.956750e-01,
1.400000e+00	1.008444e+00, 1.325690e+00, 7.367527e-01, 6.095819e-01, 5.213497e-01, 1.084824e+00, 5.382517e-01, 4.004751e-02, 4.658135e-01, 7.423285e-01, 1.012890e+00, 1.072253e+00, 8.469397e-01, 8.204576e-01, 6.839465e-01, 4.365368e-01, 5.722039e-01, 1.589049e-01, 1.246457e+00, 3.457988e-01,
1.600000e+00	9.004652e-01, 1.219951e+00, 8.450370e-01, 7.550659e-01, 8.396022e-01, 8.436812e-01, 3.508942e-01, 8.407346e-02, 3.370913e-01, 9.039379e-01, 8.139918e-01, 9.631286e-01, 1.074940e+00, 7.900916e-01, 6.772687e-01, 2.749359e-01, 5.665041e-01, 1.371566e-01, 8.892987e-01, 5.068021e-01,
1.800000e+00	8.627424e-01, 1.292254e+00, 8.363908e-01, 7.465110e-01, 8.966264e-01, 6.158725e-01, 2.843985e-01, 2.008279e-01, 3.174261e-01, 1.049798e+00, 5.434212e-01, 9.788125e-01, 1.304341e+00, 7.880561e-01, 4.771497e-01, 1.724385e-01, 4.695143e-01, 1.653148e-01, 1.065429e+00, 5.528005e-01,
2.000000e+00	1.029954e+00, 1.249676e+00, 1.055839e+00, 7.826964e-01, 9.938765e-01, 4.299627e-01, 2.132645e-01, 2.783076e-01, 1.824627e-01, 1.079773e+00, 4.361252e-01, 1.001007e+00, 1.696286e+00, 7.661735e-01, 3.843343e-01, 1.001547e-01, 3.635498e-01, 2.940278e-01, 1.172285e+00, 6.380152e-01,
0.000000e+00	1.086737e+00, 4.735349e-01, 2.643354e+00, 2.104640e+00, 3.453308e+00, 1.586026e-01, 1.565929e+00, 5.843264e-01, 9.930741e-01, 2.279150e+00, 1.139183e+00, 2.863369e-01, 2.069680e+00, 7.478533e-01, 1.856775e+00, 2.851378e+00, 1.408060e+00, 8.709127e-01, 1.269576e+00, 1.678184e+00,
2.000000e-01	8.852826e-01, 8.609286e-01, 1.341287e+00, 1.772201e+00, 2.115467e+00, 8.409165e-02, 1.304109e+00, 4.516672e-01, 1.368266e+00, 1.839372e+00, 1.102051e+00, 6.088603e-01, 1.871551e+00, 6.909284e-01, 1.785657e+00, 1.958108e+00, 9.580214e-01, 9.316382e-01, 1.060018e+00, 9.797627e-01,
4.000000e-01	1.089816e+00, 9.016821e-01, 1.031368e+00, 1.203418e+00, 1.102265e+00, 8.002299e-02, 1.029510e+00, 4.311796e-01, 1.231720e+00, 1.082883e+00, 9.045177e-01, 9.085695e-01, 1.349772e+00, 8.053312e-01, 1.530503e+00, 1.697715e+00, 6.187450e-01, 1.025998e+00, 7.005561e-01, 6.355623e-01,
6.000000e-01	1.068848e+00, 9.912094e-01, 7.745902e-01, 9.271686e-01, 7.492030e-01, 2.105660e-01, 6.817324e-01, 4.970716e-01, 1.257857e+00, 9.635624e-01, 8.580633e-01, 8.840781e-01, 1.176382e+00, 7.305846e-01, 1.746282e+00, 1.237367e+00, 5.218591e-01, 8.669867e-01, 6.489870e-01, 3.557414e-01,
8.000000e-01	9.652503e-01, 1.075746e+00, 8.688356e-01, 1.235954e+00, 6.705903e-01, 4.172319e-01, 5.718151e-01, 3.724509e-01, 9.597565e-01, 8.143295e-01, 6.323238e-01, 1.049614e+00, 9.351150e-01, 1.029270e+00, 1.426023e+00, 9.956634e-01, 4.036051e-01, 5.605445e-01, 7.859230e-01, 2.007867e-01,
1.000000e+00	1.251117e+00, 9.926977e-01, 9.992488e-01, 1.169363e+00, 5.828837e-01, 7.700521e-01, 6.519413e-01, 2.917230e-01, 8.654211e-01, 8.991018e-01, 4.891541e-01, 1.017712e+00, 1.109762e+00, 1.137457e+00, 9.798133e-01, 6.891752e-01, 3.919893e-01, 3.770548e-01, 9.921630e-01, 2.278019e-01,
1.200000e+00	1.078804e+00, 1.268121e+00, 1.021377e+00, 1.077498e+00, 6.188860e-01, 6.832342e-01, 5.311209e-01, 2.317546e-01, 6.199818e-01, 7.175393e-01, 4.061079e-01, 1.202376e+00, 1.108249e+00, 1.139005e+00, 8.649578e-01, 5.435362e-01, 3.232122e-01, 3.079427e-01, 1.027917e+00, 2.746823e-01,
1.400000e+00	9.771147e-01, 1.232360e+00, 1.054349e+00, 1.314342e+00, 7.137925e-01, 4.641709e-01, 4.106002e-01, 3.140730e-01, 4.067370e-01, 8.872944e-01, 3.518184e-01, 8.724704e-01, 1.334331e+00, 8.719674e-01, 6.078423e-01, 4.491601e-01, 3.186026e-01, 1.624729e-01, 1.151776e+00, 4.414052e-01,
1.600000e+00	7.139767e-01, 1.156492e+00, 1.059350e+00, 1.103269e+00, 8.095538e-01, 3.036822e-01, 2.725410e-01, 3.643106e-01, 3.654862e-01, 9.297917e-01, 2.550055e-01, 9.975863e-01, 1.647177e+00, 8.523164e-01, 4.828527e-01, 2.260880e-01, 2.781693e-01, 2.110405e-01, 1.121411e+00, 5.757387e-01,
1.800000e+00	1.064980e+00, 1.349006e+00, 8.608667e-01, 1.131566e+00, 8.697843e-01, 2.255363e-01, 2.190000e-01, 3.597287e-01, 1.995165e-01, 9.329547e-01, 1.939530e-01, 1.326298e+00, 1.467834e+00, 7.986662e-01, 4.234248e-01, 1.561983e-01, 3.331297e-01, 2.823772e-01, 1.191984e+00, 6.099639e-01,
2.000000e+00	1.100290e+00, 1.251773e+00, 1.158377e+00, 1.221548e+00, 1.199119e+00, 1.365125e-01, 1.471623e-01, 4.268979e-01, 2.009551e-01, 7.958619e-01, 1.645604e-01, 1.347903e+00, 1.789999e+00, 7.917746e-01, 3.661455e-01, 8.940324e-02, 3.246129e-01, 3.600731e-01, 1.294965e+00, 6.757692e-01,
0.000000e+00	4.803350e-01, 1.086276e+00, 2.857938e+00, 5.092556e-01, 3.119227e+00, 1.077171e-01, 2.780885e+00, 2.469871e+00, 2.368506e+00, 2.530186e+00, 1.906990e+00, 1.297595e+00, 4.094781e-01, 2.912535e+00, 1.881413e+00, 1.012514e+00, 1.811987e+00, 1.858842e+00, 2.257983e+00, 2.322303e+00,
2.000000e-01	3.164323e-01, 1.017450e+00, 1.980485e+00, 3.083464e-01, 2.019218e+00, 3.562405e-01, 1.675621e+00, 1.373565e+00, 1.984022e+00, 1.594798e+00, 1.800075e+00, 1.130689e+00, 3.410402e-01, 1.854752e+00, 1.802163e+00, 9.114385e-01, 1.150798e+00, 1.532641e+00, 1.390252e+00, 1.911498e+00,
4.000000e-01	2.310620e-01, 1.138286e+00, 1.280221e+00, 3.255496e-01, 1.258669e+00, 6.626384e-01, 1.449563e+00, 8.491726e-01, 1.624196e+00, 9.384162e-01, 1.404336e+00, 7.381061e-01, 2.536777e-01, 1.348185e+00, 1.494953e+00, 1.017466e+00, 8.056304e-01, 1.454652e+00, 1.052461e+00, 1.015029e+00,
6.000000e-01	3.735508e-01, 1.130274e+00, 8.781169e-01, 4.525739e-01, 9.326885e-01, 6.928737e-01, 8.821694e-01, 4.698793e-01, 1.336029e+00, 5.894851e-01, 1.293682e+00, 8.710604e-01, 2.396861e-01, 9.026722e-01, 1.633572e+00, 1.094081e+00, 6.223110e-01, 1.105798e+00, 7.711814e-01, 4.737595e-01,
8.000000e-01	6.453904e-01, 1.184846e+00, 8.219296e-01, 7.016632e-01, 5.442366e-01, 9.144350e-01, 7.751680e-01, 3.008252e-01, 9.640481e-01, 6.465433e-01, 1.106751e+00, 8.524634e-01, 1.640845e-01, 8.151531e-01, 1.769597e+00, 8.321980e-01, 4.932836e-01, 6.215102e-01, 8.734545e-01, 3.206719e-01,
1.000000e+00	8.503320e-01, 1.254434e+00, 7.798506e-01, 7.561370e-01, 3.892628e-01, 9.841839e-01, 6.709476e-01, 1.611505e-01, 7.035185e-01, 8.098823e-01, 1.168952e+00, 1.181336e+00, 1.598972e-01, 6.627806e-01, 1.525329e+00, 6.195092e-01, 4.943208e-01, 5.277890e-01, 9.323863e-01, 2.137885e-01,
1.200000e+00	1.020762e+00, 1.233532e+00, 9.031637e-01, 8.098475e-01, 4.273344e-01, 1.010797e+00, 4.172894e-01, 1.038761e-01, 4.468159e-01, 7.480869e-01, 8.514148e-01, 1.121813e+00, 3.102907e-01, 6.266611e-01, 9.802593e-01, 4.655817e-01, 5.045866e-01, 3.409195e-01, 9.419087e-01, 1.617956e-01,
1.400000e+00	1.170502e+00, 1.058471e+00, 9.660956e-01, 1.011072e+00, 5.016169e-01, 1.068307e+00, 3.373913e-01, 5.243898e-02, 3.755951e-01, 7.110800e-01, 5.878432e-01, 1.085116e+00, 5.940941e-01, 6.875455e-01, 8.479158e-01, 2.568927e-01, 4.179678e-01, 2.414800e-01, 9.816600e-01, 2.907028e-01,
1.600000e+00	1.158386e+00, 1.473298e+00, 8.882956e-01, 9.600299e-01, 7.605160e-01, 1.098071e+00, 3.319315e-01, 5.182047e-02, 2.838759e-01, 8.822681e-01, 5.329107e-01, 9.384618e-01, 7.660696e-01, 8.571009e-01, 7.222633e-01, 1.741140e-01, 3.908770e-01, 1.741076e-01, 1.154959e+00, 4.203555e-01,
1.800000e+00	9.933164e-01, 1.164381e+00, 1.176594e+00, 1.065699e+00, 6.743704e-01, 8.211004e-01, 2.259567e-01, 1.430426e-01, 1.912018e-01, 9.946413e-01, 3.013104e-01, 9.609164e-01, 1.124420e+00, 9.097365e-01, 5.812972e-01, 1.119616e-01, 3.289187e-01, 1.709377e-01, 1.240744e+00, 5.957795e-01,
2.000000e+00	8.788136e-01, 1.283974e+00, 1.146487e+00, 9.542924e-01, 1.054563e+00, 5.977009e-01, 1.396964e-01, 2.710723e-01, 1.384501e-01, 9.696130e-01, 3.434220e-01, 1.162493e+00, 1.515491e+00, 6.777785e-01, 4.054781e-01, 6.314908e-02, 3.558134e-01, 2.455840e-01, 1.410093e+00, 5.502438e-01,
0.000000e+00	2.593689e+00, 3.221454e+00, 1.152148e+00, 2.301875e+00, 7.022185e-01, 1.494479e+00, 1.908533e-01, 1.098504e+00, 1.697911e+00, 1.383198e+00, 2.112189e+00, 2.334905e+00, 9.812336e-01, 1.506608e+00, 4.072991e-02, 5.005185e-01, 2.507473e+00, 9.419611e-01, 4.698944e-01, 1.614701e+00,
2.000000e-01	1.786657e+00, 1.990034e+00, 1.040524e+00, 1.859427e+00, 9.315713e-01, 1.257373e+00, 1.197518e-01, 1.139726e+00, 1.195673e+00, 9.970877e-01, 1.567935e+00, 1.486974e+00, 1.263512e+00, 1.895182e+00, 3.688990e-02, 7.127225e-01, 1.507205e+00, 5.500225e-01, 7.227798e-01, 1.172446e+00,
4.000000e-01	1.417600e+00, 1.448042e+00, 1.267809e+00, 2.056356e+00, 1.008294e+00, 8.818097e-01, 9.484095e-02, 7.423899e-01, 7.437481e-01, 8.966686e-01, 1.221959e+00, 1.110386e+00, 1.214155e+00, 1.628724e+00, 3.484118e-02, 5.521007e-01, 1.243864e+00, 5.976530e-01, 7.397812e-01, 1.104609e+00,
6.000000e-01	1.011160e+00, 1.156788e+00, 1.058954e+00, 1.758875e+00, 1.002688e+00, 5.732606e-01, 1.210605e-01, 5.990546e-01, 5.239402e-01, 6.831766e-01, 1.089311e+00, 8.477217e-01, 1.843930e+00, 1.501971e+00, 2.145196e-02, 3.971771e-01, 6.519438e-01, 5.718263e-01, 4.244465e-01, 8.664133e-01,
8.000000e-01	1.065370e+00, 1.318461e+00, 1.050234e+00, 1.144238e+00, 1.283894e+00, 4.768349e-01, 7.955455e-02, 4.615621e-01, 4.055290e-01, 6.662743e-01, 8.805437e-01, 6.665266e-01, 2.071929e+00, 1.220756e+00, 1.925551e-02, 2.630545e-01, 6.323286e-01, 5.492134e-01, 3.835914e-01, 6.541728e-01,
1.000000e+00	1.208568e+00, 1.294830e+00, 1.139443e+00, 1.498198e+00, 1.242924e+00, 2.850672e-01, 7.427743e-02, 4.946507e-01, 2.334790e-01, 4.791170e-01, 6.989546e-01, 7.981247e-01, 2.316558e+00, 1.409514e+00, 1.760405e-02, 1.613001e-01, 5.333701e-01, 7.270447e-01, 2.460080e-01, 8.207864e-01,
1.200000e+00	1.245340e+00, 1.151494e+00, 1.117117e+00, 1.685938e+00, 1.207352e+00, 1.746227e-01, 5.979120e-02, 4.662809e-01, 2.108357e-01, 3.610414e-01, 4.159465e-01, 8.098977e-01, 1.961019e+00, 1.320422e+00, 1.144370e-02, 1.103099e-01, 3.664890e-01, 7.717171e-01, 1.450979e-01, 8.055100e-01,
1.400000e+00	1.002196e+00, 1.251005e+00, 1.168161e+00, 1.230502e+00, 1.356235e+00, 1.410731e-01, 6.300776e-02, 4.131540e-01, 1.632286e-01, 2.867495e-01, 2.819907e-01, 1.047354e+00, 2.009160e+00, 1.355940e+00, 1.118809e-02, 7.753557e-02, 3.604706e-01, 8.168633e-01, 1.058286e-01, 7.521141e-01,
1.600000e+00	1.229432e+00, 1.233527e+00, 1.076835e+00, 1.389065e+00, 1.407404e+00, 7.937506e-02, 4.820526e-02, 4.650525e-01, 9.900328e-02, 1.811201e-01, 2.292130e-01, 9.356892e-01, 2.475717e+00, 1.299415e+00, 7.885074e-03, 4.432228e-02, 3.706658e-01, 7.099291e-01, 6.631618e-02, 6.967863e-01,
1.800000e+00	1.472720e+00, 1.165182e+00, 1.117167e+00, 1.601736e+00, 1.322690e+00, 5.952821e-02, 6.362806e-02, 4.802469e-01, 8.232158e-02, 1.117516e-01, 2.040474e-01, 9.751125e-01, 2.682186e+00, 1.373974e+00, 5.489017e-03, 3.026545e-02, 2.928077e-01, 9.377909e-01, 5.842524e-02, 7.016235e-01,
2.000000e+00	1.113131e+00, 1.454172e+00, 1.070102e+00, 1.379352e+00, 1.015343e+00, 4.468299e-02, 6.908477e-02, 4.646279e-01, 4.831872e-02, 6.722309e-02, 1.450141e-01, 1.166819e+00, 2.669497e+00, 1.291767e+00, 5.367961e-03, 1.865914e-02, 2.706307e-01, 8.343608e-01, 3.702374e-02, 6.889769e-01,
0.000000e+00	1.302813e+00, 1.460901e+00, 1.671807e+00, 1.632640e+00, 2.704162e+00, 1.784073e+00, 8.044625e-01, 2.596836e+00, 1.471722e+00, 1.699297e+00, 4.824669e-01, 2.234856e+00, 1.111651e+00, 7.482699e-01, 1.314916e-01, 2.025883e+00, 9.600885e-01, 1.441594e+00, 1.562252e+00, 1.790725e+00,
2.000000e-01	1.080577e+00, 1.061139e+00, 1.400565e+00, 1.513651e+00, 1.904934e+00, 1.252949e+00, 6.650090e-01, 1.311402e+00, 1.220448e+00, 1.222271e+00, 2.712296e-01, 1.582792e+00, 1.536737e+00, 8.323454e-01, 1.918827e-01, 1.622086e+00, 6.674536e-01, 1.269129e+00, 1.105079e+00, 1.270778e+00,
4.000000e-01	1.174040e+00, 1.093157e+00, 1.016284e+00, 1.511525e+00, 1.513927e+00, 8.613057e-01, 3.595262e-01, 1.108826e+00, 1.124935e+00, 5.622389e-01, 3.330262e-01, 1.104892e+00, 1.612146e+00, 7.212600e-01, 1.284937e-01, 1.207107e+00, 4.398903e-01, 1.332791e+00, 7.195698e-01, 1.023847e+00,
6.000000e-01	1.133683e+00, 1.373520e+00, 1.089903e+00, 1.552908e+00, 1.794448e+00, 6.043287e-01, 2.329579e-01, 8.073848e-01, 1.162308e+00, 4.881506e-01, 2.347550e-01, 1.244308e+00, 1.895503e+00, 1.122955e+00, 1.166240e-01, 8.878396e-01, 3.801371e-01, 1.185904e+00, 5.030887e-01, 8.733400e-01,
8.000000e-01	1.369633e+00, 1.222507e+00, 1.288537e+00, 1.345638e+00, 1.602561e+00, 3.461100e-01, 1.253512e-01, 6.958757e-01, 9.115100e-01, 3.504211e-01, 2.155750e-01, 1.118281e+00, 2.085912e+00, 1.093800e+00, 7.559651e-02, 7.151029e-01, 2.958111e-01, 1.148481e+00, 2.451037e-01, 8.320487e-01,
1.000000e+00	1.501483e+00, 1.393502e+00, 1.176551e+00, 1.547236e+00, 1.496880e+00, 2.543382e-01, 1.124713e-01, 5.960281e-01, 6.248347e-01, 1.796380e-01, 1.287004e-01, 1.038398e+00, 1.594009e+00, 1.302317e+00, 5.815592e-02, 5.858073e-01, 2.739808e-01, 8.888470e-01, 2.280015e-01, 8.733029e-01,
1.200000e+00	1.388341e+00, 1.472807e+00, 1.024092e+00, 1.385019e+00, 1.073887e+00, 1.261174e-01, 1.066762e-01, 4.780046e-01, 4.074546e-01, 1.402636e-01, 1.011399e-01, 1.024700e+00, 2.377565e+00, 1.349770e+00, 5.059416e-02, 3.382476e-01, 2.032337e-01, 9.550322e-01, 1.443529e-01, 7.712539e-01,
1.400000e+00	1.430315e+00, 1.093066e+00, 8.566835e-01, 1.414070e+00, 1.276857e+00, 1.208589e-01, 8.949747e-02, 3.971206e-01, 3.746546e-01, 7.292241e-02, 8.944826e-02, 1.160188e+00, 2.229008e+00, 1.439024e+00, 4.099464e-02, 2.597221e-01, 2.338970e-01, 1.008134e+00, 1.119830e-01, 6.879920e-01,
1.600000e+00	1.552793e+00, 1.212998e+00, 1.036809e+00, 1.342541e+00, 1.147886e+00, 8.072988e-02, 7.395564e-02, 5.178560e-01, 2.072176e-01, 6.137174e-02, 6.754950e-02, 1.098653e+00, 2.256776e+00, 1.287450e+00, 3.122909e-02, 1.560784e-01, 2.549534e-01, 1.030004e+00, 5.415561e-02, 6.648930e-01,
1.800000e+00	1.336358e+00, 1.298342e+00, 1.084874e+00, 1.377571e+00, 1.213895e+00, 5.760306e-02, 9.143988e-02, 4.326928e-01, 1.595808e-01, 4.326684e-02, 4.902435e-02, 1.044801e+00, 2.417849e+00, 1.267351e+00, 2.416545e-02, 1.085642e-01, 2.352381e-01, 8.913686e-01, 3.458893e-02, 7.477911e-01,
2.000000e+00	1.446678e+00, 1.250995e+00, 1.095323e+00, 1.411863e+00, 1.081094e+00, 3.556378e-02, 8.714150e-02, 5.718502e-01, 1.212094e-01, 2.614741e-02, 4.368886e-02, 1.187851e+00, 2.570608e+00, 1.560138e+00, 1.843535e-02, 5.434082e-02, 2.460050e-01, 9.919386e-01, 2.764676e-02, 6.784769e-01,
0.000000e+00	2.202007e+00, 1.604655e+00, 1.257894e+00, 2.360627e+00, 1.028752e+00, 2.443271e+00, 8.823402e-01, 2.733590e+00, 3.039954e+00, 1.657433e+00, 6.287543e-01, 2.831516e-01, 2.694004e+00, 2.103754e+00, 1.741036e+00, 2.119451e+00, 1.658739e+00, 2.129869e+00, 2.808159e-01, 3.160765e+00,
2.000000e-01	1.719681e+00, 1.126497e+00, 1.097856e+00, 1.970322e+00, 5.985855e-01, 1.744093e+00, 7.234581e-01, 1.742098e+00, 2.678981e+00, 1.062490e+00, 7.179067e-01, 1.766248e-01, 2.307825e+00, 2.065781e+00, 1.320467e+00, 1.979561e+00, 1.058232e+00, 1.433265e+00, 1.904130e-01, 1.656561e+00,
4.000000e-01	1.379918e+00, 7.223190e-01, 1.205774e+00, 1.757755e+00, 4.985922e-01, 1.271265e+00, 6.482632e-01, 1.132739e+00, 1.848205e+00, 7.560740e-01, 6.810234e-01, 1.093259e-01, 1.643300e+00, 1.744995e+00, 1.088006e+00, 1.912999e+00, 9.238319e-01, 8.660837e-01, 1.453997e-01, 1.126853e+00,
6.000000e-01	1.242963e+00, 9.079016e-01, 1.171909e+00, 1.452857e+00, 5.951835e-01, 8.625444e-01, 5.960308e-01, 8.773062e-01, 1.927418e+00, 4.787027e-01, 6.270101e-01, 2.475048e-01, 1.893380e+00, 1.750910e+00, 9.570115e-01, 1.472025e+00, 5.455043e-01, 6.190636e-01, 3.755278e-01, 7.285502e-01,
8.000000e-01	1.225449e+00, 1.055114e+00, 9.832891e-01, 1.579774e+00, 6.899393e-01, 4.248528e-01, 4.964923e-01, 8.284144e-01, 1.407107e+00, 5.209020e-01, 6.657268e-01, 4.470812e-01, 1.529157e+00, 1.832664e+00, 5.735709e-01, 1.182498e+00, 5.482039e-01, 4.017247e-01, 5.389490e-01, 5.985767e-01,
1.000000e+00	9.443178e-01, 1.250022e+00, 1.016197e+00, 1.470927e+00, 7.549022e-01, 3.662560e-01, 5.419371e-01, 5.619182e-01, 1.351821e+00, 6.589330e-01, 8.331110e-01, 7.619294e-01, 1.855379e+00, 1.088794e+00, 6.982908e-01, 1.144089e+00, 5.073216e-01, 3.300469e-01, 4.785224e-01, 7.097789e-01,
1.200000e+00	1.001244e+00, 1.259061e+00, 1.086545e+00, 1.634387e+00, 9.550463e-01, 2.270936e-01, 4.452113e-01, 5.069794e-01, 9.459714e-01, 6.730424e-01, 8.495403e-01, 8.079532e-01, 1.942392e+00, 1.226454e+00, 4.332599e-01, 1.056334e+00, 3.770038e-01, 3.794045e-01, 4.207544e-01, 8.318397e-01,
1.400000e+00	1.272010e+00, 1.309786e+00, 1.205487e+00, 1.183387e+00, 1.033509e+00, 1.433152e-01, 2.954819e-01, 5.632830e-01, 8.892344e-01, 7.355541e-01, 6.871566e-01, 1.175412e+00, 2.031344e+00, 9.345980e-01, 3.463545e-01, 8.375606e-01, 3.635373e-01, 4.296310e-01, 3.021989e-01, 7.326663e-01,
1.600000e+00	1.549300e+00, 1.444732e+00, 1.011596e+00, 1.585721e+00, 1.082972e+00, 1.015902e-01, 2.399664e-01, 4.299496e-01, 8.166326e-01, 5.999859e-01, 4.904307e-01, 1.046328e+00, 1.780856e+00, 1.146304e+00, 3.129228e-01, 7.513160e-01, 2.670971e-01, 5.596883e-01, 2.084002e-01, 6.429156e-01,
1.800000e+00	1.325159e+00, 1.049082e+00, 1.091109e+00, 1.386731e+00, 1.042741e+00, 7.431850e-02, 2.164205e-01, 4.483836e-01, 4.540492e-01, 4.471742e-01, 3.374156e-01, 1.202415e+00, 2.747301e+00, 1.352011e+00, 2.652880e-01, 5.320668e-01, 2.700399e-01, 6.108686e-01, 1.436935e-01, 5.355859e-01,
2.000000e+00	1.323006e+00, 1.423557e+00, 9.440955e-01, 1.314422e+00, 1.038114e+00, 4.557924e-02, 1.753391e-01, 5.520506e-01, 4.452859e-01, 3.404396e-01, 2.887545e-01, 1.228565e+00, 2.313817e+00, 1.395527e+00, 1.765157e-01, 2.782843e-01, 3.064139e-01, 6.669756e-01, 9.153974e-02, 6.464568e-01,
0.000000e+00	1.166799e+00, 1.266170e+00, 2.340311e+00, 2.629980e+00, 2.365487e-01, 2.733224e+00, 2.226415e+00, 2.089029e+00, 8.591301e-01, 1.675070e+00, 7.430833e-01, 6.225050e-01, 5.882498e-01, 2.558779e+00, 2.310603e+00, 1.743370e+00, 3.001766e+00, 1.396648e+00, 1.449837e+00, 1.066580e+00,
2.000000e-01	7.912159e-01, 1.204522e+00, 1.087341e+00, 2.143067e+00, 1.418390e-01, 2.194892e+00, 2.107717e+00, 1.151703e+00, 1.198246e+00, 1.163150e+00, 5.535950e-01, 4.119692e-01, 4.297320e-01, 1.542431e+00, 2.189262e+00, 1.210060e+00, 2.073436e+00, 9.720039e-01, 1.575469e+00, 6.586996e-01,
4.000000e-01	5.626778e-01, 8.143065e-01, 8.802956e-01, 1.572684e+00, 9.530284e-02, 1.307663e+00, 1.261186e+00, 6.106272e-01, 8.286020e-01, 1.106991e+00, 5.351327e-01, 3.099414e-01, 3.764803e-01, 1.101820e+00, 2.529938e+00, 9.782774e-01, 1.336110e+00, 5.908177e-01, 1.519156e+00, 3.632005e-01,
6.000000e-01	3.840502e-01, 4.980735e-01, 7.459561e-01, 1.407184e+00, 5.000950e-02, 1.782584e+00, 9.828896e-01, 3.869505e-01, 6.740870e-01, 9.157406e-01, 5.378392e-01, 3.838416e-01, 3.149857e-01, 8.263119e-01, 1.802047e+00, 5.765795e-01, 8.936951e-01, 4.364271e-01, 1.410433e+00, 2.380374e-01,
8.000000e-01	4.587988e-01, 4.242168e-01, 6.563274e-01, 1.315385e+00, 4.979814e-02, 1.465654e+00, 7.975885e-01, 2.264127e-01, 5.528527e-01, 1.098265e+00, 4.705792e-01, 6.563045e-01, 2.605631e-01, 5.616503e-01, 1.939782e+00, 4.654355e-01, 8.177316e-01, 2.491070e-01, 1.251474e+00, 1.234931e-01,
1.000000e+00	6.355689e-01, 3.850493e-01, 7.439637e-01, 1.006171e+00, 3.659640e-02, 1.349931e+00, 6.000788e-01, 1.242718e-01, 4.500171e-01, 9.544760e-01, 3.653766e-01, 8.199764e-01, 1.904465e-01, 4.606645e-01, 1.573459e+00, 2.902851e-01, 7.468156e-01, 1.495241e-01, 1.361069e+00, 9.275895e-02,
1.200000e+00	9.912831e-01, 5.579690e-01, 7.719123e-01, 1.057294e+00, 4.594001e-02, 1.433934e+00, 6.485053e-01, 7.183778e-02, 3.044317e-01, 9.472725e-01, 2.517353e-01, 9.720528e-01, 2.427056e-01, 3.091939e-01, 1.453725e+00, 2.132587e-01, 5.702011e-01, 1.143383e-01, 1.274759e+00, 7.183063e-02,
1.400000e+00	1.053544e+00, 6.287648e-01, 8.901912e-01, 1.012087e+00, 1.431428e-01, 1.191604e+00, 5.599426e-01, 3.670417e-02, 2.334964e-01, 8.644747e-01, 2.151522e-01, 1.142613e+00, 3.517347e-01, 4.251704e-01, 1.053284e+00, 1.430292e-01, 6.066842e-01, 7.114386e-02, 1.260568e+00, 8.713383e-02,
1.600000e+00	9.589939e-01, 7.685325e-01, 8.967451e-01, 1.033514e+00, 3.287833e-01, 1.211186e+00, 4.695985e-01, 2.378218e-02, 1.446908e-01, 1.121862e+00, 1.708275e-01, 1.375307e+00, 6.444310e-01, 6.018556e-01, 9.218319e-01, 7.915944e-02, 4.938632e-01, 4.567134e-02, 1.041590e+00, 2.241863e-01,
1.800000e+00	1.089360e+00, 9.082789e-01, 1.071854e+00, 8.597319e-01, 5.454955e-01, 9.157937e-01, 3.785652e-01, 4.736512e-02, 1.085616e-01, 8.984023e-01, 1.181272e-01, 1.196038e+00, 9.104175e-01, 6.929717e-01, 6.174755e-01, 5.235416e-02, 4.948326e-01, 4.234868e-02, 1.450398e+00, 4.421994e-01,
2.000000e+00	1.007454e+00, 9.839987e-01, 1.116101e+00, 8.033630e-01, 7.898269e-01, 6.789830e-01, 3.124557e-01, 1.801109e-01, 7.514208e-02, 7.685636e-01, 9.963281e-02, 1.287387e+00, 1.094491e+00, 8.410110e-01, 5.176501e-01, 3.889949e-02, 4.510915e-01, 8.196097e-02, 1.120789e+00, 5.242810e-01,
0.000000e+00	1.930308e+00, 1.837605e-01, 1.894594e+00, 3.698500e-01, 3.062237e+00, 2.715337e+00, 9.633755e-01, 2.771650e+00, 3.176123e+00, 1.224527e-02, 7.965056e-01, 7.063155e-01, 8.041953e-01, 2.070357e+00, 1.826722e-01, 2.102092e+00, 4.042098e-01, 9.133902e-01, 2.006443e+00, 8.103169e-01,
2.000000e-01	1.583200e+00, 2.459000e-01, 1.364401e+00, 6.021026e-01, 2.393857e+00, 1.701009e+00, 8.202214e-01, 1.426530e+00, 2.343833e+00, 3.209413e-01, 1.044759e+00, 5.475134e-01, 1.338536e+00, 2.265486e+00, 3.001046e-01, 1.755091e+00, 2.652826e-01, 1.006161e+00, 1.279327e+00, 8.013156e-01,
4.000000e-01	8.676752e-01, 5.431608e-01, 1.477979e+00, 7.724908e-01, 1.875114e+00, 1.195917e+00, 7.449641e-01, 9.251346e-01, 1.856578e+00, 3.601902e-01, 8.604697e-01, 4.109550e-01, 1.718132e+00, 1.577106e+00, 2.430942e-01, 1.361069e+00, 2.003831e-01, 1.038345e+00, 8.500811e-01, 6.539861e-01,
6.000000e-01	8.233565e-01, 8.490864e-01, 1.267537e+00, 9.132834e-01, 1.643541e+00, 9.027471e-01, 5.932595e-01, 7.308223e-01, 1.727145e+00, 2.913385e-01, 8.173949e-01, 4.307105e-01, 1.449480e+00, 1.119199e+00, 2.269005e-01, 1.438972e+00, 1.597428e-01, 9.902046e-01, 5.978402e-01, 6.264722e-01,
8.000000e-01	9.733802e-01, 9.426676e-01, 1.075552e+00, 1.027308e+00, 1.700609e+00, 6.841041e-01, 3.850623e-01, 6.213880e-01, 1.796749e+00, 2.088607e-01, 9.279451e-01, 7.326892e-01, 1.663643e+00, 9.759285e-01, 1.776674e-01, 1.137812e+00, 1.256843e-01, 1.176272e+00, 4.812057e-01, 7.287812e-01,
1.000000e+00	9.643773e-01, 1.047640e+00, 1.040891e+00, 1.314120e+00, 1.363771e+00, 3.795095e-01, 2.350589e-01, 5.509103e-01, 1.540104e+00, 1.157876e-01, 8.833506e-01, 1.025907e+00, 2.120457e+00, 9.891127e-01, 1.392598e-01, 1.148490e+00, 1.225610e-01, 9.107573e-01, 2.500564e-01, 5.931254e-01,
1.200000e+00	1.333400e+00, 1.187043e+00, 1.081949e+00, 1.233414e+00, 1.192872e+00, 2.372482e-01, 1.710646e-01, 5.010797e-01, 1.073853e+00, 8.587759e-02, 8.070875e-01, 1.069037e+00, 1.919586e+00, 8.695484e-01, 1.029144e-01, 1.134410e+00, 1.583548e-01, 1.098973e+00, 1.752944e-01, 7.581574e-01,
1.400000e+00	1.162513e+00, 1.093396e+00, 1.096171e+00, 1.235496e+00, 1.282282e+00, 1.640036e-01, 1.327943e-01, 5.303707e-01, 9.846234e-01, 5.888169e-02, 5.821163e-01, 9.954679e-01, 2.463137e+00, 9.900692e-01, 8.462942e-02, 8.237973e-01, 1.546445e-01, 9.134204e-01, 1.154665e-01, 5.965661e-01,
1.600000e+00	1.234781e+00, 1.105237e+00, 9.266810e-01, 1.445355e+00, 1.385340e+00, 1.200512e-01, 9.653654e-02, 4.415606e-01, 6.957408e-01, 4.077821e-02, 5.628675e-01, 1.283703e+00, 2.442929e+00, 1.040732e+00, 6.684399e-02, 6.521185e-01, 1.878083e-01, 8.789290e-01, 8.364870e-02, 6.994253e-01,
1.800000e+00	9.142048e-01, 1.285013e+00, 1.089232e+00, 1.131745e+00, 1.166076e+00, 7.758023e-02, 7.052609e-02, 4.393541e-01, 4.302405e-01, 2.989937e-02, 3.914085e-01, 1.146575e+00, 2.112273e+00, 9.728613e-01, 6.395916e-02, 4.653749e-01, 2.029324e-01, 1.165664e+00, 5.854369e-02, 7.716263e-01,
2.000000e+00	1.304110e+00, 1.431171e+00, 1.086029e+00, 9.262055e-01, 1.355612e+00, 5.816078e-02, 7.882833e-02, 4.662558e-01, 4.521369e-01, 1.532214e-02, 2.447894e-01, 1.062521e+00, 2.211673e+00, 1.418295e+00, 4.055744e-02, 2.918975e-01, 2.133306e-01, 1.111873e+00, 4.239239e-02, 7.750636e-01,
0.000000e+00	5.034952e-01, 2.134126e+00, 2.097387e+00, 2.090956e+00, 3.618902e-01, 2.471783e+00, 2.977464e+00, 9.963778e-01, 2.491725e-01, 3.224083e-01, 3.298846e+00, 2.641406e+00, 7.484111e-02, 2.929573e+00, 2.298736e-01, 1.728085e+00, 6.900674e-02, 2.013589e+00, 2.108000e+00, 1.756782e+00,
2.000000e-01	3.617109e-01, 1.844553e+00, 1.279371e+00, 1.698347e+00, 7.079790e-01, 2.029069e+00, 1.749183e+00, 6.978160e-01, 4.992300e-01, 3.157663e-01, 3.006207e+00, 1.893428e+00, 5.533621e-01, 2.005872e+00, 6.444338e-01, 1.349030e+00, 5.253329e-02, 1.369093e+00, 1.586366e+00, 1.279623e+00,
4.000000e-01	2.047938e-01, 1.929802e+00, 8.238629e-01, 2.020610e+00, 8.592201e-01, 1.559914e+00, 1.304059e+00, 3.433552e-01, 4.374479e-01, 4.598847e-01, 2.317617e+00, 1.101375e+00, 1.063702e+00, 1.399182e+00, 9.453494e-01, 7.834456e-01, 8.479986e-02, 9.438785e-01, 9.367824e-01, 9.944290e-01,
6.000000e-01	3.994757e-01, 1.300436e+00, 8.182542e-01, 1.828437e+00, 6.948448e-01, 1.295084e+00, 7.314618e-01, 3.175840e-01, 3.707437e-01, 6.105634e-01, 1.621141e+00, 9.621916e-01, 1.073047e+00, 9.334818e-01, 1.017059e+00, 4.525912e-01, 1.978439e-01, 7.304502e-01, 5.928324e-01, 8.051905e-01,
8.000000e-01	6.879914e-01, 1.778533e+00, 1.010984e+00, 1.618115e+00, 7.926466e-01, 1.153246e+00, 4.447237e-01, 3.370378e-01, 2.577540e-01, 4.764068e-01, 1.394731e+00, 5.593714e-01, 1.369575e+00, 5.925078e-01, 7.561700e-01, 2.828189e-01, 2.660125e-01, 4.778337e-01, 4.672164e-01, 7.658253e-01,
1.000000e+00	8.874191e-01, 1.366425e+00, 9.219913e-01, 1.734650e+00, 8.956361e-01, 8.148044e-01, 2.717121e-01, 3.575563e-01, 1.705000e-01, 5.221672e-01, 9.607276e-01, 8.848611e-01, 1.650761e+00, 4.777443e-01, 5.434153e-01, 1.695614e-01, 2.839247e-01, 4.736453e-01, 3.834585e-01, 7.524636e-01,
1.200000e+00	1.003017e+00, 1.339285e+00, 9.308041e-01, 1.338551e+00, 1.026396e+00, 6.756606e-01, 1.696354e-01, 3.406363e-01, 1.265881e-01, 5.364166e-01, 8.754213e-01, 8.657567e-01, 1.369075e+00, 8.348768e-01, 4.521398e-01, 1.237615e-01, 2.998731e-01, 5.229682e-01, 3.581956e-01, 7.404140e-01,
1.400000e+00	1.390028e+00, 1.349190e+00, 1.085227e+00, 1.681021e+00, 1.122318e+00, 4.662517e-01, 1.166580e-01, 4.136807e-01, 8.467401e-02, 4.439537e-01, 6.245902e-01, 1.181367e+00, 1.634779e+00, 6.919168e-01, 4.070929e-01, 6.516663e-02, 2.540951e-01, 5.601311e-01, 2.500400e-01, 7.454252e-01,
1.600000e+00	1.157754e+00, 1.459725e+00, 9.099251e-01, 1.572519e+00, 1.306968e+00, 3.236562e-01, 9.556989e-02, 4.794500e-01, 7.685718e-02, 4.240706e-01, 5.769350e-01, 1.034134e+00, 2.160117e+00, 9.552514e-01, 2.561918e-01, 5.269405e-02, 3.013977e-01, 5.023324e-01, 2.095923e-01, 7.174645e-01,
1.800000e+00	1.086966e+00, 1.263307e+00, 9.448791e-01, 1.551692e+00, 1.154565e+00, 2.220178e-01, 6.407012e-02, 3.939672e-01, 5.092148e-02, 2.469422e-01, 3.219180e-01, 8.866600e-01, 2.163865e+00, 1.246260e+00, 2.066423e-01, 3.121617e-02, 2.350698e-01, 6.858960e-01, 1.397495e-01, 7.786828e-01,
2.000000e+00	1.250668e+00, 1.111913e+00, 9.751317e-01, 1.479858e+00, 1.204505e+00, 1.417646e-01, 6.880623e-02, 4.498382e-01, 3.371393e-02, 2.195478e-01, 2.964052e-01, 1.002344e+00, 1.972878e+00, 1.253281e+00, 1.907522e-01, 2.099756e-02, 2.881920e-01, 7.162582e-01, 9.492235e-02, 7.625347e-01,
0.000000e+00	6.184449e-01, 2.217781e+00, 1.942584e+00, 1.098684e+00, 2.768562e+00, 6.068625e-02, 1.304398e+00, 2.289152e+00, 1.963094e-02, 1.105245e+00, 1.039059e+00, 1.955360e+00, 3.416331e-02, 2.656146e+00, 7.077464e-01, 2.953422e+00, 1.080298e-01, 1.191384e+00, 4.632756e-01, 2.766114e+00,
2.000000e-01	4.665744e-01, 1.595456e+00, 1.186350e+00, 1.344516e+00, 2.222017e+00, 3.986545e-01, 8.194266e-01, 1.412967e+00, 3.519334e-01, 7.136660e-01, 9.271005e-01, 1.216588e+00, 3.911018e-01, 1.940304e+00, 9.820288e-01, 1.448969e+00, 6.809788e-02, 1.120800e+00, 2.710669e-01, 1.821866e+00,
4.000000e-01	6.557265e-01, 1.813088e+00, 1.422373e+00, 1.199648e+00, 1.632891e+00, 6.773139e-01, 5.887783e-01, 8.456475e-01, 5.574474e-01, 4.384479e-01, 7.363779e-01, 7.924839e-01, 6.587221e-01, 1.371934e+00, 7.606063e-01, 9.833366e-01, 7.945961e-02, 1.405150e+00, 2.137150e-01, 1.634210e+00,
6.000000e-01	7.643100e-01, 1.400132e+00, 1.222239e+00, 1.636056e+00, 1.232098e+00, 8.213286e-01, 2.958998e-01, 5.478610e-01, 4.673939e-01, 2.876301e-01, 4.717444e-01, 6.776037e-01, 9.273966e-01, 8.762750e-01, 5.841540e-01, 6.762649e-01, 1.160398e-01, 1.007336e+00, 1.584848e-01, 1.236584e+00,
8.000000e-01	9.760665e-01, 1.542632e+00, 1.280257e+00, 1.366457e+00, 1.645010e+00, 9.420929e-01, 2.517391e-01, 4.393398e-01, 3.484325e-01, 1.838324e-01, 4.257090e-01, 5.419456e-01, 1.419639e+00, 1.032344e+00, 4.522122e-01, 3.988364e-01, 1.217769e-01, 1.144754e+00, 1.196866e-01, 9.819050e-01,
1.000000e+00	1.134374e+00, 1.393886e+00, 1.082884e+00, 1.401430e+00, 1.468642e+00, 9.047205e-01, 1.702160e-01, 4.298539e-01, 2.487081e-01, 1.112376e-01, 3.075323e-01, 8.245899e-01, 1.541128e+00, 8.839111e-01, 4.223300e-01, 2.675900e-01, 1.416185e-01, 9.619165e-01, 9.032936e-02, 8.327792e-01,
1.200000e+00	1.181055e+00, 1.419235e+00, 1.062240e+00, 1.432905e+00, 1.394399e+00, 7.052078e-01, 1.119695e-01, 4.820215e-01, 1.692192e-01, 7.512786e-02, 2.354509e-01, 6.698778e-01, 1.907051e+00, 1.100399e+00, 2.489836e-01, 1.616593e-01, 1.576459e-01, 1.093227e+00, 7.541127e-02, 6.942311e-01,
1.400000e+00	1.453220e+00, 1.464636e+00, 1.184357e+00, 1.264750e+00, 1.226547e+00, 5.113135e-01, 9.681766e-02, 4.545120e-01, 1.413103e-01, 5.671999e-02, 1.505516e-01, 9.087769e-01, 1.871312e+00, 1.164877e+00, 2.455929e-01, 9.488993e-02, 1.982511e-01, 8.417452e-01, 5.221504e-02, 6.493396e-01,
1.600000e+00	1.545020e+00, 1.416161e+00, 1.105618e+00, 1.129835e+00, 1.484764e+00, 4.241180e-01, 8.017403e-02, 4.627518e-01, 8.943603e-02, 3.658998e-02, 1.692482e-01, 9.189004e-01, 2.078010e+00, 1.230427e+00, 2.014335e-01, 7.232563e-02, 2.213374e-01, 1.011222e+00, 4.055354e-02, 7.695678e-01,
1.800000e+00	1.395281e+00, 1.179293e+00, 9.226424e-01, 1.332786e+00, 1.291954e+00, 2.327996e-01, 8.087380e-02, 4.914488e-01, 6.046245e-02, 2.216372e-02, 1.052849e-01, 1.041494e+00, 2.033305e+00, 1.025571e+00, 1.646627e-01, 4.100311e-02, 2.078122e-01, 9.387302e-01, 3.201655e-02, 8.133366e-01,
2.000000e+00	1.317071e+00, 1.363525e+00, 9.378971e-01, 1.359566e+00, 1.104630e+00, 1.469822e-01, 9.822636e-02, 4.628385e-01, 5.030300e-02, 1.964012e-02, 7.606327e-02, 9.822888e-01, 2.401679e+00, 1.351858e+00, 1.257481e-01, 2.778316e-02, 2.340748e-01, 9.150059e-01, 1.928754e-02, 7.094109e-01,
0.000000e+00	4.876470e-01, 2.532333e+00, 1.193985e+00, 1.745426e+00, 1.840660e+00, 6.405291e-01, 2.520376e+00, 1.619408e+00, 2.458205e+00, 1.151990e+00, 2.055758e-01, 2.603015e+00, 2.075501e+00, 1.578618e+00, 5.801200e-01, 1.250646e+00, 2.063878e+00, 1.327407e-01, 2.865153e+00, 8.116785e-01,
2.000000e-01	3.358988e-01, 1.537146e+00, 8.790212e-01, 1.845489e+00, 1.784361e+00, 3.988591e-01, 1.707166e+00, 9.949764e-01, 2.202091e+00, 9.442957e-01, 4.183839e-01, 1.652880e+00, 2.198839e+00, 1.184265e+00, 7.678822e-01, 1.103052e+00, 1.479023e+00, 5.139141e-01, 1.809557e+00, 9.245151e-01,
4.000000e-01	2.288513e-01, 1.418398e+00, 5.772167e-01, 1.362666e+00, 1.275730e+00, 2.731829e-01, 1.142879e+00, 7.876093e-01, 1.698631e+00, 8.778498e-01, 5.243566e-01, 1.406732e+00, 1.699159e+00, 7.645322e-01, 1.209445e+00, 1.205935e+00, 9.751625e-01, 6.872447e-01, 1.605741e+00, 6.956130e-01,
6.000000e-01	5.408892e-01, 1.503750e+00, 5.900051e-01, 1.321070e+00, 9.076064e-01, 1.886357e-01, 7.546141e-01, 5.618590e-01, 1.494300e+00, 9.617106e-01, 7.003241e-01, 1.281854e+00, 2.120473e+00, 5.435898e-01, 1.158202e+00, 8.902219e-01, 1.082175e+00, 8.276913e-01, 9.504523e-01, 3.933126e-01,
8.000000e-01	6.841849e-01, 1.482529e+00, 8.217589e-01, 1.237274e+00, 1.141393e+00, 1.476035e-01, 3.856489e-01, 6.450207e-01, 1.160672e+00, 8.364772e-01, 7.067497e-01, 1.485048e+00, 1.954755e+00, 4.459361e-01, 8.136034e-01, 8.782519e-01, 6.837390e-01, 6.911353e-01, 5.867974e-01, 4.260200e-01,
1.000000e+00	8.435375e-01, 1.559749e+00, 9.093606e-01, 1.270365e+00, 9.240752e-01, 8.593600e-02, 2.319235e-01, 6.115228e-01, 9.517990e-01, 6.529068e-01, 6.192405e-01, 1.434397e+00, 1.693121e+00, 4.740598e-01, 6.356551e-01, 7.918261e-01, 6.001571e-01, 7.402269e-01, 4.718806e-01, 5.839863e-01,
1.200000e+00	1.133009e+00, 1.292460e+00, 1.070544e+00, 1.216721e+00, 1.240189e+00, 6.271724e-02, 1.738819e-01, 4.586336e-01, 8.007207e-01, 4.476169e-01, 4.931802e-01, 1.405106e+00, 2.211925e+00, 5.644680e-01, 5.012459e-01, 6.256009e-01, 5.060262e-01, 4.627807e-01, 3.358727e-01, 6.820625e-01,
1.400000e+00	1.342562e+00, 1.380983e+00, 1.079508e+00, 1.240053e+00, 9.791789e-01, 4.581078e-02, 9.474147e-02, 5.425430e-01, 5.554012e-01, 3.969254e-01, 3.939085e-01, 1.320885e+00, 2.218899e+00, 7.761054e-01, 4.491612e-01, 5.071788e-01, 4.663489e-01, 8.122020e-01, 1.786093e-01, 7.255689e-01,
1.600000e+00	1.286254e+00, 1.321975e+00, 8.769241e-01, 1.257542e+00, 1.234013e+00, 3.041153e-02, 9.986997e-02, 4.622842e-01, 4.231549e-01, 3.094132e-01, 3.020277e-01, 1.262787e+00, 2.049555e+00, 7.287434e-01, 3.302857e-01, 3.684144e-01, 3.904304e-01, 6.280213e-01, 1.477363e-01, 7.015260e-01,
1.800000e+00	1.160416e+00, 1.305293e+00, 1.004838e+00, 1.440785e+00, 1.131253e+00, 1.857759e-02, 8.280377e-02, 3.976613e-01, 2.595123e-01, 1.931232e-01, 2.395059e-01, 1.345438e+00, 2.345225e+00, 9.564258e-01, 2.471033e-01, 1.940987e-01, 3.946336e-01, 7.382626e-01, 1.078070e-01, 7.198997e-01,
2.000000e+00	1.190007e+00, 1.258113e+00, 1.108295e+00, 1.326079e+00, 1.038452e+00, 1.390513e-02, 9.205857e-02, 5.398564e-01, 2.461689e-01, 1.521358e-01, 1.608887e-01, 1.349470e+00, 2.200736e+00, 9.865069e-01, 2.298817e-01, 1.433396e-01, 3.526781e-01, 8.208271e-01, 6.992003e-02, 7.430442e-01,
0.000000e+00	2.190555e+00, 1.716034e+00, 8.800234e-01, 2.680341e+00, 2.296192e+00, 1.967908e+00, 1.758549e+00, 2.809478e-01, 2.688968e+00, 2.375768e+00, 3.646700e-02, 6.118129e-03, 6.303423e-01, 1.804347e+00, 1.201944e+00, 2.660637e+00, 2.496273e+00, 2.946991e+00, 1.403914e+00, 1.181575e+00,
2.000000e-01	1.683205e+00, 1.601932e+00, 6.243756e-01, 2.202390e+00, 2.207443e+00, 1.864792e+00, 1.155622e+00, 1.764253e-01, 2.394580e+00, 1.644099e+00, 2.487825e-01, 3.472095e-03, 5.596308e-01, 1.576829e+00, 1.546450e+00, 2.331509e+00, 1.465215e+00, 2.259970e+00, 8.651708e-01, 5.682523e-01,
4.000000e-01	1.034181e+00, 1.043625e+00, 5.540149e-01, 1.659569e+00, 1.210958e+00, 1.566100e+00, 1.051412e+00, 1.012181e-01, 2.260483e+00, 1.088207e+00, 3.867709e-01, 8.278286e-03, 5.283114e-01, 1.650633e+00, 1.235360e+00, 1.869705e+00, 1.247438e+00, 1.855770e+00, 7.842764e-01, 3.573153e-01,
6.000000e-01	7.065952e-01, 6.638008e-01, 5.348044e-01, 1.509555e+00, 7.971102e-01, 1.238487e+00, 8.256875e-01, 6.733465e-02, 1.723030e+00, 6.589483e-01, 5.920519e-01, 2.192196e-01, 4.840050e-01, 1.114547e+00, 1.148823e+00, 1.611047e+00, 8.742094e-01, 1.345689e+00, 7.837742e-01, 2.963466e-01,
8.000000e-01	6.848634e-01, 5.966259e-01, 6.051395e-01, 1.703935e+00, 7.175992e-01, 1.516263e+00, 6.657888e-01, 4.102605e-02, 1.336395e+00, 6.373812e-01, 7.069595e-01, 5.912721e-01, 4.680565e-01, 8.880970e-01, 1.014104e+00, 1.236029e+00, 7.347874e-01, 8.794341e-01, 8.873093e-01, 2.633556e-01,
1.000000e+00	9.803104e-01, 5.677713e-01, 8.002383e-01, 1.604160e+00, 6.513418e-01, 1.293349e+00, 5.893184e-01, 2.757428e-02, 1.350888e+00, 6.224541e-01, 6.493314e-01, 8.894726e-01, 8.382849e-01, 6.651567e-01, 7.157511e-01, 1.282273e+00, 7.704452e-01, 5.146997e-01, 1.049163e+00, 3.283268e-01,
1.200000e+00	9.331248e-01, 7.275170e-01, 8.682227e-01, 1.426920e+00, 7.855083e-01, 9.582953e-01, 5.093796e-01, 1.136124e-01, 1.090239e+00, 8.940336e-01, 8.324690e-01, 9.243842e-01, 1.231861e+00, 6.729534e-01, 6.682488e-01, 9.972003e-01, 6.172792e-01, 4.049378e-01, 1.060328e+00, 4.069516e-01,
1.400000e+00	1.004281e+00, 9.437146e-01, 9.563697e-01, 1.503233e+00, 9.146894e-01, 7.899862e-01, 4.212408e-01, 2.350216e-01, 1.073517e+00, 8.568984e-01, 5.972791e-01, 1.010816e+00, 1.405324e+00, 7.516833e-01, 5.042753e-01, 1.011394e+00, 4.973190e-01, 4.489025e-01, 1.340594e+00, 5.294866e-01,
1.600000e+00	9.883928e-01, 9.047350e-01, 9.030986e-01, 1.302875e+00, 1.059108e+00, 4.169364e-01, 2.821197e-01, 3.432992e-01, 6.978053e-01, 9.237003e-01, 4.179554e-01, 1.113835e+00, 1.612776e+00, 8.655136e-01, 4.541747e-01, 6.590504e-01, 5.299596e-01, 4.400386e-01, 1.303384e+00, 5.285268e-01,
1.800000e+00	8.981203e-01, 1.067110e+00, 1.098846e+00, 1.249220e+00, 1.046747e+00, 3.015319e-01, 2.014987e-01, 3.643875e-01, 5.946168e-01, 9.373995e-01, 3.217379e-01, 1.124347e+00, 1.679259e+00, 9.467928e-01, 3.148026e-01, 4.320226e-01, 4.351581e-01, 5.739787e-01, 1.103052e+00, 4.999810e-01,
2.000000e+00	1.080907e+00, 1.214239e+00, 8.180924e-01, 1.272464e+00, 1.085800e+00, 1.813321e-01, 1.331200e-01, 4.054095e-01, 4.007934e-01, 9.075947e-01, 3.028035e-01, 1.034041e+00, 1.619838e+00, 8.480052e-01, 2.659996e-01, 2.890008e-01, 3.638979e-01, 6.144503e-01, 8.165668e-01, 6.813859e-01,
0.000000e+00	1.075096e+00, 3.868650e-03, 1.428992e+00, 1.475281e+00, 2.152518e+00, 1.963077e+00, 8.720532e-01, 2.476694e+00, 1.158207e+00, 5.424183e-01, 2.247284e+00, 2.266607e+00, 1.441335e+00, 1.611796e-01, 1.614596e+00, 1.162164e+00, 8.467907e-01, 4.583126e-02, 2.175606e+00, 2.454210e+00,
2.000000e-01	1.225334e+00, 1.370508e-01, 1.347842e+00, 1.306880e+00, 1.675515e+00, 1.169617e+00, 8.239252e-01, 1.854184e+00, 1.156430e+00, 6.957743e-01, 2.037767e+00, 1.670948e+00, 1.150324e+00, 3.922720e-01, 1.391876e+00, 1.267522e+00, 5.607186e-01, 4.864041e-01, 1.099414e+00, 1.623343e+00,
4.000000e-01	1.124625e+00, 4.674955e-01, 1.151434e+00, 1.400868e+00, 1.153046e+00, 1.074751e+00, 7.363703e-01, 1.273808e+00, 9.633546e-01, 7.343981e-01, 1.665011e+00, 1.961942e+00, 8.976868e-01, 6.071480e-01, 9.905769e-01, 9.165436e-01, 4.496663e-01, 6.519598e-01, 1.121241e+00, 9.591495e-01,
6.000000e-01	1.045252e+00, 7.274620e-01, 9.893439e-01, 1.195019e+00, 9.385382e-01, 7.590949e-01, 7.117731e-01, 7.398608e-01, 7.784446e-01, 7.407934e-01, 1.346894e+00, 1.492888e+00, 1.063749e+00, 7.848192e-01, 9.183125e-01, 6.180778e-01, 3.772999e-01, 5.768268e-01, 8.160896e-01, 7.657909e-01,
8.000000e-01	1.226952e+00, 8.961573e-01, 1.071266e+00, 1.276359e+00, 1.056896e+00, 7.849344e-01, 4.874019e-01, 5.138182e-01, 4.555856e-01, 7.213679e-01, 9.858863e-01, 1.159104e+00, 1.151379e+00, 8.088544e-01, 6.435639e-01, 4.294049e-01, 2.681224e-01, 5.973963e-01, 9.786834e-01, 6.843611e-01,
1.000000e+00	1.140763e+00, 1.119814e+00, 1.024496e+00, 1.332710e+00, 9.780271e-01, 5.247039e-01, 4.516670e-01, 4.561176e-01, 4.279433e-01, 8.489706e-01, 7.885731e-01, 1.215256e+00, 1.485367e+00, 9.139071e-01, 4.921689e-01, 2.582663e-01, 2.852826e-01, 4.973599e-01, 9.737628e-01, 6.008861e-01,
1.200000e+00	1.285929e+00, 1.015738e+00, 1.091090e+00, 1.026441e+00, 1.042375e+00, 3.716647e-01, 3.776121e-01, 4.264616e-01, 2.848544e-01, 1.071814e+00, 6.327046e-01, 1.253125e+00, 1.672134e+00, 1.073389e+00, 5.161793e-01, 1.988126e-01, 2.938286e-01, 5.561724e-01, 7.341438e-01, 5.694481e-01,
1.400000e+00	1.266126e+00, 1.197149e+00, 1.051158e+00, 1.218248e+00, 1.213042e+00, 2.094676e-01, 2.371210e-01, 4.220863e-01, 1.839627e-01, 8.770233e-01, 3.992362e-01, 1.277667e+00, 1.742551e+00, 1.030732e+00, 3.517725e-01, 1.229615e-01, 2.761242e-01, 6.039033e-01, 6.729270e-01, 5.220609e-01,
1.600000e+00	1.313928e+00, 1.337618e+00, 1.208224e+00, 1.377772e+00, 1.116342e+00, 1.530438e-01, 1.996146e-01, 5.243263e-01, 1.540957e-01, 7.235895e-01, 3.743106e-01, 1.469703e+00, 2.090139e+00, 8.743305e-01, 3.001626e-01, 6.719197e-02, 2.448504e-01, 5.495944e-01, 5.786036e-01, 7.256308e-01,
1.800000e+00	1.354451e+00, 1.000191e+00, 1.124087e+00, 1.395016e+00, 1.192520e+00, 9.176774e-02, 1.712047e-01, 4.305212e-01, 9.341322e-02, 6.574868e-01, 2.228997e-01, 1.077111e+00, 2.205254e+00, 1.239107e+00, 2.341815e-01, 5.195699e-02, 2.910244e-01, 7.556821e-01, 3.598510e-01, 8.609929e-01,
2.000000e+00	1.571963e+00, 1.311910e+00, 1.114910e+00, 1.250676e+00, 1.257592e+00, 8.264002e-02, 1.237852e-01, 4.375482e-01, 7.726318e-02, 4.275446e-01, 2.039101e-01, 1.477188e+00, 2.177229e+00, 9.943574e-01, 1.682380e-01, 3.014158e-02, 2.308395e-01, 8.053011e-01, 2.426336e-01, 7.153803e-01,
0.000000e+00	1.574874e+00, 5.696299e-01, 2.722026e-01, 1.320769e+00, 1.646726e+00, 1.291181e+00, 2.201875e+00, 1.252979e+00, 5.847771e-01, 2.746182e+00, 1.544001e+00, 2.912937e+00, 6.992403e-01, 6.043529e-01, 1.650837e+00, 1.199112e+00, 3.346689e+00, 1.450017e+00, 9.350752e-01, 2.587481e+00,
2.000000e-01	1.373316e+00, 4.396087e-01, 1.732709e-01, 1.351546e+00, 9.335008e-01, 1.074214e+00, 1.282709e+00, 8.268232e-01, 6.319544e-01, 1.918997e+00, 9.291712e-01, 1.839381e+00, 5.325910e-01, 7.438438e-01, 2.135910e+00, 8.480528e-01, 2.211404e+00, 1.200497e+00, 9.117976e-01, 1.392877e+00,
4.000000e-01	1.512005e+00, 2.506553e-01, 1.601936e-01, 7.977997e-01, 6.134351e-01, 1.274792e+00, 1.239761e+00, 3.972416e-01, 4.835644e-01, 1.312659e+00, 7.296101e-01, 1.684730e+00, 5.255955e-01, 9.430176e-01, 1.651221e+00, 5.652125e-01, 1.777007e+00, 8.139932e-01, 8.396158e-01, 8.180346e-01,
6.000000e-01	1.180684e+00, 2.454251e-01, 3.415766e-01, 8.259395e-01, 3.645901e-01, 1.381488e+00, 9.242730e-01, 2.354004e-01, 3.409690e-01, 1.255625e+00, 5.714320e-01, 1.429525e+00, 3.312865e-01, 9.319667e-01, 1.571282e+00, 3.210607e-01, 1.381614e+00, 4.802492e-01, 1.001534e+00, 5.628260e-01,
8.000000e-01	8.622102e-01, 1.954974e-01, 4.740126e-01, 6.253909e-01, 3.088447e-01, 1.196571e+00, 8.176474e-01, 1.292141e-01, 2.904607e-01, 1.141407e+00, 5.814871e-01, 1.360937e+00, 2.814885e-01, 1.004945e+00, 1.362715e+00, 2.526519e-01, 1.124628e+00, 3.374926e-01, 1.138763e+00, 2.755979e-01,
1.000000e+00	7.797614e-01, 3.058590e-01, 8.288410e-01, 7.319213e-01, 2.296709e-01, 1.280336e+00, 6.498082e-01, 6.197952e-02, 1.648555e-01, 9.714766e-01, 3.755052e-01, 1.628918e+00, 3.535705e-01, 8.495277e-01, 1.243784e+00, 1.416135e-01, 7.212321e-01, 2.587448e-01, 1.047034e+00, 2.461772e-01,
1.200000e+00	9.545416e-01, 4.891265e-01, 9.031650e-01, 7.566631e-01, 4.521949e-01, 1.145830e+00, 5.713707e-01, 5.408406e-02, 1.306892e-01, 1.007061e+00, 2.712455e-01, 1.293305e+00, 5.355207e-01, 6.795501e-01, 9.402171e-01, 7.669836e-02, 7.956902e-01, 1.426340e-01, 1.050274e+00, 2.980704e-01,
1.400000e+00	1.111138e+00, 7.249089e-01, 8.565887e-01, 5.535068e-01, 5.074184e-01, 1.056828e+00, 5.251266e-01, 6.196122e-02, 5.755789e-02, 1.058192e+00, 2.170346e-01, 1.459117e+00, 8.006580e-01, 6.771084e-01, 5.476012e-01, 5.034791e-02, 5.075009e-01, 1.110802e-01, 1.243447e+00, 4.228492e-01,
1.600000e+00	9.401396e-01, 8.413713e-01, 7.883464e-01, 7.393558e-01, 7.458911e-01, 8.096075e-01, 5.306920e-01, 1.442711e-01, 7.713783e-02, 9.840961e-01, 1.583116e-01, 1.307303e+00, 1.302226e+00, 6.508579e-01, 4.910083e-01, 3.085980e-02, 6.063110e-01, 1.187969e-01, 1.343640e+00, 4.647128e-01,
1.800000e+00	1.111126e+00, 8.763523e-01, 6.567575e-01, 7.973399e-01, 8.607017e-01, 5.080953e-01, 3.111134e-01, 2.323402e-01, 5.098286e-02, 8.958564e-01, 1.185693e-01, 1.287148e+00, 1.387922e+00, 6.745607e-01, 4.420617e-01, 1.840727e-02, 4.928973e-01, 2.099713e-01, 1.326449e+00, 5.668454e-01,
2.000000e+00	1.181317e+00, 1.125667e+00, 9.166703e-01, 7.801723e-01, 1.009684e+00, 3.640577e-01, 2.234858e-01, 3.065464e-01, 3.827161e-02, 1.067476e+00, 1.053038e-01, 9.843658e-01, 1.855473e+00, 7.059933e-01, 3.947546e-01, 1.492448e-02, 4.724019e-01, 2.996973e-01, 1.241957e+00, 5.937125e-01,
0.000000e+00	6.753211e-02, 2.545698e+00, 2.459009e+00, 3.697555e-01, 1.693485e+00, 6.979043e-01, 9.438033e-01, 2.155322e+00, 2.193994e+00, 2.275697e-02, 1.863510e+00, 2.090270e+00, 4.029804e-01, 8.579859e-01, 3.318315e+00, 1.963647e+00, 9.267541e-01, 2.016618e+00, 4.646358e-01, 2.374296e+00,
2.000000e-01	5.422015e-01, 2.000626e+00, 1.960494e+00, 5.111265e-01, 1.006024e+00, 8.652939e-01, 7.371446e-01, 1.003708e+00, 1.637808e+00, 1.621766e-02, 1.650731e+00, 1.282212e+00, 2.775162e-01, 5.493046e-01, 2.077728e+00, 1.128929e+00, 5.651223e-01, 1.710455e+00, 2.971518e-01, 1.779272e+00,
4.000000e-01	8.550369e-01, 1.555699e+00, 1.514279e+00, 6.137624e-01, 5.872060e-01, 9.377962e-01, 7.061792e-01, 6.339337e-01, 1.639475e+00, 1.370434e-02, 1.576909e+00, 1.076282e+00, 2.384033e-01, 3.859893e-01, 1.741197e+00, 1.289025e+00, 4.343934e-01, 9.277116e-01, 5.300236e-01, 1.161156e+00,
6.000000e-01	8.691698e-01, 1.550889e+00, 1.542731e+00, 9.080223e-01, 3.869803e-01, 9.184937e-01, 5.158132e-01, 3.542505e-01, 1.658172e+00, 1.249111e-01, 1.474259e+00, 9.985618e-01, 2.370828e-01, 4.396286e-01, 1.420695e+00, 1.129312e+00, 3.244860e-01, 6.404203e-01, 7.523832e-01, 6.945709e-01,
8.000000e-01	1.011519e+00, 1.543143e+00, 1.185949e+00, 8.526620e-01, 3.924474e-01, 1.055642e+00, 3.339543e-01, 1.784269e-01, 1.451004e+00, 3.103160e-01, 1.132832e+00, 1.118147e+00, 2.093029e-01, 4.761872e-01, 1.193166e+00, 1.160839e+00, 2.444833e-01, 3.677918e-01, 8.390968e-01, 3.737078e-01,
1.000000e+00	1.230349e+00, 1.280512e+00, 1.154803e+00, 1.005778e+00, 3.896421e-01, 1.163129e+00, 3.133644e-01, 1.104878e-01, 9.103248e-01, 6.222154e-01, 1.233565e+00, 9.606832e-01, 4.095940e-01, 7.035601e-01, 8.943005e-01, 9.181383e-01, 1.807736e-01, 2.686969e-01, 9.195597e-01, 3.224749e-01,
1.200000e+00	1.071903e+00, 1.637185e+00, 1.251614e+00, 1.179667e+00, 5.072232e-01, 1.059936e+00, 2.826924e-01, 6.767069e-02, 7.257846e-01, 7.178313e-01, 9.325421e-01, 7.452209e-01, 6.733684e-01, 6.516957e-01, 9.150248e-01, 7.230702e-01, 1.942579e-01, 2.078348e-01, 1.067206e+00, 4.646202e-01,
1.400000e+00	1.038678e+00, 1.504621e+00, 1.184791e+00, 1.280303e+00, 8.782134e-01, 1.100248e+00, 2.456063e-01, 1.052677e-01, 6.361283e-01, 8.573030e-01, 6.438184e-01, 8.198357e-01, 8.547974e-01, 8.437544e-01, 5.890233e-01, 4.574563e-01, 1.974885e-01, 1.352139e-01, 1.005763e+00, 6.015555e-01,
1.600000e+00	9.691292e-01, 1.300441e+00, 1.171729e+00, 1.163029e+00, 8.916972e-01, 5.247507e-01, 1.804358e-01, 1.704064e-01, 4.433355e-01, 8.717320e-01, 5.590028e-01, 9.180792e-01, 1.383926e+00, 9.114418e-01, 5.387098e-01, 4.146740e-01, 1.987951e-01, 1.429053e-01, 1.204539e+00, 6.229453e-01,
1.800000e+00	9.254958e-01, 1.536456e+00, 1.134709e+00, 1.280062e+00, 1.015207e+00, 5.799190e-01, 1.148764e-01, 3.008009e-01, 3.030729e-01, 8.179293e-01, 4.850992e-01, 1.047526e+00, 1.163521e+00, 6.903159e-01, 3.921582e-01, 2.527252e-01, 1.789178e-01, 2.433657e-01, 8.261802e-01, 5.691021e-01,
2.000000e+00	8.950341e-01, 1.376103e+00, 1.179121e+00, 1.275479e+00, 8.263573e-01, 2.899075e-01, 1.017901e-01, 4.021534e-01, 2.408222e-01, 1.085840e+00, 3.495345e-01, 1.037728e+00, 2.098078e+00, 7.369891e-01, 2.385946e-01, 1.355788e-01, 2.189997e-01, 3.790596e-01, 1.225211e+00, 6.933928e-01,
0.000000e+00	1.567902e+00, 1.769215e+00, 2.719168e+00, 1.863015e+00, 5.769101e-01, 6.038165e-01, 1.415038e+00, 9.436453e-02, 2.137709e+00, 2.747982e+00, 2.335905e+00, 8.394503e-02, 1.984116e+00, 2.549135e+00, 2.197638e+00, 2.562152e+00, 2.590858e+00, 1.965800e+00, 3.281045e-01, 1.616972e+00,
2.000000e-01	1.103440e+00, 1.148798e+00, 1.856432e+00, 1.286952e+00, 4.058992e-01, 4.308842e-01, 1.048295e+00, 2.187914e-01, 1.928692e+00, 1.990251e+00, 2.711623e+00, 7.042858e-02, 1.497124e+00, 2.031527e+00, 2.177628e+00, 1.629344e+00, 1.919970e+00, 1.082777e+00, 2.074649e-01, 1.131808e+00,
4.000000e-01	8.984961e-01, 8.437441e-01, 1.321173e+00, 1.094733e+00, 2.360269e-01, 6.225763e-01, 6.833637e-01, 3.605171e-01, 1.583738e+00, 1.201398e+00, 2.358701e+00, 3.070807e-01, 1.216909e+00, 1.583537e+00, 2.182720e+00, 1.463905e+00, 1.246102e+00, 8.253572e-01, 1.698689e-01, 8.055008e-01,
6.000000e-01	1.023225e+00, 9.814970e-01, 1.344786e+00, 9.586364e-01, 1.388783e-01, 6.692553e-01, 5.977000e-01, 2.681377e-01, 1.568285e+00, 1.010091e+00, 1.968018e+00, 6.071929e-01, 9.230248e-01, 1.178867e+00, 1.409186e+00, 1.259398e+00, 9.943927e-01, 4.100401e-01, 4.771317e-01, 4.708258e-01,
8.000000e-01	1.120374e+00, 9.691236e-01, 1.233238e+00, 1.056223e+00, 1.467552e-01, 7.855291e-01, 6.733381e-01, 1.797315e-01, 1.374182e+00, 6.982865e-01, 1.729906e+00, 6.167962e-01, 7.783442e-01, 1.000801e+00, 1.119719e+00, 1.389372e+00, 6.702252e-01, 3.478532e-01, 6.755907e-01, 3.565689e-01,
1.000000e+00	1.013234e+00, 1.223109e+00, 1.127749e+00, 1.194027e+00, 2.973909e-01, 8.713573e-01, 6.292919e-01, 1.420880e-01, 1.278955e+00, 8.577283e-01, 1.400225e+00, 8.467036e-01, 8.258661e-01, 9.554297e-01, 1.172913e+00, 9.027554e-01, 5.634341e-01, 2.454591e-01, 8.710409e-01, 3.655988e-01,
1.200000e+00	9.954968e-01, 9.745594e-01, 9.672356e-01, 1.039411e+00, 5.476685e-01, 9.117243e-01, 5.280595e-01, 1.653250e-01, 1.135412e+00, 7.984436e-01, 1.381972e+00, 7.676578e-01, 9.487611e-01, 1.007231e+00, 7.586313e-01, 9.273298e-01, 3.999857e-01, 1.285824e-01, 1.009353e+00, 4.027434e-01,
1.400000e+00	9.811737e-01, 9.540989e-01, 1.122473e+00, 1.027770e+00, 6.206037e-01, 7.479897e-01, 3.993830e-01, 2.274363e-01, 8.907100e-01, 9.157706e-01, 1.233366e+00, 7.548733e-01, 1.446671e+00, 9.135721e-01, 5.410917e-01, 8.902340e-01, 3.849520e-01, 9.154577e-02, 8.765907e-01, 4.614146e-01,
1.600000e+00	9.986200e-01, 1.384423e+00, 7.882940e-01, 8.964934e-01, 8.572368e-01, 4.173491e-01, 3.081943e-01, 2.948191e-01, 6.195928e-01, 8.374113e-01, 8.546628e-01, 9.499972e-01, 1.638330e+00, 7.673250e-01, 5.472889e-01, 5.860755e-01, 2.561406e-01, 1.341106e-01, 7.749428e-01, 6.039964e-01,
1.800000e+00	1.033079e+00, 1.139264e+00, 7.950972e-01, 8.429260e-01, 9.803328e-01, 2.840413e-01, 1.593423e-01, 4.677827e-01, 3.970814e-01, 8.946192e-01, 7.233297e-01, 1.166027e+00, 1.544123e+00, 7.168344e-01, 4.399609e-01, 3.081773e-01, 2.906653e-01, 2.129742e-01, 1.281875e+00, 5.241246e-01,
2.000000e+00	9.350398e-01, 1.371253e+00, 1.046637e+00, 8.668478e-01, 1.047748e+00, 2.571967e-01, 1.468409e-01, 3.437560e-01, 2.606148e-01, 9.774957e-01, 5.075407e-01, 1.000180e+00, 2.052244e+00, 8.395245e-01, 3.321329e-01, 1.818874e-01, 2.088062e-01, 3.042606e-01, 1.064738e+00, 6.200449e-01,
0.000000e+00	8.965201e-01, 3.859116e-01, 2.259930e+00, 2.482285e+00, 1.352077e+00, 9.402135e-01, 4.159927e-01, 6.122645e-02, 7.987079e-01, 1.297991e+00, 1.636574e+00, 2.847155e+00, 2.297337e+00, 2.571293e+00, 9.030121e-01, 1.390158e+00, 2.035720e+00, 5.668354e-01, 2.506817e+00, 1.834712e+00,
2.000000e-01	6.036472e-01, 3.331433e-01, 1.686302e+00, 1.956968e+00, 1.162504e+00, 5.761489e-01, 4.971742e-01, 1.939511e-01, 9.283101e-01, 1.099098e+00, 1.827984e+00, 2.017702e+00, 2.271756e+00, 1.761469e+00, 7.651426e-01, 8.790590e-01, 1.591587e+00, 7.901401e-01, 2.129132e+00, 1.129284e+00,
4.000000e-01	4.232676e-01, 5.411982e-01, 1.259126e+00, 1.404309e+00, 1.120031e+00, 4.135036e-01, 4.632006e-01, 3.385448e-01, 7.328098e-01, 1.103254e+00, 1.432022e+00, 1.849251e+00, 2.127860e+00, 1.340835e+00, 5.795874e-01, 7.664478e-01, 9.987483e-01, 6.668795e-01, 1.440706e+00, 1.113586e+00,
6.000000e-01	4.189882e-01, 7.172771e-01, 1.324379e+00, 1.455606e+00, 1.297042e+00, 2.799065e-01, 4.397535e-01, 3.418705e-01, 5.439881e-01, 7.461977e-01, 1.211731e+00, 1.450281e+00, 1.678428e+00, 1.016479e+00, 4.671448e-01, 5.270120e-01, 6.319807e-01, 8.668859e-01, 9.760623e-01, 1.023932e+00,
8.000000e-01	6.088042e-01, 7.246529e-01, 1.219429e+00, 1.229157e+00, 1.141692e+00, 1.766838e-01, 3.222928e-01, 3.981442e-01, 4.195218e-01, 6.583244e-01, 1.186860e+00, 1.438558e+00, 1.850024e+00, 6.255407e-01, 4.204624e-01, 3.273563e-01, 5.765726e-01, 7.128428e-01, 5.827488e-01, 8.840479e-01,
1.000000e+00	9.002341e-01, 9.836734e-01, 1.191172e+00, 1.465888e+00, 1.120071e+00, 1.130041e-01, 2.373333e-01, 4.326886e-01, 2.471021e-01, 4.595918e-01, 7.881321e-01, 1.384602e+00, 2.401303e+00, 5.790815e-01, 2.472035e-01, 1.825685e-01, 4.936182e-01, 8.085503e-01, 4.189486e-01, 7.620833e-01,
1.200000e+00	1.246664e+00, 1.015842e+00, 1.027188e+00, 1.330778e+00, 1.187024e+00, 8.317291e-02, 1.258519e-01, 4.395410e-01, 2.043210e-01, 3.154103e-01, 5.773266e-01, 1.312043e+00, 2.760618e+00, 5.835758e-01, 2.648361e-01, 1.245909e-01, 2.889072e-01, 8.872410e-01, 3.092866e-01, 7.261730e-01,
1.400000e+00	1.184163e+00, 1.237186e+00, 9.697114e-01, 1.255219e+00, 1.234361e+00, 4.675177e-02, 8.533468e-02, 4.132287e-01, 1.110018e-01, 2.630844e-01, 4.877465e-01, 1.497303e+00, 2.211723e+00, 7.511883e-01, 1.862717e-01, 8.203269e-02, 3.104661e-01, 8.172681e-01, 1.874616e-01, 7.781831e-01,
1.600000e+00	1.333518e+00, 1.228776e+00, 9.586101e-01, 1.304711e+00, 1.257347e+00, 3.545855e-02, 7.253152e-02, 4.079627e-01, 9.639721e-02, 1.556721e-01, 3.208976e-01, 1.154919e+00, 1.991454e+00, 8.768764e-01, 1.303864e-01, 5.520558e-02, 3.033938e-01, 8.609883e-01, 1.199871e-01, 5.997514e-01,
1.800000e+00	1.362304e+00, 1.216574e+00, 1.112151e+00, 1.448941e+00, 1.168281e+00, 2.253274e-02, 4.992840e-02, 4.434693e-01, 5.643109e-02, 1.311397e-01, 2.760989e-01, 1.446279e+00, 2.726378e+00, 9.557973e-01, 1.305571e-01, 2.980266e-02, 2.315885e-01, 7.397442e-01, 8.143718e-02, 7.281719e-01,
2.000000e+00	1.400047e+00, 1.377686e+00, 1.054807e+00, 1.320238e+00, 1.205916e+00, 1.597920e-02, 6.104553e-02, 4.601011e-01, 5.093113e-02, 7.807487e-02, 2.179096e-01, 1.311070e+00, 2.745974e+00, 1.147040e+00, 1.008748e-01, 2.384908e-02, 2.614321e-01, 8.984107e-01, 5.818989e-02, 7.491136e-01,
0.000000e+00	8.244066e-02, 2.292783e+00, 1.045562e+00, 2.210589e+00, 1.216549e+00, 7.595346e-01, 1.399663e-02, 1.609521e+00, 7.823450e-01, 2.774512e+00, 1.086714e+00, 1.637620e+00, 3.579267e-01, 1.580716e+00, 2.561193e+00, 2.711008e+00, 2.422089e+00, 1.760738e+00, 2.149589e+00, 8.908519e-02,
2.000000e-01	4.812752e-02, 1.297530e+00, 8.107639e-01, 1.312550e+00, 9.011698e-01, 7.503670e-01, 1.651252e-01, 1.028964e+00, 9.973209e-01, 2.064454e+00, 1.002652e+00, 1.070397e+00, 2.403364e-01, 1.109549e+00, 1.725116e+00, 1.940033e+00, 1.901788e+00, 1.492881e+00, 1.614467e+00, 5.200628e-02,
4.000000e-01	4.934816e-02, 1.114615e+00, 7.945788e-01, 1.279484e+00, 6.306510e-01, 9.629426e-01, 3.124794e-01, 5.393076e-01, 1.003129e+00, 1.388177e+00, 1.013123e+00, 9.815655e-01, 1.653838e-01, 7.350257e-01, 1.413527e+00, 1.334254e+00, 1.510006e+00, 1.015832e+00, 1.496208e+00, 3.866476e-02,
6.000000e-01	2.190946e-01, 9.616335e-01, 9.506813e-01, 9.515911e-01, 4.405182e-01, 8.901130e-01, 3.172583e-01, 3.320734e-01, 8.166848e-01, 1.070500e+00, 9.191308e-01, 1.000168e+00, 1.986266e-01, 5.337850e-01, 1.254592e+00, 8.053398e-01, 1.236511e+00, 6.251126e-01, 1.420315e+00, 4.004927e-02,
8.000000e-01	5.593414e-01, 9.516540e-01, 1.119006e+00, 8.414504e-01, 4.591060e-01, 1.072418e+00, 4.059493e-01, 1.421646e-01, 6.864129e-01, 1.397927e+00, 9.245618e-01, 1.121987e+00, 4.352280e-01, 4.499268e-01, 8.510721e-01, 8.022117e-01, 8.132843e-01, 4.799421e-01, 1.361981e+00, 1.374751e-01,
1.000000e+00	8.141518e-01, 9.961148e-01, 9.945507e-01, 6.899680e-01, 5.721861e-01, 9.718014e-01, 3.848289e-01, 1.056932e-01, 4.567379e-01, 1.106012e+00, 6.828165e-01, 1.127168e+00, 5.444989e-01, 3.617403e-01, 7.636798e-01, 4.963440e-01, 6.103092e-01, 2.698431e-01, 1.602145e+00, 3.181883e-01,
1.200000e+00	1.051978e+00, 1.007037e+00, 1.080683e+00, 6.649145e-01, 7.900258e-01, 8.531159e-01, 2.227056e-01, 1.253353e-01, 4.043830e-01, 1.266636e+00, 7.090548e-01, 1.332592e+00, 9.278144e-01, 2.910034e-01, 6.117961e-01, 3.302697e-01, 5.472825e-01, 2.207095e-01, 1.302014e+00, 4.744342e-01,
1.400000e+00	1.106103e+00, 1.114307e+00, 1.024619e+00, 7.952396e-01, 8.639537e-01, 6.304112e-01, 1.531821e-01, 2.243230e-01, 2.807607e-01, 1.174078e+00, 4.690333e-01, 1.262507e+00, 1.302616e+00, 4.732386e-01, 4.561578e-01, 2.254817e-01, 4.777922e-01, 2.356553e-01, 1.278451e+00, 4.787412e-01,
1.600000e+00	1.129077e+00, 9.924382e-01, 9.816930e-01, 6.347785e-01, 8.045523e-01, 3.757921e-01, 1.240541e-01, 2.664990e-01, 2.048529e-01, 1.007590e+00, 2.994450e-01, 1.306754e+00, 1.590487e+00, 7.131844e-01, 3.092640e-01, 1.429731e-01, 3.941055e-01, 3.405325e-01, 1.032942e+00, 6.443863e-01,
1.800000e+00	1.039278e+00, 1.257988e+00, 1.092863e+00, 6.349578e-01, 1.020545e+00, 2.817480e-01, 9.005928e-02, 4.018095e-01, 1.319765e-01, 1.026136e+00, 2.547410e-01, 1.350470e+00, 1.727238e+00, 7.897392e-01, 2.958595e-01, 7.605308e-02, 3.086202e-01, 3.335186e-01, 1.082492e+00, 6.157519e-01,
2.000000e+00	1.089320e+00, 1.323456e+00, 1.164219e+00, 7.745013e-01, 1.243904e+00, 1.852253e-01, 6.735736e-02, 3.245963e-01, 8.431509e-02, 1.002657e+00, 1.680845e-01, 1.154848e+00, 1.871794e+00, 8.480010e-01, 2.285606e-01, 4.793324e-02, 3.208334e-01, 5.437420e-01, 1.037775e+00, 6.862944e-01,
0.000000e+00	2.976812e+00, 4.662009e-01, 3.801754e-01, 8.393020e-01, 5.522218e-01, 1.181476e+00, 1.132552e+00, 2.379718e+00, 1.118216e-01, 9.344726e-01, 8.048647e-02, 2.266269e+00, 1.276280e-01, 2.085076e+00, 1.919124e+00, 1.561505e+00, 2.469900e+00, 6.256059e-01, 4.153231e-01, 2.587727e+00,
2.000000e-01	2.030977e+00, 3.041278e-01, 4.658960e-01, 1.041896e+00, 3.146517e-01, 1.177956e+00, 9.212183e-01, 1.580430e+00, 4.701266e-01, 8.443875e-01, 5.375262e-02, 1.784822e+00, 8.978496e-02, 1.500014e+00, 2.064795e+00, 1.063208e+00, 2.220380e+00, 3.746993e-01, 6.907538e-01, 1.710467e+00,
4.000000e-01	1.223843e+00, 2.090820e-01, 4.773821e-01, 1.022710e+00, 2.495468e-01, 1.357582e+00, 8.947187e-01, 6.807227e-01, 3.382398e-01, 8.886681e-01, 3.901904e-02, 1.280974e+00, 9.270482e-02, 1.377553e+00, 1.543608e+00, 4.762511e-01, 1.752446e+00, 2.569433e-01, 7.250650e-01, 9.109113e-01,
6.000000e-01	9.616988e-01, 1.208266e-01, 8.192443e-01, 9.631883e-01, 2.374024e-01, 1.117399e+00, 6.094575e-01, 5.437721e-01, 2.434381e-01, 8.609401e-01, 3.354096e-02, 8.980268e-01, 1.306668e-01, 1.304682e+00, 1.309276e+00, 3.802247e-01, 9.447201e-01, 1.555459e-01, 9.236119e-01, 6.428962e-01,
8.000000e-01	6.864415e-01, 1.320398e-01, 6.906402e-01, 8.079449e-01, 3.294728e-01, 1.163048e+00, 6.530106e-01, 3.064303e-01, 1.822609e-01, 9.624004e-01, 2.841035e-02, 1.096874e+00, 3.108319e-01, 7.161752e-01, 9.099548e-01, 2.171662e-01, 9.111275e-01, 1.003834e-01, 9.513126e-01, 5.650265e-01,
1.000000e+00	7.775544e-01, 3.662391e-01, 1.021117e+00, 9.998559e-01, 3.329919e-01, 1.114513e+00, 6.172547e-01, 1.782684e-01, 1.433863e-01, 9.669166e-01, 1.899279e-02, 1.178880e+00, 6.252962e-01, 7.163086e-01, 8.739081e-01, 1.534614e-01, 8.038791e-01, 7.005153e-02, 1.112559e+00, 4.224863e-01,
1.200000e+00	9.784249e-01, 4.930293e-01, 1.080292e+00, 8.939059e-01, 5.986106e-01, 1.054693e+00, 5.933752e-01, 1.309145e-01, 7.699979e-02, 1.076645e+00, 1.349316e-02, 1.001620e+00, 1.023453e+00, 6.445284e-01, 7.000357e-01, 9.177465e-02, 7.561547e-01, 6.814303e-02, 1.266330e+00, 6.001965e-01,
1.400000e+00	8.449362e-01, 7.301614e-01, 9.433358e-01, 9.888016e-01, 1.100811e+00, 7.186549e-01, 4.354001e-01, 2.101701e-01, 7.288098e-02, 8.529353e-01, 1.060496e-02, 1.107386e+00, 1.048145e+00, 5.671393e-01, 3.831231e-01, 6.433335e-02, 6.096823e-01, 1.033929e-01, 1.340985e+00, 5.454905e-01,
1.600000e+00	1.197544e+00, 8.975476e-01, 1.012231e+00, 7.953108e-01, 1.107361e+00, 6.060846e-01, 2.989487e-01, 2.578356e-01, 4.999111e-02, 8.790716e-01, 9.688202e-03, 1.188185e+00, 1.656493e+00, 7.325864e-01, 4.433557e-01, 3.744834e-02, 5.003789e-01, 2.140365e-01, 1.256951e+00, 5.255299e-01,
1.800000e+00	1.015463e+00, 9.622017e-01, 1.019268e+00, 9.865144e-01, 1.105158e+00, 4.026192e-01, 2.056281e-01, 3.827082e-01, 2.979509e-02, 7.637817e-01, 6.384093e-03, 1.337784e+00, 1.507694e+00, 7.337570e-01, 3.462365e-01, 2.814652e-02, 3.433563e-01, 3.319686e-01, 1.168917e+00, 7.015345e-01,
2.000000e+00	8.654408e-01, 1.135821e+00, 1.080304e+00, 9.046490e-01, 1.226822e+00, 2.679680e-01, 1.501888e-01, 3.666606e-01, 2.465642e-02, 1.100877e+00, 5.337006e-03, 1.424849e+00, 1.895088e+00, 7.711005e-01, 2.692421e-01, 1.509879e-02, 4.203561e-01, 4.246886e-01, 1.108925e+00, 7.800507e-01,
0.000000e+00	2.086660e+00, 1.319859e+00, 1.494895e+00, 4.976219e-01, 3.472954e-01, 9.462591e-01, 8.862924e-01, 1.536798e+00, 1.828878e+00, 1.813356e+00, 5.777134e-01, 1.972411e+00, 5.571156e-01, 1.101458e+00, 2.411228e+00, 1.759248e+00, 2.825408e+00, 2.445062e+00, 2.189516e-01, 2.405612e-01,
2.000000e-01	1.639902e+00, 9.875805e-01, 1.067444e+00, 4.650412e-01, 2.170708e-01, 1.038064e+00, 8.524878e-01, 7.325401e-01, 1.507305e+00, 1.338534e+00, 4.583335e-01, 1.598445e+00, 4.185992e-01, 1.225219e+00, 2.433003e+00, 1.384895e+00, 1.585405e+00, 1.256037e+00, 5.809293e-01, 1.401208e-01,
4.000000e-01	1.455785e+00, 7.341719e-01, 1.184295e+00, 4.100054e-01, 1.541769e-01, 9.281847e-01, 7.558856e-01, 5.217212e-01, 1.540039e+00, 9.664398e-01, 3.349804e-01, 1.210843e+00, 3.155390e-01, 1.191414e+00, 1.850198e+00, 1.159210e+00, 1.112989e+00, 7.904056e-01, 6.489249e-01, 8.452317e-02,
6.000000e-01	1.197088e+00, 5.876280e-01, 8.820847e-01, 7.353384e-01, 1.023735e-01, 1.097942e+00, 6.165815e-01, 2.159444e-01, 1.186708e+00, 8.514656e-01, 3.189256e-01, 8.752403e-01, 3.020877e-01, 1.220825e+00, 1.661060e+00, 1.161147e+00, 1.018469e+00, 5.564608e-01, 9.737566e-01, 5.537880e-02,
8.000000e-01	9.383195e-01, 8.543548e-01, 9.966547e-01, 7.022681e-01, 1.011252e-01, 1.361519e+00, 5.687974e-01, 1.647490e-01, 1.195134e+00, 7.391413e-01, 2.698985e-01, 9.600884e-01, 2.417643e-01, 1.135398e+00, 1.305694e+00, 9.944769e-01, 6.824229e-01, 3.202668e-01, 9.462646e-01, 5.482419e-02,
1.000000e+00	9.110484e-01, 7.373378e-01, 1.107601e+00, 8.411408e-01, 1.711530e-01, 1.227046e+00, 5.721982e-01, 8.846074e-02, 8.927255e-01, 8.822467e-01, 2.099472e-01, 1.075309e+00, 4.120312e-01, 8.464516e-01, 9.443620e-01, 8.134824e-01, 5.353736e-01, 2.479574e-01, 1.073749e+00, 1.045454e-01,
1.200000e+00	9.239459e-01, 9.243120e-01, 1.118456e+00, 9.030561e-01, 4.538090e-01, 1.013786e+00, 5.742079e-01, 5.791085e-02, 8.352296e-01, 8.785689e-01, 1.384089e-01, 9.593437e-01, 6.697982e-01, 6.781264e-01, 7.863615e-01, 6.846568e-01, 5.510052e-01, 1.368198e-01, 1.056786e+00, 3.017273e-01,
1.400000e+00	7.295202e-01, 1.180082e+00, 1.214222e+00, 9.981323e-01, 7.040544e-01, 1.046658e+00, 3.655469e-01, 7.517107e-02, 5.215948e-01, 9.120148e-01, 1.152421e-01, 1.154565e+00, 9.220390e-01, 6.525890e-01, 5.941478e-01, 3.962024e-01, 3.803743e-01, 1.120157e-01, 1.333035e+00, 4.161645e-01,
1.600000e+00	1.145476e+00, 1.312296e+00, 9.808665e-01, 7.930286e-01, 7.878753e-01, 7.469963e-01, 3.003352e-01, 1.710622e-01, 3.614668e-01, 9.451146e-01, 9.570258e-02, 1.048803e+00, 1.515788e+00, 5.705161e-01, 4.740601e-01, 2.965586e-01, 3.648835e-01, 1.084774e-01, 1.284709e+00, 5.582282e-01,
1.800000e+00	9.356347e-01, 1.334936e+00, 1.010516e+00, 8.768278e-01, 1.002939e+00, 4.929533e-01, 2.052898e-01, 2.247587e-01, 2.744150e-01, 1.012075e+00, 7.780441e-02, 1.227808e+00, 1.447358e+00, 7.185966e-01, 4.206891e-01, 1.687798e-01, 3.365268e-01, 1.850475e-01, 1.185131e+00, 5.128392e-01,
2.000000e+00	1.113073e+00, 1.453733e+00, 1.197714e+00, 9.817364e-01, 9.419384e-01, 3.862300e-01, 1.439277e-01, 3.931810e-01, 1.688994e-01, 9.432414e-01, 5.387300e-02, 1.204861e+00, 1.792326e+00, 7.591157e-01, 3.452235e-01, 1.204393e-01, 3.324665e-01, 3.254341e-01, 9.836662e-01, 5.493212e-01,
0.000000e+00	2.316695e+00, 1.194210e+00, 1.045761e+00, 9.583138e-01, 2.879067e+00, 2.278335e+00, 2.723409e-01, 1.277046e-01, 4.273893e-01, 8.738427e-01, 2.810647e+00, 6.597959e-01, 1.379606e-01, 4.759692e-01, 1.717808e+00, 1.707224e-03, 2.134060e+00, 5.739528e-01, 5.500667e-01, 9.796056e-01,
2.000000e-01	1.858329e+00, 9.422013e-01, 1.204067e+00, 1.089202e+00, 1.630762e+00, 2.010295e+00, 3.452292e-01, 9.499838e-02, 3.398537e-01, 6.806019e-01, 2.101659e+00, 5.996793e-01, 1.081197e-01, 8.201557e-01, 1.602969e+00, 1.680400e-02, 1.456476e+00, 9.368814e-01, 6.117771e-01, 6.315228e-01,
4.000000e-01	2.082232e+00, 5.862339e-01, 9.983042e-01, 1.011150e+00, 1.224411e+00, 2.001126e+00, 4.328583e-01, 4.197787e-02, 2.015221e-01, 6.310688e-01, 1.413729e+00, 6.748392e-01, 1.597816e-01, 8.669564e-01, 1.193524e+00, 1.986502e-02, 1.138300e+00, 8.812125e-01, 6.647077e-01, 4.373064e-01,
6.000000e-01	1.688625e+00, 3.983383e-01, 1.274350e+00, 1.207227e+00, 1.006921e+00, 1.366011e+00, 4.161178e-01, 2.535225e-02, 1.820813e-01, 4.374983e-01, 1.284881e+00, 7.812248e-01, 2.974510e-01, 9.726723e-01, 9.588394e-01, 1.697800e-02, 8.476567e-01, 8.685576e-01, 9.319573e-01, 3.303418e-01,
8.000000e-01	1.305345e+00, 6.351910e-01, 9.038125e-01, 1.081992e+00, 7.373544e-01, 1.334094e+00, 4.370023e-01, 2.312436e-02, 1.172690e-01, 6.576854e-01, 8.486634e-01, 8.277102e-01, 6.494226e-01, 1.230004e+00, 7.991449e-01, 1.481480e-02, 7.129804e-01, 6.254476e-01, 1.149544e+00, 4.354953e-01,
1.000000e+00	9.016212e-01, 6.877845e-01, 9.119984e-01, 1.161579e+00, 1.022179e+00, 1.381236e+00, 5.274959e-01, 5.475853e-02, 8.582252e-02, 8.183208e-01, 7.694287e-01, 7.303210e-01, 1.045638e+00, 1.019653e+00, 5.600402e-01, 1.155209e-02, 5.227219e-01, 6.056424e-01, 1.013839e+00, 5.582455e-01,
1.200000e+00	8.596478e-01, 9.193032e-01, 9.836070e-01, 1.079901e+00, 1.015905e+00, 8.466400e-01, 4.192436e-01, 1.679411e-01, 5.398142e-02, 7.642423e-01, 5.164476e-01, 9.105404e-01, 1.162226e+00, 8.027564e-01, 4.335880e-01, 9.123983e-03, 4.631746e-01, 6.099433e-01, 1.159279e+00, 5.517373e-01,
1.400000e+00	8.831237e-01, 1.083955e+00, 1.110456e+00, 1.310331e+00, 9.258721e-01, 5.793324e-01, 3.581362e-01, 3.055851e-01, 4.431192e-02, 7.659568e-01, 3.612766e-01, 1.051016e+00, 1.551824e+00, 6.808696e-01, 4.365370e-01, 7.754758e-03, 3.483811e-01, 6.366278e-01, 9.782128e-01, 6.575914e-01,
1.600000e+00	1.158999e+00, 1.138395e+00, 1.203277e+00, 1.284204e+00, 1.152692e+00, 3.978668e-01, 2.049973e-01, 3.410505e-01, 3.160784e-02, 8.443588e-01, 3.122438e-01, 1.229862e+00, 1.767192e+00, 7.516584e-01, 2.889076e-01, 7.345965e-03, 3.020927e-01, 5.566212e-01, 9.079776e-01, 5.446132e-01,
1.800000e+00	1.010611e+00, 1.086654e+00, 9.633534e-01, 1.099879e+00, 9.976525e-01, 2.898656e-01, 1.435263e-01, 3.878089e-01, 2.075884e-02, 9.022073e-01, 2.118929e-01, 1.120762e+00, 1.854511e+00, 8.305880e-01, 2.240012e-01, 7.241821e-03, 3.109662e-01, 6.591092e-01, 6.386103e-01, 7.246343e-01,
2.000000e+00	1.403112e+00, 1.364741e+00, 1.096306e+00, 1.143118e+00, 1.095715e+00, 1.516751e-01, 1.003239e-01, 3.571868e-01, 1.529945e-02, 6.358259e-01, 1.626599e-01, 1.210075e+00, 2.329720e+00, 9.226110e-01, 1.636392e-01, 5.277055e-03, 2.830585e-01, 7.511106e-01, 4.488764e-01, 6.985449e-01,
0.000000e+00	3.516288e+00, 4.061679e-01, 1.504588e+00, 1.947146e+00, 7.699107e-01, 2.267112e+00, 7.321143e-01, 2.913746e+00, 2.697723e+00, 2.203270e+00, 1.789283e+00, 1.934175e+00, 1.797381e+00, 1.486157e+00, 1.273498e+00, 2.892981e+00, 1.145482e+00, 3.180041e+00, 3.066971e+00, 3.927019e-01,
2.000000e-01	2.032950e+00, 3.422994e-01, 1.503166e+00, 1.767698e+00, 5.570381e-01, 1.762002e+00, 5.357654e-01, 2.195119e+00, 2.052153e+00, 1.215438e+00, 1.805487e+00, 1.355241e+00, 1.515921e+00, 1.435658e+00, 1.277034e+00, 2.212079e+00, 6.673130e-01, 1.760876e+00, 1.835947e+00, 2.724438e-01,
4.000000e-01	1.453766e+00, 4.522269e-01, 1.133734e+00, 1.129225e+00, 5.354134e-01, 9.987190e-01, 6.043635e-01, 1.257915e+00, 1.757558e+00, 8.676450e-01, 1.615448e+00, 9.632881e-01, 1.480182e+00, 1.180165e+00, 1.023493e+00, 1.695779e+00, 4.713013e-01, 1.094804e+00, 1.253652e+00, 2.735867e-01,
6.000000e-01	9.582378e-01, 8.127338e-01, 1.110107e+00, 1.410453e+00, 6.034779e-01, 8.024403e-01, 4.982243e-01, 8.756712e-01, 1.358595e+00, 6.192113e-01, 1.341697e+00, 1.077416e+00, 1.621496e+00, 1.253135e+00, 6.647608e-01, 1.563279e+00, 3.664090e-01, 6.289013e-01, 9.309175e-01, 3.343941e-01,
8.000000e-01	1.013194e+00, 1.059143e+00, 1.203990e+00, 1.494419e+00, 8.092362e-01, 6.063958e-01, 4.411323e-01, 7.115445e-01, 1.499399e+00, 7.935544e-01, 1.128082e+00, 8.284045e-01, 1.517001e+00, 1.004344e+00, 6.296945e-01, 1.235418e+00, 2.969183e-01, 6.748322e-01, 5.761034e-01, 4.669974e-01,
1.000000e+00	1.103102e+00, 9.725305e-01, 1.231623e+00, 1.485060e+00, 8.871742e-01, 3.812242e-01, 4.011590e-01, 6.549774e-01, 1.447696e+00, 7.841654e-01, 1.120803e+00, 1.065369e+00, 2.142457e+00, 9.766848e-01, 4.865023e-01, 1.073900e+00, 2.684421e-01, 4.173300e-01, 4.803032e-01, 4.424928e-01,
1.200000e+00	9.718143e-01, 1.125564e+00, 8.618179e-01, 1.135667e+00, 9.382041e-01, 2.523425e-01, 3.145489e-01, 5.567954e-01, 1.425910e+00, 6.794348e-01, 1.178403e+00, 1.127948e+00, 1.689910e+00, 7.799250e-01, 3.999339e-01, 9.695209e-01, 2.285567e-01, 4.167779e-01, 2.980353e-01, 6.154061e-01,
1.400000e+00	1.239836e+00, 1.328541e+00, 1.162336e+00, 1.611118e+00, 9.065726e-01, 1.369786e-01, 2.352038e-01, 4.471227e-01, 9.759504e-01, 5.258745e-01, 7.686701e-01, 1.062084e+00, 2.215922e+00, 1.085534e+00, 3.507513e-01, 7.646688e-01, 1.944687e-01, 6.133272e-01, 2.433013e-01, 5.982169e-01,
1.600000e+00	1.289437e+00, 1.217212e+00, 1.128600e+00, 1.280570e+00, 1.187243e+00, 1.122903e-01, 1.781132e-01, 4.343075e-01, 6.804667e-01, 4.261258e-01, 7.366415e-01, 1.204945e+00, 2.147644e+00, 1.114917e+00, 2.647922e-01, 6.560111e-01, 2.423301e-01, 6.413977e-01, 1.528632e-01, 6.683642e-01,
1.800000e+00	1.209650e+00, 1.139132e+00, 1.085899e+00, 1.241175e+00, 1.083805e+00, 8.334993e-02, 1.376410e-01, 4.516274e-01, 4.415554e-01, 3.058433e-01, 6.201343e-01, 1.074088e+00, 1.965166e+00, 1.109936e+00, 1.968662e-01, 3.978233e-01, 2.455166e-01, 7.524869e-01, 1.007988e-01, 6.475998e-01,
2.000000e+00	1.201362e+00, 1.160307e+00, 1.227510e+00, 1.458887e+00, 1.382201e+00, 5.050318e-02, 1.349389e-01, 5.003745e-01, 4.255016e-01, 1.932585e-01, 4.456804e-01, 1.203278e+00, 1.632135e+00, 1.274120e+00, 1.510196e-01, 2.423308e-01, 2.277631e-01, 7.273432e-01, 7.643102e-02, 7.011502e-01,
0.000000e+00	2.129544e+00, 2.056245e+00, 2.238268e+00, 2.762626e+00, 2.471516e+00, 1.061541e+00, 3.289012e+00, 1.017787e+00, 1.969180e+00, 2.100465e-01, 2.843972e+00, 1.246063e+00, 1.749580e-01, 1.561657e+00, 2.263623e+00, 5.749675e-01, 3.147541e+00, 9.177093e-01, 5.394446e-02, 2.242674e-01,
2.000000e-01	1.854759e+00, 1.377961e+00, 1.548472e+00, 2.547024e+00, 1.658867e+00, 1.274368e+00, 1.616782e+00, 5.260391e-01, 1.341395e+00, 1.603114e-01, 2.238102e+00, 9.624699e-01, 1.280764e-01, 1.620284e+00, 2.280619e+00, 7.292416e-01, 1.929753e+00, 9.147635e-01, 4.822303e-02, 1.453551e-01,
4.000000e-01	1.927759e+00, 1.074580e+00, 9.241424e-01, 2.346907e+00, 1.302787e+00, 1.196711e+00, 1.418078e+00, 3.294071e-01, 1.282497e+00, 7.997716e-02, 1.698092e+00, 6.279704e-01, 1.218108e-01, 1.549764e+00, 2.222244e+00, 7.889494e-01, 1.407104e+00, 9.603820e-01, 3.547083e-01, 6.755769e-02,
6.000000e-01	1.563327e+00, 7.373766e-01, 6.026960e-01, 2.122764e+00, 8.872847e-01, 1.101013e+00, 1.091906e+00, 1.577284e-01, 6.850497e-01, 9.578329e-02, 1.643538e+00, 4.551108e-01, 8.971438e-02, 1.675223e+00, 2.296654e+00, 4.933414e-01, 1.113011e+00, 1.001497e+00, 5.495564e-01, 4.131825e-02,
8.000000e-01	1.138677e+00, 8.033058e-01, 5.919932e-01, 2.037319e+00, 5.745742e-01, 1.100545e+00, 7.902273e-01, 8.948581e-02, 5.771495e-01, 2.757363e-01, 1.128006e+00, 4.647948e-01, 6.737267e-02, 1.329370e+00, 2.020673e+00, 3.832412e-01, 8.891393e-01, 5.803399e-01, 7.873219e-01, 2.840417e-02,
1.000000e+00	1.008942e+00, 8.658081e-01, 8.475154e-01, 2.201506e+00, 3.593928e-01, 1.099716e+00, 6.242970e-01, 5.291357e-02, 3.533379e-01, 4.656964e-01, 8.108316e-01, 7.027811e-01, 6.269329e-02, 1.109732e+00, 1.333431e+00, 2.286381e-01, 7.729477e-01, 3.124557e-01, 8.131283e-01, 2.219826e-02,
1.200000e+00	7.925702e-01, 1.015750e+00, 7.164412e-01, 1.535707e+00, 3.039343e-01, 9.889126e-01, 6.762715e-01, 2.948461e-02, 2.641271e-01, 7.209817e-01, 7.256384e-01, 8.209905e-01, 9.130400e-02, 8.490208e-01, 9.772060e-01, 1.907399e-01, 5.869057e-01, 2.338864e-01, 1.031738e+00, 4.073916e-02,
1.400000e+00	1.008244e+00, 9.407239e-01, 9.783024e-01, 1.881220e+00, 3.802178e-01, 1.226304e+00, 5.463356e-01, 1.791066e-02, 1.791069e-01, 8.249363e-01, 5.691533e-01, 8.346935e-01, 3.357435e-01, 6.634179e-01, 9.120333e-01, 1.140951e-01, 5.790022e-01, 1.921269e-01, 9.377666e-01, 1.304517e-01,
1.600000e+00	8.830548e-01, 9.513170e-01, 9.168021e-01, 1.531346e+00, 5.255030e-01, 1.254772e+00, 4.033601e-01, 1.540382e-02, 1.529146e-01, 8.540529e-01, 3.273613e-01, 9.265360e-01, 6.142902e-01, 7.347931e-01, 7.157931e-01, 6.234457e-02, 4.379194e-01, 1.053483e-01, 1.002048e+00, 2.667922e-01,
1.800000e+00	1.303987e+00, 1.260729e+00, 9.978139e-01, 1.424600e+00, 7.762413e-01, 9.572562e-01, 3.670612e-01, 4.078292e-02, 1.095351e-01, 8.842920e-01, 2.563712e-01, 9.527077e-01, 8.850457e-01, 6.618018e-01, 6.237845e-01, 4.515003e-02, 4.532610e-01, 1.035446e-01, 1.234697e+00, 3.932868e-01,
2.000000e+00	1.011945e+00, 1.225339e+00, 1.123802e+00, 1.683165e+00, 9.216049e-01, 8.380482e-01, 2.879435e-01, 1.649055e-01, 6.903584e-02, 8.055524e-01, 2.482246e-01, 1.128920e+00, 1.085848e+00, 6.774666e-01, 4.874307e-01, 2.784578e-02, 4.068964e-01, 1.384962e-01, 1.034672e+00, 5.710961e-01,
0.000000e+00	1.582944e+00, 2.412928e+00, 2.791699e+00, 1.271904e+00, 7.902829e-01, 1.544613e+00, 2.776161e-01, 2.010631e+00, 1.629589e+00, 2.434659e+00, 3.239152e-01, 8.635974e-01, 1.186629e-01, 3.026695e+00, 2.424565e+00, 1.074133e+00, 2.702568e+00, 5.655640e-01, 6.373684e-01, 3.728809e-01,
2.000000e-01	1.123904e+00, 1.672178e+00, 1.979373e+00, 8.433826e-01, 5.036511e-01, 1.226691e+00, 3.822655e-01, 1.144224e+00, 1.465124e+00, 2.451758e+00, 2.945259e-01, 5.942619e-01, 1.266343e-01, 2.257133e+00, 1.967049e+00, 1.049430e+00, 1.748596e+00, 3.687200e-01, 8.046520e-01, 2.528164e-01,
4.000000e-01	8.160208e-01, 9.679755e-01, 1.713631e+00, 5.510341e-01, 2.791576e-01, 1.375303e+00, 4.281823e-01, 7.241445e-01, 1.311053e+00, 1.888725e+00, 2.903432e-01, 4.943027e-01, 9.211363e-02, 1.929373e+00, 1.519668e+00, 9.950428e-01, 1.253072e+00, 2.703689e-01, 1.075215e+00, 1.019454e-01,
6.000000e-01	5.235892e-01, 8.415066e-01, 1.799660e+00, 5.733309e-01, 2.430635e-01, 1.225254e+00, 4.260606e-01, 4.400760e-01, 7.140611e-01, 1.360385e+00, 3.312337e-01, 4.543159e-01, 1.147363e-01, 1.489498e+00, 1.075562e+00, 8.998808e-01, 9.679087e-01, 1.856411e-01, 1.143792e+00, 9.314881e-02,
8.000000e-01	3.895930e-01, 8.138480e-01, 1.329893e+00, 4.171614e-01, 2.923487e-01, 1.245449e+00, 4.554061e-01, 2.276670e-01, 6.315654e-01, 1.247032e+00, 2.107126e-01, 5.646925e-01, 2.470985e-01, 9.633261e-01, 1.068303e+00, 4.981871e-01, 6.582175e-01, 1.287807e-01, 1.308485e+00, 1.468579e-01,
1.000000e+00	6.845248e-01, 9.305894e-01, 1.468275e+00, 3.482389e-01, 4.712705e-01, 1.323875e+00, 3.830229e-01, 1.598456e-01, 5.286891e-01, 9.393067e-01, 1.890858e-01, 8.564416e-01, 5.005153e-01, 7.325111e-01, 7.160695e-01, 4.227276e-01, 4.940952e-01, 9.002045e-02, 9.795793e-01, 2.818902e-01,
1.200000e+00	7.852130e-01, 1.113756e+00, 9.509878e-01, 4.653064e-01, 6.420176e-01, 1.134623e+00, 3.865559e-01, 1.056695e-01, 3.514058e-01, 1.114353e+00, 1.442039e-01, 8.470712e-01, 8.264476e-01, 4.960142e-01, 6.299676e-01, 2.099348e-01, 3.741786e-01, 6.734660e-02, 9.026176e-01, 3.575128e-01,
1.400000e+00	1.141121e+00, 1.158744e+00, 1.048522e+00, 3.430742e-01, 8.246369e-01, 8.656003e-01, 2.538029e-01, 1.666376e-01, 2.635274e-01, 1.022613e+00, 1.008198e-01, 1.016753e+00, 9.424225e-01, 4.502189e-01, 4.842641e-01, 1.547585e-01, 2.285460e-01, 9.365985e-02, 1.058526e+00, 5.720296e-01,
1.600000e+00	9.863697e-01, 1.261698e+00, 1.058254e+00, 5.076684e-01, 9.198949e-01, 7.368719e-01, 1.805612e-01, 2.967009e-01, 1.709562e-01, 9.352386e-01, 8.704644e-02, 1.325398e+00, 1.479547e+00, 5.485565e-01, 4.417278e-01, 8.996848e-02, 2.543342e-01, 1.624626e-01, 1.074570e+00, 5.905110e-01,
1.800000e+00	9.990425e-01, 1.137514e+00, 8.937900e-01, 5.527910e-01, 1.021790e+00, 4.299690e-01, 1.113008e-01, 3.509988e-01, 1.151680e-01, 1.101815e+00, 5.901670e-02, 1.019188e+00, 1.640657e+00, 7.569025e-01, 3.023065e-01, 6.963402e-02, 2.175024e-01, 3.456495e-01, 1.053557e+00, 6.814658e-01,
2.000000e+00	1.050191e+00, 1.327441e+00, 9.270171e-01, 5.549537e-01, 9.636648e-01, 2.295890e-01, 7.445340e-02, 3.359775e-01, 9.072165e-02, 1.019770e+00, 4.451607e-02, 1.278623e+00, 1.786885e+00, 7.954673e-01, 2.756893e-01, 3.634175e-02, 1.996689e-01, 3.632813e-01, 1.121660e+00, 7.121345e-01,
0.000000e+00	6.471525e-01, 2.922259e+00, 5.485583e-01, 2.001408e+00, 2.028362e+00, 1.803261e+00, 3.857737e-01, 1.190040e+00, 3.309805e-01, 1.316381e+00, 2.032801e+00, 1.198869e+00, 3.007672e+00, 2.713286e+00, 3.371380e-01, 2.841745e+00, 2.636814e+00, 2.515911e+00, 2.039892e+00, 8.726084e-01,
2.000000e-01	4.712212e-01, 1.928341e+00, 9.306065e-01, 1.575651e+00, 2.095582e+00, 1.414258e+00, 3.475518e-01, 1.191394e+00, 4.987344e-01, 8.647317e-01, 1.676768e+00, 7.985324e-01, 2.793982e+00, 1.841226e+00, 3.092246e-01, 1.384774e+00, 1.869349e+00, 1.836021e+00, 1.536355e+00, 8.443419e-01,
4.000000e-01	3.421589e-01, 1.085520e+00, 7.736410e-01, 1.912109e+00, 1.849658e+00, 8.740729e-01, 2.344747e-01, 8.041422e-01, 7.245830e-01, 4.906882e-01, 1.496429e+00, 6.108617e-01, 2.583597e+00, 1.264838e+00, 2.651521e-01, 1.025040e+00, 1.462770e+00, 1.382417e+00, 1.064690e+00, 6.752144e-01,
6.000000e-01	3.805478e-01, 1.174329e+00, 1.001704e+00, 1.653491e+00, 1.508465e+00, 5.843842e-01, 2.358399e-01, 6.508924e-01, 7.482454e-01, 3.425973e-01, 1.252225e+00, 6.664397e-01, 2.896457e+00, 8.050898e-01, 1.931029e-01, 6.093171e-01, 9.761388e-01, 1.416951e+00, 7.582721e-01, 5.901987e-01,
8.000000e-01	7.167900e-01, 1.227415e+00, 1.154225e+00, 1.635290e+00, 1.239438e+00, 3.409652e-01, 1.230447e-01, 5.603541e-01, 4.952030e-01, 2.145242e-01, 9.030022e-01, 1.040300e+00, 3.207296e+00, 7.006589e-01, 1.511298e-01, 4.818528e-01, 8.190929e-01, 1.582809e+00, 5.901817e-01, 7.245723e-01,
1.000000e+00	1.009210e+00, 1.271696e+00, 9.263295e-01, 1.225982e+00, 1.438592e+00, 2.318501e-01, 8.568360e-02, 4.958947e-01, 3.400144e-01, 1.464537e-01, 6.883824e-01, 1.245409e+00, 2.428272e+00, 5.445903e-01, 1.342601e-01, 2.773167e-01, 6.397059e-01, 1.334857e+00, 3.242584e-01, 7.886964e-01,
1.200000e+00	8.529691e-01, 1.311473e+00, 1.010726e+00, 1.468661e+00, 1.108603e+00, 1.748487e-01, 5.139142e-02, 5.083985e-01, 2.185698e-01, 1.006422e-01, 6.196386e-01, 1.071926e+00, 2.786361e+00, 6.303786e-01, 1.011719e-01, 1.685142e-01, 5.988835e-01, 1.327529e+00, 2.415302e-01, 7.312647e-01,
1.400000e+00	1.111549e+00, 1.192628e+00, 8.042315e-01, 1.523763e+00, 1.230307e+00, 1.071168e-01, 3.585206e-02, 5.429897e-01, 1.950564e-01, 5.389687e-02, 4.912012e-01, 1.031181e+00, 2.445033e+00, 6.572504e-01, 7.660777e-02, 1.301000e-01, 3.813020e-01, 1.121367e+00, 1.572184e-01, 6.647776e-01,
1.600000e+00	1.225709e+00, 1.272717e+00, 1.010281e+00, 1.516354e+00, 1.113707e+00, 6.206774e-02, 3.350073e-02, 3.705289e-01, 1.081353e-01, 4.032909e-02, 3.553272e-01, 1.249251e+00, 2.384109e+00, 8.335910e-01, 6.547112e-02, 7.986147e-02, 3.833646e-01, 1.144642e+00, 1.031525e-01, 6.210711e-01,
1.800000e+00	1.266337e+00, 1.226953e+00, 9.758345e-01, 1.230314e+00, 1.179975e+00, 5.250951e-02, 2.912207e-02, 4.324945e-01, 8.794037e-02, 2.737971e-02, 2.633846e-01, 1.487985e+00, 2.710274e+00, 9.157129e-01, 5.113336e-02, 4.699384e-02, 3.058702e-01, 9.431973e-01, 5.525977e-02, 5.361210e-01,
2.000000e+00	1.382525e+00, 1.127300e+00, 9.840606e-01, 1.414083e+00, 1.192522e+00, 2.880518e-02, 3.048620e-02, 4.773243e-01, 4.402786e-02, 1.791955e-02, 1.600598e-01, 1.102674e+00, 2.840942e+00, 1.007221e+00, 4.331274e-02, 3.053604e-02, 3.195737e-01, 8.779682e-01, 4.348766e-02, 7.118123e-01,
0.000000e+00	9.228553e-01, 1.032670e+00, 6.530423e-01, 1.639101e+00, 2.731719e+00, 1.482936e+00, 1.094776e+00, 1.077379e+00, 2.165136e+00, 2.146052e+00, 2.705776e+00, 1.236351e+00, 3.564973e-01, 1.451717e+00, 1.412346e+00, 1.554684e+00, 1.289541e+00, 1.432980e+00, 2.418256e+00, 2.118331e+00,
2.000000e-01	8.644379e-01, 5.897938e-01, 7.931498e-01, 1.212634e+00, 1.977441e+00, 1.482053e+00, 8.099730e-01, 6.179540e-01, 2.238888e+00, 1.595169e+00, 2.485665e+00, 8.102563e-01, 3.044379e-01, 1.147549e+00, 1.266254e+00, 1.308627e+00, 1.070659e+00, 1.358043e+00, 1.662145e+00, 1.425886e+00,
4.000000e-01	6.419439e-01, 6.066463e-01, 7.818219e-01, 1.085450e+00, 1.417196e+00, 1.455500e+00, 7.798606e-01, 3.484585e-01, 1.878051e+00, 1.147544e+00, 2.399221e+00, 8.600174e-01, 2.491822e-01, 8.823253e-01, 1.144272e+00, 1.434645e+00, 7.755670e-01, 1.132317e+00, 9.958912e-01, 8.365115e-01,
6.000000e-01	8.789356e-01, 5.919787e-01, 7.483360e-01, 1.077339e+00, 1.064171e+00, 1.373316e+00, 5.670036e-01, 1.987879e-01, 1.666511e+00, 7.198122e-01, 1.512346e+00, 9.493720e-01, 4.594000e-01, 6.458379e-01, 1.050137e+00, 1.052703e+00, 7.392793e-01, 1.183568e+00, 6.777499e-01, 5.720734e-01,
8.000000e-01	1.056248e+00, 7.085913e-01, 8.373360e-01, 1.134649e+00, 8.876570e-01, 1.382358e+00, 5.161389e-01, 1.260242e-01, 1.355732e+00, 5.881427e-01, 1.480766e+00, 8.865630e-01, 8.018823e-01, 5.570736e-01, 7.523932e-01, 9.317844e-01, 5.755033e-01, 9.444164e-01, 5.095117e-01, 6.249601e-01,
1.000000e+00	1.102352e+00, 8.670850e-01, 8.640543e-01, 1.081398e+00, 1.052668e+00, 1.285730e+00, 4.897659e-01, 1.522921e-01, 8.768342e-01, 3.245103e-01, 1.486509e+00, 1.145356e+00, 1.187630e+00, 7.210373e-01, 6.214879e-01, 9.299053e-01, 6.158104e-01, 7.669875e-01, 4.398692e-01, 6.996659e-01,
1.200000e+00	1.167577e+00, 9.802297e-01, 9.759883e-01, 1.199387e+00, 1.120519e+00, 1.089770e+00, 3.704502e-01, 2.145776e-01, 9.461310e-01, 2.433424e-01, 1.323794e+00, 1.038998e+00, 1.420932e+00, 8.311255e-01, 4.963532e-01, 8.523171e-01, 4.686721e-01, 8.867852e-01, 3.576077e-01, 6.332381e-01,
1.400000e+00	1.259972e+00, 8.335478e-01, 8.191175e-01, 1.489853e+00, 9.463286e-01, 7.631073e-01, 2.595477e-01, 3.258172e-01, 6.828584e-01, 1.849342e-01, 8.171754e-01, 9.292634e-01, 1.297994e+00, 9.857789e-01, 4.220628e-01, 5.966832e-01, 4.709828e-01, 8.668607e-01, 2.810238e-01, 6.456741e-01,
1.600000e+00	1.282940e+00, 1.139836e+00, 8.626164e-01, 1.255444e+00, 1.210270e+00, 6.921523e-01, 2.260133e-01, 3.930482e-01, 5.395894e-01, 1.254762e-01, 6.485724e-01, 9.499071e-01, 1.633724e+00, 1.069773e+00, 3.515238e-01, 4.055187e-01, 4.020095e-01, 8.051747e-01, 1.607881e-01, 7.510260e-01,
1.800000e+00	1.474371e+00, 1.301949e+00, 1.046336e+00, 1.331974e+00, 1.179697e+00, 4.294415e-01, 2.073599e-01, 4.119600e-01, 3.140578e-01, 1.095836e-01, 6.285674e-01, 1.010378e+00, 1.936643e+00, 1.331552e+00, 2.900234e-01, 2.183466e-01, 3.495380e-01, 8.955436e-01, 1.574996e-01, 6.996267e-01,
2.000000e+00	1.260281e+00, 1.161707e+00, 9.654217e-01, 1.294187e+00, 1.009358e+00, 2.630919e-01, 2.026828e-01, 5.057847e-01, 2.738159e-01, 8.055929e-02, 3.684683e-01, 7.506927e-01, 2.032165e+00, 1.286298e+00, 1.964266e-01, 1.619181e-01, 3.405475e-01, 1.003493e+00, 8.909606e-02, 6.362428e-01,
0.000000e+00	1.998610e+00, 3.102986e+00, 1.873906e+00, 7.605538e-01, 2.232861e+00, 2.186705e+00, 1.195835e+00, 1.456840e+00, 2.445679e+00, 6.819453e-01, 1.907898e+00, 9.418777e-01, 2.180684e+00, 5.114959e-01, 1.042667e+00, 2.965650e-01, 1.001579e+00, 1.437174e+00, 5.424669e-01, 2.329427e+00,
2.000000e-01	1.517910e+00, 1.792115e+00, 1.454448e+00, 8.311348e-01, 1.290296e+00, 1.524605e+00, 9.086954e-01, 9.336590e-01, 2.009688e+00, 4.482900e-01, 1.524685e+00, 6.428923e-01, 1.884550e+00, 7.082629e-01, 1.482894e+00, 6.753889e-01, 7.874586e-01, 1.438391e+00, 3.661843e-01, 1.359545e+00,
4.000000e-01	1.285058e+00, 1.292806e+00, 1.120031e+00, 8.838242e-01, 1.130044e+00, 8.153568e-01, 5.098718e-01, 7.880574e-01, 1.539011e+00, 2.750977e-01, 1.516116e+00, 5.297303e-01, 1.532520e+00, 1.138327e+00, 1.082884e+00, 6.521372e-01, 4.878167e-01, 1.212712e+00, 2.073426e-01, 1.132515e+00,
6.000000e-01	1.530102e+00, 1.475576e+00, 1.172488e+00, 9.044916e-01, 1.044033e+00, 1.021285e+00, 3.841537e-01, 6.775101e-01, 1.251435e+00, 1.778583e-01, 1.301423e+00, 5.305027e-01, 1.676039e+00, 1.039720e+00, 8.865636e-01, 7.208146e-01, 4.145091e-01, 1.127448e+00, 1.033813e-01, 8.122367e-01,
8.000000e-01	1.521573e+00, 1.297383e+00, 1.093103e+00, 1.102853e+00, 1.115597e+00, 8.705981e-01, 3.086387e-01, 5.718880e-01, 9.707088e-01, 1.321157e-01, 8.435514e-01, 4.299408e-01, 1.307483e+00, 1.120060e+00, 6.635074e-01, 7.332293e-01, 3.918607e-01, 7.855539e-01, 1.145227e-01, 7.357715e-01,
1.000000e+00	1.320703e+00, 1.544567e+00, 1.182136e+00, 1.352567e+00, 1.095209e+00, 5.149976e-01, 3.309629e-01, 5.818981e-01, 5.386025e-01, 8.815161e-02, 6.258733e-01, 5.707940e-01, 2.059697e+00, 1.196769e+00, 4.680551e-01, 4.968261e-01, 3.102534e-01, 8.526349e-01, 7.967345e-02, 6.186941e-01,
1.200000e+00	1.231949e+00, 1.231729e+00, 1.027946e+00, 1.112857e+00, 1.178961e+00, 4.446956e-01, 2.795196e-01, 4.800454e-01, 4.374800e-01, 5.437288e-02, 6.482927e-01, 7.021707e-01, 2.007670e+00, 1.103116e+00, 4.450741e-01, 3.377305e-01, 2.593778e-01, 8.894742e-01, 4.895570e-02, 7.633963e-01,
1.400000e+00	1.458940e+00, 1.467576e+00, 1.020156e+00, 1.295427e+00, 1.214849e+00, 2.557329e-01, 2.365058e-01, 4.611995e-01, 3.148656e-01, 4.604429e-02, 3.709933e-01, 9.945891e-01, 2.296253e+00, 1.327792e+00, 3.196045e-01, 1.852678e-01, 2.273396e-01, 8.101311e-01, 5.121968e-02, 6.677953e-01,
1.600000e+00	1.248928e+00, 1.278520e+00, 8.927859e-01, 1.536493e+00, 9.450686e-01, 1.513807e-01, 2.231628e-01, 4.900722e-01, 1.985973e-01, 3.198403e-02, 3.085405e-01, 8.337329e-01, 2.305942e+00, 1.034551e+00, 2.467327e-01, 1.308154e-01, 2.463738e-01, 8.274794e-01, 3.416421e-02, 6.121173e-01,
1.800000e+00	1.328614e+00, 1.411380e+00, 1.070532e+00, 1.498109e+00, 1.191348e+00, 1.131087e-01, 2.245733e-01, 3.864107e-01, 1.186420e-01, 2.690006e-02, 2.766407e-01, 8.849750e-01, 2.188262e+00, 1.240461e+00, 2.160861e-01, 7.964657e-02, 2.469795e-01, 7.446026e-01, 2.161797e-02, 7.002602e-01,
2.000000e+00	1.329961e+00, 1.180264e+00, 9.128613e-01, 1.118724e+00, 1.209305e+00, 6.879596e-02, 1.604819e-01, 4.700392e-01, 1.287904e-01, 1.888647e-02, 1.714110e-01, 9.274620e-01, 2.438929e+00, 1.262203e+00, 1.576239e-01, 4.597026e-02, 2.143435e-01, 1.007805e+00, 1.854585e-02, 7.698498e-01,
0.000000e+00	1.833555e+00, 2.568257e+00, 4.201098e-01, 2.072775e+00, 1.090307e+00, 3.430521e-01, 7.614536e-01, 8.004413e-01, 2.152696e+00, 8.699027e-01, 6.114305e-01, 2.628460e-01, 3.436515e+00, 1.292609e+00, 2.479709e+00, 1.410146e+00, 1.787919e+00, 3.389527e+00, 1.323460e+00, 1.130096e+00,
2.000000e-01	1.509290e+00, 1.777165e+00, 6.567950e-01, 2.175579e+00, 9.461522e-01, 3.163170e-01, 7.669651e-01, 7.753937e-01, 1.780474e+00, 6.309242e-01, 6.009898e-01, 2.511413e-01, 2.187920e+00, 1.444707e+00, 2.198844e+00, 1.063119e+00, 1.417256e+00, 1.966531e+00, 1.004000e+00, 6.297826e-01,
4.000000e-01	9.448199e-01, 1.652205e+00, 7.663528e-01, 1.559436e+00, 4.311164e-01, 1.954127e-01, 6.857031e-01, 6.167533e-01, 1.386652e+00, 3.789963e-01, 6.034100e-01, 3.205680e-01, 2.206920e+00, 1.218308e+00, 1.468437e+00, 1.124872e+00, 1.163612e+00, 1.197633e+00, 6.126505e-01, 3.938284e-01,
6.000000e-01	9.555853e-01, 1.369451e+00, 7.744043e-01, 1.854517e+00, 3.355443e-01, 1.115468e-01, 6.408809e-01, 5.297816e-01, 1.463310e+00, 2.568946e-01, 6.220252e-01, 6.011039e-01, 1.330510e+00, 1.325494e+00, 1.415797e+00, 9.663278e-01, 7.423337e-01, 7.902414e-01, 7.388658e-01, 2.533765e-01,
8.000000e-01	1.078091e+00, 1.432075e+00, 9.559738e-01, 1.747988e+00, 3.207112e-01, 1.343414e-01, 4.553840e-01, 4.777670e-01, 1.198734e+00, 3.486130e-01, 5.342190e-01, 6.983282e-01, 1.323834e+00, 1.040857e+00, 1.089340e+00, 8.599913e-01, 7.068690e-01, 4.584030e-01, 7.483935e-01, 1.903399e-01,
1.000000e+00	9.164696e-01, 1.356768e+00, 9.202631e-01, 1.510462e+00, 4.686009e-01, 1.383353e-01, 4.749819e-01, 5.217212e-01, 7.399542e-01, 6.991443e-01, 5.126284e-01, 9.711274e-01, 1.193246e+00, 9.747575e-01, 1.036228e+00, 7.071829e-01, 6.378937e-01, 3.511192e-01, 9.061276e-01, 2.659600e-01,
1.200000e+00	1.057299e+00, 1.396253e+00, 1.027801e+00, 1.685765e+00, 6.075823e-01, 1.401868e-01, 2.882628e-01, 4.424448e-01, 6.864110e-01, 7.286962e-01, 3.680863e-01, 1.262198e+00, 1.658617e+00, 8.628533e-01, 5.952034e-01, 6.408541e-01, 4.993839e-01, 1.915104e-01, 9.527744e-01, 3.971579e-01,
1.400000e+00	1.041514e+00, 1.270902e+00, 1.131613e+00, 1.264455e+00, 7.437099e-01, 7.679387e-02, 2.399271e-01, 4.364435e-01, 4.331469e-01, 8.793499e-01, 2.680349e-01, 1.175807e+00, 1.548657e+00, 7.863824e-01, 6.127107e-01, 3.696474e-01, 5.074515e-01, 2.250259e-01, 1.116930e+00, 5.079884e-01,
1.600000e+00	1.075207e+00, 1.299313e+00, 1.044648e+00, 1.515574e+00, 9.478150e-01, 5.904190e-02, 1.567668e-01, 4.054857e-01, 3.282882e-01, 7.300956e-01, 1.993275e-01, 1.304681e+00, 1.633211e+00, 7.549686e-01, 3.456032e-01, 1.939552e-01, 3.846588e-01, 2.160741e-01, 8.813438e-01, 5.418622e-01,
1.800000e+00	1.196387e+00, 1.489015e+00, 8.635584e-01, 1.212415e+00, 1.100951e+00, 3.411230e-02, 1.313180e-01, 3.795900e-01, 2.459375e-01, 9.447698e-01, 1.945246e-01, 1.145608e+00, 2.118165e+00, 7.995832e-01, 3.274386e-01, 1.251860e-01, 3.800656e-01, 2.875784e-01, 1.263382e+00, 7.151420e-01,
2.000000e+00	1.013463e+00, 1.324137e+00, 9.691153e-01, 1.338030e+00, 1.001966e+00, 2.680871e-02, 8.098558e-02, 5.046398e-01, 1.316091e-01, 9.233393e-01, 1.265539e-01, 1.478643e+00, 1.945525e+00, 6.359086e-01, 3.002267e-01, 8.123346e-02, 3.649097e-01, 4.709394e-01, 9.338137e-01, 6.408145e-01,
0.000000e+00	2.914397e+00, 2.687448e+00, 2.501915e+00, 2.285769e+00, 4.336767e-01, 9.480258e-01, 1.404343e-01, 2.508406e+00, 2.272317e+00, 2.814312e-01, 4.020605e-01, 2.800518e-01, 3.408011e+00, 2.615664e+00, 3.354619e-01, 4.844785e-01, 2.617603e+00, 2.945163e+00, 1.745982e+00, 1.255123e+00,
2.000000e-01	1.587979e+00, 1.658835e+00, 2.068282e+00, 1.867926e+00, 7.134156e-01, 7.935934e-01, 2.515139e-01, 1.644482e+00, 1.767316e+00, 1.950858e-01, 3.819900e-01, 1.910276e-01, 2.752794e+00, 2.220559e+00, 3.244279e-01, 8.043225e-01, 1.740084e+00, 1.909310e+00, 1.346830e+00, 8.764729e-01,
4.000000e-01	1.127112e+00, 1.732763e+00, 1.757296e+00, 2.003707e+00, 8.677476e-01, 4.806616e-01, 2.926993e-01, 1.121576e+00, 1.264443e+00, 1.284478e-01, 2.458344e-01, 1.481784e-01, 2.545802e+00, 1.987103e+00, 2.707124e-01, 9.414596e-01, 1.096270e+00, 1.239313e+00, 7.990008e-01, 1.099923e+00,
6.000000e-01	1.001365e+00, 1.396668e+00, 1.516167e+00, 2.089443e+00, 1.130851e+00, 3.636433e-01, 3.639101e-01, 8.575070e-01, 8.698963e-01, 1.176552e-01, 2.227194e-01, 1.896681e-01, 3.067766e+00, 1.809039e+00, 1.805752e-01, 6.268954e-01, 7.746138e-01, 1.011951e+00, 5.668452e-01, 8.488437e-01,
8.000000e-01	8.078854e-01, 1.453163e+00, 1.410566e+00, 1.522056e+00, 1.156815e+00, 2.163160e-01, 2.110274e-01, 7.180973e-01, 6.279138e-01, 1.093676e-01, 1.753343e-01, 4.880839e-01, 2.604459e+00, 1.491899e+00, 1.491157e-01, 4.769264e-01, 5.454226e-01, 7.118685e-01, 4.452006e-01, 8.584113e-01,
1.000000e+00	1.080963e+00, 1.240867e+00, 1.259257e+00, 1.526449e+00, 1.303359e+00, 1.695015e-01, 1.575685e-01, 4.458314e-01, 4.802073e-01, 9.353037e-02, 1.314991e-01, 7.457068e-01, 2.973131e+00, 1.054393e+00, 1.393441e-01, 3.523965e-01, 4.163476e-01, 8.526239e-01, 2.750586e-01, 8.262963e-01,
1.200000e+00	1.142657e+00, 1.501802e+00, 1.162548e+00, 1.608076e+00, 1.357789e+00, 1.135034e-01, 8.384317e-02, 5.539864e-01, 3.352383e-01, 7.142685e-02, 1.042295e-01, 7.755536e-01, 2.663042e+00, 9.234408e-01, 1.208903e-01, 2.079943e-01, 3.454348e-01, 9.100310e-01, 1.735091e-01, 7.666846e-01,
1.400000e+00	1.406888e+00, 1.382196e+00, 1.026276e+00, 1.788272e+00, 1.016308e+00, 7.466376e-02, 5.864687e-02, 5.185181e-01, 1.890647e-01, 6.734366e-02, 8.228108e-02, 1.092774e+00, 2.163480e+00, 1.039464e+00, 8.896983e-02, 1.323855e-01, 2.754870e-01, 8.084952e-01, 1.117206e-01, 7.048095e-01,
1.600000e+00	1.257434e+00, 1.098663e+00, 9.549910e-01, 1.474916e+00, 1.162783e+00, 4.384500e-02, 6.749142e-02, 4.504557e-01, 1.761318e-01, 4.301557e-02, 6.175634e-02, 1.065684e+00, 2.440637e+00, 1.311902e+00, 5.639822e-02, 8.331661e-02, 2.328325e-01, 9.036803e-01, 9.071138e-02, 7.264822e-01,
1.800000e+00	1.082471e+00, 1.544475e+00, 1.050372e+00, 1.197209e+00, 1.053867e+00, 3.144780e-02, 4.956067e-02, 4.784139e-01, 1.106974e-01, 3.174203e-02, 3.843162e-02, 1.254940e+00, 2.589938e+00, 9.794740e-01, 5.216188e-02, 5.705111e-02, 2.390250e-01, 1.038556e+00, 5.309341e-02, 7.053305e-01,
2.000000e+00	1.436798e+00, 1.400400e+00, 1.057128e+00, 1.583202e+00, 1.151480e+00, 1.986229e-02, 6.304791e-02, 4.719911e-01, 8.125725e-02, 2.454400e-02, 3.365055e-02, 1.242152e+00, 2.726182e+00, 1.202036e+00, 4.309677e-02, 3.860252e-02, 1.754975e-01, 8.239825e-01, 3.422253e-02, 6.689710e-01,
0.000000e+00	1.467956e+00, 2.721655e+00, 1.579528e+00, 2.558955e+00, 4.425448e-01, 2.210416e+00, 3.102245e+00, 1.539543e+00, 1.834455e+00, 1.097730e+00, 1.423071e+00, 5.206950e-01, 2.209398e+00, 1.385394e+00, 3.170588e+00, 2.877421e+00, 1.291984e-01, 3.552188e+00, 1.743622e+00, 2.220952e-01,
2.000000e-01	9.930946e-01, 2.555543e+00, 9.361140e-01, 2.147406e+00, 3.491894e-01, 1.360834e+00, 1.673283e+00, 9.763548e-01, 1.345183e+00, 6.483676e-01, 1.251097e+00, 3.183711e-01, 1.748804e+00, 1.442724e+00, 2.593033e+00, 2.017701e+00, 1.485084e-01, 1.828068e+00, 1.445434e+00, 1.480074e-01,
4.000000e-01	7.876579e-01, 2.057042e+00, 6.619621e-01, 1.945774e+00, 2.040205e-01, 8.382683e-01, 1.284486e+00, 8.175574e-01, 1.464658e+00, 4.197558e-01, 1.020979e+00, 2.129503e-01, 1.408536e+00, 1.135590e+00, 2.865786e+00, 1.741324e+00, 2.801083e-01, 1.231659e+00, 8.092705e-01, 9.058997e-02,
6.000000e-01	9.764163e-01, 1.446666e+00, 4.524365e-01, 2.018305e+00, 1.321647e-01, 8.166942e-01, 1.046230e+00, 6.158682e-01, 1.416076e+00, 3.765318e-01, 1.065182e+00, 3.159028e-01, 1.134966e+00, 8.557295e-01, 2.293540e+00, 1.345639e+00, 3.465508e-01, 7.675469e-01, 7.031015e-01, 4.987560e-02,
8.000000e-01	9.830139e-01, 1.911125e+00, 5.031101e-01, 1.652275e+00, 8.429734e-02, 8.201020e-01, 7.768926e-01, 3.872220e-01, 1.288403e+00, 5.211944e-01, 1.185231e+00, 6.286659e-01, 9.832540e-01, 8.197074e-01, 2.225396e+00, 1.194622e+00, 4.887920e-01, 4.885214e-01, 1.055483e+00, 2.867513e-02,
1.000000e+00	1.062100e+00, 1.323258e+00, 7.699530e-01, 1.615899e+00, 5.505453e-02, 9.163288e-01, 6.210878e-01, 2.831133e-01, 1.117943e+00, 6.633737e-01, 1.202191e+00, 7.653371e-01, 5.781471e-01, 8.505302e-01, 1.727443e+00, 9.567858e-01, 4.793815e-01, 3.145745e-01, 1.084466e+00, 1.661388e-02,
1.200000e+00	1.098197e+00, 1.300553e+00, 9.043963e-01, 1.506613e+00, 6.336146e-02, 8.944717e-01, 6.170259e-01, 1.925529e-01, 9.710287e-01, 7.499008e-01, 9.368769e-01, 7.456530e-01, 5.187493e-01, 9.692117e-01, 1.312931e+00, 8.857394e-01, 3.380109e-01, 2.003363e-01, 9.953796e-01, 1.452444e-02,
1.400000e+00	8.715902e-01, 1.344892e+00, 7.705618e-01, 1.579492e+00, 1.251090e-01, 8.564477e-01, 4.837521e-01, 9.556919e-02, 6.008335e-01, 8.077449e-01, 6.557855e-01, 7.407276e-01, 5.744987e-01, 8.540651e-01, 9.314014e-01, 7.029071e-01, 4.810838e-01, 1.270178e-01, 1.040130e+00, 5.947273e-02,
1.600000e+00	8.592913e-01, 1.581192e+00, 9.426356e-01, 1.505843e+00, 2.996051e-01, 1.013226e+00, 4.394952e-01, 8.068875e-02, 4.745154e-01, 8.442233e-01, 5.261216e-01, 8.638062e-01, 7.642246e-01, 6.268885e-01, 9.456623e-01, 5.047427e-01, 4.699293e-01, 9.797297e-02, 1.210805e+00, 2.117763e-01,
1.800000e+00	1.216640e+00, 1.042105e+00, 7.590076e-01, 1.432861e+00, 5.262898e-01, 9.249021e-01, 3.089789e-01, 9.676868e-02, 4.092763e-01, 7.500539e-01, 4.753250e-01, 7.677752e-01, 9.909539e-01, 6.980976e-01, 5.982142e-01, 2.464868e-01, 3.672861e-01, 6.328134e-02, 1.262397e+00, 3.062961e-01,
2.000000e+00	9.487556e-01, 1.267118e+00, 1.043209e+00, 1.289003e+00, 7.088624e-01, 5.488890e-01, 2.346624e-01, 1.818420e-01, 2.648728e-01, 1.002029e+00, 3.345964e-01, 1.129219e+00, 1.071547e+00, 7.203626e-01, 6.310689e-01, 1.848518e-01, 3.467721e-01, 7.812445e-02, 1.283170e+00, 5.327635e-01,
0.000000e+00	3.391536e-01, 2.967217e+00, 1.818300e+00, 2.613657e+00, 3.996749e-01, 8.859268e-01, 8.746583e-01, 7.170120e-01, 9.655483e-01, 2.736350e+00, 1.128656e+00, 2.676581e-01, 2.676936e+00, 1.318564e+00, 2.506653e+00, 3.719614e-01, 2.717656e+00, 2.071507e+00, 9.640852e-01, 1.684282e+00,
2.000000e-01	5.228020e-01, 1.931937e+00, 1.895700e+00, 1.604415e+00, 2.770421e-01, 7.301646e-01, 7.950570e-01, 5.718068e-01, 6.586178e-01, 1.846942e+00, 1.014005e+00, 1.957143e-01, 2.356921e+00, 8.794950e-01, 2.302851e+00, 3.660627e-01, 1.467994e+00, 1.411449e+00, 6.023208e-01, 7.416448e-01,
4.000000e-01	7.012266e-01, 1.978072e+00, 1.404013e+00, 1.213391e+00, 1.727688e-01, 4.594896e-01, 6.066049e-01, 5.629155e-01, 4.274886e-01, 9.453813e-01, 9.675164e-01, 5.112508e-01, 2.242721e+00, 6.721170e-01, 1.739870e+00, 2.390162e-01, 1.048782e+00, 7.601532e-01, 4.686106e-01, 6.005280e-01,
6.000000e-01	1.060029e+00, 1.470285e+00, 1.444304e+00, 1.622212e+00, 1.390697e-01, 3.570201e-01, 5.012514e-01, 4.952146e-01, 3.584391e-01, 8.273619e-01, 6.078291e-01, 7.968499e-01, 1.714384e+00, 6.165271e-01, 1.380631e+00, 1.719993e-01, 7.235476e-01, 5.121392e-01, 6.931496e-01, 4.058250e-01,
8.000000e-01	8.231040e-01, 1.403107e+00, 1.210422e+00, 1.432380e+00, 1.859051e-01, 2.914724e-01, 3.877028e-01, 4.339284e-01, 2.591655e-01, 8.392815e-01, 5.118450e-01, 1.045422e+00, 1.378790e+00, 6.636888e-01, 1.216097e+00, 1.146046e-01, 4.773283e-01, 3.355900e-01, 8.210023e-01, 3.240687e-01,
1.000000e+00	1.294671e+00, 1.590628e+00, 1.332991e+00, 1.247744e+00, 3.067177e-01, 1.985088e-01, 3.522993e-01, 4.886692e-01, 1.904863e-01, 8.915719e-01, 3.841677e-01, 1.151503e+00, 1.560249e+00, 7.522215e-01, 8.228171e-01, 6.334242e-02, 3.866747e-01, 2.094079e-01, 1.048631e+00, 3.704137e-01,
1.200000e+00	1.221371e+00, 1.234478e+00, 1.096632e+00, 1.204399e+00, 7.652275e-01, 1.243568e-01, 2.587258e-01, 3.847038e-01, 1.492170e-01, 9.501365e-01, 3.087896e-01, 1.158393e+00, 1.549477e+00, 8.621706e-01, 7.110738e-01, 3.557713e-02, 2.922136e-01, 1.756640e-01, 1.211613e+00, 4.391653e-01,
1.400000e+00	1.108625e+00, 1.135400e+00, 1.072073e+00, 1.102891e+00, 8.952762e-01, 1.134561e-01, 2.336494e-01, 5.162223e-01, 1.018623e-01, 1.037820e+00, 2.700068e-01, 1.295344e+00, 1.641334e+00, 7.955652e-01, 4.588251e-01, 3.168965e-02, 2.685544e-01, 1.635001e-01, 1.136774e+00, 5.603002e-01,
1.600000e+00	9.065630e-01, 1.450906e+00, 9.560583e-01, 1.328770e+00, 8.431637e-01, 7.502859e-02, 1.782039e-01, 4.488910e-01, 7.210714e-02, 1.017883e+00, 1.787169e-01, 1.285640e+00, 2.029984e+00, 9.961560e-01, 4.692517e-01, 2.362410e-02, 2.211502e-01, 2.140802e-01, 1.189002e+00, 6.894694e-01,
1.800000e+00	9.758001e-01, 1.324978e+00, 1.177237e+00, 1.095726e+00, 9.743831e-01, 4.383419e-02, 1.302318e-01, 3.681783e-01, 5.066117e-02, 9.709574e-01, 1.496238e-01, 1.250927e+00, 2.258491e+00, 6.560521e-01, 3.411146e-01, 1.574029e-02, 2.315623e-01, 3.302551e-01, 9.454701e-01, 6.806759e-01,
2.000000e+00	1.067639e+00, 1.531146e+00, 1.120635e+00, 1.001003e+00, 9.692190e-01, 3.167358e-02, 7.567299e-02, 4.656713e-01, 3.123422e-02, 8.975173e-01, 1.068045e-01, 1.419674e+00, 1.904357e+00, 8.401378e-01, 2.737539e-01, 1.208778e-02, 2.042993e-01, 3.860265e-01, 8.778970e-01, 7.458315e-01,
0.000000e+00	2.965522e+00, 2.729628e+00, 3.100827e+00, 2.145723e+00, 3.638068e-01, 1.355808e+00, 1.150339e+00, 1.416304e+00, 2.321537e+00, 2.186007e-01, 5.039563e-01, 9.667902e-01, 2.277929e+00, 8.641065e-01, 9.494168e-01, 1.235993e+00, 1.057984e+00, 1.068418e+00, 1.929337e+00, 2.289178e-01,
2.000000e-01	1.985083e+00, 2.180248e+00, 1.989070e+00, 2.530555e+00, 4.592056e-01, 7.200656e-01, 8.488134e-01, 9.153020e-01, 1.881869e+00, 4.549482e-01, 4.591248e-01, 6.753251e-01, 1.983095e+00, 1.026945e+00, 8.945950e-01, 1.301636e+00, 6.717543e-01, 7.356216e-01, 1.733061e+00, 3.740985e-01,
4.000000e-01	1.404518e+00, 1.731194e+00, 1.886510e+00, 2.172533e+00, 6.577793e-01, 5.882650e-01, 4.667723e-01, 6.937397e-01, 2.091828e+00, 6.887704e-01, 5.703416e-01, 3.170196e-01, 1.996063e+00, 1.234841e+00, 6.386419e-01, 1.126951e+00, 3.861926e-01, 3.641146e-01, 1.327087e+00, 3.922203e-01,
6.000000e-01	9.337332e-01, 1.802312e+00, 1.616990e+00, 1.652634e+00, 7.334798e-01, 2.911421e-01, 3.193096e-01, 6.349055e-01, 1.547675e+00, 7.862513e-01, 5.095392e-01, 6.310182e-01, 1.960419e+00, 1.024652e+00, 6.269504e-01, 1.129823e+00, 3.241277e-01, 3.634770e-01, 1.319974e+00, 5.097098e-01,
8.000000e-01	9.704995e-01, 1.646276e+00, 1.495526e+00, 1.597457e+00, 8.666237e-01, 2.353574e-01, 1.736992e-01, 6.094073e-01, 1.001467e+00, 6.595458e-01, 7.205614e-01, 7.969935e-01, 1.850125e+00, 7.084490e-01, 4.480588e-01, 9.629255e-01, 2.553145e-01, 3.646220e-01, 8.009012e-01, 6.484148e-01,
1.000000e+00	9.717103e-01, 1.684963e+00, 9.919032e-01, 1.690790e+00, 1.016010e+00, 1.570237e-01, 1.465565e-01, 5.092346e-01, 9.345575e-01, 7.453438e-01, 5.937051e-01, 9.580375e-01, 1.869896e+00, 9.277489e-01, 3.498320e-01, 9.752738e-01, 1.952679e-01, 4.503642e-01, 5.457246e-01, 7.332369e-01,
1.200000e+00	1.151348e+00, 1.399365e+00, 1.251897e+00, 1.815167e+00, 9.551340e-01, 1.171731e-01, 7.853228e-02, 4.215480e-01, 8.037375e-01, 7.231670e-01, 5.685279e-01, 9.597992e-01, 2.209666e+00, 8.652733e-01, 3.382614e-01, 6.906657e-01, 1.490266e-01, 4.218438e-01, 3.285339e-01, 6.921509e-01,
1.400000e+00	1.131213e+00, 1.475150e+00, 1.195837e+00, 1.193986e+00, 1.227885e+00, 6.740900e-02, 6.622508e-02, 4.915958e-01, 6.504852e-01, 5.068638e-01, 3.645599e-01, 1.079191e+00, 2.655006e+00, 8.569098e-01, 2.377727e-01, 3.745357e-01, 1.483763e-01, 5.273753e-01, 2.681037e-01, 6.444733e-01,
1.600000e+00	1.332774e+00, 1.274595e+00, 1.043303e+00, 1.666044e+00, 1.148463e+00, 5.089682e-02, 4.999894e-02, 4.579024e-01, 3.532338e-01, 3.935884e-01, 2.527206e-01, 1.212285e+00, 1.901894e+00, 9.958113e-01, 1.931724e-01, 3.229711e-01, 1.523853e-01, 6.712069e-01, 1.750481e-01, 8.361196e-01,
1.800000e+00	1.400918e+00, 1.632804e+00, 1.012221e+00, 1.512300e+00, 1.258901e+00, 3.477370e-02, 6.136170e-02, 4.403439e-01, 2.471738e-01, 2.994988e-01, 1.842092e-01, 1.263078e+00, 2.497749e+00, 1.064478e+00, 1.437721e-01, 1.797647e-01, 1.966762e-01, 6.591967e-01, 1.169296e-01, 7.360908e-01,
2.000000e+00	1.378653e+00, 1.111194e+00, 9.895760e-01, 1.509258e+00, 1.251411e+00, 1.997225e-02, 5.566891e-02, 4.888835e-01, 1.993112e-01, 2.198533e-01, 1.570367e-01, 1.164697e+00, 2.228191e+00, 9.156219e-01, 1.241869e-01, 1.287910e-01, 2.018068e-01, 8.070195e-01, 8.232164e-02, 7.770900e-01,
0.000000e+00	2.518365e+00, 1.614447e+00, 1.104114e+00, 2.942434e+00, 1.356783e-01, 4.079834e-02, 1.494874e+00, 1.674867e+00, 7.168218e-01, 1.488279e+00, 1.949841e+00, 2.301390e+00, 3.280828e-01, 2.149195e+00, 1.606813e+00, 2.449032e+00, 6.341739e-01, 5.258004e-01, 1.214539e+00, 2.946990e+00,
2.000000e-01	1.896863e+00, 1.363262e+00, 7.717628e-01, 1.748189e+00, 7.432260e-02, 3.711967e-01, 1.152937e+00, 5.496639e-01, 7.817165e-01, 1.368635e+00, 1.406031e+00, 1.795086e+00, 2.887185e-01, 2.519112e+00, 1.859232e+00, 1.639638e+00, 5.225983e-01, 4.379131e-01, 1.363733e+00, 2.023040e+00,
4.000000e-01	1.351664e+00, 1.302589e+00, 6.166993e-01, 1.807258e+00, 5.359439e-02, 5.485439e-01, 9.129730e-01, 3.697045e-01, 8.290255e-01, 1.023458e+00, 1.022781e+00, 1.278726e+00, 2.346409e-01, 1.938591e+00, 1.997885e+00, 1.216183e+00, 4.383405e-01, 2.647938e-01, 1.354498e+00, 1.228376e+00,
6.000000e-01	8.107898e-01, 1.257787e+00, 7.007292e-01, 1.459384e+00, 4.009762e-02, 6.713885e-01, 6.536037e-01, 2.518667e-01, 7.654573e-01, 1.018227e+00, 6.351759e-01, 7.166034e-01, 1.822993e-01, 1.543458e+00, 1.691020e+00, 7.568041e-01, 4.467591e-01, 1.719723e-01, 1.100409e+00, 6.401926e-01,
8.000000e-01	5.182852e-01, 1.344407e+00, 8.766961e-01, 1.462676e+00, 6.501268e-02, 9.432066e-01, 6.725480e-01, 1.554510e-01, 5.123478e-01, 1.095524e+00, 6.504152e-01, 7.074961e-01, 2.081683e-01, 1.175656e+00, 1.190039e+00, 5.347306e-01, 4.978320e-01, 1.221027e-01, 1.259207e+00, 3.393678e-01,
1.000000e+00	4.802974e-01, 1.368052e+00, 9.739055e-01, 1.246156e+00, 1.912493e-01, 1.145105e+00, 5.952920e-01, 9.761213e-02, 4.696050e-01, 1.034502e+00, 4.485815e-01, 7.576364e-01, 4.085992e-01, 8.727126e-01, 8.742331e-01, 3.968498e-01, 4.063657e-01, 7.821720e-02, 1.052960e+00, 3.227791e-01,
1.200000e+00	6.993766e-01, 1.278217e+00, 9.814726e-01, 9.810400e-01, 3.731695e-01, 9.544118e-01, 3.811597e-01, 4.949573e-02, 2.914056e-01, 9.162709e-01, 3.448624e-01, 7.518998e-01, 5.407952e-01, 4.840835e-01, 7.445385e-01, 2.126455e-01, 4.645557e-01, 5.186164e-02, 1.144804e+00, 3.526559e-01,
1.400000e+00	9.266878e-01, 1.183722e+00, 1.079206e+00, 1.211139e+00, 5.975834e-01, 8.889986e-01, 2.930312e-01, 7.056411e-02, 1.886550e-01, 9.307562e-01, 3.273477e-01, 1.018391e+00, 1.011450e+00, 3.737210e-01, 6.106517e-01, 1.230624e-01, 3.791139e-01, 4.883282e-02, 1.323322e+00, 5.379244e-01,
1.600000e+00	1.026623e+00, 1.145675e+00, 9.678085e-01, 1.208548e+00, 9.185028e-01, 6.771998e-01, 1.487574e-01, 1.916768e-01, 1.369059e-01, 9.624002e-01, 1.994906e-01, 1.094614e+00, 1.147022e+00, 4.813235e-01, 5.376575e-01, 8.987226e-02, 3.346375e-01, 7.674628e-02, 1.376373e+00, 5.419974e-01,
1.800000e+00	1.069360e+00, 1.048448e+00, 9.407528e-01, 9.328690e-01, 9.069323e-01, 4.815051e-01, 9.280526e-02, 2.819688e-01, 1.121215e-01, 8.787235e-01, 1.358457e-01, 1.284428e+00, 1.289866e+00, 6.430534e-01, 3.807616e-01, 6.205362e-02, 3.212658e-01, 1.661980e-01, 1.079660e+00, 6.636152e-01,
2.000000e+00	1.102305e+00, 1.382517e+00, 8.938514e-01, 1.095198e+00, 1.172534e+00, 3.209802e-01, 7.219220e-02, 3.473731e-01, 8.964991e-02, 8.971112e-01, 1.071312e-01, 1.084826e+00, 1.543345e+00, 7.368744e-01, 2.992133e-01, 3.248685e-02, 3.561785e-01, 2.921317e-01, 1.283094e+00, 6.226363e-01,
0.000000e+00	7.210212e-01, 2.221347e+00, 5.657269e-01, 6.434460e-01, 5.715615e-01, 8.931197e-01, 4.906412e-01, 1.132813e+00, 1.843877e+00, 1.223687e-01, 1.081358e+00, 2.577407e+00, 2.986549e+00, 1.492994e+00, 1.322641e+00, 1.092576e+00, 4.670766e-01, 7.001530e-01, 2.396956e+00, 1.400982e+00,
2.000000e-01	4.952807e-01, 1.721072e+00, 7.247780e-01, 9.933303e-01, 4.687439e-01, 4.685626e-01, 4.399674e-01, 8.597879e-01, 1.432467e+00, 4.233943e-01, 9.221297e-01, 1.436506e+00, 2.459708e+00, 1.272363e+00, 9.016933e-01, 1.208579e+00, 5.553452e-01, 4.054777e-01, 1.444508e+00, 9.079424e-01,
4.000000e-01	4.836026e-01, 1.473660e+00, 8.704862e-01, 8.690828e-01, 6.987556e-01, 3.501537e-01, 2.303579e-01, 6.803729e-01, 1.375306e+00, 6.699335e-01, 1.025716e+00, 1.360345e+00, 2.033300e+00, 6.931649e-01, 7.348814e-01, 1.105105e+00, 4.826147e-01, 3.381112e-01, 8.730753e-01, 7.538432e-01,
6.000000e-01	7.902146e-01, 1.699609e+00, 8.417221e-01, 1.096293e+00, 7.992415e-01, 2.533435e-01, 1.791947e-01, 5.540608e-01, 1.141814e+00, 7.823427e-01, 9.522581e-01, 1.314489e+00, 2.303726e+00, 5.363902e-01, 6.675572e-01, 9.723963e-01, 3.903376e-01, 1.922159e-01, 7.024443e-01, 6.481587e-01,
8.000000e-01	8.767501e-01, 1.658593e+00, 8.728599e-01, 9.040574e-01, 9.493229e-01, 1.563516e-01, 1.201670e-01, 4.596092e-01, 8.846952e-01, 8.150091e-01, 8.678449e-01, 1.108553e+00, 2.073272e+00, 5.337843e-01, 4.378569e-01, 7.495435e-01, 3.931933e-01, 2.598492e-01, 4.908615e-01, 5.729121e-01,
1.000000e+00	1.053145e+00, 1.586527e+00, 1.153229e+00, 1.105923e+00, 9.693791e-01, 1.167568e-01, 7.741523e-02, 4.832632e-01, 6.998612e-01, 7.386234e-01, 6.571109e-01, 1.261036e+00, 2.733672e+00, 5.985590e-01, 4.228761e-01, 6.062850e-01, 3.407303e-01, 3.123505e-01, 2.746929e-01, 7.635028e-01,
1.200000e+00	1.040410e+00, 1.330244e+00, 1.070959e+00, 1.144927e+00, 1.084813e+00, 8.302853e-02, 5.323660e-02, 5.072107e-01, 5.888687e-01, 7.024388e-01, 4.667927e-01, 1.252254e+00, 2.666837e+00, 8.216665e-01, 3.452004e-01, 3.583004e-01, 3.344342e-01, 4.409123e-01, 1.892713e-01, 6.547439e-01,
1.400000e+00	1.483633e+00, 1.705489e+00, 9.645547e-01, 1.103290e+00, 9.854673e-01, 3.717194e-02, 4.425476e-02, 4.065029e-01, 4.140574e-01, 5.796662e-01, 4.787636e-01, 1.384105e+00, 2.121420e+00, 9.595606e-01, 2.329943e-01, 2.793244e-01, 3.268406e-01, 4.328930e-01, 1.474585e-01, 7.152285e-01,
1.600000e+00	1.295256e+00, 1.415071e+00, 8.744417e-01, 1.189470e+00, 1.252828e+00, 3.296010e-02, 4.372456e-02, 4.983594e-01, 2.843963e-01, 4.476638e-01, 2.447014e-01, 1.317094e+00, 2.630541e+00, 9.282273e-01, 2.004738e-01, 1.251570e-01, 3.103090e-01, 7.105714e-01, 1.021623e-01, 6.290401e-01,
1.800000e+00	1.390523e+00, 1.027263e+00, 1.158258e+00, 1.361522e+00, 1.171507e+00, 2.085924e-02, 4.928344e-02, 3.930782e-01, 2.006212e-01, 3.078508e-01, 2.294014e-01, 1.173746e+00, 2.311636e+00, 1.273074e+00, 1.832070e-01, 9.565973e-02, 2.939940e-01, 6.574075e-01, 6.450637e-02, 6.764200e-01,
2.000000e+00	1.092924e+00, 1.354467e+00, 1.115257e+00, 1.532904e+00, 1.075574e+00, 1.163128e-02, 5.319683e-02, 5.240691e-01, 1.153866e-01, 1.998797e-01, 1.740581e-01, 1.187422e+00, 2.350897e+00, 1.247213e+00, 1.336806e-01, 6.399378e-02, 2.277338e-01, 8.557330e-01, 4.621267e-02, 7.272713e-01,
0.000000e+00	1.489587e+00, 1.959590e+00, 9.744481e-01, 2.592699e+00, 1.441235e+00, 2.413844e+00, 1.860881e+00, 3.440831e-01, 3.053974e+00, 1.529482e+00, 1.486348e+00, 7.023985e-01, 1.853497e+00, 4.471490e-02, 1.597872e+00, 1.676467e+00, 1.180915e+00, 7.435093e-01, 2.635498e+00, 2.096597e-02,
2.000000e-01	1.189271e+00, 1.266043e+00, 6.701450e-01, 2.123704e+00, 8.367334e-01, 1.652145e+00, 1.368216e+00, 3.715390e-01, 2.001691e+00, 1.431540e+00, 1.152975e+00, 7.233809e-01, 1.491757e+00, 4.678314e-01, 1.657827e+00, 1.343354e+00, 8.388837e-01, 6.160652e-01, 1.334217e+00, 1.732144e-02,
4.000000e-01	1.134890e+00, 1.179824e+00, 6.967647e-01, 1.969131e+00, 5.968435e-01, 9.553213e-01, 8.683446e-01, 3.547408e-01, 2.153360e+00, 1.137718e+00, 1.182835e+00, 8.930935e-01, 1.242381e+00, 5.634304e-01, 1.659103e+00, 1.383267e+00, 7.790110e-01, 4.843399e-01, 1.522004e+00, 1.208932e-02,
6.000000e-01	9.084748e-01, 1.135664e+00, 7.170605e-01, 1.493389e+00, 4.626506e-01, 8.018398e-01, 6.225366e-01, 3.591984e-01, 1.749469e+00, 1.172279e+00, 9.170598e-01, 8.827866e-01, 9.698553e-01, 6.532812e-01, 1.272855e+00, 9.396590e-01, 6.803947e-01, 2.897645e-01, 1.413627e+00, 2.814648e-02,
8.000000e-01	1.057570e+00, 1.140944e+00, 7.053972e-01, 1.245028e+00, 4.348265e-01, 4.537084e-01, 4.791726e-01, 2.041109e-01, 1.435652e+00, 1.182464e+00, 1.118633e+00, 1.016101e+00, 8.995028e-01, 6.322083e-01, 9.206545e-01, 9.524862e-01, 5.863861e-01, 2.450687e-01, 1.324779e+00, 1.039682e-01,
1.000000e+00	7.861193e-01, 1.104130e+00, 7.911057e-01, 1.320696e+00, 5.034077e-01, 5.643474e-01, 3.382862e-01, 2.179463e-01, 1.275193e+00, 9.776469e-01, 1.151750e+00, 1.032614e+00, 1.104862e+00, 6.378400e-01, 7.882539e-01, 9.651991e-01, 5.829523e-01, 1.517963e-01, 1.280410e+00, 2.224366e-01,
1.200000e+00	9.813666e-01, 1.236046e+00, 8.464438e-01, 1.245761e+00, 7.191609e-01, 3.413381e-01, 2.925870e-01, 2.631088e-01, 1.030166e+00, 9.456051e-01, 8.698876e-01, 1.087084e+00, 1.300506e+00, 6.236540e-01, 6.640625e-01, 9.069451e-01, 4.220426e-01, 1.037236e-01, 1.028542e+00, 4.173627e-01,
1.400000e+00	1.165755e+00, 1.323770e+00, 8.989142e-01, 1.031195e+00, 8.837443e-01, 2.460208e-01, 1.649839e-01, 4.039628e-01, 8.901203e-01, 9.068905e-01, 5.269100e-01, 1.145635e+00, 1.537658e+00, 6.893742e-01, 4.797382e-01, 5.913868e-01, 4.291308e-01, 1.520741e-01, 1.278547e+00, 5.075191e-01,
1.600000e+00	1.016984e+00, 1.424115e+00, 8.320952e-01, 1.081668e+00, 8.964771e-01, 1.678126e-01, 1.314519e-01, 4.023022e-01, 5.412713e-01, 8.824708e-01, 6.266357e-01, 1.033234e+00, 1.454826e+00, 6.711078e-01, 4.075031e-01, 4.184130e-01, 4.304102e-01, 2.421340e-01, 1.245831e+00, 5.590276e-01,
1.800000e+00	8.695338e-01, 1.469583e+00, 1.051929e+00, 8.898192e-01, 1.130745e+00, 1.096082e-01, 9.850203e-02, 3.915638e-01, 3.395674e-01, 8.515653e-01, 3.987857e-01, 1.367659e+00, 1.843857e+00, 7.596418e-01, 2.472762e-01, 2.454291e-01, 3.927369e-01, 3.853917e-01, 8.878654e-01, 5.485074e-01,
2.000000e+00	1.240447e+00, 1.570557e+00, 1.183394e+00, 9.950178e-01, 9.435991e-01, 7.013547e-02, 7.879760e-02, 3.586597e-01, 2.594507e-01, 9.029034e-01, 3.120520e-01, 1.208743e+00, 2.009402e+00, 7.910030e-01, 2.675481e-01, 1.927596e-01, 3.695458e-01, 5.435407e-01, 7.430075e-01, 7.447229e-01,
