# Supplementary material for: Inference of Vohradský's Models of Genetic Networks by Solving Two-Dimensional Function Optimization Problems
Source: PLoS One. 2013 Dec 30;8(12):e83308. doi: 10.1371/journal.pone.0083308 (PMC3875442; doi:10.1371/journal.pone.0083308)
Supplement: Text S2 — Time-series data used in the ‘Inference in noisy environment’ section (compressed by gzip). (GZ) [file pone.0083308.s002.gz › time_series_data/gene20/50sets/tc.dat416]

Time "G0" "G1" "G2" "G3" "G4" "G5" "G6" "G7" "G8" "G9" "G10" "G11" "G12" "G13" "G14" "G15" "G16" "G17" "G18" "G19"
0.000000e+00	6.416834e-01, 1.884365e+00, 1.075005e+00, 7.270539e-01, 2.178951e-01, 1.664295e+00, 2.983499e+00, 4.628387e-01, 9.118230e-01, 2.599347e+00, 2.618496e+00, 2.541724e-01, 5.488488e-01, 5.157827e-01, 4.664187e-01, 2.406389e+00, 6.750176e-01, 2.731719e+00, 1.735020e+00, 2.427025e+00,
2.000000e-01	1.067085e+00, 1.443903e+00, 9.631325e-01, 5.705401e-01, 3.820339e-01, 1.722145e+00, 1.880712e+00, 4.813722e-01, 9.419316e-01, 2.087222e+00, 2.042258e+00, 1.647750e-01, 9.336744e-01, 5.745861e-01, 4.202557e-01, 2.139475e+00, 3.946606e-01, 1.367624e+00, 1.423974e+00, 1.502910e+00,
4.000000e-01	1.385394e+00, 1.002091e+00, 8.747285e-01, 4.063075e-01, 4.737561e-01, 1.420371e+00, 1.417949e+00, 4.374299e-01, 7.723280e-01, 1.475913e+00, 1.577616e+00, 9.231919e-02, 9.824772e-01, 3.560525e-01, 4.490410e-01, 1.395948e+00, 2.193402e-01, 1.442940e+00, 1.176909e+00, 9.859335e-01,
6.000000e-01	1.279858e+00, 8.958416e-01, 8.268001e-01, 2.207947e-01, 5.063890e-01, 1.790829e+00, 9.593343e-01, 3.844136e-01, 8.930499e-01, 9.485161e-01, 1.359317e+00, 6.362488e-02, 8.650468e-01, 3.225066e-01, 5.244600e-01, 1.525255e+00, 1.236302e-01, 8.413043e-01, 1.404232e+00, 7.984773e-01,
8.000000e-01	1.138005e+00, 7.100905e-01, 9.403336e-01, 1.739145e-01, 4.384093e-01, 1.657276e+00, 6.551264e-01, 3.817840e-01, 7.810084e-01, 7.056466e-01, 1.322743e+00, 2.900030e-02, 9.940982e-01, 2.090673e-01, 4.261323e-01, 1.041456e+00, 1.279651e-01, 8.444607e-01, 1.146636e+00, 6.957888e-01,
1.000000e+00	1.497642e+00, 6.461946e-01, 1.013474e+00, 1.000752e-01, 4.165799e-01, 1.125113e+00, 4.515598e-01, 2.617473e-01, 1.001914e+00, 5.276286e-01, 1.465026e+00, 1.802600e-02, 8.762282e-01, 1.241922e-01, 4.378564e-01, 1.039561e+00, 1.883901e-01, 8.973189e-01, 8.539335e-01, 6.548056e-01,
1.200000e+00	1.885551e+00, 6.460191e-01, 9.062623e-01, 6.261627e-02, 3.386280e-01, 1.004313e+00, 2.553032e-01, 4.131518e-01, 8.237740e-01, 3.466621e-01, 1.453837e+00, 9.071995e-03, 7.565751e-01, 1.169663e-01, 3.697308e-01, 6.315117e-01, 3.272177e-01, 1.112729e+00, 7.242088e-01, 7.130223e-01,
1.400000e+00	1.589392e+00, 5.726095e-01, 6.862329e-01, 5.653452e-02, 3.040258e-01, 8.187528e-01, 1.194693e-01, 3.808895e-01, 4.734959e-01, 2.918776e-01, 1.428012e+00, 6.231182e-03, 6.683489e-01, 6.563733e-02, 3.988289e-01, 4.099502e-01, 3.889526e-01, 7.668009e-01, 4.607705e-01, 6.600569e-01,
1.600000e+00	1.841464e+00, 5.728276e-01, 8.281718e-01, 4.053692e-02, 2.385515e-01, 9.646310e-01, 8.202732e-02, 5.898611e-01, 2.860954e-01, 3.368025e-01, 1.480743e+00, 4.052543e-03, 7.385041e-01, 6.322713e-02, 3.578878e-01, 2.566883e-01, 4.858356e-01, 9.498001e-01, 2.303945e-01, 6.439199e-01,
1.800000e+00	1.793101e+00, 5.302128e-01, 8.516749e-01, 3.144142e-02, 2.018609e-01, 1.154493e+00, 4.907896e-02, 5.330628e-01, 2.988315e-01, 3.622726e-01, 1.611842e+00, 2.287184e-03, 7.043787e-01, 5.399374e-02, 3.140874e-01, 1.905050e-01, 5.604813e-01, 8.978957e-01, 1.632824e-01, 6.123954e-01,
2.000000e+00	1.733474e+00, 4.890062e-01, 6.812038e-01, 3.518489e-02, 1.831665e-01, 1.285273e+00, 2.215169e-02, 6.721443e-01, 1.945535e-01, 3.925115e-01, 1.511280e+00, 1.454876e-03, 5.381018e-01, 4.504644e-02, 3.123619e-01, 1.551106e-01, 5.336511e-01, 9.164575e-01, 1.052999e-01, 5.665746e-01,
0.000000e+00	1.962297e+00, 6.829418e-01, 1.376604e+00, 6.206103e-01, 8.230126e-01, 2.195520e+00, 3.212597e+00, 3.013697e+00, 1.922104e+00, 2.041142e+00, 1.628111e+00, 6.734401e-01, 1.569151e+00, 7.348610e-01, 1.050491e+00, 2.090438e+00, 1.341853e+00, 5.255999e-01, 2.748984e-01, 1.209779e+00,
2.000000e-01	1.894483e+00, 4.637393e-01, 1.024212e+00, 1.013915e+00, 6.123142e-01, 2.105255e+00, 1.302234e+00, 2.000529e+00, 1.638704e+00, 1.598320e+00, 1.404760e+00, 4.930033e-01, 1.067494e+00, 7.037728e-01, 1.211079e+00, 1.362310e+00, 9.126608e-01, 7.043477e-01, 5.861375e-01, 7.580472e-01,
4.000000e-01	1.452859e+00, 5.119648e-01, 1.095447e+00, 1.193714e+00, 3.794476e-01, 1.546675e+00, 1.503754e+00, 1.644078e+00, 1.317307e+00, 1.011338e+00, 1.422429e+00, 4.097677e-01, 7.588196e-01, 5.785683e-01, 1.185437e+00, 9.567883e-01, 7.738084e-01, 8.643777e-01, 6.335875e-01, 7.504318e-01,
6.000000e-01	1.638089e+00, 4.301033e-01, 8.493964e-01, 1.132203e+00, 2.470656e-01, 1.265818e+00, 1.149141e+00, 1.575392e+00, 1.246694e+00, 8.930324e-01, 1.304883e+00, 5.091532e-01, 6.696278e-01, 3.858162e-01, 7.528188e-01, 7.158522e-01, 6.452329e-01, 7.666725e-01, 3.927461e-01, 5.466074e-01,
8.000000e-01	1.711124e+00, 5.268209e-01, 9.176026e-01, 1.304501e+00, 2.092985e-01, 1.114557e+00, 7.166629e-01, 1.310671e+00, 1.156549e+00, 8.793759e-01, 1.290665e+00, 4.114828e-01, 5.843629e-01, 3.420648e-01, 7.042540e-01, 5.406300e-01, 6.589443e-01, 8.274169e-01, 2.906416e-01, 6.024271e-01,
1.000000e+00	1.717230e+00, 5.545103e-01, 8.629377e-01, 1.353389e+00, 1.711761e-01, 7.633569e-01, 5.398234e-01, 1.184160e+00, 8.750169e-01, 8.402876e-01, 1.299546e+00, 6.187013e-01, 5.277543e-01, 2.599879e-01, 6.931903e-01, 2.816064e-01, 4.938489e-01, 8.984736e-01, 1.900683e-01, 5.216433e-01,
1.200000e+00	2.079834e+00, 5.024657e-01, 6.151299e-01, 1.175789e+00, 1.893873e-01, 6.832844e-01, 3.917385e-01, 1.034480e+00, 9.033533e-01, 7.124990e-01, 1.282723e+00, 6.366278e-01, 4.767093e-01, 1.775288e-01, 4.479776e-01, 1.819345e-01, 5.786456e-01, 8.256848e-01, 1.194156e-01, 6.032018e-01,
1.400000e+00	1.459260e+00, 4.997867e-01, 5.164478e-01, 1.162446e+00, 1.371238e-01, 4.955421e-01, 2.354792e-01, 9.421555e-01, 6.971734e-01, 7.666765e-01, 1.409751e+00, 5.940417e-01, 4.920914e-01, 1.393894e-01, 3.809619e-01, 1.772454e-01, 5.948277e-01, 7.884847e-01, 7.494358e-02, 8.236292e-01,
1.600000e+00	1.924691e+00, 5.099247e-01, 3.530533e-01, 9.773339e-01, 1.605139e-01, 6.700522e-01, 1.335660e-01, 1.030838e+00, 5.059727e-01, 7.928677e-01, 1.359682e+00, 3.957658e-01, 3.758258e-01, 1.053088e-01, 2.552698e-01, 1.229755e-01, 5.097091e-01, 9.324604e-01, 4.550539e-02, 7.392218e-01,
1.800000e+00	2.080470e+00, 5.066292e-01, 2.854876e-01, 8.379622e-01, 1.724179e-01, 5.773148e-01, 1.271135e-01, 1.164326e+00, 3.386573e-01, 7.324801e-01, 1.117736e+00, 3.744355e-01, 4.213323e-01, 9.957414e-02, 1.543042e-01, 8.348979e-02, 5.190233e-01, 7.092005e-01, 3.238820e-02, 8.090675e-01,
2.000000e+00	2.203651e+00, 4.953920e-01, 3.822120e-01, 7.769822e-01, 2.098155e-01, 9.348165e-01, 9.316662e-02, 1.104833e+00, 3.035452e-01, 5.793771e-01, 1.668798e+00, 2.853277e-01, 4.504488e-01, 7.237708e-02, 1.372919e-01, 4.903535e-02, 5.265758e-01, 8.636475e-01, 2.271843e-02, 8.402403e-01,
0.000000e+00	3.931657e-02, 1.351662e+00, 2.109362e+00, 4.087619e-01, 1.647606e-01, 1.335500e+00, 7.374966e-01, 5.786802e-01, 2.981960e+00, 3.080326e+00, 2.891770e+00, 1.202714e+00, 2.291340e+00, 1.511054e+00, 1.835648e+00, 1.494894e+00, 2.505579e+00, 9.370949e-01, 1.307820e+00, 3.079527e+00,
2.000000e-01	4.381344e-02, 7.741732e-01, 1.788027e+00, 3.036429e-01, 1.872710e-01, 8.832416e-01, 6.223334e-01, 4.571442e-01, 1.970082e+00, 2.108802e+00, 2.163100e+00, 5.885682e-01, 1.735727e+00, 9.989492e-01, 1.479506e+00, 1.458508e+00, 1.653394e+00, 6.448654e-01, 1.238239e+00, 1.575231e+00,
4.000000e-01	3.151821e-02, 3.724575e-01, 1.476647e+00, 1.793880e-01, 1.319906e-01, 6.010377e-01, 7.179950e-01, 3.821471e-01, 1.293390e+00, 1.743465e+00, 1.434918e+00, 3.534104e-01, 1.476983e+00, 9.453449e-01, 1.346938e+00, 1.056379e+00, 1.034296e+00, 4.749899e-01, 1.147860e+00, 9.838056e-01,
6.000000e-01	5.342533e-02, 4.606958e-01, 1.103652e+00, 1.250781e-01, 8.349721e-02, 5.351237e-01, 6.930306e-01, 3.569158e-01, 9.817599e-01, 1.203487e+00, 8.641187e-01, 1.746025e-01, 6.719791e-01, 8.308878e-01, 1.410883e+00, 7.744149e-01, 5.938315e-01, 5.830804e-01, 8.507946e-01, 7.202254e-01,
8.000000e-01	1.187697e-01, 5.011319e-01, 1.089478e+00, 8.104398e-02, 6.057968e-02, 5.868286e-01, 6.876059e-01, 5.078414e-01, 1.015840e+00, 1.089734e+00, 5.044779e-01, 9.630016e-02, 7.222609e-01, 5.613792e-01, 1.232162e+00, 5.356955e-01, 5.949382e-01, 5.974022e-01, 5.414145e-01, 5.425683e-01,
1.000000e+00	2.524805e-01, 4.717452e-01, 9.546775e-01, 4.940169e-02, 5.434991e-02, 5.370527e-01, 5.443623e-01, 5.424885e-01, 9.645378e-01, 9.060840e-01, 4.119187e-01, 4.327393e-02, 3.792883e-01, 4.434526e-01, 1.004356e+00, 3.063805e-01, 4.820533e-01, 7.727311e-01, 3.985998e-01, 5.266105e-01,
1.200000e+00	4.100764e-01, 4.320693e-01, 9.949658e-01, 4.221538e-02, 6.415814e-02, 4.124718e-01, 3.925084e-01, 5.956617e-01, 8.387964e-01, 7.580875e-01, 3.263176e-01, 3.392637e-02, 4.144342e-01, 2.857912e-01, 7.903707e-01, 2.343746e-01, 5.380625e-01, 6.131454e-01, 1.916558e-01, 5.115422e-01,
1.400000e+00	8.257464e-01, 4.792727e-01, 8.596170e-01, 4.196121e-02, 9.797031e-02, 3.810940e-01, 2.746197e-01, 7.242486e-01, 6.220814e-01, 7.750733e-01, 3.057339e-01, 1.853550e-02, 3.200089e-01, 2.351598e-01, 6.135312e-01, 1.844437e-01, 5.731308e-01, 7.532021e-01, 1.686012e-01, 4.514015e-01,
1.600000e+00	1.086762e+00, 4.959256e-01, 7.731137e-01, 5.082955e-02, 1.045401e-01, 4.643136e-01, 1.973587e-01, 6.884929e-01, 5.527158e-01, 7.399722e-01, 4.149484e-01, 1.124930e-02, 3.919887e-01, 1.896919e-01, 6.176768e-01, 1.116757e-01, 5.040407e-01, 8.300288e-01, 6.586807e-02, 5.941126e-01,
1.800000e+00	1.367203e+00, 5.328791e-01, 6.968157e-01, 6.006127e-02, 1.291197e-01, 6.431833e-01, 1.315278e-01, 6.770646e-01, 3.980706e-01, 6.509340e-01, 6.630612e-01, 5.301788e-03, 3.928905e-01, 1.581008e-01, 4.769111e-01, 9.487021e-02, 6.377344e-01, 8.643879e-01, 5.854835e-02, 6.316590e-01,
2.000000e+00	1.357204e+00, 6.013042e-01, 9.581119e-01, 7.577240e-02, 1.153746e-01, 8.455361e-01, 1.035918e-01, 7.527523e-01, 3.238102e-01, 8.504463e-01, 7.961582e-01, 2.853603e-03, 4.204850e-01, 1.110166e-01, 4.320923e-01, 6.248263e-02, 4.604981e-01, 8.686694e-01, 3.755844e-02, 5.452264e-01,
0.000000e+00	5.345761e-01, 1.330589e+00, 1.997998e+00, 2.722627e+00, 1.051658e+00, 1.795625e+00, 1.871372e+00, 1.785339e+00, 1.342603e+00, 2.165508e+00, 3.595784e-01, 3.467993e-01, 2.160905e+00, 2.834683e+00, 1.883198e+00, 2.151520e+00, 1.870293e+00, 1.911662e+00, 2.599940e+00, 2.205534e+00,
2.000000e-01	3.355737e-01, 8.334063e-01, 1.513345e+00, 2.029135e+00, 8.641518e-01, 1.835680e+00, 1.557805e+00, 1.253062e+00, 7.922865e-01, 1.405634e+00, 3.118770e-01, 4.728740e-01, 1.594049e+00, 1.451590e+00, 1.748254e+00, 2.153820e+00, 1.096423e+00, 1.114993e+00, 1.858097e+00, 1.225253e+00,
4.000000e-01	3.003972e-01, 6.302778e-01, 1.241954e+00, 1.857030e+00, 5.272584e-01, 2.095402e+00, 1.029983e+00, 1.169627e+00, 6.846764e-01, 9.425655e-01, 2.088064e-01, 5.393207e-01, 1.311519e+00, 1.689387e+00, 1.437875e+00, 1.661426e+00, 8.049853e-01, 6.191084e-01, 2.001983e+00, 7.950290e-01,
6.000000e-01	2.245633e-01, 5.013308e-01, 1.344648e+00, 1.279543e+00, 4.304221e-01, 1.772880e+00, 8.833811e-01, 7.606745e-01, 7.264267e-01, 9.110367e-01, 1.799396e-01, 7.008802e-01, 8.858256e-01, 1.002992e+00, 1.387950e+00, 1.382673e+00, 3.919693e-01, 6.031585e-01, 1.387755e+00, 5.300448e-01,
8.000000e-01	2.537628e-01, 4.414788e-01, 1.065929e+00, 8.928693e-01, 2.267980e-01, 1.708237e+00, 5.334187e-01, 8.645930e-01, 9.455886e-01, 7.962542e-01, 1.143617e-01, 6.487501e-01, 8.028958e-01, 6.951180e-01, 1.115764e+00, 8.920163e-01, 2.059732e-01, 6.997602e-01, 1.207561e+00, 5.481138e-01,
1.000000e+00	4.996223e-01, 6.065481e-01, 7.416866e-01, 6.434262e-01, 1.589984e-01, 1.317137e+00, 4.035605e-01, 8.266421e-01, 7.209717e-01, 8.916690e-01, 9.901427e-02, 3.520430e-01, 5.589680e-01, 5.018695e-01, 1.010664e+00, 6.277607e-01, 2.492907e-01, 7.056947e-01, 7.159069e-01, 5.299346e-01,
1.200000e+00	5.963901e-01, 6.458965e-01, 7.292544e-01, 5.548418e-01, 1.512559e-01, 1.165116e+00, 2.963412e-01, 6.766518e-01, 7.591718e-01, 7.380867e-01, 1.096677e-01, 2.564526e-01, 4.639053e-01, 4.390388e-01, 6.680756e-01, 4.413532e-01, 3.787373e-01, 8.127523e-01, 5.248002e-01, 5.786907e-01,
1.400000e+00	1.014404e+00, 5.305351e-01, 7.778051e-01, 4.719921e-01, 1.225049e-01, 9.808484e-01, 1.827732e-01, 8.072213e-01, 5.760215e-01, 6.446965e-01, 2.328074e-01, 1.240084e-01, 4.315237e-01, 2.706889e-01, 5.361634e-01, 2.832720e-01, 4.235315e-01, 5.338485e-01, 3.673426e-01, 6.764750e-01,
1.600000e+00	1.102836e+00, 5.090016e-01, 8.366623e-01, 3.885813e-01, 1.130930e-01, 7.536199e-01, 1.238895e-01, 7.471548e-01, 5.330476e-01, 5.821782e-01, 3.626474e-01, 7.780767e-02, 3.805140e-01, 2.612177e-01, 4.030527e-01, 1.657631e-01, 4.469766e-01, 8.270892e-01, 1.688815e-01, 7.265773e-01,
1.800000e+00	1.692671e+00, 5.451737e-01, 8.478059e-01, 3.317279e-01, 1.492760e-01, 1.094868e+00, 9.001397e-02, 8.633831e-01, 3.851942e-01, 6.524520e-01, 6.875088e-01, 4.321787e-02, 3.542341e-01, 2.002589e-01, 3.335191e-01, 1.412897e-01, 3.847536e-01, 7.319289e-01, 1.462374e-01, 7.551549e-01,
2.000000e+00	1.583865e+00, 5.381949e-01, 7.212384e-01, 2.245581e-01, 1.045486e-01, 1.278998e+00, 7.081494e-02, 9.497162e-01, 3.069974e-01, 6.337092e-01, 8.755127e-01, 2.953638e-02, 3.535354e-01, 1.341505e-01, 2.938119e-01, 1.185074e-01, 5.665546e-01, 8.135943e-01, 7.639068e-02, 7.889116e-01,
0.000000e+00	1.185373e+00, 2.095149e+00, 5.638962e-01, 1.914677e+00, 1.455748e+00, 1.145890e+00, 2.397441e+00, 4.965544e-02, 7.021930e-01, 1.126298e+00, 4.473056e-01, 2.995563e-01, 1.844241e+00, 6.918423e-01, 3.227066e+00, 1.958652e+00, 2.317995e+00, 2.735642e+00, 2.496213e+00, 8.523476e-02,
2.000000e-01	9.190983e-01, 1.134765e+00, 6.925435e-01, 1.087371e+00, 1.468072e+00, 1.483182e+00, 1.629260e+00, 4.597007e-02, 7.213066e-01, 9.757518e-01, 4.858692e-01, 5.239159e-01, 1.750282e+00, 6.373891e-01, 1.987126e+00, 1.884779e+00, 1.482100e+00, 1.518114e+00, 2.580833e+00, 4.167006e-01,
4.000000e-01	7.145674e-01, 5.641118e-01, 7.081008e-01, 7.155806e-01, 8.968798e-01, 1.434079e+00, 8.641169e-01, 3.705877e-02, 6.565244e-01, 9.870368e-01, 4.500348e-01, 3.399841e-01, 1.483838e+00, 6.284732e-01, 1.614828e+00, 1.478783e+00, 7.873959e-01, 9.350777e-01, 1.991247e+00, 5.524309e-01,
6.000000e-01	5.423542e-01, 6.025739e-01, 8.541605e-01, 5.339828e-01, 6.340153e-01, 1.270351e+00, 6.278375e-01, 4.899351e-02, 6.308155e-01, 8.396840e-01, 4.572402e-01, 1.849960e-01, 1.015078e+00, 4.460766e-01, 1.293428e+00, 1.240970e+00, 3.936436e-01, 8.115446e-01, 1.541415e+00, 5.043419e-01,
8.000000e-01	7.707680e-01, 5.185834e-01, 7.807751e-01, 2.785078e-01, 4.412651e-01, 1.422224e+00, 3.523467e-01, 1.412671e-01, 4.717060e-01, 6.056554e-01, 3.233320e-01, 1.208978e-01, 8.710220e-01, 3.952572e-01, 8.011100e-01, 1.116199e+00, 2.382007e-01, 7.287667e-01, 1.159971e+00, 6.399343e-01,
1.000000e+00	9.721116e-01, 6.505423e-01, 7.894925e-01, 1.781822e-01, 2.985230e-01, 1.626507e+00, 2.206099e-01, 2.435174e-01, 4.062390e-01, 6.946698e-01, 3.597020e-01, 7.376977e-02, 6.740759e-01, 2.396611e-01, 6.969952e-01, 5.793820e-01, 2.990292e-01, 7.449680e-01, 8.535712e-01, 7.121577e-01,
1.200000e+00	1.165217e+00, 5.743282e-01, 8.525750e-01, 1.172331e-01, 2.499100e-01, 1.559625e+00, 1.292937e-01, 3.789328e-01, 3.911398e-01, 6.312163e-01, 4.819145e-01, 2.860278e-02, 5.576618e-01, 2.113001e-01, 5.481316e-01, 4.309684e-01, 3.733358e-01, 6.059963e-01, 5.757236e-01, 6.242115e-01,
1.400000e+00	1.286683e+00, 5.795596e-01, 8.140594e-01, 9.177830e-02, 1.654801e-01, 1.679671e+00, 1.172785e-01, 4.223367e-01, 3.249468e-01, 6.200017e-01, 7.568013e-01, 2.090938e-02, 5.392038e-01, 1.417393e-01, 4.658762e-01, 2.996419e-01, 3.804036e-01, 8.663601e-01, 4.038863e-01, 7.603066e-01,
1.600000e+00	1.509704e+00, 5.198883e-01, 7.509765e-01, 5.229731e-02, 1.801601e-01, 1.620576e+00, 8.066199e-02, 6.240658e-01, 2.600023e-01, 6.716129e-01, 7.789837e-01, 1.335866e-02, 4.799834e-01, 1.070860e-01, 3.668997e-01, 2.500853e-01, 4.026639e-01, 9.575631e-01, 2.047662e-01, 6.604849e-01,
1.800000e+00	1.800672e+00, 5.601645e-01, 9.111309e-01, 6.194530e-02, 1.752030e-01, 1.964772e+00, 4.881971e-02, 5.680951e-01, 1.926663e-01, 6.170468e-01, 1.017712e+00, 6.716361e-03, 4.785665e-01, 7.991274e-02, 3.713989e-01, 1.631252e-01, 4.397714e-01, 7.784725e-01, 1.237683e-01, 7.055744e-01,
2.000000e+00	1.553260e+00, 5.779480e-01, 7.290457e-01, 4.870781e-02, 1.655867e-01, 1.509145e+00, 5.713093e-02, 6.486349e-01, 1.632189e-01, 6.460589e-01, 1.238439e+00, 4.298166e-03, 4.613667e-01, 5.360031e-02, 3.012631e-01, 9.404120e-02, 5.250156e-01, 9.209785e-01, 8.119472e-02, 7.273056e-01,
0.000000e+00	2.846017e-01, 1.792113e-01, 2.152923e-01, 2.690361e+00, 2.585531e+00, 1.157114e+00, 6.472894e-02, 8.830622e-01, 9.524716e-01, 1.932044e+00, 1.436549e+00, 1.535601e+00, 1.726377e+00, 1.712374e+00, 1.902822e+00, 9.140718e-01, 2.086927e+00, 1.914820e+00, 2.635161e+00, 1.852106e+00,
2.000000e-01	2.345305e-01, 8.999390e-02, 1.428157e-01, 1.810982e+00, 1.852752e+00, 1.073970e+00, 3.021611e-01, 6.765359e-01, 6.955418e-01, 1.524475e+00, 8.213083e-01, 1.072388e+00, 1.927447e+00, 1.598812e+00, 1.561599e+00, 8.875352e-01, 9.942419e-01, 1.068937e+00, 1.563246e+00, 1.154930e+00,
4.000000e-01	2.810843e-01, 2.681328e-01, 9.741754e-02, 1.056466e+00, 1.632752e+00, 1.004564e+00, 4.560813e-01, 5.663589e-01, 4.572421e-01, 9.314790e-01, 6.868461e-01, 7.147271e-01, 1.448848e+00, 1.173253e+00, 1.112463e+00, 7.876509e-01, 6.734061e-01, 9.614734e-01, 1.002981e+00, 1.290299e+00,
6.000000e-01	4.721733e-01, 3.949284e-01, 1.064940e-01, 6.353790e-01, 1.119341e+00, 1.619700e+00, 3.657110e-01, 4.791816e-01, 2.476538e-01, 7.824649e-01, 5.889409e-01, 7.437482e-01, 1.366882e+00, 1.021473e+00, 8.350239e-01, 6.910657e-01, 4.898695e-01, 7.514578e-01, 8.007545e-01, 1.093359e+00,
8.000000e-01	8.733215e-01, 4.327764e-01, 1.857722e-01, 4.760464e-01, 5.321979e-01, 1.467038e+00, 2.134378e-01, 3.325003e-01, 1.885149e-01, 4.808388e-01, 3.624421e-01, 3.535921e-01, 1.342892e+00, 7.114963e-01, 5.207560e-01, 4.559844e-01, 6.075137e-01, 8.259753e-01, 5.106754e-01, 1.345241e+00,
1.000000e+00	1.102553e+00, 5.096008e-01, 3.248783e-01, 3.223156e-01, 5.054447e-01, 1.432238e+00, 1.021129e-01, 3.480591e-01, 1.294026e-01, 3.942960e-01, 5.161996e-01, 2.058835e-01, 1.034211e+00, 4.799683e-01, 3.273933e-01, 3.740248e-01, 3.737488e-01, 8.879173e-01, 3.517482e-01, 1.021466e+00,
1.200000e+00	1.429911e+00, 4.533279e-01, 5.162310e-01, 1.886435e-01, 4.438126e-01, 1.456461e+00, 7.184643e-02, 3.743662e-01, 8.988274e-02, 3.384931e-01, 7.305216e-01, 1.179939e-01, 9.301215e-01, 3.922852e-01, 2.705749e-01, 2.387584e-01, 4.601366e-01, 9.526172e-01, 1.922203e-01, 9.631636e-01,
1.400000e+00	1.711238e+00, 4.357481e-01, 5.699630e-01, 1.350479e-01, 3.103336e-01, 1.787384e+00, 4.073283e-02, 4.447381e-01, 7.012256e-02, 3.570784e-01, 1.092021e+00, 6.241778e-02, 8.036615e-01, 3.223266e-01, 1.764003e-01, 2.170747e-01, 5.068822e-01, 7.555352e-01, 1.388944e-01, 8.716346e-01,
1.600000e+00	1.764626e+00, 5.361011e-01, 6.872322e-01, 8.079276e-02, 2.394539e-01, 1.589695e+00, 2.289080e-02, 5.538757e-01, 5.886899e-02, 3.250750e-01, 1.119133e+00, 4.038526e-02, 6.086457e-01, 2.275439e-01, 1.477174e-01, 1.318569e-01, 5.387915e-01, 9.195293e-01, 9.507109e-02, 7.125455e-01,
1.800000e+00	1.973746e+00, 6.135377e-01, 7.243064e-01, 6.172956e-02, 2.402117e-01, 1.850774e+00, 1.512358e-02, 6.210442e-01, 3.343856e-02, 3.772655e-01, 1.084366e+00, 2.240298e-02, 6.033736e-01, 1.546671e-01, 1.102771e-01, 7.376880e-02, 4.963293e-01, 9.055644e-01, 4.722584e-02, 1.021833e+00,
2.000000e+00	1.720838e+00, 5.259314e-01, 6.060102e-01, 5.411817e-02, 2.115042e-01, 2.072105e+00, 1.189611e-02, 6.854370e-01, 3.334310e-02, 2.873218e-01, 1.300710e+00, 1.028313e-02, 3.984549e-01, 1.273289e-01, 1.185872e-01, 7.297848e-02, 4.055760e-01, 9.765284e-01, 3.748331e-02, 8.683185e-01,
0.000000e+00	2.146903e+00, 1.800396e+00, 3.027587e-01, 2.126174e+00, 2.997699e+00, 8.345128e-01, 3.698895e-02, 5.718728e-01, 1.271891e+00, 1.530881e+00, 2.355858e+00, 2.860491e+00, 1.834711e+00, 2.695884e+00, 1.601610e-01, 2.151377e-01, 6.172390e-01, 3.383561e-02, 1.325355e+00, 3.059556e+00,
2.000000e-01	2.082449e+00, 1.528388e+00, 2.092019e-01, 1.164479e+00, 1.477918e+00, 7.730327e-01, 3.196928e-01, 4.285758e-01, 9.617495e-01, 1.064547e+00, 2.604983e+00, 2.180519e+00, 1.343515e+00, 2.183644e+00, 1.517909e-01, 5.375391e-01, 4.514475e-01, 2.077600e-01, 7.924230e-01, 1.910779e+00,
4.000000e-01	2.212539e+00, 1.085870e+00, 1.153289e-01, 8.746359e-01, 9.063747e-01, 6.467398e-01, 2.381891e-01, 3.792004e-01, 6.236886e-01, 5.938799e-01, 1.983261e+00, 1.335708e+00, 1.130807e+00, 1.380423e+00, 1.024149e-01, 5.684877e-01, 5.125846e-01, 5.213599e-01, 4.718489e-01, 1.534521e+00,
6.000000e-01	2.343772e+00, 7.898332e-01, 7.417987e-02, 5.709539e-01, 4.717786e-01, 6.028123e-01, 1.491742e-01, 5.136152e-01, 4.631928e-01, 5.972208e-01, 1.815951e+00, 7.510615e-01, 6.805980e-01, 1.066677e+00, 7.537767e-02, 5.161607e-01, 4.374568e-01, 6.171432e-01, 4.312951e-01, 1.246805e+00,
8.000000e-01	2.066777e+00, 6.776098e-01, 8.746263e-02, 3.923656e-01, 3.905937e-01, 8.573821e-01, 8.788830e-02, 5.316579e-01, 3.209546e-01, 5.543514e-01, 1.875755e+00, 4.005339e-01, 5.454163e-01, 7.557583e-01, 4.833739e-02, 4.071145e-01, 4.439707e-01, 6.022190e-01, 2.530396e-01, 1.105194e+00,
1.000000e+00	2.076567e+00, 6.035645e-01, 1.824859e-01, 2.228959e-01, 2.647084e-01, 1.207265e+00, 6.664622e-02, 6.328985e-01, 2.442812e-01, 6.673149e-01, 1.451171e+00, 2.187652e-01, 4.587377e-01, 5.744567e-01, 3.514360e-02, 2.618981e-01, 5.496247e-01, 6.497977e-01, 1.529400e-01, 9.900660e-01,
1.200000e+00	2.100013e+00, 5.770624e-01, 3.542238e-01, 1.495997e-01, 1.989627e-01, 1.081830e+00, 4.923499e-02, 5.984796e-01, 1.681405e-01, 6.306743e-01, 1.513102e+00, 1.339060e-01, 4.196352e-01, 4.132920e-01, 2.714400e-02, 2.095966e-01, 5.187994e-01, 8.563174e-01, 9.994203e-02, 8.891822e-01,
1.400000e+00	1.646571e+00, 5.455107e-01, 6.077980e-01, 1.311827e-01, 1.584927e-01, 1.367557e+00, 4.717534e-02, 6.838718e-01, 1.154981e-01, 6.629473e-01, 1.745420e+00, 8.104481e-02, 4.240274e-01, 3.757663e-01, 2.194380e-02, 1.021605e-01, 5.206765e-01, 9.981816e-01, 7.063065e-02, 9.501493e-01,
1.600000e+00	2.091714e+00, 5.626577e-01, 5.085074e-01, 9.392854e-02, 1.630924e-01, 1.454822e+00, 3.814939e-02, 7.074848e-01, 1.100771e-01, 5.396778e-01, 1.598351e+00, 4.452580e-02, 3.431302e-01, 2.427770e-01, 2.196077e-02, 9.446492e-02, 4.753988e-01, 8.066579e-01, 4.555945e-02, 1.003464e+00,
1.800000e+00	1.997031e+00, 5.959188e-01, 6.309441e-01, 1.165784e-01, 1.636068e-01, 1.437258e+00, 4.139705e-02, 7.706104e-01, 9.961168e-02, 6.539832e-01, 1.257311e+00, 2.622626e-02, 3.592407e-01, 1.832087e-01, 2.880609e-02, 6.632453e-02, 4.711413e-01, 9.850812e-01, 2.909745e-02, 8.246090e-01,
2.000000e+00	2.348438e+00, 5.276172e-01, 5.819660e-01, 1.246427e-01, 1.477273e-01, 1.819404e+00, 3.294443e-02, 7.528823e-01, 8.123624e-02, 5.883539e-01, 1.441040e+00, 1.224435e-02, 3.567168e-01, 1.302063e-01, 4.137342e-02, 4.438456e-02, 4.230029e-01, 7.296114e-01, 1.454489e-02, 9.300509e-01,
0.000000e+00	2.643838e+00, 1.133827e+00, 1.815250e+00, 1.783865e+00, 1.540615e+00, 2.569730e-01, 1.747315e+00, 2.731430e-01, 2.046693e+00, 1.927886e+00, 2.754988e+00, 6.618103e-01, 2.679502e+00, 1.957072e+00, 1.864467e+00, 6.452650e-01, 2.502330e+00, 2.466282e+00, 2.389401e+00, 2.443984e+00,
2.000000e-01	2.299027e+00, 5.749311e-01, 1.390717e+00, 1.140856e+00, 1.497672e+00, 2.690414e-01, 1.257947e+00, 2.005683e-01, 1.250095e+00, 1.419352e+00, 2.112828e+00, 6.636562e-01, 2.386480e+00, 1.558454e+00, 1.593137e+00, 9.938341e-01, 1.690300e+00, 1.558612e+00, 1.395324e+00, 1.916542e+00,
4.000000e-01	1.484094e+00, 3.095162e-01, 1.122555e+00, 6.103576e-01, 8.717638e-01, 6.026093e-01, 1.004114e+00, 1.433049e-01, 8.750539e-01, 1.002910e+00, 1.972814e+00, 3.754016e-01, 2.146212e+00, 1.292718e+00, 1.286358e+00, 1.021136e+00, 8.693509e-01, 1.161418e+00, 9.764145e-01, 8.881408e-01,
6.000000e-01	1.564791e+00, 3.938663e-01, 1.213367e+00, 4.127502e-01, 8.032203e-01, 7.249751e-01, 5.285621e-01, 1.164778e-01, 5.904620e-01, 5.880344e-01, 1.778928e+00, 2.218685e-01, 1.577310e+00, 9.650151e-01, 1.251436e+00, 1.080195e+00, 6.955162e-01, 1.048787e+00, 7.524402e-01, 7.401344e-01,
8.000000e-01	1.202613e+00, 5.189715e-01, 9.533831e-01, 2.268439e-01, 5.748707e-01, 9.042984e-01, 3.171316e-01, 9.012513e-02, 3.939839e-01, 3.850846e-01, 1.502576e+00, 1.234434e-01, 1.399373e+00, 7.902971e-01, 9.898180e-01, 8.584244e-01, 6.850362e-01, 9.388022e-01, 6.074244e-01, 5.380889e-01,
1.000000e+00	1.087000e+00, 4.126812e-01, 9.209770e-01, 2.030887e-01, 3.893101e-01, 8.954500e-01, 2.057887e-01, 9.461007e-02, 2.615747e-01, 3.658271e-01, 1.611893e+00, 8.806961e-02, 1.147999e+00, 6.004759e-01, 9.849378e-01, 5.556700e-01, 5.624992e-01, 7.858830e-01, 5.026235e-01, 4.980209e-01,
1.200000e+00	1.314101e+00, 4.981306e-01, 8.955319e-01, 1.106068e-01, 3.025813e-01, 1.472820e+00, 8.567224e-02, 1.806319e-01, 1.857234e-01, 3.028538e-01, 1.360672e+00, 4.215068e-02, 8.996795e-01, 4.305755e-01, 6.128182e-01, 4.649773e-01, 4.891043e-01, 7.852003e-01, 2.604140e-01, 5.536831e-01,
1.400000e+00	1.513721e+00, 5.594705e-01, 9.929297e-01, 6.564224e-02, 2.668585e-01, 1.377934e+00, 6.921001e-02, 2.916605e-01, 1.205172e-01, 4.428730e-01, 1.126480e+00, 2.455956e-02, 7.544580e-01, 3.506467e-01, 6.307596e-01, 2.919246e-01, 5.991181e-01, 9.226140e-01, 1.905253e-01, 6.237632e-01,
1.600000e+00	1.770963e+00, 5.011709e-01, 7.609423e-01, 5.800768e-02, 1.975705e-01, 1.479161e+00, 4.111792e-02, 3.767805e-01, 9.158167e-02, 3.752688e-01, 1.230036e+00, 1.494309e-02, 6.882173e-01, 2.182528e-01, 4.617598e-01, 2.361223e-01, 5.160346e-01, 9.441657e-01, 1.155306e-01, 6.699308e-01,
1.800000e+00	1.794686e+00, 5.112327e-01, 7.367113e-01, 3.263737e-02, 2.145015e-01, 1.909453e+00, 2.205058e-02, 5.085193e-01, 6.394160e-02, 3.878070e-01, 1.268136e+00, 6.850227e-03, 7.059227e-01, 1.913903e-01, 4.014280e-01, 1.315052e-01, 5.440300e-01, 9.276097e-01, 6.911100e-02, 5.169580e-01,
2.000000e+00	1.988212e+00, 6.090321e-01, 8.620885e-01, 2.866069e-02, 1.646210e-01, 1.830967e+00, 1.978184e-02, 5.489751e-01, 5.385792e-02, 5.761055e-01, 1.090854e+00, 4.399288e-03, 5.738040e-01, 1.335743e-01, 3.559476e-01, 1.189436e-01, 5.580927e-01, 7.603727e-01, 4.598707e-02, 6.844223e-01,
0.000000e+00	1.925986e+00, 1.244846e+00, 4.482971e-01, 2.166679e+00, 2.238162e+00, 2.410271e+00, 3.158992e+00, 2.240407e+00, 4.766848e-01, 9.878316e-01, 9.824345e-01, 1.669670e-01, 2.484702e-01, 1.947514e+00, 8.348537e-01, 9.965815e-01, 1.641509e-01, 2.910132e+00, 4.731087e-01, 3.095242e+00,
2.000000e-01	2.253385e+00, 1.127256e+00, 6.517115e-01, 1.990805e+00, 1.314762e+00, 2.675941e+00, 1.620032e+00, 1.478194e+00, 6.904096e-01, 8.576432e-01, 1.072272e+00, 3.695699e-01, 6.788120e-01, 1.709655e+00, 5.584265e-01, 6.457019e-01, 2.692112e-01, 1.805316e+00, 5.191199e-01, 2.066370e+00,
4.000000e-01	2.420880e+00, 8.774065e-01, 7.678052e-01, 1.765232e+00, 1.236129e+00, 2.241482e+00, 1.107494e+00, 1.312388e+00, 9.139772e-01, 6.025815e-01, 1.377389e+00, 4.653557e-01, 9.718087e-01, 1.276791e+00, 3.525606e-01, 4.575813e-01, 4.069676e-01, 1.351398e+00, 3.085740e-01, 1.551850e+00,
6.000000e-01	2.136225e+00, 6.866710e-01, 5.721351e-01, 1.522232e+00, 1.000793e+00, 2.568822e+00, 5.392361e-01, 1.258984e+00, 6.831857e-01, 4.218647e-01, 1.242372e+00, 6.218045e-01, 1.095074e+00, 8.712110e-01, 3.763491e-01, 4.149012e-01, 4.514585e-01, 1.253453e+00, 1.805674e-01, 1.053453e+00,
8.000000e-01	2.460335e+00, 5.778567e-01, 6.423883e-01, 1.353899e+00, 8.055804e-01, 1.936356e+00, 2.941216e-01, 1.035701e+00, 6.008165e-01, 2.424733e-01, 1.261127e+00, 6.758684e-01, 1.273117e+00, 5.375673e-01, 1.910633e-01, 2.979412e-01, 5.130687e-01, 1.103117e+00, 1.307628e-01, 1.147453e+00,
1.000000e+00	2.075830e+00, 6.210988e-01, 3.399952e-01, 1.009597e+00, 5.528813e-01, 1.790070e+00, 1.671698e-01, 1.017826e+00, 4.010309e-01, 1.742664e-01, 1.367695e+00, 6.444386e-01, 1.060413e+00, 4.795964e-01, 1.836500e-01, 2.369276e-01, 4.679991e-01, 1.072116e+00, 7.877338e-02, 8.726469e-01,
1.200000e+00	2.355744e+00, 5.726766e-01, 2.376925e-01, 9.272499e-01, 4.594647e-01, 1.632898e+00, 8.620935e-02, 6.696549e-01, 3.084738e-01, 1.662524e-01, 1.486094e+00, 4.506753e-01, 8.536408e-01, 3.755247e-01, 1.001770e-01, 1.880172e-01, 5.926051e-01, 9.094426e-01, 5.662543e-02, 8.738216e-01,
1.400000e+00	2.481439e+00, 5.162959e-01, 1.794531e-01, 5.987655e-01, 3.402348e-01, 1.601628e+00, 5.955745e-02, 9.242566e-01, 1.590792e-01, 2.747098e-01, 1.128062e+00, 3.246585e-01, 8.289040e-01, 2.718835e-01, 8.395531e-02, 1.406072e-01, 4.552793e-01, 9.222050e-01, 3.758094e-02, 9.107322e-01,
1.600000e+00	1.862446e+00, 5.087795e-01, 4.025370e-01, 3.996969e-01, 3.944087e-01, 1.406374e+00, 2.836110e-02, 7.169731e-01, 1.249792e-01, 3.473157e-01, 1.509387e+00, 1.697595e-01, 5.778354e-01, 2.227250e-01, 6.021900e-02, 8.455759e-02, 5.149615e-01, 9.142032e-01, 2.059267e-02, 1.055025e+00,
1.800000e+00	2.517833e+00, 5.369279e-01, 5.455912e-01, 2.590647e-01, 2.686118e-01, 1.587068e+00, 2.342430e-02, 8.869206e-01, 7.368053e-02, 4.419630e-01, 1.590755e+00, 8.957432e-02, 6.290096e-01, 1.376040e-01, 4.035996e-02, 6.747149e-02, 6.126066e-01, 1.015597e+00, 1.356156e-02, 9.174629e-01,
2.000000e+00	1.862948e+00, 5.849230e-01, 6.066560e-01, 2.680051e-01, 2.119514e-01, 2.190126e+00, 1.675933e-02, 7.498933e-01, 6.099875e-02, 4.463388e-01, 1.604575e+00, 5.648357e-02, 5.880378e-01, 1.061480e-01, 3.887290e-02, 5.643813e-02, 5.552789e-01, 9.417958e-01, 9.957987e-03, 8.040936e-01,
0.000000e+00	1.008412e+00, 9.308749e-01, 9.725533e-01, 1.423419e+00, 2.219576e+00, 3.844273e-02, 2.898303e+00, 2.741986e+00, 7.815575e-01, 7.199344e-01, 2.481836e+00, 1.152310e+00, 4.528437e-02, 1.838013e+00, 1.250982e+00, 8.029850e-01, 2.594283e+00, 1.713220e+00, 3.286611e+00, 3.055454e+00,
2.000000e-01	7.407719e-01, 4.854852e-01, 9.639631e-01, 1.404155e+00, 1.560502e+00, 5.593699e-01, 1.608426e+00, 2.362480e+00, 8.594118e-01, 6.783895e-01, 1.800733e+00, 9.772334e-01, 5.464677e-01, 1.837058e+00, 9.599326e-01, 6.069230e-01, 2.097439e+00, 1.379596e+00, 1.649646e+00, 1.805171e+00,
4.000000e-01	1.010205e+00, 2.459599e-01, 9.521415e-01, 1.379152e+00, 1.269953e+00, 7.122597e-01, 6.873693e-01, 1.957556e+00, 9.199185e-01, 4.587708e-01, 1.528099e+00, 7.929185e-01, 8.099532e-01, 1.607352e+00, 7.964870e-01, 4.593809e-01, 1.062765e+00, 1.245544e+00, 1.136847e+00, 1.136573e+00,
6.000000e-01	9.453423e-01, 3.580395e-01, 8.196221e-01, 1.151395e+00, 9.793590e-01, 9.428625e-01, 5.426431e-01, 1.774809e+00, 5.517845e-01, 5.328800e-01, 1.222957e+00, 6.277744e-01, 9.150445e-01, 1.169992e+00, 6.781424e-01, 3.410887e-01, 7.283379e-01, 1.073730e+00, 6.871394e-01, 9.441004e-01,
8.000000e-01	1.194962e+00, 5.154095e-01, 5.617384e-01, 1.281810e+00, 7.393866e-01, 7.977003e-01, 2.756810e-01, 1.377875e+00, 5.197646e-01, 3.325022e-01, 1.016716e+00, 7.699534e-01, 9.025801e-01, 8.777326e-01, 5.528169e-01, 2.397852e-01, 5.638496e-01, 8.317538e-01, 4.157653e-01, 9.335046e-01,
1.000000e+00	1.434158e+00, 4.039616e-01, 3.483539e-01, 1.285186e+00, 5.813379e-01, 1.320441e+00, 1.547964e-01, 1.177930e+00, 2.864064e-01, 3.937553e-01, 9.636826e-01, 8.437582e-01, 6.601358e-01, 6.229831e-01, 3.260645e-01, 1.502154e-01, 5.005960e-01, 8.677910e-01, 2.386191e-01, 8.336041e-01,
1.200000e+00	1.595490e+00, 4.688935e-01, 2.184076e-01, 1.218913e+00, 3.640461e-01, 1.309981e+00, 8.537582e-02, 9.761274e-01, 2.546448e-01, 4.711890e-01, 1.213722e+00, 6.152955e-01, 5.975663e-01, 4.294476e-01, 2.759139e-01, 1.063274e-01, 4.988337e-01, 9.420310e-01, 2.205242e-01, 8.814398e-01,
1.400000e+00	1.945702e+00, 5.750102e-01, 1.602477e-01, 1.154998e+00, 3.438506e-01, 1.451393e+00, 6.844918e-02, 9.969783e-01, 1.715643e-01, 5.325339e-01, 1.266976e+00, 6.393766e-01, 6.464686e-01, 3.343845e-01, 1.864418e-01, 8.050842e-02, 6.085618e-01, 9.423986e-01, 1.188522e-01, 8.667130e-01,
1.600000e+00	1.962179e+00, 4.301369e-01, 1.094704e-01, 9.192893e-01, 2.692913e-01, 1.349029e+00, 4.208747e-02, 8.873931e-01, 1.293437e-01, 5.484962e-01, 1.349325e+00, 4.648747e-01, 5.496669e-01, 2.573419e-01, 1.370252e-01, 4.978396e-02, 4.601269e-01, 9.342071e-01, 7.263702e-02, 9.570941e-01,
1.800000e+00	1.585137e+00, 5.495237e-01, 1.323915e-01, 8.537970e-01, 2.384186e-01, 1.649623e+00, 3.411709e-02, 8.526730e-01, 8.906403e-02, 5.806760e-01, 1.369744e+00, 3.633205e-01, 5.226457e-01, 2.008615e-01, 1.031979e-01, 3.512805e-02, 4.293697e-01, 9.320433e-01, 4.830688e-02, 9.135948e-01,
2.000000e+00	2.059917e+00, 4.867273e-01, 1.534920e-01, 6.665647e-01, 2.206170e-01, 1.784153e+00, 3.408343e-02, 8.362111e-01, 6.367406e-02, 6.405599e-01, 1.693482e+00, 2.630080e-01, 5.888532e-01, 1.503462e-01, 7.687348e-02, 2.103231e-02, 5.768639e-01, 9.050026e-01, 3.036011e-02, 1.217583e+00,
0.000000e+00	2.422333e+00, 1.199574e+00, 1.999583e+00, 2.385491e+00, 8.487538e-01, 1.072104e+00, 9.347743e-01, 5.510450e-02, 2.142010e+00, 1.936701e+00, 2.097533e-01, 4.193679e-01, 2.864720e+00, 1.248950e+00, 2.962841e+00, 2.398134e+00, 5.895962e-01, 4.979967e-01, 2.241112e+00, 2.784871e+00,
2.000000e-01	1.998062e+00, 8.086382e-01, 1.683473e+00, 1.884335e+00, 5.053219e-01, 9.381769e-01, 9.094054e-01, 4.401898e-02, 1.478803e+00, 1.611361e+00, 6.171406e-01, 5.228044e-01, 1.489297e+00, 9.773241e-01, 2.303697e+00, 2.089909e+00, 2.804791e-01, 3.094535e-01, 1.428219e+00, 1.407949e+00,
4.000000e-01	1.342726e+00, 6.150076e-01, 1.542639e+00, 1.189091e+00, 3.505047e-01, 5.788279e-01, 9.012227e-01, 3.664785e-02, 1.118662e+00, 1.410683e+00, 8.438031e-01, 6.465556e-01, 1.368750e+00, 6.833768e-01, 2.120670e+00, 2.208881e+00, 1.824044e-01, 1.468996e-01, 1.281158e+00, 8.709629e-01,
6.000000e-01	9.847059e-01, 6.980977e-01, 1.077559e+00, 7.048371e-01, 2.146907e-01, 5.013843e-01, 6.399514e-01, 9.340930e-02, 1.467049e+00, 1.176767e+00, 7.839541e-01, 4.480078e-01, 9.075322e-01, 5.177580e-01, 1.653711e+00, 1.171708e+00, 1.107246e-01, 1.281088e-01, 1.189904e+00, 5.533051e-01,
8.000000e-01	9.496977e-01, 6.309246e-01, 1.035540e+00, 4.658188e-01, 1.476074e-01, 4.803429e-01, 6.282128e-01, 2.112757e-01, 1.310249e+00, 9.391640e-01, 9.331384e-01, 2.433151e-01, 5.593875e-01, 3.451499e-01, 1.258070e+00, 8.568083e-01, 1.347291e-01, 1.696301e-01, 9.554761e-01, 5.277308e-01,
1.000000e+00	7.060492e-01, 6.574350e-01, 1.073887e+00, 3.011796e-01, 9.839171e-02, 3.278009e-01, 4.497809e-01, 3.217202e-01, 8.724574e-01, 7.839343e-01, 6.970772e-01, 1.466949e-01, 4.471059e-01, 2.679032e-01, 9.711406e-01, 6.590424e-01, 2.148546e-01, 3.648337e-01, 7.625659e-01, 4.893950e-01,
1.200000e+00	8.863923e-01, 5.184269e-01, 1.003123e+00, 2.014744e-01, 4.738036e-02, 2.331193e-01, 3.507580e-01, 4.185958e-01, 1.074946e+00, 7.619006e-01, 5.442053e-01, 9.503873e-02, 3.540552e-01, 1.922586e-01, 8.218813e-01, 4.809117e-01, 3.622977e-01, 5.303307e-01, 3.473854e-01, 5.126340e-01,
1.400000e+00	9.210868e-01, 5.558077e-01, 9.764955e-01, 1.129161e-01, 6.370997e-02, 2.157963e-01, 2.271159e-01, 6.435554e-01, 8.386971e-01, 7.390318e-01, 4.718611e-01, 4.737871e-02, 2.737856e-01, 1.507353e-01, 7.367612e-01, 2.869371e-01, 3.568712e-01, 6.390264e-01, 2.952828e-01, 4.209122e-01,
1.600000e+00	1.214968e+00, 4.652213e-01, 9.433072e-01, 8.985283e-02, 5.131725e-02, 2.041038e-01, 1.218267e-01, 6.592571e-01, 7.818494e-01, 6.247265e-01, 6.580394e-01, 2.857308e-02, 2.835784e-01, 1.197366e-01, 6.629030e-01, 2.215012e-01, 5.762576e-01, 7.513200e-01, 1.948999e-01, 5.424022e-01,
1.800000e+00	1.327473e+00, 5.516227e-01, 8.359587e-01, 7.947028e-02, 6.807283e-02, 3.104669e-01, 1.209057e-01, 6.627885e-01, 5.463526e-01, 5.924950e-01, 8.926703e-01, 1.374991e-02, 2.279032e-01, 8.960078e-02, 5.847922e-01, 1.162756e-01, 4.934716e-01, 7.617990e-01, 1.040089e-01, 6.107284e-01,
2.000000e+00	1.361336e+00, 4.877379e-01, 7.480002e-01, 7.773020e-02, 9.103395e-02, 3.801881e-01, 8.294717e-02, 6.886968e-01, 3.714841e-01, 6.051561e-01, 9.378014e-01, 9.282559e-03, 2.976770e-01, 7.394384e-02, 4.591441e-01, 9.811437e-02, 5.011997e-01, 6.779174e-01, 6.846001e-02, 7.322405e-01,
0.000000e+00	1.892885e+00, 9.725608e-01, 6.386186e-01, 3.599861e-01, 7.459404e-01, 2.593998e+00, 9.784820e-01, 2.131510e+00, 2.135434e+00, 6.962909e-01, 1.304462e-01, 4.626978e-01, 2.795472e+00, 2.272001e+00, 1.473789e+00, 9.339141e-01, 4.644128e-01, 1.476075e+00, 1.813782e+00, 2.930654e+00,
2.000000e-01	1.483674e+00, 6.349123e-01, 6.455046e-01, 7.594463e-01, 6.101670e-01, 1.833722e+00, 5.928709e-01, 1.703270e+00, 1.631461e+00, 5.150801e-01, 4.431595e-01, 2.188060e-01, 2.206430e+00, 1.606970e+00, 1.202767e+00, 9.065674e-01, 2.807085e-01, 8.324332e-01, 1.209229e+00, 1.923279e+00,
4.000000e-01	1.782574e+00, 6.002612e-01, 7.992148e-01, 1.097272e+00, 4.848227e-01, 1.437429e+00, 3.031172e-01, 1.334243e+00, 1.321097e+00, 3.610681e-01, 7.609272e-01, 2.315054e-01, 1.681713e+00, 1.151002e+00, 9.436841e-01, 1.146046e+00, 1.628613e-01, 8.390037e-01, 1.351088e+00, 1.454062e+00,
6.000000e-01	1.592309e+00, 6.385755e-01, 7.866061e-01, 1.002061e+00, 3.673275e-01, 1.077246e+00, 1.915068e-01, 9.898238e-01, 9.144048e-01, 2.245656e-01, 8.967613e-01, 2.859023e-01, 1.209808e+00, 9.254050e-01, 6.690098e-01, 1.000774e+00, 1.991458e-01, 8.874431e-01, 9.957426e-01, 1.127054e+00,
8.000000e-01	1.411669e+00, 6.914240e-01, 7.813949e-01, 6.216606e-01, 3.149990e-01, 8.094420e-01, 9.235447e-02, 8.358584e-01, 5.858764e-01, 2.235686e-01, 1.066482e+00, 2.049065e-01, 9.636408e-01, 6.262372e-01, 4.967824e-01, 6.746976e-01, 2.771983e-01, 7.989113e-01, 7.931327e-01, 9.139253e-01,
1.000000e+00	2.060676e+00, 7.044117e-01, 6.702753e-01, 5.868506e-01, 2.357434e-01, 8.514603e-01, 6.387486e-02, 6.587202e-01, 4.310733e-01, 2.139771e-01, 1.100145e+00, 1.248418e-01, 8.378372e-01, 4.231589e-01, 2.782365e-01, 4.522614e-01, 4.011137e-01, 8.602344e-01, 5.149288e-01, 8.889213e-01,
1.200000e+00	1.596084e+00, 5.781456e-01, 6.185243e-01, 3.242450e-01, 1.889839e-01, 9.587884e-01, 2.863522e-02, 7.414745e-01, 2.893059e-01, 3.111000e-01, 1.118821e+00, 6.230808e-02, 7.248785e-01, 3.877335e-01, 2.615694e-01, 3.455678e-01, 3.492287e-01, 8.576806e-01, 2.908278e-01, 7.814980e-01,
1.400000e+00	1.982968e+00, 6.253068e-01, 7.181139e-01, 2.388235e-01, 2.191704e-01, 1.035210e+00, 1.845914e-02, 6.951811e-01, 1.854897e-01, 3.010420e-01, 1.233784e+00, 3.270278e-02, 5.921964e-01, 2.406568e-01, 2.452065e-01, 2.203424e-01, 4.867146e-01, 8.569653e-01, 1.507217e-01, 9.898271e-01,
1.600000e+00	1.589893e+00, 4.700510e-01, 7.899535e-01, 2.144032e-01, 1.872537e-01, 1.513190e+00, 1.113439e-02, 7.570550e-01, 1.350468e-01, 3.229731e-01, 1.303446e+00, 2.312768e-02, 5.132156e-01, 2.291769e-01, 1.910892e-01, 1.961686e-01, 5.369115e-01, 1.052928e+00, 1.085255e-01, 8.455287e-01,
1.800000e+00	1.801501e+00, 5.034188e-01, 6.341970e-01, 2.224324e-01, 1.981767e-01, 1.497637e+00, 9.293396e-03, 8.939999e-01, 1.115593e-01, 3.875590e-01, 1.432604e+00, 1.582776e-02, 5.839582e-01, 1.748348e-01, 1.911029e-01, 1.394962e-01, 4.421249e-01, 8.136778e-01, 8.038351e-02, 9.712844e-01,
2.000000e+00	2.065070e+00, 5.426276e-01, 7.780245e-01, 1.868631e-01, 1.991964e-01, 1.230337e+00, 9.134424e-03, 6.952050e-01, 7.625787e-02, 4.258334e-01, 1.256349e+00, 8.069759e-03, 4.692793e-01, 1.359764e-01, 1.145995e-01, 8.619782e-02, 5.055516e-01, 8.005716e-01, 4.655599e-02, 7.451124e-01,
0.000000e+00	2.031286e+00, 1.643716e+00, 1.074586e+00, 7.025663e-01, 3.464991e-01, 1.948880e+00, 2.124286e+00, 1.646034e+00, 3.491565e+00, 1.038673e+00, 2.638125e+00, 2.062480e-01, 2.759832e+00, 2.012316e-01, 1.286102e+00, 1.030443e+00, 2.379478e+00, 8.056145e-01, 1.094161e-01, 7.279093e-01,
2.000000e-01	1.947339e+00, 9.705981e-01, 1.183574e+00, 1.059538e+00, 2.537252e-01, 1.428693e+00, 1.482279e+00, 1.660041e+00, 1.783677e+00, 7.240104e-01, 2.420653e+00, 1.917218e-01, 1.584964e+00, 3.428631e-01, 1.142548e+00, 1.212338e+00, 1.592617e+00, 5.183497e-01, 3.674025e-01, 5.154483e-01,
4.000000e-01	1.343250e+00, 4.733389e-01, 9.892030e-01, 1.062833e+00, 1.453282e-01, 1.099479e+00, 6.627379e-01, 1.053967e+00, 1.036152e+00, 7.295270e-01, 1.856661e+00, 2.259111e-01, 1.478769e+00, 4.464796e-01, 1.035584e+00, 1.213001e+00, 1.431082e+00, 5.618150e-01, 5.842966e-01, 5.409885e-01,
6.000000e-01	1.803506e+00, 3.928698e-01, 1.183849e+00, 7.772446e-01, 1.027170e-01, 6.924710e-01, 4.370000e-01, 9.803171e-01, 9.310836e-01, 6.376321e-01, 1.550571e+00, 2.897486e-01, 9.339673e-01, 4.456463e-01, 8.712283e-01, 7.946152e-01, 9.913364e-01, 6.827670e-01, 5.243472e-01, 5.170697e-01,
8.000000e-01	1.830026e+00, 4.093242e-01, 9.160805e-01, 7.090925e-01, 9.187314e-02, 8.016509e-01, 2.465985e-01, 7.568421e-01, 6.262137e-01, 6.940675e-01, 1.582806e+00, 1.327514e-01, 8.151973e-01, 3.494635e-01, 6.548994e-01, 5.257991e-01, 8.640444e-01, 7.819676e-01, 3.593966e-01, 5.702076e-01,
1.000000e+00	1.708517e+00, 4.394037e-01, 9.491092e-01, 4.714312e-01, 1.199789e-01, 8.594396e-01, 1.806263e-01, 8.124361e-01, 4.876512e-01, 6.712188e-01, 1.306783e+00, 8.911563e-02, 6.851208e-01, 2.882061e-01, 6.246274e-01, 3.566104e-01, 6.367418e-01, 9.595653e-01, 2.359294e-01, 6.476819e-01,
1.200000e+00	1.975403e+00, 4.855995e-01, 8.546975e-01, 3.804618e-01, 1.240823e-01, 1.104064e+00, 1.039316e-01, 7.944783e-01, 2.369789e-01, 5.641635e-01, 1.473775e+00, 6.214967e-02, 6.207596e-01, 2.397511e-01, 4.601018e-01, 2.825194e-01, 5.735280e-01, 8.012260e-01, 1.468989e-01, 5.097484e-01,
1.400000e+00	2.116922e+00, 4.596850e-01, 8.901946e-01, 3.404057e-01, 1.203385e-01, 1.027733e+00, 8.349800e-02, 6.851124e-01, 1.652486e-01, 6.434160e-01, 1.533159e+00, 3.918389e-02, 4.115444e-01, 1.438219e-01, 3.748343e-01, 1.549244e-01, 5.242781e-01, 7.896467e-01, 8.570798e-02, 6.432390e-01,
1.600000e+00	1.858565e+00, 5.578098e-01, 8.027188e-01, 2.486175e-01, 1.442410e-01, 1.541861e+00, 7.359929e-02, 8.307914e-01, 1.436085e-01, 7.012444e-01, 1.570205e+00, 2.188149e-02, 4.815686e-01, 1.384685e-01, 3.378056e-01, 1.634682e-01, 5.523363e-01, 8.368429e-01, 5.989842e-02, 7.125859e-01,
1.800000e+00	2.248301e+00, 5.488075e-01, 7.932694e-01, 2.954710e-01, 1.447707e-01, 1.407234e+00, 5.264597e-02, 7.134570e-01, 1.070873e-01, 6.692532e-01, 1.209886e+00, 1.439300e-02, 3.729899e-01, 9.396504e-02, 2.825203e-01, 9.915754e-02, 5.071247e-01, 7.927688e-01, 3.665817e-02, 6.171185e-01,
2.000000e+00	1.667183e+00, 5.797271e-01, 7.496551e-01, 2.382790e-01, 1.604144e-01, 1.643865e+00, 4.391851e-02, 8.718771e-01, 1.062687e-01, 5.952298e-01, 1.731556e+00, 8.794962e-03, 4.167363e-01, 8.864947e-02, 3.203624e-01, 7.871661e-02, 6.033179e-01, 6.780472e-01, 2.494026e-02, 5.681386e-01,
0.000000e+00	2.678936e+00, 1.740855e+00, 1.856064e+00, 2.825096e+00, 2.436432e+00, 1.896859e+00, 3.522132e-01, 2.316105e+00, 1.331141e+00, 2.838492e-02, 2.451392e-01, 2.336486e+00, 1.224826e+00, 1.456998e+00, 4.202562e-01, 9.979123e-01, 2.354812e+00, 6.233025e-02, 1.860062e+00, 1.348487e+00,
2.000000e-01	2.658393e+00, 1.059698e+00, 1.364430e+00, 2.199361e+00, 1.711808e+00, 1.396617e+00, 2.309566e-01, 1.815097e+00, 8.037567e-01, 2.072024e-02, 6.553121e-01, 1.818690e+00, 8.064774e-01, 1.244894e+00, 6.492820e-01, 1.123505e+00, 1.321950e+00, 2.252973e-01, 1.537546e+00, 7.730388e-01,
4.000000e-01	2.109464e+00, 6.458641e-01, 7.789837e-01, 1.904315e+00, 1.193744e+00, 1.426571e+00, 1.261718e-01, 1.486230e+00, 5.736218e-01, 1.449055e-02, 9.531606e-01, 1.345352e+00, 6.320180e-01, 1.015273e+00, 5.415329e-01, 7.591633e-01, 1.036536e+00, 5.370277e-01, 9.525403e-01, 7.348639e-01,
6.000000e-01	2.357926e+00, 5.417540e-01, 4.422653e-01, 1.873385e+00, 5.690434e-01, 1.116883e+00, 6.571778e-02, 1.331430e+00, 4.059088e-01, 1.351402e-01, 1.134720e+00, 1.107254e+00, 5.187402e-01, 6.711138e-01, 4.075799e-01, 4.735436e-01, 7.329502e-01, 6.195452e-01, 7.018332e-01, 7.816922e-01,
8.000000e-01	2.344385e+00, 5.290520e-01, 2.921919e-01, 1.442532e+00, 3.911523e-01, 1.204147e+00, 4.195007e-02, 9.545913e-01, 2.496197e-01, 3.142160e-01, 1.035649e+00, 7.224698e-01, 4.681705e-01, 5.377489e-01, 2.873138e-01, 3.755909e-01, 5.480562e-01, 7.585384e-01, 4.471095e-01, 7.736491e-01,
1.000000e+00	1.925716e+00, 5.355296e-01, 1.359098e-01, 1.329832e+00, 2.938936e-01, 1.612806e+00, 2.367903e-02, 1.086390e+00, 1.798728e-01, 4.938784e-01, 1.312482e+00, 8.153830e-01, 3.754442e-01, 4.031961e-01, 1.980483e-01, 2.736529e-01, 4.476580e-01, 7.189962e-01, 2.541764e-01, 8.042316e-01,
1.200000e+00	2.081623e+00, 5.582866e-01, 8.632571e-02, 1.161277e+00, 2.424041e-01, 1.327126e+00, 1.915986e-02, 1.051140e+00, 1.363798e-01, 4.911156e-01, 1.312740e+00, 6.317265e-01, 3.271509e-01, 3.357694e-01, 1.329309e-01, 1.829582e-01, 5.418100e-01, 7.676966e-01, 1.572273e-01, 9.321649e-01,
1.400000e+00	2.474023e+00, 3.969505e-01, 4.708301e-02, 1.022738e+00, 2.089359e-01, 1.781283e+00, 1.815407e-02, 9.205190e-01, 1.089007e-01, 5.331363e-01, 1.337287e+00, 5.129389e-01, 4.171838e-01, 2.579671e-01, 1.106697e-01, 1.299694e-01, 5.932828e-01, 7.936342e-01, 1.195237e-01, 7.979935e-01,
1.600000e+00	2.326008e+00, 5.452701e-01, 6.383037e-02, 8.512280e-01, 1.690627e-01, 1.717230e+00, 2.390920e-02, 9.146188e-01, 1.073206e-01, 6.353960e-01, 1.422996e+00, 5.070957e-01, 3.201458e-01, 1.849941e-01, 7.007588e-02, 9.201976e-02, 5.061933e-01, 8.230360e-01, 5.112030e-02, 8.685028e-01,
1.800000e+00	2.258245e+00, 5.376550e-01, 1.134360e-01, 8.094614e-01, 1.327521e-01, 1.796417e+00, 2.443646e-02, 8.495665e-01, 6.684477e-02, 5.557059e-01, 1.142640e+00, 2.626143e-01, 3.301531e-01, 1.448319e-01, 6.132740e-02, 5.757494e-02, 4.444178e-01, 9.270254e-01, 4.080267e-02, 9.315440e-01,
2.000000e+00	2.128457e+00, 5.059116e-01, 2.455777e-01, 6.559214e-01, 1.706614e-01, 1.627010e+00, 2.881154e-02, 9.021373e-01, 7.359992e-02, 7.322168e-01, 1.404686e+00, 1.543777e-01, 3.583538e-01, 1.128641e-01, 3.380921e-02, 3.923690e-02, 4.617552e-01, 8.295803e-01, 2.881709e-02, 9.178989e-01,
0.000000e+00	2.675683e+00, 5.259810e-01, 6.598337e-01, 1.094128e+00, 2.599265e+00, 6.501243e-01, 1.324675e+00, 2.237698e+00, 1.359902e+00, 1.150331e+00, 2.156569e+00, 1.610354e+00, 2.733433e+00, 2.384436e-01, 2.421877e+00, 2.284770e+00, 2.405063e+00, 9.648498e-01, 1.394991e+00, 2.723214e+00,
2.000000e-01	1.658124e+00, 3.713591e-01, 4.876718e-01, 9.843811e-01, 1.450798e+00, 8.397748e-01, 9.034069e-01, 1.833590e+00, 9.161854e-01, 6.752227e-01, 2.043033e+00, 1.129652e+00, 1.762118e+00, 4.190660e-01, 1.525222e+00, 1.658429e+00, 1.388771e+00, 7.178778e-01, 1.256178e+00, 1.681003e+00,
4.000000e-01	1.303581e+00, 3.125828e-01, 3.627905e-01, 1.270984e+00, 9.975943e-01, 1.088908e+00, 5.130412e-01, 1.384264e+00, 6.627867e-01, 5.696369e-01, 1.585106e+00, 9.673152e-01, 1.438209e+00, 4.178401e-01, 1.188945e+00, 1.258465e+00, 1.019787e+00, 5.710565e-01, 1.180905e+00, 1.382954e+00,
6.000000e-01	1.328691e+00, 3.367973e-01, 2.606638e-01, 1.071969e+00, 6.664513e-01, 1.124136e+00, 3.619790e-01, 1.112280e+00, 4.518556e-01, 7.010600e-01, 1.440382e+00, 6.619762e-01, 9.151007e-01, 3.514462e-01, 9.020310e-01, 1.058620e+00, 5.805631e-01, 8.030684e-01, 1.033621e+00, 1.234744e+00,
8.000000e-01	1.465247e+00, 3.939703e-01, 1.536853e-01, 1.029230e+00, 4.234696e-01, 1.303886e+00, 2.029648e-01, 8.257745e-01, 2.878837e-01, 7.154309e-01, 1.231925e+00, 6.256137e-01, 8.666197e-01, 2.556924e-01, 5.443941e-01, 6.161195e-01, 5.357131e-01, 7.321358e-01, 5.332723e-01, 1.111394e+00,
1.000000e+00	1.608572e+00, 4.856068e-01, 1.516115e-01, 9.765260e-01, 2.806433e-01, 1.286463e+00, 1.407470e-01, 1.176246e+00, 2.036532e-01, 6.697317e-01, 1.493177e+00, 4.588380e-01, 6.702709e-01, 1.809457e-01, 4.792826e-01, 4.988729e-01, 5.662470e-01, 7.794597e-01, 4.840984e-01, 1.081904e+00,
1.200000e+00	1.433580e+00, 5.489061e-01, 2.283787e-01, 6.602960e-01, 2.490717e-01, 1.767085e+00, 8.143625e-02, 8.672834e-01, 1.589312e-01, 7.725197e-01, 1.273515e+00, 2.812955e-01, 5.002501e-01, 1.563310e-01, 2.899112e-01, 3.178387e-01, 4.541217e-01, 8.585521e-01, 2.755538e-01, 1.073338e+00,
1.400000e+00	1.756193e+00, 5.437340e-01, 3.271285e-01, 5.443776e-01, 1.520897e-01, 1.553812e+00, 7.775376e-02, 1.004622e+00, 1.189370e-01, 6.565280e-01, 1.333099e+00, 1.577342e-01, 5.800027e-01, 1.000549e-01, 2.591950e-01, 2.366032e-01, 3.995307e-01, 8.467590e-01, 1.821942e-01, 9.661926e-01,
1.600000e+00	1.732559e+00, 4.437532e-01, 4.967280e-01, 4.962155e-01, 1.889905e-01, 1.573051e+00, 6.316607e-02, 8.491397e-01, 1.169126e-01, 5.661656e-01, 1.607909e+00, 8.736074e-02, 4.418409e-01, 1.021388e-01, 1.854379e-01, 1.773532e-01, 4.937912e-01, 9.547790e-01, 1.211767e-01, 7.755475e-01,
1.800000e+00	1.937221e+00, 5.848624e-01, 5.891232e-01, 4.120018e-01, 1.822566e-01, 1.506527e+00, 5.753201e-02, 8.185293e-01, 1.049656e-01, 6.295774e-01, 1.410879e+00, 7.189814e-02, 4.220599e-01, 7.603407e-02, 1.185289e-01, 1.136724e-01, 5.229672e-01, 9.242983e-01, 7.541729e-02, 8.303171e-01,
2.000000e+00	1.895963e+00, 5.624138e-01, 5.893082e-01, 3.488444e-01, 1.797973e-01, 1.864298e+00, 5.175331e-02, 8.643892e-01, 6.808039e-02, 5.400314e-01, 1.276760e+00, 4.050401e-02, 3.818936e-01, 5.769293e-02, 1.019745e-01, 7.555301e-02, 5.625074e-01, 9.250589e-01, 5.276160e-02, 9.150021e-01,
0.000000e+00	1.882355e+00, 9.577632e-01, 7.432107e-01, 7.993692e-01, 2.115623e+00, 2.720267e+00, 2.494331e+00, 1.607737e+00, 4.839871e-01, 3.995093e-01, 1.172668e+00, 2.312907e+00, 3.217102e+00, 1.066223e+00, 2.658484e+00, 5.764473e-02, 1.045300e+00, 2.756972e+00, 5.002921e-02, 9.587566e-01,
2.000000e-01	1.587700e+00, 6.647066e-01, 3.799535e-01, 8.693792e-01, 1.342117e+00, 3.043971e+00, 1.122551e+00, 1.425799e+00, 3.102329e-01, 3.153242e-01, 1.154572e+00, 1.353378e+00, 2.939075e+00, 7.743280e-01, 1.905631e+00, 4.094870e-01, 8.301977e-01, 1.645251e+00, 3.005226e-02, 8.122953e-01,
4.000000e-01	1.270294e+00, 5.314536e-01, 3.160245e-01, 8.213942e-01, 9.206648e-01, 2.678002e+00, 7.070002e-01, 9.977339e-01, 2.913053e-01, 1.712757e-01, 1.329109e+00, 8.341184e-01, 2.614940e+00, 5.837843e-01, 1.286724e+00, 7.013863e-01, 6.192236e-01, 1.071020e+00, 3.423034e-02, 1.049616e+00,
6.000000e-01	1.049770e+00, 5.210942e-01, 2.364810e-01, 7.798486e-01, 7.856153e-01, 2.078468e+00, 3.697403e-01, 8.111041e-01, 1.781526e-01, 1.291736e-01, 1.104865e+00, 8.196036e-01, 1.626251e+00, 4.440967e-01, 9.536055e-01, 8.719904e-01, 5.175886e-01, 9.373832e-01, 5.906865e-02, 9.453488e-01,
8.000000e-01	1.175308e+00, 4.890629e-01, 2.562537e-01, 6.010639e-01, 6.402029e-01, 2.314324e+00, 2.104163e-01, 7.896597e-01, 1.316250e-01, 1.223854e-01, 9.273908e-01, 3.737720e-01, 1.351728e+00, 3.217578e-01, 6.546129e-01, 8.403537e-01, 6.406373e-01, 9.250682e-01, 1.101719e-01, 1.040875e+00,
1.000000e+00	1.378274e+00, 5.945465e-01, 4.131503e-01, 3.195526e-01, 4.039410e-01, 2.280205e+00, 1.454446e-01, 5.235230e-01, 8.698894e-02, 2.025694e-01, 1.067629e+00, 2.053502e-01, 1.087532e+00, 2.796175e-01, 4.419198e-01, 6.785819e-01, 4.519269e-01, 7.697699e-01, 1.281221e-01, 9.522124e-01,
1.200000e+00	1.410640e+00, 5.725337e-01, 5.503857e-01, 2.926730e-01, 4.132612e-01, 1.947819e+00, 6.473390e-02, 4.717953e-01, 5.970681e-02, 2.158950e-01, 1.223695e+00, 1.148342e-01, 7.202104e-01, 1.725687e-01, 3.426621e-01, 4.168980e-01, 4.519513e-01, 9.927588e-01, 1.046943e-01, 8.695715e-01,
1.400000e+00	1.704985e+00, 5.215193e-01, 5.731363e-01, 1.673200e-01, 2.419166e-01, 2.045821e+00, 3.802511e-02, 5.051270e-01, 4.134153e-02, 2.196803e-01, 1.115167e+00, 9.261121e-02, 6.653728e-01, 1.345994e-01, 2.497300e-01, 3.408785e-01, 4.731407e-01, 9.269313e-01, 4.865756e-02, 8.371241e-01,
1.600000e+00	1.850510e+00, 5.481143e-01, 5.561969e-01, 1.134824e-01, 2.276897e-01, 2.395318e+00, 2.329576e-02, 6.030088e-01, 2.995739e-02, 2.389441e-01, 1.349968e+00, 3.951594e-02, 6.065478e-01, 1.245642e-01, 1.731254e-01, 2.436872e-01, 5.202378e-01, 9.594926e-01, 4.033393e-02, 8.694788e-01,
1.800000e+00	1.782006e+00, 5.648181e-01, 8.151292e-01, 8.342211e-02, 2.432785e-01, 1.950255e+00, 1.380057e-02, 5.695869e-01, 2.361682e-02, 2.891011e-01, 1.122892e+00, 2.612049e-02, 5.880119e-01, 9.353269e-02, 1.417934e-01, 1.734986e-01, 4.150249e-01, 7.572162e-01, 2.475597e-02, 8.591072e-01,
2.000000e+00	1.779753e+00, 5.600547e-01, 8.301507e-01, 6.672371e-02, 1.786990e-01, 2.181153e+00, 9.731426e-03, 5.781689e-01, 2.192181e-02, 3.309624e-01, 1.543677e+00, 1.367625e-02, 4.834663e-01, 7.097144e-02, 1.302847e-01, 1.192638e-01, 5.247712e-01, 9.738702e-01, 1.423201e-02, 8.218845e-01,
0.000000e+00	1.265894e+00, 1.411867e+00, 2.020309e+00, 2.733486e+00, 1.905743e-02, 2.930210e+00, 1.569900e+00, 1.251225e-01, 2.700043e+00, 1.501248e+00, 4.814595e-01, 1.167370e+00, 2.756491e+00, 1.245804e+00, 4.723030e-01, 1.600262e+00, 2.456335e+00, 1.632165e+00, 1.292567e-01, 4.901722e-01,
2.000000e-01	1.755247e+00, 9.205465e-01, 1.298534e+00, 1.851684e+00, 2.779289e-01, 2.252660e+00, 1.007734e+00, 9.707877e-02, 1.427386e+00, 7.189987e-01, 5.989358e-01, 9.164146e-01, 2.312536e+00, 1.062608e+00, 6.353806e-01, 1.737692e+00, 1.661708e+00, 1.445427e+00, 5.129243e-01, 3.350638e-01,
4.000000e-01	1.666393e+00, 5.226914e-01, 9.750934e-01, 1.061958e+00, 3.852715e-01, 1.691704e+00, 6.809638e-01, 8.718873e-02, 8.746301e-01, 4.807083e-01, 7.763246e-01, 9.132191e-01, 1.793172e+00, 8.370260e-01, 8.291577e-01, 1.736454e+00, 1.362798e+00, 1.107802e+00, 5.691149e-01, 3.030067e-01,
6.000000e-01	1.631407e+00, 4.329455e-01, 6.536801e-01, 6.048567e-01, 3.595464e-01, 1.213564e+00, 3.814907e-01, 5.922058e-02, 8.630992e-01, 3.755081e-01, 1.110898e+00, 4.660951e-01, 1.533093e+00, 8.004983e-01, 6.955155e-01, 1.312104e+00, 7.751835e-01, 8.652511e-01, 7.106523e-01, 4.228169e-01,
8.000000e-01	1.570213e+00, 5.336289e-01, 6.201458e-01, 4.978185e-01, 3.380510e-01, 1.167274e+00, 2.216766e-01, 5.333865e-02, 4.211698e-01, 2.280377e-01, 1.012741e+00, 3.058775e-01, 1.385960e+00, 5.505016e-01, 4.398808e-01, 1.030999e+00, 7.004304e-01, 1.106036e+00, 9.096171e-01, 5.233610e-01,
1.000000e+00	1.804103e+00, 5.367180e-01, 6.497685e-01, 3.028564e-01, 3.600469e-01, 1.161574e+00, 1.095792e-01, 7.263988e-02, 3.476331e-01, 1.765480e-01, 1.348809e+00, 1.618870e-01, 1.312923e+00, 5.418239e-01, 3.174247e-01, 7.881814e-01, 6.158790e-01, 7.870969e-01, 5.795931e-01, 6.377892e-01,
1.200000e+00	1.712919e+00, 4.611055e-01, 6.106757e-01, 1.768493e-01, 2.616592e-01, 1.541109e+00, 6.441159e-02, 1.305224e-01, 2.575032e-01, 1.462704e-01, 1.198933e+00, 9.989267e-02, 7.962008e-01, 3.865123e-01, 2.688167e-01, 5.650489e-01, 5.194136e-01, 8.539334e-01, 3.961001e-01, 7.865308e-01,
1.400000e+00	1.564404e+00, 5.939786e-01, 7.246207e-01, 1.165232e-01, 2.291801e-01, 1.245352e+00, 4.948031e-02, 2.539401e-01, 1.807525e-01, 1.337925e-01, 1.473792e+00, 5.345737e-02, 8.014474e-01, 2.909973e-01, 2.330928e-01, 4.031358e-01, 4.740280e-01, 8.541589e-01, 2.952290e-01, 7.262817e-01,
1.600000e+00	1.915023e+00, 5.326068e-01, 6.908138e-01, 7.014098e-02, 1.925246e-01, 1.417716e+00, 2.140341e-02, 4.302708e-01, 1.164116e-01, 1.689831e-01, 1.693325e+00, 2.858756e-02, 6.437421e-01, 2.011020e-01, 1.822622e-01, 2.785124e-01, 4.384590e-01, 9.679057e-01, 1.865746e-01, 8.001750e-01,
1.800000e+00	2.017466e+00, 5.422045e-01, 7.202301e-01, 4.712381e-02, 1.731990e-01, 1.591813e+00, 1.261843e-02, 4.554918e-01, 8.002382e-02, 2.325178e-01, 1.280301e+00, 1.673968e-02, 7.525663e-01, 1.589776e-01, 1.534002e-01, 2.095925e-01, 4.640139e-01, 9.592263e-01, 1.057551e-01, 8.230262e-01,
2.000000e+00	2.066160e+00, 5.829406e-01, 7.844174e-01, 3.990834e-02, 1.869249e-01, 1.727418e+00, 8.446205e-03, 4.769437e-01, 5.499200e-02, 2.247885e-01, 1.487167e+00, 9.916994e-03, 5.508854e-01, 1.343797e-01, 1.387764e-01, 1.178414e-01, 5.576650e-01, 9.274888e-01, 7.216471e-02, 8.275618e-01,
0.000000e+00	9.038962e-02, 7.606380e-01, 6.674855e-01, 1.141845e+00, 4.382326e-01, 2.013156e-01, 1.110090e-01, 7.545427e-03, 2.043839e+00, 1.898063e+00, 9.890124e-02, 1.789628e+00, 1.543638e+00, 9.895587e-01, 6.963797e-01, 1.801167e+00, 1.960107e+00, 2.658056e+00, 3.094253e+00, 2.132362e+00,
2.000000e-01	4.878039e-01, 4.674377e-01, 4.290139e-01, 9.168757e-01, 5.251061e-01, 1.604154e-01, 3.168687e-01, 9.996264e-03, 1.490240e+00, 1.027852e+00, 8.129874e-02, 1.318933e+00, 1.285379e+00, 7.884220e-01, 5.044541e-01, 1.511360e+00, 1.143428e+00, 1.795059e+00, 2.293874e+00, 1.647188e+00,
4.000000e-01	8.193491e-01, 4.398645e-01, 2.360495e-01, 4.469360e-01, 5.504213e-01, 1.270390e-01, 2.584536e-01, 8.173626e-03, 8.857815e-01, 5.959326e-01, 1.467885e-01, 6.351414e-01, 1.678925e+00, 6.672210e-01, 3.803824e-01, 1.107315e+00, 5.556587e-01, 1.598949e+00, 1.535794e+00, 1.194060e+00,
6.000000e-01	9.124401e-01, 4.197738e-01, 2.543448e-01, 2.908131e-01, 5.992296e-01, 1.162864e-01, 1.387079e-01, 9.219920e-03, 5.882052e-01, 5.022426e-01, 3.621015e-01, 3.768316e-01, 1.474614e+00, 5.280067e-01, 2.344490e-01, 1.056923e+00, 3.388903e-01, 1.087835e+00, 1.172060e+00, 1.304204e+00,
8.000000e-01	1.340999e+00, 4.954166e-01, 3.114567e-01, 2.437539e-01, 6.350833e-01, 2.121785e-01, 9.694700e-02, 1.166800e-02, 4.489741e-01, 2.759996e-01, 5.286898e-01, 2.128898e-01, 1.143990e+00, 3.586292e-01, 1.710600e-01, 8.483061e-01, 2.553702e-01, 1.115597e+00, 8.515775e-01, 1.127610e+00,
1.000000e+00	1.486435e+00, 5.511657e-01, 4.435340e-01, 1.344669e-01, 5.094421e-01, 3.854152e-01, 4.955188e-02, 2.554839e-02, 3.689326e-01, 1.718747e-01, 7.362315e-01, 1.438135e-01, 1.350977e+00, 2.787310e-01, 1.054290e-01, 7.262583e-01, 3.274430e-01, 9.687673e-01, 5.136369e-01, 9.989087e-01,
1.200000e+00	1.587099e+00, 5.574395e-01, 5.465492e-01, 8.017025e-02, 3.644676e-01, 8.149322e-01, 2.664544e-02, 6.461840e-02, 2.395776e-01, 1.177551e-01, 8.638955e-01, 6.595679e-02, 1.300887e+00, 1.925261e-01, 8.823739e-02, 4.702211e-01, 3.696787e-01, 8.989168e-01, 3.702663e-01, 9.155769e-01,
1.400000e+00	2.022702e+00, 5.801584e-01, 6.307397e-01, 5.708057e-02, 3.521050e-01, 1.025688e+00, 1.422578e-02, 1.489087e-01, 1.374129e-01, 8.301599e-02, 1.078829e+00, 3.978885e-02, 9.526178e-01, 1.746688e-01, 7.658457e-02, 3.661179e-01, 4.686739e-01, 1.018389e+00, 2.645180e-01, 8.816396e-01,
1.600000e+00	1.812689e+00, 5.278269e-01, 7.018240e-01, 3.228932e-02, 2.850119e-01, 1.026634e+00, 7.765360e-03, 2.640082e-01, 9.703561e-02, 6.541048e-02, 1.329033e+00, 2.256144e-02, 6.817619e-01, 1.149042e-01, 6.058838e-02, 2.782226e-01, 4.500773e-01, 9.733805e-01, 1.814346e-01, 9.565913e-01,
1.800000e+00	2.023831e+00, 5.476417e-01, 6.139253e-01, 2.041137e-02, 2.520881e-01, 1.428790e+00, 5.652158e-03, 3.759560e-01, 8.293893e-02, 6.638042e-02, 1.354958e+00, 1.149155e-02, 7.158088e-01, 7.925301e-02, 8.557396e-02, 1.728873e-01, 5.493325e-01, 9.050548e-01, 1.208156e-01, 9.069293e-01,
2.000000e+00	1.964042e+00, 5.687163e-01, 7.746275e-01, 1.718414e-02, 2.231000e-01, 1.611994e+00, 3.149024e-03, 4.480838e-01, 4.374026e-02, 1.159523e-01, 1.299530e+00, 6.558074e-03, 5.689781e-01, 6.980590e-02, 8.470176e-02, 1.292050e-01, 4.037113e-01, 8.810304e-01, 6.437225e-02, 9.595547e-01,
0.000000e+00	1.253312e+00, 1.482740e+00, 2.128651e+00, 1.581219e+00, 1.754529e+00, 2.705814e+00, 1.514541e+00, 2.194901e+00, 1.624764e+00, 8.977214e-02, 7.917048e-01, 8.935110e-01, 2.989290e+00, 1.707008e+00, 7.230660e-01, 2.126176e+00, 1.002613e+00, 2.171843e+00, 1.015870e+00, 2.233601e+00,
2.000000e-01	1.256410e+00, 1.066927e+00, 1.566108e+00, 1.165412e+00, 1.348082e+00, 1.944249e+00, 1.093338e+00, 1.428669e+00, 1.189605e+00, 5.176531e-02, 9.436314e-01, 8.412817e-01, 2.612372e+00, 1.179398e+00, 9.631746e-01, 1.448834e+00, 5.818244e-01, 1.389150e+00, 1.359497e+00, 1.436029e+00,
4.000000e-01	1.185509e+00, 7.242431e-01, 1.252116e+00, 1.438771e+00, 9.716334e-01, 2.035507e+00, 5.931771e-01, 1.149772e+00, 7.199672e-01, 4.287761e-02, 7.068338e-01, 7.213143e-01, 2.062627e+00, 9.741791e-01, 1.006472e+00, 1.637487e+00, 5.112231e-01, 1.123787e+00, 1.133021e+00, 7.429861e-01,
6.000000e-01	1.404878e+00, 6.580570e-01, 9.039046e-01, 1.330878e+00, 7.600827e-01, 2.125658e+00, 2.903547e-01, 9.139157e-01, 5.803107e-01, 2.631716e-02, 1.047241e+00, 6.921858e-01, 1.827646e+00, 6.201854e-01, 9.071470e-01, 1.526519e+00, 3.784621e-01, 1.197376e+00, 1.034447e+00, 5.852673e-01,
8.000000e-01	1.459926e+00, 6.163266e-01, 5.876843e-01, 8.086683e-01, 7.271806e-01, 1.680018e+00, 2.116756e-01, 6.661604e-01, 2.900523e-01, 2.011226e-02, 1.226820e+00, 5.253429e-01, 1.601730e+00, 5.010361e-01, 7.146651e-01, 1.513989e+00, 2.975405e-01, 9.330761e-01, 8.699917e-01, 8.170615e-01,
1.000000e+00	1.607754e+00, 4.939985e-01, 4.258334e-01, 5.758238e-01, 4.601356e-01, 1.525391e+00, 1.281602e-01, 5.602067e-01, 2.050833e-01, 1.874714e-02, 1.008012e+00, 3.625687e-01, 1.223921e+00, 3.538319e-01, 4.074470e-01, 1.292174e+00, 2.599623e-01, 9.957073e-01, 9.245685e-01, 8.739730e-01,
1.200000e+00	1.846676e+00, 5.885638e-01, 4.776862e-01, 3.887282e-01, 4.634129e-01, 1.739177e+00, 5.372713e-02, 5.670172e-01, 1.320173e-01, 5.134708e-02, 9.841067e-01, 1.813612e-01, 1.064705e+00, 2.947478e-01, 3.685725e-01, 8.091202e-01, 3.238657e-01, 6.859257e-01, 6.409536e-01, 8.196434e-01,
1.400000e+00	1.468898e+00, 5.458484e-01, 4.056463e-01, 2.569346e-01, 3.726740e-01, 1.736391e+00, 3.180667e-02, 5.149630e-01, 1.040395e-01, 9.186922e-02, 1.371456e+00, 1.029488e-01, 8.540256e-01, 2.054065e-01, 2.246875e-01, 6.321159e-01, 4.217513e-01, 9.799578e-01, 6.104429e-01, 7.879870e-01,
1.600000e+00	1.607237e+00, 5.974377e-01, 6.193552e-01, 1.309914e-01, 2.417379e-01, 1.170079e+00, 2.092240e-02, 5.091641e-01, 7.951699e-02, 1.405868e-01, 1.175151e+00, 5.073689e-02, 7.282319e-01, 1.413291e-01, 1.545058e-01, 4.392314e-01, 4.561827e-01, 8.446532e-01, 4.144929e-01, 9.469534e-01,
1.800000e+00	1.572126e+00, 4.999435e-01, 5.748622e-01, 1.225893e-01, 2.438840e-01, 1.822939e+00, 1.263476e-02, 6.489415e-01, 5.298406e-02, 1.841425e-01, 1.247759e+00, 3.269326e-02, 7.231565e-01, 1.114060e-01, 1.468927e-01, 3.077963e-01, 3.801415e-01, 1.016860e+00, 2.283843e-01, 8.281983e-01,
2.000000e+00	1.590056e+00, 4.828974e-01, 6.676995e-01, 8.852266e-02, 2.032191e-01, 1.576887e+00, 7.188581e-03, 5.933376e-01, 4.177194e-02, 2.569317e-01, 1.496889e+00, 2.142845e-02, 6.358688e-01, 9.613401e-02, 1.443077e-01, 2.001462e-01, 4.968264e-01, 8.765328e-01, 1.377764e-01, 7.167914e-01,
0.000000e+00	2.483753e+00, 1.598411e+00, 9.619789e-01, 2.473582e-01, 1.568348e+00, 2.525672e+00, 1.532899e+00, 1.411411e+00, 1.399976e+00, 1.526626e+00, 2.355589e+00, 2.524388e+00, 9.419707e-01, 8.701867e-02, 2.618837e+00, 2.686226e+00, 1.849255e-01, 8.052727e-01, 3.850306e-01, 1.785552e+00,
2.000000e-01	2.039507e+00, 1.005698e+00, 4.527587e-01, 5.929336e-01, 1.121419e+00, 2.343927e+00, 1.146362e+00, 1.238418e+00, 1.306171e+00, 1.260492e+00, 2.009233e+00, 1.842635e+00, 7.193379e-01, 4.844831e-02, 2.552944e+00, 2.001589e+00, 3.392009e-01, 4.608883e-01, 4.976907e-01, 1.292482e+00,
4.000000e-01	1.676218e+00, 8.966321e-01, 3.577063e-01, 9.790174e-01, 9.009843e-01, 1.695733e+00, 9.747472e-01, 1.150310e+00, 1.062852e+00, 1.023776e+00, 1.853813e+00, 9.629331e-01, 4.285539e-01, 4.162647e-02, 1.567910e+00, 1.615776e+00, 3.461838e-01, 2.885846e-01, 7.807224e-01, 1.394953e+00,
6.000000e-01	1.454030e+00, 8.059163e-01, 4.953887e-01, 1.014931e+00, 5.574325e-01, 1.350486e+00, 7.013215e-01, 1.094138e+00, 1.408305e+00, 8.332949e-01, 1.494351e+00, 5.141450e-01, 3.715663e-01, 3.209770e-02, 1.094672e+00, 1.098936e+00, 4.260118e-01, 3.867702e-01, 7.553775e-01, 1.221460e+00,
8.000000e-01	1.818612e+00, 7.552379e-01, 5.965376e-01, 8.371757e-01, 3.068626e-01, 1.062716e+00, 4.404001e-01, 9.091463e-01, 8.501271e-01, 7.666218e-01, 1.796584e+00, 4.725974e-01, 1.890252e-01, 2.526156e-02, 8.273014e-01, 5.931409e-01, 4.769168e-01, 5.793370e-01, 5.481185e-01, 9.633039e-01,
1.000000e+00	1.729089e+00, 5.383796e-01, 6.743915e-01, 7.798337e-01, 1.965918e-01, 8.701882e-01, 3.035517e-01, 8.438105e-01, 1.039547e+00, 7.610458e-01, 1.521031e+00, 2.482392e-01, 1.984505e-01, 2.446795e-02, 5.480482e-01, 4.599496e-01, 4.047234e-01, 6.830388e-01, 3.390014e-01, 8.875129e-01,
1.200000e+00	1.796622e+00, 5.878347e-01, 7.244965e-01, 6.626637e-01, 1.605996e-01, 6.330034e-01, 2.093130e-01, 7.591713e-01, 1.057334e+00, 7.466847e-01, 1.259864e+00, 2.002380e-01, 2.271300e-01, 2.526635e-02, 5.087741e-01, 3.783783e-01, 5.908903e-01, 8.116957e-01, 2.377319e-01, 1.019736e+00,
1.400000e+00	1.743447e+00, 5.738468e-01, 6.724274e-01, 5.944828e-01, 1.230899e-01, 4.915800e-01, 1.176097e-01, 1.087880e+00, 6.200077e-01, 7.125728e-01, 1.292808e+00, 1.123037e-01, 1.988613e-01, 2.086756e-02, 3.343764e-01, 2.532512e-01, 4.612979e-01, 7.027072e-01, 1.294126e-01, 9.449510e-01,
1.600000e+00	2.165020e+00, 5.000620e-01, 8.247672e-01, 5.525604e-01, 1.200795e-01, 4.524517e-01, 1.072442e-01, 9.897065e-01, 6.454099e-01, 7.438380e-01, 1.609459e+00, 7.338945e-02, 2.498341e-01, 2.431906e-02, 2.586655e-01, 1.879604e-01, 4.659124e-01, 9.459455e-01, 1.045556e-01, 8.244301e-01,
1.800000e+00	1.817477e+00, 5.314002e-01, 7.221244e-01, 4.764488e-01, 1.301880e-01, 6.344384e-01, 8.601250e-02, 1.070198e+00, 4.967354e-01, 7.216411e-01, 1.193255e+00, 4.473904e-02, 2.538315e-01, 2.193130e-02, 1.899591e-01, 1.312948e-01, 5.494218e-01, 7.810371e-01, 6.018494e-02, 7.673236e-01,
2.000000e+00	1.702028e+00, 5.545635e-01, 8.123298e-01, 3.317952e-01, 1.495236e-01, 7.351282e-01, 6.363360e-02, 8.484313e-01, 2.757008e-01, 5.942818e-01, 1.221352e+00, 2.402148e-02, 3.072847e-01, 2.543648e-02, 2.327147e-01, 9.366717e-02, 5.151099e-01, 8.466638e-01, 4.094408e-02, 7.480070e-01,
0.000000e+00	4.857044e-02, 1.221928e+00, 2.138958e+00, 1.635604e+00, 1.013427e-01, 8.114642e-02, 1.580487e-01, 4.008146e-01, 1.063315e+00, 2.333072e+00, 2.516953e+00, 2.417645e+00, 1.679144e+00, 1.774028e+00, 1.239274e+00, 7.295863e-01, 1.544357e+00, 9.318216e-01, 1.401923e+00, 2.418745e+00,
2.000000e-01	2.478732e-01, 7.933008e-01, 1.159896e+00, 1.176497e+00, 7.395437e-02, 1.243353e-01, 3.888931e-01, 3.335342e-01, 7.390858e-01, 1.315613e+00, 1.612350e+00, 1.665973e+00, 1.318532e+00, 1.408479e+00, 1.041183e+00, 9.629897e-01, 9.708252e-01, 6.278833e-01, 8.453263e-01, 1.500901e+00,
4.000000e-01	4.039828e-01, 4.620050e-01, 7.959382e-01, 7.240255e-01, 6.942743e-02, 4.368220e-01, 6.164502e-01, 2.130731e-01, 4.644386e-01, 1.128899e+00, 1.148682e+00, 1.154786e+00, 1.094580e+00, 8.316089e-01, 8.648413e-01, 6.728683e-01, 8.065797e-01, 6.640910e-01, 6.657179e-01, 9.773367e-01,
6.000000e-01	7.823104e-01, 5.175100e-01, 4.362388e-01, 4.679853e-01, 6.894808e-02, 7.872505e-01, 6.537901e-01, 3.959995e-01, 4.045748e-01, 1.243476e+00, 8.504685e-01, 6.712050e-01, 7.177001e-01, 7.904049e-01, 6.926109e-01, 5.264753e-01, 6.351254e-01, 7.686703e-01, 4.695783e-01, 9.696680e-01,
8.000000e-01	9.529342e-01, 5.697035e-01, 6.126145e-01, 3.718696e-01, 6.921556e-02, 1.161707e+00, 5.186066e-01, 4.398405e-01, 4.099268e-01, 9.607274e-01, 7.428978e-01, 4.299940e-01, 6.768336e-01, 5.210267e-01, 3.894478e-01, 2.829617e-01, 5.831450e-01, 9.231803e-01, 3.102535e-01, 1.010140e+00,
1.000000e+00	1.158667e+00, 5.655113e-01, 7.064838e-01, 1.911975e-01, 1.161422e-01, 1.274890e+00, 3.688943e-01, 5.298317e-01, 3.818289e-01, 8.277109e-01, 8.228101e-01, 1.730968e-01, 5.101223e-01, 4.331575e-01, 3.414841e-01, 2.572072e-01, 4.766933e-01, 8.909297e-01, 1.844503e-01, 7.356586e-01,
1.200000e+00	1.660611e+00, 4.416221e-01, 7.168214e-01, 1.432253e-01, 1.202341e-01, 1.470307e+00, 2.382621e-01, 5.958152e-01, 2.903109e-01, 6.117666e-01, 7.267976e-01, 1.029649e-01, 5.001981e-01, 3.689854e-01, 3.062226e-01, 2.172103e-01, 5.078785e-01, 9.419724e-01, 1.205995e-01, 8.546637e-01,
1.400000e+00	1.701872e+00, 5.490459e-01, 7.580781e-01, 1.011007e-01, 1.464804e-01, 1.676665e+00, 1.535625e-01, 6.339135e-01, 2.531716e-01, 8.202989e-01, 9.907261e-01, 6.047467e-02, 5.326347e-01, 2.335516e-01, 2.477815e-01, 1.448825e-01, 5.453249e-01, 8.899616e-01, 8.751227e-02, 8.179923e-01,
1.600000e+00	1.684661e+00, 4.188099e-01, 7.105331e-01, 7.172022e-02, 1.430134e-01, 1.587926e+00, 1.223076e-01, 7.225389e-01, 1.976122e-01, 7.549019e-01, 1.227741e+00, 3.897034e-02, 5.736589e-01, 1.824408e-01, 2.162753e-01, 1.053549e-01, 5.211089e-01, 1.002459e+00, 4.939393e-02, 5.993186e-01,
1.800000e+00	1.982027e+00, 5.190334e-01, 7.200087e-01, 7.340149e-02, 1.380807e-01, 1.919222e+00, 8.992735e-02, 7.508979e-01, 1.520257e-01, 5.534355e-01, 1.124082e+00, 2.098886e-02, 4.295800e-01, 1.317584e-01, 2.142051e-01, 7.203004e-02, 5.371612e-01, 9.757112e-01, 3.659385e-02, 8.146909e-01,
2.000000e+00	1.800424e+00, 5.136722e-01, 8.808996e-01, 7.396032e-02, 1.536576e-01, 1.599863e+00, 7.664528e-02, 7.346869e-01, 1.192807e-01, 6.551872e-01, 1.395986e+00, 1.164821e-02, 4.468073e-01, 9.314896e-02, 1.821257e-01, 4.604660e-02, 4.705737e-01, 8.421499e-01, 1.893891e-02, 6.909991e-01,
0.000000e+00	2.048210e+00, 2.607947e+00, 2.371667e+00, 2.959689e+00, 3.147714e+00, 2.291518e+00, 2.511064e+00, 2.129660e+00, 2.692713e+00, 6.546331e-01, 1.412448e+00, 1.835883e+00, 9.583428e-01, 2.160608e+00, 2.997261e+00, 1.553183e+00, 1.918344e+00, 1.148752e-02, 1.501335e+00, 9.145046e-03,
2.000000e-01	1.964900e+00, 1.551383e+00, 1.266308e+00, 2.262421e+00, 1.700753e+00, 1.675520e+00, 1.321458e+00, 2.037056e+00, 2.564464e+00, 6.071614e-01, 1.319549e+00, 1.338637e+00, 7.824692e-01, 1.869366e+00, 2.523162e+00, 1.576724e+00, 1.065832e+00, 7.887731e-03, 1.215915e+00, 8.985055e-03,
4.000000e-01	1.318866e+00, 1.115194e+00, 1.069418e+00, 1.655721e+00, 1.064532e+00, 1.110565e+00, 7.426982e-01, 1.493139e+00, 1.901956e+00, 6.406895e-01, 1.678403e+00, 1.274619e+00, 5.373814e-01, 1.398713e+00, 1.819564e+00, 1.185877e+00, 6.878457e-01, 4.428787e-03, 1.318746e+00, 1.213113e-01,
6.000000e-01	8.817842e-01, 7.709615e-01, 6.861449e-01, 1.719482e+00, 6.639880e-01, 8.371617e-01, 4.406005e-01, 1.415245e+00, 1.953013e+00, 6.464138e-01, 1.307747e+00, 9.888679e-01, 3.896112e-01, 1.011019e+00, 1.545420e+00, 7.996319e-01, 4.786346e-01, 1.239944e-02, 9.715411e-01, 3.567678e-01,
8.000000e-01	9.477974e-01, 7.273292e-01, 3.321756e-01, 1.889294e+00, 3.931484e-01, 7.003628e-01, 2.737262e-01, 1.327633e+00, 1.468354e+00, 5.550287e-01, 1.093700e+00, 7.857079e-01, 2.494996e-01, 5.999412e-01, 9.105122e-01, 5.578127e-01, 3.810801e-01, 2.006542e-01, 6.052218e-01, 5.918948e-01,
1.000000e+00	1.207360e+00, 7.450120e-01, 2.056433e-01, 1.417459e+00, 2.598914e-01, 4.811071e-01, 1.583943e-01, 1.149673e+00, 9.466309e-01, 6.587654e-01, 9.662147e-01, 7.470866e-01, 1.588710e-01, 4.532194e-01, 6.698364e-01, 3.805508e-01, 4.423017e-01, 4.424547e-01, 3.979340e-01, 6.482575e-01,
1.200000e+00	1.272844e+00, 6.037440e-01, 1.352746e-01, 1.085419e+00, 1.545686e-01, 3.774048e-01, 1.114397e-01, 1.108638e+00, 6.746133e-01, 6.542432e-01, 1.231609e+00, 7.683767e-01, 1.456436e-01, 4.418635e-01, 5.043697e-01, 2.918567e-01, 5.327247e-01, 6.243693e-01, 2.377786e-01, 7.810923e-01,
1.400000e+00	1.563453e+00, 5.809228e-01, 9.778663e-02, 1.158143e+00, 1.212859e-01, 3.111413e-01, 9.165292e-02, 1.172973e+00, 5.877576e-01, 6.906142e-01, 1.181547e+00, 6.180009e-01, 1.503764e-01, 2.734891e-01, 4.060540e-01, 1.813501e-01, 4.128006e-01, 7.654850e-01, 1.442421e-01, 8.930273e-01,
1.600000e+00	1.354046e+00, 5.588237e-01, 6.670055e-02, 9.648759e-01, 9.233077e-02, 4.102401e-01, 6.871512e-02, 9.806515e-01, 4.706578e-01, 5.484605e-01, 1.202584e+00, 6.326259e-01, 1.510062e-01, 2.375715e-01, 2.238120e-01, 1.448620e-01, 4.746192e-01, 8.736918e-01, 1.028664e-01, 8.214212e-01,
1.800000e+00	1.687425e+00, 5.836012e-01, 7.822617e-02, 9.800986e-01, 1.209902e-01, 6.053262e-01, 6.666749e-02, 1.022459e+00, 3.687836e-01, 7.683621e-01, 1.316835e+00, 3.781230e-01, 1.851288e-01, 1.537723e-01, 1.908900e-01, 1.042815e-01, 5.613804e-01, 9.535496e-01, 6.064233e-02, 8.299734e-01,
2.000000e+00	1.811092e+00, 4.932295e-01, 1.390798e-01, 6.929589e-01, 1.069422e-01, 8.600031e-01, 5.767247e-02, 7.240785e-01, 3.120738e-01, 5.956693e-01, 9.912792e-01, 2.976736e-01, 2.437659e-01, 1.294436e-01, 1.147331e-01, 6.294353e-02, 5.300615e-01, 8.813095e-01, 3.854996e-02, 9.174714e-01,
0.000000e+00	1.575916e+00, 1.550707e+00, 6.193093e-01, 1.481229e+00, 2.321122e+00, 2.150341e+00, 4.369042e-01, 7.954655e-01, 1.134967e+00, 2.852918e+00, 1.991974e+00, 1.204124e-01, 2.494174e+00, 2.844428e+00, 1.683523e+00, 2.459692e-01, 9.839750e-01, 2.519464e+00, 2.092296e+00, 8.717288e-01,
2.000000e-01	1.359006e+00, 1.041371e+00, 7.705783e-01, 8.006432e-01, 2.055045e+00, 1.610343e+00, 5.292728e-01, 6.613966e-01, 8.509014e-01, 2.069364e+00, 1.780738e+00, 3.039696e-01, 1.837026e+00, 2.068767e+00, 1.704908e+00, 5.146968e-01, 5.708845e-01, 1.654336e+00, 1.421857e+00, 8.581028e-01,
4.000000e-01	9.099249e-01, 8.322575e-01, 8.201471e-01, 6.635312e-01, 1.521747e+00, 1.504025e+00, 6.062253e-01, 5.088276e-01, 5.393216e-01, 1.131552e+00, 1.768525e+00, 2.088965e-01, 1.413726e+00, 1.587032e+00, 1.250518e+00, 6.891466e-01, 4.229155e-01, 1.056968e+00, 8.449949e-01, 8.134599e-01,
6.000000e-01	9.935882e-01, 7.166769e-01, 9.680738e-01, 4.592698e-01, 8.679331e-01, 1.546521e+00, 5.348162e-01, 4.136541e-01, 4.282120e-01, 9.411742e-01, 1.331005e+00, 1.265521e-01, 1.394702e+00, 1.178196e+00, 9.224375e-01, 7.765742e-01, 4.434098e-01, 9.742809e-01, 6.895340e-01, 6.812957e-01,
8.000000e-01	1.245188e+00, 5.878255e-01, 6.695763e-01, 2.067237e-01, 5.986351e-01, 1.781851e+00, 3.147020e-01, 3.301045e-01, 2.947156e-01, 5.788607e-01, 1.137483e+00, 6.996839e-02, 1.019451e+00, 6.326489e-01, 8.131858e-01, 7.738064e-01, 5.093796e-01, 8.261680e-01, 5.267254e-01, 7.034954e-01,
1.000000e+00	1.599249e+00, 5.796539e-01, 8.013393e-01, 1.475077e-01, 5.284428e-01, 1.556500e+00, 2.076081e-01, 3.556415e-01, 2.327813e-01, 4.164104e-01, 1.251612e+00, 3.500464e-02, 8.759529e-01, 6.583302e-01, 5.163407e-01, 5.660312e-01, 4.350865e-01, 7.896529e-01, 3.343888e-01, 6.927715e-01,
1.200000e+00	1.537262e+00, 6.285054e-01, 7.781921e-01, 1.244184e-01, 4.219016e-01, 1.450036e+00, 1.173706e-01, 4.210598e-01, 1.357864e-01, 3.365669e-01, 1.016536e+00, 2.190883e-02, 8.177358e-01, 4.536061e-01, 4.879499e-01, 3.865590e-01, 4.853401e-01, 8.738139e-01, 2.207069e-01, 6.856949e-01,
1.400000e+00	1.589226e+00, 5.707452e-01, 9.013880e-01, 6.414002e-02, 2.833029e-01, 1.787444e+00, 6.885198e-02, 4.132108e-01, 1.261546e-01, 3.411697e-01, 1.270994e+00, 1.238458e-02, 6.171634e-01, 3.329713e-01, 4.012398e-01, 2.589175e-01, 4.860326e-01, 7.625036e-01, 1.259113e-01, 7.098976e-01,
1.600000e+00	1.915743e+00, 5.064421e-01, 7.041648e-01, 5.172102e-02, 2.313591e-01, 1.888109e+00, 4.319653e-02, 6.290923e-01, 9.014027e-02, 3.620590e-01, 1.386482e+00, 8.873119e-03, 6.813133e-01, 2.433866e-01, 3.377410e-01, 2.034452e-01, 5.368747e-01, 8.236832e-01, 9.894449e-02, 6.289925e-01,
1.800000e+00	2.033600e+00, 6.121093e-01, 7.324244e-01, 4.469633e-02, 2.098932e-01, 1.995294e+00, 2.664752e-02, 6.404773e-01, 6.257534e-02, 3.881950e-01, 1.544391e+00, 4.420842e-03, 5.182180e-01, 1.669776e-01, 2.921404e-01, 1.595565e-01, 4.910159e-01, 1.088288e+00, 4.330195e-02, 6.619384e-01,
2.000000e+00	1.551851e+00, 5.235817e-01, 8.230926e-01, 4.323861e-02, 1.914298e-01, 1.905838e+00, 1.651498e-02, 6.013908e-01, 4.757123e-02, 4.296628e-01, 1.366132e+00, 2.644997e-03, 5.071113e-01, 1.620296e-01, 2.674602e-01, 8.822060e-02, 4.822028e-01, 7.908579e-01, 3.695107e-02, 6.601779e-01,
0.000000e+00	2.560565e+00, 1.648238e+00, 2.282404e+00, 1.714263e+00, 1.374946e+00, 2.322042e+00, 2.726641e+00, 1.353137e+00, 2.920016e+00, 1.251693e+00, 4.496507e-01, 2.807186e+00, 2.387044e+00, 2.454646e+00, 1.176057e+00, 1.389471e+00, 6.181832e-01, 1.560731e+00, 1.234394e+00, 2.022414e-01,
2.000000e-01	2.198052e+00, 8.559992e-01, 1.382669e+00, 1.580384e+00, 1.002057e+00, 1.848065e+00, 1.378686e+00, 1.189062e+00, 2.228762e+00, 8.506783e-01, 8.089766e-01, 1.868762e+00, 1.944044e+00, 1.798707e+00, 1.103697e+00, 1.158523e+00, 3.537578e-01, 9.536212e-01, 1.359102e+00, 1.475980e-01,
4.000000e-01	2.002696e+00, 8.039104e-01, 8.490625e-01, 1.003076e+00, 8.309010e-01, 1.232816e+00, 6.626717e-01, 8.841907e-01, 1.546812e+00, 4.644384e-01, 9.673148e-01, 1.307316e+00, 1.598257e+00, 1.492669e+00, 9.242566e-01, 1.272772e+00, 2.409146e-01, 7.607464e-01, 1.052289e+00, 2.406366e-01,
6.000000e-01	1.611106e+00, 7.202188e-01, 5.108360e-01, 7.839238e-01, 5.433050e-01, 1.019980e+00, 5.720228e-01, 7.472611e-01, 1.293055e+00, 3.994841e-01, 1.115271e+00, 1.013225e+00, 1.018380e+00, 1.044570e+00, 6.102238e-01, 1.191683e+00, 1.921230e-01, 8.074739e-01, 1.167548e+00, 3.848407e-01,
8.000000e-01	1.861493e+00, 6.770181e-01, 3.484106e-01, 4.877836e-01, 3.179097e-01, 7.543407e-01, 2.939171e-01, 6.338208e-01, 8.483352e-01, 5.797177e-01, 1.133762e+00, 5.347717e-01, 1.133072e+00, 6.756896e-01, 5.258098e-01, 8.856341e-01, 2.280281e-01, 7.480222e-01, 9.945655e-01, 7.318988e-01,
1.000000e+00	1.948728e+00, 6.351972e-01, 3.688407e-01, 3.464955e-01, 2.279656e-01, 6.345662e-01, 1.408730e-01, 6.213596e-01, 7.591945e-01, 5.920293e-01, 1.354863e+00, 3.132346e-01, 7.662846e-01, 6.359185e-01, 3.202750e-01, 5.883880e-01, 2.900908e-01, 8.025648e-01, 6.636330e-01, 7.506706e-01,
1.200000e+00	2.060299e+00, 5.062488e-01, 4.859400e-01, 2.191107e-01, 2.036623e-01, 5.979454e-01, 1.054122e-01, 7.036545e-01, 3.861572e-01, 4.649499e-01, 1.454476e+00, 1.500251e-01, 7.128371e-01, 3.911630e-01, 2.641205e-01, 4.338419e-01, 4.327845e-01, 8.626191e-01, 3.839359e-01, 8.681977e-01,
1.400000e+00	1.557065e+00, 5.842376e-01, 5.227110e-01, 1.684998e-01, 1.601305e-01, 6.058396e-01, 6.452308e-02, 6.896116e-01, 3.386588e-01, 6.022168e-01, 1.197072e+00, 7.881414e-02, 5.552583e-01, 3.038209e-01, 1.952549e-01, 3.267159e-01, 4.635780e-01, 8.556047e-01, 2.402360e-01, 8.523282e-01,
1.600000e+00	1.843236e+00, 5.259333e-01, 8.374276e-01, 1.291721e-01, 1.373562e-01, 9.570579e-01, 4.919670e-02, 5.813443e-01, 2.640901e-01, 5.918895e-01, 1.671731e+00, 4.507841e-02, 5.571065e-01, 2.361072e-01, 1.235987e-01, 2.447462e-01, 4.959062e-01, 8.084972e-01, 1.460607e-01, 7.646042e-01,
1.800000e+00	1.611228e+00, 5.578708e-01, 6.544724e-01, 1.266572e-01, 1.535163e-01, 1.177580e+00, 4.084026e-02, 7.437369e-01, 2.351974e-01, 5.051810e-01, 1.617159e+00, 2.487512e-02, 5.186571e-01, 1.385394e-01, 1.311670e-01, 1.562389e-01, 4.408693e-01, 8.530333e-01, 1.031522e-01, 8.271958e-01,
2.000000e+00	2.422207e+00, 4.540619e-01, 7.535930e-01, 1.312596e-01, 1.728324e-01, 1.221841e+00, 2.803925e-02, 7.105661e-01, 1.448621e-01, 5.612590e-01, 1.428380e+00, 1.467841e-02, 4.651970e-01, 1.412357e-01, 1.356228e-01, 9.256893e-02, 5.879069e-01, 9.976491e-01, 6.976959e-02, 7.921282e-01,
0.000000e+00	1.566354e+00, 9.475953e-01, 1.156283e+00, 2.520544e+00, 2.119063e+00, 2.414661e+00, 1.365523e+00, 2.325688e+00, 2.947539e+00, 2.509949e-01, 6.127770e-01, 3.238839e+00, 1.136264e+00, 2.650439e+00, 1.172585e+00, 2.845201e-01, 2.815093e+00, 2.677074e+00, 2.730256e+00, 3.199461e+00,
2.000000e-01	1.300002e+00, 5.466730e-01, 9.407254e-01, 1.777689e+00, 1.680577e+00, 1.677975e+00, 7.463027e-01, 2.233917e+00, 1.924887e+00, 1.716465e-01, 7.128388e-01, 1.688889e+00, 1.478031e+00, 2.346515e+00, 9.070239e-01, 4.915181e-01, 1.872495e+00, 1.921654e+00, 1.751634e+00, 1.660747e+00,
4.000000e-01	1.578116e+00, 3.444368e-01, 5.125120e-01, 1.921290e+00, 1.317284e+00, 1.115506e+00, 3.646644e-01, 1.655752e+00, 1.224308e+00, 1.136545e-01, 1.007687e+00, 1.219964e+00, 1.792863e+00, 1.624964e+00, 6.386064e-01, 5.094295e-01, 7.845294e-01, 1.343180e+00, 1.018817e+00, 1.468122e+00,
6.000000e-01	1.469142e+00, 4.157591e-01, 3.019647e-01, 1.530767e+00, 9.494154e-01, 1.109846e+00, 2.339165e-01, 1.230205e+00, 6.400334e-01, 5.727000e-02, 9.299431e-01, 1.081310e+00, 1.656219e+00, 1.314465e+00, 5.322750e-01, 4.746049e-01, 7.480452e-01, 1.223010e+00, 6.477824e-01, 1.139586e+00,
8.000000e-01	1.694755e+00, 5.022676e-01, 1.622496e-01, 1.397976e+00, 1.041141e+00, 9.124641e-01, 1.213279e-01, 9.620702e-01, 5.416860e-01, 3.966566e-02, 1.416258e+00, 1.106071e+00, 1.375298e+00, 8.179998e-01, 3.663077e-01, 4.450173e-01, 5.632229e-01, 9.118172e-01, 4.566346e-01, 1.053408e+00,
1.000000e+00	1.743856e+00, 4.439304e-01, 1.147596e-01, 9.805670e-01, 6.180777e-01, 9.712301e-01, 8.317442e-02, 6.951696e-01, 3.692964e-01, 3.843573e-02, 1.467759e+00, 5.951766e-01, 1.268291e+00, 7.890754e-01, 2.321882e-01, 3.379619e-01, 6.802758e-01, 1.029062e+00, 3.450744e-01, 1.171041e+00,
1.200000e+00	2.282634e+00, 4.998910e-01, 9.873017e-02, 6.070223e-01, 4.862033e-01, 1.008506e+00, 4.226436e-02, 7.447807e-01, 2.873874e-01, 6.240585e-02, 1.164273e+00, 4.001356e-01, 1.067162e+00, 6.224269e-01, 1.528336e-01, 3.463950e-01, 6.121584e-01, 7.772075e-01, 1.521582e-01, 1.041599e+00,
1.400000e+00	1.962849e+00, 4.531315e-01, 1.588805e-01, 3.687295e-01, 3.687560e-01, 1.311007e+00, 2.455056e-02, 5.745391e-01, 1.737012e-01, 1.527185e-01, 1.403199e+00, 2.327319e-01, 9.650026e-01, 4.046770e-01, 1.070379e-01, 2.110541e-01, 5.268231e-01, 1.083105e+00, 1.323639e-01, 9.483756e-01,
1.600000e+00	2.112501e+00, 5.080153e-01, 3.011934e-01, 2.398225e-01, 3.214214e-01, 1.321564e+00, 1.524316e-02, 6.091452e-01, 1.160652e-01, 2.491273e-01, 1.346503e+00, 1.312143e-01, 8.831982e-01, 3.258633e-01, 7.735487e-02, 1.607718e-01, 5.622011e-01, 9.244825e-01, 7.040084e-02, 9.886478e-01,
1.800000e+00	2.251019e+00, 5.307403e-01, 4.772031e-01, 1.870922e-01, 2.895498e-01, 1.448854e+00, 1.027459e-02, 6.769671e-01, 8.254631e-02, 3.157538e-01, 1.407097e+00, 7.377470e-02, 6.101375e-01, 1.905009e-01, 5.521655e-02, 1.052194e-01, 5.202096e-01, 9.321189e-01, 4.592667e-02, 9.080022e-01,
2.000000e+00	2.119735e+00, 5.702778e-01, 5.551291e-01, 1.495321e-01, 2.326724e-01, 1.733542e+00, 5.932700e-03, 6.032623e-01, 5.665905e-02, 3.264504e-01, 1.287026e+00, 4.567903e-02, 6.634080e-01, 1.662175e-01, 4.842480e-02, 7.689731e-02, 5.451092e-01, 6.767830e-01, 3.112219e-02, 9.971009e-01,
0.000000e+00	1.144563e+00, 2.818375e+00, 2.879414e+00, 3.772956e-01, 2.693381e+00, 2.694734e+00, 7.891733e-01, 1.857698e+00, 9.939282e-02, 2.635205e+00, 1.168942e+00, 8.048192e-02, 1.912851e+00, 1.716217e+00, 1.424263e+00, 3.785104e-01, 3.826690e-01, 2.040228e+00, 2.851705e+00, 2.182456e+00,
2.000000e-01	9.862562e-01, 1.646019e+00, 2.051577e+00, 6.693283e-01, 2.141397e+00, 2.185811e+00, 1.049453e+00, 1.165778e+00, 3.456772e-01, 2.127636e+00, 9.308527e-01, 6.726702e-02, 1.584035e+00, 1.043742e+00, 1.466398e+00, 6.928864e-01, 2.505561e-01, 8.695902e-01, 1.869249e+00, 1.205951e+00,
4.000000e-01	5.873011e-01, 1.258050e+00, 1.314484e+00, 8.142787e-01, 1.320096e+00, 2.151988e+00, 8.826389e-01, 1.024690e+00, 5.552604e-01, 1.224606e+00, 6.649483e-01, 1.083615e-01, 1.227136e+00, 9.202249e-01, 1.088875e+00, 7.731839e-01, 1.517621e-01, 5.270139e-01, 1.186652e+00, 6.883490e-01,
6.000000e-01	6.013418e-01, 8.546417e-01, 1.434044e+00, 7.728187e-01, 7.519600e-01, 2.008863e+00, 5.905860e-01, 9.470098e-01, 6.353357e-01, 8.489258e-01, 5.610376e-01, 1.053466e-01, 9.564671e-01, 7.133757e-01, 1.364050e+00, 8.381408e-01, 2.316937e-01, 4.844215e-01, 6.722472e-01, 4.089216e-01,
8.000000e-01	5.750556e-01, 8.252028e-01, 1.169207e+00, 5.947479e-01, 4.304237e-01, 1.999404e+00, 4.504528e-01, 8.745570e-01, 7.080805e-01, 8.059143e-01, 4.681657e-01, 7.006072e-02, 6.208844e-01, 4.935870e-01, 1.206480e+00, 6.245824e-01, 2.931874e-01, 3.808351e-01, 5.745166e-01, 3.778611e-01,
1.000000e+00	5.951004e-01, 6.506253e-01, 8.931046e-01, 5.627234e-01, 3.114003e-01, 1.621026e+00, 2.949954e-01, 8.781997e-01, 6.032899e-01, 7.778941e-01, 3.248540e-01, 5.797854e-02, 4.429239e-01, 3.476705e-01, 1.098401e+00, 4.051883e-01, 4.020437e-01, 6.578847e-01, 3.760867e-01, 3.774964e-01,
1.200000e+00	8.275009e-01, 6.874099e-01, 9.758110e-01, 4.114807e-01, 1.973506e-01, 1.096598e+00, 1.970045e-01, 8.284057e-01, 6.832916e-01, 5.500620e-01, 3.590933e-01, 3.646445e-02, 3.069781e-01, 2.632752e-01, 7.323104e-01, 2.445963e-01, 4.949726e-01, 7.174203e-01, 2.002380e-01, 4.073879e-01,
1.400000e+00	1.036125e+00, 4.889291e-01, 9.740585e-01, 2.882860e-01, 1.601083e-01, 1.118384e+00, 1.452437e-01, 8.798636e-01, 5.438859e-01, 6.225396e-01, 3.137311e-01, 2.000360e-02, 3.044421e-01, 2.102368e-01, 8.699058e-01, 1.774412e-01, 5.062721e-01, 6.909700e-01, 1.477833e-01, 4.647534e-01,
1.600000e+00	1.096560e+00, 5.093145e-01, 9.115722e-01, 2.139551e-01, 1.206878e-01, 9.453156e-01, 9.365061e-02, 8.543556e-01, 4.234378e-01, 6.093125e-01, 5.854097e-01, 1.125491e-02, 2.704476e-01, 1.373831e-01, 6.475506e-01, 1.307454e-01, 6.193872e-01, 9.431881e-01, 7.909833e-02, 5.288188e-01,
1.800000e+00	1.380528e+00, 6.171715e-01, 7.294243e-01, 2.463573e-01, 1.223278e-01, 1.090913e+00, 9.113793e-02, 8.465051e-01, 2.911802e-01, 6.667800e-01, 8.680022e-01, 8.189156e-03, 3.213835e-01, 1.398668e-01, 4.840208e-01, 9.823759e-02, 4.496300e-01, 8.322035e-01, 5.619316e-02, 5.417894e-01,
2.000000e+00	1.285965e+00, 4.328850e-01, 8.868630e-01, 2.269387e-01, 1.001995e-01, 1.374154e+00, 5.478050e-02, 8.372348e-01, 2.717088e-01, 5.747410e-01, 8.410674e-01, 5.546294e-03, 2.918705e-01, 9.063942e-02, 5.107066e-01, 6.332567e-02, 5.401155e-01, 8.462596e-01, 3.804519e-02, 6.453930e-01,
0.000000e+00	1.694690e+00, 1.975935e+00, 8.804377e-01, 1.724112e+00, 1.308778e+00, 3.403478e+00, 1.558628e+00, 2.619091e+00, 1.867171e+00, 2.093209e+00, 1.862617e+00, 2.622201e+00, 3.365045e-01, 1.370137e+00, 2.354840e+00, 1.003813e+00, 2.963900e+00, 9.751071e-01, 5.229500e-01, 5.499939e-02,
2.000000e-01	1.676481e+00, 1.231350e+00, 4.408448e-01, 1.589351e+00, 7.444802e-01, 1.972453e+00, 1.125144e+00, 1.970893e+00, 1.207044e+00, 1.766875e+00, 1.639704e+00, 1.781350e+00, 2.433042e-01, 1.359832e+00, 1.421441e+00, 7.349752e-01, 1.782137e+00, 4.820095e-01, 4.995743e-01, 3.862979e-01,
4.000000e-01	1.130720e+00, 6.487722e-01, 2.756192e-01, 1.759578e+00, 4.360480e-01, 1.422297e+00, 7.023411e-01, 2.088083e+00, 1.091748e+00, 1.478345e+00, 1.584173e+00, 1.404731e+00, 1.946628e-01, 1.050111e+00, 1.230366e+00, 6.627179e-01, 1.196411e+00, 3.895002e-01, 3.661747e-01, 7.242762e-01,
6.000000e-01	1.158010e+00, 4.364898e-01, 2.838073e-01, 1.523118e+00, 3.009765e-01, 1.468512e+00, 7.783901e-01, 1.688947e+00, 9.875929e-01, 1.075996e+00, 1.179356e+00, 1.006440e+00, 1.808889e-01, 8.769678e-01, 9.830923e-01, 3.879706e-01, 9.550547e-01, 6.597354e-01, 2.241965e-01, 6.661879e-01,
8.000000e-01	1.396518e+00, 4.256617e-01, 3.020069e-01, 1.307985e+00, 2.171244e-01, 1.346543e+00, 7.147839e-01, 1.207503e+00, 1.012546e+00, 1.116143e+00, 1.315904e+00, 8.668559e-01, 1.267374e-01, 7.810680e-01, 6.544993e-01, 2.559491e-01, 7.369859e-01, 6.321438e-01, 1.482416e-01, 9.194778e-01,
1.000000e+00	1.530523e+00, 4.436281e-01, 2.217152e-01, 1.271410e+00, 1.407237e-01, 1.093779e+00, 5.592695e-01, 1.394693e+00, 1.094975e+00, 9.755376e-01, 1.272990e+00, 6.796450e-01, 1.563507e-01, 6.210290e-01, 3.412469e-01, 1.676052e-01, 6.084593e-01, 7.616435e-01, 1.085535e-01, 8.561327e-01,
1.200000e+00	1.670403e+00, 4.433488e-01, 2.078801e-01, 1.523778e+00, 1.456794e-01, 7.626818e-01, 3.523886e-01, 1.457662e+00, 9.169334e-01, 6.734300e-01, 1.505592e+00, 7.377327e-01, 1.983882e-01, 4.445451e-01, 2.890421e-01, 1.425592e-01, 6.823990e-01, 8.940752e-01, 6.478733e-02, 8.521281e-01,
1.400000e+00	1.777713e+00, 5.254151e-01, 1.634609e-01, 1.329592e+00, 1.283840e-01, 6.607293e-01, 2.198611e-01, 1.131367e+00, 7.583019e-01, 7.334948e-01, 1.273651e+00, 7.097787e-01, 2.599872e-01, 3.538265e-01, 2.238463e-01, 9.810166e-02, 5.884242e-01, 8.908210e-01, 3.781047e-02, 8.593505e-01,
1.600000e+00	1.965119e+00, 4.494917e-01, 1.507542e-01, 1.111991e+00, 1.321154e-01, 5.046556e-01, 1.773773e-01, 1.127228e+00, 7.102929e-01, 7.336125e-01, 1.483005e+00, 5.747210e-01, 2.267469e-01, 2.627211e-01, 1.301798e-01, 5.901248e-02, 4.749715e-01, 7.218498e-01, 2.420889e-02, 9.091266e-01,
1.800000e+00	2.015163e+00, 5.077795e-01, 1.460752e-01, 9.468324e-01, 1.573448e-01, 5.856435e-01, 1.400579e-01, 9.365139e-01, 4.866469e-01, 7.029959e-01, 1.550338e+00, 5.131660e-01, 2.884682e-01, 2.070457e-01, 1.170980e-01, 4.208007e-02, 4.395598e-01, 8.437918e-01, 1.563608e-02, 8.860719e-01,
2.000000e+00	1.847499e+00, 5.269543e-01, 1.955958e-01, 8.727096e-01, 1.252864e-01, 8.701665e-01, 1.135032e-01, 9.417891e-01, 4.326151e-01, 6.318368e-01, 1.439525e+00, 3.969109e-01, 2.841986e-01, 1.687788e-01, 7.986045e-02, 3.081933e-02, 4.032094e-01, 8.533384e-01, 1.194009e-02, 9.261292e-01,
0.000000e+00	3.526031e-01, 9.847647e-01, 2.569549e+00, 6.799394e-01, 1.027839e+00, 1.238639e+00, 1.477119e+00, 1.075198e+00, 2.286561e+00, 1.020611e+00, 2.460400e+00, 4.065168e-01, 2.600570e+00, 3.344807e-01, 2.726284e+00, 1.635966e+00, 1.783842e+00, 1.093109e-01, 2.286965e+00, 8.304006e-01,
2.000000e-01	2.607849e-01, 6.827396e-01, 1.620561e+00, 7.316068e-01, 4.908403e-01, 7.310898e-01, 8.733681e-01, 1.231595e+00, 1.989223e+00, 7.932145e-01, 1.563177e+00, 2.967994e-01, 1.930596e+00, 4.250750e-01, 1.658449e+00, 1.534647e+00, 1.075276e+00, 7.821377e-02, 1.580109e+00, 5.000178e-01,
4.000000e-01	1.952118e-01, 5.616997e-01, 1.647009e+00, 6.296141e-01, 3.561720e-01, 5.801468e-01, 5.462111e-01, 7.144063e-01, 1.207796e+00, 5.363510e-01, 1.076410e+00, 1.953848e-01, 1.276413e+00, 2.962172e-01, 1.696512e+00, 1.576016e+00, 6.798660e-01, 1.151136e-01, 1.531409e+00, 2.950810e-01,
6.000000e-01	1.837232e-01, 5.292840e-01, 1.232030e+00, 4.707328e-01, 2.819865e-01, 3.604348e-01, 3.076677e-01, 6.450920e-01, 8.882331e-01, 4.709324e-01, 7.829527e-01, 1.433448e-01, 9.023491e-01, 2.606296e-01, 1.456334e+00, 8.247820e-01, 3.357764e-01, 2.118441e-01, 1.309294e+00, 2.017924e-01,
8.000000e-01	1.569808e-01, 4.396008e-01, 1.024786e+00, 3.792239e-01, 1.849864e-01, 3.813883e-01, 2.138885e-01, 7.878255e-01, 5.137110e-01, 5.961369e-01, 4.330947e-01, 8.671482e-02, 7.451309e-01, 1.660394e-01, 1.331334e+00, 6.715964e-01, 3.325334e-01, 3.603502e-01, 9.651098e-01, 2.163254e-01,
1.000000e+00	2.234092e-01, 5.103315e-01, 9.900175e-01, 2.179229e-01, 1.161117e-01, 6.038211e-01, 1.152235e-01, 6.278148e-01, 4.717799e-01, 5.039315e-01, 3.563895e-01, 4.066437e-02, 5.214790e-01, 1.259778e-01, 1.168465e+00, 4.789196e-01, 3.862100e-01, 5.209643e-01, 6.220887e-01, 2.917043e-01,
1.200000e+00	4.529346e-01, 5.543629e-01, 7.727092e-01, 1.889619e-01, 9.219977e-02, 6.525851e-01, 6.832490e-02, 8.530427e-01, 3.835647e-01, 5.512012e-01, 2.537848e-01, 2.356393e-02, 2.924196e-01, 1.181060e-01, 9.576037e-01, 3.029439e-01, 4.027592e-01, 6.264266e-01, 2.890143e-01, 3.528689e-01,
1.400000e+00	7.713500e-01, 6.017216e-01, 9.014016e-01, 1.571563e-01, 6.603864e-02, 9.351009e-01, 6.516692e-02, 6.868100e-01, 2.777507e-01, 6.212001e-01, 2.622161e-01, 1.232385e-02, 3.264823e-01, 7.619610e-02, 7.368478e-01, 2.523235e-01, 3.979184e-01, 6.929463e-01, 2.252895e-01, 4.968404e-01,
1.600000e+00	9.685496e-01, 6.020703e-01, 7.483577e-01, 1.362299e-01, 8.147811e-02, 1.206900e+00, 5.907408e-02, 7.049127e-01, 2.086885e-01, 5.609734e-01, 2.708251e-01, 7.739290e-03, 3.237795e-01, 6.195403e-02, 6.318651e-01, 1.650411e-01, 4.486677e-01, 7.366121e-01, 1.682829e-01, 5.804073e-01,
1.800000e+00	1.020152e+00, 5.113794e-01, 8.863530e-01, 1.735215e-01, 9.597360e-02, 1.041458e+00, 4.382416e-02, 8.094305e-01, 2.117517e-01, 6.486542e-01, 4.504971e-01, 4.735462e-03, 3.223525e-01, 5.295704e-02, 5.382715e-01, 1.025839e-01, 5.139981e-01, 8.296036e-01, 8.149265e-02, 4.068418e-01,
2.000000e+00	1.164581e+00, 4.438057e-01, 8.268225e-01, 1.809648e-01, 1.098689e-01, 1.370118e+00, 4.233333e-02, 8.378111e-01, 1.325997e-01, 6.143293e-01, 7.288733e-01, 3.381466e-03, 2.987972e-01, 4.864501e-02, 3.680898e-01, 8.151406e-02, 4.529171e-01, 8.485732e-01, 5.929067e-02, 6.511598e-01,
0.000000e+00	2.724822e+00, 1.452890e+00, 1.313150e+00, 1.504400e+00, 1.184863e+00, 2.292218e+00, 2.111793e+00, 2.622544e+00, 1.212388e+00, 2.104312e-01, 2.618388e+00, 4.294540e-01, 2.235298e+00, 3.183041e-01, 1.310186e-01, 2.942240e+00, 3.890742e-01, 6.721027e-01, 2.592187e+00, 1.943300e+00,
2.000000e-01	2.551713e+00, 9.950912e-01, 1.138460e+00, 1.509310e+00, 7.192385e-01, 1.656566e+00, 1.267624e+00, 2.121303e+00, 1.037769e+00, 1.566712e-01, 1.575299e+00, 4.828970e-01, 1.411699e+00, 2.373094e-01, 2.900943e-01, 2.059229e+00, 2.388277e-01, 7.258227e-01, 1.893705e+00, 1.189219e+00,
4.000000e-01	2.557168e+00, 8.057471e-01, 1.018913e+00, 1.439043e+00, 5.326435e-01, 1.574180e+00, 7.776469e-01, 1.616721e+00, 1.090204e+00, 9.875160e-02, 1.874553e+00, 5.902240e-01, 1.119411e+00, 1.840741e-01, 4.080240e-01, 1.892045e+00, 1.433571e-01, 8.461301e-01, 1.507652e+00, 8.529137e-01,
6.000000e-01	2.639317e+00, 7.479566e-01, 8.253949e-01, 1.294627e+00, 2.859146e-01, 1.230843e+00, 4.358478e-01, 1.399251e+00, 1.035588e+00, 1.282430e-01, 2.009950e+00, 6.566437e-01, 8.309145e-01, 1.375065e-01, 4.181830e-01, 1.392347e+00, 7.651102e-02, 6.522649e-01, 1.186174e+00, 8.714480e-01,
8.000000e-01	2.364859e+00, 6.877591e-01, 7.009000e-01, 1.314880e+00, 2.650138e-01, 7.548060e-01, 2.737501e-01, 1.226852e+00, 9.209544e-01, 2.934617e-01, 1.860192e+00, 6.455627e-01, 7.507097e-01, 1.112397e-01, 3.110756e-01, 1.062951e+00, 6.557235e-02, 8.493236e-01, 1.178556e+00, 8.076703e-01,
1.000000e+00	2.420516e+00, 5.303803e-01, 3.817212e-01, 1.066275e+00, 2.263946e-01, 6.485828e-01, 1.504078e-01, 1.160612e+00, 7.443326e-01, 3.756259e-01, 1.321301e+00, 5.294693e-01, 5.805597e-01, 8.705720e-02, 2.486825e-01, 6.059704e-01, 1.956074e-01, 9.162791e-01, 8.934017e-01, 8.865862e-01,
1.200000e+00	2.075531e+00, 6.698133e-01, 2.487302e-01, 1.133463e+00, 1.839747e-01, 6.660018e-01, 7.930088e-02, 1.077352e+00, 5.318188e-01, 5.180491e-01, 1.770846e+00, 5.619373e-01, 5.202317e-01, 4.792205e-02, 1.625121e-01, 4.273799e-01, 3.192024e-01, 8.759250e-01, 5.281515e-01, 9.151630e-01,
1.400000e+00	2.521674e+00, 5.428391e-01, 1.776528e-01, 1.039231e+00, 2.343781e-01, 5.057364e-01, 6.194665e-02, 8.808290e-01, 4.463285e-01, 5.141211e-01, 1.263794e+00, 4.764902e-01, 5.216532e-01, 4.782684e-02, 1.126183e-01, 3.248278e-01, 3.855549e-01, 8.514157e-01, 3.792442e-01, 8.893050e-01,
1.600000e+00	1.757323e+00, 5.570152e-01, 1.742533e-01, 8.306091e-01, 1.906302e-01, 7.828638e-01, 4.131201e-02, 8.102445e-01, 3.444549e-01, 5.979879e-01, 1.364730e+00, 3.797005e-01, 3.947865e-01, 3.501115e-02, 9.903702e-02, 2.712126e-01, 3.521367e-01, 7.010942e-01, 2.306095e-01, 1.034552e+00,
1.800000e+00	2.139316e+00, 5.297688e-01, 2.427558e-01, 7.432625e-01, 1.715609e-01, 8.568008e-01, 3.278104e-02, 8.752924e-01, 2.781264e-01, 6.505440e-01, 1.435772e+00, 2.211153e-01, 3.922812e-01, 2.679903e-02, 6.067724e-02, 1.664352e-01, 4.040771e-01, 9.365800e-01, 1.237314e-01, 8.170110e-01,
2.000000e+00	2.265125e+00, 4.340051e-01, 3.585177e-01, 5.252607e-01, 1.791284e-01, 1.376433e+00, 3.271136e-02, 7.398932e-01, 1.690849e-01, 6.921202e-01, 1.573221e+00, 1.305496e-01, 4.215049e-01, 2.496298e-02, 3.434072e-02, 1.182208e-01, 4.579505e-01, 9.105343e-01, 8.827372e-02, 9.559547e-01,
0.000000e+00	1.188462e+00, 1.098453e+00, 1.664635e+00, 1.037566e-01, 1.459941e+00, 2.325144e+00, 3.409167e-01, 1.797278e+00, 1.592746e+00, 2.380606e+00, 2.556426e+00, 1.677399e-01, 7.052930e-01, 8.346671e-01, 1.506259e+00, 2.809609e+00, 2.016618e+00, 1.851763e+00, 5.986665e-02, 2.303145e+00,
2.000000e-01	7.850364e-01, 4.805498e-01, 1.512034e+00, 5.564157e-01, 1.317962e+00, 1.794418e+00, 4.399967e-01, 1.443549e+00, 1.203278e+00, 1.617919e+00, 2.599881e+00, 8.235255e-02, 1.014178e+00, 6.127362e-01, 1.522759e+00, 2.422190e+00, 1.779175e+00, 8.887040e-01, 4.022563e-01, 1.711164e+00,
4.000000e-01	7.902566e-01, 3.630328e-01, 1.256145e+00, 7.909168e-01, 8.864536e-01, 1.218177e+00, 3.788890e-01, 1.369323e+00, 9.724263e-01, 9.527194e-01, 1.764499e+00, 9.155757e-02, 1.019710e+00, 7.377873e-01, 1.317289e+00, 1.337793e+00, 9.900777e-01, 1.075667e+00, 5.953565e-01, 9.715065e-01,
6.000000e-01	5.533458e-01, 3.093286e-01, 1.106889e+00, 8.454523e-01, 6.149435e-01, 1.380848e+00, 5.164929e-01, 1.274893e+00, 6.003515e-01, 8.762376e-01, 1.203761e+00, 1.212901e-01, 8.254888e-01, 5.302493e-01, 1.062960e+00, 9.039659e-01, 9.229099e-01, 9.058607e-01, 6.430794e-01, 6.881493e-01,
8.000000e-01	6.813407e-01, 3.719407e-01, 9.445467e-01, 8.681529e-01, 5.047079e-01, 1.214238e+00, 3.451415e-01, 9.544715e-01, 3.623652e-01, 6.435907e-01, 8.480571e-01, 1.594792e-01, 7.998251e-01, 5.048255e-01, 1.180216e+00, 7.898778e-01, 7.814812e-01, 6.742666e-01, 3.814632e-01, 5.350894e-01,
1.000000e+00	9.509445e-01, 3.687591e-01, 1.095786e+00, 7.110114e-01, 3.792125e-01, 1.415302e+00, 2.028383e-01, 8.521676e-01, 2.851365e-01, 6.783572e-01, 5.800585e-01, 1.374999e-01, 6.742460e-01, 3.873706e-01, 8.908220e-01, 4.511608e-01, 6.013335e-01, 7.998495e-01, 2.762647e-01, 5.479049e-01,
1.200000e+00	1.072574e+00, 4.437882e-01, 7.445527e-01, 6.058072e-01, 2.563804e-01, 1.737235e+00, 1.361560e-01, 8.605531e-01, 1.987834e-01, 6.687663e-01, 6.857419e-01, 1.192153e-01, 7.605208e-01, 2.781439e-01, 7.007179e-01, 3.136826e-01, 7.000471e-01, 7.447417e-01, 1.888429e-01, 5.361793e-01,
1.400000e+00	1.140768e+00, 5.116809e-01, 9.111920e-01, 5.130549e-01, 2.753272e-01, 1.549651e+00, 9.562446e-02, 7.910465e-01, 1.479289e-01, 6.694606e-01, 6.181319e-01, 6.361080e-02, 5.965271e-01, 2.024306e-01, 5.908029e-01, 2.203844e-01, 6.258203e-01, 8.525537e-01, 1.349149e-01, 5.823286e-01,
1.600000e+00	1.382762e+00, 4.773820e-01, 7.228303e-01, 4.577417e-01, 1.964959e-01, 1.948761e+00, 7.916619e-02, 9.309550e-01, 9.198112e-02, 5.024990e-01, 8.688238e-01, 4.334079e-02, 5.718324e-01, 1.356756e-01, 4.902409e-01, 1.674344e-01, 5.375165e-01, 7.955529e-01, 8.476100e-02, 6.359838e-01,
1.800000e+00	1.265812e+00, 5.106303e-01, 8.057876e-01, 3.483896e-01, 2.361112e-01, 1.778372e+00, 4.818693e-02, 7.323645e-01, 8.803547e-02, 7.213540e-01, 1.105878e+00, 2.409945e-02, 5.290120e-01, 1.625444e-01, 3.650290e-01, 1.038715e-01, 5.721899e-01, 7.451912e-01, 5.094663e-02, 5.696739e-01,
2.000000e+00	1.714057e+00, 5.269702e-01, 8.671767e-01, 3.105589e-01, 1.863012e-01, 2.114033e+00, 4.053195e-02, 8.072986e-01, 5.515616e-02, 5.081623e-01, 1.224181e+00, 1.887082e-02, 4.445251e-01, 1.074060e-01, 3.334497e-01, 8.731611e-02, 5.378144e-01, 8.430789e-01, 2.813763e-02, 7.457582e-01,
0.000000e+00	1.362012e+00, 6.981265e-01, 4.614134e-01, 2.154701e+00, 1.149079e+00, 6.632969e-01, 2.064901e-01, 1.625579e+00, 1.754901e+00, 8.719306e-01, 2.662116e+00, 8.034902e-01, 2.819206e+00, 4.203496e-01, 1.689019e+00, 1.499926e+00, 2.170458e+00, 1.038110e+00, 4.663147e-01, 1.817733e+00,
2.000000e-01	9.329745e-01, 5.023765e-01, 2.922783e-01, 1.866616e+00, 7.325185e-01, 6.078871e-01, 2.282929e-01, 1.123830e+00, 1.310022e+00, 8.405640e-01, 2.050960e+00, 7.783453e-01, 1.831408e+00, 3.966370e-01, 1.131101e+00, 1.378269e+00, 1.464269e+00, 7.133661e-01, 6.203068e-01, 2.042033e+00,
4.000000e-01	1.325862e+00, 3.057693e-01, 1.616773e-01, 1.573758e+00, 5.968120e-01, 4.614116e-01, 1.103966e-01, 8.498171e-01, 8.760946e-01, 6.411971e-01, 1.717336e+00, 7.446329e-01, 1.194399e+00, 4.408438e-01, 7.583541e-01, 1.230173e+00, 9.402206e-01, 8.705352e-01, 6.476996e-01, 1.466750e+00,
6.000000e-01	1.571980e+00, 3.747789e-01, 1.016780e-01, 9.904472e-01, 3.315054e-01, 3.922136e-01, 9.305580e-02, 8.481698e-01, 5.483455e-01, 6.391353e-01, 1.791603e+00, 7.061062e-01, 8.382846e-01, 3.485952e-01, 5.993590e-01, 7.264527e-01, 8.775101e-01, 7.914485e-01, 5.868391e-01, 1.279154e+00,
8.000000e-01	1.692271e+00, 3.943076e-01, 8.915955e-02, 6.649186e-01, 3.367769e-01, 4.725338e-01, 5.662895e-02, 8.016139e-01, 3.944613e-01, 6.862051e-01, 1.775951e+00, 5.507332e-01, 6.721900e-01, 2.943735e-01, 3.900925e-01, 5.453527e-01, 6.709782e-01, 8.680360e-01, 3.751292e-01, 1.166994e+00,
1.000000e+00	1.678793e+00, 4.077290e-01, 1.423261e-01, 5.249788e-01, 1.819686e-01, 7.594666e-01, 5.710809e-02, 8.196265e-01, 2.763499e-01, 6.115532e-01, 1.205443e+00, 3.232758e-01, 6.844685e-01, 2.316315e-01, 3.023070e-01, 3.825178e-01, 5.583785e-01, 9.688803e-01, 2.653693e-01, 1.156906e+00,
1.200000e+00	1.855672e+00, 4.757788e-01, 2.901405e-01, 4.261063e-01, 2.005226e-01, 1.145539e+00, 4.806314e-02, 7.921854e-01, 1.854651e-01, 5.808472e-01, 1.580736e+00, 1.745939e-01, 5.732225e-01, 1.972631e-01, 1.780963e-01, 3.199703e-01, 4.855239e-01, 9.151665e-01, 1.331859e-01, 9.492612e-01,
1.400000e+00	1.688371e+00, 4.099633e-01, 4.250558e-01, 3.415618e-01, 1.888740e-01, 1.344235e+00, 4.776167e-02, 7.424157e-01, 1.260878e-01, 5.429276e-01, 1.240419e+00, 1.065880e-01, 5.352533e-01, 1.660883e-01, 1.325398e-01, 1.785361e-01, 5.023229e-01, 8.231741e-01, 1.013921e-01, 1.002975e+00,
1.600000e+00	2.060799e+00, 4.264767e-01, 4.714262e-01, 2.436724e-01, 1.935517e-01, 1.295157e+00, 3.938755e-02, 6.617482e-01, 8.708381e-02, 6.556210e-01, 1.383811e+00, 6.435596e-02, 4.577361e-01, 1.068703e-01, 9.096546e-02, 1.515565e-01, 4.627588e-01, 8.382377e-01, 7.979888e-02, 9.354246e-01,
1.800000e+00	1.977443e+00, 4.421762e-01, 6.873913e-01, 2.424060e-01, 1.626031e-01, 1.399707e+00, 3.683621e-02, 8.876583e-01, 7.234558e-02, 5.540371e-01, 1.222440e+00, 3.600014e-02, 4.659278e-01, 8.048742e-02, 8.391270e-02, 8.978741e-02, 4.390573e-01, 6.708759e-01, 4.605241e-02, 8.321844e-01,
2.000000e+00	2.276155e+00, 5.087565e-01, 6.291183e-01, 2.255123e-01, 1.662816e-01, 1.774790e+00, 3.286055e-02, 7.779046e-01, 6.145533e-02, 4.457043e-01, 1.373010e+00, 1.733833e-02, 5.145887e-01, 7.333878e-02, 8.669878e-02, 7.141801e-02, 5.354190e-01, 8.402390e-01, 2.981146e-02, 8.313332e-01,
0.000000e+00	1.201080e+00, 1.965016e+00, 2.544521e+00, 1.540079e+00, 1.559876e+00, 1.957521e+00, 5.170125e-01, 2.992521e+00, 1.787896e+00, 2.127378e+00, 1.940571e+00, 5.606388e-01, 2.503949e+00, 2.693685e+00, 2.192418e+00, 4.664557e-01, 4.010225e-02, 3.016219e-01, 2.860792e+00, 2.250815e+00,
2.000000e-01	7.285342e-01, 1.205946e+00, 1.965863e+00, 1.346670e+00, 1.136751e+00, 1.326192e+00, 5.610325e-01, 2.100742e+00, 1.166206e+00, 1.425529e+00, 1.455076e+00, 5.340160e-01, 1.664554e+00, 1.835382e+00, 2.308380e+00, 6.896765e-01, 2.459078e-02, 1.302170e-01, 1.909845e+00, 1.343310e+00,
4.000000e-01	6.253060e-01, 8.641731e-01, 1.188876e+00, 1.308463e+00, 6.532853e-01, 1.109270e+00, 5.375045e-01, 1.636628e+00, 1.064391e+00, 1.031711e+00, 9.824376e-01, 6.486372e-01, 1.179336e+00, 1.564126e+00, 1.469268e+00, 8.051707e-01, 1.968781e-02, 9.251867e-02, 1.414886e+00, 8.477397e-01,
6.000000e-01	4.524208e-01, 8.359028e-01, 1.030681e+00, 1.396887e+00, 3.533875e-01, 9.567073e-01, 4.056280e-01, 1.375853e+00, 1.008277e+00, 7.738431e-01, 7.978768e-01, 5.739577e-01, 7.858172e-01, 9.415497e-01, 1.432313e+00, 7.031177e-01, 1.269534e-01, 7.403873e-02, 9.525177e-01, 6.285409e-01,
8.000000e-01	3.808707e-01, 5.465462e-01, 7.301409e-01, 1.428811e+00, 2.745174e-01, 6.192260e-01, 3.804106e-01, 1.020327e+00, 8.349886e-01, 7.872744e-01, 5.340985e-01, 6.704051e-01, 6.982904e-01, 6.633449e-01, 9.859965e-01, 4.306097e-01, 2.783426e-01, 2.983371e-01, 4.904114e-01, 7.081030e-01,
1.000000e+00	6.094319e-01, 6.037444e-01, 4.002304e-01, 1.371363e+00, 1.584820e-01, 5.071134e-01, 2.430282e-01, 1.091681e+00, 9.013806e-01, 7.563743e-01, 4.268571e-01, 5.200224e-01, 3.592465e-01, 6.047257e-01, 6.788225e-01, 3.032841e-01, 3.577027e-01, 5.527491e-01, 3.210088e-01, 8.951229e-01,
1.200000e+00	9.695343e-01, 4.739262e-01, 2.702447e-01, 1.002205e+00, 1.029045e-01, 4.422510e-01, 2.222157e-01, 1.037526e+00, 6.460368e-01, 7.237082e-01, 3.966700e-01, 5.271892e-01, 3.271618e-01, 3.650069e-01, 4.328613e-01, 1.776157e-01, 5.001266e-01, 5.745766e-01, 2.523275e-01, 8.394467e-01,
1.400000e+00	1.008168e+00, 5.558732e-01, 2.266478e-01, 1.081242e+00, 7.722255e-02, 3.880864e-01, 1.063398e-01, 1.099061e+00, 4.613051e-01, 6.829158e-01, 4.760886e-01, 3.961279e-01, 2.191850e-01, 2.652493e-01, 4.296023e-01, 1.486588e-01, 5.084761e-01, 7.223363e-01, 1.115178e-01, 1.000175e+00,
1.600000e+00	1.653819e+00, 5.448705e-01, 2.042650e-01, 7.919525e-01, 8.804160e-02, 4.913465e-01, 9.654679e-02, 1.026903e+00, 4.951712e-01, 7.285154e-01, 7.293456e-01, 2.855611e-01, 2.636597e-01, 2.272283e-01, 2.480707e-01, 1.111754e-01, 4.917888e-01, 8.817657e-01, 8.136622e-02, 9.557244e-01,
1.800000e+00	1.554649e+00, 6.435458e-01, 3.123850e-01, 6.843499e-01, 9.597391e-02, 7.490359e-01, 8.997213e-02, 1.022297e+00, 3.585475e-01, 7.045536e-01, 7.180148e-01, 2.415741e-01, 2.978563e-01, 1.690856e-01, 2.127877e-01, 6.980837e-02, 4.813960e-01, 8.966776e-01, 5.481377e-02, 8.591290e-01,
2.000000e+00	1.985960e+00, 6.303808e-01, 4.125193e-01, 6.062432e-01, 1.145418e-01, 9.269685e-01, 6.700910e-02, 8.887478e-01, 2.921966e-01, 7.216885e-01, 1.065090e+00, 1.216883e-01, 3.037226e-01, 1.290948e-01, 1.562756e-01, 5.491022e-02, 5.577085e-01, 8.683892e-01, 3.636990e-02, 1.026831e+00,
0.000000e+00	1.527150e+00, 4.838878e-01, 6.318854e-01, 1.697317e-01, 4.463777e-01, 8.848797e-02, 2.505066e+00, 1.517907e+00, 5.512699e-01, 2.981319e+00, 8.092655e-01, 2.322773e+00, 1.528615e+00, 3.263754e-01, 1.032089e+00, 2.116848e+00, 2.544659e+00, 2.304477e+00, 4.895413e-01, 2.627319e+00,
2.000000e-01	1.344178e+00, 2.903341e-01, 6.870750e-01, 6.358480e-01, 6.012926e-01, 7.130816e-01, 1.970979e+00, 1.305403e+00, 6.508287e-01, 1.960469e+00, 8.581222e-01, 1.384454e+00, 1.961512e+00, 4.900755e-01, 9.754986e-01, 1.515024e+00, 1.712283e+00, 1.778423e+00, 6.183479e-01, 1.806932e+00,
4.000000e-01	1.462257e+00, 1.928232e-01, 7.991421e-01, 7.496556e-01, 6.576719e-01, 7.141145e-01, 1.377394e+00, 8.495411e-01, 6.039762e-01, 1.559174e+00, 1.120478e+00, 7.884212e-01, 1.415612e+00, 5.219085e-01, 6.680005e-01, 1.298157e+00, 1.152743e+00, 1.354680e+00, 8.556291e-01, 1.484427e+00,
6.000000e-01	1.755851e+00, 2.367197e-01, 8.354692e-01, 5.635074e-01, 5.847445e-01, 1.159482e+00, 9.798956e-01, 7.597707e-01, 6.034210e-01, 7.638343e-01, 1.235082e+00, 3.879846e-01, 1.598101e+00, 4.472026e-01, 4.351903e-01, 8.797883e-01, 7.880328e-01, 1.257249e+00, 7.316834e-01, 9.852996e-01,
8.000000e-01	1.888898e+00, 3.538484e-01, 9.754244e-01, 3.753503e-01, 5.410511e-01, 1.459252e+00, 6.771896e-01, 5.556574e-01, 3.993684e-01, 6.229227e-01, 1.349072e+00, 2.201821e-01, 1.612579e+00, 4.020237e-01, 3.975352e-01, 8.481369e-01, 7.156463e-01, 1.166208e+00, 5.579169e-01, 8.347928e-01,
1.000000e+00	1.697565e+00, 4.491753e-01, 7.957206e-01, 2.404643e-01, 4.301475e-01, 1.631701e+00, 4.150335e-01, 4.773317e-01, 3.192137e-01, 4.660963e-01, 1.279183e+00, 1.219932e-01, 1.127798e+00, 2.821856e-01, 3.093169e-01, 4.317456e-01, 6.264608e-01, 9.919713e-01, 3.668109e-01, 7.498701e-01,
1.200000e+00	1.917721e+00, 4.374183e-01, 7.805654e-01, 1.881465e-01, 4.268482e-01, 1.973264e+00, 1.956133e-01, 4.760996e-01, 2.190947e-01, 2.773615e-01, 1.555457e+00, 7.989512e-02, 1.148917e+00, 2.127304e-01, 3.515698e-01, 4.039857e-01, 4.686321e-01, 1.060562e+00, 2.492341e-01, 7.308775e-01,
1.400000e+00	1.470267e+00, 5.680518e-01, 8.066011e-01, 1.173329e-01, 3.314256e-01, 1.450834e+00, 1.465881e-01, 4.616696e-01, 1.338159e-01, 2.055362e-01, 1.552480e+00, 4.199212e-02, 7.522685e-01, 1.663310e-01, 2.811119e-01, 2.893938e-01, 5.384543e-01, 9.684220e-01, 1.290088e-01, 6.056388e-01,
1.600000e+00	2.159845e+00, 5.102590e-01, 6.982152e-01, 7.819098e-02, 3.056746e-01, 2.123776e+00, 7.282114e-02, 4.333831e-01, 1.034526e-01, 1.743562e-01, 9.939495e-01, 1.852009e-02, 6.767317e-01, 1.315501e-01, 3.163761e-01, 1.957651e-01, 5.233082e-01, 7.740766e-01, 1.035504e-01, 7.351156e-01,
1.800000e+00	1.938773e+00, 4.509529e-01, 8.712685e-01, 6.633420e-02, 2.716227e-01, 1.896561e+00, 4.341234e-02, 5.528389e-01, 5.344832e-02, 2.056622e-01, 1.307116e+00, 1.691661e-02, 7.121905e-01, 1.104846e-01, 2.651619e-01, 1.166247e-01, 5.445647e-01, 7.313288e-01, 4.742229e-02, 6.024150e-01,
2.000000e+00	2.110667e+00, 6.002223e-01, 8.171786e-01, 4.436655e-02, 2.332691e-01, 1.800875e+00, 2.233966e-02, 5.947272e-01, 5.281801e-02, 2.635148e-01, 1.141844e+00, 8.751284e-03, 5.472101e-01, 7.366230e-02, 2.587446e-01, 8.926613e-02, 5.755957e-01, 8.172410e-01, 3.543203e-02, 7.637422e-01,
0.000000e+00	5.229549e-01, 2.554898e+00, 2.600153e+00, 1.607197e+00, 2.793287e+00, 2.956864e+00, 2.969505e+00, 1.077003e+00, 2.053688e+00, 2.249381e+00, 1.196427e+00, 7.549636e-02, 3.729370e-01, 9.939967e-01, 1.501014e+00, 2.058984e+00, 2.320676e+00, 3.876197e-01, 1.862046e+00, 2.996317e+00,
2.000000e-01	3.904009e-01, 1.345596e+00, 1.817669e+00, 1.250579e+00, 1.769764e+00, 1.997608e+00, 2.261174e+00, 1.136455e+00, 1.919855e+00, 1.510864e+00, 1.104699e+00, 2.892681e-01, 2.617381e-01, 1.010284e+00, 1.459859e+00, 2.028227e+00, 1.225079e+00, 2.252572e-01, 1.517452e+00, 1.610122e+00,
4.000000e-01	3.940769e-01, 1.007596e+00, 1.458333e+00, 8.906359e-01, 1.101624e+00, 1.570608e+00, 1.521664e+00, 9.157212e-01, 1.492682e+00, 1.220051e+00, 6.785408e-01, 4.147282e-01, 1.907775e-01, 7.938188e-01, 1.169473e+00, 1.462748e+00, 8.898242e-01, 1.533362e-01, 1.124959e+00, 1.011314e+00,
6.000000e-01	3.730972e-01, 7.856234e-01, 1.352356e+00, 8.368611e-01, 7.096667e-01, 1.228004e+00, 1.061667e+00, 1.000235e+00, 1.439802e+00, 1.118326e+00, 4.917978e-01, 3.096767e-01, 1.377650e-01, 5.850803e-01, 1.062160e+00, 1.038493e+00, 5.643703e-01, 2.333221e-01, 1.116897e+00, 6.055480e-01,
8.000000e-01	4.486807e-01, 6.410050e-01, 1.201332e+00, 8.606632e-01, 3.892569e-01, 8.930253e-01, 6.483189e-01, 8.367710e-01, 1.237551e+00, 7.925081e-01, 3.142259e-01, 2.284871e-01, 9.746131e-02, 4.207496e-01, 1.047168e+00, 6.128917e-01, 4.619104e-01, 3.891330e-01, 7.642279e-01, 4.387588e-01,
1.000000e+00	4.768324e-01, 5.294034e-01, 7.613015e-01, 4.915744e-01, 2.685919e-01, 6.589806e-01, 3.942357e-01, 8.888397e-01, 1.312284e+00, 7.961272e-01, 2.199003e-01, 1.262437e-01, 8.172417e-02, 3.047932e-01, 1.057345e+00, 4.318555e-01, 5.393093e-01, 5.938823e-01, 4.786395e-01, 3.858793e-01,
1.200000e+00	5.755652e-01, 6.286526e-01, 9.783852e-01, 5.299633e-01, 1.815544e-01, 5.113328e-01, 2.657991e-01, 7.543118e-01, 1.384562e+00, 6.347391e-01, 2.259082e-01, 1.086026e-01, 8.462122e-02, 2.273052e-01, 7.683056e-01, 2.937539e-01, 5.011365e-01, 6.241010e-01, 2.998550e-01, 4.457031e-01,
1.400000e+00	8.987600e-01, 5.387280e-01, 1.161529e+00, 4.772971e-01, 1.197084e-01, 3.451269e-01, 2.254974e-01, 8.920128e-01, 1.060253e+00, 5.807151e-01, 2.761842e-01, 6.834949e-02, 1.409786e-01, 1.751544e-01, 7.823429e-01, 2.589205e-01, 5.434043e-01, 6.984818e-01, 1.897693e-01, 4.679143e-01,
1.600000e+00	1.250222e+00, 4.138441e-01, 8.220124e-01, 4.775634e-01, 1.232894e-01, 3.043182e-01, 1.599326e-01, 7.554167e-01, 8.910054e-01, 6.478816e-01, 3.391708e-01, 3.210333e-02, 1.314565e-01, 1.564330e-01, 4.674309e-01, 1.546697e-01, 5.428269e-01, 8.175564e-01, 1.273312e-01, 5.561645e-01,
1.800000e+00	1.383001e+00, 5.693529e-01, 9.418581e-01, 3.428607e-01, 9.462079e-02, 3.434174e-01, 1.134737e-01, 7.549979e-01, 6.053952e-01, 6.236404e-01, 6.611865e-01, 2.349765e-02, 1.979647e-01, 1.078579e-01, 5.798934e-01, 8.353444e-02, 5.289198e-01, 8.985776e-01, 9.167687e-02, 5.444062e-01,
2.000000e+00	1.581742e+00, 5.704919e-01, 9.965057e-01, 2.624880e-01, 1.295366e-01, 3.169282e-01, 9.119523e-02, 9.275685e-01, 5.102791e-01, 4.523155e-01, 7.641459e-01, 1.530128e-02, 2.887461e-01, 7.694374e-02, 4.597957e-01, 7.246757e-02, 5.260863e-01, 8.754276e-01, 5.053496e-02, 5.792184e-01,
0.000000e+00	2.539459e+00, 2.883373e+00, 2.956862e+00, 2.824292e-01, 1.544429e+00, 5.708154e-01, 2.658996e+00, 1.671047e+00, 1.022854e-01, 7.736762e-02, 1.541587e+00, 1.981787e+00, 1.653378e+00, 2.330549e+00, 1.475887e+00, 1.768993e+00, 2.540322e+00, 6.361136e-01, 2.334163e+00, 2.451800e+00,
2.000000e-01	2.354731e+00, 1.697921e+00, 1.968000e+00, 6.984140e-01, 9.001865e-01, 9.184041e-01, 1.513104e+00, 1.410230e+00, 1.877732e-01, 4.506565e-02, 1.883372e+00, 9.028252e-01, 1.152095e+00, 1.508769e+00, 1.440236e+00, 1.589630e+00, 1.508359e+00, 3.602824e-01, 2.522904e+00, 1.590879e+00,
4.000000e-01	1.662205e+00, 1.074591e+00, 1.446026e+00, 8.207991e-01, 5.123513e-01, 1.245976e+00, 7.496634e-01, 1.340340e+00, 2.652760e-01, 9.179740e-02, 1.796276e+00, 6.895669e-01, 9.846451e-01, 1.579756e+00, 1.209648e+00, 1.304396e+00, 9.269311e-01, 1.695247e-01, 1.229535e+00, 7.655154e-01,
6.000000e-01	1.405886e+00, 8.146419e-01, 1.081989e+00, 7.895696e-01, 3.630004e-01, 1.132766e+00, 4.179635e-01, 1.108730e+00, 2.876914e-01, 2.861032e-01, 1.503521e+00, 3.345013e-01, 6.474098e-01, 1.161109e+00, 1.196720e+00, 9.744891e-01, 6.555334e-01, 2.408639e-01, 1.386720e+00, 5.224881e-01,
8.000000e-01	9.877177e-01, 7.112704e-01, 1.018548e+00, 1.015549e+00, 2.310019e-01, 1.450438e+00, 2.684579e-01, 9.910117e-01, 3.276072e-01, 4.244748e-01, 1.462491e+00, 2.948036e-01, 4.901267e-01, 8.818217e-01, 1.243979e+00, 5.767771e-01, 3.070976e-01, 3.262270e-01, 9.745984e-01, 3.939296e-01,
1.000000e+00	9.858668e-01, 5.352381e-01, 8.283136e-01, 7.880174e-01, 1.328165e-01, 1.123988e+00, 1.471402e-01, 1.052009e+00, 3.285257e-01, 5.119608e-01, 1.111727e+00, 2.328897e-01, 2.979321e-01, 5.873224e-01, 8.649873e-01, 5.425988e-01, 3.526596e-01, 6.288267e-01, 6.728099e-01, 4.016675e-01,
1.200000e+00	1.291800e+00, 6.351408e-01, 6.466778e-01, 7.601649e-01, 9.751169e-02, 1.435259e+00, 9.714959e-02, 8.572937e-01, 2.433888e-01, 5.721856e-01, 9.065564e-01, 1.485666e-01, 2.410798e-01, 4.400563e-01, 7.082305e-01, 3.538860e-01, 4.527647e-01, 7.782557e-01, 3.860684e-01, 6.325924e-01,
1.400000e+00	1.661947e+00, 5.504672e-01, 8.798213e-01, 5.513260e-01, 8.659227e-02, 1.547268e+00, 5.885906e-02, 7.692878e-01, 2.934981e-01, 5.461151e-01, 1.238040e+00, 1.049229e-01, 2.555701e-01, 3.672798e-01, 5.183789e-01, 2.130544e-01, 5.223772e-01, 7.894235e-01, 2.184516e-01, 7.354398e-01,
1.600000e+00	1.529848e+00, 6.639733e-01, 7.566408e-01, 5.287534e-01, 8.888464e-02, 1.423949e+00, 5.312372e-02, 8.721768e-01, 2.262955e-01, 7.368307e-01, 1.278281e+00, 7.463727e-02, 3.044627e-01, 2.340963e-01, 3.668098e-01, 1.755973e-01, 4.322768e-01, 9.887356e-01, 1.391120e-01, 8.118537e-01,
1.800000e+00	1.823074e+00, 4.849269e-01, 7.844267e-01, 4.148386e-01, 1.037487e-01, 1.651973e+00, 4.064098e-02, 1.009195e+00, 1.936250e-01, 6.272134e-01, 1.290680e+00, 3.919498e-02, 3.014831e-01, 2.031091e-01, 3.015591e-01, 1.171986e-01, 4.766793e-01, 8.166677e-01, 9.479504e-02, 8.115515e-01,
2.000000e+00	1.689367e+00, 5.718255e-01, 7.249036e-01, 3.588133e-01, 1.180864e-01, 1.460176e+00, 4.478115e-02, 9.014274e-01, 1.386717e-01, 6.234228e-01, 1.294587e+00, 2.082385e-02, 3.874561e-01, 1.518413e-01, 2.616548e-01, 7.695456e-02, 5.142638e-01, 6.109534e-01, 5.660607e-02, 7.289920e-01,
0.000000e+00	7.149666e-01, 1.274279e+00, 9.125223e-01, 2.327441e+00, 3.616846e-01, 1.958854e+00, 1.134827e+00, 1.959244e+00, 1.519376e+00, 3.632889e-01, 2.557573e+00, 1.064692e+00, 1.175865e-02, 1.381021e+00, 2.549444e+00, 7.422473e-01, 1.637307e+00, 2.442928e+00, 1.358240e+00, 2.674047e+00,
2.000000e-01	3.885422e-01, 7.827166e-01, 7.410652e-01, 2.360011e+00, 5.244703e-01, 1.591723e+00, 7.180360e-01, 1.815751e+00, 1.248534e+00, 4.850041e-01, 1.970942e+00, 9.498687e-01, 5.759106e-01, 1.176985e+00, 1.646102e+00, 4.895077e-01, 1.010048e+00, 1.189988e+00, 9.714724e-01, 1.896453e+00,
4.000000e-01	3.956388e-01, 5.522802e-01, 4.231345e-01, 1.821982e+00, 4.241691e-01, 9.536139e-01, 3.847197e-01, 1.631534e+00, 1.048017e+00, 5.162279e-01, 1.129277e+00, 8.739119e-01, 5.913641e-01, 9.708089e-01, 1.067178e+00, 3.294345e-01, 6.819259e-01, 8.742643e-01, 4.469384e-01, 1.342185e+00,
6.000000e-01	6.362693e-01, 5.301643e-01, 3.028457e-01, 1.706086e+00, 2.702710e-01, 8.329404e-01, 2.120841e-01, 1.651806e+00, 8.096635e-01, 5.901277e-01, 8.257380e-01, 8.081811e-01, 6.157605e-01, 6.369877e-01, 1.039321e+00, 2.532552e-01, 7.540142e-01, 8.695764e-01, 3.005542e-01, 1.102396e+00,
8.000000e-01	9.014415e-01, 5.736030e-01, 1.881801e-01, 1.875118e+00, 2.948244e-01, 9.751160e-01, 1.416719e-01, 1.079622e+00, 4.967814e-01, 5.897066e-01, 7.040771e-01, 6.438724e-01, 5.343258e-01, 4.448585e-01, 6.560243e-01, 1.787445e-01, 6.702317e-01, 8.322069e-01, 2.155931e-01, 1.131012e+00,
1.000000e+00	1.018631e+00, 4.648964e-01, 1.130359e-01, 1.296256e+00, 2.451020e-01, 8.680444e-01, 9.271214e-02, 1.120249e+00, 4.113894e-01, 5.881966e-01, 5.976847e-01, 6.543095e-01, 4.217185e-01, 3.730304e-01, 4.102713e-01, 1.144129e-01, 4.943635e-01, 9.226512e-01, 1.446861e-01, 9.724931e-01,
1.200000e+00	1.319231e+00, 5.717347e-01, 8.206827e-02, 1.116159e+00, 2.399566e-01, 1.077072e+00, 7.090375e-02, 1.066696e+00, 1.888780e-01, 6.690433e-01, 7.562257e-01, 6.666920e-01, 4.430611e-01, 3.282946e-01, 2.968438e-01, 9.476247e-02, 5.933691e-01, 8.423282e-01, 8.466820e-02, 1.126855e+00,
1.400000e+00	1.593038e+00, 4.793785e-01, 5.446657e-02, 1.206443e+00, 1.751173e-01, 1.242757e+00, 4.778766e-02, 9.486220e-01, 1.814977e-01, 6.250081e-01, 9.017252e-01, 6.263398e-01, 3.819231e-01, 2.039245e-01, 1.810312e-01, 5.631273e-02, 5.386188e-01, 8.518358e-01, 5.437763e-02, 1.230774e+00,
1.600000e+00	1.407267e+00, 5.654311e-01, 5.255014e-02, 9.236384e-01, 1.990123e-01, 1.174771e+00, 5.709894e-02, 1.068003e+00, 1.264061e-01, 6.374042e-01, 1.194512e+00, 6.100690e-01, 4.135834e-01, 1.679834e-01, 1.285973e-01, 4.398385e-02, 5.254121e-01, 7.753250e-01, 3.413639e-02, 1.025598e+00,
1.800000e+00	1.459711e+00, 5.249173e-01, 1.091342e-01, 7.268394e-01, 1.261992e-01, 1.507826e+00, 5.176203e-02, 9.777818e-01, 1.054079e-01, 6.270329e-01, 1.282381e+00, 3.633621e-01, 3.505768e-01, 1.359958e-01, 1.147348e-01, 3.032197e-02, 4.335717e-01, 6.301997e-01, 2.191912e-02, 9.358722e-01,
2.000000e+00	1.476769e+00, 5.151461e-01, 2.023124e-01, 6.254460e-01, 1.640588e-01, 1.228467e+00, 3.519035e-02, 9.426954e-01, 1.009381e-01, 6.139970e-01, 1.032140e+00, 2.297239e-01, 4.472995e-01, 1.170510e-01, 7.218354e-02, 1.982776e-02, 5.396960e-01, 8.647341e-01, 1.508706e-02, 9.303204e-01,
0.000000e+00	2.206347e+00, 1.692309e+00, 2.943691e+00, 1.298424e+00, 2.592528e+00, 2.545243e+00, 2.024931e-01, 6.291365e-01, 2.061273e+00, 7.460643e-03, 2.693847e+00, 1.399977e+00, 2.266209e+00, 6.511098e-01, 1.448092e+00, 2.652585e+00, 2.053874e+00, 3.572363e-01, 1.456906e+00, 2.894442e+00,
2.000000e-01	1.862780e+00, 9.004077e-01, 1.767597e+00, 9.957144e-01, 1.566793e+00, 1.820231e+00, 1.119437e-01, 4.656619e-01, 1.367737e+00, 4.515191e-03, 2.252888e+00, 9.601386e-01, 1.965847e+00, 6.558426e-01, 1.091004e+00, 1.732454e+00, 1.140631e+00, 2.672540e-01, 1.214386e+00, 1.603793e+00,
4.000000e-01	1.590554e+00, 7.126493e-01, 9.694629e-01, 5.927020e-01, 1.033816e+00, 1.157890e+00, 6.024987e-02, 3.364332e-01, 9.273629e-01, 4.502551e-03, 1.727889e+00, 4.815162e-01, 1.252644e+00, 5.260727e-01, 1.048237e+00, 1.545303e+00, 6.956925e-01, 3.480671e-01, 1.087799e+00, 1.156805e+00,
6.000000e-01	1.571561e+00, 5.059585e-01, 5.584489e-01, 3.158745e-01, 6.404472e-01, 1.027795e+00, 3.594785e-02, 3.874962e-01, 7.133286e-01, 7.097580e-02, 1.969242e+00, 2.956772e-01, 8.543898e-01, 3.210780e-01, 7.346032e-01, 1.100770e+00, 5.285194e-01, 6.089170e-01, 1.185126e+00, 8.778505e-01,
8.000000e-01	1.529173e+00, 5.526045e-01, 5.406010e-01, 2.816755e-01, 4.588382e-01, 8.602309e-01, 1.358547e-02, 4.923046e-01, 4.127273e-01, 2.602944e-01, 2.005321e+00, 1.677517e-01, 4.904420e-01, 2.942927e-01, 5.376359e-01, 7.968012e-01, 4.340264e-01, 7.379833e-01, 8.814106e-01, 8.321462e-01,
1.000000e+00	1.733842e+00, 5.143711e-01, 5.595277e-01, 1.928446e-01, 2.517467e-01, 1.017045e+00, 1.265522e-02, 5.898921e-01, 2.828347e-01, 4.158688e-01, 1.660129e+00, 8.823518e-02, 5.470906e-01, 1.942726e-01, 4.184969e-01, 4.860002e-01, 4.783164e-01, 7.023593e-01, 5.973275e-01, 8.638211e-01,
1.200000e+00	1.546366e+00, 5.264646e-01, 7.565948e-01, 9.786042e-02, 2.070927e-01, 1.368547e+00, 1.142044e-02, 7.222437e-01, 1.886330e-01, 4.226181e-01, 1.512822e+00, 6.625419e-02, 3.501412e-01, 1.760919e-01, 2.436203e-01, 3.645368e-01, 4.211446e-01, 7.153891e-01, 3.085758e-01, 8.849602e-01,
1.400000e+00	1.898830e+00, 5.979853e-01, 5.879614e-01, 1.010765e-01, 1.433744e-01, 1.048146e+00, 1.219627e-02, 6.000677e-01, 1.590971e-01, 4.969746e-01, 1.486589e+00, 3.164314e-02, 3.788684e-01, 1.156190e-01, 2.425495e-01, 2.429756e-01, 4.974478e-01, 8.499420e-01, 2.046782e-01, 9.922954e-01,
1.600000e+00	1.939178e+00, 5.612819e-01, 8.360759e-01, 8.155306e-02, 1.504569e-01, 1.654189e+00, 2.113041e-02, 6.319141e-01, 1.095449e-01, 6.089631e-01, 1.605127e+00, 1.508304e-02, 4.212678e-01, 8.536653e-02, 1.866423e-01, 1.536451e-01, 4.826098e-01, 8.080694e-01, 1.443124e-01, 8.699780e-01,
1.800000e+00	2.029897e+00, 5.438727e-01, 6.948711e-01, 6.634540e-02, 1.625218e-01, 1.569444e+00, 2.020421e-02, 6.788614e-01, 1.106011e-01, 5.140824e-01, 1.539559e+00, 1.212156e-02, 4.603258e-01, 7.686718e-02, 1.586872e-01, 1.325378e-01, 5.495700e-01, 8.744317e-01, 9.493118e-02, 8.619119e-01,
2.000000e+00	2.309993e+00, 5.836842e-01, 7.605070e-01, 9.954836e-02, 1.574030e-01, 1.601997e+00, 2.498386e-02, 8.260564e-01, 7.012701e-02, 6.092417e-01, 1.580456e+00, 5.787051e-03, 3.810279e-01, 6.692413e-02, 1.601724e-01, 8.740167e-02, 4.612658e-01, 1.008082e+00, 5.454935e-02, 8.471584e-01,
0.000000e+00	4.957292e-01, 2.219433e+00, 2.212677e+00, 1.729710e+00, 1.195616e+00, 1.582742e+00, 8.859365e-01, 1.750459e+00, 2.842050e-01, 3.595923e+00, 2.324617e+00, 1.213004e+00, 9.298438e-01, 9.089376e-02, 8.532367e-02, 1.657543e+00, 2.746831e+00, 4.475874e-01, 1.169935e+00, 1.200089e+00,
2.000000e-01	8.478862e-01, 1.463179e+00, 1.664205e+00, 1.770259e+00, 8.696236e-01, 1.816773e+00, 8.587763e-01, 1.559569e+00, 2.701069e-01, 2.023252e+00, 1.584985e+00, 9.914144e-01, 5.569030e-01, 2.739569e-01, 4.633647e-01, 1.513276e+00, 1.697426e+00, 5.372294e-01, 1.173311e+00, 7.246546e-01,
4.000000e-01	8.936085e-01, 7.954728e-01, 1.273889e+00, 1.393382e+00, 4.689843e-01, 2.359751e+00, 8.191580e-01, 1.805066e+00, 2.948502e-01, 1.248442e+00, 1.224681e+00, 8.514807e-01, 5.431843e-01, 3.036079e-01, 6.431035e-01, 8.862758e-01, 9.556697e-01, 6.196921e-01, 1.002203e+00, 4.622110e-01,
6.000000e-01	1.321757e+00, 5.723103e-01, 1.059713e+00, 1.487887e+00, 3.386893e-01, 2.031069e+00, 8.625943e-01, 1.333715e+00, 4.046441e-01, 1.010035e+00, 1.127783e+00, 7.797309e-01, 4.334117e-01, 3.526982e-01, 6.240735e-01, 6.930941e-01, 7.976686e-01, 6.884413e-01, 7.490152e-01, 4.439878e-01,
8.000000e-01	1.513496e+00, 5.771387e-01, 8.205430e-01, 1.311201e+00, 2.896194e-01, 1.867199e+00, 7.468349e-01, 1.260990e+00, 5.878968e-01, 1.084255e+00, 1.032933e+00, 7.298255e-01, 3.242004e-01, 2.833433e-01, 4.770899e-01, 4.201962e-01, 5.788777e-01, 8.437072e-01, 4.328462e-01, 4.572157e-01,
1.000000e+00	1.648116e+00, 5.079321e-01, 5.136117e-01, 1.201432e+00, 2.063058e-01, 1.577840e+00, 4.347909e-01, 1.212996e+00, 7.305225e-01, 8.776153e-01, 1.131555e+00, 7.988045e-01, 2.642174e-01, 2.025850e-01, 3.510249e-01, 3.732707e-01, 5.708040e-01, 7.770143e-01, 2.912358e-01, 7.319361e-01,
1.200000e+00	1.752124e+00, 5.097450e-01, 4.901643e-01, 1.020620e+00, 1.559286e-01, 1.540616e+00, 3.314039e-01, 1.089531e+00, 7.510215e-01, 8.767443e-01, 1.378112e+00, 5.956603e-01, 3.276354e-01, 1.692785e-01, 2.495095e-01, 2.158136e-01, 4.461996e-01, 8.688992e-01, 1.951054e-01, 7.731229e-01,
1.400000e+00	2.021603e+00, 4.989151e-01, 3.420596e-01, 1.147311e+00, 1.647014e-01, 1.385852e+00, 2.176957e-01, 7.870533e-01, 5.589505e-01, 7.314095e-01, 1.198661e+00, 5.830542e-01, 3.168258e-01, 1.412075e-01, 1.494399e-01, 1.610524e-01, 5.003720e-01, 7.794719e-01, 1.069008e-01, 8.213845e-01,
1.600000e+00	2.003965e+00, 6.026264e-01, 2.737107e-01, 7.880725e-01, 1.117110e-01, 1.247214e+00, 1.346240e-01, 9.115748e-01, 4.892917e-01, 7.569660e-01, 1.565807e+00, 4.118660e-01, 3.467372e-01, 9.550944e-02, 1.341846e-01, 1.007270e-01, 5.050512e-01, 7.528978e-01, 6.633782e-02, 8.382589e-01,
1.800000e+00	2.197442e+00, 4.761898e-01, 2.821512e-01, 6.883991e-01, 1.539439e-01, 1.353422e+00, 1.306820e-01, 8.278429e-01, 3.395533e-01, 6.234782e-01, 1.208677e+00, 2.663314e-01, 3.928657e-01, 7.424023e-02, 9.114666e-02, 6.700928e-02, 5.064187e-01, 7.196710e-01, 4.871756e-02, 8.851922e-01,
2.000000e+00	2.073143e+00, 5.468153e-01, 3.568973e-01, 5.991336e-01, 1.662309e-01, 1.237614e+00, 9.117606e-02, 1.035894e+00, 2.137042e-01, 6.958098e-01, 1.125640e+00, 1.762223e-01, 3.627310e-01, 6.866603e-02, 6.204394e-02, 5.088085e-02, 5.766960e-01, 8.265633e-01, 2.815260e-02, 7.900960e-01,
0.000000e+00	1.824665e-01, 2.142166e+00, 2.538033e+00, 2.403383e+00, 2.254675e+00, 1.482680e+00, 5.189014e-01, 1.998645e+00, 1.848234e+00, 1.706386e+00, 1.380612e+00, 1.737667e+00, 1.251768e-01, 7.422617e-01, 1.763946e-01, 9.389263e-01, 1.862474e+00, 5.533281e-01, 8.772653e-01, 1.072491e-01,
2.000000e-01	6.070969e-01, 1.382466e+00, 1.238723e+00, 1.784371e+00, 1.610895e+00, 1.156439e+00, 6.455442e-01, 1.764024e+00, 1.482222e+00, 1.264167e+00, 8.830005e-01, 1.596374e+00, 1.042659e-01, 7.032316e-01, 4.624296e-01, 6.688473e-01, 1.346571e+00, 4.542184e-01, 5.004347e-01, 6.533452e-02,
4.000000e-01	8.482980e-01, 9.533011e-01, 8.063911e-01, 1.664587e+00, 1.032595e+00, 7.829960e-01, 4.588718e-01, 1.452269e+00, 1.215546e+00, 7.041093e-01, 7.422253e-01, 9.304948e-01, 8.280788e-02, 6.732716e-01, 4.975073e-01, 4.772015e-01, 8.990628e-01, 5.632019e-01, 3.412830e-01, 1.645948e-01,
6.000000e-01	1.042079e+00, 6.751201e-01, 5.722517e-01, 1.596432e+00, 4.514534e-01, 6.263579e-01, 3.093399e-01, 1.143635e+00, 8.525677e-01, 7.752783e-01, 7.980506e-01, 9.109871e-01, 9.102428e-02, 5.613725e-01, 4.194869e-01, 3.474175e-01, 8.524785e-01, 6.444213e-01, 2.567223e-01, 3.929617e-01,
8.000000e-01	1.482305e+00, 6.312313e-01, 2.692689e-01, 1.718802e+00, 4.046188e-01, 4.940784e-01, 1.969843e-01, 1.118891e+00, 6.844317e-01, 7.055862e-01, 9.377771e-01, 8.055698e-01, 1.192298e-01, 3.491009e-01, 3.054166e-01, 2.116109e-01, 7.012407e-01, 7.988787e-01, 1.671105e-01, 8.042034e-01,
1.000000e+00	1.380147e+00, 5.001219e-01, 1.706983e-01, 1.698087e+00, 3.074815e-01, 6.404765e-01, 1.370815e-01, 1.166846e+00, 5.852140e-01, 7.613974e-01, 9.715916e-01, 7.380534e-01, 1.524731e-01, 3.571774e-01, 2.065670e-01, 1.423309e-01, 5.938217e-01, 8.533852e-01, 8.415691e-02, 8.143481e-01,
1.200000e+00	1.646497e+00, 4.236321e-01, 1.224936e-01, 1.264728e+00, 2.214280e-01, 7.093539e-01, 1.035912e-01, 1.001659e+00, 3.852687e-01, 8.050699e-01, 1.102487e+00, 6.020414e-01, 1.722764e-01, 2.581211e-01, 1.474660e-01, 1.125483e-01, 5.326640e-01, 9.007318e-01, 5.819589e-02, 8.340295e-01,
1.400000e+00	1.873959e+00, 5.057631e-01, 9.750574e-02, 1.191461e+00, 1.742723e-01, 8.779810e-01, 7.425262e-02, 9.175443e-01, 3.380000e-01, 6.962234e-01, 1.221449e+00, 5.820511e-01, 2.188886e-01, 2.011145e-01, 1.159955e-01, 6.915966e-02, 5.607019e-01, 8.410658e-01, 3.674271e-02, 9.231688e-01,
1.600000e+00	1.910222e+00, 5.401051e-01, 1.073417e-01, 9.158267e-01, 1.720270e-01, 1.096848e+00, 6.717404e-02, 9.989346e-01, 2.277655e-01, 6.774205e-01, 1.511423e+00, 3.664960e-01, 3.253059e-01, 1.632519e-01, 5.528456e-02, 5.357981e-02, 5.559732e-01, 7.759135e-01, 2.786191e-02, 9.069951e-01,
1.800000e+00	2.287630e+00, 4.773538e-01, 1.836337e-01, 7.370706e-01, 1.824748e-01, 1.273079e+00, 6.275087e-02, 9.717751e-01, 1.951994e-01, 6.837063e-01, 1.053457e+00, 3.124385e-01, 3.435187e-01, 1.423453e-01, 5.746784e-02, 3.824369e-02, 4.739775e-01, 8.443811e-01, 1.412612e-02, 1.015511e+00,
2.000000e+00	2.335909e+00, 3.944246e-01, 2.770023e-01, 6.280199e-01, 2.026300e-01, 1.075045e+00, 5.820460e-02, 9.526903e-01, 1.652154e-01, 6.055613e-01, 1.429055e+00, 1.658870e-01, 3.833147e-01, 9.375619e-02, 3.425386e-02, 2.525297e-02, 4.697380e-01, 8.990623e-01, 1.006945e-02, 1.041581e+00,
0.000000e+00	1.955016e+00, 3.005194e-01, 2.153984e+00, 3.591581e-01, 3.019177e-01, 5.008879e-01, 1.709769e+00, 1.808254e+00, 5.841004e-01, 2.247275e+00, 2.449213e+00, 5.319842e-01, 2.667884e-01, 2.273470e+00, 1.307818e+00, 1.385172e+00, 3.018021e-01, 1.777289e+00, 2.215829e+00, 2.047215e+00,
2.000000e-01	1.491050e+00, 4.085243e-01, 1.396856e+00, 6.888201e-01, 5.293676e-01, 7.594986e-01, 1.135802e+00, 1.371912e+00, 8.117790e-01, 1.942598e+00, 1.743816e+00, 2.737522e-01, 6.466249e-01, 1.664022e+00, 9.696611e-01, 7.621116e-01, 1.574568e-01, 1.122489e+00, 1.668275e+00, 1.258318e+00,
4.000000e-01	1.506619e+00, 4.178420e-01, 1.214350e+00, 1.044630e+00, 5.718657e-01, 1.016709e+00, 1.092758e+00, 1.252352e+00, 8.544599e-01, 1.341416e+00, 2.242955e+00, 2.559562e-01, 6.862681e-01, 1.270705e+00, 1.009607e+00, 5.634454e-01, 1.265454e-01, 1.089425e+00, 1.196586e+00, 7.622146e-01,
6.000000e-01	1.054677e+00, 3.984091e-01, 1.341445e+00, 9.638836e-01, 5.256356e-01, 1.191980e+00, 7.787182e-01, 1.184384e+00, 8.065384e-01, 1.347850e+00, 1.713841e+00, 2.318823e-01, 8.132563e-01, 6.567324e-01, 1.052917e+00, 5.122740e-01, 2.620536e-01, 9.360101e-01, 6.189194e-01, 5.348544e-01,
8.000000e-01	7.530723e-01, 5.010886e-01, 1.065378e+00, 9.123594e-01, 4.951490e-01, 1.123123e+00, 7.838515e-01, 1.014337e+00, 1.006950e+00, 9.620907e-01, 1.454456e+00, 2.557384e-01, 7.733697e-01, 6.432315e-01, 1.148150e+00, 2.821949e-01, 2.961288e-01, 9.407751e-01, 4.365781e-01, 4.097890e-01,
1.000000e+00	1.047059e+00, 5.121812e-01, 1.011923e+00, 7.662541e-01, 3.559707e-01, 9.665889e-01, 5.444168e-01, 1.009918e+00, 8.825466e-01, 9.916421e-01, 1.117563e+00, 2.220205e-01, 7.480869e-01, 4.378414e-01, 8.167144e-01, 2.410623e-01, 4.734806e-01, 8.036828e-01, 2.657143e-01, 3.659569e-01,
1.200000e+00	1.142035e+00, 5.963915e-01, 1.037724e+00, 6.208900e-01, 2.969477e-01, 7.740063e-01, 3.632317e-01, 9.620690e-01, 7.057149e-01, 7.089980e-01, 9.279486e-01, 1.602592e-01, 7.225180e-01, 3.732587e-01, 6.819627e-01, 1.494087e-01, 5.192846e-01, 8.698496e-01, 1.659267e-01, 5.144338e-01,
1.400000e+00	1.471327e+00, 5.209530e-01, 9.347691e-01, 5.586899e-01, 2.646239e-01, 8.301482e-01, 2.619461e-01, 8.728251e-01, 5.537233e-01, 7.778374e-01, 1.240397e+00, 1.078451e-01, 7.317816e-01, 2.405929e-01, 5.481059e-01, 9.047209e-02, 3.694495e-01, 9.102958e-01, 1.062328e-01, 6.458269e-01,
1.600000e+00	1.194714e+00, 5.122461e-01, 9.415282e-01, 4.793176e-01, 2.699584e-01, 8.446983e-01, 2.058305e-01, 1.092820e+00, 4.628474e-01, 6.761412e-01, 1.214677e+00, 6.914440e-02, 5.242455e-01, 1.805514e-01, 5.388436e-01, 6.827172e-02, 5.038423e-01, 7.603129e-01, 6.981946e-02, 4.213636e-01,
1.800000e+00	1.838839e+00, 4.448704e-01, 9.278531e-01, 3.926747e-01, 1.720028e-01, 1.028655e+00, 1.473378e-01, 8.124023e-01, 2.973715e-01, 6.507574e-01, 9.152766e-01, 3.174280e-02, 4.588222e-01, 1.543575e-01, 3.764092e-01, 4.567098e-02, 4.401149e-01, 7.319542e-01, 4.482260e-02, 6.461673e-01,
2.000000e+00	1.956689e+00, 4.123413e-01, 8.958115e-01, 3.834407e-01, 1.976963e-01, 1.314070e+00, 9.331134e-02, 8.480092e-01, 2.599195e-01, 6.227927e-01, 1.418972e+00, 2.753002e-02, 4.880786e-01, 1.024470e-01, 4.055483e-01, 3.318198e-02, 5.408571e-01, 8.174420e-01, 2.436169e-02, 5.646359e-01,
0.000000e+00	7.117969e-01, 2.844929e+00, 1.827358e+00, 1.301562e+00, 2.040658e+00, 2.104841e+00, 2.686217e+00, 2.163987e+00, 5.373574e-01, 2.044706e+00, 1.417833e+00, 1.892673e+00, 1.653365e+00, 2.548595e+00, 2.585042e+00, 6.491181e-01, 2.056432e+00, 2.458215e+00, 7.420607e-01, 2.056156e+00,
2.000000e-01	5.863800e-01, 1.417706e+00, 1.644531e+00, 1.204190e+00, 1.560892e+00, 1.892664e+00, 1.746592e+00, 2.081556e+00, 5.325937e-01, 1.576545e+00, 1.196790e+00, 1.204590e+00, 1.943803e+00, 2.057494e+00, 1.976360e+00, 8.448067e-01, 1.543706e+00, 1.170435e+00, 4.610690e-01, 1.455929e+00,
4.000000e-01	5.182499e-01, 7.999984e-01, 1.058610e+00, 1.450771e+00, 1.052139e+00, 1.782275e+00, 1.398225e+00, 1.787839e+00, 6.292417e-01, 1.211333e+00, 8.411294e-01, 1.150588e+00, 1.393626e+00, 1.947160e+00, 1.618411e+00, 1.030363e+00, 1.007396e+00, 7.330627e-01, 4.343226e-01, 8.696254e-01,
6.000000e-01	3.986733e-01, 5.648000e-01, 9.372284e-01, 1.148258e+00, 7.882895e-01, 1.798834e+00, 9.671766e-01, 8.807274e-01, 7.080062e-01, 1.078833e+00, 5.930833e-01, 8.617734e-01, 1.109185e+00, 1.363878e+00, 1.624759e+00, 9.296702e-01, 7.260441e-01, 4.187193e-01, 4.188944e-01, 6.241217e-01,
8.000000e-01	3.253610e-01, 5.389635e-01, 7.457604e-01, 1.230071e+00, 3.940098e-01, 1.874442e+00, 5.718483e-01, 1.055558e+00, 5.249601e-01, 6.968127e-01, 3.707098e-01, 6.756101e-01, 7.921391e-01, 8.974942e-01, 1.123955e+00, 4.998298e-01, 7.342271e-01, 4.723863e-01, 2.780087e-01, 5.926229e-01,
1.000000e+00	5.536466e-01, 4.940991e-01, 5.138486e-01, 9.246200e-01, 3.264403e-01, 1.895904e+00, 3.743241e-01, 1.055702e+00, 5.293200e-01, 6.832184e-01, 2.626131e-01, 5.064436e-01, 5.640902e-01, 8.428505e-01, 6.924999e-01, 3.830938e-01, 5.772550e-01, 6.515106e-01, 1.911078e-01, 6.588560e-01,
1.200000e+00	8.344756e-01, 5.880638e-01, 5.722064e-01, 1.045218e+00, 2.067014e-01, 1.645752e+00, 2.798771e-01, 8.175769e-01, 4.962369e-01, 7.270612e-01, 3.086513e-01, 4.477442e-01, 4.630548e-01, 6.111095e-01, 6.303636e-01, 3.109282e-01, 5.218854e-01, 7.996173e-01, 1.259481e-01, 7.206286e-01,
1.400000e+00	1.231656e+00, 5.086796e-01, 5.396799e-01, 8.197038e-01, 1.504507e-01, 1.581217e+00, 2.034683e-01, 8.891673e-01, 3.757713e-01, 8.519025e-01, 3.358198e-01, 2.606801e-01, 3.556102e-01, 4.550374e-01, 4.368266e-01, 1.908572e-01, 5.621005e-01, 7.722720e-01, 7.394747e-02, 7.116788e-01,
1.600000e+00	1.184413e+00, 5.768541e-01, 5.711497e-01, 6.636585e-01, 1.203420e-01, 1.335435e+00, 1.387427e-01, 9.432295e-01, 3.118335e-01, 7.384754e-01, 6.518331e-01, 1.632525e-01, 2.894996e-01, 3.578348e-01, 3.534986e-01, 1.514522e-01, 5.437551e-01, 7.825209e-01, 4.355731e-02, 8.311083e-01,
1.800000e+00	1.795367e+00, 5.488811e-01, 6.850061e-01, 4.654372e-01, 1.638434e-01, 1.756321e+00, 1.120729e-01, 9.951867e-01, 2.680516e-01, 6.903749e-01, 6.485592e-01, 9.787967e-02, 3.672476e-01, 2.637210e-01, 2.236162e-01, 8.885210e-02, 6.075658e-01, 8.428996e-01, 3.012792e-02, 9.606640e-01,
2.000000e+00	1.809593e+00, 4.856893e-01, 6.579125e-01, 4.374300e-01, 1.199171e-01, 1.658163e+00, 1.005881e-01, 7.498828e-01, 1.845431e-01, 6.816036e-01, 9.864853e-01, 6.811744e-02, 3.645114e-01, 1.768421e-01, 1.923410e-01, 5.522870e-02, 4.594379e-01, 1.007153e+00, 2.101559e-02, 8.792863e-01,
0.000000e+00	2.780688e+00, 1.275060e+00, 1.620024e+00, 1.822044e+00, 1.509166e+00, 9.377714e-01, 1.118358e+00, 2.814622e+00, 3.840015e-01, 5.663190e-01, 2.152146e+00, 2.926066e+00, 1.145503e-01, 2.344825e+00, 8.757935e-01, 2.332787e+00, 1.488852e+00, 8.481683e-01, 1.667137e+00, 1.890085e+00,
2.000000e-01	2.727806e+00, 1.122999e+00, 9.979949e-01, 1.835729e+00, 8.935782e-01, 1.084948e+00, 5.973046e-01, 1.957153e+00, 5.002349e-01, 5.064591e-01, 1.858976e+00, 1.463615e+00, 2.415454e-01, 1.849606e+00, 9.221693e-01, 2.062162e+00, 8.325663e-01, 6.507276e-01, 1.308882e+00, 1.246296e+00,
4.000000e-01	2.347430e+00, 6.380146e-01, 6.226152e-01, 1.811909e+00, 5.308742e-01, 1.460068e+00, 3.412059e-01, 2.379955e+00, 4.662062e-01, 4.968441e-01, 1.991332e+00, 1.270437e+00, 2.757029e-01, 1.403333e+00, 7.249712e-01, 1.010524e+00, 4.986567e-01, 6.619590e-01, 1.090032e+00, 9.793887e-01,
6.000000e-01	2.434822e+00, 6.713672e-01, 3.871591e-01, 1.659421e+00, 3.603817e-01, 1.238748e+00, 1.672073e-01, 1.545446e+00, 5.577333e-01, 5.047593e-01, 1.854948e+00, 9.540590e-01, 2.316455e-01, 9.986501e-01, 4.468877e-01, 8.777673e-01, 3.737668e-01, 6.956076e-01, 1.039255e+00, 1.008448e+00,
8.000000e-01	2.536667e+00, 6.728779e-01, 2.117350e-01, 1.238485e+00, 2.989524e-01, 9.924353e-01, 1.217042e-01, 1.632903e+00, 4.925566e-01, 5.639289e-01, 1.886935e+00, 9.663619e-01, 3.160633e-01, 7.537402e-01, 3.102368e-01, 5.638240e-01, 4.199164e-01, 8.155052e-01, 6.743788e-01, 8.680018e-01,
1.000000e+00	2.114400e+00, 5.439835e-01, 1.505594e-01, 1.365937e+00, 2.866343e-01, 1.043815e+00, 8.487611e-02, 1.386851e+00, 4.473405e-01, 6.348307e-01, 1.683950e+00, 7.506050e-01, 3.094630e-01, 5.924945e-01, 2.309291e-01, 4.202496e-01, 4.273865e-01, 7.471556e-01, 4.996916e-01, 7.986982e-01,
1.200000e+00	2.008806e+00, 5.105646e-01, 7.358195e-02, 1.407569e+00, 1.832766e-01, 1.004741e+00, 6.498326e-02, 1.302995e+00, 4.094103e-01, 6.212337e-01, 1.395876e+00, 7.768697e-01, 3.124024e-01, 2.873379e-01, 2.005885e-01, 2.440741e-01, 5.044173e-01, 7.655599e-01, 2.861498e-01, 9.880397e-01,
1.400000e+00	1.895284e+00, 5.087452e-01, 5.056637e-02, 1.273987e+00, 2.072458e-01, 1.099501e+00, 5.671803e-02, 1.129978e+00, 2.553751e-01, 6.349070e-01, 1.525882e+00, 6.209369e-01, 3.552320e-01, 2.968404e-01, 1.072149e-01, 2.235837e-01, 4.767079e-01, 9.360195e-01, 1.906877e-01, 8.917892e-01,
1.600000e+00	2.446537e+00, 5.191006e-01, 4.821884e-02, 1.088513e+00, 2.053169e-01, 1.556313e+00, 5.226225e-02, 9.993349e-01, 1.974992e-01, 6.800447e-01, 1.367778e+00, 5.752988e-01, 3.621011e-01, 1.932394e-01, 7.808546e-02, 1.431296e-01, 4.829507e-01, 7.851852e-01, 1.164200e-01, 8.127448e-01,
1.800000e+00	2.354924e+00, 5.560966e-01, 5.000658e-02, 1.111480e+00, 1.417500e-01, 1.511996e+00, 5.117083e-02, 1.047245e+00, 1.635422e-01, 6.348022e-01, 1.323811e+00, 6.162690e-01, 3.213865e-01, 1.659737e-01, 5.238044e-02, 9.722644e-02, 5.379267e-01, 7.676260e-01, 6.843318e-02, 8.918375e-01,
2.000000e+00	2.221438e+00, 6.029365e-01, 7.053819e-02, 8.707140e-01, 1.934612e-01, 1.461987e+00, 4.953569e-02, 1.138699e+00, 1.174744e-01, 6.446508e-01, 1.628999e+00, 3.583092e-01, 3.761699e-01, 1.147923e-01, 3.967181e-02, 7.208951e-02, 6.326279e-01, 1.028795e+00, 4.525249e-02, 1.041103e+00,
0.000000e+00	1.382857e+00, 3.562505e-01, 1.906144e+00, 1.395425e+00, 1.541423e+00, 1.445754e+00, 4.262464e-01, 8.245994e-02, 2.178988e+00, 2.545033e-01, 2.851524e+00, 2.710663e+00, 1.494904e+00, 2.951041e+00, 1.758226e-04, 4.500792e-01, 2.851354e+00, 5.588541e-01, 2.854347e+00, 1.091558e+00,
2.000000e-01	1.896359e+00, 2.249048e-01, 1.359597e+00, 7.191080e-01, 1.069156e+00, 1.062211e+00, 2.460403e-01, 1.166127e-01, 1.705814e+00, 1.604709e-01, 2.321155e+00, 1.461353e+00, 1.077189e+00, 2.278403e+00, 2.920394e-01, 3.153431e-01, 1.623653e+00, 6.934667e-01, 1.582160e+00, 7.037927e-01,
4.000000e-01	1.608305e+00, 1.466437e-01, 6.292727e-01, 5.730956e-01, 6.972438e-01, 8.072361e-01, 9.991138e-02, 2.296903e-01, 1.129786e+00, 1.155713e-01, 1.766915e+00, 8.242821e-01, 8.566248e-01, 1.526178e+00, 2.744055e-01, 1.923326e-01, 8.506988e-01, 7.836242e-01, 1.154282e+00, 5.995832e-01,
6.000000e-01	1.802601e+00, 2.802769e-01, 4.164322e-01, 3.016040e-01, 4.612051e-01, 6.041451e-01, 6.024541e-02, 3.154677e-01, 1.002662e+00, 1.774605e-01, 1.771404e+00, 5.063269e-01, 5.537446e-01, 1.238526e+00, 2.417714e-01, 1.107237e-01, 8.663841e-01, 9.833764e-01, 7.358585e-01, 7.591199e-01,
8.000000e-01	1.417699e+00, 3.431616e-01, 2.989109e-01, 2.429119e-01, 3.384412e-01, 5.142940e-01, 4.100506e-02, 4.061335e-01, 6.071141e-01, 2.966844e-01, 1.286056e+00, 2.564312e-01, 5.005082e-01, 1.046710e+00, 1.877701e-01, 8.499513e-02, 7.020801e-01, 7.982049e-01, 5.224036e-01, 7.132027e-01,
1.000000e+00	1.628665e+00, 4.508810e-01, 4.065881e-01, 1.169679e-01, 3.483046e-01, 6.996062e-01, 2.517310e-02, 4.872597e-01, 3.802033e-01, 4.816593e-01, 1.783378e+00, 1.461829e-01, 5.143523e-01, 7.150833e-01, 1.121995e-01, 6.976706e-02, 5.927216e-01, 7.471560e-01, 3.198939e-01, 8.213251e-01,
1.200000e+00	2.028344e+00, 5.001017e-01, 5.624644e-01, 8.786520e-02, 2.108230e-01, 8.428134e-01, 1.668394e-02, 5.986868e-01, 2.884230e-01, 5.580918e-01, 1.244748e+00, 9.494454e-02, 5.201395e-01, 5.279519e-01, 7.100321e-02, 6.160447e-02, 5.569829e-01, 8.980160e-01, 1.736070e-01, 9.378064e-01,
1.400000e+00	1.572771e+00, 4.327444e-01, 6.803760e-01, 6.790614e-02, 1.849480e-01, 1.129009e+00, 1.480634e-02, 6.038005e-01, 1.953330e-01, 4.899436e-01, 1.642501e+00, 4.382582e-02, 4.404579e-01, 3.834911e-01, 5.975035e-02, 3.885572e-02, 5.898950e-01, 9.086886e-01, 1.204497e-01, 9.336928e-01,
1.600000e+00	2.125628e+00, 6.601360e-01, 6.541449e-01, 7.120494e-02, 1.624593e-01, 1.541243e+00, 2.224118e-02, 7.310676e-01, 1.480408e-01, 5.763290e-01, 1.650881e+00, 2.634795e-02, 4.673932e-01, 2.982095e-01, 5.951200e-02, 2.135218e-02, 4.638578e-01, 6.311588e-01, 7.058166e-02, 7.117263e-01,
1.800000e+00	2.033515e+00, 4.395954e-01, 6.390812e-01, 6.254802e-02, 2.077643e-01, 1.445843e+00, 2.157085e-02, 6.756793e-01, 8.449182e-02, 5.859964e-01, 1.377249e+00, 1.270436e-02, 3.498905e-01, 2.356221e-01, 6.194143e-02, 1.451486e-02, 5.464770e-01, 7.850346e-01, 5.255374e-02, 7.978690e-01,
2.000000e+00	2.091359e+00, 4.819908e-01, 8.365824e-01, 9.347911e-02, 1.702302e-01, 1.348411e+00, 1.953918e-02, 6.753235e-01, 8.563492e-02, 5.127248e-01, 1.046640e+00, 8.558020e-03, 3.881357e-01, 1.640674e-01, 7.611629e-02, 1.214913e-02, 5.009781e-01, 8.533851e-01, 3.568219e-02, 7.558625e-01,
0.000000e+00	1.696157e+00, 2.771936e+00, 1.620606e-01, 1.067691e+00, 1.260715e+00, 1.552781e+00, 3.707028e-02, 1.234249e+00, 1.056585e+00, 4.827421e-01, 4.814499e-01, 9.353387e-01, 4.689162e-01, 1.828330e+00, 8.106261e-01, 9.387570e-01, 9.447666e-01, 6.887835e-01, 9.858133e-01, 7.279765e-01,
2.000000e-01	2.086230e+00, 1.641279e+00, 9.358942e-02, 8.535354e-01, 9.596595e-01, 9.874538e-01, 3.310135e-02, 1.091582e+00, 7.180826e-01, 5.980639e-01, 9.050398e-01, 7.574892e-01, 3.155406e-01, 9.817544e-01, 4.989433e-01, 1.043679e+00, 6.295327e-01, 3.497382e-01, 7.924922e-01, 8.293821e-01,
4.000000e-01	2.020324e+00, 1.194721e+00, 6.409000e-02, 9.781990e-01, 5.141373e-01, 8.313116e-01, 3.769557e-02, 1.114175e+00, 5.060150e-01, 5.984237e-01, 1.026242e+00, 5.457257e-01, 2.341869e-01, 6.090739e-01, 3.576210e-01, 6.376736e-01, 7.237284e-01, 6.021917e-01, 5.929135e-01, 7.379777e-01,
6.000000e-01	1.946032e+00, 7.429156e-01, 7.546719e-02, 8.493907e-01, 2.578993e-01, 9.254224e-01, 3.250400e-02, 1.111116e+00, 3.454332e-01, 6.593671e-01, 9.914280e-01, 4.379791e-01, 1.484617e-01, 6.940346e-01, 3.139414e-01, 4.810068e-01, 7.667401e-01, 7.349841e-01, 4.112611e-01, 1.035708e+00,
8.000000e-01	1.729189e+00, 8.101696e-01, 1.081291e-01, 8.936850e-01, 2.195726e-01, 1.160308e+00, 3.689445e-02, 1.122280e+00, 2.599117e-01, 6.326066e-01, 1.001468e+00, 3.405620e-01, 1.833762e-01, 4.557449e-01, 1.914827e-01, 3.265142e-01, 6.007042e-01, 7.594562e-01, 2.255619e-01, 7.239906e-01,
1.000000e+00	1.855210e+00, 5.662323e-01, 2.072713e-01, 7.658838e-01, 1.712259e-01, 1.160846e+00, 4.385306e-02, 8.717836e-01, 2.095607e-01, 5.923520e-01, 1.166139e+00, 2.539807e-01, 1.899690e-01, 3.425505e-01, 1.355415e-01, 2.396871e-01, 5.094411e-01, 7.819877e-01, 1.574337e-01, 8.840447e-01,
1.200000e+00	1.966410e+00, 5.263986e-01, 3.164251e-01, 7.071939e-01, 1.644485e-01, 1.529315e+00, 4.160539e-02, 9.720301e-01, 1.910747e-01, 6.767571e-01, 1.276092e+00, 1.827686e-01, 1.753663e-01, 2.718550e-01, 1.243908e-01, 1.556821e-01, 6.435549e-01, 7.362936e-01, 9.961383e-02, 8.702263e-01,
1.400000e+00	1.974965e+00, 5.873870e-01, 4.825151e-01, 5.765409e-01, 1.490332e-01, 1.386025e+00, 3.468378e-02, 9.558178e-01, 1.405569e-01, 6.712920e-01, 1.387858e+00, 9.535126e-02, 2.856915e-01, 2.096363e-01, 6.964560e-02, 1.137709e-01, 5.234130e-01, 8.795196e-01, 6.665942e-02, 9.703231e-01,
1.600000e+00	2.211084e+00, 5.348485e-01, 5.853077e-01, 5.081696e-01, 1.456569e-01, 1.897363e+00, 4.709882e-02, 1.038042e+00, 1.306161e-01, 6.495335e-01, 1.403074e+00, 6.218410e-02, 3.212776e-01, 1.707402e-01, 5.471137e-02, 6.625416e-02, 4.631734e-01, 9.019659e-01, 3.496005e-02, 7.743160e-01,
1.800000e+00	1.974165e+00, 4.660131e-01, 6.671264e-01, 3.591184e-01, 1.624775e-01, 1.992629e+00, 5.505892e-02, 8.631244e-01, 1.105615e-01, 6.647627e-01, 1.287326e+00, 3.223621e-02, 3.154418e-01, 1.105132e-01, 5.140282e-02, 5.814637e-02, 5.500865e-01, 8.077138e-01, 2.470648e-02, 8.271404e-01,
2.000000e+00	1.958534e+00, 6.649601e-01, 7.240362e-01, 3.360350e-01, 1.360088e-01, 1.750044e+00, 4.687015e-02, 7.762255e-01, 1.074753e-01, 6.030718e-01, 1.208792e+00, 2.529962e-02, 3.294185e-01, 7.660254e-02, 6.952849e-02, 3.500318e-02, 5.981351e-01, 8.669328e-01, 1.745311e-02, 7.419600e-01,
0.000000e+00	1.217487e+00, 1.185056e+00, 2.139382e+00, 2.929792e-01, 9.283366e-01, 2.130552e+00, 4.214502e-01, 7.483920e-02, 2.388430e+00, 1.965656e+00, 7.572922e-01, 1.732996e+00, 1.162399e+00, 6.971277e-01, 4.085223e-01, 1.068756e+00, 7.149520e-01, 7.301780e-01, 1.859046e-01, 1.634105e+00,
2.000000e-01	1.584727e+00, 9.269018e-01, 1.260148e+00, 1.727902e-01, 5.013475e-01, 1.843826e+00, 6.140169e-01, 9.342228e-02, 1.772440e+00, 1.350218e+00, 7.521079e-01, 1.232611e+00, 9.158790e-01, 5.276648e-01, 6.670951e-01, 9.244652e-01, 5.558156e-01, 6.500524e-01, 4.342386e-01, 1.013994e+00,
4.000000e-01	1.366053e+00, 8.324441e-01, 9.194521e-01, 1.380870e-01, 3.497533e-01, 1.174512e+00, 6.856985e-01, 1.793118e-01, 1.077721e+00, 1.171086e+00, 1.085193e+00, 6.328457e-01, 7.856219e-01, 3.628411e-01, 6.355953e-01, 8.187913e-01, 5.833925e-01, 8.090129e-01, 4.825892e-01, 8.499173e-01,
6.000000e-01	1.829358e+00, 7.181696e-01, 8.834572e-01, 7.583870e-02, 2.487075e-01, 1.025749e+00, 5.382199e-01, 2.866234e-01, 1.125459e+00, 8.208854e-01, 9.941319e-01, 3.602246e-01, 7.248145e-01, 2.925510e-01, 4.294907e-01, 5.111163e-01, 6.102274e-01, 8.013919e-01, 2.659239e-01, 8.668753e-01,
8.000000e-01	1.828892e+00, 5.470352e-01, 7.903168e-01, 4.950865e-02, 2.256524e-01, 6.968432e-01, 3.828303e-01, 3.734918e-01, 8.470863e-01, 9.934548e-01, 1.334894e+00, 2.043286e-01, 5.061482e-01, 2.076406e-01, 3.281638e-01, 3.532740e-01, 4.766543e-01, 6.831551e-01, 1.921799e-01, 8.103234e-01,
1.000000e+00	2.188720e+00, 5.290395e-01, 6.771146e-01, 4.185511e-02, 1.875623e-01, 7.036571e-01, 2.836640e-01, 4.748981e-01, 6.715537e-01, 7.775465e-01, 1.186912e+00, 1.170138e-01, 3.840639e-01, 1.793706e-01, 3.194596e-01, 2.501791e-01, 4.627947e-01, 9.340553e-01, 1.233011e-01, 6.075444e-01,
1.200000e+00	1.924056e+00, 4.637090e-01, 7.969023e-01, 2.863732e-02, 1.820224e-01, 8.279735e-01, 2.018039e-01, 5.938319e-01, 5.576788e-01, 8.380692e-01, 1.383140e+00, 6.958951e-02, 4.932245e-01, 1.217505e-01, 2.972858e-01, 1.674791e-01, 5.784741e-01, 8.756295e-01, 8.589253e-02, 7.602567e-01,
1.400000e+00	1.922763e+00, 4.252100e-01, 8.924483e-01, 2.913442e-02, 1.774390e-01, 9.278784e-01, 1.055126e-01, 7.131743e-01, 4.133879e-01, 5.986627e-01, 1.533078e+00, 3.920769e-02, 4.875608e-01, 9.945292e-02, 2.435019e-01, 1.450407e-01, 4.672734e-01, 9.476543e-01, 5.109673e-02, 5.593137e-01,
1.600000e+00	1.506580e+00, 5.696087e-01, 8.845213e-01, 3.681708e-02, 1.845469e-01, 1.109492e+00, 1.007811e-01, 5.675159e-01, 2.414132e-01, 6.295337e-01, 1.426744e+00, 1.932348e-02, 3.319276e-01, 9.436771e-02, 2.807838e-01, 9.216892e-02, 5.915259e-01, 8.971475e-01, 3.102846e-02, 7.947696e-01,
1.800000e+00	2.003356e+00, 5.050284e-01, 6.974416e-01, 4.259125e-02, 1.865284e-01, 1.391706e+00, 7.903831e-02, 7.562461e-01, 1.958287e-01, 5.374419e-01, 1.643427e+00, 1.177957e-02, 4.004630e-01, 6.702013e-02, 2.515155e-01, 7.098543e-02, 4.844201e-01, 8.197021e-01, 2.407877e-02, 6.918541e-01,
2.000000e+00	1.704608e+00, 6.324636e-01, 9.690590e-01, 6.242445e-02, 1.703003e-01, 1.116128e+00, 4.893327e-02, 7.709431e-01, 1.306546e-01, 6.687613e-01, 1.452757e+00, 6.207234e-03, 5.257018e-01, 5.373164e-02, 2.775756e-01, 3.460184e-02, 5.835411e-01, 7.390344e-01, 1.647454e-02, 5.585845e-01,
0.000000e+00	1.204108e+00, 2.034426e-01, 1.045199e+00, 1.320222e+00, 2.116476e+00, 3.297079e+00, 5.870771e-01, 1.240604e+00, 8.311108e-01, 2.635942e+00, 1.743212e+00, 1.372561e+00, 2.941464e+00, 2.718501e+00, 6.634627e-01, 2.508945e+00, 2.501724e+00, 8.328398e-01, 7.240147e-01, 2.240560e+00,
2.000000e-01	1.294207e+00, 1.070160e-01, 7.309235e-01, 1.133101e+00, 1.659109e+00, 2.491732e+00, 6.098790e-01, 1.029117e+00, 4.855788e-01, 1.651696e+00, 1.931707e+00, 1.341447e+00, 2.348508e+00, 2.369228e+00, 6.406962e-01, 2.202509e+00, 1.889140e+00, 1.037819e+00, 8.138789e-01, 1.622556e+00,
4.000000e-01	1.582507e+00, 1.055560e-01, 5.161449e-01, 8.528455e-01, 8.315155e-01, 2.002887e+00, 6.196930e-01, 9.084161e-01, 3.457812e-01, 1.221938e+00, 1.331459e+00, 8.845683e-01, 1.631025e+00, 1.324554e+00, 5.508281e-01, 1.831384e+00, 1.009574e+00, 7.974334e-01, 9.079371e-01, 1.067017e+00,
6.000000e-01	1.609424e+00, 2.109166e-01, 4.954537e-01, 7.308607e-01, 6.793672e-01, 1.814638e+00, 5.681110e-01, 7.433735e-01, 2.482629e-01, 8.085331e-01, 1.365625e+00, 5.040206e-01, 1.406640e+00, 1.323385e+00, 3.156299e-01, 1.168327e+00, 6.287922e-01, 8.615247e-01, 9.930340e-01, 1.150883e+00,
8.000000e-01	1.586728e+00, 3.278189e-01, 6.495994e-01, 3.852550e-01, 4.962594e-01, 2.127158e+00, 3.789287e-01, 6.144668e-01, 1.499881e-01, 6.376359e-01, 1.248317e+00, 3.448546e-01, 1.151754e+00, 9.054308e-01, 2.918303e-01, 9.015941e-01, 5.836012e-01, 8.222508e-01, 9.025663e-01, 9.931997e-01,
1.000000e+00	1.659676e+00, 5.327832e-01, 7.274859e-01, 3.243281e-01, 3.724622e-01, 2.109764e+00, 1.652169e-01, 5.708309e-01, 9.915726e-02, 4.218857e-01, 1.269356e+00, 1.905908e-01, 8.939481e-01, 6.624813e-01, 1.890354e-01, 6.108094e-01, 4.130177e-01, 9.194393e-01, 5.136558e-01, 8.430123e-01,
1.200000e+00	2.205956e+00, 5.051886e-01, 7.361371e-01, 1.764163e-01, 3.337096e-01, 1.875637e+00, 1.054717e-01, 5.561929e-01, 7.374767e-02, 3.480703e-01, 1.309238e+00, 1.064854e-01, 6.584793e-01, 4.583054e-01, 1.429888e-01, 3.902496e-01, 5.193710e-01, 9.943082e-01, 3.086203e-01, 1.014275e+00,
1.400000e+00	1.945649e+00, 5.240286e-01, 7.058188e-01, 1.366423e-01, 2.272594e-01, 1.781842e+00, 7.190439e-02, 5.966790e-01, 6.176120e-02, 2.954017e-01, 1.177185e+00, 6.021263e-02, 6.258351e-01, 3.677144e-01, 1.473301e-01, 3.108821e-01, 4.932766e-01, 8.775439e-01, 2.256887e-01, 7.792021e-01,
1.600000e+00	1.821917e+00, 5.124550e-01, 6.745384e-01, 1.091290e-01, 2.232315e-01, 2.038985e+00, 3.601333e-02, 6.949746e-01, 5.212809e-02, 3.228406e-01, 1.641653e+00, 3.552713e-02, 5.795277e-01, 2.691641e-01, 1.243077e-01, 2.087740e-01, 5.322422e-01, 9.821891e-01, 1.296271e-01, 8.664972e-01,
1.800000e+00	2.110992e+00, 5.543519e-01, 7.560888e-01, 8.535901e-02, 2.189450e-01, 1.659107e+00, 2.004136e-02, 7.071789e-01, 4.542665e-02, 2.469702e-01, 1.553012e+00, 1.696760e-02, 4.515902e-01, 2.370681e-01, 1.532523e-01, 1.506688e-01, 4.754496e-01, 1.057831e+00, 1.092833e-01, 7.365025e-01,
2.000000e+00	1.976381e+00, 4.964999e-01, 7.841314e-01, 7.949949e-02, 1.872321e-01, 2.015934e+00, 1.478772e-02, 6.446496e-01, 3.194419e-02, 2.784314e-01, 1.637799e+00, 1.001726e-02, 5.427374e-01, 1.126731e-01, 1.311679e-01, 1.237358e-01, 6.188647e-01, 8.805647e-01, 6.419758e-02, 7.550034e-01,
0.000000e+00	1.725359e+00, 1.543204e+00, 2.301890e+00, 3.112242e+00, 1.267993e+00, 1.806527e+00, 2.771495e-01, 1.083207e+00, 2.637285e+00, 1.625976e+00, 2.270448e+00, 5.730030e-01, 1.430848e+00, 1.926629e+00, 1.929251e+00, 3.441594e-01, 1.526898e+00, 2.276295e+00, 1.585420e+00, 1.806305e-01,
2.000000e-01	1.375849e+00, 8.598416e-01, 1.830957e+00, 2.240256e+00, 1.212180e+00, 1.378368e+00, 3.941261e-01, 9.362878e-01, 1.639531e+00, 1.334033e+00, 1.975016e+00, 7.608930e-01, 1.413718e+00, 1.887347e+00, 1.419552e+00, 6.682078e-01, 1.064434e+00, 1.338998e+00, 1.026714e+00, 1.179209e-01,
4.000000e-01	8.327827e-01, 6.449501e-01, 1.244738e+00, 1.329733e+00, 8.393708e-01, 1.184715e+00, 4.765419e-01, 6.462078e-01, 1.103685e+00, 8.373317e-01, 1.889849e+00, 7.348879e-01, 1.031148e+00, 1.116346e+00, 1.515460e+00, 6.558016e-01, 6.890681e-01, 6.192480e-01, 6.590220e-01, 1.459076e-01,
6.000000e-01	9.599928e-01, 7.552445e-01, 6.682681e-01, 9.982533e-01, 4.347728e-01, 9.033939e-01, 3.053799e-01, 6.855306e-01, 7.848517e-01, 8.241162e-01, 1.197426e+00, 4.971836e-01, 9.790568e-01, 7.241549e-01, 1.113022e+00, 5.544883e-01, 6.575019e-01, 6.883272e-01, 3.831230e-01, 3.447524e-01,
8.000000e-01	9.206252e-01, 5.775401e-01, 5.709857e-01, 6.676592e-01, 3.463444e-01, 8.274283e-01, 2.066048e-01, 5.966584e-01, 5.272167e-01, 6.905025e-01, 1.274282e+00, 3.835163e-01, 7.780730e-01, 7.303273e-01, 7.821080e-01, 3.933431e-01, 5.719334e-01, 7.650566e-01, 2.529177e-01, 6.275614e-01,
1.000000e+00	1.209317e+00, 5.432564e-01, 5.267473e-01, 4.302723e-01, 2.335159e-01, 8.408987e-01, 1.574208e-01, 6.760546e-01, 3.938634e-01, 6.603402e-01, 1.055881e+00, 2.445371e-01, 4.401768e-01, 5.441205e-01, 6.449083e-01, 2.226365e-01, 6.010490e-01, 7.764518e-01, 1.829728e-01, 6.759144e-01,
1.200000e+00	1.553633e+00, 5.614453e-01, 6.283769e-01, 3.008288e-01, 1.892970e-01, 1.136441e+00, 1.145891e-01, 7.282077e-01, 2.769380e-01, 7.747614e-01, 1.077295e+00, 1.261718e-01, 4.092971e-01, 3.421517e-01, 4.441516e-01, 2.032528e-01, 5.267653e-01, 6.910314e-01, 1.162910e-01, 7.147938e-01,
1.400000e+00	1.351253e+00, 4.477541e-01, 7.682845e-01, 2.354186e-01, 1.577111e-01, 1.187129e+00, 8.493756e-02, 8.057160e-01, 2.577218e-01, 6.028646e-01, 9.714275e-01, 7.388683e-02, 3.834004e-01, 2.465419e-01, 3.433149e-01, 1.440059e-01, 6.022854e-01, 7.421171e-01, 5.961839e-02, 8.439214e-01,
1.600000e+00	1.535479e+00, 5.047569e-01, 6.436133e-01, 1.910358e-01, 1.483397e-01, 1.554737e+00, 7.246838e-02, 7.649877e-01, 1.997346e-01, 7.304909e-01, 1.149654e+00, 3.894848e-02, 3.833660e-01, 2.411045e-01, 2.468743e-01, 9.457753e-02, 5.570447e-01, 8.304419e-01, 3.665731e-02, 8.091921e-01,
1.800000e+00	1.899917e+00, 6.761489e-01, 7.744801e-01, 1.592356e-01, 1.567424e-01, 1.463064e+00, 6.549087e-02, 8.305647e-01, 1.416242e-01, 6.764865e-01, 1.445071e+00, 1.802395e-02, 4.188626e-01, 1.335933e-01, 2.298825e-01, 6.235530e-02, 5.952705e-01, 8.148585e-01, 3.095547e-02, 8.083325e-01,
2.000000e+00	1.704690e+00, 5.207746e-01, 9.922786e-01, 1.615543e-01, 1.533051e-01, 1.377784e+00, 4.073617e-02, 8.037296e-01, 9.654622e-02, 5.075030e-01, 1.184260e+00, 1.369660e-02, 4.348794e-01, 1.524697e-01, 1.893514e-01, 4.488488e-02, 4.390628e-01, 9.821294e-01, 2.000586e-02, 8.283505e-01,
0.000000e+00	2.255395e+00, 4.773373e-01, 1.892015e-01, 1.423466e+00, 1.328135e+00, 1.620429e+00, 1.253029e-01, 2.753878e+00, 1.715870e+00, 1.404140e+00, 1.385894e+00, 1.133067e+00, 1.474117e+00, 2.768290e+00, 1.596298e+00, 1.322424e+00, 2.712038e+00, 2.262211e+00, 2.473479e+00, 2.983243e+00,
2.000000e-01	1.531595e+00, 3.073397e-01, 1.191951e-01, 1.349863e+00, 1.253178e+00, 1.420304e+00, 2.934732e-01, 1.834449e+00, 9.018476e-01, 1.096488e+00, 1.371824e+00, 7.454176e-01, 1.303191e+00, 2.069782e+00, 1.202291e+00, 9.306986e-01, 1.410381e+00, 1.678764e+00, 1.629907e+00, 1.708517e+00,
4.000000e-01	1.941116e+00, 1.923382e-01, 7.478166e-02, 9.551732e-01, 1.108234e+00, 9.464493e-01, 2.742853e-01, 1.465937e+00, 8.309494e-01, 7.753100e-01, 1.815592e+00, 8.189585e-01, 1.421755e+00, 1.612954e+00, 7.132204e-01, 6.218519e-01, 8.861513e-01, 1.290558e+00, 1.317069e+00, 1.462355e+00,
6.000000e-01	1.717531e+00, 3.441018e-01, 6.598860e-02, 1.243098e+00, 8.279876e-01, 9.083309e-01, 1.837893e-01, 1.074008e+00, 5.309064e-01, 5.266957e-01, 1.634008e+00, 7.866861e-01, 1.281367e+00, 1.325297e+00, 6.022122e-01, 5.022337e-01, 6.815338e-01, 1.194947e+00, 5.778655e-01, 1.065876e+00,
8.000000e-01	1.683711e+00, 4.302292e-01, 4.423798e-02, 9.016284e-01, 7.416928e-01, 9.756602e-01, 1.051356e-01, 1.106962e+00, 3.505706e-01, 3.909258e-01, 1.605435e+00, 6.509656e-01, 1.346967e+00, 1.140252e+00, 3.928299e-01, 3.432936e-01, 5.428956e-01, 1.198950e+00, 4.536107e-01, 1.038794e+00,
1.000000e+00	1.947403e+00, 4.217897e-01, 5.106651e-02, 6.216826e-01, 5.987352e-01, 1.214184e+00, 7.005342e-02, 6.166565e-01, 2.705098e-01, 3.440884e-01, 1.307010e+00, 3.812479e-01, 1.131617e+00, 7.627860e-01, 2.481741e-01, 3.240760e-01, 4.735517e-01, 9.250787e-01, 2.602445e-01, 9.909054e-01,
1.200000e+00	1.826050e+00, 4.346523e-01, 1.592921e-01, 5.277088e-01, 4.463776e-01, 1.365573e+00, 3.831515e-02, 5.483138e-01, 1.491215e-01, 3.236663e-01, 1.198393e+00, 2.797688e-01, 1.008908e+00, 6.325055e-01, 1.959413e-01, 1.973138e-01, 5.965837e-01, 8.155243e-01, 2.070528e-01, 8.829411e-01,
1.400000e+00	1.841744e+00, 4.356836e-01, 2.970307e-01, 2.617670e-01, 3.527256e-01, 1.596398e+00, 2.521938e-02, 7.390150e-01, 1.256595e-01, 3.924042e-01, 1.121259e+00, 1.562518e-01, 8.425200e-01, 4.685339e-01, 1.293652e-01, 1.624702e-01, 5.488954e-01, 8.532812e-01, 1.415983e-01, 8.674863e-01,
1.600000e+00	1.912432e+00, 4.999879e-01, 3.876158e-01, 2.189373e-01, 3.267548e-01, 1.503134e+00, 1.566258e-02, 4.652751e-01, 7.774740e-02, 3.607264e-01, 1.268499e+00, 8.393031e-02, 7.952642e-01, 2.759945e-01, 1.017710e-01, 1.151476e-01, 5.816250e-01, 7.549135e-01, 7.979917e-02, 1.027059e+00,
1.800000e+00	2.035270e+00, 5.278945e-01, 4.915575e-01, 1.460660e-01, 2.333722e-01, 1.699295e+00, 9.993451e-03, 5.592322e-01, 5.511293e-02, 3.762146e-01, 1.299869e+00, 4.796764e-02, 5.607215e-01, 2.107144e-01, 8.330407e-02, 9.198382e-02, 5.156753e-01, 7.802525e-01, 5.232129e-02, 8.555500e-01,
2.000000e+00	1.846432e+00, 5.667496e-01, 5.117002e-01, 1.287811e-01, 2.059812e-01, 1.695718e+00, 7.885113e-03, 8.049669e-01, 3.924516e-02, 3.447327e-01, 1.265340e+00, 3.247046e-02, 6.078893e-01, 1.799609e-01, 7.384929e-02, 5.125802e-02, 5.523685e-01, 8.599902e-01, 3.729250e-02, 8.747275e-01,
0.000000e+00	8.305346e-01, 1.917656e+00, 5.129697e-02, 1.824688e-01, 7.823000e-01, 1.208669e-01, 2.624386e+00, 2.726580e+00, 3.369910e-01, 1.004458e+00, 1.591473e+00, 1.650750e+00, 1.965361e+00, 1.556096e+00, 1.016629e+00, 5.122640e-01, 2.123312e+00, 5.619227e-01, 1.912732e+00, 1.634461e+00,
2.000000e-01	8.077352e-01, 1.103279e+00, 3.884134e-01, 5.470036e-01, 5.111290e-01, 7.559447e-01, 1.578698e+00, 2.084561e+00, 4.358527e-01, 8.865017e-01, 1.391147e+00, 8.805717e-01, 1.214964e+00, 1.456424e+00, 7.745838e-01, 8.224272e-01, 1.728043e+00, 3.218867e-01, 1.590749e+00, 1.248545e+00,
4.000000e-01	1.186980e+00, 8.102295e-01, 6.836816e-01, 9.212847e-01, 3.275178e-01, 1.007473e+00, 8.048325e-01, 1.672194e+00, 5.496535e-01, 7.397131e-01, 1.166498e+00, 5.206513e-01, 8.485489e-01, 1.015949e+00, 5.263682e-01, 7.311570e-01, 1.018172e+00, 5.292933e-01, 8.842761e-01, 1.116565e+00,
6.000000e-01	1.428306e+00, 6.366648e-01, 7.239370e-01, 1.044660e+00, 2.267230e-01, 1.183077e+00, 4.905004e-01, 1.186842e+00, 4.162173e-01, 6.553661e-01, 1.103984e+00, 4.164822e-01, 6.467592e-01, 9.121943e-01, 4.036511e-01, 5.700207e-01, 7.691203e-01, 7.667774e-01, 5.704129e-01, 9.947386e-01,
8.000000e-01	1.379965e+00, 5.729741e-01, 7.721545e-01, 1.041650e+00, 1.358944e-01, 1.022720e+00, 3.828556e-01, 9.856756e-01, 4.488709e-01, 7.009326e-01, 1.258438e+00, 4.525090e-01, 4.444696e-01, 6.028184e-01, 3.340256e-01, 3.184439e-01, 7.176977e-01, 6.744390e-01, 3.846412e-01, 8.261529e-01,
1.000000e+00	1.654542e+00, 5.286988e-01, 7.009706e-01, 1.125227e+00, 1.115137e-01, 1.414984e+00, 2.514782e-01, 1.009805e+00, 2.760548e-01, 7.648226e-01, 1.329678e+00, 4.784713e-01, 4.143419e-01, 4.889828e-01, 2.587193e-01, 2.283304e-01, 6.111642e-01, 7.115066e-01, 2.117388e-01, 9.151047e-01,
1.200000e+00	1.704350e+00, 5.663764e-01, 4.113923e-01, 1.105715e+00, 1.201750e-01, 1.520269e+00, 1.695844e-01, 1.042530e+00, 2.381522e-01, 5.553856e-01, 1.355876e+00, 4.647113e-01, 3.408659e-01, 4.292539e-01, 1.978115e-01, 1.739990e-01, 5.709892e-01, 8.008705e-01, 1.422111e-01, 7.231723e-01,
1.400000e+00	2.198757e+00, 6.105146e-01, 2.923755e-01, 9.917293e-01, 1.156008e-01, 1.559062e+00, 1.191713e-01, 8.640265e-01, 2.036891e-01, 6.610675e-01, 1.385074e+00, 4.271498e-01, 3.722233e-01, 2.527974e-01, 1.363480e-01, 1.095819e-01, 5.046415e-01, 8.526604e-01, 7.939997e-02, 9.504994e-01,
1.600000e+00	1.869912e+00, 5.457290e-01, 2.760570e-01, 7.693747e-01, 1.414267e-01, 1.455201e+00, 7.419374e-02, 1.104867e+00, 1.335502e-01, 6.420874e-01, 1.469167e+00, 3.206490e-01, 3.480192e-01, 2.264643e-01, 9.593883e-02, 7.877626e-02, 5.327435e-01, 9.524609e-01, 5.240272e-02, 8.137475e-01,
1.800000e+00	2.115728e+00, 4.614868e-01, 3.343394e-01, 6.711017e-01, 1.486226e-01, 1.924249e+00, 5.736628e-02, 7.773181e-01, 1.316928e-01, 6.163752e-01, 1.544660e+00, 2.308274e-01, 3.635665e-01, 1.612094e-01, 6.594339e-02, 5.947789e-02, 5.421266e-01, 1.047293e+00, 3.719255e-02, 8.784817e-01,
2.000000e+00	2.141616e+00, 6.127287e-01, 4.948680e-01, 5.374251e-01, 1.737177e-01, 1.610730e+00, 5.870507e-02, 9.079200e-01, 1.030106e-01, 6.416574e-01, 1.429019e+00, 1.685648e-01, 3.874267e-01, 1.262050e-01, 4.627173e-02, 3.620569e-02, 5.079854e-01, 9.530766e-01, 2.567249e-02, 9.974191e-01,
0.000000e+00	1.271134e+00, 1.004349e+00, 1.616235e+00, 2.683152e+00, 2.062329e+00, 3.269623e-01, 1.735559e+00, 1.978796e-01, 1.165502e-01, 6.716217e-02, 1.562143e+00, 2.073217e+00, 2.098936e+00, 2.926616e+00, 2.803730e+00, 1.263472e+00, 1.612692e+00, 5.807253e-01, 1.465849e+00, 1.246336e+00,
2.000000e-01	8.597638e-01, 6.042872e-01, 1.343117e+00, 1.618381e+00, 1.148502e+00, 6.415465e-01, 1.081230e+00, 1.804187e-01, 2.162871e-01, 1.897068e-01, 1.302023e+00, 1.750152e+00, 1.160428e+00, 1.819615e+00, 2.268695e+00, 1.069605e+00, 9.575017e-01, 2.836475e-01, 1.297156e+00, 7.090992e-01,
4.000000e-01	5.699019e-01, 6.085007e-01, 8.574309e-01, 1.010787e+00, 7.512648e-01, 8.454337e-01, 5.843162e-01, 2.156151e-01, 2.344015e-01, 3.589939e-01, 1.016992e+00, 8.918320e-01, 7.115145e-01, 1.732288e+00, 1.875088e+00, 7.645185e-01, 6.765611e-01, 2.504794e-01, 8.971074e-01, 6.278852e-01,
6.000000e-01	5.302262e-01, 4.771994e-01, 4.523505e-01, 6.909970e-01, 4.891100e-01, 1.209513e+00, 3.195465e-01, 3.185503e-01, 1.946401e-01, 5.316445e-01, 6.825972e-01, 6.580033e-01, 6.109347e-01, 1.164180e+00, 1.260669e+00, 5.152004e-01, 5.527002e-01, 4.035036e-01, 5.409187e-01, 7.636445e-01,
8.000000e-01	6.248671e-01, 6.178171e-01, 3.445235e-01, 4.196255e-01, 2.921501e-01, 1.144938e+00, 1.512404e-01, 4.391820e-01, 1.731779e-01, 4.697946e-01, 4.802007e-01, 4.145997e-01, 3.551595e-01, 8.652826e-01, 8.475335e-01, 3.723880e-01, 5.591995e-01, 5.080576e-01, 3.249445e-01, 7.428769e-01,
1.000000e+00	7.283253e-01, 4.872823e-01, 3.683404e-01, 2.607368e-01, 1.992862e-01, 1.422113e+00, 1.221761e-01, 5.122943e-01, 1.402575e-01, 5.159848e-01, 3.717383e-01, 2.452512e-01, 3.704425e-01, 5.877760e-01, 6.401672e-01, 2.625382e-01, 5.556258e-01, 6.794967e-01, 2.151574e-01, 6.321650e-01,
1.200000e+00	1.072809e+00, 4.966874e-01, 4.266319e-01, 2.160631e-01, 1.518912e-01, 1.742868e+00, 7.005740e-02, 4.907738e-01, 1.243950e-01, 5.800164e-01, 5.354391e-01, 1.234688e-01, 2.994912e-01, 4.320123e-01, 4.908615e-01, 1.555598e-01, 6.022155e-01, 7.113132e-01, 1.467083e-01, 9.203590e-01,
1.400000e+00	1.067065e+00, 6.482547e-01, 6.311422e-01, 1.265874e-01, 1.174484e-01, 1.714497e+00, 6.092784e-02, 6.713799e-01, 1.301784e-01, 5.463084e-01, 8.799116e-01, 6.525924e-02, 2.575346e-01, 3.558810e-01, 2.887189e-01, 1.131557e-01, 4.583642e-01, 8.506975e-01, 8.283818e-02, 8.695770e-01,
1.600000e+00	1.368437e+00, 4.846152e-01, 6.641617e-01, 1.027919e-01, 1.005963e-01, 2.092693e+00, 4.514851e-02, 7.216934e-01, 1.124855e-01, 6.441255e-01, 1.007982e+00, 4.098468e-02, 2.431184e-01, 3.014188e-01, 2.468966e-01, 9.555359e-02, 5.414688e-01, 6.617511e-01, 5.492894e-02, 8.766063e-01,
1.800000e+00	1.694339e+00, 4.968679e-01, 5.891207e-01, 1.006866e-01, 1.157948e-01, 1.785731e+00, 4.500679e-02, 6.697068e-01, 1.116378e-01, 6.208576e-01, 1.063262e+00, 2.263952e-02, 2.575579e-01, 2.004676e-01, 1.953126e-01, 5.242303e-02, 5.576895e-01, 7.515684e-01, 3.768327e-02, 8.810100e-01,
2.000000e+00	1.971222e+00, 5.833294e-01, 9.215757e-01, 9.267229e-02, 1.327546e-01, 1.583011e+00, 3.832515e-02, 7.385272e-01, 9.256109e-02, 6.491579e-01, 1.324015e+00, 1.463167e-02, 3.325150e-01, 1.251394e-01, 1.872350e-01, 4.173543e-02, 5.546553e-01, 9.062187e-01, 2.502554e-02, 9.774021e-01,
