# Supplementary material for: Inference of Vohradský's Models of Genetic Networks by Solving Two-Dimensional Function Optimization Problems
Source: PLoS One. 2013 Dec 30;8(12):e83308. doi: 10.1371/journal.pone.0083308 (PMC3875442; doi:10.1371/journal.pone.0083308)
Supplement: Text S2 — Time-series data used in the ‘Inference in noisy environment’ section (compressed by gzip). (GZ) [file pone.0083308.s002.gz › time_series_data/gene20/50sets/tc.dat417]

Time "G0" "G1" "G2" "G3" "G4" "G5" "G6" "G7" "G8" "G9" "G10" "G11" "G12" "G13" "G14" "G15" "G16" "G17" "G18" "G19"
0.000000e+00	9.143645e-01, 1.521693e+00, 1.693113e+00, 9.656874e-01, 1.847884e+00, 1.287411e+00, 1.559903e+00, 1.461098e+00, 7.712421e-01, 1.374327e+00, 1.958602e+00, 8.654627e-01, 4.296691e-01, 1.862763e+00, 2.709706e+00, 1.981274e+00, 2.436271e+00, 2.020037e+00, 2.546454e+00, 1.861805e+00,
2.000000e-01	7.568264e-01, 1.464728e+00, 1.234489e+00, 7.275325e-01, 1.186629e+00, 5.776757e-01, 1.037020e+00, 1.594585e+00, 5.980310e-01, 1.052594e+00, 1.325742e+00, 9.227619e-01, 4.108533e-01, 1.917269e+00, 2.317104e+00, 2.106688e+00, 1.558704e+00, 1.963858e+00, 3.318078e+00, 1.262457e+00,
4.000000e-01	5.041278e-01, 1.274694e+00, 1.184959e+00, 4.212018e-01, 1.361855e+00, 4.131928e-01, 9.783712e-01, 1.650393e+00, 4.835092e-01, 7.512038e-01, 1.032968e+00, 8.759994e-01, 4.277139e-01, 1.813314e+00, 1.572779e+00, 1.832221e+00, 1.054623e+00, 1.575154e+00, 1.943811e+00, 1.308288e+00,
6.000000e-01	3.004073e-01, 1.580101e+00, 1.145289e+00, 2.103291e-01, 1.041936e+00, 2.037344e-01, 8.366891e-01, 1.137407e+00, 3.085282e-01, 6.096756e-01, 9.349628e-01, 9.565845e-01, 5.923577e-01, 1.552312e+00, 1.543820e+00, 1.923602e+00, 6.726124e-01, 9.511012e-01, 1.929109e+00, 1.098285e+00,
8.000000e-01	2.603168e-01, 1.178160e+00, 9.199707e-01, 1.862155e-01, 6.509315e-01, 1.083362e-01, 5.815519e-01, 8.841913e-01, 2.482726e-01, 7.725889e-01, 6.818217e-01, 8.492759e-01, 4.905779e-01, 1.076055e+00, 1.263736e+00, 1.575340e+00, 5.552986e-01, 9.242994e-01, 1.732950e+00, 8.348920e-01,
1.000000e+00	2.026199e-01, 7.618349e-01, 7.016295e-01, 4.450973e-01, 5.391806e-01, 6.803292e-02, 6.114995e-01, 6.595244e-01, 1.780993e-01, 7.934846e-01, 7.120547e-01, 1.180952e+00, 5.752545e-01, 1.222959e+00, 9.307848e-01, 1.362036e+00, 5.602638e-01, 5.612931e-01, 1.541032e+00, 7.393038e-01,
1.200000e+00	3.959036e-01, 6.590935e-01, 4.693873e-01, 7.644452e-01, 2.865881e-01, 7.404554e-02, 8.790295e-01, 5.069737e-01, 1.069189e-01, 1.040511e+00, 8.549144e-01, 1.204848e+00, 6.493220e-01, 9.089056e-01, 8.966428e-01, 8.654636e-01, 6.762082e-01, 4.165339e-01, 1.503509e+00, 4.521028e-01,
1.400000e+00	5.816218e-01, 5.044794e-01, 2.562495e-01, 9.724836e-01, 3.308994e-01, 1.379500e-01, 9.302617e-01, 4.697812e-01, 9.209700e-02, 1.111922e+00, 7.186139e-01, 1.122566e+00, 5.846088e-01, 1.006289e+00, 6.289288e-01, 6.465108e-01, 8.721304e-01, 3.268023e-01, 1.077365e+00, 3.275662e-01,
1.600000e+00	6.508055e-01, 4.958288e-01, 1.618087e-01, 1.169061e+00, 3.244679e-01, 1.864227e-01, 1.128956e+00, 5.142211e-01, 1.029114e-01, 1.045583e+00, 6.631049e-01, 1.555059e+00, 6.482687e-01, 1.055832e+00, 4.190907e-01, 5.329459e-01, 1.074336e+00, 2.820049e-01, 9.494442e-01, 2.396944e-01,
1.800000e+00	7.228332e-01, 3.425184e-01, 1.206663e-01, 9.795491e-01, 5.022087e-01, 2.332019e-01, 1.176135e+00, 6.305645e-01, 1.085562e-01, 1.231951e+00, 4.872127e-01, 1.454185e+00, 5.598019e-01, 1.225007e+00, 3.658010e-01, 4.816205e-01, 1.024447e+00, 1.959487e-01, 6.944631e-01, 1.470650e-01,
2.000000e+00	8.204904e-01, 2.770465e-01, 7.162309e-02, 7.944752e-01, 6.351535e-01, 3.117688e-01, 1.084064e+00, 8.412576e-01, 1.272560e-01, 1.383053e+00, 3.242676e-01, 1.365059e+00, 5.228549e-01, 1.559847e+00, 2.431542e-01, 3.197316e-01, 1.293628e+00, 1.671935e-01, 6.719970e-01, 1.026941e-01,
0.000000e+00	4.535375e-01, 2.167719e+00, 1.230184e+00, 2.473213e+00, 1.616837e+00, 2.410419e+00, 1.668955e+00, 2.448829e+00, 1.857609e+00, 1.781220e+00, 2.059936e+00, 2.930899e-01, 1.738770e-01, 1.847598e+00, 7.698138e-01, 3.009678e+00, 5.668696e-01, 1.852675e+00, 2.017861e+00, 1.613636e+00,
2.000000e-01	3.330033e-01, 1.948463e+00, 1.136228e+00, 1.678040e+00, 1.552723e+00, 1.226146e+00, 1.042391e+00, 1.843319e+00, 1.368114e+00, 1.077529e+00, 1.700333e+00, 2.260137e-01, 2.755503e-01, 2.330837e+00, 7.825269e-01, 2.234913e+00, 4.042544e-01, 2.099776e+00, 2.045378e+00, 1.477468e+00,
4.000000e-01	2.477877e-01, 1.888004e+00, 9.834220e-01, 1.001873e+00, 8.835766e-01, 6.673182e-01, 6.653185e-01, 1.350113e+00, 9.381541e-01, 9.835603e-01, 1.384665e+00, 2.029684e-01, 4.356712e-01, 1.824224e+00, 8.322143e-01, 2.171640e+00, 2.687946e-01, 1.642557e+00, 1.649521e+00, 1.212641e+00,
6.000000e-01	1.494560e-01, 1.775525e+00, 1.115837e+00, 5.445489e-01, 4.479630e-01, 3.866746e-01, 4.024335e-01, 9.734057e-01, 7.875840e-01, 7.428093e-01, 1.163384e+00, 2.538664e-01, 4.553979e-01, 1.694938e+00, 6.381163e-01, 1.605488e+00, 1.655116e-01, 1.195694e+00, 2.023853e+00, 1.240681e+00,
8.000000e-01	1.118385e-01, 1.399837e+00, 9.514241e-01, 4.780492e-01, 3.344193e-01, 1.827838e-01, 2.908509e-01, 5.503439e-01, 4.789403e-01, 8.741890e-01, 9.762214e-01, 3.500218e-01, 5.255984e-01, 1.485874e+00, 7.453635e-01, 1.756141e+00, 1.373251e-01, 9.267204e-01, 1.744598e+00, 8.926613e-01,
1.000000e+00	1.157396e-01, 1.201594e+00, 7.029941e-01, 7.388832e-01, 1.990396e-01, 9.659735e-02, 1.765778e-01, 5.244703e-01, 3.382026e-01, 1.063128e+00, 9.062889e-01, 4.708610e-01, 6.161740e-01, 1.106915e+00, 7.934980e-01, 1.528575e+00, 1.293832e-01, 7.814680e-01, 1.762712e+00, 8.154786e-01,
1.200000e+00	2.501268e-01, 7.356835e-01, 5.396203e-01, 9.017841e-01, 1.239219e-01, 7.259293e-02, 1.583064e-01, 3.822046e-01, 2.525731e-01, 1.081908e+00, 8.756326e-01, 6.816613e-01, 6.041846e-01, 1.272432e+00, 6.901856e-01, 1.060769e+00, 2.829253e-01, 4.664575e-01, 1.632846e+00, 5.564104e-01,
1.400000e+00	3.928066e-01, 6.880788e-01, 2.838231e-01, 1.038751e+00, 1.073488e-01, 8.289108e-02, 1.324706e-01, 2.728760e-01, 1.889345e-01, 1.069743e+00, 8.622106e-01, 7.991756e-01, 6.115365e-01, 1.095457e+00, 7.726829e-01, 9.630698e-01, 6.201456e-01, 3.779113e-01, 1.483846e+00, 3.528059e-01,
1.600000e+00	6.293717e-01, 4.507093e-01, 2.431561e-01, 1.024596e+00, 1.330533e-01, 1.718550e-01, 1.795843e-01, 2.132723e-01, 1.106665e-01, 1.124875e+00, 9.946159e-01, 8.022706e-01, 5.138530e-01, 1.439233e+00, 4.937606e-01, 7.271556e-01, 8.016436e-01, 2.870092e-01, 1.316262e+00, 2.415049e-01,
1.800000e+00	5.861541e-01, 3.818867e-01, 1.675936e-01, 9.522954e-01, 2.336824e-01, 2.293682e-01, 2.696243e-01, 3.043863e-01, 1.260143e-01, 1.437088e+00, 8.018364e-01, 1.046302e+00, 5.786086e-01, 1.371182e+00, 4.262409e-01, 5.684598e-01, 1.002639e+00, 2.047323e-01, 1.019645e+00, 1.941768e-01,
2.000000e+00	7.693981e-01, 2.851252e-01, 9.629486e-02, 1.211012e+00, 3.271138e-01, 2.963471e-01, 4.288486e-01, 4.491536e-01, 1.721320e-01, 1.201120e+00, 8.535067e-01, 1.037156e+00, 6.173237e-01, 1.448641e+00, 2.649672e-01, 4.459605e-01, 8.988700e-01, 1.802810e-01, 9.213780e-01, 1.423714e-01,
0.000000e+00	7.236049e-01, 2.395389e+00, 1.999194e+00, 1.893118e-01, 2.393415e+00, 2.773024e+00, 1.724864e+00, 1.697057e+00, 9.982836e-01, 3.013736e+00, 1.883118e+00, 1.716810e+00, 1.589603e+00, 2.220633e+00, 1.659896e+00, 3.515451e-01, 2.974191e-01, 5.386433e-01, 4.053981e-01, 1.263781e+00,
2.000000e-01	7.928855e-01, 1.828425e+00, 1.626330e+00, 9.388422e-02, 1.553485e+00, 1.490026e+00, 1.518388e+00, 1.100917e+00, 8.872987e-01, 2.361111e+00, 1.142565e+00, 1.214213e+00, 9.402401e-01, 2.587276e+00, 1.100732e+00, 5.729604e-01, 1.718106e-01, 9.992241e-01, 7.495239e-01, 7.470115e-01,
4.000000e-01	5.837188e-01, 1.915698e+00, 1.033036e+00, 6.072466e-02, 7.120295e-01, 1.004192e+00, 1.581691e+00, 8.128460e-01, 7.002615e-01, 1.997342e+00, 7.789541e-01, 1.283588e+00, 4.448722e-01, 2.540352e+00, 9.932470e-01, 9.097732e-01, 1.010143e-01, 1.197418e+00, 6.725155e-01, 7.201814e-01,
6.000000e-01	5.648246e-01, 1.549179e+00, 8.529004e-01, 2.762724e-02, 5.786520e-01, 6.142864e-01, 1.748393e+00, 6.198089e-01, 4.945702e-01, 1.651877e+00, 6.154895e-01, 1.176867e+00, 3.406790e-01, 1.714537e+00, 6.264656e-01, 9.713732e-01, 7.468633e-02, 8.695211e-01, 6.304207e-01, 6.999940e-01,
8.000000e-01	5.164230e-01, 1.304881e+00, 6.063188e-01, 2.018302e-02, 3.539437e-01, 4.425641e-01, 1.595042e+00, 4.870115e-01, 2.854132e-01, 1.650933e+00, 3.794283e-01, 1.521780e+00, 3.502796e-01, 1.801653e+00, 5.098897e-01, 7.773843e-01, 5.905541e-02, 6.148618e-01, 4.922286e-01, 4.391750e-01,
1.000000e+00	6.099777e-01, 1.036609e+00, 5.386753e-01, 1.729862e-02, 2.253251e-01, 3.176172e-01, 1.618935e+00, 2.832074e-01, 2.882607e-01, 1.270172e+00, 2.222026e-01, 1.801712e+00, 3.926965e-01, 2.317742e+00, 5.716161e-01, 1.014473e+00, 1.406748e-01, 4.819488e-01, 4.398399e-01, 3.800428e-01,
1.200000e+00	6.986842e-01, 7.173629e-01, 3.301523e-01, 2.009650e-02, 1.419826e-01, 2.725587e-01, 1.450590e+00, 2.934799e-01, 1.924722e-01, 1.830546e+00, 1.554969e-01, 1.726102e+00, 3.544561e-01, 2.309559e+00, 4.118791e-01, 8.032128e-01, 3.386036e-01, 4.583608e-01, 3.188292e-01, 2.613237e-01,
1.400000e+00	7.038891e-01, 6.092350e-01, 2.564581e-01, 4.237653e-02, 1.148303e-01, 2.434952e-01, 1.393089e+00, 1.543634e-01, 2.009198e-01, 1.380195e+00, 1.363246e-01, 1.581442e+00, 3.214866e-01, 2.226046e+00, 3.863204e-01, 7.106725e-01, 6.605849e-01, 2.990278e-01, 2.528708e-01, 1.830876e-01,
1.600000e+00	7.734564e-01, 4.569813e-01, 1.522429e-01, 6.355398e-02, 1.882788e-01, 3.050749e-01, 1.546240e+00, 1.839531e-01, 2.344320e-01, 1.404603e+00, 1.083971e-01, 1.869830e+00, 2.961664e-01, 1.972691e+00, 2.502898e-01, 3.988646e-01, 9.389663e-01, 2.306948e-01, 2.094530e-01, 1.233921e-01,
1.800000e+00	8.733518e-01, 3.421353e-01, 8.562358e-02, 7.546510e-02, 2.850217e-01, 2.618770e-01, 1.424434e+00, 2.924780e-01, 2.806811e-01, 1.217769e+00, 6.746364e-02, 1.615904e+00, 1.790058e-01, 2.094419e+00, 1.792596e-01, 3.639269e-01, 1.098782e+00, 1.895728e-01, 1.601761e-01, 1.052630e-01,
2.000000e+00	7.663553e-01, 2.614109e-01, 6.019013e-02, 5.877282e-02, 3.384616e-01, 3.016488e-01, 1.644591e+00, 4.320613e-01, 3.296511e-01, 1.650181e+00, 5.400508e-02, 2.227303e+00, 1.312345e-01, 2.089202e+00, 1.508087e-01, 2.760582e-01, 1.079261e+00, 1.458991e-01, 1.587843e-01, 6.679063e-02,
0.000000e+00	1.254376e+00, 2.379700e+00, 2.353582e+00, 3.466427e-01, 1.486600e+00, 1.673110e+00, 3.196575e+00, 1.658365e+00, 4.442805e-01, 1.961209e+00, 3.492981e+00, 5.139611e-01, 1.038636e-01, 5.318369e-01, 5.720566e-01, 2.385039e+00, 7.601763e-01, 4.795874e-01, 2.628487e+00, 1.516392e+00,
2.000000e-01	1.037295e+00, 2.337103e+00, 1.322614e+00, 4.480991e-01, 1.028207e+00, 1.135462e+00, 1.798978e+00, 9.007748e-01, 5.274150e-01, 2.075119e+00, 2.019495e+00, 4.252535e-01, 2.962160e-01, 7.467781e-01, 7.672301e-01, 2.339951e+00, 4.675381e-01, 8.340767e-01, 2.374064e+00, 1.201236e+00,
4.000000e-01	6.268421e-01, 1.647040e+00, 7.504232e-01, 5.987494e-01, 7.757551e-01, 4.507185e-01, 1.161872e+00, 7.638527e-01, 4.988393e-01, 1.556694e+00, 1.309329e+00, 3.307188e-01, 4.030191e-01, 9.519702e-01, 7.084046e-01, 1.805472e+00, 2.994565e-01, 6.299549e-01, 2.190803e+00, 9.430208e-01,
6.000000e-01	4.676012e-01, 1.668332e+00, 5.903718e-01, 6.511240e-01, 4.068988e-01, 2.835333e-01, 8.758939e-01, 5.039952e-01, 3.925607e-01, 1.654204e+00, 8.972743e-01, 3.748379e-01, 5.192503e-01, 1.139988e+00, 7.352433e-01, 1.625833e+00, 2.324953e-01, 4.747277e-01, 2.020877e+00, 5.800773e-01,
8.000000e-01	5.143671e-01, 1.344575e+00, 3.413237e-01, 8.608595e-01, 2.398129e-01, 1.792353e-01, 7.181136e-01, 4.274442e-01, 2.715450e-01, 1.635592e+00, 8.578193e-01, 6.097858e-01, 5.666143e-01, 1.423376e+00, 6.591782e-01, 1.680660e+00, 1.826397e-01, 2.876215e-01, 1.653956e+00, 3.875052e-01,
1.000000e+00	6.115247e-01, 9.881154e-01, 2.386589e-01, 8.240726e-01, 1.532630e-01, 8.956956e-02, 4.505403e-01, 2.547310e-01, 2.156197e-01, 1.759975e+00, 8.973958e-01, 8.932352e-01, 4.457573e-01, 1.508872e+00, 7.486674e-01, 1.600115e+00, 3.080453e-01, 3.002517e-01, 1.709372e+00, 3.125707e-01,
1.200000e+00	7.527936e-01, 7.818513e-01, 2.075151e-01, 7.867794e-01, 1.036761e-01, 6.803241e-02, 4.329492e-01, 2.546803e-01, 1.897654e-01, 1.486373e+00, 8.842371e-01, 8.774143e-01, 6.169162e-01, 1.877154e+00, 7.633638e-01, 1.003007e+00, 4.433254e-01, 2.302480e-01, 1.461134e+00, 2.129123e-01,
1.400000e+00	7.338450e-01, 5.154753e-01, 1.357754e-01, 8.104095e-01, 1.225484e-01, 1.248181e-01, 6.259674e-01, 2.130892e-01, 2.174534e-01, 1.591458e+00, 9.532193e-01, 1.023575e+00, 5.651431e-01, 1.779472e+00, 6.208232e-01, 8.154820e-01, 8.484811e-01, 1.391582e-01, 1.002263e+00, 1.578983e-01,
1.600000e+00	7.801862e-01, 3.974942e-01, 6.756901e-02, 8.635776e-01, 2.656370e-01, 2.039643e-01, 6.981996e-01, 2.750497e-01, 2.592569e-01, 1.447135e+00, 6.413543e-01, 1.102824e+00, 5.961779e-01, 1.903823e+00, 4.227067e-01, 4.857306e-01, 1.046640e+00, 1.295764e-01, 1.017845e+00, 9.708869e-02,
1.800000e+00	7.532753e-01, 3.749647e-01, 4.776082e-02, 6.634902e-01, 3.168851e-01, 2.642878e-01, 8.018535e-01, 4.271964e-01, 2.314056e-01, 1.587412e+00, 7.323535e-01, 1.033252e+00, 5.755813e-01, 2.007691e+00, 3.275572e-01, 4.632615e-01, 1.047920e+00, 1.014368e-01, 8.949140e-01, 6.451077e-02,
2.000000e+00	6.938074e-01, 1.910553e-01, 2.941694e-02, 3.878539e-01, 4.830656e-01, 3.036373e-01, 9.468010e-01, 6.499879e-01, 3.378878e-01, 1.593735e+00, 6.639147e-01, 1.321342e+00, 5.261473e-01, 1.961153e+00, 2.089489e-01, 3.273617e-01, 1.201069e+00, 9.352704e-02, 7.143594e-01, 4.969036e-02,
0.000000e+00	2.239345e+00, 2.727020e+00, 2.960434e+00, 2.434581e+00, 1.303182e+00, 1.652139e+00, 1.945172e+00, 3.592279e-01, 2.582749e-01, 1.549630e+00, 6.373340e-01, 8.822662e-01, 1.089917e+00, 2.119818e+00, 1.055172e+00, 6.941678e-01, 2.627917e+00, 2.761297e+00, 1.295667e+00, 2.708170e+00,
2.000000e-01	1.517997e+00, 2.454078e+00, 2.424013e+00, 1.589049e+00, 1.272093e+00, 1.128944e+00, 1.369346e+00, 7.130839e-01, 4.158933e-01, 1.158979e+00, 3.982978e-01, 1.056192e+00, 6.254738e-01, 1.388990e+00, 8.205194e-01, 8.583134e-01, 1.523843e+00, 1.826808e+00, 1.033796e+00, 2.388191e+00,
4.000000e-01	9.337777e-01, 2.019340e+00, 1.700976e+00, 1.092934e+00, 1.160344e+00, 5.973559e-01, 1.332904e+00, 8.607753e-01, 6.477298e-01, 8.372845e-01, 3.545161e-01, 1.396647e+00, 5.031850e-01, 1.809146e+00, 5.600986e-01, 9.436166e-01, 1.063630e+00, 2.111135e+00, 8.080956e-01, 1.823409e+00,
6.000000e-01	6.642475e-01, 2.391071e+00, 1.679294e+00, 6.779994e-01, 8.281479e-01, 4.448218e-01, 1.453810e+00, 8.535844e-01, 5.611776e-01, 6.168418e-01, 2.369004e-01, 1.569310e+00, 4.398866e-01, 1.327558e+00, 6.727301e-01, 9.006787e-01, 7.044773e-01, 1.604689e+00, 7.179414e-01, 1.477060e+00,
8.000000e-01	4.064021e-01, 2.107942e+00, 1.383272e+00, 6.808675e-01, 4.512416e-01, 3.307982e-01, 1.410917e+00, 5.544102e-01, 3.369648e-01, 6.437662e-01, 1.693098e-01, 1.746764e+00, 3.981891e-01, 1.207143e+00, 5.435005e-01, 1.175346e+00, 3.972544e-01, 1.234927e+00, 5.413079e-01, 1.380912e+00,
1.000000e+00	2.375217e-01, 1.757552e+00, 9.264773e-01, 8.110018e-01, 3.198774e-01, 2.002622e-01, 1.257559e+00, 3.991779e-01, 2.788692e-01, 7.005048e-01, 1.338730e-01, 1.408578e+00, 4.284820e-01, 9.276533e-01, 5.138984e-01, 1.208172e+00, 2.690774e-01, 8.068779e-01, 3.993059e-01, 8.653913e-01,
1.200000e+00	1.473392e-01, 1.502625e+00, 7.372556e-01, 1.182292e+00, 2.249938e-01, 1.343958e-01, 1.267663e+00, 2.633068e-01, 2.340155e-01, 9.320967e-01, 1.056286e-01, 1.817572e+00, 3.980640e-01, 8.351320e-01, 6.499893e-01, 1.152455e+00, 1.853874e-01, 6.581450e-01, 3.278957e-01, 7.197939e-01,
1.400000e+00	1.448498e-01, 1.018906e+00, 5.930123e-01, 1.047255e+00, 1.498992e-01, 9.214497e-02, 1.628078e+00, 1.915345e-01, 1.562041e-01, 1.064278e+00, 7.114809e-02, 1.648743e+00, 4.653471e-01, 7.905843e-01, 6.757317e-01, 1.277722e+00, 1.554837e-01, 4.708338e-01, 2.942870e-01, 5.219307e-01,
1.600000e+00	2.738618e-01, 8.159699e-01, 3.012714e-01, 1.233043e+00, 9.894400e-02, 8.682749e-02, 1.282044e+00, 1.532022e-01, 1.033391e-01, 1.135784e+00, 6.342670e-02, 1.857357e+00, 4.531952e-01, 1.091338e+00, 6.208066e-01, 8.456313e-01, 3.218828e-01, 4.103140e-01, 2.010528e-01, 3.907030e-01,
1.800000e+00	4.383570e-01, 6.327114e-01, 2.480097e-01, 1.272605e+00, 6.993639e-02, 1.401740e-01, 1.490803e+00, 9.724747e-02, 7.717391e-02, 1.003170e+00, 4.603332e-02, 1.814387e+00, 3.792119e-01, 1.010014e+00, 5.887938e-01, 8.631832e-01, 5.481223e-01, 3.022737e-01, 1.501982e-01, 3.096556e-01,
2.000000e+00	5.611732e-01, 5.256151e-01, 1.610091e-01, 1.154642e+00, 1.184263e-01, 2.073452e-01, 1.743586e+00, 1.139981e-01, 7.655142e-02, 1.166691e+00, 3.980134e-02, 2.177222e+00, 2.997213e-01, 1.167129e+00, 3.715019e-01, 4.890907e-01, 8.366650e-01, 2.547375e-01, 1.357534e-01, 1.640401e-01,
0.000000e+00	3.190620e-01, 6.777546e-01, 1.010576e+00, 2.530989e+00, 1.547619e+00, 2.569672e+00, 2.637399e+00, 1.680666e+00, 1.946915e+00, 7.626509e-01, 8.830697e-01, 9.001089e-01, 5.160909e-01, 1.387001e-01, 9.819401e-01, 1.741610e+00, 1.007626e+00, 1.761023e-01, 2.060657e+00, 1.678432e-01,
2.000000e-01	5.520975e-01, 5.752023e-01, 6.530383e-01, 2.095141e+00, 1.484774e+00, 1.143055e+00, 1.941660e+00, 1.265842e+00, 1.530407e+00, 6.130201e-01, 6.291735e-01, 9.749592e-01, 2.762117e-01, 1.510094e-01, 1.003338e+00, 1.294602e+00, 1.207883e+00, 5.785789e-01, 1.424903e+00, 1.230253e-01,
4.000000e-01	6.657471e-01, 3.276505e-01, 4.809674e-01, 1.806460e+00, 1.019472e+00, 8.077029e-01, 1.932456e+00, 1.411851e+00, 1.066979e+00, 4.185980e-01, 4.429741e-01, 1.187036e+00, 2.083308e-01, 1.246921e-01, 7.018437e-01, 8.704804e-01, 8.856784e-01, 6.242826e-01, 1.179964e+00, 1.302651e-01,
6.000000e-01	5.658482e-01, 2.928310e-01, 3.258718e-01, 1.547834e+00, 1.034143e+00, 5.182977e-01, 1.479807e+00, 1.383047e+00, 7.525809e-01, 3.791530e-01, 2.669915e-01, 1.389774e+00, 2.853280e-01, 1.089917e-01, 4.693615e-01, 5.229352e-01, 1.278733e+00, 5.901988e-01, 1.014822e+00, 1.044511e-01,
8.000000e-01	7.666736e-01, 2.883978e-01, 2.959443e-01, 1.145612e+00, 9.216711e-01, 5.740383e-01, 1.602526e+00, 1.450643e+00, 4.612008e-01, 5.673705e-01, 1.721752e-01, 1.448427e+00, 2.945532e-01, 7.586400e-02, 3.757503e-01, 4.347676e-01, 1.195460e+00, 3.552951e-01, 8.513784e-01, 8.637592e-02,
1.000000e+00	8.423849e-01, 2.226577e-01, 2.053139e-01, 1.177796e+00, 8.826886e-01, 4.384698e-01, 1.788993e+00, 1.360178e+00, 4.811237e-01, 7.904936e-01, 1.177173e-01, 1.515920e+00, 2.741293e-01, 1.016807e-01, 2.806599e-01, 2.579579e-01, 1.144599e+00, 3.482176e-01, 7.044468e-01, 7.223494e-02,
1.200000e+00	9.064702e-01, 1.313930e-01, 1.157142e-01, 1.209583e+00, 9.187468e-01, 4.232079e-01, 1.608058e+00, 1.252732e+00, 3.247167e-01, 9.546381e-01, 1.012658e-01, 2.043333e+00, 2.232882e-01, 1.954139e-01, 1.754972e-01, 1.720900e-01, 1.055164e+00, 2.819801e-01, 5.692610e-01, 4.542686e-02,
1.400000e+00	9.106623e-01, 1.321479e-01, 8.801873e-02, 1.245400e+00, 1.141108e+00, 3.182260e-01, 1.477556e+00, 1.602673e+00, 3.572696e-01, 9.976054e-01, 7.989522e-02, 1.828798e+00, 1.800226e-01, 2.974663e-01, 1.261713e-01, 1.582151e-01, 1.233293e+00, 2.162935e-01, 4.579877e-01, 3.364411e-02,
1.600000e+00	8.047112e-01, 7.652944e-02, 6.685577e-02, 9.600968e-01, 8.827124e-01, 3.504850e-01, 1.430575e+00, 1.303964e+00, 4.180019e-01, 1.053314e+00, 4.495288e-02, 1.920617e+00, 1.611347e-01, 5.719414e-01, 8.479848e-02, 1.287048e-01, 1.237145e+00, 1.664963e-01, 3.546416e-01, 2.371228e-02,
1.800000e+00	8.511216e-01, 7.817940e-02, 4.579211e-02, 5.748290e-01, 9.138294e-01, 3.311630e-01, 1.605274e+00, 1.715427e+00, 4.037812e-01, 1.143571e+00, 3.635566e-02, 1.902463e+00, 1.101606e-01, 8.234921e-01, 5.754704e-02, 9.538512e-02, 1.266039e+00, 1.325605e-01, 2.832399e-01, 1.494784e-02,
2.000000e+00	7.547850e-01, 5.167893e-02, 3.121192e-02, 3.450786e-01, 9.921509e-01, 3.546030e-01, 1.536156e+00, 1.567371e+00, 4.306669e-01, 1.272298e+00, 3.384380e-02, 1.743184e+00, 7.569043e-02, 1.028324e+00, 3.610798e-02, 7.488488e-02, 1.181814e+00, 1.204499e-01, 2.291513e-01, 1.363168e-02,
0.000000e+00	2.467555e+00, 1.827876e+00, 1.330286e+00, 1.678541e-01, 2.022329e+00, 6.279629e-02, 2.240217e+00, 2.581471e+00, 2.740516e+00, 2.246241e+00, 1.873755e+00, 1.615433e+00, 1.705673e+00, 9.682528e-02, 1.297103e+00, 2.327881e+00, 1.926026e+00, 1.769146e+00, 2.605937e+00, 1.488095e+00,
2.000000e-01	1.640548e+00, 1.799007e+00, 1.583008e+00, 1.287812e-01, 1.758884e+00, 3.724725e-02, 1.981807e+00, 1.992303e+00, 2.062004e+00, 1.526155e+00, 1.338903e+00, 1.175180e+00, 1.173516e+00, 4.757741e-01, 1.091725e+00, 1.782237e+00, 1.263080e+00, 1.242169e+00, 2.329375e+00, 1.386342e+00,
4.000000e-01	1.257312e+00, 1.606575e+00, 1.155099e+00, 7.859367e-02, 1.337272e+00, 1.940047e-02, 1.863162e+00, 2.071809e+00, 2.160304e+00, 1.719229e+00, 8.489164e-01, 1.217088e+00, 9.114302e-01, 7.562787e-01, 1.051211e+00, 1.595051e+00, 8.404100e-01, 8.982117e-01, 1.853721e+00, 8.131773e-01,
6.000000e-01	1.103183e+00, 1.282986e+00, 8.119714e-01, 5.346738e-02, 1.059842e+00, 1.177022e-02, 1.599578e+00, 1.334792e+00, 1.867111e+00, 1.632052e+00, 5.288352e-01, 1.293958e+00, 6.096929e-01, 1.064454e+00, 9.220237e-01, 1.662286e+00, 5.560316e-01, 6.512053e-01, 1.529835e+00, 7.708602e-01,
8.000000e-01	8.764391e-01, 1.139184e+00, 5.700913e-01, 4.661554e-02, 5.711511e-01, 9.742344e-03, 1.409976e+00, 9.537134e-01, 1.312331e+00, 1.323821e+00, 3.434151e-01, 1.537135e+00, 6.425484e-01, 1.304267e+00, 9.111213e-01, 1.266403e+00, 4.023798e-01, 5.012463e-01, 1.564174e+00, 4.254973e-01,
1.000000e+00	9.220580e-01, 8.049421e-01, 4.047085e-01, 1.084873e-01, 3.242877e-01, 1.920760e-02, 1.284217e+00, 7.534213e-01, 9.223859e-01, 1.571319e+00, 2.092645e-01, 1.428904e+00, 6.263469e-01, 1.513577e+00, 7.475360e-01, 1.153313e+00, 5.969155e-01, 3.972573e-01, 1.103194e+00, 3.718049e-01,
1.200000e+00	7.478204e-01, 6.585936e-01, 2.221038e-01, 1.956558e-01, 2.909579e-01, 5.541500e-02, 1.521314e+00, 4.542263e-01, 7.463349e-01, 1.297891e+00, 1.310974e-01, 1.686273e+00, 6.032561e-01, 1.759934e+00, 6.691224e-01, 1.165755e+00, 7.484888e-01, 2.363887e-01, 8.418471e-01, 2.635209e-01,
1.400000e+00	7.836013e-01, 4.526351e-01, 1.777767e-01, 2.456630e-01, 3.115259e-01, 1.351105e-01, 1.395184e+00, 4.959903e-01, 7.299715e-01, 1.465967e+00, 1.144543e-01, 1.788200e+00, 5.234177e-01, 1.713737e+00, 5.640347e-01, 7.230439e-01, 8.018504e-01, 2.414031e-01, 7.951696e-01, 1.910775e-01,
1.600000e+00	8.293236e-01, 3.890843e-01, 1.203113e-01, 2.577019e-01, 3.261678e-01, 2.111239e-01, 1.473767e+00, 5.537097e-01, 6.522110e-01, 1.220346e+00, 6.967302e-02, 1.683904e+00, 3.863945e-01, 1.431464e+00, 4.297907e-01, 5.047671e-01, 1.075301e+00, 1.636448e-01, 5.603358e-01, 1.182712e-01,
1.800000e+00	8.824180e-01, 3.139533e-01, 7.820917e-02, 1.903071e-01, 4.409614e-01, 2.468602e-01, 1.618595e+00, 5.965162e-01, 5.174991e-01, 1.394190e+00, 6.182271e-02, 1.752603e+00, 3.066071e-01, 2.026147e+00, 3.292544e-01, 3.977642e-01, 1.104346e+00, 1.418896e-01, 3.681211e-01, 9.755319e-02,
2.000000e+00	1.016822e+00, 2.391185e-01, 4.381442e-02, 1.223784e-01, 6.548391e-01, 2.943938e-01, 1.550100e+00, 8.939458e-01, 5.253494e-01, 1.041784e+00, 3.889431e-02, 1.916226e+00, 2.347076e-01, 1.940586e+00, 1.809007e-01, 2.893389e-01, 1.185970e+00, 1.223300e-01, 3.172627e-01, 5.741301e-02,
0.000000e+00	5.420388e-01, 2.945637e+00, 3.271212e+00, 9.768381e-01, 5.139894e-01, 2.751871e+00, 1.932431e+00, 7.149531e-01, 2.480538e+00, 1.874016e+00, 3.854350e-01, 1.971813e+00, 2.185009e+00, 9.978686e-01, 2.056497e+00, 1.708723e+00, 1.429726e+00, 1.617179e+00, 1.598429e+00, 1.976040e+00,
2.000000e-01	5.359763e-01, 1.885372e+00, 2.670755e+00, 6.299047e-01, 6.981859e-01, 1.645306e+00, 1.610974e+00, 7.575379e-01, 1.803599e+00, 1.234547e+00, 2.740012e-01, 1.697648e+00, 1.187395e+00, 1.253059e+00, 1.818052e+00, 1.476294e+00, 8.130694e-01, 1.650141e+00, 1.026449e+00, 1.471524e+00,
4.000000e-01	2.879485e-01, 2.211617e+00, 2.112313e+00, 4.425327e-01, 4.940212e-01, 9.149383e-01, 1.702150e+00, 6.945513e-01, 1.446892e+00, 9.185742e-01, 1.902771e-01, 1.819233e+00, 6.017268e-01, 1.608324e+00, 1.482845e+00, 1.399250e+00, 6.845027e-01, 1.787747e+00, 9.471617e-01, 1.312414e+00,
6.000000e-01	1.804889e-01, 2.013667e+00, 1.221340e+00, 7.674388e-01, 3.613815e-01, 4.677591e-01, 1.476072e+00, 4.220133e-01, 8.588352e-01, 6.824961e-01, 1.255377e-01, 2.011611e+00, 4.184792e-01, 1.087972e+00, 1.005454e+00, 1.399010e+00, 3.984710e-01, 1.360477e+00, 7.747459e-01, 1.243718e+00,
8.000000e-01	1.118011e-01, 1.890843e+00, 1.170231e+00, 9.899910e-01, 2.262293e-01, 2.735983e-01, 1.759189e+00, 3.954897e-01, 6.137401e-01, 4.324090e-01, 6.416019e-02, 2.034636e+00, 2.591270e-01, 6.787180e-01, 9.632121e-01, 1.471174e+00, 1.948455e-01, 8.323139e-01, 5.660709e-01, 1.013882e+00,
1.000000e+00	7.223004e-02, 1.814793e+00, 7.588366e-01, 9.392551e-01, 1.303350e-01, 1.713438e-01, 1.329121e+00, 2.491770e-01, 4.889441e-01, 3.581797e-01, 5.479168e-02, 2.082710e+00, 1.723471e-01, 7.734542e-01, 1.180850e+00, 1.456507e+00, 1.593862e-01, 7.089990e-01, 5.007170e-01, 8.058907e-01,
1.200000e+00	4.784199e-02, 1.082763e+00, 5.265419e-01, 1.066728e+00, 9.670878e-02, 1.147793e-01, 1.520963e+00, 1.595942e-01, 3.388423e-01, 3.434633e-01, 4.066512e-02, 1.911889e+00, 1.825929e-01, 6.216950e-01, 8.835091e-01, 1.154309e+00, 1.146431e-01, 4.632729e-01, 4.308103e-01, 4.969696e-01,
1.400000e+00	3.940840e-02, 1.087474e+00, 3.839912e-01, 1.171071e+00, 6.154075e-02, 8.053573e-02, 1.610401e+00, 1.199005e-01, 2.354818e-01, 4.175601e-01, 3.141158e-02, 1.748963e+00, 1.767281e-01, 4.408335e-01, 7.247678e-01, 1.168346e+00, 2.105326e-01, 3.983181e-01, 2.976223e-01, 3.436519e-01,
1.600000e+00	9.315251e-02, 7.785760e-01, 2.480836e-01, 1.269003e+00, 4.364573e-02, 1.037656e-01, 1.664346e+00, 8.145788e-02, 1.778599e-01, 4.693043e-01, 2.876099e-02, 1.817072e+00, 1.753168e-01, 3.580190e-01, 7.066807e-01, 1.011311e+00, 4.048776e-01, 2.668572e-01, 2.465733e-01, 2.242747e-01,
1.800000e+00	2.199174e-01, 5.718365e-01, 1.894320e-01, 9.909860e-01, 7.620822e-02, 1.630329e-01, 1.460577e+00, 7.716911e-02, 1.248930e-01, 6.921486e-01, 2.304554e-02, 2.240244e+00, 1.601798e-01, 3.281055e-01, 5.621142e-01, 7.533026e-01, 6.129942e-01, 2.472068e-01, 2.003648e-01, 1.687820e-01,
2.000000e+00	4.481793e-01, 4.449884e-01, 1.160362e-01, 1.123790e+00, 1.450819e-01, 2.143020e-01, 1.195838e+00, 1.349574e-01, 8.329074e-02, 9.271900e-01, 2.221431e-02, 1.866164e+00, 1.053988e-01, 3.072380e-01, 4.842220e-01, 5.427783e-01, 8.339533e-01, 1.797256e-01, 1.325707e-01, 1.217418e-01,
0.000000e+00	3.053222e+00, 8.943237e-01, 3.318186e-01, 2.923480e+00, 2.129054e+00, 5.915967e-01, 1.870884e+00, 2.260053e+00, 2.729727e+00, 6.143166e-01, 2.114121e+00, 2.130642e+00, 9.586230e-01, 1.809349e+00, 2.409532e-01, 1.066095e+00, 7.743753e-01, 2.963057e-01, 1.334973e-01, 2.598969e+00,
2.000000e-01	1.933148e+00, 7.019295e-01, 2.639186e-01, 1.609237e+00, 1.352064e+00, 4.467258e-01, 1.953944e+00, 1.638891e+00, 2.572580e+00, 8.130176e-01, 1.265423e+00, 1.739575e+00, 6.463188e-01, 1.583749e+00, 3.010270e-01, 8.924661e-01, 9.500438e-01, 2.096107e-01, 5.381564e-01, 1.844019e+00,
4.000000e-01	1.710562e+00, 4.900205e-01, 1.745297e-01, 1.126219e+00, 1.162951e+00, 3.835810e-01, 1.792397e+00, 1.198602e+00, 2.207779e+00, 8.968397e-01, 9.669739e-01, 1.636781e+00, 4.284804e-01, 1.148042e+00, 2.075510e-01, 6.474698e-01, 9.927798e-01, 1.634860e-01, 6.492033e-01, 1.345235e+00,
6.000000e-01	1.478681e+00, 2.840899e-01, 1.189522e-01, 6.386955e-01, 8.568204e-01, 3.043600e-01, 1.464479e+00, 1.114998e+00, 1.675831e+00, 1.016653e+00, 5.958920e-01, 1.255332e+00, 4.416426e-01, 1.230302e+00, 1.554275e-01, 4.682421e-01, 1.103205e+00, 1.237764e-01, 6.603988e-01, 1.140651e+00,
8.000000e-01	1.105557e+00, 3.194155e-01, 6.809182e-02, 3.677187e-01, 8.901355e-01, 3.711266e-01, 1.583336e+00, 1.413060e+00, 1.834114e+00, 1.143465e+00, 4.031651e-01, 1.256734e+00, 3.153958e-01, 1.393548e+00, 9.464359e-02, 3.409867e-01, 9.974827e-01, 9.708693e-02, 5.153747e-01, 6.460454e-01,
1.000000e+00	1.079870e+00, 2.465264e-01, 5.639126e-02, 2.867882e-01, 8.752360e-01, 3.380427e-01, 1.762793e+00, 1.239337e+00, 1.346133e+00, 1.424949e+00, 2.815474e-01, 1.812107e+00, 3.016228e-01, 1.497988e+00, 6.929446e-02, 2.597901e-01, 1.060325e+00, 9.490413e-02, 3.854140e-01, 4.490516e-01,
1.200000e+00	9.045312e-01, 1.503334e-01, 3.339420e-02, 1.758927e-01, 7.852924e-01, 2.907501e-01, 1.396131e+00, 1.272283e+00, 1.172337e+00, 1.253690e+00, 1.493030e-01, 1.442003e+00, 2.332359e-01, 1.301234e+00, 5.649432e-02, 1.971906e-01, 1.270775e+00, 7.160219e-02, 2.628864e-01, 2.791153e-01,
1.400000e+00	1.099575e+00, 1.135534e-01, 2.598782e-02, 9.701574e-02, 1.127196e+00, 3.357778e-01, 1.645826e+00, 1.506400e+00, 1.021666e+00, 1.215573e+00, 1.219728e-01, 1.742308e+00, 1.762942e-01, 1.785899e+00, 3.560763e-02, 1.248861e-01, 1.378041e+00, 7.338597e-02, 2.766392e-01, 2.040136e-01,
1.600000e+00	1.083027e+00, 1.033140e-01, 1.626934e-02, 7.373884e-02, 7.362035e-01, 3.758353e-01, 1.754704e+00, 1.593331e+00, 7.513113e-01, 1.406833e+00, 6.978744e-02, 1.855964e+00, 1.135162e-01, 1.919078e+00, 2.360969e-02, 8.773182e-02, 1.150713e+00, 4.860122e-02, 1.841177e-01, 1.401949e-01,
1.800000e+00	9.336056e-01, 7.379210e-02, 1.113055e-02, 3.948863e-02, 8.430318e-01, 3.942713e-01, 1.310394e+00, 1.448347e+00, 7.669600e-01, 1.329949e+00, 6.047012e-02, 1.623431e+00, 1.055595e-01, 1.733939e+00, 1.979362e-02, 6.349803e-02, 1.127477e+00, 3.935620e-02, 1.499132e-01, 1.040341e-01,
2.000000e+00	9.421415e-01, 4.781561e-02, 1.067774e-02, 2.751098e-02, 1.027997e+00, 3.456295e-01, 1.451011e+00, 1.428022e+00, 7.164828e-01, 1.334886e+00, 4.545815e-02, 1.722868e+00, 7.000008e-02, 1.766374e+00, 1.101948e-02, 5.280167e-02, 1.017015e+00, 4.072301e-02, 1.056952e-01, 7.584888e-02,
0.000000e+00	2.634232e+00, 5.728343e-01, 1.848583e+00, 3.154327e+00, 2.009801e+00, 1.558176e+00, 1.192434e+00, 1.263624e-01, 8.672046e-01, 1.065875e+00, 3.569384e-01, 2.426363e+00, 2.284849e+00, 1.370376e+00, 1.753851e+00, 1.468108e+00, 1.267509e+00, 2.332263e+00, 3.310983e-02, 1.911089e+00,
2.000000e-01	2.152949e+00, 8.694833e-01, 1.340849e+00, 2.402848e+00, 1.815699e+00, 9.277277e-01, 1.178670e+00, 6.580677e-01, 7.095720e-01, 8.618464e-01, 2.711737e-01, 2.206568e+00, 1.621634e+00, 1.401376e+00, 1.324943e+00, 8.431701e-01, 1.469799e+00, 1.857196e+00, 3.016917e-02, 1.475040e+00,
4.000000e-01	1.586384e+00, 9.840396e-01, 1.264229e+00, 2.149070e+00, 1.226603e+00, 6.951831e-01, 1.366493e+00, 8.044058e-01, 1.192333e+00, 6.259323e-01, 2.525927e-01, 2.053402e+00, 7.709887e-01, 8.487157e-01, 1.164687e+00, 8.185528e-01, 1.137798e+00, 1.688241e+00, 2.796429e-02, 1.498753e+00,
6.000000e-01	9.047164e-01, 1.032155e+00, 1.163483e+00, 1.531937e+00, 1.206198e+00, 4.070403e-01, 1.593401e+00, 8.671773e-01, 1.113091e+00, 4.171917e-01, 1.872862e-01, 2.607847e+00, 3.305188e-01, 7.255332e-01, 5.685306e-01, 7.060875e-01, 9.290893e-01, 1.264996e+00, 2.219568e-02, 1.294628e+00,
8.000000e-01	4.591585e-01, 9.463501e-01, 9.588261e-01, 1.407176e+00, 9.254075e-01, 3.821956e-01, 1.400180e+00, 8.397530e-01, 1.000852e+00, 3.187899e-01, 1.419404e-01, 2.297116e+00, 2.245744e-01, 5.952986e-01, 5.712661e-01, 6.763970e-01, 9.143398e-01, 7.645058e-01, 1.733522e-02, 9.935276e-01,
1.000000e+00	4.253318e-01, 9.132000e-01, 7.163926e-01, 1.249971e+00, 7.683749e-01, 3.731309e-01, 1.604279e+00, 6.911554e-01, 7.293235e-01, 2.931174e-01, 9.457463e-02, 2.055207e+00, 1.549278e-01, 4.544881e-01, 4.288920e-01, 6.821645e-01, 8.524885e-01, 7.751147e-01, 1.689650e-02, 8.041406e-01,
1.200000e+00	3.301101e-01, 6.049648e-01, 4.474373e-01, 1.580783e+00, 7.034858e-01, 2.990165e-01, 1.168014e+00, 6.857017e-01, 4.404274e-01, 5.149909e-01, 6.543630e-02, 2.032222e+00, 8.735013e-02, 3.588138e-01, 3.205236e-01, 5.094705e-01, 9.108261e-01, 5.718859e-01, 1.253601e-02, 5.819936e-01,
1.400000e+00	4.399376e-01, 4.430445e-01, 2.704171e-01, 1.059463e+00, 5.288007e-01, 3.137774e-01, 1.075269e+00, 8.117071e-01, 2.350985e-01, 6.529452e-01, 4.897540e-02, 1.966762e+00, 5.115156e-02, 3.444172e-01, 1.997172e-01, 3.908104e-01, 9.746065e-01, 3.539581e-01, 9.688601e-03, 4.123208e-01,
1.600000e+00	6.959988e-01, 3.372605e-01, 2.255770e-01, 1.061843e+00, 6.147185e-01, 2.711262e-01, 1.386924e+00, 8.138768e-01, 2.386790e-01, 1.025000e+00, 5.062616e-02, 1.951982e+00, 2.809188e-02, 3.156636e-01, 1.518559e-01, 2.488214e-01, 9.684589e-01, 2.778016e-01, 8.519026e-03, 2.048636e-01,
1.800000e+00	7.098913e-01, 2.927893e-01, 1.610493e-01, 1.349980e+00, 7.099359e-01, 2.974826e-01, 1.574494e+00, 9.355669e-01, 2.017497e-01, 1.133876e+00, 4.531230e-02, 1.999902e+00, 2.758718e-02, 4.619604e-01, 1.161597e-01, 2.160893e-01, 1.113895e+00, 2.214003e-01, 7.475401e-03, 1.568377e-01,
2.000000e+00	6.981072e-01, 2.583476e-01, 9.828735e-02, 1.295111e+00, 7.777353e-01, 3.406397e-01, 1.541404e+00, 1.030541e+00, 1.911603e-01, 1.133637e+00, 3.441942e-02, 1.838190e+00, 2.070477e-02, 6.190861e-01, 6.777642e-02, 1.496283e-01, 1.251046e+00, 1.476201e-01, 5.289089e-03, 1.395411e-01,
0.000000e+00	1.075807e+00, 2.286467e-01, 2.441174e+00, 1.765270e+00, 2.215857e+00, 2.085344e+00, 3.157442e+00, 2.395000e+00, 1.417567e+00, 4.149765e-01, 1.174679e+00, 1.372890e+00, 9.148749e-01, 2.360995e-01, 7.640616e-01, 2.329161e+00, 1.331851e+00, 1.964834e+00, 2.552630e+00, 1.540828e+00,
2.000000e-01	9.571061e-01, 4.625354e-01, 2.419664e+00, 1.153654e+00, 1.682752e+00, 1.054392e+00, 2.747032e+00, 1.836260e+00, 1.102805e+00, 3.579784e-01, 6.800454e-01, 1.189820e+00, 5.478812e-01, 2.091842e-01, 4.830679e-01, 1.813847e+00, 1.244926e+00, 2.193172e+00, 2.438869e+00, 1.883659e+00,
4.000000e-01	7.900689e-01, 7.580332e-01, 1.896238e+00, 7.825246e-01, 1.665469e+00, 6.230220e-01, 2.126933e+00, 1.665040e+00, 1.034549e+00, 2.446360e-01, 4.598128e-01, 1.546002e+00, 4.562020e-01, 1.152252e-01, 6.312664e-01, 1.808854e+00, 1.402294e+00, 1.382581e+00, 1.506009e+00, 1.385785e+00,
6.000000e-01	5.061087e-01, 9.775483e-01, 1.244675e+00, 4.769507e-01, 1.191318e+00, 3.419613e-01, 1.928535e+00, 2.019508e+00, 7.015449e-01, 3.281443e-01, 3.301962e-01, 1.464233e+00, 4.754488e-01, 1.017875e-01, 6.578296e-01, 1.267262e+00, 1.201734e+00, 1.385048e+00, 1.284997e+00, 1.157958e+00,
8.000000e-01	3.167169e-01, 1.097844e+00, 1.131081e+00, 7.410906e-01, 1.166443e+00, 2.524158e-01, 1.827928e+00, 2.092899e+00, 4.667751e-01, 5.456045e-01, 2.007565e-01, 1.831434e+00, 4.798850e-01, 1.069477e-01, 6.019742e-01, 1.049331e+00, 9.238712e-01, 8.434324e-01, 8.898773e-01, 8.127660e-01,
1.000000e+00	2.806943e-01, 9.475483e-01, 9.014677e-01, 9.033649e-01, 1.055631e+00, 2.202577e-01, 1.413258e+00, 1.458931e+00, 3.833903e-01, 7.848776e-01, 1.023329e-01, 1.492113e+00, 4.195717e-01, 9.999298e-02, 4.550976e-01, 8.391414e-01, 8.415470e-01, 8.400852e-01, 7.800123e-01, 7.400486e-01,
1.200000e+00	2.963106e-01, 9.298583e-01, 6.082158e-01, 9.595024e-01, 8.345091e-01, 2.404949e-01, 1.459413e+00, 1.116526e+00, 2.487370e-01, 8.473314e-01, 7.945435e-02, 1.820883e+00, 3.627569e-01, 1.568765e-01, 4.043591e-01, 6.317999e-01, 9.498345e-01, 4.264189e-01, 6.631337e-01, 4.697627e-01,
1.400000e+00	4.847590e-01, 6.105651e-01, 3.097711e-01, 1.069321e+00, 5.713662e-01, 2.781714e-01, 1.483894e+00, 1.006408e+00, 1.732026e-01, 9.896805e-01, 6.740384e-02, 1.948518e+00, 3.190415e-01, 2.838814e-01, 3.457062e-01, 5.598259e-01, 1.056455e+00, 3.811551e-01, 4.682968e-01, 3.991195e-01,
1.600000e+00	4.771515e-01, 4.039867e-01, 2.109019e-01, 1.293024e+00, 5.981358e-01, 3.026528e-01, 1.597646e+00, 1.108872e+00, 1.394961e-01, 1.120337e+00, 5.018277e-02, 1.747339e+00, 2.451845e-01, 5.140449e-01, 1.855039e-01, 4.050273e-01, 1.029620e+00, 3.522677e-01, 4.267223e-01, 2.514183e-01,
1.800000e+00	7.846652e-01, 3.837600e-01, 1.828570e-01, 1.130200e+00, 6.397174e-01, 3.080198e-01, 1.520495e+00, 1.054862e+00, 1.436345e-01, 1.219407e+00, 3.625795e-02, 1.783238e+00, 1.514861e-01, 7.362157e-01, 1.807479e-01, 3.478805e-01, 1.165003e+00, 1.791075e-01, 3.121759e-01, 1.732610e-01,
2.000000e+00	7.202543e-01, 3.133307e-01, 1.109624e-01, 9.188806e-01, 6.304366e-01, 3.524360e-01, 1.525502e+00, 1.075510e+00, 1.821318e-01, 1.012681e+00, 3.126828e-02, 2.197531e+00, 1.230790e-01, 1.072903e+00, 1.183656e-01, 2.225412e-01, 8.692697e-01, 1.743571e-01, 2.463055e-01, 1.311959e-01,
0.000000e+00	1.768491e+00, 2.164670e-01, 2.876521e+00, 4.281022e-02, 2.738802e+00, 3.293003e-01, 4.742149e-01, 2.773380e+00, 2.677145e+00, 1.949362e+00, 2.977162e+00, 2.342200e+00, 1.141329e+00, 1.306056e+00, 9.461906e-01, 1.645782e+00, 2.984438e+00, 2.824691e+00, 2.979903e+00, 7.570126e-01,
2.000000e-01	1.901297e+00, 5.374059e-01, 2.429233e+00, 3.185972e-02, 2.085080e+00, 2.180370e-01, 7.384733e-01, 2.071379e+00, 2.635783e+00, 1.548733e+00, 2.657554e+00, 1.644071e+00, 7.686884e-01, 1.473453e+00, 7.316369e-01, 1.144813e+00, 2.539890e+00, 1.805765e+00, 2.476926e+00, 9.038536e-01,
4.000000e-01	1.358483e+00, 7.744136e-01, 2.010414e+00, 1.649536e-02, 1.638660e+00, 1.456211e-01, 1.045961e+00, 2.309745e+00, 2.069516e+00, 1.310679e+00, 1.855148e+00, 1.406674e+00, 7.413696e-01, 1.826388e+00, 6.712312e-01, 1.057448e+00, 1.772969e+00, 1.598496e+00, 2.394849e+00, 8.807941e-01,
6.000000e-01	1.186035e+00, 7.859516e-01, 1.454891e+00, 1.299856e-02, 1.050924e+00, 2.337360e-01, 1.056455e+00, 2.142318e+00, 1.788454e+00, 1.226488e+00, 9.424293e-01, 9.884462e-01, 6.594422e-01, 1.608725e+00, 4.070936e-01, 7.301365e-01, 1.581464e+00, 1.100903e+00, 2.215481e+00, 8.312257e-01,
8.000000e-01	9.703727e-01, 1.126137e+00, 9.386553e-01, 6.616896e-03, 1.373722e+00, 2.210876e-01, 1.026496e+00, 1.749754e+00, 1.620154e+00, 1.461858e+00, 7.998482e-01, 1.058965e+00, 6.185360e-01, 1.796042e+00, 3.667067e-01, 7.285138e-01, 1.075346e+00, 7.434926e-01, 2.270766e+00, 7.067398e-01,
1.000000e+00	9.873299e-01, 9.838118e-01, 9.499745e-01, 3.627836e-03, 1.240991e+00, 2.642047e-01, 1.024629e+00, 1.872365e+00, 1.143517e+00, 1.248073e+00, 7.841481e-01, 1.218409e+00, 6.846886e-01, 1.620480e+00, 2.385443e-01, 6.973628e-01, 9.869419e-01, 6.289335e-01, 1.860141e+00, 5.506452e-01,
1.200000e+00	1.179028e+00, 8.732392e-01, 4.715933e-01, 2.690129e-03, 9.966356e-01, 3.007223e-01, 6.979710e-01, 1.701764e+00, 1.182517e+00, 1.472119e+00, 5.822182e-01, 1.341990e+00, 6.362823e-01, 2.218448e+00, 1.858189e-01, 5.948351e-01, 1.101707e+00, 4.942777e-01, 1.426082e+00, 3.590178e-01,
1.400000e+00	8.800430e-01, 6.102805e-01, 4.050454e-01, 1.514874e-03, 9.014756e-01, 2.908687e-01, 1.203861e+00, 1.688259e+00, 1.014338e+00, 1.404083e+00, 5.312447e-01, 1.285601e+00, 6.531641e-01, 1.740307e+00, 1.415093e-01, 4.960506e-01, 1.011486e+00, 3.619814e-01, 1.148491e+00, 2.842714e-01,
1.600000e+00	8.013956e-01, 4.405470e-01, 2.602793e-01, 1.222125e-03, 6.044757e-01, 3.462821e-01, 1.321670e+00, 1.524163e+00, 8.633941e-01, 1.585164e+00, 3.353878e-01, 1.410652e+00, 4.962558e-01, 1.971817e+00, 8.975988e-02, 2.861298e-01, 8.938674e-01, 3.076281e-01, 8.049995e-01, 2.063350e-01,
1.800000e+00	8.248315e-01, 3.068975e-01, 1.736057e-01, 5.860662e-04, 8.330337e-01, 3.074326e-01, 1.352298e+00, 1.435219e+00, 7.431421e-01, 1.456959e+00, 2.810362e-01, 1.652917e+00, 3.732811e-01, 1.972015e+00, 7.701184e-02, 2.203501e-01, 1.170730e+00, 2.646115e-01, 7.726541e-01, 1.344655e-01,
2.000000e+00	9.060555e-01, 2.403945e-01, 9.711342e-02, 3.352545e-04, 7.303359e-01, 3.200269e-01, 1.462241e+00, 1.422814e+00, 7.990634e-01, 1.295209e+00, 1.865072e-01, 1.920498e+00, 3.594193e-01, 1.716353e+00, 4.187245e-02, 1.975126e-01, 1.212935e+00, 1.592830e-01, 5.138023e-01, 8.548539e-02,
0.000000e+00	1.244125e+00, 9.402173e-01, 6.577721e-01, 2.605781e+00, 6.411450e-01, 2.377591e+00, 1.868575e+00, 1.263880e+00, 4.889437e-01, 1.564858e+00, 3.739709e-01, 1.708875e+00, 4.054686e-01, 2.667500e-01, 8.012760e-01, 2.744903e+00, 1.327883e+00, 3.154100e+00, 1.365019e+00, 1.359709e+00,
2.000000e-01	1.145443e+00, 8.408716e-01, 1.029699e+00, 1.995979e+00, 7.331456e-01, 1.162058e+00, 1.639953e+00, 1.370954e+00, 8.728949e-01, 1.109899e+00, 2.247857e-01, 1.702603e+00, 2.087725e-01, 6.015730e-01, 9.594917e-01, 1.770997e+00, 1.146392e+00, 2.881325e+00, 1.078883e+00, 1.136684e+00,
4.000000e-01	1.274516e+00, 6.091273e-01, 1.053123e+00, 1.643852e+00, 8.834938e-01, 6.219075e-01, 1.478829e+00, 1.333271e+00, 7.882803e-01, 9.642991e-01, 1.704252e-01, 1.683149e+00, 1.571490e-01, 6.647315e-01, 8.408818e-01, 1.449211e+00, 1.114777e+00, 2.278835e+00, 9.531979e-01, 1.089661e+00,
6.000000e-01	8.280709e-01, 8.122388e-01, 9.659253e-01, 9.778626e-01, 9.185696e-01, 3.509376e-01, 1.522830e+00, 1.236094e+00, 7.539421e-01, 7.104029e-01, 8.949790e-02, 1.860940e+00, 9.094596e-02, 6.627180e-01, 8.010256e-01, 1.277269e+00, 1.279744e+00, 1.669670e+00, 7.391882e-01, 1.181244e+00,
8.000000e-01	7.913026e-01, 7.536868e-01, 9.716204e-01, 8.774652e-01, 8.607928e-01, 3.329576e-01, 1.427283e+00, 1.301850e+00, 7.656409e-01, 5.077919e-01, 7.727083e-02, 1.528934e+00, 1.018882e-01, 5.079947e-01, 6.971678e-01, 7.540113e-01, 9.961459e-01, 1.186810e+00, 5.314560e-01, 8.275071e-01,
1.000000e+00	5.238502e-01, 6.255107e-01, 8.724513e-01, 9.203413e-01, 8.931411e-01, 3.473647e-01, 1.611698e+00, 1.439339e+00, 5.529857e-01, 5.002106e-01, 6.099827e-02, 1.792368e+00, 8.670802e-02, 3.454368e-01, 3.881365e-01, 5.602172e-01, 1.043198e+00, 1.082352e+00, 4.268712e-01, 9.094127e-01,
1.200000e+00	5.732315e-01, 4.800092e-01, 8.427079e-01, 9.821016e-01, 7.809997e-01, 2.988911e-01, 1.413077e+00, 1.261082e+00, 4.052491e-01, 7.468062e-01, 4.275844e-02, 1.844752e+00, 7.693740e-02, 3.724101e-01, 2.958776e-01, 5.298170e-01, 1.128566e+00, 7.322714e-01, 3.569801e-01, 6.839158e-01,
1.400000e+00	6.299988e-01, 5.725108e-01, 4.229250e-01, 1.004998e+00, 8.107699e-01, 3.176276e-01, 1.131590e+00, 1.313137e+00, 3.140327e-01, 7.301085e-01, 3.723786e-02, 2.101646e+00, 6.852326e-02, 3.041800e-01, 2.551202e-01, 3.577977e-01, 8.901289e-01, 4.813297e-01, 2.319926e-01, 4.431744e-01,
1.600000e+00	7.971842e-01, 3.899277e-01, 3.278104e-01, 9.365069e-01, 8.981733e-01, 3.342612e-01, 1.560587e+00, 1.446041e+00, 2.758168e-01, 1.104891e+00, 2.792659e-02, 1.679632e+00, 4.772144e-02, 4.134208e-01, 1.421917e-01, 2.493008e-01, 1.204160e+00, 4.287245e-01, 2.186589e-01, 3.196887e-01,
1.800000e+00	6.637791e-01, 2.592237e-01, 2.275711e-01, 9.634431e-01, 7.973672e-01, 3.399896e-01, 1.543574e+00, 1.180288e+00, 2.923249e-01, 1.272279e+00, 2.330047e-02, 2.051120e+00, 4.023135e-02, 5.398073e-01, 9.889043e-02, 1.831136e-01, 1.267254e+00, 2.694347e-01, 1.837988e-01, 2.461324e-01,
2.000000e+00	9.000145e-01, 2.258051e-01, 1.601435e-01, 8.172170e-01, 9.727449e-01, 3.282513e-01, 1.452860e+00, 1.456113e+00, 2.258745e-01, 1.121005e+00, 2.566314e-02, 2.209886e+00, 3.165986e-02, 6.850280e-01, 8.611268e-02, 1.517165e-01, 1.085413e+00, 2.250748e-01, 1.427482e-01, 1.939725e-01,
0.000000e+00	1.680971e+00, 2.433902e+00, 2.152981e+00, 8.078558e-01, 1.299675e+00, 3.049894e+00, 2.644987e+00, 2.385619e+00, 2.459214e+00, 2.624883e+00, 9.705754e-01, 1.715099e+00, 3.320572e-01, 4.749315e-02, 1.503796e+00, 2.626037e-01, 1.388975e+00, 1.097946e+00, 2.600019e+00, 2.276366e+00,
2.000000e-01	1.142614e+00, 1.886337e+00, 2.161520e+00, 6.577653e-01, 1.174618e+00, 1.870841e+00, 2.518099e+00, 2.283470e+00, 1.706558e+00, 1.818956e+00, 6.533419e-01, 1.856080e+00, 1.768699e-01, 4.181505e-01, 1.445338e+00, 5.573627e-01, 9.721442e-01, 1.262975e+00, 2.477380e+00, 1.738580e+00,
4.000000e-01	6.301571e-01, 2.021434e+00, 1.804029e+00, 3.627334e-01, 6.877363e-01, 1.144884e+00, 1.944914e+00, 1.748638e+00, 1.387200e+00, 1.694036e+00, 5.017142e-01, 1.941511e+00, 7.771219e-02, 8.541473e-01, 7.951957e-01, 9.023447e-01, 6.629159e-01, 1.311948e+00, 1.754544e+00, 1.545679e+00,
6.000000e-01	4.643023e-01, 2.140081e+00, 1.423782e+00, 2.367931e-01, 4.601795e-01, 6.067506e-01, 1.926615e+00, 1.142516e+00, 1.043901e+00, 1.193382e+00, 2.733794e-01, 1.863979e+00, 5.176947e-02, 1.024966e+00, 8.675722e-01, 8.646852e-01, 3.750623e-01, 1.281632e+00, 1.387292e+00, 1.314363e+00,
8.000000e-01	2.571628e-01, 1.712710e+00, 1.234329e+00, 2.816942e-01, 2.756504e-01, 5.011565e-01, 1.662842e+00, 8.742944e-01, 6.544499e-01, 9.162937e-01, 1.950908e-01, 1.891043e+00, 2.861700e-02, 1.081068e+00, 6.551531e-01, 1.103616e+00, 2.700362e-01, 1.210573e+00, 1.179919e+00, 1.058688e+00,
1.000000e+00	1.448022e-01, 1.721285e+00, 8.297192e-01, 4.321186e-01, 1.698927e-01, 3.072127e-01, 1.925118e+00, 6.523968e-01, 5.006909e-01, 1.161659e+00, 1.594815e-01, 1.688281e+00, 3.369752e-02, 1.293141e+00, 6.778671e-01, 1.291652e+00, 1.599707e-01, 8.233318e-01, 9.384720e-01, 8.901122e-01,
1.200000e+00	1.571940e-01, 1.461840e+00, 6.882340e-01, 6.135696e-01, 1.150053e-01, 2.680227e-01, 1.659707e+00, 4.856546e-01, 3.553827e-01, 1.020744e+00, 7.596357e-02, 1.762392e+00, 4.802232e-02, 1.187020e+00, 6.137490e-01, 1.107817e+00, 1.499086e-01, 5.633812e-01, 7.684240e-01, 5.758861e-01,
1.400000e+00	3.015519e-01, 9.440755e-01, 3.235929e-01, 9.780002e-01, 7.882980e-02, 1.516680e-01, 1.497101e+00, 3.321596e-01, 2.416283e-01, 1.364756e+00, 4.666263e-02, 2.078174e+00, 5.929541e-02, 1.457829e+00, 5.806064e-01, 1.117753e+00, 2.226712e-01, 4.162398e-01, 6.371610e-01, 4.030736e-01,
1.600000e+00	5.287874e-01, 7.458740e-01, 3.240020e-01, 8.838227e-01, 6.429567e-02, 1.657354e-01, 1.428045e+00, 2.194357e-01, 2.129338e-01, 1.332884e+00, 4.304184e-02, 1.667108e+00, 7.552569e-02, 1.578841e+00, 4.143813e-01, 9.907400e-01, 4.738418e-01, 3.080840e-01, 4.248707e-01, 2.839135e-01,
1.800000e+00	5.572875e-01, 6.323723e-01, 2.113467e-01, 8.886835e-01, 8.223410e-02, 2.195255e-01, 1.555220e+00, 2.010474e-01, 1.546673e-01, 1.329059e+00, 3.188670e-02, 1.941662e+00, 8.363190e-02, 1.426583e+00, 3.997983e-01, 5.934556e-01, 7.597227e-01, 2.698033e-01, 2.637257e-01, 2.092589e-01,
2.000000e+00	7.569152e-01, 4.384546e-01, 1.138606e-01, 1.086044e+00, 1.934946e-01, 2.447803e-01, 1.407026e+00, 2.086462e-01, 1.523975e-01, 1.303875e+00, 2.915206e-02, 2.125769e+00, 6.331214e-02, 1.675366e+00, 3.273277e-01, 4.103919e-01, 8.581522e-01, 2.128366e-01, 2.468184e-01, 1.672618e-01,
0.000000e+00	2.022196e-01, 2.630303e-01, 1.345455e+00, 1.607351e+00, 1.446423e+00, 9.728482e-01, 1.329117e+00, 2.087707e+00, 5.254408e-01, 5.006312e-01, 1.689392e-01, 1.205360e+00, 1.447617e+00, 8.512678e-01, 3.184685e+00, 1.952466e+00, 6.504836e-01, 2.484278e+00, 3.190918e-01, 1.691483e-01,
2.000000e-01	4.176556e-01, 5.434175e-01, 1.246405e+00, 1.087076e+00, 9.719055e-01, 5.801062e-01, 1.362033e+00, 1.398997e+00, 4.006782e-01, 4.225983e-01, 1.514530e-01, 1.493846e+00, 9.336254e-01, 7.178999e-01, 2.061477e+00, 1.493405e+00, 9.012353e-01, 2.146561e+00, 3.539705e-01, 3.487799e-01,
4.000000e-01	4.708064e-01, 6.486634e-01, 1.493047e+00, 7.030392e-01, 8.629350e-01, 3.170481e-01, 1.355818e+00, 1.594365e+00, 3.471620e-01, 2.726877e-01, 8.462331e-02, 1.272657e+00, 6.231254e-01, 7.581096e-01, 1.515541e+00, 1.195002e+00, 9.578164e-01, 2.083472e+00, 2.477064e-01, 5.022067e-01,
6.000000e-01	2.987787e-01, 7.907549e-01, 8.654560e-01, 5.925917e-01, 7.413668e-01, 2.308800e-01, 1.270888e+00, 1.447779e+00, 1.811711e-01, 2.275698e-01, 9.043699e-02, 1.457670e+00, 5.807423e-01, 7.348326e-01, 1.407787e+00, 9.258617e-01, 1.037465e+00, 1.082139e+00, 1.663873e-01, 4.997383e-01,
8.000000e-01	2.033985e-01, 6.950658e-01, 8.684642e-01, 7.949677e-01, 7.115201e-01, 2.741644e-01, 1.570609e+00, 1.060855e+00, 1.431447e-01, 2.081948e-01, 6.014399e-02, 1.727808e+00, 4.111957e-01, 5.710506e-01, 1.034264e+00, 6.264479e-01, 1.030628e+00, 9.889892e-01, 1.588562e-01, 5.867911e-01,
1.000000e+00	1.853726e-01, 7.026452e-01, 8.125911e-01, 8.081817e-01, 6.633585e-01, 3.138646e-01, 1.477432e+00, 1.113779e+00, 1.175294e-01, 3.932575e-01, 5.225188e-02, 1.617358e+00, 3.412265e-01, 4.567715e-01, 6.391466e-01, 4.892324e-01, 1.066585e+00, 6.463601e-01, 1.167635e-01, 4.749607e-01,
1.200000e+00	3.948809e-01, 5.699640e-01, 4.723444e-01, 1.129442e+00, 6.962219e-01, 2.990091e-01, 1.637872e+00, 1.217024e+00, 8.767334e-02, 7.169438e-01, 4.141288e-02, 1.686871e+00, 3.061428e-01, 3.486478e-01, 4.146093e-01, 3.397395e-01, 1.101323e+00, 5.562757e-01, 9.687674e-02, 3.439322e-01,
1.400000e+00	5.270794e-01, 4.127526e-01, 3.996628e-01, 1.022594e+00, 7.671856e-01, 3.253155e-01, 1.405927e+00, 1.192468e+00, 6.903782e-02, 8.141964e-01, 3.112955e-02, 1.750364e+00, 1.841760e-01, 3.400149e-01, 3.131252e-01, 2.727822e-01, 1.205781e+00, 4.378172e-01, 8.366653e-02, 3.164812e-01,
1.600000e+00	6.650156e-01, 3.465737e-01, 2.326840e-01, 1.061944e+00, 6.046045e-01, 3.460385e-01, 1.505252e+00, 1.456090e+00, 7.946720e-02, 8.817737e-01, 3.174921e-02, 1.839078e+00, 1.065878e-01, 3.522201e-01, 2.440605e-01, 2.043107e-01, 1.306696e+00, 2.929273e-01, 5.747577e-02, 1.327750e-01,
1.800000e+00	8.910863e-01, 2.725783e-01, 1.794891e-01, 1.227268e+00, 8.118861e-01, 3.174782e-01, 1.348510e+00, 1.452790e+00, 1.035762e-01, 1.207067e+00, 2.813123e-02, 1.940901e+00, 8.957227e-02, 6.001643e-01, 1.600417e-01, 1.529518e-01, 1.302696e+00, 2.794543e-01, 5.227538e-02, 1.285121e-01,
2.000000e+00	7.618826e-01, 1.495306e-01, 1.205412e-01, 7.328801e-01, 8.727523e-01, 3.538548e-01, 1.423346e+00, 1.258554e+00, 1.187179e-01, 1.029605e+00, 2.816438e-02, 1.689500e+00, 7.815949e-02, 9.256593e-01, 1.134125e-01, 8.737945e-02, 1.560041e+00, 1.858784e-01, 3.939249e-02, 9.162253e-02,
0.000000e+00	1.371421e+00, 2.002312e+00, 7.233535e-01, 1.380042e+00, 1.059358e+00, 1.757395e+00, 1.133085e+00, 2.911323e+00, 4.288382e-02, 2.862887e+00, 1.085314e-01, 2.008802e+00, 1.712253e+00, 1.311505e+00, 6.814768e-01, 7.315100e-01, 1.046326e+00, 9.762999e-01, 2.796157e+00, 2.986041e+00,
2.000000e-01	1.257698e+00, 1.285584e+00, 7.309242e-01, 9.348240e-01, 8.673930e-01, 9.612490e-01, 1.413762e+00, 2.318490e+00, 3.910657e-01, 2.307575e+00, 9.683780e-02, 2.028234e+00, 9.023313e-01, 1.472189e+00, 5.084929e-01, 9.051380e-01, 9.687644e-01, 1.178372e+00, 2.035627e+00, 2.101827e+00,
4.000000e-01	9.387720e-01, 1.211622e+00, 7.872205e-01, 4.964491e-01, 7.249427e-01, 6.608908e-01, 1.344634e+00, 1.518734e+00, 4.756476e-01, 2.018423e+00, 9.746249e-02, 2.147333e+00, 4.607099e-01, 1.926248e+00, 4.156199e-01, 8.727754e-01, 5.820446e-01, 9.562181e-01, 1.516878e+00, 1.929016e+00,
6.000000e-01	1.076508e+00, 7.725382e-01, 5.808698e-01, 3.581586e-01, 4.160877e-01, 3.688513e-01, 1.517605e+00, 1.452601e+00, 5.339408e-01, 2.120699e+00, 6.913206e-02, 1.605702e+00, 2.843934e-01, 1.873131e+00, 3.550105e-01, 1.003040e+00, 5.870216e-01, 7.542099e-01, 1.290801e+00, 9.543360e-01,
8.000000e-01	9.932809e-01, 8.667271e-01, 4.861504e-01, 1.868351e-01, 2.944682e-01, 3.346283e-01, 1.423769e+00, 1.046437e+00, 5.925319e-01, 1.672634e+00, 6.684718e-02, 1.948884e+00, 1.386502e-01, 1.752002e+00, 3.028616e-01, 7.939698e-01, 7.037190e-01, 6.318241e-01, 8.229993e-01, 9.735047e-01,
1.000000e+00	9.825424e-01, 5.752908e-01, 4.014301e-01, 1.121762e-01, 3.114589e-01, 3.482055e-01, 1.475469e+00, 7.687798e-01, 5.773270e-01, 1.711192e+00, 4.774134e-02, 2.134051e+00, 8.432239e-02, 1.919196e+00, 2.526359e-01, 4.958853e-01, 8.019636e-01, 4.895074e-01, 8.132786e-01, 5.236134e-01,
1.200000e+00	9.170241e-01, 4.220640e-01, 2.200424e-01, 9.716239e-02, 3.987979e-01, 2.984051e-01, 1.465540e+00, 7.034087e-01, 5.030031e-01, 1.559236e+00, 5.033252e-02, 2.150774e+00, 5.334178e-02, 1.727046e+00, 1.962568e-01, 4.394833e-01, 9.877613e-01, 3.607697e-01, 6.406809e-01, 4.111670e-01,
1.400000e+00	7.491318e-01, 3.307405e-01, 1.375861e-01, 6.054812e-02, 4.735134e-01, 3.408600e-01, 1.294124e+00, 7.232729e-01, 4.854240e-01, 1.663928e+00, 3.457212e-02, 1.745048e+00, 4.198975e-02, 1.512078e+00, 1.201977e-01, 2.627484e-01, 1.005435e+00, 2.755062e-01, 4.866854e-01, 2.934510e-01,
1.600000e+00	9.893536e-01, 2.772537e-01, 8.363565e-02, 3.816619e-02, 6.771677e-01, 3.931330e-01, 1.464084e+00, 9.357537e-01, 5.114094e-01, 1.630413e+00, 3.421147e-02, 2.122598e+00, 3.167009e-02, 1.696768e+00, 6.848296e-02, 1.967782e-01, 1.076057e+00, 2.130457e-01, 3.896625e-01, 2.212522e-01,
1.800000e+00	8.236356e-01, 2.296989e-01, 6.451943e-02, 2.529387e-02, 6.736994e-01, 3.010727e-01, 1.603255e+00, 1.058850e+00, 4.606825e-01, 1.196409e+00, 3.297562e-02, 1.942618e+00, 2.527060e-02, 2.255967e+00, 5.434334e-02, 1.557869e-01, 1.166958e+00, 1.858837e-01, 3.478426e-01, 1.314346e-01,
2.000000e+00	7.551727e-01, 1.421400e-01, 4.337249e-02, 1.550468e-02, 7.343500e-01, 2.879433e-01, 1.457586e+00, 1.164416e+00, 4.767814e-01, 1.588952e+00, 2.674985e-02, 1.955823e+00, 1.828712e-02, 2.130088e+00, 3.441641e-02, 1.229713e-01, 1.141695e+00, 1.379198e-01, 2.966139e-01, 9.871355e-02,
0.000000e+00	8.921401e-01, 1.485476e+00, 1.229584e+00, 8.586806e-01, 4.576908e-01, 2.169071e-01, 6.076578e-01, 2.918063e+00, 2.149004e+00, 2.071191e+00, 4.637522e-03, 1.472194e+00, 6.927869e-02, 2.768201e-01, 1.391886e+00, 2.751518e+00, 1.379659e-01, 1.681095e+00, 1.093838e+00, 2.211769e+00,
2.000000e-01	6.524277e-01, 1.618491e+00, 1.228796e+00, 6.222483e-01, 3.118199e-01, 1.109528e-01, 9.118325e-01, 1.693391e+00, 1.530678e+00, 1.500451e+00, 1.743072e-01, 1.483548e+00, 2.414958e-01, 5.758875e-01, 1.341759e+00, 2.467518e+00, 1.001753e-01, 1.578234e+00, 8.769661e-01, 1.813506e+00,
4.000000e-01	5.789088e-01, 1.477435e+00, 1.023543e+00, 4.040277e-01, 1.846985e-01, 5.876753e-02, 1.122786e+00, 1.263154e+00, 9.498221e-01, 1.075771e+00, 2.123960e-01, 1.686396e+00, 3.312405e-01, 7.773912e-01, 1.221563e+00, 2.404644e+00, 8.208834e-02, 1.037093e+00, 7.361993e-01, 1.351531e+00,
6.000000e-01	3.894660e-01, 1.148565e+00, 7.788373e-01, 3.031036e-01, 9.875463e-02, 3.370299e-02, 1.195998e+00, 1.051880e+00, 6.804392e-01, 1.169178e+00, 2.046089e-01, 1.908292e+00, 3.852390e-01, 1.108233e+00, 1.131896e+00, 1.688403e+00, 1.311437e-01, 7.555819e-01, 4.997292e-01, 9.895277e-01,
8.000000e-01	5.132104e-01, 9.898900e-01, 4.595507e-01, 5.451746e-01, 8.872590e-02, 2.269615e-02, 1.361839e+00, 7.428198e-01, 5.911599e-01, 1.265155e+00, 2.101967e-01, 1.981161e+00, 3.262615e-01, 1.089405e+00, 8.138585e-01, 1.338778e+00, 2.599982e-01, 4.009411e-01, 5.021940e-01, 7.281641e-01,
1.000000e+00	4.980313e-01, 6.872604e-01, 3.032212e-01, 7.322229e-01, 7.826000e-02, 2.994182e-02, 1.509140e+00, 5.937829e-01, 4.382075e-01, 1.234545e+00, 1.416650e-01, 1.825304e+00, 2.724437e-01, 1.200781e+00, 8.364394e-01, 1.075491e+00, 6.573615e-01, 3.960317e-01, 3.179531e-01, 4.824279e-01,
1.200000e+00	7.017521e-01, 6.001535e-01, 2.249629e-01, 8.132490e-01, 1.083810e-01, 9.818580e-02, 1.598300e+00, 3.806660e-01, 2.984643e-01, 1.198869e+00, 1.014970e-01, 1.876683e+00, 3.304118e-01, 1.435810e+00, 8.279977e-01, 7.511385e-01, 7.579230e-01, 3.234881e-01, 2.417336e-01, 3.686415e-01,
1.400000e+00	6.429719e-01, 4.108648e-01, 1.568444e-01, 7.781252e-01, 2.419577e-01, 1.823488e-01, 1.446689e+00, 4.297140e-01, 2.728538e-01, 1.514877e+00, 6.324832e-02, 1.894563e+00, 2.166839e-01, 1.211405e+00, 4.656622e-01, 5.808687e-01, 9.210629e-01, 2.818146e-01, 2.177201e-01, 2.568103e-01,
1.600000e+00	7.980742e-01, 2.668957e-01, 1.029866e-01, 8.610631e-01, 3.097987e-01, 2.303308e-01, 1.166652e+00, 5.487157e-01, 2.785426e-01, 1.301246e+00, 6.990479e-02, 1.783609e+00, 1.803534e-01, 1.804226e+00, 4.170395e-01, 4.461900e-01, 1.150458e+00, 2.061702e-01, 1.952908e-01, 2.000051e-01,
1.800000e+00	6.835826e-01, 2.650160e-01, 8.053641e-02, 5.959038e-01, 5.326942e-01, 2.344135e-01, 1.650044e+00, 5.021235e-01, 2.897142e-01, 1.537892e+00, 3.948560e-02, 1.886996e+00, 9.418283e-02, 1.796038e+00, 2.432866e-01, 3.214847e-01, 1.209233e+00, 1.656955e-01, 1.408263e-01, 1.576881e-01,
2.000000e+00	8.528422e-01, 1.730471e-01, 5.115873e-02, 3.773231e-01, 5.812893e-01, 3.321387e-01, 1.629509e+00, 8.636404e-01, 3.407001e-01, 1.399147e+00, 4.903553e-02, 1.938267e+00, 7.510345e-02, 2.108560e+00, 1.577829e-01, 1.941781e-01, 1.246348e+00, 1.067623e-01, 1.009418e-01, 9.379829e-02,
0.000000e+00	1.108605e+00, 2.645619e+00, 1.780884e+00, 1.498412e+00, 6.443433e-01, 2.683898e+00, 1.127888e+00, 2.369596e+00, 1.425291e+00, 4.411694e-01, 4.599169e-01, 1.632880e+00, 1.347281e+00, 4.638509e-01, 1.756054e+00, 2.453153e+00, 2.465981e+00, 8.446405e-01, 9.004124e-01, 2.728168e+00,
2.000000e-01	7.819456e-01, 2.091445e+00, 1.480791e+00, 1.113881e+00, 1.002418e+00, 9.383453e-01, 1.432646e+00, 2.276285e+00, 1.188675e+00, 3.378312e-01, 2.953834e-01, 1.472695e+00, 6.361280e-01, 2.670560e-01, 1.305716e+00, 1.898990e+00, 1.639157e+00, 1.306144e+00, 9.321154e-01, 1.862339e+00,
4.000000e-01	5.537723e-01, 2.471779e+00, 1.045346e+00, 7.474992e-01, 1.054924e+00, 7.303177e-01, 1.581534e+00, 2.061068e+00, 8.691821e-01, 2.663782e-01, 2.444068e-01, 1.666980e+00, 3.716179e-01, 2.588131e-01, 1.301794e+00, 2.117757e+00, 1.142397e+00, 1.133569e+00, 7.451747e-01, 1.704730e+00,
6.000000e-01	4.154322e-01, 1.777583e+00, 1.093283e+00, 6.575319e-01, 6.510917e-01, 4.682048e-01, 1.494841e+00, 1.518120e+00, 6.304061e-01, 2.785407e-01, 1.482984e-01, 1.789286e+00, 2.329951e-01, 2.161282e-01, 9.311023e-01, 2.024733e+00, 6.004021e-01, 7.911130e-01, 5.761960e-01, 1.069040e+00,
8.000000e-01	2.160704e-01, 1.586972e+00, 7.055165e-01, 8.521949e-01, 5.103476e-01, 2.540706e-01, 1.457270e+00, 1.143335e+00, 3.847969e-01, 3.094681e-01, 1.198375e-01, 1.541448e+00, 2.087651e-01, 1.785636e-01, 1.063675e+00, 1.875452e+00, 4.130699e-01, 7.258781e-01, 5.338053e-01, 9.706292e-01,
1.000000e+00	1.450035e-01, 1.214058e+00, 4.879375e-01, 1.024508e+00, 2.671684e-01, 1.181875e-01, 1.505559e+00, 8.446798e-01, 2.838582e-01, 3.957211e-01, 9.806992e-02, 2.140285e+00, 2.296794e-01, 1.387101e-01, 8.999027e-01, 1.522912e+00, 3.109554e-01, 5.023807e-01, 4.024104e-01, 5.282948e-01,
1.200000e+00	1.043169e-01, 7.833085e-01, 2.375207e-01, 1.084020e+00, 1.574155e-01, 8.145354e-02, 1.422528e+00, 6.249280e-01, 2.158437e-01, 4.604830e-01, 7.346203e-02, 2.120596e+00, 2.165268e-01, 1.145507e-01, 8.176137e-01, 1.458055e+00, 3.261019e-01, 3.964083e-01, 3.212735e-01, 4.774538e-01,
1.400000e+00	1.730388e-01, 7.489762e-01, 2.041889e-01, 1.300395e+00, 1.312562e-01, 6.323083e-02, 1.242492e+00, 4.308446e-01, 1.590865e-01, 6.661734e-01, 4.436605e-02, 2.313884e+00, 2.481222e-01, 9.916354e-02, 6.423223e-01, 1.101401e+00, 5.280385e-01, 2.607137e-01, 2.350908e-01, 2.522339e-01,
1.600000e+00	4.088220e-01, 5.784902e-01, 1.251212e-01, 1.238921e+00, 1.563236e-01, 1.239387e-01, 1.801132e+00, 2.906292e-01, 1.102400e-01, 7.976654e-01, 3.313797e-02, 2.193030e+00, 2.699718e-01, 1.326169e-01, 7.133098e-01, 8.446423e-01, 7.036312e-01, 2.157738e-01, 1.724734e-01, 2.157696e-01,
1.800000e+00	4.920950e-01, 4.362794e-01, 9.452333e-02, 1.307230e+00, 2.134462e-01, 1.964535e-01, 1.731490e+00, 3.033470e-01, 8.779765e-02, 9.180847e-01, 3.872060e-02, 1.979512e+00, 2.040950e-01, 2.770853e-01, 4.539572e-01, 6.411361e-01, 9.834235e-01, 1.578860e-01, 1.502401e-01, 1.510621e-01,
2.000000e+00	7.290028e-01, 3.270288e-01, 6.636533e-02, 1.425452e+00, 3.875946e-01, 2.277450e-01, 1.668553e+00, 5.074288e-01, 9.046162e-02, 9.843864e-01, 3.574074e-02, 1.911458e+00, 1.386262e-01, 4.738188e-01, 3.099796e-01, 4.481941e-01, 1.003407e+00, 1.297312e-01, 1.089870e-01, 1.057524e-01,
0.000000e+00	2.554722e+00, 2.326868e+00, 2.069388e+00, 7.082229e-02, 1.168495e+00, 2.246813e+00, 1.429593e+00, 2.817145e+00, 2.135738e+00, 3.166578e+00, 2.111714e+00, 1.592388e+00, 9.135745e-01, 5.097398e-01, 9.597341e-01, 9.038179e-01, 1.427617e+00, 1.625345e+00, 6.045659e-01, 2.478027e+00,
2.000000e-01	1.461582e+00, 2.317015e+00, 1.980196e+00, 5.124043e-02, 9.737443e-01, 1.324319e+00, 1.451606e+00, 2.212480e+00, 2.662207e+00, 1.916859e+00, 1.099354e+00, 1.392741e+00, 5.590345e-01, 1.087354e+00, 7.238955e-01, 9.740183e-01, 9.285402e-01, 1.550568e+00, 8.808302e-01, 1.816123e+00,
4.000000e-01	9.881312e-01, 2.098738e+00, 1.436141e+00, 3.020139e-02, 5.230286e-01, 7.237797e-01, 1.344476e+00, 1.482138e+00, 1.980751e+00, 1.842397e+00, 7.787981e-01, 1.079797e+00, 2.997320e-01, 1.125443e+00, 6.872678e-01, 1.239594e+00, 4.882257e-01, 1.625296e+00, 1.081086e+00, 1.530673e+00,
6.000000e-01	7.710044e-01, 1.613549e+00, 1.357789e+00, 2.217908e-02, 4.336084e-01, 4.110594e-01, 1.419536e+00, 1.217723e+00, 1.385496e+00, 1.978663e+00, 5.783170e-01, 1.285928e+00, 3.295395e-01, 1.276559e+00, 6.756365e-01, 9.596956e-01, 3.628848e-01, 1.125751e+00, 9.614550e-01, 1.228911e+00,
8.000000e-01	5.519515e-01, 1.564348e+00, 9.082791e-01, 4.339038e-02, 2.945973e-01, 2.437319e-01, 1.286802e+00, 7.263228e-01, 1.049103e+00, 1.776009e+00, 3.845185e-01, 1.347989e+00, 4.564498e-01, 1.634995e+00, 6.721404e-01, 1.117315e+00, 2.576053e-01, 7.524354e-01, 8.567110e-01, 1.243248e+00,
1.000000e+00	5.312430e-01, 1.269306e+00, 6.531171e-01, 9.546218e-02, 1.720474e-01, 1.300034e-01, 1.586895e+00, 4.543951e-01, 7.415299e-01, 1.470914e+00, 2.236192e-01, 1.564842e+00, 4.664832e-01, 1.413443e+00, 6.022726e-01, 1.411086e+00, 1.846466e-01, 6.654126e-01, 5.374660e-01, 8.106789e-01,
1.200000e+00	4.375760e-01, 8.313366e-01, 5.373398e-01, 2.043638e-01, 1.006608e-01, 1.048278e-01, 1.260862e+00, 3.982980e-01, 6.383622e-01, 1.611927e+00, 2.264996e-01, 1.536047e+00, 4.848090e-01, 1.437243e+00, 6.146980e-01, 1.184582e+00, 1.402123e-01, 4.799862e-01, 5.430579e-01, 5.485509e-01,
1.400000e+00	6.348962e-01, 8.518809e-01, 3.584966e-01, 2.210253e-01, 7.223506e-02, 1.184655e-01, 1.251965e+00, 3.041851e-01, 4.039850e-01, 1.560153e+00, 1.273239e-01, 1.593762e+00, 4.389332e-01, 1.838496e+00, 6.634363e-01, 8.864618e-01, 3.750649e-01, 3.571914e-01, 3.932837e-01, 3.471619e-01,
1.600000e+00	7.144512e-01, 7.834908e-01, 2.379102e-01, 3.997973e-01, 7.606497e-02, 1.635367e-01, 1.498100e+00, 1.795495e-01, 3.083960e-01, 1.482483e+00, 9.194597e-02, 1.778289e+00, 4.623698e-01, 1.885857e+00, 5.360141e-01, 7.243489e-01, 6.250342e-01, 2.965340e-01, 3.593479e-01, 2.455695e-01,
1.800000e+00	7.538239e-01, 5.426972e-01, 1.608583e-01, 5.151994e-01, 1.375346e-01, 2.219409e-01, 1.426249e+00, 2.341476e-01, 3.446156e-01, 1.656703e+00, 7.851972e-02, 1.839006e+00, 3.913201e-01, 1.839345e+00, 3.668822e-01, 5.880860e-01, 7.146042e-01, 2.123836e-01, 2.163531e-01, 2.275490e-01,
2.000000e+00	7.568626e-01, 4.558271e-01, 1.160337e-01, 4.410603e-01, 2.573352e-01, 2.656729e-01, 1.573853e+00, 2.648561e-01, 3.172095e-01, 1.474967e+00, 5.416995e-02, 1.580468e+00, 2.880200e-01, 2.055507e+00, 2.555285e-01, 5.280246e-01, 9.904025e-01, 1.619449e-01, 1.654635e-01, 1.082432e-01,
0.000000e+00	1.117857e-01, 4.568878e-01, 1.776008e+00, 1.063302e+00, 9.557926e-01, 1.897995e+00, 1.162750e+00, 6.907914e-01, 1.302791e+00, 2.612490e-01, 1.829727e-01, 1.002256e+00, 2.968885e+00, 2.114547e+00, 1.432963e+00, 3.329450e+00, 1.921616e+00, 2.935253e+00, 2.292299e-01, 1.718968e-02,
2.000000e-01	1.303154e-01, 8.160920e-01, 1.575031e+00, 6.170510e-01, 1.212356e+00, 9.187206e-01, 1.126895e+00, 1.166803e+00, 1.068812e+00, 2.077500e-01, 2.088759e-01, 1.086360e+00, 1.640480e+00, 1.645961e+00, 1.252501e+00, 2.224594e+00, 1.692699e+00, 2.772354e+00, 1.918684e-01, 2.708232e-01,
4.000000e-01	1.404885e-01, 8.566626e-01, 1.220624e+00, 3.842596e-01, 1.090018e+00, 6.201424e-01, 1.101719e+00, 1.475781e+00, 7.413431e-01, 1.428233e-01, 1.785732e-01, 1.418401e+00, 9.776005e-01, 1.318859e+00, 9.810536e-01, 1.725276e+00, 1.509364e+00, 2.216573e+00, 1.671414e-01, 3.945024e-01,
6.000000e-01	7.739016e-02, 9.670745e-01, 1.169394e+00, 2.759920e-01, 1.192433e+00, 3.024494e-01, 1.273717e+00, 1.321570e+00, 4.523117e-01, 1.885350e-01, 1.644277e-01, 1.590147e+00, 6.229430e-01, 1.075251e+00, 1.082243e+00, 1.392725e+00, 1.177643e+00, 1.452076e+00, 1.253455e-01, 5.760697e-01,
8.000000e-01	6.491611e-02, 1.071763e+00, 1.040651e+00, 1.576437e-01, 9.041559e-01, 2.073127e-01, 1.469647e+00, 1.350284e+00, 3.597997e-01, 4.353425e-01, 1.126628e-01, 1.430763e+00, 6.182426e-01, 8.025489e-01, 8.746283e-01, 1.052645e+00, 9.482780e-01, 1.330059e+00, 1.148907e-01, 6.243744e-01,
1.000000e+00	6.638494e-02, 1.068874e+00, 1.188427e+00, 3.825948e-01, 7.924980e-01, 1.829827e-01, 1.308087e+00, 8.901029e-01, 2.413803e-01, 6.335839e-01, 1.134145e-01, 1.726710e+00, 5.396513e-01, 7.112724e-01, 8.071521e-01, 1.011368e+00, 7.918513e-01, 9.728494e-01, 8.530597e-02, 6.110085e-01,
1.200000e+00	1.561811e-01, 7.659695e-01, 6.255726e-01, 6.479306e-01, 5.867590e-01, 1.741172e-01, 1.406403e+00, 7.588476e-01, 1.488897e-01, 7.415268e-01, 8.425400e-02, 2.082098e+00, 3.881540e-01, 6.057605e-01, 6.308955e-01, 8.027894e-01, 9.848793e-01, 7.946554e-01, 5.849262e-02, 4.249652e-01,
1.400000e+00	3.181187e-01, 7.724987e-01, 5.336526e-01, 8.438118e-01, 5.623051e-01, 1.955549e-01, 1.469836e+00, 7.351841e-01, 1.072225e-01, 1.013856e+00, 7.282762e-02, 1.750765e+00, 3.591601e-01, 6.105773e-01, 3.936055e-01, 6.669718e-01, 8.437495e-01, 5.749184e-01, 4.874246e-02, 3.861558e-01,
1.600000e+00	5.616005e-01, 5.868959e-01, 3.259054e-01, 1.059698e+00, 5.140373e-01, 2.834395e-01, 1.400593e+00, 7.868365e-01, 1.110079e-01, 1.219520e+00, 6.247018e-02, 1.571442e+00, 2.237085e-01, 7.028632e-01, 3.559327e-01, 4.943255e-01, 1.093209e+00, 3.082797e-01, 4.066200e-02, 2.045709e-01,
1.800000e+00	5.506691e-01, 4.452701e-01, 2.137561e-01, 1.220602e+00, 5.062754e-01, 2.674803e-01, 1.300998e+00, 9.665127e-01, 1.127349e-01, 1.027293e+00, 3.994254e-02, 1.816403e+00, 1.580549e-01, 9.211760e-01, 2.525840e-01, 3.216418e-01, 1.083549e+00, 2.494022e-01, 3.623686e-02, 1.642095e-01,
2.000000e+00	7.627309e-01, 3.489015e-01, 1.132714e-01, 1.000634e+00, 6.289324e-01, 3.093386e-01, 1.510207e+00, 9.098660e-01, 1.211378e-01, 1.063389e+00, 4.156510e-02, 2.086048e+00, 1.276651e-01, 1.027260e+00, 1.721189e-01, 2.359346e-01, 1.019671e+00, 2.032011e-01, 3.262874e-02, 1.018211e-01,
0.000000e+00	3.442239e+00, 1.837554e+00, 1.344267e-01, 2.688976e+00, 2.829542e-02, 1.187455e+00, 5.689771e-01, 2.566581e+00, 1.386781e+00, 2.426355e+00, 2.430441e+00, 1.012164e+00, 5.488188e-01, 2.315996e-01, 1.980795e+00, 1.326704e+00, 2.833391e+00, 2.396979e+00, 1.565031e+00, 2.332626e+00,
2.000000e-01	2.194129e+00, 1.518069e+00, 5.242391e-01, 1.379458e+00, 4.714256e-01, 8.544763e-01, 5.541608e-01, 2.603034e+00, 1.179031e+00, 1.903489e+00, 2.168709e+00, 8.084455e-01, 5.759860e-01, 5.593424e-01, 1.773956e+00, 1.422677e+00, 1.743486e+00, 2.018507e+00, 1.673473e+00, 1.860942e+00,
4.000000e-01	1.552082e+00, 1.092735e+00, 6.313482e-01, 8.387911e-01, 6.603739e-01, 4.750041e-01, 4.193286e-01, 2.232048e+00, 1.275079e+00, 1.240595e+00, 1.579326e+00, 6.776268e-01, 5.152683e-01, 8.899613e-01, 1.474419e+00, 1.374392e+00, 1.064469e+00, 1.683237e+00, 1.647804e+00, 1.606520e+00,
6.000000e-01	1.272387e+00, 9.117426e-01, 7.103116e-01, 6.009561e-01, 6.395908e-01, 2.621843e-01, 3.419374e-01, 1.557886e+00, 1.209914e+00, 1.085238e+00, 1.403294e+00, 5.924787e-01, 5.391426e-01, 1.235906e+00, 1.332914e+00, 1.340617e+00, 8.417170e-01, 1.144486e+00, 1.547674e+00, 1.353727e+00,
8.000000e-01	1.075297e+00, 8.981646e-01, 8.467306e-01, 3.918276e-01, 6.178294e-01, 2.340268e-01, 2.712429e-01, 1.569592e+00, 1.172760e+00, 8.005398e-01, 1.369029e+00, 6.546625e-01, 6.215053e-01, 9.189070e-01, 9.809110e-01, 1.026711e+00, 8.339169e-01, 1.152611e+00, 1.689674e+00, 1.046053e+00,
1.000000e+00	1.056194e+00, 6.822032e-01, 5.843673e-01, 2.868717e-01, 5.371510e-01, 2.626355e-01, 1.674583e-01, 1.371530e+00, 1.161008e+00, 1.037064e+00, 1.101960e+00, 5.955143e-01, 4.660235e-01, 9.791495e-01, 8.001169e-01, 7.840293e-01, 1.027879e+00, 8.767069e-01, 2.032270e+00, 1.057698e+00,
1.200000e+00	8.881600e-01, 6.085523e-01, 4.530352e-01, 2.125115e-01, 7.457608e-01, 2.389734e-01, 1.544137e-01, 1.241595e+00, 7.906692e-01, 1.128019e+00, 1.024773e+00, 6.895974e-01, 4.747117e-01, 1.090345e+00, 5.558367e-01, 5.175740e-01, 1.235071e+00, 6.032006e-01, 1.575464e+00, 7.620910e-01,
1.400000e+00	9.718176e-01, 4.003514e-01, 3.774912e-01, 2.067457e-01, 6.126468e-01, 2.914769e-01, 1.503346e-01, 1.084965e+00, 6.495860e-01, 1.073364e+00, 1.029372e+00, 8.297457e-01, 6.045405e-01, 1.097305e+00, 3.988975e-01, 3.364999e-01, 1.007253e+00, 4.541557e-01, 1.750086e+00, 4.516503e-01,
1.600000e+00	8.474460e-01, 3.649264e-01, 2.195195e-01, 1.218405e-01, 7.988425e-01, 2.893729e-01, 2.158439e-01, 1.114941e+00, 5.486683e-01, 1.070142e+00, 1.018268e+00, 8.327317e-01, 5.794238e-01, 1.209893e+00, 2.161971e-01, 2.756160e-01, 1.141346e+00, 3.208197e-01, 1.259033e+00, 2.827064e-01,
1.800000e+00	9.697768e-01, 2.287966e-01, 1.315358e-01, 7.918124e-02, 8.374843e-01, 3.719617e-01, 3.127184e-01, 1.321548e+00, 5.579273e-01, 1.435197e+00, 1.019934e+00, 9.011215e-01, 5.095760e-01, 1.539009e+00, 2.102514e-01, 2.093796e-01, 1.165293e+00, 2.476940e-01, 1.144438e+00, 2.122543e-01,
2.000000e+00	7.518855e-01, 2.068736e-01, 1.029879e-01, 4.301142e-02, 7.405965e-01, 2.977330e-01, 5.027497e-01, 1.580371e+00, 5.308870e-01, 1.013467e+00, 8.218189e-01, 1.120196e+00, 5.461676e-01, 1.421952e+00, 1.219601e-01, 1.633433e-01, 1.121636e+00, 2.380834e-01, 1.169969e+00, 1.830117e-01,
0.000000e+00	2.362464e+00, 1.854931e+00, 1.822140e+00, 9.129970e-01, 2.068507e+00, 1.684882e+00, 2.235807e+00, 1.324838e+00, 3.288519e+00, 1.559095e+00, 2.642681e+00, 2.232253e+00, 2.353694e-01, 1.914790e+00, 6.380410e-01, 7.484290e-01, 2.377867e+00, 4.560909e-01, 1.074821e+00, 3.233909e-01,
2.000000e-01	1.716544e+00, 1.560154e+00, 9.845315e-01, 4.355023e-01, 1.986142e+00, 1.167552e+00, 1.736195e+00, 1.600102e+00, 2.388192e+00, 1.413827e+00, 1.628065e+00, 2.026379e+00, 8.989340e-02, 2.104588e+00, 5.147609e-01, 9.602889e-01, 1.539451e+00, 6.943202e-01, 1.419491e+00, 2.230202e-01,
4.000000e-01	1.486621e+00, 1.251416e+00, 6.953876e-01, 3.628323e-01, 1.339724e+00, 7.986507e-01, 1.533344e+00, 1.681024e+00, 2.449928e+00, 1.336667e+00, 1.243432e+00, 1.647294e+00, 8.347174e-02, 1.763022e+00, 5.019097e-01, 1.221592e+00, 9.242882e-01, 7.780774e-01, 1.851661e+00, 2.546371e-01,
6.000000e-01	1.150356e+00, 9.187333e-01, 5.431255e-01, 2.117516e-01, 1.180717e+00, 4.409579e-01, 1.616286e+00, 1.210484e+00, 1.784678e+00, 1.555053e+00, 8.003043e-01, 1.298420e+00, 2.104859e-01, 1.854098e+00, 5.689809e-01, 9.896151e-01, 7.909535e-01, 4.454212e-01, 1.386536e+00, 1.902175e-01,
8.000000e-01	9.761556e-01, 8.106984e-01, 3.485256e-01, 1.188945e-01, 6.823181e-01, 3.694690e-01, 1.569483e+00, 9.993885e-01, 1.333270e+00, 1.283954e+00, 5.526989e-01, 1.382615e+00, 3.297558e-01, 2.060578e+00, 4.247477e-01, 9.685780e-01, 6.906718e-01, 4.573127e-01, 1.092379e+00, 1.856541e-01,
1.000000e+00	1.039893e+00, 6.222465e-01, 2.709744e-01, 9.125448e-02, 5.804732e-01, 3.232150e-01, 1.691572e+00, 8.502830e-01, 1.376357e+00, 1.654720e+00, 3.627046e-01, 1.304008e+00, 4.320916e-01, 1.938091e+00, 3.772988e-01, 7.113766e-01, 1.044193e+00, 4.671068e-01, 1.073541e+00, 1.063119e-01,
1.200000e+00	9.531820e-01, 4.315298e-01, 1.725661e-01, 5.771002e-02, 6.419263e-01, 3.348781e-01, 1.647751e+00, 7.484355e-01, 1.138815e+00, 1.474952e+00, 2.667903e-01, 1.661793e+00, 3.373560e-01, 1.977690e+00, 2.287483e-01, 4.612044e-01, 9.587975e-01, 3.061509e-01, 6.780955e-01, 7.247968e-02,
1.400000e+00	9.111237e-01, 3.579120e-01, 1.278558e-01, 3.609203e-02, 7.029820e-01, 3.390888e-01, 1.687631e+00, 7.032755e-01, 8.210218e-01, 1.443994e+00, 1.449131e-01, 1.724712e+00, 3.360802e-01, 2.013035e+00, 1.442676e-01, 2.945412e-01, 1.266493e+00, 2.397371e-01, 6.000255e-01, 6.412887e-02,
1.600000e+00	9.631390e-01, 2.534718e-01, 8.272769e-02, 2.526066e-02, 7.505320e-01, 3.050140e-01, 1.535728e+00, 1.050537e+00, 8.880987e-01, 1.583096e+00, 1.223554e-01, 1.791917e+00, 2.829943e-01, 2.034954e+00, 1.100203e-01, 2.058873e-01, 1.174719e+00, 2.057262e-01, 4.397336e-01, 4.172058e-02,
1.800000e+00	9.469306e-01, 1.730804e-01, 5.422167e-02, 1.282676e-02, 7.846068e-01, 3.226267e-01, 1.558611e+00, 1.117556e+00, 6.985237e-01, 1.415992e+00, 7.588237e-02, 2.033662e+00, 1.694649e-01, 2.248722e+00, 7.672309e-02, 1.802651e-01, 1.142006e+00, 1.307297e-01, 3.999006e-01, 2.886293e-02,
2.000000e+00	1.141601e+00, 1.928990e-01, 4.104240e-02, 7.212098e-03, 7.757491e-01, 3.525748e-01, 1.391708e+00, 1.335294e+00, 6.352706e-01, 1.397469e+00, 4.743766e-02, 1.565619e+00, 1.592180e-01, 1.959738e+00, 5.687197e-02, 1.488176e-01, 1.241855e+00, 1.155766e-01, 3.179865e-01, 2.010268e-02,
0.000000e+00	2.399578e+00, 8.198293e-01, 1.876089e+00, 2.599322e+00, 5.165975e-01, 1.222063e+00, 1.046691e+00, 9.610819e-01, 5.884716e-01, 2.191682e+00, 2.217784e+00, 1.974783e+00, 3.241022e-01, 1.559022e+00, 2.474341e+00, 2.363479e+00, 3.155380e+00, 2.901857e-01, 2.400485e+00, 1.063878e+00,
2.000000e-01	1.425139e+00, 1.144451e+00, 1.420466e+00, 1.402107e+00, 7.861645e-01, 6.001427e-01, 1.200398e+00, 1.101897e+00, 7.138435e-01, 1.406921e+00, 1.792418e+00, 2.142849e+00, 1.569494e-01, 1.755123e+00, 1.851721e+00, 1.795209e+00, 1.515210e+00, 3.350382e-01, 2.837500e+00, 5.691465e-01,
4.000000e-01	1.065038e+00, 1.205018e+00, 9.451827e-01, 9.201369e-01, 9.293960e-01, 2.987107e-01, 1.221364e+00, 1.252209e+00, 9.245942e-01, 9.610815e-01, 1.400472e+00, 1.489724e+00, 2.226717e-01, 1.709423e+00, 1.600552e+00, 1.397753e+00, 1.138035e+00, 2.965445e-01, 2.616325e+00, 5.682167e-01,
6.000000e-01	7.923241e-01, 7.823398e-01, 4.912511e-01, 4.995728e-01, 7.638312e-01, 1.960613e-01, 1.387892e+00, 1.208136e+00, 9.366141e-01, 8.515764e-01, 6.367536e-01, 1.168627e+00, 4.109804e-01, 1.541731e+00, 1.211798e+00, 1.440481e+00, 9.000479e-01, 2.503335e-01, 2.149752e+00, 3.135229e-01,
8.000000e-01	8.822390e-01, 7.507032e-01, 4.648968e-01, 3.156770e-01, 7.892667e-01, 1.814106e-01, 1.419935e+00, 8.213512e-01, 7.280724e-01, 1.006465e+00, 6.188999e-01, 1.145513e+00, 5.126875e-01, 1.276746e+00, 1.129179e+00, 9.885023e-01, 1.083673e+00, 2.137710e-01, 2.105937e+00, 2.664391e-01,
1.000000e+00	7.059492e-01, 5.955508e-01, 2.734920e-01, 2.408272e-01, 8.579627e-01, 1.900077e-01, 1.557845e+00, 1.196120e+00, 4.672172e-01, 9.941106e-01, 4.288412e-01, 1.416613e+00, 4.768556e-01, 1.117897e+00, 6.831549e-01, 8.009812e-01, 1.197392e+00, 1.477261e-01, 1.320251e+00, 2.033630e-01,
1.200000e+00	8.419394e-01, 4.959325e-01, 1.768043e-01, 1.734430e-01, 7.399154e-01, 2.452539e-01, 1.552030e+00, 1.154641e+00, 5.305211e-01, 1.028848e+00, 3.199318e-01, 1.593239e+00, 4.677321e-01, 1.651977e+00, 6.414787e-01, 4.768825e-01, 1.163626e+00, 9.096791e-02, 1.406870e+00, 1.182431e-01,
1.400000e+00	8.836181e-01, 2.980133e-01, 1.087196e-01, 1.012082e-01, 7.906793e-01, 2.660447e-01, 1.683588e+00, 1.149331e+00, 5.387208e-01, 1.172499e+00, 1.774527e-01, 1.668975e+00, 3.952525e-01, 1.528659e+00, 3.787910e-01, 4.279057e-01, 9.673045e-01, 9.124254e-02, 9.655895e-01, 8.476830e-02,
1.600000e+00	9.162160e-01, 2.722181e-01, 7.542574e-02, 5.654576e-02, 8.683283e-01, 3.395731e-01, 1.589730e+00, 1.232446e+00, 5.536923e-01, 1.114357e+00, 1.366666e-01, 1.609899e+00, 3.184136e-01, 1.406583e+00, 2.761026e-01, 3.290256e-01, 1.115681e+00, 7.234337e-02, 8.256949e-01, 6.337824e-02,
1.800000e+00	7.764422e-01, 1.842379e-01, 5.624702e-02, 3.671173e-02, 8.303881e-01, 3.285628e-01, 1.389586e+00, 1.271734e+00, 4.034030e-01, 1.401197e+00, 9.884383e-02, 1.448190e+00, 2.572916e-01, 1.726108e+00, 1.814319e-01, 2.019550e-01, 1.394471e+00, 6.444217e-02, 4.937097e-01, 4.126277e-02,
2.000000e+00	9.740113e-01, 1.576263e-01, 3.853833e-02, 2.494398e-02, 8.139769e-01, 3.501001e-01, 1.532355e+00, 1.071511e+00, 3.740226e-01, 1.528897e+00, 8.558863e-02, 1.820658e+00, 1.612773e-01, 1.776314e+00, 1.406748e-01, 1.337538e-01, 1.269012e+00, 5.728545e-02, 4.297225e-01, 3.038344e-02,
0.000000e+00	9.423584e-02, 2.319107e+00, 2.226100e+00, 1.986727e+00, 1.458468e+00, 7.007760e-01, 2.468646e+00, 1.190337e+00, 6.062637e-01, 1.485214e+00, 1.310386e+00, 2.484945e+00, 4.722525e-01, 2.773893e+00, 3.940430e-01, 3.403560e-01, 1.686102e+00, 1.715377e+00, 2.092804e+00, 1.652352e+00,
2.000000e-01	6.193071e-02, 1.960837e+00, 1.612841e+00, 1.348189e+00, 1.385367e+00, 4.788655e-01, 2.524347e+00, 1.261481e+00, 4.732618e-01, 1.303564e+00, 7.301115e-01, 1.952272e+00, 2.486040e-01, 2.014500e+00, 2.901246e-01, 6.329951e-01, 1.337556e+00, 1.158601e+00, 2.254604e+00, 1.499967e+00,
4.000000e-01	3.612380e-02, 2.107413e+00, 1.311109e+00, 8.635592e-01, 8.201377e-01, 3.869037e-01, 2.169222e+00, 9.173826e-01, 2.975789e-01, 9.574785e-01, 4.547717e-01, 1.901878e+00, 1.443437e-01, 2.673110e+00, 1.849910e-01, 9.018676e-01, 6.487181e-01, 9.594911e-01, 1.764932e+00, 1.164065e+00,
6.000000e-01	2.605538e-02, 1.589485e+00, 1.034066e+00, 4.697088e-01, 6.964326e-01, 3.456210e-01, 1.674402e+00, 7.794360e-01, 2.226399e-01, 1.068144e+00, 3.261209e-01, 2.132680e+00, 8.035546e-02, 2.607640e+00, 1.755818e-01, 8.660572e-01, 4.165271e-01, 7.782996e-01, 1.416166e+00, 8.912615e-01,
8.000000e-01	4.726448e-02, 1.576957e+00, 4.844537e-01, 2.438427e-01, 4.959637e-01, 2.596969e-01, 1.829838e+00, 5.369728e-01, 1.330332e-01, 1.586508e+00, 2.671147e-01, 1.720435e+00, 7.281229e-02, 2.298186e+00, 2.591657e-01, 1.329915e+00, 2.921819e-01, 5.100010e-01, 1.142223e+00, 6.672909e-01,
1.000000e+00	2.146060e-01, 1.163671e+00, 4.084914e-01, 1.864597e-01, 2.524397e-01, 1.772692e-01, 1.640707e+00, 4.666915e-01, 1.233601e-01, 1.004830e+00, 1.459466e-01, 2.001461e+00, 7.262351e-02, 2.312769e+00, 3.445649e-01, 8.200009e-01, 2.808299e-01, 4.223208e-01, 7.085476e-01, 4.707115e-01,
1.200000e+00	4.282702e-01, 6.992212e-01, 3.159900e-01, 1.243490e-01, 1.988251e-01, 1.887387e-01, 1.449886e+00, 2.887720e-01, 7.547209e-02, 1.330511e+00, 8.765394e-02, 1.799141e+00, 8.180205e-02, 2.501319e+00, 3.784835e-01, 8.902800e-01, 4.095008e-01, 2.958580e-01, 6.967540e-01, 3.768360e-01,
1.400000e+00	6.021137e-01, 6.220159e-01, 1.633627e-01, 1.050355e-01, 1.704927e-01, 2.025988e-01, 1.744732e+00, 2.451607e-01, 6.682626e-02, 1.338142e+00, 6.358307e-02, 1.640516e+00, 6.533731e-02, 2.206975e+00, 2.617468e-01, 7.864396e-01, 6.839448e-01, 2.479437e-01, 5.631416e-01, 2.138807e-01,
1.600000e+00	5.741452e-01, 4.105751e-01, 1.056806e-01, 1.405569e-01, 2.568583e-01, 2.199834e-01, 1.829912e+00, 2.182648e-01, 6.185726e-02, 1.576083e+00, 5.704693e-02, 2.213612e+00, 5.925619e-02, 2.198041e+00, 1.981095e-01, 5.650760e-01, 9.258986e-01, 1.728718e-01, 4.097165e-01, 1.673226e-01,
1.800000e+00	8.097038e-01, 3.762561e-01, 7.548105e-02, 1.434156e-01, 3.092853e-01, 3.051095e-01, 1.578079e+00, 3.353789e-01, 1.182930e-01, 1.348953e+00, 4.022945e-02, 2.129105e+00, 4.372060e-02, 2.333840e+00, 1.383714e-01, 4.117437e-01, 9.497564e-01, 1.292522e-01, 3.454129e-01, 1.078575e-01,
2.000000e+00	7.590232e-01, 3.090242e-01, 5.048726e-02, 7.480348e-02, 3.999146e-01, 2.403924e-01, 1.708794e+00, 5.066296e-01, 1.825182e-01, 1.286979e+00, 3.388134e-02, 2.050250e+00, 3.809055e-02, 2.500919e+00, 8.777021e-02, 1.958489e-01, 1.013778e+00, 1.237744e-01, 2.715913e-01, 8.057452e-02,
0.000000e+00	1.270611e+00, 3.366109e+00, 1.877405e+00, 2.577889e+00, 2.699242e+00, 3.434483e-01, 1.987586e+00, 1.875763e+00, 1.396628e+00, 1.598450e+00, 2.105173e+00, 8.916977e-01, 7.710494e-01, 2.434912e+00, 2.363300e+00, 2.772004e+00, 2.880688e+00, 3.546947e+00, 1.896525e+00, 7.282615e-01,
2.000000e-01	8.521380e-01, 2.316520e+00, 1.511113e+00, 1.950285e+00, 2.381271e+00, 1.642719e-01, 9.985313e-01, 1.748305e+00, 1.259420e+00, 1.083948e+00, 1.124979e+00, 8.407365e-01, 7.810489e-01, 2.176884e+00, 1.883363e+00, 2.412020e+00, 1.528929e+00, 2.609715e+00, 1.969810e+00, 7.122994e-01,
4.000000e-01	6.168222e-01, 2.279604e+00, 1.169969e+00, 1.084760e+00, 1.658846e+00, 1.142225e-01, 7.582169e-01, 2.141179e+00, 1.093957e+00, 9.325584e-01, 1.091682e+00, 7.071057e-01, 7.353135e-01, 1.691278e+00, 1.507763e+00, 2.012055e+00, 1.154502e+00, 1.666930e+00, 1.811443e+00, 8.133635e-01,
6.000000e-01	4.206467e-01, 1.752129e+00, 1.426895e+00, 6.797164e-01, 1.187338e+00, 6.282630e-02, 5.974981e-01, 1.770764e+00, 6.829353e-01, 6.802927e-01, 7.857929e-01, 7.468642e-01, 6.998321e-01, 1.483372e+00, 1.254392e+00, 1.923164e+00, 7.726043e-01, 1.296472e+00, 1.742194e+00, 6.895886e-01,
8.000000e-01	2.165218e-01, 1.609536e+00, 1.112261e+00, 3.739903e-01, 7.414792e-01, 3.365871e-02, 5.459165e-01, 1.348011e+00, 4.428277e-01, 4.687543e-01, 7.380059e-01, 1.026291e+00, 5.943743e-01, 1.247145e+00, 1.013825e+00, 1.762658e+00, 4.549451e-01, 9.981951e-01, 1.446108e+00, 6.931649e-01,
1.000000e+00	1.354814e-01, 1.732003e+00, 7.659410e-01, 4.406504e-01, 5.486703e-01, 2.216303e-02, 6.593103e-01, 7.836400e-01, 3.273298e-01, 6.929012e-01, 7.301236e-01, 8.705866e-01, 6.297030e-01, 9.653801e-01, 1.047020e+00, 1.567314e+00, 2.553261e-01, 7.843393e-01, 1.167952e+00, 5.673906e-01,
1.200000e+00	1.078615e-01, 1.119767e+00, 5.234016e-01, 7.095494e-01, 3.007961e-01, 1.976920e-02, 7.595281e-01, 5.439692e-01, 2.519557e-01, 8.379644e-01, 9.091524e-01, 1.138366e+00, 5.138941e-01, 8.697008e-01, 7.985018e-01, 1.609991e+00, 2.278664e-01, 5.023060e-01, 1.124794e+00, 4.707967e-01,
1.400000e+00	1.988930e-01, 8.428498e-01, 3.217869e-01, 1.035231e+00, 2.007933e-01, 2.017742e-02, 6.970815e-01, 4.687259e-01, 1.635230e-01, 1.043089e+00, 6.058383e-01, 1.053152e+00, 5.860999e-01, 7.636976e-01, 8.894786e-01, 1.417691e+00, 3.077826e-01, 4.819556e-01, 1.032011e+00, 2.959438e-01,
1.600000e+00	3.949208e-01, 7.752212e-01, 2.083712e-01, 9.961570e-01, 1.694949e-01, 4.559655e-02, 1.044346e+00, 3.379976e-01, 1.097560e-01, 1.156338e+00, 7.345257e-01, 1.189306e+00, 5.335682e-01, 8.428491e-01, 7.511121e-01, 1.231360e+00, 5.878054e-01, 3.768116e-01, 8.819257e-01, 2.079537e-01,
1.800000e+00	4.037446e-01, 5.866121e-01, 1.703808e-01, 1.001838e+00, 1.835413e-01, 9.906624e-02, 1.107606e+00, 2.382908e-01, 1.055271e-01, 1.150595e+00, 5.415626e-01, 1.370981e+00, 5.994800e-01, 1.070761e+00, 6.671703e-01, 8.130231e-01, 7.643110e-01, 2.314367e-01, 7.085867e-01, 1.558617e-01,
2.000000e+00	7.617680e-01, 4.106894e-01, 1.085877e-01, 1.250190e+00, 2.223486e-01, 1.881288e-01, 1.071264e+00, 3.186503e-01, 8.624199e-02, 1.355605e+00, 3.668198e-01, 1.624161e+00, 6.424058e-01, 1.282682e+00, 4.821235e-01, 6.665423e-01, 9.133841e-01, 1.807461e-01, 6.016822e-01, 1.083471e-01,
0.000000e+00	1.059730e+00, 6.452624e-01, 2.569569e-01, 9.962812e-01, 4.297717e-01, 3.937672e-01, 1.256871e+00, 9.310285e-01, 2.415915e+00, 5.101822e-01, 2.091393e+00, 1.731841e+00, 4.643266e-01, 1.593724e+00, 1.937027e+00, 8.636686e-01, 2.792877e+00, 1.528600e+00, 2.714992e+00, 8.703300e-01,
2.000000e-01	8.146534e-01, 4.740868e-01, 5.062385e-01, 5.587646e-01, 6.788191e-01, 3.560630e-01, 1.305900e+00, 1.180479e+00, 1.683135e+00, 2.799939e-01, 1.883800e+00, 1.101982e+00, 3.596655e-01, 1.134252e+00, 1.389634e+00, 7.157872e-01, 2.563428e+00, 1.050213e+00, 2.767851e+00, 8.328363e-01,
4.000000e-01	7.252531e-01, 4.516403e-01, 5.100148e-01, 3.321656e-01, 9.847138e-01, 3.027089e-01, 1.126524e+00, 1.235315e+00, 1.261621e+00, 3.693384e-01, 1.214752e+00, 8.939932e-01, 4.264868e-01, 9.853612e-01, 9.095489e-01, 6.152580e-01, 1.431481e+00, 7.339831e-01, 2.560955e+00, 5.992356e-01,
6.000000e-01	7.723775e-01, 3.157177e-01, 3.967658e-01, 3.106002e-01, 7.928490e-01, 3.528831e-01, 1.097405e+00, 1.125663e+00, 1.115597e+00, 6.185973e-01, 7.518258e-01, 1.203235e+00, 4.054184e-01, 7.758188e-01, 7.882961e-01, 4.192564e-01, 1.633699e+00, 6.613703e-01, 2.400921e+00, 4.170641e-01,
8.000000e-01	7.794321e-01, 2.487727e-01, 3.119806e-01, 3.155971e-01, 1.077456e+00, 3.396580e-01, 1.289079e+00, 1.188867e+00, 6.443894e-01, 6.240507e-01, 7.735587e-01, 1.163029e+00, 4.889911e-01, 5.658738e-01, 4.107276e-01, 2.581738e-01, 1.725210e+00, 5.677415e-01, 1.849731e+00, 3.525284e-01,
1.000000e+00	8.123629e-01, 2.202097e-01, 2.033680e-01, 2.726074e-01, 1.183195e+00, 3.248239e-01, 1.158902e+00, 1.655098e+00, 7.242371e-01, 1.025054e+00, 4.609373e-01, 1.318433e+00, 5.472809e-01, 5.690912e-01, 3.769821e-01, 2.273103e-01, 1.412418e+00, 4.108020e-01, 1.619280e+00, 2.081114e-01,
1.200000e+00	1.009198e+00, 1.391345e-01, 1.273676e-01, 1.697771e-01, 1.019861e+00, 3.566957e-01, 1.153437e+00, 1.646984e+00, 5.669248e-01, 9.239092e-01, 2.954874e-01, 1.473704e+00, 5.545918e-01, 7.979090e-01, 3.056432e-01, 1.480166e-01, 1.260028e+00, 2.730507e-01, 9.972639e-01, 2.059502e-01,
1.400000e+00	8.868855e-01, 1.316865e-01, 1.067393e-01, 1.467087e-01, 1.308494e+00, 3.893322e-01, 1.391897e+00, 1.536863e+00, 4.592719e-01, 9.127371e-01, 2.036464e-01, 1.679026e+00, 4.240117e-01, 9.764117e-01, 1.841130e-01, 1.286138e-01, 1.410318e+00, 2.056232e-01, 9.335669e-01, 1.240206e-01,
1.600000e+00	9.435854e-01, 9.587824e-02, 6.731850e-02, 6.483571e-02, 9.707328e-01, 3.482280e-01, 1.311073e+00, 1.657266e+00, 3.921336e-01, 1.184324e+00, 1.763642e-01, 1.349563e+00, 4.009034e-01, 1.073170e+00, 1.252066e-01, 7.020714e-02, 1.175319e+00, 1.666838e-01, 7.124322e-01, 1.007553e-01,
1.800000e+00	9.935494e-01, 6.460380e-02, 4.385662e-02, 5.340685e-02, 1.070321e+00, 2.984928e-01, 1.479902e+00, 1.701946e+00, 3.635294e-01, 1.151231e+00, 1.279270e-01, 1.727686e+00, 2.665992e-01, 1.274776e+00, 7.852457e-02, 6.779205e-02, 1.253000e+00, 1.654704e-01, 5.552784e-01, 6.580060e-02,
2.000000e+00	9.304754e-01, 4.985903e-02, 3.284050e-02, 3.956668e-02, 1.063316e+00, 3.813176e-01, 1.284054e+00, 1.708490e+00, 4.369345e-01, 1.412997e+00, 1.084785e-01, 1.937172e+00, 2.230007e-01, 1.346243e+00, 5.611216e-02, 3.860569e-02, 1.236494e+00, 9.339025e-02, 3.807994e-01, 5.273295e-02,
0.000000e+00	2.755008e+00, 2.543573e+00, 1.885522e-01, 1.258531e+00, 1.375150e+00, 9.666020e-01, 1.884246e+00, 2.676037e+00, 2.106486e+00, 1.787473e-01, 2.230667e+00, 1.147268e+00, 1.364487e+00, 2.005721e+00, 1.415592e+00, 1.141584e+00, 4.474458e-01, 1.257094e+00, 1.515985e-01, 4.021742e-01,
2.000000e-01	1.631455e+00, 1.741627e+00, 5.058476e-01, 9.019664e-01, 8.270378e-01, 5.475560e-01, 1.541428e+00, 1.970027e+00, 1.978734e+00, 1.922619e-01, 1.269678e+00, 9.702078e-01, 1.220780e+00, 1.132947e+00, 8.435892e-01, 1.117436e+00, 3.043129e-01, 1.244806e+00, 5.013731e-01, 5.252438e-01,
4.000000e-01	1.235329e+00, 1.730897e+00, 4.304721e-01, 5.245491e-01, 5.362989e-01, 3.726682e-01, 1.065592e+00, 1.361029e+00, 1.670503e+00, 4.606657e-01, 8.854856e-01, 1.100165e+00, 9.166989e-01, 1.116763e+00, 1.007882e+00, 1.414676e+00, 1.741934e-01, 8.948242e-01, 6.696766e-01, 5.681112e-01,
6.000000e-01	8.738262e-01, 1.202863e+00, 3.597679e-01, 5.262844e-01, 2.618316e-01, 2.123283e-01, 1.004102e+00, 9.346080e-01, 1.212085e+00, 7.459103e-01, 5.333660e-01, 1.079895e+00, 8.655090e-01, 7.668502e-01, 9.306198e-01, 1.214503e+00, 1.884706e-01, 7.077177e-01, 6.228408e-01, 3.659900e-01,
8.000000e-01	6.673363e-01, 1.026663e+00, 2.640314e-01, 7.763551e-01, 2.669280e-01, 1.310827e-01, 1.213404e+00, 6.031496e-01, 1.209150e+00, 9.367079e-01, 5.288122e-01, 1.290985e+00, 7.706941e-01, 6.415130e-01, 8.534110e-01, 1.375412e+00, 2.582945e-01, 4.876696e-01, 4.524648e-01, 2.771539e-01,
1.000000e+00	6.685421e-01, 5.995609e-01, 2.084234e-01, 9.804172e-01, 1.458998e-01, 1.417349e-01, 1.322076e+00, 5.304739e-01, 7.417633e-01, 1.044256e+00, 3.259451e-01, 1.323795e+00, 5.724882e-01, 6.861009e-01, 6.598185e-01, 8.950673e-01, 6.480983e-01, 3.713901e-01, 4.345464e-01, 2.090982e-01,
1.200000e+00	6.891877e-01, 6.781712e-01, 1.307575e-01, 1.091239e+00, 1.434173e-01, 2.105764e-01, 1.264137e+00, 3.521154e-01, 5.574199e-01, 9.683234e-01, 2.421699e-01, 1.560472e+00, 5.569736e-01, 8.752766e-01, 5.238177e-01, 7.102369e-01, 8.537743e-01, 3.132184e-01, 3.261633e-01, 1.483256e-01,
1.400000e+00	7.074542e-01, 3.830030e-01, 9.483534e-02, 1.237214e+00, 2.416524e-01, 2.760536e-01, 1.361136e+00, 3.690208e-01, 5.092509e-01, 1.249916e+00, 2.330091e-01, 1.730649e+00, 4.758197e-01, 1.182574e+00, 3.680391e-01, 4.918739e-01, 9.096986e-01, 2.249057e-01, 2.414400e-01, 1.111215e-01,
1.600000e+00	7.682615e-01, 3.421925e-01, 6.095441e-02, 8.568755e-01, 3.027799e-01, 2.775997e-01, 1.307624e+00, 5.530217e-01, 4.274633e-01, 1.286154e+00, 1.537278e-01, 1.482065e+00, 5.164371e-01, 1.298934e+00, 2.618175e-01, 2.953383e-01, 8.019033e-01, 1.994076e-01, 2.036977e-01, 7.410967e-02,
1.800000e+00	8.886588e-01, 2.145522e-01, 4.388234e-02, 1.014185e+00, 4.593073e-01, 2.746349e-01, 1.587377e+00, 6.677261e-01, 3.479305e-01, 1.202646e+00, 1.117982e-01, 1.864271e+00, 3.055982e-01, 1.474962e+00, 1.386470e-01, 3.123607e-01, 1.329323e+00, 1.356176e-01, 1.390110e-01, 4.906285e-02,
2.000000e+00	8.973115e-01, 1.527203e-01, 2.878162e-02, 7.064073e-01, 6.098418e-01, 3.686286e-01, 1.807624e+00, 9.758238e-01, 4.338505e-01, 1.185791e+00, 8.232403e-02, 2.052064e+00, 1.994781e-01, 1.597214e+00, 1.232134e-01, 2.100225e-01, 1.239018e+00, 1.214391e-01, 1.212620e-01, 3.826756e-02,
0.000000e+00	2.076150e+00, 1.416565e+00, 6.134915e-01, 1.829872e+00, 3.146032e-01, 2.365900e-01, 1.638298e+00, 1.974984e+00, 6.112197e-01, 2.578455e-01, 2.564302e+00, 3.245379e+00, 2.681714e+00, 1.473621e+00, 2.812150e+00, 2.238495e+00, 3.266852e+00, 1.605849e-01, 2.113947e+00, 2.933235e+00,
2.000000e-01	1.503291e+00, 1.281100e+00, 4.364460e-01, 1.242606e+00, 6.147266e-01, 1.826014e-01, 1.525777e+00, 1.880258e+00, 8.966284e-01, 2.204864e-01, 2.166070e+00, 2.355913e+00, 1.407434e+00, 1.026650e+00, 2.154569e+00, 1.819592e+00, 1.777391e+00, 1.125044e-01, 2.075835e+00, 1.748788e+00,
4.000000e-01	6.486194e-01, 8.812689e-01, 2.798389e-01, 7.759088e-01, 7.759969e-01, 9.553784e-02, 1.564315e+00, 1.729591e+00, 8.530992e-01, 3.438094e-01, 1.182951e+00, 1.775190e+00, 9.453813e-01, 7.914590e-01, 1.783545e+00, 1.078103e+00, 1.396864e+00, 9.153993e-02, 1.871669e+00, 1.257655e+00,
6.000000e-01	6.352032e-01, 7.260937e-01, 1.621310e-01, 5.466086e-01, 7.756023e-01, 7.668023e-02, 1.172893e+00, 1.589171e+00, 5.940765e-01, 5.914354e-01, 7.500811e-01, 1.525116e+00, 6.689618e-01, 6.863426e-01, 1.721106e+00, 1.288697e+00, 1.286776e+00, 6.881698e-02, 1.788635e+00, 8.430809e-01,
8.000000e-01	6.887583e-01, 5.316489e-01, 1.073428e-01, 2.750146e-01, 1.075725e+00, 1.082599e-01, 1.861254e+00, 1.776885e+00, 4.643261e-01, 8.149681e-01, 5.739055e-01, 1.523179e+00, 6.043597e-01, 6.503618e-01, 1.240901e+00, 9.142904e-01, 1.389684e+00, 6.221521e-02, 1.738230e+00, 7.307953e-01,
1.000000e+00	7.702307e-01, 4.000582e-01, 7.877240e-02, 1.968072e-01, 8.164325e-01, 1.889946e-01, 1.572156e+00, 1.847623e+00, 3.955176e-01, 1.045238e+00, 3.839308e-01, 1.651295e+00, 5.448220e-01, 5.442691e-01, 8.434281e-01, 5.876474e-01, 1.471991e+00, 4.302730e-02, 1.197900e+00, 4.087144e-01,
1.200000e+00	8.265108e-01, 3.412706e-01, 5.324353e-02, 1.469352e-01, 1.100319e+00, 3.017335e-01, 1.591047e+00, 1.643197e+00, 3.599856e-01, 1.322535e+00, 2.318749e-01, 1.793622e+00, 3.757581e-01, 6.897599e-01, 5.212482e-01, 5.137875e-01, 1.269419e+00, 2.898076e-02, 9.492385e-01, 2.898757e-01,
1.400000e+00	7.249865e-01, 1.931485e-01, 3.122861e-02, 1.019737e-01, 8.670778e-01, 2.599220e-01, 1.196650e+00, 1.541272e+00, 3.745963e-01, 1.167659e+00, 1.830336e-01, 1.943137e+00, 2.764598e-01, 8.981610e-01, 3.451492e-01, 3.228698e-01, 1.096338e+00, 3.568724e-02, 7.775154e-01, 1.916138e-01,
1.600000e+00	9.114165e-01, 1.735278e-01, 2.440012e-02, 7.054504e-02, 1.042096e+00, 2.917943e-01, 1.843943e+00, 1.756788e+00, 3.779172e-01, 1.249572e+00, 1.127603e-01, 1.890223e+00, 2.130933e-01, 9.258820e-01, 2.963636e-01, 2.129265e-01, 1.236741e+00, 2.913024e-02, 5.500157e-01, 1.435144e-01,
1.800000e+00	8.700640e-01, 1.308656e-01, 1.301212e-02, 3.054204e-02, 9.079918e-01, 3.353717e-01, 1.535631e+00, 1.477907e+00, 3.778510e-01, 1.280628e+00, 8.217878e-02, 2.059648e+00, 1.277279e-01, 1.080669e+00, 1.757142e-01, 1.851154e-01, 1.151201e+00, 3.214196e-02, 4.089766e-01, 8.554323e-02,
2.000000e+00	9.587181e-01, 1.042935e-01, 1.382800e-02, 2.369726e-02, 8.490915e-01, 3.189990e-01, 1.320762e+00, 1.654588e+00, 4.196591e-01, 1.209983e+00, 6.989614e-02, 1.931080e+00, 1.021291e-01, 1.536735e+00, 1.230831e-01, 1.253068e-01, 9.755959e-01, 2.672339e-02, 4.628845e-01, 7.340885e-02,
0.000000e+00	4.537003e-01, 1.454317e+00, 1.609331e+00, 1.654862e+00, 1.412240e+00, 1.496664e+00, 2.158720e+00, 3.010430e+00, 8.505931e-01, 4.876896e-01, 2.251479e-01, 3.955279e-02, 5.038101e-01, 2.637601e+00, 1.716716e+00, 1.627987e+00, 1.810164e+00, 6.031452e-01, 1.126269e+00, 3.213314e+00,
2.000000e-01	2.392325e-01, 1.123298e+00, 8.989094e-01, 1.072819e+00, 1.583732e+00, 8.240657e-01, 1.413621e+00, 1.943112e+00, 5.313974e-01, 3.178841e-01, 1.057887e-01, 4.478118e-01, 4.766220e-01, 2.046052e+00, 1.390469e+00, 1.384472e+00, 1.478146e+00, 6.460805e-01, 9.752141e-01, 1.794579e+00,
4.000000e-01	1.763824e-01, 1.211581e+00, 6.099235e-01, 6.613243e-01, 1.328156e+00, 5.237356e-01, 1.325690e+00, 2.025434e+00, 4.018615e-01, 3.262157e-01, 1.452654e-01, 8.569096e-01, 5.617484e-01, 1.872818e+00, 1.138881e+00, 1.332276e+00, 9.004519e-01, 6.718355e-01, 7.493026e-01, 1.509096e+00,
6.000000e-01	1.301462e-01, 9.761183e-01, 4.326036e-01, 3.897530e-01, 7.673460e-01, 2.971161e-01, 7.650150e-01, 1.532923e+00, 2.633183e-01, 6.634838e-01, 2.557248e-01, 1.091213e+00, 5.735193e-01, 1.319139e+00, 1.057315e+00, 1.184252e+00, 7.442971e-01, 4.913104e-01, 7.085118e-01, 9.530605e-01,
8.000000e-01	2.816157e-01, 7.924319e-01, 3.127298e-01, 2.218958e-01, 6.547140e-01, 2.408085e-01, 1.007345e+00, 1.233653e+00, 1.708999e-01, 1.010794e+00, 4.129161e-01, 1.399113e+00, 5.403697e-01, 1.243288e+00, 9.164054e-01, 1.047697e+00, 8.934190e-01, 3.746428e-01, 3.972303e-01, 7.568070e-01,
1.000000e+00	4.158386e-01, 5.032725e-01, 2.200735e-01, 2.077831e-01, 5.925126e-01, 2.934291e-01, 1.035930e+00, 1.033329e+00, 1.490222e-01, 7.617059e-01, 4.021416e-01, 1.421544e+00, 6.185110e-01, 1.189584e+00, 6.651449e-01, 6.788088e-01, 1.119859e+00, 2.999654e-01, 4.076489e-01, 5.232469e-01,
1.200000e+00	7.120427e-01, 4.547629e-01, 1.439238e-01, 2.553498e-01, 6.847780e-01, 2.663961e-01, 1.066515e+00, 9.669585e-01, 1.238053e-01, 9.293363e-01, 3.328488e-01, 1.496039e+00, 5.751787e-01, 1.324314e+00, 4.298403e-01, 5.666467e-01, 1.210518e+00, 2.595196e-01, 2.951442e-01, 3.608743e-01,
1.400000e+00	7.546093e-01, 3.337229e-01, 9.719171e-02, 2.021803e-01, 7.662037e-01, 3.152152e-01, 1.230142e+00, 1.195651e+00, 1.224243e-01, 1.106220e+00, 2.680325e-01, 1.682102e+00, 5.375793e-01, 1.235706e+00, 3.126917e-01, 3.399187e-01, 1.041569e+00, 1.885657e-01, 2.791374e-01, 2.613156e-01,
1.600000e+00	8.828570e-01, 2.662405e-01, 7.686989e-02, 1.331716e-01, 7.685583e-01, 3.287044e-01, 1.128959e+00, 1.052123e+00, 1.279684e-01, 1.293854e+00, 2.052395e-01, 1.800697e+00, 4.421867e-01, 1.288267e+00, 1.778399e-01, 2.510958e-01, 1.122294e+00, 1.413306e-01, 1.932717e-01, 1.741266e-01,
1.800000e+00	7.605317e-01, 1.988572e-01, 4.177411e-02, 7.001580e-02, 6.436019e-01, 2.886150e-01, 1.636151e+00, 1.292196e+00, 1.736279e-01, 1.360415e+00, 1.406279e-01, 1.858565e+00, 3.009840e-01, 1.764515e+00, 1.338891e-01, 2.177439e-01, 9.851425e-01, 1.048973e-01, 1.327005e-01, 1.127963e-01,
2.000000e+00	6.514842e-01, 1.514609e-01, 2.821086e-02, 5.161994e-02, 8.056457e-01, 3.289463e-01, 1.526547e+00, 1.245880e+00, 2.128806e-01, 1.379722e+00, 1.075478e-01, 1.740230e+00, 2.436451e-01, 1.470772e+00, 1.039685e-01, 1.630430e-01, 1.245917e+00, 9.852119e-02, 1.227058e-01, 6.757474e-02,
0.000000e+00	1.712166e+00, 2.085243e-01, 1.255645e+00, 2.614143e+00, 2.063336e+00, 1.310835e+00, 7.778915e-01, 1.887163e+00, 3.121251e-01, 1.169072e+00, 1.623112e+00, 5.788500e-01, 1.117569e+00, 6.148423e-01, 6.487971e-01, 2.234802e+00, 2.424498e+00, 2.894664e+00, 3.555667e-01, 1.734839e+00,
2.000000e-01	1.218300e+00, 4.253242e-01, 1.229395e+00, 1.491616e+00, 2.076771e+00, 5.211890e-01, 4.007666e-01, 1.754821e+00, 5.852941e-01, 8.073711e-01, 1.418476e+00, 5.800298e-01, 8.166479e-01, 6.622139e-01, 6.814865e-01, 2.114649e+00, 1.601983e+00, 2.241693e+00, 7.304410e-01, 1.550925e+00,
4.000000e-01	1.130540e+00, 5.674295e-01, 1.268480e+00, 1.098820e+00, 1.694248e+00, 3.389542e-01, 3.313630e-01, 1.882710e+00, 8.465325e-01, 6.133598e-01, 1.213716e+00, 6.110477e-01, 7.542704e-01, 6.656230e-01, 7.713102e-01, 1.470857e+00, 1.696242e+00, 1.804019e+00, 8.904622e-01, 9.658029e-01,
6.000000e-01	1.011335e+00, 8.233762e-01, 1.212972e+00, 6.131395e-01, 1.345726e+00, 2.350638e-01, 2.495435e-01, 1.870746e+00, 8.098440e-01, 5.183194e-01, 1.029401e+00, 5.564672e-01, 5.102902e-01, 3.545454e-01, 8.001991e-01, 1.128648e+00, 1.184528e+00, 1.419576e+00, 9.898866e-01, 8.716981e-01,
8.000000e-01	8.516917e-01, 8.429791e-01, 8.914826e-01, 5.258686e-01, 1.574110e+00, 2.571921e-01, 1.889809e-01, 1.927779e+00, 6.852994e-01, 7.998675e-01, 8.541913e-01, 7.307664e-01, 6.555475e-01, 3.698941e-01, 5.591121e-01, 9.130237e-01, 1.031329e+00, 1.074125e+00, 1.271284e+00, 8.802071e-01,
1.000000e+00	6.733992e-01, 8.358905e-01, 7.945032e-01, 3.356466e-01, 1.053287e+00, 3.060014e-01, 1.530676e-01, 1.891128e+00, 5.721210e-01, 1.009839e+00, 1.040504e+00, 6.031143e-01, 6.018474e-01, 3.803729e-01, 3.073025e-01, 5.879989e-01, 1.223398e+00, 7.808370e-01, 1.217061e+00, 7.638871e-01,
1.200000e+00	8.458937e-01, 5.687691e-01, 5.419616e-01, 3.242630e-01, 1.192407e+00, 2.804429e-01, 1.854446e-01, 1.730178e+00, 3.712080e-01, 1.215967e+00, 9.714794e-01, 1.054223e+00, 5.985414e-01, 5.253980e-01, 2.539775e-01, 4.508803e-01, 1.226267e+00, 5.644240e-01, 1.042790e+00, 5.464045e-01,
1.400000e+00	7.948096e-01, 3.762653e-01, 3.892566e-01, 1.780031e-01, 8.105258e-01, 3.258473e-01, 2.858771e-01, 1.501651e+00, 3.206698e-01, 1.134233e+00, 7.695971e-01, 8.770818e-01, 6.612321e-01, 9.312050e-01, 1.882556e-01, 3.136687e-01, 1.128918e+00, 4.243032e-01, 9.468869e-01, 3.532999e-01,
1.600000e+00	1.002025e+00, 3.042415e-01, 2.479436e-01, 1.082367e-01, 8.923135e-01, 3.145180e-01, 3.146671e-01, 1.937950e+00, 3.138907e-01, 1.073904e+00, 7.716552e-01, 9.767738e-01, 4.817729e-01, 1.005795e+00, 1.329732e-01, 2.423905e-01, 1.283349e+00, 3.493954e-01, 8.835031e-01, 2.874914e-01,
1.800000e+00	7.294822e-01, 2.478322e-01, 1.477282e-01, 7.907736e-02, 1.085528e+00, 3.485742e-01, 5.227760e-01, 1.838128e+00, 3.793223e-01, 1.296725e+00, 9.710835e-01, 1.196284e+00, 5.203813e-01, 1.122232e+00, 7.354504e-02, 1.610080e-01, 9.876124e-01, 2.561958e-01, 9.334229e-01, 1.891695e-01,
2.000000e+00	8.889583e-01, 2.284175e-01, 1.245420e-01, 5.079425e-02, 1.103954e+00, 3.400440e-01, 6.598086e-01, 1.478788e+00, 3.892467e-01, 1.374665e+00, 8.473761e-01, 1.229308e+00, 5.232127e-01, 1.339832e+00, 7.163873e-02, 1.505586e-01, 1.124488e+00, 1.661966e-01, 1.022891e+00, 1.422606e-01,
0.000000e+00	1.803023e+00, 2.215842e+00, 2.213589e+00, 2.492007e-01, 2.332084e+00, 5.943934e-01, 3.109661e-02, 1.518194e-01, 1.960687e+00, 1.318313e+00, 3.011688e+00, 2.559181e+00, 2.483663e+00, 2.950862e+00, 7.900607e-01, 1.531192e+00, 1.346391e-01, 2.790628e-01, 3.063133e-01, 1.793712e+00,
2.000000e-01	1.153933e+00, 1.919584e+00, 1.545885e+00, 1.490575e-01, 1.510564e+00, 3.448327e-01, 5.626036e-01, 1.142105e-01, 1.560656e+00, 1.271890e+00, 2.564144e+00, 2.079264e+00, 1.455708e+00, 2.837490e+00, 8.234648e-01, 1.326204e+00, 1.164745e-01, 1.724368e-01, 7.661137e-01, 1.254616e+00,
4.000000e-01	7.311316e-01, 1.714889e+00, 9.983327e-01, 1.062932e-01, 1.119124e+00, 1.763413e-01, 7.124653e-01, 5.988654e-02, 1.046850e+00, 1.189982e+00, 1.421104e+00, 1.601695e+00, 9.404024e-01, 2.527835e+00, 7.111301e-01, 1.315066e+00, 7.917850e-02, 1.598962e-01, 8.323552e-01, 1.039024e+00,
6.000000e-01	4.741063e-01, 1.681642e+00, 7.803322e-01, 1.074312e-01, 5.509770e-01, 1.192578e-01, 1.022055e+00, 5.019791e-02, 8.821904e-01, 1.379934e+00, 1.224324e+00, 1.554007e+00, 7.536228e-01, 1.931965e+00, 7.776366e-01, 1.417305e+00, 4.788374e-02, 1.420167e-01, 1.283329e+00, 7.456837e-01,
8.000000e-01	3.616046e-01, 1.361799e+00, 4.524056e-01, 1.352685e-01, 3.730785e-01, 6.308007e-02, 1.270711e+00, 4.024096e-02, 6.055520e-01, 1.614653e+00, 1.010412e+00, 1.179269e+00, 7.494087e-01, 2.111596e+00, 7.573150e-01, 1.289809e+00, 5.457965e-02, 9.105584e-02, 1.445479e+00, 5.317028e-01,
1.000000e+00	5.382586e-01, 8.521377e-01, 2.327455e-01, 1.804960e-01, 2.199738e-01, 4.624381e-02, 1.016472e+00, 2.977409e-02, 3.772002e-01, 1.330875e+00, 7.879719e-01, 1.351482e+00, 5.808906e-01, 1.809324e+00, 6.311379e-01, 1.129492e+00, 1.687466e-01, 7.191565e-02, 1.062677e+00, 4.137886e-01,
1.200000e+00	6.094677e-01, 7.115010e-01, 1.633900e-01, 2.770017e-01, 1.644637e-01, 8.541926e-02, 1.182160e+00, 2.472319e-02, 3.877105e-01, 1.173610e+00, 5.101880e-01, 1.314244e+00, 6.098441e-01, 2.073514e+00, 6.239749e-01, 9.816036e-01, 4.290841e-01, 4.943898e-02, 1.027984e+00, 2.232676e-01,
1.400000e+00	6.931027e-01, 4.695113e-01, 1.183335e-01, 2.971620e-01, 1.453026e-01, 1.624447e-01, 1.256864e+00, 2.632269e-02, 3.274542e-01, 1.370329e+00, 4.611550e-01, 1.424543e+00, 6.200494e-01, 2.466862e+00, 5.184225e-01, 6.914185e-01, 6.939722e-01, 4.064043e-02, 7.001304e-01, 1.809125e-01,
1.600000e+00	8.276556e-01, 4.922457e-01, 7.967479e-02, 3.274000e-01, 2.034712e-01, 2.354716e-01, 1.323791e+00, 9.566987e-02, 2.664970e-01, 1.338807e+00, 3.060057e-01, 1.439093e+00, 4.744944e-01, 2.611375e+00, 3.613135e-01, 5.558905e-01, 8.922126e-01, 3.841027e-02, 5.453252e-01, 1.265812e-01,
1.800000e+00	6.720955e-01, 3.304616e-01, 5.712726e-02, 2.591055e-01, 3.937743e-01, 2.518391e-01, 1.593260e+00, 2.580793e-01, 2.585962e-01, 1.342285e+00, 2.114370e-01, 1.323786e+00, 5.442622e-01, 1.931797e+00, 2.520370e-01, 3.871224e-01, 9.694626e-01, 3.188730e-02, 5.136673e-01, 6.715142e-02,
2.000000e+00	7.375120e-01, 2.523799e-01, 2.923115e-02, 1.923450e-01, 3.963404e-01, 2.888411e-01, 1.412882e+00, 5.165817e-01, 3.281256e-01, 1.401193e+00, 1.573718e-01, 1.426314e+00, 3.544813e-01, 2.469653e+00, 2.181917e-01, 2.542053e-01, 1.194923e+00, 2.830647e-02, 4.149365e-01, 5.988717e-02,
0.000000e+00	2.412320e+00, 3.379055e-01, 9.096763e-01, 1.243150e+00, 2.134074e+00, 1.288392e+00, 1.409217e+00, 2.137629e+00, 8.265817e-01, 1.848635e+00, 2.473053e+00, 4.225471e-01, 2.739093e+00, 8.500922e-01, 2.587549e+00, 7.748678e-01, 7.050671e-01, 9.782119e-01, 3.629494e-01, 9.843943e-01,
2.000000e-01	1.583384e+00, 3.852680e-01, 9.307005e-01, 8.815556e-01, 1.614300e+00, 1.013775e+00, 1.053472e+00, 1.673159e+00, 9.359290e-01, 1.258670e+00, 1.435634e+00, 3.626356e-01, 1.481988e+00, 1.016791e+00, 1.751012e+00, 5.876817e-01, 1.067895e+00, 1.187147e+00, 8.276122e-01, 9.849305e-01,
4.000000e-01	1.527491e+00, 2.982722e-01, 7.720713e-01, 5.098768e-01, 1.063423e+00, 7.706461e-01, 6.619871e-01, 1.206603e+00, 9.916363e-01, 1.144687e+00, 1.414310e+00, 3.194575e-01, 1.266530e+00, 1.106102e+00, 1.141164e+00, 3.125546e-01, 1.124507e+00, 1.124770e+00, 1.163511e+00, 9.146821e-01,
6.000000e-01	1.040316e+00, 3.547868e-01, 6.307311e-01, 3.083918e-01, 9.435530e-01, 6.184171e-01, 4.388411e-01, 1.327359e+00, 1.015749e+00, 1.296033e+00, 9.780211e-01, 3.400123e-01, 8.063702e-01, 1.183931e+00, 9.557091e-01, 2.618429e-01, 1.136223e+00, 7.231863e-01, 1.146131e+00, 6.699624e-01,
8.000000e-01	8.908485e-01, 2.881370e-01, 5.006847e-01, 2.702120e-01, 1.007035e+00, 4.879947e-01, 2.969909e-01, 1.581794e+00, 1.108498e+00, 1.012329e+00, 9.367099e-01, 4.349517e-01, 8.049585e-01, 1.179157e+00, 6.965534e-01, 2.001361e-01, 1.102672e+00, 6.284292e-01, 1.107124e+00, 5.666118e-01,
1.000000e+00	9.320603e-01, 2.789622e-01, 3.083527e-01, 1.491076e-01, 8.565566e-01, 4.532902e-01, 2.127948e-01, 1.257203e+00, 9.373128e-01, 1.190473e+00, 1.052188e+00, 4.615429e-01, 6.401701e-01, 1.547727e+00, 4.504144e-01, 1.475293e-01, 1.215426e+00, 4.362142e-01, 9.348587e-01, 3.749915e-01,
1.200000e+00	1.145506e+00, 1.586363e-01, 2.462111e-01, 8.149208e-02, 8.954009e-01, 3.841069e-01, 1.864100e-01, 1.340749e+00, 7.606431e-01, 1.141228e+00, 8.897837e-01, 6.955413e-01, 7.150172e-01, 1.402742e+00, 3.242824e-01, 1.094739e-01, 1.329883e+00, 3.788183e-01, 1.126913e+00, 2.314662e-01,
1.400000e+00	9.300505e-01, 1.319507e-01, 1.447832e-01, 5.161548e-02, 9.281611e-01, 3.942578e-01, 1.771086e-01, 1.454529e+00, 7.891949e-01, 1.165719e+00, 7.993211e-01, 8.197159e-01, 4.750579e-01, 1.730715e+00, 2.533543e-01, 8.241379e-02, 1.194019e+00, 2.830396e-01, 9.743550e-01, 1.816788e-01,
1.600000e+00	7.903223e-01, 1.008380e-01, 1.223963e-01, 3.851438e-02, 8.859643e-01, 3.329066e-01, 2.405690e-01, 1.477736e+00, 6.294852e-01, 1.324620e+00, 7.767277e-01, 1.040948e+00, 5.983542e-01, 1.581206e+00, 1.546121e-01, 6.753518e-02, 1.303907e+00, 2.845547e-01, 9.620117e-01, 1.326873e-01,
1.800000e+00	1.001573e+00, 9.901399e-02, 7.094498e-02, 2.098571e-02, 8.986315e-01, 3.570094e-01, 3.800629e-01, 1.602902e+00, 6.093657e-01, 1.288684e+00, 9.350911e-01, 7.469446e-01, 5.085327e-01, 1.599085e+00, 1.210945e-01, 3.928827e-02, 1.269509e+00, 1.689786e-01, 8.887290e-01, 9.559239e-02,
2.000000e+00	1.027123e+00, 6.732908e-02, 5.346535e-02, 1.251104e-02, 9.696285e-01, 3.714772e-01, 5.762667e-01, 1.264601e+00, 5.244010e-01, 1.218582e+00, 8.103753e-01, 1.058128e+00, 6.091162e-01, 1.562755e+00, 6.908548e-02, 3.047065e-02, 1.401399e+00, 1.483534e-01, 6.494829e-01, 6.317922e-02,
0.000000e+00	4.581930e-01, 8.350540e-01, 1.060945e+00, 2.029974e+00, 7.384945e-02, 2.393695e+00, 1.288606e+00, 7.986566e-01, 1.847511e+00, 3.854076e-01, 6.576713e-02, 1.258354e+00, 4.391080e-01, 3.082828e+00, 1.850705e+00, 9.658378e-01, 6.496969e-01, 1.472802e+00, 1.058708e+00, 2.546486e+00,
2.000000e-01	3.921387e-01, 7.470680e-01, 1.159819e+00, 1.319832e+00, 1.214171e-01, 1.418091e+00, 1.302042e+00, 4.801499e-01, 1.524354e+00, 3.268879e-01, 1.641478e-01, 1.473118e+00, 2.029667e-01, 2.112914e+00, 1.519053e+00, 7.191094e-01, 8.312796e-01, 1.681342e+00, 8.509715e-01, 1.721688e+00,
4.000000e-01	3.492607e-01, 7.334608e-01, 1.176218e+00, 7.797938e-01, 1.496697e-01, 8.385897e-01, 1.356770e+00, 4.595787e-01, 9.501572e-01, 1.987557e-01, 1.452093e-01, 1.507828e+00, 9.995208e-02, 1.586800e+00, 1.122234e+00, 5.497137e-01, 9.591314e-01, 1.375657e+00, 5.300536e-01, 1.459950e+00,
6.000000e-01	2.232704e-01, 8.185998e-01, 1.088790e+00, 7.673825e-01, 2.888198e-01, 7.741908e-01, 1.360644e+00, 4.929754e-01, 6.802075e-01, 1.836442e-01, 1.358966e-01, 1.911570e+00, 6.333711e-02, 1.272180e+00, 7.090711e-01, 4.784778e-01, 8.546683e-01, 1.351619e+00, 4.992168e-01, 1.465394e+00,
8.000000e-01	1.324396e-01, 8.781596e-01, 1.194188e+00, 1.026773e+00, 3.316370e-01, 5.572460e-01, 1.593435e+00, 4.702044e-01, 4.032537e-01, 1.579489e-01, 1.100481e-01, 1.646291e+00, 5.238905e-02, 1.120390e+00, 3.959374e-01, 4.131438e-01, 1.012449e+00, 9.396555e-01, 4.168625e-01, 1.093107e+00,
1.000000e+00	1.414995e-01, 7.328960e-01, 7.092450e-01, 1.086787e+00, 3.616420e-01, 4.858279e-01, 1.367530e+00, 5.718414e-01, 3.327184e-01, 2.944806e-01, 8.207124e-02, 1.670408e+00, 5.791824e-02, 7.901418e-01, 3.688254e-01, 4.104104e-01, 7.873701e-01, 7.971128e-01, 3.389210e-01, 8.959839e-01,
1.200000e+00	1.664166e-01, 5.951090e-01, 5.564497e-01, 1.206757e+00, 5.083593e-01, 4.168768e-01, 1.550422e+00, 7.258993e-01, 2.220963e-01, 5.378877e-01, 6.342020e-02, 1.617755e+00, 5.060559e-02, 6.201969e-01, 2.566184e-01, 3.090010e-01, 1.129086e+00, 6.943770e-01, 3.018044e-01, 6.837958e-01,
1.400000e+00	3.342837e-01, 4.359402e-01, 3.963347e-01, 1.332946e+00, 6.321275e-01, 3.259979e-01, 1.592011e+00, 7.099857e-01, 1.474551e-01, 7.925362e-01, 5.160332e-02, 2.071968e+00, 5.145566e-02, 4.917620e-01, 1.721648e-01, 2.378592e-01, 8.996187e-01, 5.588235e-01, 1.902417e-01, 3.875907e-01,
1.600000e+00	5.926060e-01, 4.051791e-01, 2.659295e-01, 1.018962e+00, 5.914883e-01, 3.443106e-01, 1.614141e+00, 8.320219e-01, 1.458715e-01, 1.002821e+00, 4.833174e-02, 1.904446e+00, 5.416329e-02, 5.219552e-01, 1.180069e-01, 1.814327e-01, 9.678555e-01, 4.351004e-01, 1.650455e-01, 3.330289e-01,
1.800000e+00	7.090364e-01, 2.499491e-01, 2.027808e-01, 9.936080e-01, 7.597220e-01, 3.310902e-01, 1.275912e+00, 1.099169e+00, 1.111120e-01, 9.169113e-01, 4.237056e-02, 1.930597e+00, 4.877656e-02, 5.529517e-01, 8.605063e-02, 1.189423e-01, 1.263932e+00, 2.995306e-01, 1.053024e-01, 2.270416e-01,
2.000000e+00	7.770357e-01, 2.286668e-01, 1.322506e-01, 1.226398e+00, 8.261948e-01, 3.094669e-01, 1.370793e+00, 1.162793e+00, 1.335043e-01, 1.143590e+00, 3.165780e-02, 2.002158e+00, 3.645810e-02, 7.609118e-01, 6.368882e-02, 8.085003e-02, 1.123820e+00, 1.797726e-01, 1.070688e-01, 1.958038e-01,
0.000000e+00	2.613294e+00, 2.667286e+00, 5.872660e-01, 1.982792e+00, 2.468600e+00, 9.048679e-01, 1.971282e+00, 1.406863e+00, 2.499639e+00, 1.237370e+00, 2.333736e+00, 3.583859e-01, 1.480655e+00, 2.920764e+00, 1.020583e+00, 7.544588e-01, 2.276883e-01, 2.059122e+00, 1.007819e-01, 4.033003e-01,
2.000000e-01	1.800029e+00, 2.122584e+00, 6.894905e-01, 1.063173e+00, 1.340637e+00, 6.315917e-01, 1.453069e+00, 1.094807e+00, 1.940088e+00, 8.065039e-01, 1.481031e+00, 3.020198e-01, 9.669567e-01, 2.542876e+00, 1.005587e+00, 9.111962e-01, 1.272424e-01, 1.514358e+00, 4.662583e-01, 5.785821e-01,
4.000000e-01	1.150945e+00, 1.408102e+00, 8.302767e-01, 6.629113e-01, 8.448299e-01, 3.982066e-01, 1.006407e+00, 7.526919e-01, 2.001981e+00, 7.430645e-01, 9.911342e-01, 3.194902e-01, 8.083010e-01, 1.714981e+00, 6.721547e-01, 9.452606e-01, 8.359337e-02, 1.343353e+00, 7.646737e-01, 4.885066e-01,
6.000000e-01	7.360990e-01, 1.342442e+00, 6.512193e-01, 5.100463e-01, 5.079757e-01, 2.501953e-01, 5.834734e-01, 5.558643e-01, 1.304505e+00, 9.608626e-01, 9.656002e-01, 4.905282e-01, 8.170114e-01, 1.861978e+00, 7.282477e-01, 1.200667e+00, 6.399379e-02, 9.190036e-01, 7.710894e-01, 5.152490e-01,
8.000000e-01	5.566754e-01, 1.048032e+00, 6.049368e-01, 5.669901e-01, 3.480130e-01, 1.955032e-01, 4.271894e-01, 3.595841e-01, 9.480892e-01, 1.067912e+00, 8.395073e-01, 6.955776e-01, 7.625243e-01, 1.909178e+00, 6.006926e-01, 1.269003e+00, 1.087450e-01, 7.554219e-01, 7.789196e-01, 5.132224e-01,
1.000000e+00	4.782249e-01, 9.664559e-01, 4.316867e-01, 6.540548e-01, 2.208599e-01, 1.951629e-01, 3.682665e-01, 2.705594e-01, 7.532003e-01, 1.293433e+00, 8.642765e-01, 7.990021e-01, 5.346115e-01, 1.722774e+00, 6.638043e-01, 9.197639e-01, 3.448100e-01, 5.312731e-01, 6.475518e-01, 3.627900e-01,
1.200000e+00	5.627332e-01, 5.756344e-01, 3.239460e-01, 8.250740e-01, 1.423164e-01, 1.698459e-01, 3.702468e-01, 2.129756e-01, 5.185955e-01, 1.082127e+00, 9.146714e-01, 9.298568e-01, 6.286507e-01, 1.844080e+00, 4.351417e-01, 8.505282e-01, 6.336283e-01, 4.086334e-01, 6.759561e-01, 2.390216e-01,
1.400000e+00	7.212632e-01, 5.124260e-01, 2.021844e-01, 6.514459e-01, 1.964891e-01, 2.186125e-01, 5.785621e-01, 1.701872e-01, 4.347080e-01, 1.280873e+00, 7.594592e-01, 7.742431e-01, 5.786698e-01, 1.699454e+00, 3.985711e-01, 6.605999e-01, 7.873881e-01, 3.059816e-01, 5.621096e-01, 1.935470e-01,
1.600000e+00	8.568932e-01, 4.128082e-01, 1.530569e-01, 1.031912e+00, 2.652248e-01, 3.097972e-01, 5.440348e-01, 2.678616e-01, 3.522932e-01, 1.202673e+00, 7.332213e-01, 1.322943e+00, 5.706131e-01, 1.771534e+00, 2.629202e-01, 3.894769e-01, 1.076231e+00, 2.166270e-01, 6.342305e-01, 1.442282e-01,
1.800000e+00	9.928826e-01, 3.719929e-01, 7.870591e-02, 7.840824e-01, 3.526152e-01, 3.390150e-01, 8.713739e-01, 4.266222e-01, 3.712684e-01, 1.459511e+00, 7.887901e-01, 1.021862e+00, 4.989666e-01, 1.767497e+00, 1.520677e-01, 3.171420e-01, 8.438083e-01, 1.923042e-01, 5.517984e-01, 8.128911e-02,
2.000000e+00	8.535540e-01, 2.274880e-01, 6.022780e-02, 4.952741e-01, 4.921260e-01, 3.835502e-01, 8.767346e-01, 7.310504e-01, 4.264561e-01, 1.283122e+00, 7.499040e-01, 1.277711e+00, 6.053243e-01, 1.698551e+00, 1.203973e-01, 2.077151e-01, 1.145658e+00, 1.545279e-01, 5.490990e-01, 6.030603e-02,
0.000000e+00	1.960644e+00, 1.634663e+00, 1.889133e+00, 3.153380e-01, 2.041987e+00, 8.570952e-01, 1.034847e+00, 8.107049e-01, 6.511086e-01, 1.250000e+00, 3.396551e+00, 2.025198e+00, 2.360225e+00, 1.919538e+00, 2.142573e+00, 4.365908e-01, 2.012447e+00, 2.559252e-01, 9.506650e-01, 2.299798e+00,
2.000000e-01	1.735370e+00, 1.685481e+00, 1.065838e+00, 1.966212e-01, 1.622889e+00, 6.931509e-01, 1.258706e+00, 9.225128e-01, 8.457957e-01, 1.508732e+00, 1.876208e+00, 1.382172e+00, 1.478233e+00, 1.498967e+00, 1.145818e+00, 6.798752e-01, 1.353150e+00, 2.435363e-01, 1.492840e+00, 1.291311e+00,
4.000000e-01	1.124510e+00, 1.435153e+00, 7.219318e-01, 1.209795e-01, 1.285536e+00, 5.551679e-01, 1.085123e+00, 1.050306e+00, 1.118802e+00, 1.270657e+00, 1.157766e+00, 1.612498e+00, 6.700344e-01, 2.074147e+00, 1.155435e+00, 8.123998e-01, 7.633775e-01, 1.886351e-01, 1.564100e+00, 7.131121e-01,
6.000000e-01	1.042428e+00, 1.080608e+00, 3.876036e-01, 8.609921e-02, 8.377663e-01, 3.363443e-01, 1.299190e+00, 6.970408e-01, 7.903172e-01, 1.538800e+00, 7.762698e-01, 1.106346e+00, 7.924371e-01, 1.843619e+00, 8.985920e-01, 1.108657e+00, 6.633657e-01, 1.453035e-01, 1.340386e+00, 5.210227e-01,
8.000000e-01	7.096247e-01, 7.268863e-01, 2.839697e-01, 6.422897e-02, 5.977905e-01, 2.528155e-01, 1.417357e+00, 7.577161e-01, 7.432130e-01, 1.249089e+00, 6.914625e-01, 1.139691e+00, 5.651741e-01, 1.221606e+00, 5.476683e-01, 8.171075e-01, 6.630841e-01, 1.211718e-01, 1.319530e+00, 3.515545e-01,
1.000000e+00	8.531618e-01, 5.638904e-01, 1.805161e-01, 4.581202e-02, 4.538699e-01, 3.844493e-01, 1.475498e+00, 5.254436e-01, 5.794897e-01, 1.280819e+00, 4.242581e-01, 1.299879e+00, 5.125754e-01, 2.177366e+00, 4.042364e-01, 6.021128e-01, 8.367711e-01, 9.013110e-02, 9.538239e-01, 3.138851e-01,
1.200000e+00	8.735580e-01, 4.508936e-01, 1.293154e-01, 4.745281e-02, 5.627969e-01, 2.999604e-01, 1.313391e+00, 6.225683e-01, 5.089871e-01, 1.447916e+00, 2.946320e-01, 1.205049e+00, 5.290118e-01, 1.992157e+00, 3.072237e-01, 4.371143e-01, 1.151320e+00, 8.376764e-02, 8.478603e-01, 2.201874e-01,
1.400000e+00	8.130079e-01, 3.472960e-01, 8.273108e-02, 3.045124e-02, 4.888999e-01, 3.214909e-01, 1.375201e+00, 7.579330e-01, 5.705662e-01, 1.471537e+00, 1.691446e-01, 1.691122e+00, 4.683046e-01, 2.065635e+00, 1.976075e-01, 3.421815e-01, 1.175072e+00, 5.238573e-02, 7.423892e-01, 1.205719e-01,
1.600000e+00	8.791817e-01, 3.040756e-01, 5.815514e-02, 2.027545e-02, 6.442907e-01, 3.095134e-01, 1.101292e+00, 8.071581e-01, 4.247070e-01, 1.308255e+00, 1.621544e-01, 1.778154e+00, 3.903444e-01, 1.899534e+00, 1.774425e-01, 2.571218e-01, 1.138297e+00, 5.617352e-02, 4.802663e-01, 1.065723e-01,
1.800000e+00	8.509374e-01, 1.821184e-01, 3.116576e-02, 1.299940e-02, 6.982622e-01, 3.112856e-01, 1.326956e+00, 9.595716e-01, 4.719210e-01, 1.452614e+00, 1.324315e-01, 1.911251e+00, 2.811481e-01, 2.034088e+00, 1.196048e-01, 1.564834e-01, 1.060920e+00, 5.046290e-02, 3.351052e-01, 6.480038e-02,
2.000000e+00	8.431817e-01, 1.584020e-01, 2.857825e-02, 8.468696e-03, 7.893240e-01, 3.707114e-01, 1.602656e+00, 1.222823e+00, 3.534969e-01, 1.380371e+00, 8.592270e-02, 1.805896e+00, 2.287498e-01, 1.663013e+00, 7.512883e-02, 9.749737e-02, 1.362015e+00, 4.084491e-02, 3.228373e-01, 4.695397e-02,
0.000000e+00	1.746560e+00, 1.981185e+00, 2.440176e+00, 2.120025e+00, 7.697230e-01, 1.708312e-01, 2.141645e+00, 1.423423e+00, 1.606075e+00, 3.395454e-03, 2.198308e+00, 3.899725e-01, 3.367542e-01, 1.913665e-01, 8.496058e-01, 1.654634e+00, 2.051348e+00, 6.292200e-01, 6.219466e-01, 9.764734e-01,
2.000000e-01	1.456714e+00, 1.872391e+00, 1.641072e+00, 1.641726e+00, 9.499177e-01, 1.070092e-01, 1.459221e+00, 1.368436e+00, 1.677203e+00, 5.361353e-03, 1.427573e+00, 3.641777e-01, 5.307972e-01, 1.359657e-01, 7.099504e-01, 1.584563e+00, 1.311965e+00, 6.045739e-01, 8.636085e-01, 6.493039e-01,
4.000000e-01	8.937662e-01, 1.654252e+00, 1.063433e+00, 1.620754e+00, 6.804097e-01, 7.004668e-02, 7.880489e-01, 1.318113e+00, 1.393941e+00, 5.477688e-02, 9.077385e-01, 3.276810e-01, 5.418476e-01, 1.037102e-01, 8.876212e-01, 1.462919e+00, 6.516370e-01, 4.641025e-01, 1.271777e+00, 4.748852e-01,
6.000000e-01	5.581680e-01, 1.248977e+00, 7.140555e-01, 1.481228e+00, 5.407911e-01, 4.279347e-02, 6.403077e-01, 9.963619e-01, 8.840046e-01, 2.971952e-01, 7.697412e-01, 4.138298e-01, 5.155028e-01, 8.834610e-02, 7.492334e-01, 1.289003e+00, 5.541404e-01, 3.526869e-01, 1.282779e+00, 3.035768e-01,
8.000000e-01	3.555234e-01, 1.122218e+00, 5.529180e-01, 1.352994e+00, 4.030172e-01, 3.297888e-02, 3.758016e-01, 6.686137e-01, 7.873706e-01, 5.207667e-01, 8.221534e-01, 5.921402e-01, 5.161617e-01, 7.782403e-02, 7.159031e-01, 1.135578e+00, 4.443132e-01, 2.702131e-01, 1.156112e+00, 2.534405e-01,
1.000000e+00	2.953431e-01, 8.271739e-01, 3.646680e-01, 1.312755e+00, 2.225154e-01, 5.496372e-02, 3.063398e-01, 5.302775e-01, 4.796881e-01, 9.194681e-01, 9.089304e-01, 6.435513e-01, 6.081815e-01, 7.008353e-02, 6.383505e-01, 1.143990e+00, 5.332863e-01, 1.996880e-01, 1.189537e+00, 1.723791e-01,
1.200000e+00	4.143197e-01, 7.753422e-01, 1.611741e-01, 9.401223e-01, 2.221760e-01, 1.232266e-01, 2.926758e-01, 3.013574e-01, 3.122589e-01, 9.597337e-01, 9.137380e-01, 9.219341e-01, 5.828923e-01, 1.505281e-01, 5.564477e-01, 8.737803e-01, 6.330230e-01, 1.476535e-01, 1.198214e+00, 1.094931e-01,
1.400000e+00	5.707823e-01, 4.785326e-01, 1.586783e-01, 1.160867e+00, 2.551534e-01, 1.854043e-01, 3.582193e-01, 3.938642e-01, 2.600329e-01, 1.153251e+00, 7.777381e-01, 1.028759e+00, 6.096124e-01, 3.772882e-01, 4.542031e-01, 7.550965e-01, 1.019643e+00, 1.006618e-01, 1.044634e+00, 8.825840e-02,
1.600000e+00	7.442119e-01, 3.601585e-01, 1.079253e-01, 1.078436e+00, 3.538988e-01, 2.497958e-01, 5.178731e-01, 4.623832e-01, 2.018975e-01, 1.075186e+00, 8.387482e-01, 8.726600e-01, 5.382010e-01, 5.294940e-01, 2.442888e-01, 5.986234e-01, 1.084761e+00, 9.769726e-02, 7.420021e-01, 5.680239e-02,
1.800000e+00	7.501069e-01, 3.194478e-01, 5.771602e-02, 1.085736e+00, 4.434800e-01, 2.626483e-01, 7.727176e-01, 6.553254e-01, 2.131489e-01, 1.073279e+00, 8.659063e-01, 1.031323e+00, 6.774603e-01, 8.939620e-01, 2.097461e-01, 3.499943e-01, 1.077737e+00, 6.656983e-02, 7.343100e-01, 4.491664e-02,
2.000000e+00	8.963106e-01, 2.161247e-01, 4.588024e-02, 1.232037e+00, 6.229621e-01, 3.180397e-01, 7.891828e-01, 7.294167e-01, 2.125465e-01, 1.475528e+00, 7.162411e-01, 1.226207e+00, 6.011826e-01, 9.978874e-01, 1.770116e-01, 2.635311e-01, 9.532968e-01, 5.082648e-02, 7.683043e-01, 2.885353e-02,
0.000000e+00	2.199355e+00, 2.863974e+00, 7.306812e-01, 2.748540e+00, 2.728323e+00, 4.010418e-01, 2.431737e+00, 1.945367e+00, 5.607302e-01, 2.695151e+00, 6.723880e-01, 5.797097e-01, 2.510722e+00, 9.384988e-01, 2.061524e+00, 3.180995e+00, 2.430839e+00, 1.422235e+00, 3.133057e+00, 9.089854e-01,
2.000000e-01	1.677999e+00, 1.967688e+00, 7.587293e-01, 1.625020e+00, 2.083384e+00, 1.779531e-01, 1.353126e+00, 1.948071e+00, 8.225603e-01, 1.965529e+00, 4.451548e-01, 9.279021e-01, 1.662891e+00, 1.143973e+00, 1.738152e+00, 2.434460e+00, 1.738925e+00, 9.600708e-01, 1.555472e+00, 9.346147e-01,
4.000000e-01	1.161838e+00, 1.822095e+00, 6.564797e-01, 9.289827e-01, 1.659233e+00, 1.264834e-01, 1.307482e+00, 1.492538e+00, 9.553716e-01, 1.475988e+00, 3.021039e-01, 1.089227e+00, 1.180837e+00, 1.493560e+00, 1.380620e+00, 2.302983e+00, 8.260435e-01, 7.521337e-01, 1.327445e+00, 7.188286e-01,
6.000000e-01	6.792208e-01, 1.351103e+00, 4.611321e-01, 5.676028e-01, 1.356797e+00, 6.079667e-02, 1.430839e+00, 1.687415e+00, 6.007455e-01, 1.166208e+00, 2.015443e-01, 1.203006e+00, 1.034564e+00, 1.584235e+00, 1.123379e+00, 1.951495e+00, 6.890595e-01, 5.892926e-01, 1.364913e+00, 4.954724e-01,
8.000000e-01	6.748560e-01, 1.154912e+00, 3.482862e-01, 4.114524e-01, 7.556881e-01, 3.688360e-02, 1.256227e+00, 9.628148e-01, 4.647906e-01, 1.491619e+00, 1.624892e-01, 1.526571e+00, 7.951326e-01, 1.773936e+00, 9.094412e-01, 1.664255e+00, 5.486242e-01, 3.642914e-01, 1.080110e+00, 4.000563e-01,
1.000000e+00	6.511128e-01, 7.910924e-01, 2.423248e-01, 2.570357e-01, 5.126447e-01, 2.833010e-02, 1.586687e+00, 8.235140e-01, 4.054036e-01, 1.288917e+00, 1.564880e-01, 1.410163e+00, 7.210898e-01, 1.602504e+00, 9.305036e-01, 1.460594e+00, 7.837891e-01, 3.518629e-01, 8.667004e-01, 2.917249e-01,
1.200000e+00	6.221036e-01, 5.085786e-01, 1.762792e-01, 1.534600e-01, 4.362227e-01, 6.130277e-02, 1.467118e+00, 7.874161e-01, 3.595629e-01, 1.419595e+00, 1.129744e-01, 1.441219e+00, 6.213366e-01, 1.732122e+00, 7.563849e-01, 9.925127e-01, 1.019702e+00, 2.328729e-01, 5.121307e-01, 1.967751e-01,
1.400000e+00	8.572079e-01, 4.767239e-01, 9.677705e-02, 1.299943e-01, 4.641274e-01, 1.553475e-01, 1.375646e+00, 6.163682e-01, 2.980906e-01, 1.350632e+00, 7.936502e-02, 1.602587e+00, 5.843793e-01, 1.909703e+00, 5.112102e-01, 8.211455e-01, 9.926444e-01, 1.848435e-01, 5.656622e-01, 1.420224e-01,
1.600000e+00	6.882319e-01, 3.859232e-01, 6.771225e-02, 7.554854e-02, 5.453999e-01, 1.999308e-01, 1.280908e+00, 8.398331e-01, 3.169395e-01, 1.361331e+00, 7.180014e-02, 1.718491e+00, 4.428976e-01, 1.859024e+00, 4.912377e-01, 4.855919e-01, 1.001852e+00, 1.390621e-01, 4.287540e-01, 1.010569e-01,
1.800000e+00	9.760607e-01, 2.548448e-01, 4.246170e-02, 5.312758e-02, 5.998383e-01, 3.052401e-01, 1.245864e+00, 8.278816e-01, 4.500238e-01, 1.345546e+00, 5.048034e-02, 1.882825e+00, 3.726980e-01, 1.611688e+00, 2.519771e-01, 3.394756e-01, 1.105162e+00, 1.249871e-01, 3.979677e-01, 6.508548e-02,
2.000000e+00	8.961725e-01, 1.972079e-01, 2.808604e-02, 4.025578e-02, 6.534951e-01, 3.012745e-01, 1.526784e+00, 1.036629e+00, 3.200628e-01, 1.218421e+00, 3.659840e-02, 2.141057e+00, 2.582537e-01, 1.884417e+00, 2.085613e-01, 2.659330e-01, 1.026513e+00, 8.960703e-02, 2.322191e-01, 3.975314e-02,
0.000000e+00	2.576178e+00, 1.634417e+00, 2.061922e+00, 6.742745e-01, 2.470385e-01, 1.077271e+00, 5.626719e-01, 2.467198e+00, 1.761230e+00, 1.604679e+00, 2.380714e+00, 2.223013e+00, 1.169032e+00, 2.199215e+00, 6.006482e-01, 1.970762e+00, 1.951585e+00, 1.371593e+00, 4.052259e-01, 3.037653e+00,
2.000000e-01	1.268078e+00, 1.777732e+00, 1.986991e+00, 4.064864e-01, 6.122503e-01, 5.730681e-01, 7.442406e-01, 1.963542e+00, 1.496572e+00, 1.556295e+00, 1.772586e+00, 1.498656e+00, 5.094748e-01, 1.967226e+00, 6.985346e-01, 1.678336e+00, 1.200998e+00, 9.956433e-01, 7.591521e-01, 1.964435e+00,
4.000000e-01	9.287748e-01, 1.568644e+00, 1.301033e+00, 2.808983e-01, 5.343063e-01, 3.464219e-01, 1.130994e+00, 1.934848e+00, 1.410664e+00, 1.399582e+00, 1.369840e+00, 1.346790e+00, 4.922430e-01, 2.450157e+00, 7.150630e-01, 1.653749e+00, 7.311105e-01, 7.887804e-01, 9.517829e-01, 1.211536e+00,
6.000000e-01	8.037962e-01, 1.373027e+00, 9.293350e-01, 1.765810e-01, 4.147733e-01, 2.017594e-01, 1.054961e+00, 1.510573e+00, 1.139040e+00, 1.545483e+00, 1.047096e+00, 9.384856e-01, 5.106356e-01, 2.364343e+00, 8.297659e-01, 1.271716e+00, 5.423295e-01, 5.616978e-01, 1.141523e+00, 1.078624e+00,
8.000000e-01	6.459672e-01, 1.131558e+00, 6.752107e-01, 9.302324e-02, 2.868682e-01, 1.098408e-01, 1.040559e+00, 8.900665e-01, 8.760920e-01, 1.460049e+00, 7.845472e-01, 1.339449e+00, 5.773307e-01, 2.118349e+00, 7.670895e-01, 1.348031e+00, 3.934946e-01, 4.538058e-01, 1.190465e+00, 8.027995e-01,
1.000000e+00	7.289894e-01, 1.012067e+00, 3.740955e-01, 6.823507e-02, 2.108870e-01, 8.081612e-02, 1.182136e+00, 7.268088e-01, 7.361060e-01, 1.314954e+00, 5.913097e-01, 1.156509e+00, 5.680111e-01, 2.182106e+00, 7.662203e-01, 1.223586e+00, 4.681133e-01, 3.543293e-01, 8.153669e-01, 5.928976e-01,
1.200000e+00	8.104520e-01, 7.567456e-01, 2.638518e-01, 4.184191e-02, 1.854288e-01, 9.038844e-02, 1.426909e+00, 5.485936e-01, 4.423720e-01, 1.555703e+00, 4.398509e-01, 1.290010e+00, 5.494670e-01, 2.188002e+00, 6.064080e-01, 9.475211e-01, 6.738395e-01, 3.095929e-01, 7.431657e-01, 4.052495e-01,
1.400000e+00	7.901316e-01, 5.573785e-01, 1.777635e-01, 3.588806e-02, 1.945170e-01, 1.760136e-01, 1.379326e+00, 4.891371e-01, 4.476085e-01, 1.543150e+00, 2.697390e-01, 1.673721e+00, 5.863060e-01, 2.316288e+00, 5.024814e-01, 7.366798e-01, 7.383407e-01, 1.801259e-01, 5.090543e-01, 2.813182e-01,
1.600000e+00	8.636492e-01, 4.041984e-01, 1.123066e-01, 3.143966e-02, 2.990637e-01, 2.221182e-01, 1.414266e+00, 4.401293e-01, 4.403169e-01, 1.075106e+00, 1.893010e-01, 1.947828e+00, 4.582900e-01, 1.895967e+00, 3.789702e-01, 6.154632e-01, 1.020691e+00, 1.546920e-01, 5.024469e-01, 1.704418e-01,
1.800000e+00	9.724182e-01, 2.764087e-01, 6.121609e-02, 2.387656e-02, 4.556222e-01, 2.774656e-01, 1.116982e+00, 7.122880e-01, 3.053364e-01, 1.325304e+00, 1.480219e-01, 1.717922e+00, 4.275436e-01, 2.056026e+00, 2.315922e-01, 4.411487e-01, 1.198799e+00, 1.319816e-01, 3.768836e-01, 1.438049e-01,
2.000000e+00	8.271628e-01, 2.251949e-01, 5.822212e-02, 1.947438e-02, 5.756242e-01, 2.753448e-01, 1.406574e+00, 8.893763e-01, 3.078778e-01, 1.277391e+00, 1.197061e-01, 1.815846e+00, 2.633924e-01, 2.184972e+00, 1.674455e-01, 3.216723e-01, 1.327337e+00, 9.895272e-02, 3.060387e-01, 8.583181e-02,
0.000000e+00	1.118082e+00, 5.060871e-01, 2.097794e+00, 1.859707e-01, 8.967196e-01, 4.130749e-01, 1.276573e+00, 2.440991e+00, 1.407030e+00, 1.852810e+00, 1.934004e+00, 2.150911e+00, 2.492221e+00, 2.360900e-01, 1.134450e+00, 2.163575e+00, 1.913004e+00, 1.520757e+00, 1.885462e-01, 1.521805e+00,
2.000000e-01	1.141610e+00, 8.323849e-01, 1.637312e+00, 1.135670e-01, 1.258600e+00, 2.675223e-01, 1.427818e+00, 2.740252e+00, 1.039298e+00, 1.609699e+00, 1.476869e+00, 1.652765e+00, 1.659084e+00, 6.468986e-01, 9.480162e-01, 2.131278e+00, 1.541660e+00, 1.147047e+00, 5.511165e-01, 8.294803e-01,
4.000000e-01	1.013950e+00, 9.083993e-01, 1.306958e+00, 7.495391e-02, 1.280938e+00, 1.756272e-01, 1.454418e+00, 2.296172e+00, 1.090078e+00, 1.831359e+00, 7.509209e-01, 1.483205e+00, 1.018035e+00, 9.336033e-01, 8.072031e-01, 1.463647e+00, 1.637143e+00, 6.797743e-01, 7.903539e-01, 1.060984e+00,
6.000000e-01	8.934731e-01, 9.520052e-01, 8.331863e-01, 3.688258e-02, 1.048122e+00, 1.304957e-01, 1.037217e+00, 1.820458e+00, 7.380937e-01, 1.513632e+00, 5.395520e-01, 1.361452e+00, 9.533740e-01, 1.059108e+00, 7.449897e-01, 9.216013e-01, 1.232495e+00, 7.552517e-01, 6.866820e-01, 6.517099e-01,
8.000000e-01	8.860963e-01, 7.563701e-01, 6.286756e-01, 3.404035e-02, 1.120076e+00, 1.431091e-01, 1.454808e+00, 1.774179e+00, 6.887192e-01, 1.672418e+00, 4.247680e-01, 1.421712e+00, 7.588821e-01, 1.489692e+00, 5.917584e-01, 9.474453e-01, 1.022548e+00, 5.150937e-01, 5.640183e-01, 5.181846e-01,
1.000000e+00	1.012199e+00, 5.414988e-01, 3.631750e-01, 1.955987e-02, 9.524068e-01, 1.642675e-01, 1.339920e+00, 1.746834e+00, 6.188489e-01, 1.234429e+00, 3.098984e-01, 1.887540e+00, 6.639348e-01, 1.511113e+00, 4.934559e-01, 7.297886e-01, 1.192473e+00, 4.230060e-01, 4.340480e-01, 3.583414e-01,
1.200000e+00	1.008541e+00, 4.433669e-01, 2.334209e-01, 9.992705e-03, 7.267991e-01, 2.726007e-01, 1.539906e+00, 1.551453e+00, 6.627174e-01, 1.457195e+00, 1.542715e-01, 1.874157e+00, 5.189757e-01, 1.879761e+00, 3.509301e-01, 4.608181e-01, 1.069454e+00, 2.673637e-01, 3.146881e-01, 1.955952e-01,
1.400000e+00	7.944622e-01, 3.462879e-01, 1.982286e-01, 6.459909e-03, 9.073002e-01, 3.170360e-01, 1.593020e+00, 1.447214e+00, 4.992620e-01, 1.493089e+00, 1.250864e-01, 2.105568e+00, 4.140666e-01, 1.689526e+00, 2.796132e-01, 3.456982e-01, 9.590316e-01, 2.318924e-01, 2.385040e-01, 1.564189e-01,
1.600000e+00	7.876613e-01, 2.475120e-01, 1.181287e-01, 4.366901e-03, 8.547926e-01, 2.713267e-01, 1.203593e+00, 1.677344e+00, 4.142130e-01, 1.109743e+00, 9.517895e-02, 2.025144e+00, 2.749851e-01, 1.926601e+00, 1.800723e-01, 2.596323e-01, 1.286976e+00, 1.962643e-01, 2.064636e-01, 1.000163e-01,
1.800000e+00	9.391478e-01, 1.977819e-01, 6.591173e-02, 2.485625e-03, 9.503987e-01, 3.256470e-01, 1.564531e+00, 1.229264e+00, 4.119237e-01, 1.452982e+00, 7.451334e-02, 1.741729e+00, 1.616986e-01, 1.476214e+00, 1.207668e-01, 1.970273e-01, 1.136984e+00, 1.029361e-01, 1.501480e-01, 8.054591e-02,
2.000000e+00	8.166052e-01, 1.587779e-01, 5.345282e-02, 1.534422e-03, 9.504579e-01, 3.494063e-01, 1.608427e+00, 1.364798e+00, 4.370302e-01, 1.386895e+00, 6.289899e-02, 1.820471e+00, 1.174299e-01, 2.001754e+00, 9.766710e-02, 1.502476e-01, 1.000549e+00, 1.197256e-01, 1.154809e-01, 6.261747e-02,
0.000000e+00	1.345111e+00, 1.963083e+00, 1.505912e+00, 2.653620e+00, 1.836256e+00, 1.393782e+00, 1.496381e+00, 1.396140e+00, 1.643596e+00, 8.916920e-01, 2.794543e+00, 2.336524e+00, 7.144714e-01, 9.868699e-01, 1.859182e-01, 1.253805e+00, 1.386544e+00, 8.937051e-01, 1.632891e+00, 2.408010e+00,
2.000000e-01	9.692325e-01, 1.754686e+00, 1.132072e+00, 1.684162e+00, 1.156127e+00, 6.688910e-01, 1.653645e+00, 1.528200e+00, 1.898598e+00, 5.344097e-01, 2.191695e+00, 1.531469e+00, 3.058253e-01, 9.153802e-01, 3.730075e-01, 1.149139e+00, 8.268384e-01, 8.904388e-01, 2.136335e+00, 1.887390e+00,
4.000000e-01	6.632718e-01, 1.428277e+00, 6.721701e-01, 1.505558e+00, 7.928234e-01, 3.856884e-01, 1.559169e+00, 9.668941e-01, 1.232351e+00, 6.539079e-01, 1.150003e+00, 1.314780e+00, 2.840509e-01, 8.614144e-01, 3.041968e-01, 1.138544e+00, 5.778218e-01, 5.817800e-01, 2.004555e+00, 1.395591e+00,
6.000000e-01	4.134148e-01, 1.043068e+00, 5.201432e-01, 1.279057e+00, 5.576378e-01, 2.430448e-01, 1.556861e+00, 6.410413e-01, 8.547691e-01, 7.384563e-01, 7.891673e-01, 1.471512e+00, 3.434674e-01, 5.438662e-01, 4.083356e-01, 1.214898e+00, 4.378424e-01, 5.573708e-01, 1.909627e+00, 1.141247e+00,
8.000000e-01	2.589664e-01, 8.892078e-01, 3.450866e-01, 1.400801e+00, 3.700295e-01, 1.701913e-01, 1.295427e+00, 4.599210e-01, 5.823419e-01, 8.578161e-01, 6.110209e-01, 1.599594e+00, 4.758697e-01, 5.183414e-01, 5.173174e-01, 1.320921e+00, 4.511474e-01, 3.656230e-01, 1.094403e+00, 6.177917e-01,
1.000000e+00	4.952086e-01, 6.641640e-01, 2.829648e-01, 1.159619e+00, 2.754722e-01, 1.991692e-01, 1.506587e+00, 4.279755e-01, 4.726153e-01, 9.130090e-01, 3.285264e-01, 1.667072e+00, 4.483457e-01, 5.848716e-01, 4.800147e-01, 7.666304e-01, 5.391383e-01, 3.232786e-01, 1.084320e+00, 4.442556e-01,
1.200000e+00	6.019480e-01, 5.340008e-01, 1.774884e-01, 1.162242e+00, 2.209413e-01, 1.904643e-01, 1.508078e+00, 2.936643e-01, 2.919222e-01, 1.020393e+00, 2.682604e-01, 1.685512e+00, 4.649910e-01, 7.613542e-01, 3.173473e-01, 6.833473e-01, 7.380175e-01, 2.161941e-01, 8.824610e-01, 2.460535e-01,
1.400000e+00	7.615606e-01, 4.003564e-01, 1.241402e-01, 1.347980e+00, 2.869010e-01, 2.270253e-01, 1.403331e+00, 4.563456e-01, 2.634977e-01, 9.921957e-01, 1.621974e-01, 1.553279e+00, 3.482856e-01, 9.448899e-01, 2.633659e-01, 4.261090e-01, 1.080620e+00, 1.809120e-01, 7.648252e-01, 1.772285e-01,
1.600000e+00	7.188373e-01, 3.162304e-01, 8.844295e-02, 1.379022e+00, 5.154524e-01, 3.442337e-01, 1.219870e+00, 5.996404e-01, 2.130839e-01, 1.287811e+00, 1.195277e-01, 1.746835e+00, 2.465647e-01, 1.133117e+00, 1.685377e-01, 3.333768e-01, 9.894681e-01, 1.491184e-01, 6.280981e-01, 1.637158e-01,
1.800000e+00	7.052650e-01, 2.219700e-01, 4.315389e-02, 1.104732e+00, 4.479581e-01, 2.880633e-01, 1.666148e+00, 6.991277e-01, 2.468953e-01, 1.284413e+00, 7.885395e-02, 1.868679e+00, 2.732389e-01, 1.309016e+00, 1.324878e-01, 2.577792e-01, 1.089398e+00, 1.337458e-01, 4.299011e-01, 1.244692e-01,
2.000000e+00	6.779471e-01, 1.748616e-01, 3.305682e-02, 8.714849e-01, 7.624104e-01, 3.049988e-01, 1.773119e+00, 9.244279e-01, 2.666040e-01, 1.201703e+00, 5.549706e-02, 1.797739e+00, 1.341854e-01, 1.294891e+00, 8.646415e-02, 1.906269e-01, 9.944484e-01, 9.583738e-02, 4.185502e-01, 7.116887e-02,
0.000000e+00	2.753581e+00, 1.440629e+00, 3.510596e-01, 4.069679e-01, 2.457777e+00, 6.022935e-01, 3.299266e-01, 2.691293e-01, 1.662909e+00, 1.041116e+00, 1.383481e+00, 9.178283e-01, 1.976766e+00, 1.404431e+00, 1.275526e+00, 6.130218e-02, 1.501574e+00, 2.245887e+00, 1.472849e+00, 1.510963e+00,
2.000000e-01	1.726730e+00, 9.759163e-01, 6.246005e-01, 6.039868e-01, 2.437189e+00, 4.695704e-01, 4.327999e-01, 4.950470e-01, 1.329195e+00, 9.402717e-01, 1.009853e+00, 8.881831e-01, 1.408067e+00, 9.687894e-01, 9.265671e-01, 3.012659e-01, 1.141085e+00, 2.059870e+00, 1.468766e+00, 1.416322e+00,
4.000000e-01	1.285987e+00, 8.217092e-01, 7.746552e-01, 8.090728e-01, 1.629674e+00, 4.035334e-01, 3.880929e-01, 5.257463e-01, 1.406031e+00, 6.085652e-01, 1.206370e+00, 8.614704e-01, 9.168911e-01, 9.975253e-01, 6.051322e-01, 2.707868e-01, 9.246707e-01, 1.755457e+00, 1.835149e+00, 1.332539e+00,
6.000000e-01	1.010190e+00, 7.532287e-01, 9.616022e-01, 9.211653e-01, 9.857048e-01, 3.749672e-01, 3.333520e-01, 6.767961e-01, 1.279355e+00, 5.259519e-01, 9.750861e-01, 8.538988e-01, 8.240307e-01, 5.924066e-01, 4.465645e-01, 2.983644e-01, 1.051280e+00, 1.147983e+00, 1.625821e+00, 1.052348e+00,
8.000000e-01	8.860847e-01, 6.244086e-01, 8.355733e-01, 1.011051e+00, 1.074054e+00, 3.778237e-01, 3.695970e-01, 7.887560e-01, 9.949954e-01, 8.072113e-01, 8.466929e-01, 8.814343e-01, 6.043962e-01, 5.739562e-01, 3.506896e-01, 1.980812e-01, 9.903064e-01, 1.103386e+00, 1.459463e+00, 8.640196e-01,
1.000000e+00	8.473978e-01, 4.524314e-01, 6.529089e-01, 1.208592e+00, 7.815070e-01, 2.989945e-01, 4.565068e-01, 8.564528e-01, 8.681221e-01, 8.178135e-01, 9.123267e-01, 9.349133e-01, 6.907314e-01, 5.510107e-01, 1.894460e-01, 1.463755e-01, 1.227896e+00, 7.937205e-01, 1.436709e+00, 8.058041e-01,
1.200000e+00	8.593879e-01, 4.406704e-01, 4.496555e-01, 1.158476e+00, 7.313050e-01, 3.704453e-01, 6.578629e-01, 1.085932e+00, 7.013801e-01, 9.673117e-01, 9.762771e-01, 9.661551e-01, 6.554233e-01, 7.015442e-01, 1.525888e-01, 1.446673e-01, 1.129279e+00, 6.391613e-01, 1.169356e+00, 5.416805e-01,
1.400000e+00	1.042985e+00, 2.931109e-01, 3.102668e-01, 1.018937e+00, 8.657389e-01, 3.207691e-01, 6.212324e-01, 1.066575e+00, 5.626509e-01, 1.193214e+00, 7.956154e-01, 1.093354e+00, 7.586664e-01, 7.965870e-01, 1.078947e-01, 8.398308e-02, 1.139486e+00, 5.020820e-01, 1.058587e+00, 4.349597e-01,
1.600000e+00	9.472964e-01, 2.838710e-01, 2.228581e-01, 7.154008e-01, 8.023891e-01, 2.753695e-01, 9.482416e-01, 1.267717e+00, 5.560824e-01, 1.334755e+00, 6.919505e-01, 1.102000e+00, 6.467752e-01, 1.010839e+00, 7.831782e-02, 7.553227e-02, 1.223800e+00, 3.074663e-01, 9.858541e-01, 2.933504e-01,
1.800000e+00	8.241728e-01, 2.175237e-01, 1.624259e-01, 5.327931e-01, 1.035639e+00, 3.515982e-01, 8.923107e-01, 1.205941e+00, 5.115860e-01, 1.216994e+00, 8.105771e-01, 1.121435e+00, 4.821240e-01, 1.135142e+00, 6.085388e-02, 5.649042e-02, 1.047137e+00, 2.420198e-01, 6.593315e-01, 2.028277e-01,
2.000000e+00	8.882286e-01, 1.593464e-01, 1.112341e-01, 3.248092e-01, 9.707014e-01, 3.554802e-01, 1.156055e+00, 1.283053e+00, 5.147392e-01, 1.588074e+00, 5.624981e-01, 1.879779e+00, 6.158010e-01, 1.432090e+00, 3.825995e-02, 3.389307e-02, 1.296717e+00, 1.979051e-01, 6.559417e-01, 1.354262e-01,
0.000000e+00	6.406401e-01, 7.323111e-01, 2.351762e+00, 1.116914e+00, 1.924107e+00, 4.116486e-01, 1.857195e+00, 2.080393e+00, 1.247076e+00, 1.210352e+00, 2.375401e+00, 2.826356e+00, 1.778130e-01, 2.584237e+00, 1.412874e+00, 2.543151e-01, 4.626538e-01, 7.820547e-01, 1.773791e+00, 1.849369e+00,
2.000000e-01	7.139750e-01, 1.164893e+00, 1.256281e+00, 6.406923e-01, 1.285651e+00, 3.271751e-01, 1.602890e+00, 1.793155e+00, 8.940864e-01, 9.185230e-01, 1.352972e+00, 1.993454e+00, 8.641382e-02, 2.809113e+00, 1.025040e+00, 2.879128e-01, 5.324401e-01, 5.109289e-01, 1.826983e+00, 1.599541e+00,
4.000000e-01	6.749100e-01, 9.037715e-01, 9.984805e-01, 4.290115e-01, 7.579950e-01, 3.654970e-01, 1.752733e+00, 1.067917e+00, 8.033795e-01, 1.015643e+00, 9.275236e-01, 1.602474e+00, 7.126866e-02, 2.130840e+00, 7.139264e-01, 3.834926e-01, 6.345292e-01, 4.365207e-01, 2.001615e+00, 1.229751e+00,
6.000000e-01	5.863493e-01, 8.605002e-01, 6.571396e-01, 2.369933e-01, 5.305699e-01, 3.550510e-01, 1.667603e+00, 8.661666e-01, 5.108153e-01, 1.042346e+00, 6.171281e-01, 1.824299e+00, 1.122158e-01, 2.134449e+00, 5.593397e-01, 4.452371e-01, 5.986159e-01, 3.593437e-01, 1.387412e+00, 7.950418e-01,
8.000000e-01	7.177932e-01, 6.931118e-01, 4.092915e-01, 1.380747e-01, 4.227008e-01, 3.182420e-01, 1.402382e+00, 6.315842e-01, 3.484274e-01, 1.380217e+00, 3.413199e-01, 1.502765e+00, 1.198119e-01, 2.123650e+00, 3.474915e-01, 3.380103e-01, 8.163773e-01, 2.641734e-01, 1.150308e+00, 4.132901e-01,
1.000000e+00	7.383254e-01, 4.580719e-01, 2.555384e-01, 8.542476e-02, 4.542425e-01, 2.854309e-01, 1.778353e+00, 6.104517e-01, 3.044226e-01, 1.053156e+00, 2.250096e-01, 1.827292e+00, 1.050736e-01, 2.004648e+00, 3.056540e-01, 2.827415e-01, 9.042588e-01, 1.677912e-01, 1.007978e+00, 3.438449e-01,
1.200000e+00	8.755934e-01, 4.202395e-01, 1.499059e-01, 6.416280e-02, 5.297773e-01, 3.851821e-01, 1.429096e+00, 6.891487e-01, 3.461180e-01, 1.223218e+00, 2.047500e-01, 1.906033e+00, 9.441086e-02, 1.850011e+00, 2.108040e-01, 1.785339e-01, 9.805621e-01, 1.463892e-01, 7.654145e-01, 2.216778e-01,
1.400000e+00	7.492692e-01, 3.336563e-01, 1.114146e-01, 3.565497e-02, 4.691027e-01, 3.395252e-01, 1.409916e+00, 8.657509e-01, 3.361979e-01, 1.433909e+00, 1.309611e-01, 1.977656e+00, 7.300352e-02, 1.916312e+00, 1.403757e-01, 1.274916e-01, 1.213100e+00, 1.194755e-01, 6.285899e-01, 1.785796e-01,
1.600000e+00	8.386083e-01, 2.522067e-01, 8.542785e-02, 2.741582e-02, 6.509152e-01, 3.304934e-01, 1.431192e+00, 9.017059e-01, 3.466010e-01, 1.107293e+00, 9.420722e-02, 2.075176e+00, 5.429207e-02, 1.982620e+00, 8.535662e-02, 9.993837e-02, 1.028023e+00, 1.035075e-01, 4.683756e-01, 1.248465e-01,
1.800000e+00	9.639067e-01, 2.083248e-01, 5.386344e-02, 1.349222e-02, 7.535592e-01, 3.573216e-01, 1.598082e+00, 1.062935e+00, 3.436724e-01, 1.330022e+00, 6.558153e-02, 2.135297e+00, 4.528577e-02, 2.225074e+00, 6.033304e-02, 5.614265e-02, 1.350606e+00, 7.050402e-02, 4.222837e-01, 8.529470e-02,
2.000000e+00	7.755668e-01, 1.354792e-01, 3.888335e-02, 1.045329e-02, 8.785469e-01, 3.770086e-01, 1.375594e+00, 1.172749e+00, 4.075689e-01, 1.025606e+00, 5.307423e-02, 1.701362e+00, 4.165212e-02, 2.211656e+00, 4.235393e-02, 6.244019e-02, 1.425672e+00, 5.161232e-02, 2.715595e-01, 5.410613e-02,
0.000000e+00	1.241605e+00, 7.543422e-01, 1.075468e-01, 2.322946e+00, 1.283894e+00, 6.210455e-01, 1.278664e+00, 2.656336e+00, 7.536534e-01, 1.348940e-01, 7.913244e-01, 2.180603e+00, 7.740925e-01, 4.451858e-01, 1.716143e-01, 1.158324e+00, 6.123091e-01, 1.275781e+00, 1.849581e+00, 7.253278e-01,
2.000000e-01	8.642713e-01, 5.702720e-01, 2.575115e-01, 1.457521e+00, 1.044662e+00, 3.965619e-01, 1.136551e+00, 1.692607e+00, 6.680912e-01, 1.550403e-01, 6.945270e-01, 1.800393e+00, 4.205630e-01, 3.792989e-01, 2.573113e-01, 6.984187e-01, 6.846536e-01, 9.255776e-01, 1.313502e+00, 6.349273e-01,
4.000000e-01	7.225420e-01, 3.870677e-01, 3.118643e-01, 1.132123e+00, 6.438466e-01, 3.755779e-01, 1.385545e+00, 1.408848e+00, 5.702361e-01, 4.193503e-01, 5.034506e-01, 2.082548e+00, 2.246052e-01, 2.981158e-01, 1.973471e-01, 6.536111e-01, 9.876619e-01, 5.648642e-01, 9.331871e-01, 5.632669e-01,
6.000000e-01	6.899340e-01, 3.532335e-01, 2.049248e-01, 1.191573e+00, 7.159939e-01, 3.012338e-01, 1.585094e+00, 1.386372e+00, 4.322474e-01, 8.355256e-01, 2.783020e-01, 1.654502e+00, 1.573871e-01, 2.491017e-01, 1.356374e-01, 3.928811e-01, 1.142933e+00, 5.691779e-01, 8.547544e-01, 3.772491e-01,
8.000000e-01	7.901033e-01, 2.541752e-01, 1.886992e-01, 1.203105e+00, 7.081967e-01, 3.154370e-01, 1.443631e+00, 1.360314e+00, 3.701916e-01, 9.640764e-01, 2.235949e-01, 2.197954e+00, 8.556182e-02, 2.770754e-01, 8.683047e-02, 3.519200e-01, 1.440759e+00, 4.777375e-01, 7.338621e-01, 2.887051e-01,
1.000000e+00	6.462904e-01, 2.101045e-01, 1.240441e-01, 1.015065e+00, 7.259123e-01, 4.047949e-01, 1.516055e+00, 1.388323e+00, 3.302101e-01, 9.839229e-01, 1.502616e-01, 1.790102e+00, 7.026235e-02, 4.047635e-01, 5.934504e-02, 2.343748e-01, 1.056468e+00, 3.095180e-01, 6.031565e-01, 1.996763e-01,
1.200000e+00	7.972239e-01, 1.683686e-01, 7.643018e-02, 1.124334e+00, 8.651066e-01, 3.510373e-01, 1.040683e+00, 1.377093e+00, 4.036743e-01, 1.336346e+00, 1.290215e-01, 2.211153e+00, 5.241930e-02, 6.277297e-01, 4.495119e-02, 1.902237e-01, 1.144937e+00, 2.576760e-01, 3.909596e-01, 1.495725e-01,
1.400000e+00	8.076679e-01, 9.437666e-02, 4.924629e-02, 8.010441e-01, 8.805962e-01, 3.663076e-01, 1.348874e+00, 1.498951e+00, 3.492070e-01, 1.133997e+00, 7.319167e-02, 2.024766e+00, 3.892489e-02, 8.491558e-01, 2.937476e-02, 1.074205e-01, 1.110238e+00, 2.020134e-01, 2.929556e-01, 9.703428e-02,
1.600000e+00	7.314210e-01, 8.140559e-02, 3.728771e-02, 4.865970e-01, 8.247411e-01, 3.849750e-01, 1.559967e+00, 1.720437e+00, 3.688511e-01, 1.278928e+00, 5.521689e-02, 1.978778e+00, 3.360044e-02, 1.037865e+00, 2.479717e-02, 7.703376e-02, 1.233611e+00, 1.603578e-01, 2.782305e-01, 7.365116e-02,
1.800000e+00	9.356356e-01, 6.822645e-02, 2.753983e-02, 3.306149e-01, 7.414422e-01, 3.240580e-01, 1.655251e+00, 1.419196e+00, 3.653475e-01, 1.418033e+00, 5.597952e-02, 1.823860e+00, 2.293421e-02, 1.309523e+00, 1.609688e-02, 6.778670e-02, 1.220365e+00, 1.262509e-01, 2.146625e-01, 4.330941e-02,
2.000000e+00	8.974767e-01, 5.693804e-02, 1.980770e-02, 2.161574e-01, 8.531978e-01, 3.549252e-01, 1.492210e+00, 1.704140e+00, 3.741250e-01, 1.183708e+00, 3.683412e-02, 1.718255e+00, 2.175717e-02, 1.481643e+00, 1.313503e-02, 5.466076e-02, 1.453138e+00, 7.515787e-02, 1.675731e-01, 3.290491e-02,
0.000000e+00	1.719471e+00, 1.801542e+00, 1.855000e+00, 2.050522e+00, 3.589555e+00, 2.541333e+00, 2.501721e+00, 4.201648e-01, 8.665785e-01, 6.665480e-01, 6.595061e-01, 2.431276e+00, 1.996155e-01, 2.431359e+00, 4.328223e-01, 9.192725e-01, 4.540282e-01, 8.246734e-01, 2.598477e+00, 4.066589e-01,
2.000000e-01	1.137497e+00, 2.151138e+00, 1.411061e+00, 1.495318e+00, 1.483430e+00, 1.205243e+00, 2.100274e+00, 2.762522e-01, 1.121050e+00, 5.590156e-01, 4.862016e-01, 1.957498e+00, 1.189288e-01, 1.596566e+00, 4.862613e-01, 1.315177e+00, 2.638441e-01, 1.194621e+00, 2.197848e+00, 3.608858e-01,
4.000000e-01	7.524800e-01, 1.568981e+00, 1.165673e+00, 1.112545e+00, 8.728137e-01, 8.336530e-01, 1.728891e+00, 2.299063e-01, 8.048130e-01, 3.627844e-01, 2.991200e-01, 2.452758e+00, 7.263472e-02, 1.404778e+00, 4.586236e-01, 1.124198e+00, 1.738477e-01, 1.211287e+00, 1.485687e+00, 4.627381e-01,
6.000000e-01	4.668620e-01, 1.724095e+00, 8.042286e-01, 1.006980e+00, 5.809262e-01, 5.488293e-01, 1.766186e+00, 1.544277e-01, 4.441429e-01, 3.322982e-01, 1.548280e-01, 2.495100e+00, 3.511263e-02, 1.138715e+00, 5.221667e-01, 1.280498e+00, 1.047556e-01, 7.892301e-01, 1.387875e+00, 3.670207e-01,
8.000000e-01	3.416382e-01, 1.026502e+00, 6.318675e-01, 1.247601e+00, 3.939891e-01, 2.945415e-01, 1.643969e+00, 1.208754e-01, 3.989985e-01, 3.065826e-01, 1.365375e-01, 2.110518e+00, 2.065263e-02, 9.638359e-01, 6.437610e-01, 1.352193e+00, 1.181118e-01, 6.553089e-01, 1.014816e+00, 3.891205e-01,
1.000000e+00	1.933283e-01, 8.115779e-01, 3.910369e-01, 1.118966e+00, 2.425216e-01, 1.774434e-01, 1.479390e+00, 8.080170e-02, 2.732171e-01, 4.101471e-01, 9.632493e-02, 2.053580e+00, 1.716240e-02, 7.852589e-01, 6.041456e-01, 1.359492e+00, 2.229430e-01, 4.863092e-01, 6.882628e-01, 2.517184e-01,
1.200000e+00	1.981688e-01, 8.561866e-01, 2.859031e-01, 1.083819e+00, 1.678507e-01, 1.536743e-01, 1.372284e+00, 5.540016e-02, 2.128527e-01, 5.121554e-01, 4.960215e-02, 1.983146e+00, 2.245308e-02, 5.946371e-01, 5.726679e-01, 8.745374e-01, 4.947946e-01, 3.546789e-01, 6.966669e-01, 1.581771e-01,
1.400000e+00	3.573248e-01, 6.005351e-01, 2.138077e-01, 1.149298e+00, 1.523963e-01, 1.968554e-01, 1.419800e+00, 5.172593e-02, 1.389406e-01, 6.864577e-01, 3.585935e-02, 2.304102e+00, 2.106673e-02, 4.765700e-01, 3.644748e-01, 7.552855e-01, 6.304721e-01, 3.288780e-01, 4.902109e-01, 1.451682e-01,
1.600000e+00	5.802403e-01, 4.352411e-01, 1.502497e-01, 1.233463e+00, 2.255597e-01, 2.366490e-01, 1.465708e+00, 1.208867e-01, 1.107501e-01, 7.775138e-01, 3.677890e-02, 2.225407e+00, 2.019962e-02, 4.876411e-01, 3.465415e-01, 4.391990e-01, 1.029352e+00, 2.286477e-01, 3.876784e-01, 9.754805e-02,
1.800000e+00	6.429106e-01, 3.728151e-01, 1.059097e-01, 1.099621e+00, 2.917845e-01, 3.189424e-01, 1.656758e+00, 2.823043e-01, 9.291051e-02, 1.151253e+00, 2.442645e-02, 1.881495e+00, 1.961028e-02, 6.655682e-01, 2.259226e-01, 4.374227e-01, 1.004525e+00, 1.866718e-01, 3.005634e-01, 6.613302e-02,
2.000000e+00	5.922366e-01, 2.711327e-01, 6.291306e-02, 1.257161e+00, 4.689077e-01, 3.275504e-01, 1.701701e+00, 4.176677e-01, 1.160082e-01, 1.163579e+00, 2.113659e-02, 2.137718e+00, 1.952130e-02, 7.962843e-01, 1.433498e-01, 3.028692e-01, 8.437458e-01, 1.215390e-01, 2.595827e-01, 5.381075e-02,
0.000000e+00	2.645966e+00, 2.567732e+00, 1.944538e+00, 2.441088e-01, 1.848182e-01, 1.446464e+00, 2.961788e-01, 1.371286e+00, 8.275293e-01, 2.681767e+00, 1.432246e+00, 5.490652e-01, 2.314342e+00, 1.549034e+00, 1.381251e+00, 1.653994e+00, 2.548472e+00, 1.184281e+00, 1.722438e+00, 1.044700e+00,
2.000000e-01	1.566849e+00, 2.415022e+00, 1.715805e+00, 1.743116e-01, 5.380017e-01, 7.619368e-01, 2.133525e-01, 1.884791e+00, 9.239609e-01, 2.728516e+00, 1.099468e+00, 4.935175e-01, 1.617887e+00, 1.579832e+00, 9.717826e-01, 1.572097e+00, 1.352980e+00, 1.171269e+00, 1.880848e+00, 8.866623e-01,
4.000000e-01	9.904844e-01, 1.922786e+00, 1.241857e+00, 1.140159e-01, 8.021995e-01, 5.007495e-01, 1.437218e-01, 1.436386e+00, 1.198797e+00, 1.806723e+00, 1.105484e+00, 5.496537e-01, 1.043569e+00, 1.831242e+00, 1.029550e+00, 1.352309e+00, 9.419854e-01, 9.661026e-01, 1.485610e+00, 7.748524e-01,
6.000000e-01	8.159176e-01, 1.714336e+00, 8.338996e-01, 7.398563e-02, 5.733387e-01, 2.752224e-01, 1.326890e-01, 1.064062e+00, 8.359536e-01, 1.903247e+00, 1.017476e+00, 6.078888e-01, 8.145275e-01, 1.714759e+00, 1.006475e+00, 1.480585e+00, 6.789763e-01, 6.767135e-01, 1.301800e+00, 5.609904e-01,
8.000000e-01	6.047833e-01, 1.481240e+00, 7.187529e-01, 3.938009e-02, 4.230803e-01, 1.460131e-01, 1.222192e-01, 9.451537e-01, 6.902216e-01, 1.476759e+00, 9.846935e-01, 6.823767e-01, 7.712473e-01, 1.670396e+00, 8.356562e-01, 1.330957e+00, 5.503831e-01, 4.922251e-01, 1.324371e+00, 4.363947e-01,
1.000000e+00	7.717262e-01, 1.218581e+00, 3.458246e-01, 2.638429e-02, 2.819346e-01, 1.022235e-01, 1.723386e-01, 5.834125e-01, 4.863502e-01, 1.515009e+00, 9.549791e-01, 9.108284e-01, 6.688146e-01, 1.795436e+00, 7.304009e-01, 1.432976e+00, 3.692882e-01, 3.556542e-01, 1.276369e+00, 3.127068e-01,
1.200000e+00	6.696475e-01, 8.572374e-01, 3.014580e-01, 3.170665e-02, 1.927688e-01, 6.877636e-02, 2.468525e-01, 5.103168e-01, 3.346848e-01, 1.445902e+00, 7.474614e-01, 8.955821e-01, 5.282142e-01, 1.901521e+00, 8.206235e-01, 1.237707e+00, 4.545217e-01, 3.405290e-01, 1.006353e+00, 2.279321e-01,
1.400000e+00	7.650898e-01, 7.400539e-01, 2.175570e-01, 8.681912e-02, 1.556924e-01, 9.848549e-02, 4.475386e-01, 3.788271e-01, 3.430199e-01, 1.589211e+00, 8.337990e-01, 1.009982e+00, 6.472446e-01, 1.808138e+00, 7.422545e-01, 9.880036e-01, 7.563986e-01, 2.772378e-01, 1.132521e+00, 1.732393e-01,
1.600000e+00	7.357734e-01, 4.408469e-01, 1.120089e-01, 1.326610e-01, 1.790767e-01, 2.111891e-01, 6.136820e-01, 3.038630e-01, 3.307886e-01, 1.584289e+00, 1.010504e+00, 9.874961e-01, 4.909286e-01, 1.895593e+00, 4.265788e-01, 6.328288e-01, 7.816846e-01, 1.873570e-01, 1.167181e+00, 1.046367e-01,
1.800000e+00	7.628048e-01, 3.886687e-01, 9.188864e-02, 1.204497e-01, 3.186367e-01, 2.574540e-01, 7.845476e-01, 4.118907e-01, 3.356985e-01, 1.447593e+00, 8.524863e-01, 1.060646e+00, 6.062983e-01, 2.085812e+00, 3.160391e-01, 5.556368e-01, 9.256034e-01, 1.336237e-01, 9.360789e-01, 7.420452e-02,
2.000000e+00	8.730663e-01, 3.527336e-01, 5.610953e-02, 9.109177e-02, 3.742774e-01, 2.875153e-01, 9.159269e-01, 4.696251e-01, 3.453279e-01, 1.400744e+00, 6.929342e-01, 1.126598e+00, 6.732697e-01, 1.811151e+00, 2.427421e-01, 3.492430e-01, 1.070728e+00, 1.275996e-01, 7.989873e-01, 5.344335e-02,
0.000000e+00	3.685015e-01, 2.782307e+00, 2.731554e-01, 1.431301e+00, 2.116357e+00, 1.787750e-01, 1.960294e+00, 2.626673e+00, 9.023657e-01, 2.715867e+00, 5.186891e-02, 2.781569e+00, 1.814842e+00, 4.540506e-01, 1.243871e+00, 1.836815e+00, 8.266552e-01, 4.809114e-01, 8.072816e-01, 1.874176e+00,
2.000000e-01	2.928515e-01, 2.308393e+00, 1.992624e-01, 8.851041e-01, 1.284353e+00, 8.879434e-02, 2.182206e+00, 1.903692e+00, 4.958416e-01, 2.016998e+00, 2.995805e-02, 2.715350e+00, 7.976682e-01, 8.275121e-01, 1.111880e+00, 1.497400e+00, 4.201442e-01, 3.819714e-01, 7.109061e-01, 1.044583e+00,
4.000000e-01	2.432315e-01, 1.846150e+00, 1.544358e-01, 5.933805e-01, 1.035633e+00, 5.086738e-02, 1.488285e+00, 1.778322e+00, 4.774429e-01, 2.147735e+00, 2.226764e-02, 2.483960e+00, 5.037236e-01, 1.060761e+00, 8.476733e-01, 1.826456e+00, 3.655114e-01, 2.518665e-01, 5.521051e-01, 6.229509e-01,
6.000000e-01	4.459873e-01, 1.536866e+00, 9.172236e-02, 4.028473e-01, 4.506989e-01, 3.301368e-02, 1.849727e+00, 1.082518e+00, 3.540449e-01, 1.643969e+00, 1.856837e-02, 2.303183e+00, 3.125370e-01, 1.232065e+00, 1.073596e+00, 1.500857e+00, 2.473507e-01, 2.249843e-01, 4.257817e-01, 4.903934e-01,
8.000000e-01	4.644990e-01, 8.518309e-01, 4.545941e-02, 2.887829e-01, 2.936373e-01, 2.547214e-02, 1.640498e+00, 7.133827e-01, 2.383267e-01, 1.818891e+00, 1.192723e-02, 2.004110e+00, 1.359938e-01, 1.434732e+00, 8.201682e-01, 1.420485e+00, 2.272364e-01, 1.440646e-01, 2.704990e-01, 3.839148e-01,
1.000000e+00	6.445197e-01, 7.795832e-01, 4.386291e-02, 3.457269e-01, 2.195218e-01, 4.368716e-02, 1.808565e+00, 5.826235e-01, 1.832104e-01, 1.758256e+00, 1.147781e-02, 1.970106e+00, 9.800892e-02, 1.700977e+00, 8.256152e-01, 1.189846e+00, 4.384309e-01, 1.088951e-01, 2.192670e-01, 2.746472e-01,
1.200000e+00	6.421567e-01, 6.006720e-01, 2.750031e-02, 3.794180e-01, 2.166713e-01, 8.825690e-02, 1.357358e+00, 4.180456e-01, 2.166089e-01, 1.619131e+00, 1.405049e-02, 1.881996e+00, 6.794070e-02, 1.932711e+00, 6.883814e-01, 7.772764e-01, 5.928693e-01, 9.458489e-02, 1.876786e-01, 1.678431e-01,
1.400000e+00	7.195027e-01, 4.132311e-01, 1.769761e-02, 4.305266e-01, 2.435042e-01, 2.029131e-01, 1.652738e+00, 3.288634e-01, 1.956990e-01, 1.480914e+00, 1.304056e-02, 2.061098e+00, 4.539783e-02, 1.945941e+00, 5.340919e-01, 6.090752e-01, 9.469733e-01, 6.363167e-02, 1.573823e-01, 1.292527e-01,
1.600000e+00	7.892493e-01, 3.603040e-01, 1.456393e-02, 3.207421e-01, 2.934517e-01, 3.011220e-01, 1.611821e+00, 4.795557e-01, 2.282335e-01, 1.598965e+00, 1.552058e-02, 2.276397e+00, 3.671499e-02, 1.311396e+00, 3.353675e-01, 4.010101e-01, 1.274301e+00, 4.985319e-02, 1.079020e-01, 8.566083e-02,
1.800000e+00	8.251054e-01, 2.882885e-01, 1.124149e-02, 2.778381e-01, 4.735023e-01, 2.657828e-01, 1.493884e+00, 5.993239e-01, 2.483767e-01, 1.352333e+00, 1.331983e-02, 2.004457e+00, 2.141807e-02, 1.996991e+00, 2.133668e-01, 3.617315e-01, 1.179829e+00, 4.837558e-02, 9.895528e-02, 6.185150e-02,
2.000000e+00	9.326969e-01, 2.085629e-01, 7.729877e-03, 1.740837e-01, 6.181485e-01, 3.351692e-01, 1.632333e+00, 7.641894e-01, 2.795698e-01, 1.324350e+00, 1.574336e-02, 2.477961e+00, 2.034946e-02, 1.981147e+00, 1.952625e-01, 2.510704e-01, 1.272785e+00, 3.943733e-02, 7.177207e-02, 5.162992e-02,
0.000000e+00	2.167470e+00, 5.182877e-02, 2.115606e+00, 2.305291e+00, 1.624679e+00, 2.221950e+00, 9.676648e-02, 2.625992e+00, 1.720078e+00, 7.055282e-01, 1.460876e+00, 1.406539e+00, 1.025061e+00, 4.826566e-01, 2.453559e+00, 4.242555e-01, 1.719478e+00, 2.596886e+00, 1.014380e-01, 6.025233e-01,
2.000000e-01	1.603796e+00, 3.838173e-01, 1.672711e+00, 1.209147e+00, 1.510022e+00, 1.880096e+00, 5.086636e-01, 2.195612e+00, 1.773434e+00, 5.446063e-01, 1.151685e+00, 1.524976e+00, 5.457488e-01, 4.286562e-01, 1.574026e+00, 3.097511e-01, 1.417145e+00, 2.570756e+00, 4.621530e-01, 7.348905e-01,
4.000000e-01	1.481939e+00, 7.066110e-01, 1.453289e+00, 1.019645e+00, 1.336610e+00, 1.085422e+00, 9.193266e-01, 1.940002e+00, 1.631732e+00, 3.697845e-01, 1.015151e+00, 1.418518e+00, 3.686004e-01, 3.575400e-01, 1.222745e+00, 2.674798e-01, 1.341728e+00, 2.022081e+00, 8.046285e-01, 8.771341e-01,
6.000000e-01	1.088256e+00, 8.254246e-01, 1.285317e+00, 6.126881e-01, 1.243318e+00, 7.223636e-01, 8.682704e-01, 2.261270e+00, 1.228365e+00, 2.805902e-01, 9.476590e-01, 1.461389e+00, 2.891950e-01, 2.680756e-01, 8.269778e-01, 2.420647e-01, 1.317427e+00, 1.784676e+00, 8.294751e-01, 8.314750e-01,
8.000000e-01	5.991856e-01, 1.021658e+00, 1.311060e+00, 3.803752e-01, 1.031234e+00, 5.169683e-01, 1.091547e+00, 1.721807e+00, 1.100900e+00, 3.261300e-01, 9.161664e-01, 1.191039e+00, 4.358830e-01, 2.306360e-01, 6.802289e-01, 2.618868e-01, 1.033994e+00, 1.288978e+00, 8.737178e-01, 9.320831e-01,
1.000000e+00	4.607790e-01, 9.321558e-01, 9.006378e-01, 4.266371e-01, 9.586674e-01, 4.653981e-01, 1.087981e+00, 1.650219e+00, 8.700561e-01, 6.228951e-01, 6.714035e-01, 1.449910e+00, 5.419859e-01, 1.427310e-01, 3.603539e-01, 3.708500e-01, 8.407438e-01, 8.968071e-01, 7.258773e-01, 7.860532e-01,
1.200000e+00	3.925951e-01, 7.751688e-01, 8.175809e-01, 8.186639e-01, 7.689211e-01, 3.891133e-01, 1.321905e+00, 1.424400e+00, 4.964802e-01, 9.313980e-01, 4.241664e-01, 1.404907e+00, 4.166620e-01, 1.420266e-01, 2.957531e-01, 4.209341e-01, 7.705328e-01, 9.036825e-01, 5.301265e-01, 6.229980e-01,
1.400000e+00	4.157221e-01, 6.897259e-01, 6.085566e-01, 6.919486e-01, 6.204284e-01, 4.157448e-01, 1.260290e+00, 1.193184e+00, 3.971954e-01, 9.673229e-01, 3.502351e-01, 1.521152e+00, 4.087205e-01, 3.015162e-01, 2.228950e-01, 3.702685e-01, 1.036406e+00, 5.173148e-01, 4.240332e-01, 4.907703e-01,
1.600000e+00	4.702215e-01, 6.292843e-01, 3.535062e-01, 1.073107e+00, 6.292607e-01, 3.447741e-01, 1.391817e+00, 9.550533e-01, 2.814336e-01, 1.194203e+00, 2.489024e-01, 1.904550e+00, 3.580904e-01, 4.061504e-01, 1.279709e-01, 3.296237e-01, 9.951902e-01, 5.020470e-01, 3.761760e-01, 3.224629e-01,
1.800000e+00	6.459950e-01, 4.186239e-01, 2.899732e-01, 1.155826e+00, 7.314114e-01, 3.667513e-01, 1.521662e+00, 1.065846e+00, 2.451148e-01, 1.317251e+00, 1.723967e-01, 1.533842e+00, 2.697482e-01, 5.879019e-01, 1.090662e-01, 2.331783e-01, 1.272205e+00, 3.708640e-01, 3.468185e-01, 2.240584e-01,
2.000000e+00	5.682327e-01, 3.269438e-01, 1.575629e-01, 1.104424e+00, 7.546640e-01, 3.254549e-01, 1.483037e+00, 9.495901e-01, 2.122479e-01, 1.530993e+00, 1.179786e-01, 1.926199e+00, 2.358306e-01, 9.464107e-01, 6.683018e-02, 1.660641e-01, 1.154769e+00, 3.240243e-01, 2.378970e-01, 1.485581e-01,
0.000000e+00	2.544639e+00, 1.337545e+00, 2.641773e+00, 1.961118e+00, 8.394387e-01, 1.022705e+00, 2.023640e+00, 3.097889e+00, 4.638338e-02, 2.752340e+00, 8.851060e-01, 1.139866e+00, 2.430430e+00, 1.083318e+00, 1.121556e+00, 5.848614e-01, 2.774665e-01, 1.768858e+00, 2.583302e+00, 7.247761e-01,
2.000000e-01	1.840573e+00, 1.415775e+00, 1.866352e+00, 1.274804e+00, 6.176916e-01, 6.580141e-01, 1.546522e+00, 1.998810e+00, 4.585683e-01, 1.626196e+00, 6.179986e-01, 1.034972e+00, 1.461776e+00, 1.483611e+00, 5.923266e-01, 7.274947e-01, 1.818612e-01, 1.452230e+00, 1.765641e+00, 8.285218e-01,
4.000000e-01	1.536730e+00, 1.450656e+00, 1.524687e+00, 7.587917e-01, 4.749323e-01, 5.294723e-01, 1.189300e+00, 1.561728e+00, 5.932327e-01, 1.632205e+00, 4.237565e-01, 1.156685e+00, 1.042563e+00, 1.515503e+00, 5.435896e-01, 1.020426e+00, 1.162254e-01, 1.037003e+00, 1.320702e+00, 7.699177e-01,
6.000000e-01	1.337215e+00, 1.381914e+00, 1.270600e+00, 3.652767e-01, 2.228185e-01, 4.100109e-01, 1.423865e+00, 9.914813e-01, 8.482207e-01, 1.912036e+00, 2.790979e-01, 1.195192e+00, 7.610707e-01, 1.828003e+00, 4.628873e-01, 1.055216e+00, 9.127396e-02, 9.463958e-01, 1.183056e+00, 7.941935e-01,
8.000000e-01	9.391385e-01, 1.437640e+00, 8.316542e-01, 3.052448e-01, 1.481827e-01, 2.241349e-01, 1.671865e+00, 6.752727e-01, 9.149465e-01, 1.545231e+00, 1.709520e-01, 1.777014e+00, 6.210240e-01, 1.648156e+00, 4.767439e-01, 1.075776e+00, 7.430515e-02, 6.804876e-01, 9.065650e-01, 5.502160e-01,
1.000000e+00	9.140760e-01, 1.065039e+00, 5.789647e-01, 1.984139e-01, 8.971753e-02, 1.938245e-01, 1.580320e+00, 5.807786e-01, 6.354584e-01, 1.356367e+00, 1.462308e-01, 1.315966e+00, 4.901221e-01, 1.932292e+00, 5.556621e-01, 1.083445e+00, 1.618389e-01, 4.891100e-01, 7.135941e-01, 3.478786e-01,
1.200000e+00	8.096758e-01, 6.697585e-01, 3.470423e-01, 1.983678e-01, 8.593226e-02, 1.463028e-01, 1.481840e+00, 4.237008e-01, 7.660320e-01, 1.647898e+00, 8.986105e-02, 1.704939e+00, 5.324724e-01, 2.105450e+00, 4.955147e-01, 1.085144e+00, 3.643523e-01, 3.402360e-01, 6.012833e-01, 2.685430e-01,
1.400000e+00	9.865857e-01, 6.534898e-01, 2.519215e-01, 2.067199e-01, 6.856563e-02, 1.987999e-01, 1.440481e+00, 3.211481e-01, 6.492573e-01, 1.555729e+00, 7.201362e-02, 1.906900e+00, 3.498536e-01, 2.130134e+00, 2.947827e-01, 6.369146e-01, 5.521060e-01, 2.704926e-01, 4.067032e-01, 1.700563e-01,
1.600000e+00	9.196099e-01, 4.781539e-01, 1.627497e-01, 2.954853e-01, 1.353020e-01, 2.475708e-01, 1.433782e+00, 2.234872e-01, 5.490678e-01, 1.484119e+00, 5.219570e-02, 1.954151e+00, 2.770539e-01, 1.952357e+00, 2.309304e-01, 5.453144e-01, 9.142066e-01, 2.469760e-01, 3.030733e-01, 1.226866e-01,
1.800000e+00	9.142111e-01, 4.052383e-01, 1.089166e-01, 3.113649e-01, 2.174712e-01, 2.676851e-01, 1.209461e+00, 3.432090e-01, 4.646339e-01, 1.503457e+00, 4.466027e-02, 1.668171e+00, 2.459686e-01, 1.964194e+00, 1.991196e-01, 3.558273e-01, 1.002596e+00, 2.037335e-01, 2.680659e-01, 1.039853e-01,
2.000000e+00	8.234114e-01, 3.052098e-01, 7.904868e-02, 1.763280e-01, 4.484419e-01, 3.166857e-01, 1.181527e+00, 4.341483e-01, 4.778297e-01, 1.416533e+00, 3.582408e-02, 1.995432e+00, 1.444165e-01, 2.116091e+00, 1.152913e-01, 2.948816e-01, 1.158697e+00, 1.435315e-01, 2.137104e-01, 6.838472e-02,
0.000000e+00	2.717047e+00, 1.042394e+00, 9.126706e-02, 2.614414e+00, 7.044309e-01, 1.877500e+00, 2.096154e+00, 1.011059e+00, 7.144434e-01, 3.377813e-01, 2.789914e+00, 2.124252e+00, 1.649570e+00, 1.016088e+00, 2.101532e+00, 8.098053e-01, 5.618794e-04, 1.229733e+00, 2.472941e-02, 2.933588e+00,
2.000000e-01	1.341417e+00, 7.313681e-01, 4.492893e-01, 2.006423e+00, 3.260800e-01, 9.995478e-01, 2.109982e+00, 8.331260e-01, 9.670261e-01, 2.595766e-01, 1.668578e+00, 1.592605e+00, 6.741707e-01, 7.671752e-01, 1.842096e+00, 7.480445e-01, 2.982492e-01, 1.490756e+00, 4.372805e-01, 1.957421e+00,
4.000000e-01	8.342712e-01, 6.139755e-01, 5.172109e-01, 1.753411e+00, 2.993024e-01, 7.169950e-01, 1.901290e+00, 4.838994e-01, 7.611008e-01, 1.667041e-01, 1.178292e+00, 9.458234e-01, 5.559335e-01, 8.008051e-01, 1.178313e+00, 4.719375e-01, 7.080079e-01, 1.044032e+00, 8.782878e-01, 1.841871e+00,
6.000000e-01	6.809908e-01, 4.637725e-01, 6.311448e-01, 1.593944e+00, 2.478388e-01, 5.137055e-01, 1.365408e+00, 4.026025e-01, 6.633453e-01, 1.160382e-01, 8.455312e-01, 1.083265e+00, 4.797058e-01, 5.564946e-01, 1.008153e+00, 4.548724e-01, 8.198411e-01, 8.064644e-01, 9.278793e-01, 1.195208e+00,
8.000000e-01	6.470002e-01, 3.787287e-01, 3.832238e-01, 1.554501e+00, 3.232096e-01, 4.100194e-01, 1.133639e+00, 4.727275e-01, 5.304376e-01, 1.329573e-01, 6.120484e-01, 1.464571e+00, 5.673178e-01, 4.955641e-01, 5.124407e-01, 2.701436e-01, 9.343550e-01, 6.272913e-01, 7.401580e-01, 9.964690e-01,
1.000000e+00	5.821848e-01, 3.070706e-01, 3.419162e-01, 1.492312e+00, 4.036081e-01, 4.137364e-01, 1.365553e+00, 5.838748e-01, 4.441580e-01, 5.415828e-01, 3.862994e-01, 1.450444e+00, 4.809576e-01, 3.203339e-01, 4.455984e-01, 2.179601e-01, 1.001804e+00, 6.307646e-01, 5.751565e-01, 5.675699e-01,
1.200000e+00	5.985529e-01, 2.340250e-01, 2.300719e-01, 1.319747e+00, 5.582251e-01, 3.982532e-01, 1.578968e+00, 5.903348e-01, 3.439809e-01, 7.908833e-01, 2.470478e-01, 1.652131e+00, 4.150907e-01, 2.900430e-01, 3.179260e-01, 1.414486e-01, 1.105657e+00, 3.192763e-01, 3.870616e-01, 5.076976e-01,
1.400000e+00	9.190202e-01, 1.580210e-01, 1.265299e-01, 1.265112e+00, 7.675960e-01, 2.928487e-01, 1.619012e+00, 8.343602e-01, 2.876205e-01, 1.009588e+00, 1.860987e-01, 1.706930e+00, 3.845000e-01, 2.440917e-01, 2.167977e-01, 1.268081e-01, 9.858566e-01, 2.600801e-01, 3.638710e-01, 2.936718e-01,
1.600000e+00	8.355098e-01, 1.086411e-01, 1.073846e-01, 1.321462e+00, 7.030935e-01, 3.323281e-01, 1.424740e+00, 8.436871e-01, 3.021173e-01, 8.341841e-01, 1.130692e-01, 1.617057e+00, 2.705189e-01, 4.091164e-01, 1.758758e-01, 6.961841e-02, 1.057899e+00, 2.384711e-01, 3.070887e-01, 2.059493e-01,
1.800000e+00	9.230842e-01, 9.607272e-02, 6.688225e-02, 1.277039e+00, 8.722055e-01, 3.318652e-01, 1.286246e+00, 9.777771e-01, 3.352549e-01, 1.194364e+00, 9.077364e-02, 1.678251e+00, 2.139495e-01, 5.377323e-01, 9.479759e-02, 6.116139e-02, 1.169326e+00, 1.885932e-01, 2.206676e-01, 1.771682e-01,
2.000000e+00	9.526271e-01, 8.385841e-02, 4.825046e-02, 9.976489e-01, 7.941412e-01, 3.390413e-01, 1.588555e+00, 1.272318e+00, 3.177588e-01, 9.802708e-01, 6.365539e-02, 1.763613e+00, 1.528486e-01, 7.934297e-01, 6.673061e-02, 3.986280e-02, 1.344753e+00, 1.579521e-01, 1.821302e-01, 1.226029e-01,
0.000000e+00	1.763386e+00, 2.260416e+00, 9.284665e-01, 2.168708e+00, 1.610601e+00, 5.957270e-01, 4.336600e-01, 9.499572e-01, 1.090139e+00, 1.032562e-01, 1.811422e+00, 3.601953e-02, 8.170339e-01, 7.920092e-01, 9.609748e-01, 6.070695e-02, 1.933062e+00, 2.281902e-01, 1.834857e-01, 2.886585e+00,
2.000000e-01	1.535005e+00, 1.973845e+00, 6.500161e-01, 2.017076e+00, 1.635617e+00, 4.527203e-01, 3.501664e-01, 1.041248e+00, 1.127142e+00, 1.910596e-01, 1.541977e+00, 3.556780e-02, 7.781013e-01, 7.186436e-01, 6.594386e-01, 4.752003e-01, 1.442073e+00, 2.431109e-01, 6.509671e-01, 1.644377e+00,
4.000000e-01	8.455804e-01, 1.578740e+00, 4.453079e-01, 1.559717e+00, 1.502559e+00, 3.403952e-01, 1.803055e-01, 9.558147e-01, 1.147686e+00, 5.769921e-01, 1.166371e+00, 8.735876e-02, 5.593228e-01, 5.659646e-01, 4.718809e-01, 6.190369e-01, 7.739833e-01, 1.686091e-01, 8.299033e-01, 1.331171e+00,
6.000000e-01	5.499688e-01, 1.188691e+00, 2.564465e-01, 1.434101e+00, 9.254267e-01, 2.922143e-01, 1.378116e-01, 8.268999e-01, 8.314426e-01, 8.120836e-01, 1.123606e+00, 1.599832e-01, 6.742777e-01, 5.329788e-01, 3.558645e-01, 8.129733e-01, 5.671265e-01, 1.344127e-01, 9.850894e-01, 9.114565e-01,
8.000000e-01	4.515161e-01, 9.832396e-01, 1.508702e-01, 1.347872e+00, 4.582857e-01, 3.128815e-01, 1.007156e-01, 6.999378e-01, 5.774734e-01, 8.184366e-01, 1.123885e+00, 3.061947e-01, 6.422103e-01, 5.472179e-01, 2.754118e-01, 8.455469e-01, 5.483021e-01, 1.113375e-01, 1.201059e+00, 6.290944e-01,
1.000000e+00	5.496317e-01, 6.802223e-01, 1.252454e-01, 1.149727e+00, 3.446385e-01, 2.710135e-01, 6.448958e-02, 5.523026e-01, 4.411656e-01, 8.958373e-01, 8.576919e-01, 4.909718e-01, 6.604923e-01, 4.231758e-01, 2.029784e-01, 6.587454e-01, 7.233686e-01, 8.549042e-02, 1.283023e+00, 4.720998e-01,
1.200000e+00	6.955414e-01, 5.182478e-01, 6.217341e-02, 1.179117e+00, 4.146979e-01, 2.544194e-01, 5.312634e-02, 3.732182e-01, 3.051905e-01, 1.034249e+00, 8.975659e-01, 6.460402e-01, 6.658367e-01, 8.834652e-01, 1.741507e-01, 5.700703e-01, 8.509054e-01, 6.696556e-02, 1.170127e+00, 2.950700e-01,
1.400000e+00	7.662816e-01, 3.747857e-01, 5.477007e-02, 1.671512e+00, 4.384811e-01, 3.188681e-01, 6.831485e-02, 4.449925e-01, 3.067927e-01, 1.054453e+00, 8.652145e-01, 6.758740e-01, 7.740509e-01, 1.016541e+00, 1.112399e-01, 3.699405e-01, 1.067425e+00, 6.289592e-02, 1.027090e+00, 2.451480e-01,
1.600000e+00	7.593464e-01, 3.801960e-01, 4.069563e-02, 1.337083e+00, 4.657425e-01, 2.338651e-01, 1.634250e-01, 5.998565e-01, 2.897327e-01, 1.091384e+00, 8.540391e-01, 1.037140e+00, 5.835479e-01, 1.386553e+00, 8.941122e-02, 2.975681e-01, 9.833500e-01, 4.695916e-02, 1.014956e+00, 1.591318e-01,
1.800000e+00	8.076660e-01, 2.345766e-01, 2.089093e-02, 9.000804e-01, 6.395106e-01, 3.410603e-01, 2.311405e-01, 7.876923e-01, 2.544483e-01, 1.621696e+00, 8.789261e-01, 1.195427e+00, 5.935943e-01, 1.249960e+00, 6.786200e-02, 2.296033e-01, 1.294156e+00, 3.363278e-02, 7.559031e-01, 1.063967e-01,
2.000000e+00	8.243825e-01, 1.796890e-01, 1.879362e-02, 7.514678e-01, 6.388479e-01, 3.418938e-01, 3.584219e-01, 1.183474e+00, 2.822375e-01, 1.218180e+00, 9.155562e-01, 1.091078e+00, 5.807137e-01, 1.159726e+00, 3.562202e-02, 1.810151e-01, 1.237028e+00, 4.399661e-02, 1.020003e+00, 6.914591e-02,
