# Supplementary material for: Inference of Vohradský's Models of Genetic Networks by Solving Two-Dimensional Function Optimization Problems
Source: PLoS One. 2013 Dec 30;8(12):e83308. doi: 10.1371/journal.pone.0083308 (PMC3875442; doi:10.1371/journal.pone.0083308)
Supplement: Text S2 — Time-series data used in the ‘Inference in noisy environment’ section (compressed by gzip). (GZ) [file pone.0083308.s002.gz › time_series_data/gene20/50sets/tc.dat418]

Time "G0" "G1" "G2" "G3" "G4" "G5" "G6" "G7" "G8" "G9" "G10" "G11" "G12" "G13" "G14" "G15" "G16" "G17" "G18" "G19"
0.000000e+00	1.713638e+00, 5.309596e-01, 5.741022e-01, 3.430572e+00, 2.457181e+00, 4.951411e-01, 1.413477e+00, 2.009448e+00, 1.767954e+00, 5.142266e-01, 9.354501e-02, 2.254387e+00, 1.575305e+00, 2.372054e+00, 9.463321e-01, 2.078979e+00, 1.913706e+00, 1.716325e-01, 2.239698e+00, 1.028786e+00,
2.000000e-01	8.401336e-01, 3.462490e-01, 8.980093e-01, 1.780616e+00, 1.783518e+00, 3.228682e-01, 1.768225e+00, 1.491230e+00, 1.799460e+00, 5.484352e-01, 2.209603e-01, 1.595446e+00, 1.427628e+00, 2.274060e+00, 8.284529e-01, 1.860979e+00, 1.168849e+00, 4.087974e-01, 1.331013e+00, 1.088462e+00,
4.000000e-01	8.337144e-01, 4.626501e-01, 1.101810e+00, 1.099382e+00, 1.397782e+00, 2.139423e-01, 2.184350e+00, 9.661256e-01, 1.033411e+00, 5.217986e-01, 2.771543e-01, 1.122029e+00, 8.661045e-01, 1.685429e+00, 6.584550e-01, 1.318817e+00, 8.561820e-01, 4.674312e-01, 1.018920e+00, 9.447251e-01,
6.000000e-01	6.812169e-01, 4.103241e-01, 1.334492e+00, 7.864064e-01, 9.610240e-01, 3.432132e-01, 2.486841e+00, 8.414252e-01, 8.700782e-01, 4.834603e-01, 3.311296e-01, 8.318622e-01, 5.223108e-01, 1.642403e+00, 4.782760e-01, 7.661160e-01, 5.781555e-01, 6.608911e-01, 9.416486e-01, 1.255477e+00,
8.000000e-01	5.140195e-01, 3.057325e-01, 1.454863e+00, 3.875584e-01, 5.345978e-01, 3.770130e-01, 2.094039e+00, 5.175247e-01, 1.041755e+00, 3.314727e-01, 3.602978e-01, 4.360666e-01, 3.822504e-01, 1.515766e+00, 2.290004e-01, 5.882698e-01, 3.898465e-01, 6.566316e-01, 8.276510e-01, 1.083892e+00,
1.000000e+00	6.872727e-01, 4.104085e-01, 1.588778e+00, 2.589518e-01, 3.902053e-01, 4.619769e-01, 2.089962e+00, 4.966742e-01, 1.330552e+00, 2.121348e-01, 4.429629e-01, 3.837567e-01, 2.444341e-01, 1.470220e+00, 1.858300e-01, 3.500213e-01, 3.121364e-01, 7.252241e-01, 1.172545e+00, 1.174451e+00,
1.200000e+00	4.456296e-01, 4.373698e-01, 2.154370e+00, 1.567164e-01, 2.046564e-01, 5.886705e-01, 1.648139e+00, 2.987603e-01, 1.277311e+00, 1.221113e-01, 4.671592e-01, 2.657204e-01, 1.525102e-01, 1.350906e+00, 8.868309e-02, 2.070084e-01, 2.921267e-01, 7.711766e-01, 1.083761e+00, 1.143969e+00,
1.400000e+00	4.712754e-01, 4.336674e-01, 1.910537e+00, 7.128722e-02, 1.396533e-01, 6.449410e-01, 1.401038e+00, 2.854853e-01, 1.121219e+00, 8.251892e-02, 4.847623e-01, 1.447407e-01, 9.520987e-02, 1.381679e+00, 6.431042e-02, 1.346035e-01, 3.187544e-01, 7.893970e-01, 1.001334e+00, 1.405677e+00,
1.600000e+00	4.110514e-01, 4.603976e-01, 2.241537e+00, 3.952753e-02, 6.583948e-02, 6.040086e-01, 1.149863e+00, 2.835368e-01, 1.164968e+00, 5.152767e-02, 4.302524e-01, 1.277312e-01, 6.359291e-02, 1.258014e+00, 4.235334e-02, 6.051503e-02, 2.654314e-01, 7.776137e-01, 1.363000e+00, 1.179079e+00,
1.800000e+00	3.277241e-01, 3.471937e-01, 1.697394e+00, 2.840155e-02, 4.258399e-02, 6.326131e-01, 9.026065e-01, 1.878699e-01, 1.262756e+00, 4.178443e-02, 5.050217e-01, 6.599914e-02, 4.802919e-02, 1.111530e+00, 2.998663e-02, 4.582836e-02, 3.199583e-01, 7.119027e-01, 1.043047e+00, 1.298608e+00,
2.000000e+00	3.302511e-01, 4.215552e-01, 1.928731e+00, 1.771665e-02, 2.543862e-02, 7.756860e-01, 5.820089e-01, 2.064756e-01, 1.336381e+00, 2.504471e-02, 4.442482e-01, 5.162547e-02, 2.724517e-02, 1.168358e+00, 2.834380e-02, 3.330161e-02, 3.877640e-01, 9.358504e-01, 1.053879e+00, 1.274994e+00,
0.000000e+00	1.173565e+00, 3.114173e+00, 2.404116e+00, 9.798274e-01, 4.091604e-01, 3.443206e-01, 2.275711e+00, 1.832302e+00, 1.776890e+00, 8.732561e-01, 1.145765e-01, 4.404546e-01, 1.439732e+00, 2.580687e+00, 1.629761e-01, 8.328956e-01, 3.020255e+00, 6.614924e-01, 1.781484e+00, 2.719570e+00,
2.000000e-01	6.971149e-01, 2.038846e+00, 2.746581e+00, 9.140309e-01, 4.352532e-01, 2.389772e-01, 2.627902e+00, 1.408166e+00, 1.377590e+00, 7.225400e-01, 2.243134e-01, 5.972969e-01, 9.338628e-01, 2.150312e+00, 5.607902e-01, 6.181032e-01, 1.834146e+00, 6.594501e-01, 1.609734e+00, 2.345141e+00,
4.000000e-01	4.473487e-01, 1.352256e+00, 2.333621e+00, 5.589332e-01, 5.909968e-01, 2.370279e-01, 2.820588e+00, 9.875672e-01, 1.428569e+00, 5.103062e-01, 2.509932e-01, 3.779733e-01, 4.828911e-01, 2.122039e+00, 8.097597e-01, 4.210215e-01, 1.169591e+00, 6.347201e-01, 1.333544e+00, 1.873273e+00,
6.000000e-01	4.298971e-01, 1.001240e+00, 1.910607e+00, 5.281190e-01, 6.306409e-01, 3.297984e-01, 2.104266e+00, 5.558552e-01, 1.114977e+00, 3.554149e-01, 3.540625e-01, 2.826545e-01, 3.018309e-01, 1.741288e+00, 5.460523e-01, 2.037609e-01, 9.112083e-01, 7.066043e-01, 1.263930e+00, 1.879268e+00,
8.000000e-01	3.792921e-01, 7.097479e-01, 2.105536e+00, 2.963219e-01, 4.148870e-01, 4.277933e-01, 2.122594e+00, 3.261157e-01, 1.168307e+00, 2.478825e-01, 4.035615e-01, 1.945140e-01, 2.091434e-01, 1.679681e+00, 4.543715e-01, 1.412057e-01, 6.399904e-01, 7.023852e-01, 1.217870e+00, 1.815176e+00,
1.000000e+00	3.147845e-01, 5.399928e-01, 2.848678e+00, 1.894961e-01, 2.337608e-01, 5.316371e-01, 1.421337e+00, 2.414919e-01, 1.082561e+00, 1.498774e-01, 4.167654e-01, 1.459057e-01, 1.188409e-01, 1.639508e+00, 2.756870e-01, 8.857721e-02, 4.701582e-01, 8.760879e-01, 1.206208e+00, 1.614668e+00,
1.200000e+00	3.156318e-01, 5.401209e-01, 2.924401e+00, 1.194698e-01, 1.689987e-01, 5.795074e-01, 1.269064e+00, 1.393242e-01, 1.392014e+00, 1.183279e-01, 4.635665e-01, 8.838197e-02, 7.771141e-02, 1.331546e+00, 1.741429e-01, 4.756390e-02, 4.274357e-01, 8.927846e-01, 1.268700e+00, 1.400543e+00,
1.400000e+00	3.113039e-01, 4.649032e-01, 2.488240e+00, 7.785962e-02, 1.039961e-01, 5.072740e-01, 1.058804e+00, 1.594848e-01, 9.905956e-01, 7.066045e-02, 4.483099e-01, 6.658926e-02, 4.296348e-02, 1.378396e+00, 1.267516e-01, 3.579676e-02, 4.113042e-01, 7.208112e-01, 1.383064e+00, 1.285055e+00,
1.600000e+00	2.732570e-01, 3.441165e-01, 2.091160e+00, 4.146909e-02, 5.624954e-02, 7.050595e-01, 9.904868e-01, 1.595209e-01, 1.229052e+00, 3.797932e-02, 4.967340e-01, 4.861869e-02, 3.177118e-02, 1.408791e+00, 8.183454e-02, 2.368336e-02, 4.126014e-01, 8.332915e-01, 1.095731e+00, 1.329180e+00,
1.800000e+00	2.314303e-01, 4.929327e-01, 2.509527e+00, 2.844120e-02, 2.682262e-02, 6.242963e-01, 7.360967e-01, 1.543656e-01, 1.348885e+00, 3.231059e-02, 4.499549e-01, 3.565633e-02, 2.434071e-02, 1.369922e+00, 5.623974e-02, 1.037296e-02, 3.723683e-01, 8.457005e-01, 1.142102e+00, 1.343963e+00,
2.000000e+00	2.125343e-01, 4.831140e-01, 2.151689e+00, 1.446143e-02, 1.580239e-02, 6.576940e-01, 5.743689e-01, 1.368609e-01, 1.403325e+00, 1.894278e-02, 4.958553e-01, 2.054275e-02, 1.470997e-02, 1.346734e+00, 4.140237e-02, 7.750214e-03, 3.544354e-01, 8.154322e-01, 1.359190e+00, 1.326893e+00,
0.000000e+00	1.449755e+00, 7.058618e-01, 3.043183e+00, 1.545168e+00, 2.381641e-01, 2.054143e+00, 1.232900e+00, 1.929051e+00, 6.386271e-01, 8.137142e-01, 1.397783e+00, 1.970290e+00, 4.265740e-01, 1.352284e+00, 1.751676e-01, 1.713113e+00, 1.473378e+00, 2.458323e+00, 5.798500e-02, 2.231149e-01,
2.000000e-01	1.417139e+00, 6.008594e-01, 2.069791e+00, 1.111895e+00, 1.548717e-01, 1.157775e+00, 1.136526e+00, 1.232116e+00, 5.952789e-01, 8.319601e-01, 9.559878e-01, 1.546354e+00, 5.533889e-01, 8.231567e-01, 3.146496e-01, 1.355898e+00, 7.937574e-01, 1.774774e+00, 4.433282e-02, 4.425800e-01,
4.000000e-01	1.413834e+00, 5.288862e-01, 2.755629e+00, 5.950899e-01, 8.658826e-02, 6.455529e-01, 9.204563e-01, 1.008153e+00, 5.244382e-01, 5.076769e-01, 6.602201e-01, 1.108562e+00, 7.582902e-01, 8.378085e-01, 1.829064e-01, 8.878294e-01, 4.170085e-01, 1.489655e+00, 2.930997e-01, 7.110235e-01,
6.000000e-01	1.169770e+00, 4.100204e-01, 2.344635e+00, 4.553696e-01, 4.296554e-02, 6.691668e-01, 8.347979e-01, 7.584220e-01, 6.643310e-01, 2.981761e-01, 4.791269e-01, 8.124433e-01, 7.326039e-01, 5.979240e-01, 1.368765e-01, 5.538530e-01, 2.711118e-01, 1.048038e+00, 4.359798e-01, 7.219736e-01,
8.000000e-01	1.055022e+00, 4.198302e-01, 1.857370e+00, 2.607767e-01, 3.309894e-02, 5.670042e-01, 5.625716e-01, 8.461627e-01, 7.764645e-01, 2.146325e-01, 5.721924e-01, 6.000294e-01, 6.598022e-01, 5.328129e-01, 8.843497e-02, 2.932215e-01, 1.810955e-01, 9.341990e-01, 6.568550e-01, 8.471036e-01,
1.000000e+00	1.119693e+00, 3.557951e-01, 1.457682e+00, 1.083318e-01, 2.177642e-02, 6.037812e-01, 5.594504e-01, 6.005258e-01, 9.372428e-01, 1.631008e-01, 4.982889e-01, 4.374838e-01, 6.463397e-01, 4.898103e-01, 4.542740e-02, 1.783144e-01, 1.672005e-01, 8.980631e-01, 9.215852e-01, 6.790055e-01,
1.200000e+00	9.839921e-01, 3.856031e-01, 1.239966e+00, 5.967113e-02, 1.189080e-02, 4.752912e-01, 3.045603e-01, 5.962432e-01, 1.123971e+00, 9.990120e-02, 3.886872e-01, 2.641691e-01, 5.448170e-01, 3.696960e-01, 2.994725e-02, 1.157569e-01, 1.764120e-01, 9.812257e-01, 1.144450e+00, 4.254657e-01,
1.400000e+00	8.189507e-01, 3.463981e-01, 1.242858e+00, 4.849457e-02, 7.901882e-03, 5.841159e-01, 3.258926e-01, 6.323029e-01, 1.314063e+00, 6.429969e-02, 4.896347e-01, 1.684885e-01, 3.829245e-01, 2.972816e-01, 2.194900e-02, 8.081004e-02, 2.094694e-01, 8.525664e-01, 9.941180e-01, 3.173103e-01,
1.600000e+00	6.265257e-01, 4.294896e-01, 1.403811e+00, 3.264131e-02, 5.341667e-03, 5.817006e-01, 2.251238e-01, 5.484796e-01, 1.051544e+00, 4.211779e-02, 5.547495e-01, 1.011603e-01, 3.216802e-01, 2.053836e-01, 1.844385e-02, 4.825622e-02, 2.089089e-01, 9.063677e-01, 1.132983e+00, 2.584252e-01,
1.800000e+00	7.089455e-01, 4.400971e-01, 1.620241e+00, 1.288882e-02, 3.222596e-03, 5.708074e-01, 1.717516e-01, 5.036012e-01, 9.904398e-01, 2.614563e-02, 4.871035e-01, 9.451158e-02, 2.262693e-01, 1.787039e-01, 1.438125e-02, 2.926216e-02, 2.603128e-01, 9.396372e-01, 1.075130e+00, 1.876397e-01,
2.000000e+00	4.564206e-01, 3.189966e-01, 1.877345e+00, 9.902345e-03, 1.767557e-03, 7.069308e-01, 1.633536e-01, 4.246643e-01, 1.342323e+00, 2.061750e-02, 5.155350e-01, 5.142137e-02, 1.352820e-01, 1.634308e-01, 1.316380e-02, 1.840232e-02, 3.063704e-01, 7.820964e-01, 1.338209e+00, 1.603970e-01,
0.000000e+00	4.693927e-01, 3.809153e-01, 3.435135e-01, 2.439727e+00, 2.501412e+00, 1.276869e+00, 2.351751e+00, 3.362894e+00, 1.679922e+00, 1.937409e+00, 1.868399e+00, 1.040924e+00, 3.445744e+00, 1.237672e+00, 2.512632e+00, 6.714398e-01, 2.144649e+00, 1.740301e+00, 1.332065e-01, 1.011879e-01,
2.000000e-01	4.280817e-01, 1.999532e-01, 7.231315e-01, 1.907004e+00, 1.487283e+00, 1.068103e+00, 2.334616e+00, 1.841647e+00, 1.240453e+00, 1.576837e+00, 1.010035e+00, 1.044176e+00, 1.637682e+00, 1.003509e+00, 2.027924e+00, 6.580271e-01, 1.287586e+00, 9.525852e-01, 8.260569e-02, 5.940888e-02,
4.000000e-01	3.998407e-01, 1.224400e-01, 1.276753e+00, 9.800612e-01, 1.293947e+00, 4.394551e-01, 2.580540e+00, 1.047490e+00, 9.613464e-01, 1.199397e+00, 6.641551e-01, 9.716235e-01, 9.524643e-01, 8.032572e-01, 1.413870e+00, 7.244246e-01, 7.083633e-01, 1.160365e+00, 8.850456e-02, 5.511951e-02,
6.000000e-01	4.531776e-01, 2.239049e-01, 1.223764e+00, 6.840299e-01, 1.165447e+00, 5.632685e-01, 2.351472e+00, 6.586230e-01, 1.260155e+00, 6.899198e-01, 5.417275e-01, 8.410866e-01, 4.984404e-01, 6.255106e-01, 8.341578e-01, 7.182563e-01, 2.901542e-01, 8.939152e-01, 4.623137e-01, 4.465279e-02,
8.000000e-01	4.477564e-01, 3.388009e-01, 1.848942e+00, 4.104354e-01, 8.504862e-01, 5.384215e-01, 2.805253e+00, 3.972412e-01, 1.302416e+00, 4.992259e-01, 4.961877e-01, 6.699092e-01, 3.635836e-01, 3.983409e-01, 5.309417e-01, 4.192593e-01, 2.500372e-01, 8.883495e-01, 6.698313e-01, 3.262472e-02,
1.000000e+00	3.160844e-01, 3.134016e-01, 1.492534e+00, 2.150525e-01, 5.041660e-01, 6.359485e-01, 2.912914e+00, 2.904907e-01, 1.240257e+00, 3.855698e-01, 4.657540e-01, 3.989206e-01, 2.011769e-01, 4.395908e-01, 2.903427e-01, 3.043027e-01, 1.709490e-01, 9.149690e-01, 8.875043e-01, 2.805506e-02,
1.200000e+00	3.273946e-01, 3.704243e-01, 1.991941e+00, 1.086656e-01, 2.269553e-01, 6.238299e-01, 3.005672e+00, 1.744644e-01, 1.089630e+00, 2.204200e-01, 5.253623e-01, 2.669427e-01, 1.008661e-01, 3.105385e-01, 1.707689e-01, 1.477840e-01, 1.537633e-01, 7.889641e-01, 8.504680e-01, 5.496591e-02,
1.400000e+00	3.271386e-01, 3.787198e-01, 1.815103e+00, 6.335919e-02, 1.730741e-01, 6.568965e-01, 2.519737e+00, 2.122537e-01, 1.334151e+00, 1.500616e-01, 5.235933e-01, 2.113718e-01, 7.960990e-02, 1.992593e-01, 1.040799e-01, 1.071016e-01, 1.872155e-01, 6.949327e-01, 9.827595e-01, 1.164672e-01,
1.600000e+00	2.672042e-01, 3.749413e-01, 2.020286e+00, 4.089765e-02, 9.250798e-02, 6.305152e-01, 2.591375e+00, 1.607963e-01, 1.233742e+00, 9.184544e-02, 4.535697e-01, 1.369512e-01, 4.621882e-02, 1.990885e-01, 5.804509e-02, 5.347955e-02, 2.344184e-01, 7.857374e-01, 1.127412e+00, 2.380646e-01,
1.800000e+00	2.901638e-01, 3.690399e-01, 2.231302e+00, 2.340964e-02, 5.037739e-02, 6.382173e-01, 1.774756e+00, 1.647829e-01, 1.202049e+00, 6.122397e-02, 4.325401e-01, 8.572181e-02, 3.016897e-02, 1.192002e-01, 4.834643e-02, 3.710445e-02, 2.032910e-01, 8.904461e-01, 1.044415e+00, 2.928097e-01,
2.000000e+00	2.532882e-01, 4.753322e-01, 2.402797e+00, 1.283221e-02, 3.069219e-02, 6.549760e-01, 1.395164e+00, 1.505737e-01, 1.401555e+00, 3.856879e-02, 3.788349e-01, 5.158011e-02, 2.109127e-02, 1.065582e-01, 2.767002e-02, 2.117040e-02, 2.383614e-01, 6.667436e-01, 1.186465e+00, 4.957673e-01,
0.000000e+00	1.579431e+00, 1.328506e-02, 1.829242e+00, 2.879829e+00, 1.969465e+00, 3.371612e+00, 1.247855e+00, 6.618418e-01, 2.502858e+00, 1.016867e+00, 2.175464e+00, 1.654137e+00, 1.823475e+00, 1.898271e+00, 2.059122e+00, 1.514104e+00, 2.977327e-01, 1.000803e+00, 1.872581e+00, 2.112397e-01,
2.000000e-01	1.468861e+00, 2.108069e-01, 1.723195e+00, 1.771921e+00, 1.191339e+00, 1.599102e+00, 9.334892e-01, 5.583039e-01, 2.610653e+00, 9.113653e-01, 1.169536e+00, 1.153875e+00, 1.608388e+00, 1.447346e+00, 1.148184e+00, 1.158208e+00, 3.285619e-01, 7.148972e-01, 1.288312e+00, 3.958803e-01,
4.000000e-01	8.320345e-01, 3.597764e-01, 1.177901e+00, 9.287258e-01, 6.453575e-01, 1.391945e+00, 7.866576e-01, 5.551696e-01, 2.253129e+00, 8.089914e-01, 9.517248e-01, 7.223630e-01, 1.125701e+00, 1.198806e+00, 7.494979e-01, 8.142410e-01, 3.606431e-01, 5.914049e-01, 8.413605e-01, 6.456184e-01,
6.000000e-01	5.179160e-01, 2.497601e-01, 9.554907e-01, 4.555397e-01, 3.832388e-01, 1.003889e+00, 6.209861e-01, 5.455474e-01, 2.273456e+00, 6.226186e-01, 8.056118e-01, 5.415818e-01, 6.150771e-01, 9.009655e-01, 4.130176e-01, 5.071361e-01, 2.435126e-01, 6.508575e-01, 8.786050e-01, 7.024963e-01,
8.000000e-01	3.179408e-01, 3.717751e-01, 1.240541e+00, 3.576327e-01, 2.288811e-01, 8.018691e-01, 5.754133e-01, 5.079375e-01, 1.639484e+00, 3.540316e-01, 7.731274e-01, 3.974260e-01, 3.896554e-01, 7.001100e-01, 2.664371e-01, 3.095001e-01, 2.625736e-01, 4.906648e-01, 9.791427e-01, 6.540247e-01,
1.000000e+00	2.258024e-01, 3.242789e-01, 1.389646e+00, 1.561491e-01, 1.352652e-01, 7.378355e-01, 4.945504e-01, 4.702881e-01, 1.752225e+00, 2.441411e-01, 5.594787e-01, 2.526971e-01, 2.213404e-01, 6.624946e-01, 1.455064e-01, 2.003987e-01, 2.840035e-01, 6.078791e-01, 1.189657e+00, 6.595788e-01,
1.200000e+00	1.601064e-01, 4.543950e-01, 1.636861e+00, 1.049132e-01, 7.509985e-02, 6.482247e-01, 3.653941e-01, 3.631986e-01, 1.885201e+00, 1.372389e-01, 5.114780e-01, 1.674459e-01, 1.173616e-01, 4.326397e-01, 1.011923e-01, 1.054659e-01, 2.445275e-01, 7.084107e-01, 1.210864e+00, 5.044982e-01,
1.400000e+00	1.473546e-01, 3.706048e-01, 1.936887e+00, 6.091514e-02, 4.921600e-02, 5.155452e-01, 2.459343e-01, 2.771425e-01, 1.556836e+00, 8.870363e-02, 5.661636e-01, 1.253346e-01, 7.899817e-02, 3.505220e-01, 6.190011e-02, 6.624917e-02, 3.361209e-01, 6.566208e-01, 1.030183e+00, 4.445233e-01,
1.600000e+00	1.125332e-01, 3.997533e-01, 1.766407e+00, 2.878671e-02, 2.662409e-02, 6.582125e-01, 2.245817e-01, 2.941424e-01, 1.627279e+00, 6.007913e-02, 4.877057e-01, 8.673020e-02, 4.912508e-02, 2.621745e-01, 3.878239e-02, 4.982120e-02, 2.715878e-01, 7.041591e-01, 1.012015e+00, 6.695897e-01,
1.800000e+00	1.095675e-01, 4.571928e-01, 2.024045e+00, 1.910481e-02, 1.426354e-02, 6.244936e-01, 2.224707e-01, 2.077815e-01, 1.699381e+00, 3.804226e-02, 4.732923e-01, 5.300201e-02, 2.729373e-02, 2.540987e-01, 3.010206e-02, 2.197208e-02, 3.457785e-01, 9.268906e-01, 1.075659e+00, 6.891142e-01,
2.000000e+00	1.051757e-01, 4.365387e-01, 1.956869e+00, 1.338379e-02, 8.856148e-03, 5.973779e-01, 1.449665e-01, 1.829653e-01, 1.498128e+00, 3.085952e-02, 5.284171e-01, 4.031188e-02, 2.198900e-02, 2.057615e-01, 2.748496e-02, 1.653075e-02, 3.428885e-01, 8.910794e-01, 1.383492e+00, 8.469505e-01,
0.000000e+00	3.525380e-01, 9.213441e-01, 6.257596e-01, 1.563037e+00, 8.049801e-01, 2.043524e+00, 1.185374e+00, 4.590274e-01, 2.067626e+00, 1.213574e+00, 1.255463e+00, 4.230532e-01, 2.351971e+00, 1.343739e+00, 1.123276e+00, 2.034863e+00, 2.086437e+00, 2.728099e+00, 1.761227e+00, 2.381610e+00,
2.000000e-01	2.296050e-01, 5.911271e-01, 9.986928e-01, 8.584339e-01, 4.752393e-01, 1.498717e+00, 1.797387e+00, 5.000789e-01, 2.070705e+00, 9.663320e-01, 1.005110e+00, 6.502346e-01, 1.259006e+00, 1.262350e+00, 1.197074e+00, 1.102887e+00, 1.301931e+00, 1.805361e+00, 1.260724e+00, 1.693108e+00,
4.000000e-01	1.651163e-01, 3.751663e-01, 1.125977e+00, 7.147874e-01, 3.019085e-01, 9.854096e-01, 1.566958e+00, 2.824792e-01, 1.431167e+00, 5.388801e-01, 8.244105e-01, 8.762525e-01, 6.350421e-01, 1.531145e+00, 9.180358e-01, 6.112366e-01, 1.019331e+00, 1.579794e+00, 1.267421e+00, 1.785411e+00,
6.000000e-01	1.342263e-01, 3.391809e-01, 1.349104e+00, 4.398295e-01, 2.618493e-01, 7.783259e-01, 1.127990e+00, 2.053786e-01, 1.510211e+00, 4.774783e-01, 6.893219e-01, 8.617821e-01, 3.527610e-01, 1.329562e+00, 5.460443e-01, 4.835214e-01, 7.509612e-01, 1.224783e+00, 1.294936e+00, 1.689619e+00,
8.000000e-01	8.738927e-02, 3.930144e-01, 1.827268e+00, 2.743104e-01, 1.628646e-01, 6.892625e-01, 1.058750e+00, 1.299197e-01, 1.300133e+00, 3.464533e-01, 5.336554e-01, 5.737296e-01, 2.214502e-01, 1.375060e+00, 3.668552e-01, 2.639454e-01, 4.856077e-01, 1.295521e+00, 1.171348e+00, 1.233814e+00,
1.000000e+00	1.199212e-01, 3.936737e-01, 2.126246e+00, 1.453702e-01, 7.767492e-02, 6.941035e-01, 6.352312e-01, 1.217768e-01, 1.276600e+00, 1.627128e-01, 5.319943e-01, 4.323426e-01, 1.301171e-01, 1.386938e+00, 2.585914e-01, 1.656065e-01, 4.412709e-01, 1.107817e+00, 1.237246e+00, 1.429908e+00,
1.200000e+00	1.143141e-01, 4.202393e-01, 1.802278e+00, 7.581386e-02, 4.635847e-02, 5.733518e-01, 6.795682e-01, 1.094167e-01, 1.247262e+00, 1.184010e-01, 4.114553e-01, 2.460134e-01, 7.020766e-02, 1.141167e+00, 1.459001e-01, 1.083932e-01, 4.215620e-01, 8.884644e-01, 1.119494e+00, 1.245222e+00,
1.400000e+00	1.150337e-01, 3.428521e-01, 1.874314e+00, 4.596955e-02, 2.581706e-02, 5.619707e-01, 4.740013e-01, 9.809209e-02, 1.274358e+00, 7.915269e-02, 5.677565e-01, 2.053013e-01, 4.373367e-02, 1.421820e+00, 1.051208e-01, 4.992149e-02, 3.756526e-01, 7.954103e-01, 1.378965e+00, 1.485637e+00,
1.600000e+00	1.071878e-01, 4.169599e-01, 2.315569e+00, 3.098153e-02, 1.997146e-02, 6.091513e-01, 4.380593e-01, 9.300046e-02, 1.616422e+00, 4.455617e-02, 4.251724e-01, 1.700239e-01, 2.561291e-02, 1.320945e+00, 5.877105e-02, 3.405312e-02, 3.922191e-01, 7.887962e-01, 1.137229e+00, 1.347872e+00,
1.800000e+00	1.564069e-01, 4.066885e-01, 2.023735e+00, 2.049162e-02, 1.023160e-02, 5.773703e-01, 3.343978e-01, 1.334994e-01, 1.472443e+00, 3.174165e-02, 3.936849e-01, 1.004032e-01, 1.605150e-02, 1.290173e+00, 4.513414e-02, 2.343590e-02, 3.691641e-01, 8.554159e-01, 1.108069e+00, 1.350483e+00,
2.000000e+00	1.323558e-01, 3.781566e-01, 2.472159e+00, 1.297542e-02, 6.662861e-03, 6.851755e-01, 2.597931e-01, 1.304109e-01, 9.485909e-01, 2.262565e-02, 4.447081e-01, 8.025317e-02, 1.199060e-02, 1.130966e+00, 3.938407e-02, 1.245702e-02, 3.174321e-01, 9.142744e-01, 1.180905e+00, 1.196148e+00,
0.000000e+00	1.706581e+00, 2.613032e+00, 2.743272e+00, 8.575513e-01, 2.937901e+00, 1.394914e+00, 2.151488e+00, 2.382818e+00, 1.135894e+00, 2.168853e+00, 1.105628e+00, 6.240924e-01, 2.565734e+00, 2.940820e+00, 1.348920e+00, 2.699510e+00, 1.779690e+00, 2.671455e+00, 2.438190e+00, 1.774296e+00,
2.000000e-01	1.080194e+00, 1.558614e+00, 2.218865e+00, 7.356736e-01, 2.012310e+00, 6.880608e-01, 2.631688e+00, 1.612171e+00, 7.980824e-01, 1.541526e+00, 7.814857e-01, 6.840152e-01, 2.092036e+00, 2.250265e+00, 1.250801e+00, 1.752537e+00, 1.044399e+00, 2.009170e+00, 1.719234e+00, 1.956006e+00,
4.000000e-01	1.117260e+00, 1.079570e+00, 1.432932e+00, 5.604488e-01, 1.219433e+00, 3.937001e-01, 2.645377e+00, 1.289064e+00, 6.166779e-01, 8.496190e-01, 4.754825e-01, 9.831302e-01, 1.273589e+00, 2.615488e+00, 1.069107e+00, 1.269703e+00, 8.937143e-01, 1.628534e+00, 1.763458e+00, 1.643100e+00,
6.000000e-01	1.104729e+00, 6.538485e-01, 1.258315e+00, 3.413424e-01, 9.485726e-01, 3.449957e-01, 2.578586e+00, 8.684702e-01, 7.405048e-01, 6.891354e-01, 4.781755e-01, 8.110461e-01, 1.097943e+00, 2.120468e+00, 8.437050e-01, 8.210645e-01, 7.219671e-01, 1.201896e+00, 1.797650e+00, 1.421130e+00,
8.000000e-01	1.231806e+00, 6.087137e-01, 1.150157e+00, 2.139074e-01, 9.133661e-01, 3.451373e-01, 2.677905e+00, 8.599088e-01, 8.026483e-01, 3.980831e-01, 3.876769e-01, 6.180204e-01, 9.591224e-01, 1.598219e+00, 4.514346e-01, 4.689465e-01, 5.998519e-01, 1.118676e+00, 1.340479e+00, 1.204025e+00,
1.000000e+00	8.906446e-01, 5.958569e-01, 1.037018e+00, 1.334467e-01, 5.124978e-01, 4.555114e-01, 2.770878e+00, 5.904654e-01, 8.299645e-01, 2.667540e-01, 4.351255e-01, 4.222835e-01, 7.789291e-01, 1.992077e+00, 2.399805e-01, 3.036224e-01, 4.914428e-01, 1.059832e+00, 1.443671e+00, 1.091734e+00,
1.200000e+00	9.877932e-01, 4.980539e-01, 1.229302e+00, 7.338880e-02, 2.939149e-01, 5.461370e-01, 2.380972e+00, 7.314779e-01, 9.849253e-01, 1.702274e-01, 4.092596e-01, 2.764612e-01, 6.968800e-01, 1.561761e+00, 1.664390e-01, 1.963189e-01, 3.455701e-01, 1.176692e+00, 1.583877e+00, 1.154036e+00,
1.400000e+00	7.047220e-01, 4.398496e-01, 1.147620e+00, 4.175415e-02, 1.769809e-01, 4.933492e-01, 2.468171e+00, 5.761792e-01, 1.096569e+00, 1.177412e-01, 5.020814e-01, 1.968801e-01, 4.664591e-01, 1.299599e+00, 1.180975e-01, 1.182013e-01, 4.052949e-01, 9.081031e-01, 1.292448e+00, 1.144724e+00,
1.600000e+00	6.575170e-01, 4.601286e-01, 1.454246e+00, 2.710967e-02, 1.050390e-01, 5.439812e-01, 2.597817e+00, 5.931445e-01, 1.141805e+00, 5.808991e-02, 5.063522e-01, 1.435838e-01, 2.977528e-01, 1.298575e+00, 7.677825e-02, 6.852400e-02, 4.070595e-01, 8.563913e-01, 9.973499e-01, 1.344833e+00,
1.800000e+00	5.992301e-01, 4.234618e-01, 1.814317e+00, 1.493242e-02, 5.422830e-02, 6.393616e-01, 3.280185e+00, 5.007950e-01, 1.277991e+00, 4.067911e-02, 3.846193e-01, 8.508956e-02, 2.322443e-01, 1.244919e+00, 6.517773e-02, 4.561551e-02, 3.159218e-01, 9.399959e-01, 1.103536e+00, 1.254404e+00,
2.000000e+00	4.924601e-01, 4.837170e-01, 1.598452e+00, 1.252254e-02, 3.133901e-02, 6.333166e-01, 2.811845e+00, 4.211735e-01, 1.179722e+00, 2.622397e-02, 4.411722e-01, 7.128897e-02, 1.539911e-01, 1.285447e+00, 4.328803e-02, 2.778762e-02, 3.475838e-01, 7.795514e-01, 1.277048e+00, 1.125928e+00,
0.000000e+00	1.975904e+00, 2.976972e+00, 1.888841e+00, 1.082859e+00, 2.616336e+00, 2.123966e+00, 1.647316e+00, 5.660086e-01, 1.063744e+00, 1.849522e+00, 2.839223e+00, 3.201831e+00, 1.176270e+00, 1.503302e-01, 2.565327e-01, 1.225730e+00, 3.214562e-01, 1.822466e+00, 1.165675e+00, 2.017123e+00,
2.000000e-01	1.427228e+00, 1.921435e+00, 1.516121e+00, 6.405835e-01, 1.521100e+00, 1.891134e+00, 2.033217e+00, 5.791400e-01, 9.397847e-01, 1.482320e+00, 1.671940e+00, 2.007576e+00, 1.006710e+00, 4.217268e-01, 1.642440e-01, 1.399567e+00, 2.823735e-01, 1.284209e+00, 9.595878e-01, 2.156121e+00,
4.000000e-01	1.208851e+00, 1.499514e+00, 1.098485e+00, 2.942538e-01, 8.573247e-01, 1.192632e+00, 2.258160e+00, 6.238702e-01, 9.914103e-01, 8.357957e-01, 1.262560e+00, 1.407438e+00, 1.097840e+00, 5.162806e-01, 8.191050e-02, 8.021749e-01, 2.917396e-01, 9.540423e-01, 1.043752e+00, 1.909963e+00,
6.000000e-01	9.804609e-01, 9.311460e-01, 9.741596e-01, 1.662033e-01, 4.573908e-01, 9.341787e-01, 2.104932e+00, 4.876896e-01, 1.288117e+00, 5.558205e-01, 7.022517e-01, 1.038311e+00, 6.946632e-01, 7.405657e-01, 6.341953e-02, 5.053553e-01, 3.074059e-01, 8.668384e-01, 1.072707e+00, 1.314559e+00,
8.000000e-01	8.322561e-01, 7.051977e-01, 7.014703e-01, 1.305979e-01, 2.890997e-01, 6.634699e-01, 2.388247e+00, 5.951204e-01, 1.107036e+00, 3.867739e-01, 6.713212e-01, 5.271626e-01, 5.548577e-01, 8.644134e-01, 4.206996e-02, 3.424415e-01, 3.250100e-01, 8.400421e-01, 1.154821e+00, 9.851754e-01,
1.000000e+00	5.591371e-01, 5.330117e-01, 8.857446e-01, 5.946726e-02, 1.501181e-01, 7.545888e-01, 2.149013e+00, 6.146517e-01, 1.066846e+00, 2.367363e-01, 6.161939e-01, 4.267694e-01, 3.840317e-01, 7.480744e-01, 3.015720e-02, 2.171525e-01, 3.506010e-01, 6.157321e-01, 1.054612e+00, 7.669332e-01,
1.200000e+00	5.714808e-01, 4.858365e-01, 9.475243e-01, 3.563291e-02, 8.535066e-02, 7.496662e-01, 2.505228e+00, 4.401793e-01, 1.389453e+00, 1.488581e-01, 5.408497e-01, 3.277191e-01, 2.227065e-01, 6.106319e-01, 2.778405e-02, 1.025176e-01, 3.388999e-01, 8.706423e-01, 1.194038e+00, 5.652437e-01,
1.400000e+00	3.841488e-01, 4.429643e-01, 1.328234e+00, 2.442630e-02, 5.590384e-02, 6.904517e-01, 2.567567e+00, 4.138537e-01, 1.145575e+00, 8.919239e-02, 5.000143e-01, 2.092940e-01, 1.708977e-01, 3.838281e-01, 2.137490e-02, 8.202619e-02, 3.829314e-01, 8.213628e-01, 1.084095e+00, 4.980239e-01,
1.600000e+00	4.424155e-01, 4.401989e-01, 1.487313e+00, 1.484068e-02, 2.260674e-02, 6.965192e-01, 2.692883e+00, 3.785499e-01, 1.108031e+00, 6.825302e-02, 4.438431e-01, 1.114885e-01, 9.523652e-02, 3.944701e-01, 1.841726e-02, 4.174450e-02, 3.044353e-01, 7.258719e-01, 1.015778e+00, 3.772346e-01,
1.800000e+00	3.819425e-01, 3.554687e-01, 1.648930e+00, 1.081328e-02, 1.642660e-02, 6.828733e-01, 2.702726e+00, 3.226136e-01, 1.191799e+00, 4.815661e-02, 4.806282e-01, 1.026677e-01, 7.026869e-02, 2.360977e-01, 2.425522e-02, 2.591758e-02, 3.616157e-01, 7.160855e-01, 1.089406e+00, 4.662336e-01,
2.000000e+00	3.323676e-01, 4.516527e-01, 1.920183e+00, 6.883876e-03, 9.474270e-03, 5.759902e-01, 2.635098e+00, 2.328261e-01, 1.177313e+00, 2.721261e-02, 4.642665e-01, 6.272691e-02, 3.636206e-02, 2.251540e-01, 2.270846e-02, 1.676616e-02, 3.325533e-01, 7.340780e-01, 1.018832e+00, 5.868298e-01,
0.000000e+00	1.940055e+00, 8.780784e-01, 2.765892e+00, 4.368744e-01, 2.176891e+00, 6.054758e-01, 2.333583e-01, 2.827386e+00, 1.158402e+00, 3.128484e+00, 7.529842e-02, 1.851478e+00, 3.004329e+00, 3.745975e-01, 1.072711e+00, 1.536082e-01, 2.460306e+00, 1.289267e+00, 2.618668e+00, 7.804935e-01,
2.000000e-01	1.402120e+00, 5.874562e-01, 2.654978e+00, 5.023199e-01, 1.450936e+00, 3.621352e-01, 1.890476e-01, 2.063227e+00, 1.228303e+00, 2.191614e+00, 4.657157e-02, 1.455492e+00, 1.726292e+00, 3.719946e-01, 1.066116e+00, 4.491908e-01, 1.331755e+00, 1.284112e+00, 1.881983e+00, 7.802830e-01,
4.000000e-01	8.037513e-01, 4.716342e-01, 2.853681e+00, 5.635369e-01, 1.081706e+00, 2.081348e-01, 1.541652e-01, 1.167199e+00, 1.217463e+00, 1.126832e+00, 3.475236e-02, 1.216635e+00, 1.254442e+00, 3.595891e-01, 9.162850e-01, 6.735788e-01, 1.314317e+00, 1.294869e+00, 1.828398e+00, 1.157518e+00,
6.000000e-01	9.051452e-01, 3.857614e-01, 2.327721e+00, 4.190059e-01, 8.830666e-01, 2.484968e-01, 1.482560e-01, 9.235036e-01, 1.070620e+00, 7.254576e-01, 1.019820e-01, 1.143496e+00, 8.483534e-01, 5.121045e-01, 7.421462e-01, 5.328514e-01, 8.595293e-01, 1.033214e+00, 1.551914e+00, 1.118088e+00,
8.000000e-01	7.031577e-01, 4.050511e-01, 2.092447e+00, 2.442336e-01, 9.005802e-01, 2.944262e-01, 1.045188e-01, 6.212051e-01, 1.215599e+00, 5.013926e-01, 2.255264e-01, 8.794954e-01, 5.201413e-01, 5.182985e-01, 4.476855e-01, 4.363754e-01, 5.744898e-01, 1.139791e+00, 1.791413e+00, 1.046844e+00,
1.000000e+00	4.868996e-01, 3.628852e-01, 2.908570e+00, 1.583394e-01, 4.820984e-01, 4.481374e-01, 9.456000e-02, 5.308056e-01, 1.314894e+00, 3.679772e-01, 3.332171e-01, 5.613416e-01, 3.296443e-01, 5.722658e-01, 3.460889e-01, 2.601030e-01, 6.023043e-01, 9.450874e-01, 1.425046e+00, 1.266120e+00,
1.200000e+00	3.490063e-01, 3.942457e-01, 2.312568e+00, 9.783670e-02, 3.028688e-01, 6.150160e-01, 6.366590e-02, 3.595435e-01, 1.104853e+00, 1.939420e-01, 3.326573e-01, 4.548169e-01, 2.010429e-01, 6.668288e-01, 2.268590e-01, 1.494452e-01, 4.674518e-01, 9.273801e-01, 1.304264e+00, 1.393486e+00,
1.400000e+00	4.546180e-01, 4.638819e-01, 2.770947e+00, 5.687276e-02, 1.961180e-01, 6.624248e-01, 5.658482e-02, 2.537204e-01, 1.229364e+00, 1.382543e-01, 3.938380e-01, 2.926367e-01, 1.090341e-01, 7.149004e-01, 1.170314e-01, 8.975266e-02, 3.842174e-01, 8.657034e-01, 1.184919e+00, 1.068316e+00,
1.600000e+00	2.919368e-01, 4.862928e-01, 2.514100e+00, 3.563580e-02, 9.882215e-02, 6.481061e-01, 4.103754e-02, 2.627060e-01, 1.025261e+00, 8.398908e-02, 3.589771e-01, 1.825024e-01, 9.531120e-02, 7.662998e-01, 1.019192e-01, 7.089531e-02, 3.769480e-01, 9.132284e-01, 9.000306e-01, 1.286016e+00,
1.800000e+00	3.448778e-01, 3.746910e-01, 2.416228e+00, 1.970143e-02, 5.873376e-02, 6.473190e-01, 3.484353e-02, 1.991504e-01, 1.319724e+00, 5.910895e-02, 4.336955e-01, 1.127658e-01, 5.519845e-02, 8.530406e-01, 6.097411e-02, 4.057835e-02, 4.192718e-01, 8.443007e-01, 1.130484e+00, 1.067353e+00,
2.000000e+00	3.081327e-01, 4.523898e-01, 2.325744e+00, 1.450284e-02, 3.656738e-02, 6.649763e-01, 2.842000e-02, 1.526168e-01, 1.429861e+00, 4.065434e-02, 4.374556e-01, 1.082073e-01, 3.069451e-02, 9.776337e-01, 4.821522e-02, 2.087348e-02, 3.401398e-01, 8.182970e-01, 1.275721e+00, 1.353228e+00,
0.000000e+00	2.534788e-01, 3.244356e+00, 1.852966e+00, 2.021766e+00, 4.276764e-01, 2.264934e+00, 2.234002e+00, 1.615652e+00, 2.140433e+00, 2.030890e+00, 2.305512e+00, 4.766446e-01, 7.886306e-01, 4.712737e-01, 6.540800e-01, 1.735281e-01, 5.066347e-01, 2.892549e+00, 6.088412e-01, 8.023722e-01,
2.000000e-01	1.569817e-01, 1.801039e+00, 1.723999e+00, 9.952206e-01, 2.379725e-01, 1.382889e+00, 2.093496e+00, 1.130857e+00, 2.199976e+00, 1.382610e+00, 1.312130e+00, 6.772428e-01, 4.766164e-01, 4.318420e-01, 3.795955e-01, 1.049028e-01, 2.815182e-01, 2.392422e+00, 4.157733e-01, 7.471663e-01,
4.000000e-01	1.183539e-01, 1.074006e+00, 1.334694e+00, 6.915410e-01, 1.587971e-01, 9.190949e-01, 2.556371e+00, 9.620887e-01, 1.795339e+00, 1.053393e+00, 1.076242e+00, 5.606642e-01, 2.383665e-01, 3.791382e-01, 1.860402e-01, 6.781544e-02, 1.774910e-01, 1.513566e+00, 6.599507e-01, 6.180728e-01,
6.000000e-01	8.127453e-02, 8.036173e-01, 1.068163e+00, 3.621274e-01, 7.608384e-02, 7.944805e-01, 2.609312e+00, 5.471871e-01, 1.723078e+00, 6.131307e-01, 8.090271e-01, 4.167279e-01, 1.132256e-01, 3.310396e-01, 1.495068e-01, 4.115713e-02, 1.232550e-01, 1.251961e+00, 7.919845e-01, 3.821545e-01,
8.000000e-01	5.853191e-02, 6.274265e-01, 1.132262e+00, 2.036678e-01, 4.799540e-02, 6.196399e-01, 2.325739e+00, 4.061804e-01, 1.684291e+00, 3.409065e-01, 6.673383e-01, 3.554368e-01, 7.629393e-02, 2.098695e-01, 8.567723e-02, 2.765827e-02, 1.308270e-01, 1.095020e+00, 1.054423e+00, 2.676145e-01,
1.000000e+00	3.502829e-02, 6.104896e-01, 1.263656e+00, 1.120316e-01, 2.255454e-02, 6.127703e-01, 2.529021e+00, 2.657476e-01, 1.754098e+00, 2.223920e-01, 4.420406e-01, 2.413928e-01, 4.422464e-02, 1.719410e-01, 5.277225e-02, 1.948852e-02, 1.364792e-01, 9.607470e-01, 1.034070e+00, 2.387349e-01,
1.200000e+00	5.157582e-02, 5.350745e-01, 1.903087e+00, 5.636129e-02, 1.418202e-02, 6.848447e-01, 2.298248e+00, 2.718411e-01, 1.542655e+00, 1.599021e-01, 4.787894e-01, 1.416342e-01, 2.842610e-02, 1.458339e-01, 3.461845e-02, 8.343989e-03, 1.837002e-01, 9.760334e-01, 1.032830e+00, 2.312591e-01,
1.400000e+00	6.752197e-02, 4.598560e-01, 1.573092e+00, 3.546164e-02, 8.971634e-03, 6.210314e-01, 2.540428e+00, 2.064806e-01, 1.297154e+00, 1.358907e-01, 4.645457e-01, 9.282277e-02, 1.757114e-02, 1.284082e-01, 2.340804e-02, 5.546409e-03, 2.519133e-01, 9.534274e-01, 1.107954e+00, 1.555550e-01,
1.600000e+00	5.649906e-02, 3.769379e-01, 2.201770e+00, 2.493985e-02, 6.394790e-03, 5.541116e-01, 2.573581e+00, 1.934330e-01, 1.476302e+00, 6.638913e-02, 5.591090e-01, 6.058386e-02, 1.152238e-02, 8.360839e-02, 1.677358e-02, 3.820055e-03, 2.773362e-01, 8.534540e-01, 1.252958e+00, 1.499426e-01,
1.800000e+00	1.053242e-01, 4.605467e-01, 1.683681e+00, 1.474660e-02, 3.586656e-03, 6.369759e-01, 2.047837e+00, 1.616079e-01, 1.320769e+00, 4.320829e-02, 4.926659e-01, 5.003228e-02, 7.925509e-03, 6.533291e-02, 1.852030e-02, 2.149429e-03, 2.674458e-01, 9.899922e-01, 1.152271e+00, 2.291699e-01,
2.000000e+00	9.381181e-02, 4.159745e-01, 2.153898e+00, 8.502064e-03, 2.427609e-03, 7.210346e-01, 2.042545e+00, 1.773312e-01, 1.470079e+00, 3.278937e-02, 4.762980e-01, 3.313195e-02, 5.890574e-03, 6.091336e-02, 1.772344e-02, 1.545839e-03, 2.679932e-01, 7.929386e-01, 1.117366e+00, 3.153545e-01,
0.000000e+00	1.815240e+00, 1.497453e+00, 1.269059e+00, 9.789248e-01, 1.504931e+00, 1.387739e-01, 2.481972e+00, 1.059285e+00, 1.004263e+00, 8.334208e-01, 1.067068e+00, 7.813186e-01, 2.484882e+00, 2.189833e+00, 1.894406e+00, 2.413370e+00, 1.576442e+00, 2.051130e-02, 5.026164e-01, 2.403320e+00,
2.000000e-01	1.559982e+00, 1.099132e+00, 1.022912e+00, 8.487632e-01, 1.127115e+00, 2.971981e-01, 2.754487e+00, 8.611836e-01, 7.015790e-01, 5.823681e-01, 8.090428e-01, 7.400702e-01, 1.677599e+00, 1.948289e+00, 1.531411e+00, 2.002484e+00, 7.513381e-01, 1.621425e-01, 6.314960e-01, 2.385428e+00,
4.000000e-01	1.533061e+00, 6.694632e-01, 8.700600e-01, 3.871796e-01, 1.024408e+00, 4.299295e-01, 2.300113e+00, 7.169467e-01, 5.777417e-01, 4.244586e-01, 6.496837e-01, 4.866032e-01, 1.453368e+00, 1.818801e+00, 9.569627e-01, 1.397407e+00, 4.815744e-01, 3.333201e-01, 8.525515e-01, 2.151648e+00,
6.000000e-01	1.194361e+00, 7.032697e-01, 7.674789e-01, 2.471088e-01, 7.740125e-01, 4.985966e-01, 2.494578e+00, 7.599358e-01, 7.677812e-01, 2.121755e-01, 5.437778e-01, 2.947141e-01, 1.520272e+00, 1.845074e+00, 5.915868e-01, 8.493978e-01, 3.832477e-01, 3.925054e-01, 8.999273e-01, 1.772799e+00,
8.000000e-01	1.428645e+00, 4.960108e-01, 4.887218e-01, 1.268169e-01, 5.124120e-01, 6.262345e-01, 2.926172e+00, 6.830694e-01, 8.585055e-01, 1.554888e-01, 5.435247e-01, 2.573146e-01, 9.092819e-01, 1.532268e+00, 3.347681e-01, 5.211330e-01, 2.936936e-01, 6.322320e-01, 1.024417e+00, 1.303801e+00,
1.000000e+00	9.087132e-01, 4.927940e-01, 5.004297e-01, 7.360154e-02, 2.928156e-01, 4.590473e-01, 2.604323e+00, 7.205083e-01, 8.081056e-01, 1.166166e-01, 5.238398e-01, 1.615465e-01, 8.172057e-01, 1.502203e+00, 2.029474e-01, 3.665878e-01, 2.609952e-01, 6.656198e-01, 1.186869e+00, 1.249748e+00,
1.200000e+00	9.906931e-01, 4.832067e-01, 4.599458e-01, 4.394865e-02, 2.002098e-01, 5.640816e-01, 2.257001e+00, 5.646563e-01, 9.659402e-01, 6.739738e-02, 5.328709e-01, 1.045618e-01, 6.794106e-01, 1.230247e+00, 1.068658e-01, 1.863438e-01, 2.842442e-01, 6.807504e-01, 1.147564e+00, 8.423224e-01,
1.400000e+00	8.116958e-01, 4.423501e-01, 5.753416e-01, 2.822065e-02, 9.826850e-02, 6.244825e-01, 2.750970e+00, 5.425022e-01, 1.007053e+00, 4.420563e-02, 5.473295e-01, 7.367888e-02, 5.288380e-01, 7.897578e-01, 7.760857e-02, 1.116559e-01, 3.060170e-01, 6.910935e-01, 1.048700e+00, 5.883681e-01,
1.600000e+00	6.620530e-01, 4.169742e-01, 8.037967e-01, 1.612943e-02, 5.747011e-02, 6.763847e-01, 2.926605e+00, 6.057328e-01, 9.715692e-01, 3.103876e-02, 4.575390e-01, 5.216980e-02, 3.943324e-01, 7.327582e-01, 4.908209e-02, 8.330604e-02, 3.360332e-01, 6.515352e-01, 1.247056e+00, 4.417990e-01,
1.800000e+00	6.542738e-01, 4.373323e-01, 1.282279e+00, 9.468867e-03, 3.483442e-02, 6.136310e-01, 2.702301e+00, 5.929094e-01, 1.411899e+00, 2.215554e-02, 4.612647e-01, 3.386000e-02, 2.248507e-01, 4.906723e-01, 3.564817e-02, 4.812141e-02, 3.067164e-01, 6.415010e-01, 1.175159e+00, 3.580357e-01,
2.000000e+00	5.382979e-01, 3.822089e-01, 1.380738e+00, 7.037864e-03, 2.059444e-02, 6.755636e-01, 2.725414e+00, 3.539368e-01, 1.180999e+00, 1.223474e-02, 4.922717e-01, 2.893637e-02, 1.755212e-01, 5.157395e-01, 2.870401e-02, 2.827600e-02, 3.370820e-01, 7.682670e-01, 1.036919e+00, 2.988231e-01,
0.000000e+00	1.729429e+00, 2.498039e+00, 1.566855e+00, 9.216032e-01, 2.743308e+00, 1.063878e+00, 2.422184e+00, 1.556992e+00, 1.813638e+00, 2.581281e+00, 6.142697e-01, 1.787720e+00, 6.416305e-01, 4.166799e-01, 2.469961e+00, 2.040005e+00, 2.708090e+00, 5.439240e-01, 2.068548e-02, 1.175571e+00,
2.000000e-01	8.856653e-01, 1.899923e+00, 1.577103e+00, 8.153608e-01, 2.274185e+00, 6.687438e-01, 3.239013e+00, 9.324965e-01, 1.608157e+00, 1.524324e+00, 3.898917e-01, 2.051596e+00, 7.038029e-01, 4.080929e-01, 1.671726e+00, 1.446979e+00, 1.385896e+00, 5.969688e-01, 3.384727e-01, 6.976808e-01,
4.000000e-01	7.460882e-01, 1.116628e+00, 2.139318e+00, 6.052759e-01, 1.630705e+00, 6.073294e-01, 2.964794e+00, 5.368524e-01, 1.154258e+00, 1.225547e+00, 2.133799e-01, 1.278911e+00, 4.105805e-01, 3.212459e-01, 1.151104e+00, 1.217033e+00, 6.820747e-01, 6.481600e-01, 6.434148e-01, 5.675795e-01,
6.000000e-01	5.500848e-01, 8.360400e-01, 1.821358e+00, 3.007889e-01, 1.016484e+00, 5.482324e-01, 2.511366e+00, 3.411824e-01, 1.390273e+00, 7.841094e-01, 2.241671e-01, 7.953384e-01, 2.633841e-01, 2.581604e-01, 6.766970e-01, 1.061934e+00, 4.834391e-01, 7.167539e-01, 7.519573e-01, 4.311892e-01,
8.000000e-01	4.438240e-01, 4.965880e-01, 1.750013e+00, 1.815044e-01, 6.456665e-01, 6.638947e-01, 2.890304e+00, 1.874125e-01, 1.070261e+00, 4.687326e-01, 2.720776e-01, 5.308726e-01, 1.987337e-01, 2.248337e-01, 4.499857e-01, 6.415821e-01, 3.155154e-01, 7.094128e-01, 8.513077e-01, 3.543828e-01,
1.000000e+00	3.955555e-01, 6.241619e-01, 2.246868e+00, 9.850484e-02, 3.908140e-01, 6.357218e-01, 2.889909e+00, 1.024946e-01, 1.059567e+00, 3.908528e-01, 3.702841e-01, 4.514199e-01, 1.266434e-01, 1.691168e-01, 2.349271e-01, 3.756539e-01, 2.392745e-01, 7.176192e-01, 1.084941e+00, 4.282443e-01,
1.200000e+00	4.090671e-01, 4.749802e-01, 2.140030e+00, 5.926481e-02, 1.947661e-01, 6.185962e-01, 2.214842e+00, 1.150638e-01, 1.331537e+00, 2.139191e-01, 4.144708e-01, 2.671649e-01, 6.471149e-02, 1.287544e-01, 1.492723e-01, 2.142531e-01, 2.268976e-01, 8.209704e-01, 1.277772e+00, 4.978272e-01,
1.400000e+00	3.815337e-01, 5.244034e-01, 2.238650e+00, 2.762230e-02, 1.454854e-01, 5.462725e-01, 2.022319e+00, 1.056438e-01, 1.175948e+00, 1.356480e-01, 4.557607e-01, 1.869536e-01, 5.813211e-02, 1.162859e-01, 9.099908e-02, 1.283537e-01, 2.559549e-01, 7.156539e-01, 1.081219e+00, 6.565337e-01,
1.600000e+00	2.479439e-01, 4.054854e-01, 2.319063e+00, 1.952120e-02, 8.010485e-02, 5.998426e-01, 1.949084e+00, 9.389190e-02, 1.201476e+00, 1.025993e-01, 4.274950e-01, 1.250473e-01, 4.508300e-02, 1.186324e-01, 6.813331e-02, 8.036331e-02, 2.888942e-01, 8.771997e-01, 1.176041e+00, 6.044409e-01,
1.800000e+00	2.658308e-01, 4.490799e-01, 2.231067e+00, 1.243559e-02, 4.939951e-02, 5.007920e-01, 1.329719e+00, 1.225182e-01, 1.289370e+00, 5.054109e-02, 4.524046e-01, 8.612354e-02, 2.848882e-02, 1.357851e-01, 4.337632e-02, 5.778864e-02, 2.823965e-01, 8.618946e-01, 1.389973e+00, 7.931458e-01,
2.000000e+00	2.580431e-01, 4.967329e-01, 2.543694e+00, 9.283690e-03, 2.670861e-02, 6.146006e-01, 1.048844e+00, 1.501603e-01, 1.439848e+00, 4.281583e-02, 5.161995e-01, 5.283731e-02, 1.727149e-02, 1.818596e-01, 3.556686e-02, 2.883761e-02, 3.482368e-01, 7.251208e-01, 1.079694e+00, 9.869059e-01,
0.000000e+00	1.083694e+00, 1.567527e-01, 2.004596e+00, 1.109742e+00, 1.683597e+00, 5.271648e-01, 7.371358e-01, 3.074750e+00, 2.426178e+00, 9.511655e-02, 1.681887e+00, 1.006827e+00, 2.414777e+00, 2.131142e+00, 1.345159e+00, 1.920801e+00, 9.871056e-01, 2.250075e+00, 2.284924e+00, 1.718592e+00,
2.000000e-01	7.415672e-01, 3.099333e-01, 1.711696e+00, 8.201314e-01, 1.087695e+00, 3.789153e-01, 5.123440e-01, 1.712566e+00, 1.998777e+00, 1.560007e-01, 1.086059e+00, 9.070538e-01, 1.561437e+00, 1.891257e+00, 9.518997e-01, 1.764079e+00, 7.503060e-01, 1.321897e+00, 2.034882e+00, 1.797204e+00,
4.000000e-01	4.658604e-01, 3.987694e-01, 1.841633e+00, 4.865251e-01, 1.043945e+00, 2.073551e-01, 4.584730e-01, 1.131560e+00, 1.509770e+00, 1.082201e-01, 9.531883e-01, 7.121245e-01, 9.526531e-01, 1.753760e+00, 6.403158e-01, 1.099602e+00, 6.130919e-01, 1.223602e+00, 1.620161e+00, 1.552234e+00,
6.000000e-01	2.555176e-01, 3.737801e-01, 1.702484e+00, 2.707873e-01, 7.546271e-01, 2.806217e-01, 3.118587e-01, 8.947077e-01, 1.454358e+00, 5.983754e-02, 8.126116e-01, 4.834871e-01, 4.873443e-01, 1.717292e+00, 3.232138e-01, 5.933048e-01, 5.362307e-01, 7.674173e-01, 1.357046e+00, 1.517543e+00,
8.000000e-01	2.530926e-01, 4.295240e-01, 1.672179e+00, 1.770516e-01, 6.017316e-01, 4.392549e-01, 2.433346e-01, 6.140873e-01, 1.317948e+00, 5.141847e-02, 5.881312e-01, 2.680247e-01, 2.451799e-01, 1.593520e+00, 2.128236e-01, 3.531729e-01, 4.871362e-01, 1.005907e+00, 1.498611e+00, 1.420954e+00,
1.000000e+00	2.067168e-01, 4.062140e-01, 1.985566e+00, 8.729300e-02, 2.854237e-01, 5.907097e-01, 1.961984e-01, 4.998627e-01, 1.164508e+00, 3.292443e-02, 5.935623e-01, 2.605039e-01, 1.837098e-01, 1.669103e+00, 1.648288e-01, 2.115285e-01, 4.442331e-01, 9.311209e-01, 1.267712e+00, 1.333966e+00,
1.200000e+00	1.336610e-01, 3.706901e-01, 2.678194e+00, 5.741741e-02, 1.551022e-01, 5.386346e-01, 1.943478e-01, 3.431039e-01, 1.155717e+00, 2.323674e-02, 5.147868e-01, 1.515445e-01, 1.242953e-01, 1.313118e+00, 1.089411e-01, 1.377581e-01, 4.491572e-01, 7.353878e-01, 1.199607e+00, 1.084510e+00,
1.400000e+00	1.653216e-01, 3.353128e-01, 1.979375e+00, 3.088309e-02, 1.085790e-01, 4.653154e-01, 1.581913e-01, 2.655051e-01, 1.434175e+00, 1.225887e-02, 4.356393e-01, 1.251370e-01, 5.819991e-02, 1.379747e+00, 6.835268e-02, 8.869519e-02, 4.741329e-01, 7.803505e-01, 1.254344e+00, 1.163770e+00,
1.600000e+00	1.683132e-01, 4.516631e-01, 2.084864e+00, 1.852838e-02, 5.629768e-02, 5.933699e-01, 9.471458e-02, 2.338745e-01, 1.430805e+00, 9.935953e-03, 4.714328e-01, 7.322597e-02, 4.268941e-02, 1.192161e+00, 6.342612e-02, 5.534930e-02, 3.601618e-01, 6.985215e-01, 1.402076e+00, 1.370532e+00,
1.800000e+00	1.492222e-01, 3.998855e-01, 2.137103e+00, 1.352124e-02, 3.251880e-02, 6.017006e-01, 9.824332e-02, 2.266395e-01, 1.217115e+00, 5.892919e-03, 4.563585e-01, 5.853423e-02, 2.570985e-02, 1.199777e+00, 4.774517e-02, 2.611179e-02, 4.231611e-01, 7.026864e-01, 1.156263e+00, 1.402391e+00,
2.000000e+00	1.470145e-01, 4.060676e-01, 2.152709e+00, 8.237330e-03, 2.420644e-02, 6.178940e-01, 8.776324e-02, 2.077197e-01, 1.139626e+00, 3.352515e-03, 4.422769e-01, 3.506056e-02, 1.744072e-02, 1.117505e+00, 3.608854e-02, 1.624016e-02, 3.458883e-01, 8.899410e-01, 1.239058e+00, 1.272035e+00,
0.000000e+00	2.350251e+00, 2.016803e-01, 2.684349e+00, 1.957791e+00, 6.663449e-01, 2.702888e+00, 1.704595e+00, 3.893942e-01, 7.238114e-01, 3.830289e-01, 6.165548e-01, 2.693333e+00, 1.154198e-02, 2.860085e+00, 3.478120e+00, 3.399076e-01, 2.459331e+00, 1.570026e-01, 9.702342e-01, 1.939096e+00,
2.000000e-01	1.733515e+00, 1.243335e-01, 2.661451e+00, 1.325328e+00, 5.773202e-01, 1.723581e+00, 1.613990e+00, 2.633814e-01, 7.292797e-01, 4.308817e-01, 6.055107e-01, 1.566189e+00, 3.930000e-01, 2.430225e+00, 2.383880e+00, 5.279675e-01, 1.285803e+00, 3.311559e-01, 6.804570e-01, 2.209918e+00,
4.000000e-01	1.546188e+00, 1.947416e-01, 2.433296e+00, 9.661316e-01, 6.321927e-01, 1.245662e+00, 1.252170e+00, 1.537877e-01, 8.410684e-01, 4.264095e-01, 5.993939e-01, 1.442860e+00, 5.368927e-01, 2.144277e+00, 1.481003e+00, 7.635778e-01, 6.848843e-01, 3.911214e-01, 5.998373e-01, 1.872710e+00,
6.000000e-01	1.268752e+00, 2.701929e-01, 2.596697e+00, 4.753721e-01, 6.840114e-01, 1.009225e+00, 8.733716e-01, 8.916815e-02, 8.145184e-01, 2.776276e-01, 6.199040e-01, 8.094521e-01, 5.515658e-01, 2.269409e+00, 7.781514e-01, 4.778742e-01, 4.010867e-01, 6.228098e-01, 7.825100e-01, 1.860313e+00,
8.000000e-01	1.140420e+00, 3.117320e-01, 2.116977e+00, 2.696810e-01, 3.858531e-01, 8.899825e-01, 7.683062e-01, 1.596503e-01, 1.022648e+00, 2.201154e-01, 4.803903e-01, 5.667560e-01, 8.351886e-01, 1.913591e+00, 5.526052e-01, 3.758692e-01, 3.222279e-01, 6.785998e-01, 7.450090e-01, 1.739229e+00,
1.000000e+00	7.692488e-01, 3.598635e-01, 1.915102e+00, 1.717461e-01, 2.601327e-01, 8.826941e-01, 6.092356e-01, 3.123763e-01, 1.138736e+00, 2.041531e-01, 5.022271e-01, 3.787503e-01, 5.849414e-01, 2.001071e+00, 2.841886e-01, 2.072007e-01, 2.516988e-01, 6.403342e-01, 1.026107e+00, 1.504853e+00,
1.200000e+00	7.210989e-01, 3.733117e-01, 1.775909e+00, 1.152648e-01, 1.258481e-01, 7.614960e-01, 5.066027e-01, 4.646262e-01, 1.190035e+00, 8.732324e-02, 5.313426e-01, 2.506702e-01, 3.478023e-01, 1.494633e+00, 1.796354e-01, 1.688957e-01, 2.328917e-01, 7.473476e-01, 1.020446e+00, 1.012791e+00,
1.400000e+00	6.068998e-01, 4.145992e-01, 1.924310e+00, 5.725811e-02, 6.600641e-02, 4.527230e-01, 4.380767e-01, 4.107362e-01, 9.619305e-01, 5.338897e-02, 5.206449e-01, 1.785733e-01, 2.988653e-01, 1.276662e+00, 1.169376e-01, 7.942268e-02, 2.345384e-01, 7.076688e-01, 1.083010e+00, 1.246008e+00,
1.600000e+00	5.335362e-01, 4.164293e-01, 2.628744e+00, 3.985492e-02, 4.751177e-02, 6.239226e-01, 3.511063e-01, 3.258487e-01, 1.241704e+00, 4.579838e-02, 5.020360e-01, 1.093122e-01, 1.630394e-01, 1.390623e+00, 7.310444e-02, 5.179356e-02, 2.383151e-01, 8.330226e-01, 1.176281e+00, 1.293120e+00,
1.800000e+00	4.163524e-01, 3.996524e-01, 1.948476e+00, 1.919041e-02, 2.311000e-02, 5.819388e-01, 2.238229e-01, 3.180113e-01, 1.272407e+00, 2.987585e-02, 4.865109e-01, 8.169583e-02, 1.323657e-01, 1.310131e+00, 4.926071e-02, 2.555300e-02, 2.877870e-01, 9.201420e-01, 1.463658e+00, 1.087528e+00,
2.000000e+00	3.796232e-01, 4.714598e-01, 1.956118e+00, 1.274138e-02, 1.582818e-02, 5.889772e-01, 2.198352e-01, 2.641885e-01, 1.308386e+00, 1.931157e-02, 4.141647e-01, 5.571416e-02, 8.990408e-02, 1.361712e+00, 3.475578e-02, 2.112893e-02, 2.472226e-01, 7.211419e-01, 1.144228e+00, 1.061649e+00,
0.000000e+00	1.819249e+00, 1.986122e+00, 4.780477e-01, 1.541385e+00, 3.174051e-01, 1.795273e+00, 1.515638e-01, 5.755809e-01, 1.713127e+00, 2.867375e+00, 7.606741e-01, 2.165711e-01, 1.332718e+00, 2.482495e-01, 1.680270e+00, 6.154060e-01, 1.793146e+00, 1.451016e+00, 1.690159e+00, 2.628254e+00,
2.000000e-01	1.182798e+00, 9.703363e-01, 3.698702e-01, 1.376847e+00, 4.667946e-01, 1.437957e+00, 6.355902e-01, 4.836010e-01, 1.513201e+00, 1.942368e+00, 5.650926e-01, 4.877428e-01, 1.562982e+00, 4.414675e-01, 1.405880e+00, 6.926978e-01, 1.245576e+00, 1.363065e+00, 1.538244e+00, 2.280426e+00,
4.000000e-01	9.904798e-01, 6.800165e-01, 3.569771e-01, 7.293644e-01, 6.266341e-01, 8.990528e-01, 1.165347e+00, 3.090967e-01, 1.532413e+00, 1.514880e+00, 3.149709e-01, 7.450799e-01, 1.045432e+00, 6.891357e-01, 1.321697e+00, 5.142827e-01, 7.303900e-01, 1.097326e+00, 1.254538e+00, 1.552320e+00,
6.000000e-01	5.694044e-01, 4.271682e-01, 6.042595e-01, 4.291548e-01, 5.327803e-01, 7.732609e-01, 1.148906e+00, 3.576051e-01, 1.670441e+00, 9.110150e-01, 2.976336e-01, 8.923690e-01, 8.192060e-01, 6.936726e-01, 6.325663e-01, 3.574325e-01, 5.780525e-01, 1.285308e+00, 1.432814e+00, 1.288793e+00,
8.000000e-01	5.028753e-01, 3.685096e-01, 9.614029e-01, 2.587350e-01, 2.936352e-01, 7.768409e-01, 1.647326e+00, 3.225592e-01, 1.591866e+00, 4.724750e-01, 3.361476e-01, 7.000693e-01, 4.882732e-01, 7.403226e-01, 3.869449e-01, 1.866090e-01, 4.614244e-01, 9.701613e-01, 1.189289e+00, 8.132691e-01,
1.000000e+00	3.024196e-01, 4.374068e-01, 1.417202e+00, 1.644001e-01, 1.789023e-01, 6.202273e-01, 1.399722e+00, 2.726296e-01, 1.171598e+00, 3.404418e-01, 3.357553e-01, 5.500736e-01, 2.924547e-01, 6.800616e-01, 2.662678e-01, 1.314440e-01, 4.656893e-01, 8.518240e-01, 1.205153e+00, 7.113800e-01,
1.200000e+00	3.340415e-01, 4.126932e-01, 1.495309e+00, 8.566907e-02, 1.068785e-01, 6.429303e-01, 1.109948e+00, 2.154674e-01, 1.211875e+00, 2.412851e-01, 3.690490e-01, 3.192785e-01, 1.846032e-01, 5.172039e-01, 1.935192e-01, 7.263395e-02, 4.124972e-01, 9.131861e-01, 1.148634e+00, 5.913829e-01,
1.400000e+00	2.415748e-01, 5.091825e-01, 1.412350e+00, 3.932949e-02, 5.844502e-02, 6.202350e-01, 9.994768e-01, 1.990277e-01, 1.350761e+00, 1.162053e-01, 4.087711e-01, 1.715648e-01, 9.523424e-02, 3.527159e-01, 9.976803e-02, 5.625245e-02, 3.698862e-01, 9.841391e-01, 1.135914e+00, 6.846598e-01,
1.600000e+00	2.383930e-01, 4.563929e-01, 1.602150e+00, 3.305148e-02, 3.770266e-02, 6.631463e-01, 7.835095e-01, 1.851868e-01, 1.454863e+00, 9.638664e-02, 3.996439e-01, 1.603115e-01, 5.852078e-02, 2.719011e-01, 7.335394e-02, 3.385879e-02, 3.427446e-01, 9.285816e-01, 1.323570e+00, 6.956695e-01,
1.800000e+00	2.558811e-01, 4.683373e-01, 1.722831e+00, 1.935416e-02, 1.904660e-02, 6.620970e-01, 6.530181e-01, 1.851890e-01, 1.337163e+00, 6.109521e-02, 4.627755e-01, 1.289231e-01, 3.469024e-02, 3.123965e-01, 4.359634e-02, 1.713086e-02, 4.296553e-01, 7.640749e-01, 1.118730e+00, 6.069169e-01,
2.000000e+00	1.703836e-01, 3.603664e-01, 2.001438e+00, 1.255906e-02, 1.178723e-02, 6.133541e-01, 5.288337e-01, 1.382844e-01, 1.388371e+00, 3.982969e-02, 4.912268e-01, 8.749894e-02, 2.187930e-02, 2.491484e-01, 3.956293e-02, 1.254302e-02, 3.237148e-01, 8.765576e-01, 9.791714e-01, 8.445518e-01,
0.000000e+00	2.374215e+00, 9.552423e-01, 6.396482e-01, 2.723460e+00, 1.716337e+00, 1.617540e+00, 6.487648e-01, 3.104047e-01, 6.367576e-01, 1.131129e-02, 2.100250e+00, 2.513209e-01, 2.623012e+00, 9.626508e-01, 1.627838e+00, 1.402854e+00, 7.228430e-01, 2.448253e-01, 2.584173e+00, 2.422325e+00,
2.000000e-01	1.746637e+00, 7.070321e-01, 3.959378e-01, 1.356225e+00, 1.038011e+00, 1.250815e+00, 1.057652e+00, 4.891728e-01, 7.388630e-01, 2.306372e-01, 1.439093e+00, 1.643202e-01, 1.598417e+00, 1.018755e+00, 9.114414e-01, 7.343499e-01, 4.892561e-01, 2.506425e-01, 1.749816e+00, 2.331384e+00,
4.000000e-01	1.635591e+00, 4.115170e-01, 3.262466e-01, 7.340175e-01, 6.973655e-01, 9.064468e-01, 1.226737e+00, 4.904218e-01, 1.038394e+00, 3.523603e-01, 1.343244e+00, 1.240573e-01, 1.447662e+00, 9.294156e-01, 5.096658e-01, 4.678628e-01, 4.926626e-01, 1.590951e-01, 1.383742e+00, 2.036949e+00,
6.000000e-01	1.275876e+00, 3.584434e-01, 2.736991e-01, 4.672187e-01, 4.377619e-01, 8.730814e-01, 1.644428e+00, 5.348693e-01, 9.822925e-01, 2.266393e-01, 8.541340e-01, 7.376291e-02, 1.197733e+00, 1.227960e+00, 4.000442e-01, 2.558912e-01, 4.289670e-01, 1.712766e-01, 1.207315e+00, 1.431000e+00,
8.000000e-01	9.897934e-01, 3.227015e-01, 2.750475e-01, 2.828094e-01, 1.895797e-01, 5.563388e-01, 2.286119e+00, 5.855949e-01, 1.008338e+00, 1.360843e-01, 6.723041e-01, 5.791250e-02, 8.587120e-01, 1.106921e+00, 2.177579e-01, 1.763006e-01, 5.015539e-01, 3.462722e-01, 1.277447e+00, 9.796555e-01,
1.000000e+00	9.297152e-01, 3.900640e-01, 4.162124e-01, 1.627779e-01, 1.337916e-01, 7.098902e-01, 2.048690e+00, 4.263437e-01, 1.348752e+00, 9.658148e-02, 5.239126e-01, 3.838683e-02, 8.031003e-01, 1.025032e+00, 1.530850e-01, 8.961058e-02, 4.539045e-01, 5.048838e-01, 1.322927e+00, 7.477521e-01,
1.200000e+00	5.306877e-01, 4.215001e-01, 5.720675e-01, 1.009306e-01, 7.657470e-02, 6.616491e-01, 1.834216e+00, 5.557573e-01, 1.112077e+00, 6.486106e-02, 5.711922e-01, 2.348745e-02, 5.816101e-01, 7.108717e-01, 8.648347e-02, 6.429644e-02, 4.086796e-01, 5.333588e-01, 1.119968e+00, 4.784293e-01,
1.400000e+00	6.147481e-01, 4.219890e-01, 7.432524e-01, 4.626706e-02, 3.556729e-02, 6.541734e-01, 2.353243e+00, 5.194414e-01, 1.154360e+00, 4.217730e-02, 6.468240e-01, 1.638870e-02, 2.679577e-01, 5.362781e-01, 6.193452e-02, 4.086251e-02, 3.197392e-01, 5.704871e-01, 1.400677e+00, 3.733469e-01,
1.600000e+00	5.179813e-01, 4.614592e-01, 1.098381e+00, 3.064079e-02, 2.768453e-02, 6.663182e-01, 2.989863e+00, 5.293475e-01, 1.230352e+00, 2.605636e-02, 5.028786e-01, 1.337178e-02, 2.082507e-01, 4.213519e-01, 5.226375e-02, 2.741057e-02, 4.367032e-01, 7.062082e-01, 1.172970e+00, 3.370163e-01,
1.800000e+00	4.899165e-01, 3.871375e-01, 1.714710e+00, 2.028639e-02, 1.755819e-02, 6.598365e-01, 2.692837e+00, 4.480107e-01, 1.107013e+00, 1.593128e-02, 4.882643e-01, 8.955377e-03, 1.377976e-01, 3.919374e-01, 3.821648e-02, 1.292170e-02, 3.377357e-01, 6.780662e-01, 1.249506e+00, 2.749456e-01,
2.000000e+00	4.026836e-01, 3.244988e-01, 1.620717e+00, 1.126837e-02, 8.296574e-03, 6.548021e-01, 2.543502e+00, 3.691418e-01, 1.222037e+00, 1.394635e-02, 4.525330e-01, 8.230170e-03, 8.601076e-02, 2.566528e-01, 3.212252e-02, 8.527528e-03, 3.554584e-01, 8.088361e-01, 1.070759e+00, 2.455476e-01,
0.000000e+00	5.687813e-02, 1.316539e+00, 8.441793e-02, 2.408369e+00, 2.152239e+00, 3.090334e-01, 2.455984e+00, 2.429497e+00, 2.209867e+00, 2.514073e-01, 1.770003e+00, 2.547254e-01, 2.508846e+00, 2.185209e+00, 2.247374e+00, 1.307467e+00, 5.090846e-01, 2.314526e+00, 5.912205e-01, 1.767708e+00,
2.000000e-01	4.546270e-02, 8.234853e-01, 7.583201e-02, 1.680543e+00, 1.888175e+00, 2.040191e-01, 3.138708e+00, 1.500947e+00, 2.070618e+00, 4.202289e-01, 1.392393e+00, 4.726233e-01, 1.932172e+00, 2.074483e+00, 1.325534e+00, 1.056952e+00, 3.898779e-01, 2.054861e+00, 3.696330e-01, 1.468488e+00,
4.000000e-01	3.595501e-02, 4.982045e-01, 5.520671e-02, 8.174495e-01, 1.294048e+00, 1.243272e-01, 2.786880e+00, 1.130698e+00, 1.844638e+00, 3.289884e-01, 1.127253e+00, 4.526945e-01, 8.890601e-01, 2.011122e+00, 7.804569e-01, 6.002325e-01, 1.786808e-01, 1.459800e+00, 5.582168e-01, 1.170731e+00,
6.000000e-01	3.095970e-02, 4.118095e-01, 1.090385e-01, 4.715250e-01, 1.151618e+00, 2.090339e-01, 2.601244e+00, 8.290649e-01, 1.770836e+00, 2.584839e-01, 8.928573e-01, 2.383952e-01, 4.771777e-01, 1.490102e+00, 4.456846e-01, 3.752984e-01, 9.531541e-02, 1.287677e+00, 7.210925e-01, 8.380494e-01,
8.000000e-01	2.785086e-02, 3.962747e-01, 4.267331e-01, 2.440595e-01, 6.811635e-01, 3.887340e-01, 2.200439e+00, 7.091116e-01, 1.578838e+00, 2.023930e-01, 7.785940e-01, 1.604095e-01, 3.569625e-01, 1.216347e+00, 3.057387e-01, 2.589808e-01, 1.055205e-01, 1.078321e+00, 8.081053e-01, 5.618088e-01,
1.000000e+00	4.092381e-02, 4.333301e-01, 7.157682e-01, 1.564934e-01, 3.838093e-01, 4.649663e-01, 2.973446e+00, 4.438306e-01, 1.621737e+00, 1.206491e-01, 6.597274e-01, 1.332296e-01, 1.868254e-01, 9.514280e-01, 1.681527e-01, 1.544780e-01, 1.273819e-01, 8.777305e-01, 9.960806e-01, 4.136847e-01,
1.200000e+00	4.460398e-02, 4.548214e-01, 1.070799e+00, 9.233781e-02, 2.513920e-01, 5.751044e-01, 2.618660e+00, 3.216193e-01, 1.424736e+00, 8.021839e-02, 5.154785e-01, 8.875536e-02, 1.080110e-01, 8.589134e-01, 1.073073e-01, 9.228816e-02, 2.060895e-01, 9.029864e-01, 1.092147e+00, 3.255325e-01,
1.400000e+00	7.026812e-02, 4.222851e-01, 1.202571e+00, 4.740970e-02, 1.224801e-01, 6.118962e-01, 2.748407e+00, 2.685432e-01, 1.500426e+00, 4.439607e-02, 6.225263e-01, 6.077216e-02, 6.207316e-02, 6.407286e-01, 6.790043e-02, 5.245182e-02, 2.605243e-01, 8.041155e-01, 1.250582e+00, 2.608492e-01,
1.600000e+00	9.722627e-02, 3.803347e-01, 1.352757e+00, 3.085688e-02, 5.616772e-02, 6.677106e-01, 3.305106e+00, 2.033542e-01, 1.372095e+00, 3.304441e-02, 5.242698e-01, 4.539072e-02, 3.963780e-02, 4.868120e-01, 4.110317e-02, 2.731083e-02, 2.820210e-01, 8.803589e-01, 1.132817e+00, 2.484336e-01,
1.800000e+00	1.222238e-01, 4.065553e-01, 2.026772e+00, 1.661001e-02, 3.469217e-02, 5.288244e-01, 2.638148e+00, 2.040383e-01, 1.229847e+00, 1.936364e-02, 5.054721e-01, 2.808929e-02, 2.526271e-02, 3.908915e-01, 2.596320e-02, 2.187892e-02, 3.107940e-01, 8.502614e-01, 1.295502e+00, 2.475968e-01,
2.000000e+00	1.309316e-01, 3.671138e-01, 1.914394e+00, 1.009060e-02, 2.314059e-02, 5.347364e-01, 2.834988e+00, 1.806538e-01, 1.124996e+00, 1.125376e-02, 4.238735e-01, 2.098939e-02, 1.240065e-02, 2.572284e-01, 2.040906e-02, 1.224597e-02, 2.337224e-01, 7.649562e-01, 1.211171e+00, 3.698019e-01,
0.000000e+00	8.106862e-02, 2.242376e+00, 2.324647e+00, 2.072565e+00, 1.646300e+00, 1.993626e+00, 9.060929e-01, 1.268690e-01, 2.213089e+00, 1.905154e-01, 2.265087e+00, 1.562965e+00, 1.952388e-01, 8.324257e-02, 1.961714e+00, 6.618158e-01, 2.079669e+00, 3.304582e-01, 4.125562e-01, 1.929257e+00,
2.000000e-01	5.819380e-02, 9.997579e-01, 2.025301e+00, 1.481574e+00, 1.234964e+00, 1.418577e+00, 8.552012e-01, 7.072673e-02, 1.761705e+00, 3.448824e-01, 1.369957e+00, 1.311031e+00, 1.104865e-01, 3.688412e-01, 1.626342e+00, 8.331295e-01, 9.095186e-01, 2.156241e-01, 2.434335e-01, 1.993447e+00,
4.000000e-01	4.521783e-02, 7.408908e-01, 2.453250e+00, 8.364867e-01, 8.227397e-01, 9.877952e-01, 4.710933e-01, 3.769374e-02, 1.503238e+00, 4.452736e-01, 1.067461e+00, 9.562508e-01, 6.605982e-02, 6.091687e-01, 1.163749e+00, 8.349965e-01, 6.048389e-01, 2.103553e-01, 2.447638e-01, 2.029126e+00,
6.000000e-01	4.384802e-02, 6.722999e-01, 2.500506e+00, 5.524058e-01, 5.335801e-01, 7.991877e-01, 4.279030e-01, 2.433174e-02, 1.587841e+00, 3.424679e-01, 9.050925e-01, 5.221068e-01, 4.026574e-02, 6.100985e-01, 6.918714e-01, 5.273966e-01, 3.354985e-01, 2.792029e-01, 5.028741e-01, 1.778472e+00,
8.000000e-01	4.527879e-02, 5.233709e-01, 2.292921e+00, 2.783202e-01, 3.590949e-01, 7.153806e-01, 3.857676e-01, 1.538811e-02, 1.481508e+00, 2.181951e-01, 8.525839e-01, 3.913324e-01, 2.097244e-02, 7.220264e-01, 4.261446e-01, 3.174715e-01, 1.989318e-01, 4.197534e-01, 7.756780e-01, 1.683889e+00,
1.000000e+00	5.154796e-02, 4.785387e-01, 2.611876e+00, 1.730144e-01, 2.363506e-01, 6.542048e-01, 3.029065e-01, 2.290268e-02, 1.732388e+00, 1.566052e-01, 5.924307e-01, 2.950778e-01, 1.380777e-02, 9.712705e-01, 1.943955e-01, 1.753578e-01, 1.666292e-01, 5.833237e-01, 8.620062e-01, 1.335124e+00,
1.200000e+00	7.744609e-02, 4.465395e-01, 2.562488e+00, 1.077542e-01, 1.350003e-01, 6.705644e-01, 2.208101e-01, 4.501947e-02, 1.124688e+00, 7.573847e-02, 5.141125e-01, 1.760395e-01, 8.958525e-03, 1.101810e+00, 1.233634e-01, 1.224133e-01, 1.555056e-01, 6.349286e-01, 8.869849e-01, 1.458019e+00,
1.400000e+00	9.905965e-02, 5.004058e-01, 2.257760e+00, 4.711947e-02, 7.088085e-02, 6.978422e-01, 1.965253e-01, 6.852710e-02, 1.497757e+00, 4.446781e-02, 4.618254e-01, 1.228465e-01, 5.669566e-03, 9.555329e-01, 7.119854e-02, 6.619713e-02, 2.112090e-01, 5.897532e-01, 1.101137e+00, 1.492377e+00,
1.600000e+00	1.003700e-01, 4.705049e-01, 2.060228e+00, 3.045640e-02, 4.418832e-02, 6.309325e-01, 1.627316e-01, 1.036919e-01, 1.443623e+00, 3.186635e-02, 5.084955e-01, 7.450462e-02, 4.722618e-03, 1.148187e+00, 5.062415e-02, 4.532496e-02, 2.204130e-01, 6.758661e-01, 1.177862e+00, 1.329203e+00,
1.800000e+00	1.258023e-01, 4.813584e-01, 2.238055e+00, 2.190495e-02, 2.442013e-02, 6.787115e-01, 1.364909e-01, 1.108840e-01, 1.279228e+00, 2.583366e-02, 5.001547e-01, 5.575001e-02, 4.003072e-03, 1.125643e+00, 3.282642e-02, 2.569162e-02, 2.881936e-01, 5.921778e-01, 9.729647e-01, 1.624638e+00,
2.000000e+00	1.551294e-01, 3.965029e-01, 2.404277e+00, 1.236356e-02, 1.261818e-02, 5.171054e-01, 1.099035e-01, 1.243636e-01, 1.192965e+00, 1.549402e-02, 5.601619e-01, 4.322190e-02, 3.456647e-03, 9.965392e-01, 2.773080e-02, 1.769088e-02, 2.888761e-01, 8.057259e-01, 1.321579e+00, 1.333277e+00,
0.000000e+00	1.431609e+00, 2.113703e+00, 4.268768e-01, 2.994953e+00, 2.995208e+00, 9.658932e-01, 2.089339e+00, 1.342176e+00, 2.096147e+00, 1.991655e+00, 6.659212e-01, 1.278398e+00, 1.835642e+00, 3.252550e+00, 1.298782e+00, 1.381658e+00, 7.159218e-01, 8.886187e-01, 9.124301e-01, 2.100448e+00,
2.000000e-01	1.086370e+00, 1.091166e+00, 3.272717e-01, 1.845317e+00, 1.615329e+00, 5.279467e-01, 2.403851e+00, 1.037368e+00, 1.799606e+00, 1.692749e+00, 3.850852e-01, 9.496178e-01, 1.800711e+00, 2.205950e+00, 7.221812e-01, 1.230900e+00, 4.839008e-01, 8.316445e-01, 4.839840e-01, 2.293049e+00,
4.000000e-01	7.242622e-01, 9.194424e-01, 3.088491e-01, 7.200280e-01, 1.137517e+00, 5.218797e-01, 2.183216e+00, 7.143975e-01, 1.594485e+00, 1.210712e+00, 2.232678e-01, 6.635271e-01, 1.082867e+00, 1.836451e+00, 4.427210e-01, 5.886839e-01, 2.711462e-01, 8.306703e-01, 4.607855e-01, 1.448589e+00,
6.000000e-01	4.394307e-01, 6.827990e-01, 2.283827e-01, 5.189345e-01, 7.531264e-01, 5.017625e-01, 2.935804e+00, 7.507787e-01, 1.608978e+00, 6.983132e-01, 2.195766e-01, 4.327187e-01, 7.140059e-01, 1.954160e+00, 2.462186e-01, 3.871276e-01, 1.753996e-01, 7.584566e-01, 6.109950e-01, 1.124689e+00,
8.000000e-01	2.876030e-01, 6.066013e-01, 2.682886e-01, 2.815794e-01, 3.976805e-01, 5.042060e-01, 1.982934e+00, 6.124476e-01, 1.281920e+00, 5.635968e-01, 3.149165e-01, 2.996922e-01, 3.434686e-01, 1.516991e+00, 1.863295e-01, 2.895514e-01, 1.330012e-01, 7.260571e-01, 7.389112e-01, 8.743653e-01,
1.000000e+00	2.019026e-01, 4.373668e-01, 5.654240e-01, 1.555022e-01, 1.997777e-01, 5.988973e-01, 2.384677e+00, 4.781678e-01, 1.475357e+00, 3.708737e-01, 3.348767e-01, 2.105256e-01, 2.315721e-01, 1.264357e+00, 9.367265e-02, 1.399027e-01, 1.238878e-01, 9.030964e-01, 1.049165e+00, 5.653301e-01,
1.200000e+00	2.019939e-01, 4.370952e-01, 9.083424e-01, 1.047131e-01, 1.082769e-01, 6.832017e-01, 2.765748e+00, 3.262696e-01, 1.389665e+00, 2.583942e-01, 4.043301e-01, 1.513772e-01, 1.148413e-01, 1.037285e+00, 6.617493e-02, 9.212653e-02, 1.724326e-01, 7.778310e-01, 1.035474e+00, 4.946976e-01,
1.400000e+00	2.033264e-01, 4.639277e-01, 1.141169e+00, 5.275417e-02, 7.098981e-02, 7.591737e-01, 1.986607e+00, 3.351598e-01, 1.437069e+00, 1.323636e-01, 3.950537e-01, 9.678174e-02, 8.257406e-02, 7.776518e-01, 3.761409e-02, 5.231539e-02, 2.033013e-01, 9.184909e-01, 1.075060e+00, 3.457880e-01,
1.600000e+00	1.671372e-01, 4.494884e-01, 1.522347e+00, 3.360113e-02, 4.295880e-02, 5.543310e-01, 2.151733e+00, 2.675732e-01, 1.153060e+00, 8.833572e-02, 4.035712e-01, 7.389470e-02, 4.115627e-02, 6.703904e-01, 2.763839e-02, 4.192087e-02, 2.390651e-01, 8.602135e-01, 1.231468e+00, 3.512610e-01,
1.800000e+00	1.526576e-01, 3.866683e-01, 1.277848e+00, 1.847868e-02, 2.340153e-02, 6.420650e-01, 2.134829e+00, 2.133213e-01, 1.362878e+00, 5.521382e-02, 4.762967e-01, 4.447516e-02, 2.889568e-02, 5.796868e-01, 1.933732e-02, 2.218432e-02, 2.734103e-01, 1.001335e+00, 1.175231e+00, 4.204061e-01,
2.000000e+00	1.594723e-01, 4.037516e-01, 1.546517e+00, 1.122319e-02, 1.461540e-02, 6.313538e-01, 2.453896e+00, 2.143832e-01, 1.439027e+00, 4.429382e-02, 4.745709e-01, 3.958546e-02, 2.104442e-02, 4.172211e-01, 1.540489e-02, 1.474077e-02, 3.360796e-01, 8.439688e-01, 1.172889e+00, 4.634602e-01,
0.000000e+00	1.133895e+00, 2.165263e+00, 6.461092e-01, 1.180652e+00, 1.754367e+00, 7.888525e-01, 2.171610e+00, 2.566209e+00, 3.136004e-02, 1.014525e+00, 1.630589e+00, 1.070840e+00, 1.351385e-01, 2.284128e+00, 2.670737e+00, 6.702004e-01, 1.831694e-01, 1.694595e+00, 8.578516e-01, 3.324260e+00,
2.000000e-01	1.381241e+00, 1.226489e+00, 4.357636e-01, 5.159829e-01, 1.415848e+00, 5.485280e-01, 2.101420e+00, 1.734923e+00, 3.725135e-01, 6.425850e-01, 9.461802e-01, 8.013206e-01, 3.841666e-01, 2.183333e+00, 1.389061e+00, 9.679364e-01, 1.674484e-01, 1.346250e+00, 8.812781e-01, 2.328805e+00,
4.000000e-01	1.273429e+00, 6.420697e-01, 3.938948e-01, 3.065080e-01, 1.144210e+00, 3.680698e-01, 2.700027e+00, 9.791889e-01, 6.745057e-01, 4.298891e-01, 8.061318e-01, 5.115662e-01, 6.484563e-01, 1.742932e+00, 1.027944e+00, 6.066564e-01, 2.094819e-01, 1.082288e+00, 1.122858e+00, 2.056693e+00,
6.000000e-01	1.200073e+00, 5.226684e-01, 3.039118e-01, 2.240231e-01, 8.053537e-01, 3.361213e-01, 2.880977e+00, 5.785263e-01, 6.374448e-01, 2.664057e-01, 6.739372e-01, 3.428101e-01, 7.771986e-01, 1.757169e+00, 5.173950e-01, 3.391519e-01, 2.108271e-01, 8.222876e-01, 1.129811e+00, 1.538984e+00,
8.000000e-01	1.159317e+00, 5.213895e-01, 3.980986e-01, 9.329755e-02, 5.798682e-01, 4.407141e-01, 2.937269e+00, 6.093084e-01, 8.449343e-01, 1.571568e-01, 5.194659e-01, 2.505696e-01, 6.925082e-01, 1.554646e+00, 3.780754e-01, 1.928337e-01, 2.627547e-01, 9.130999e-01, 1.155224e+00, 1.118176e+00,
1.000000e+00	9.310651e-01, 4.156892e-01, 4.417992e-01, 6.517208e-02, 3.625799e-01, 5.017493e-01, 2.704119e+00, 5.225057e-01, 7.773611e-01, 1.052426e-01, 6.142258e-01, 1.782479e-01, 7.050203e-01, 1.056241e+00, 1.762026e-01, 1.440378e-01, 2.659451e-01, 7.190106e-01, 1.125546e+00, 9.414438e-01,
1.200000e+00	9.086494e-01, 4.852931e-01, 6.406115e-01, 4.471133e-02, 1.462489e-01, 5.364842e-01, 2.706481e+00, 5.586333e-01, 9.897601e-01, 8.111913e-02, 5.062386e-01, 1.100311e-01, 6.438504e-01, 1.013070e+00, 1.329755e-01, 7.616840e-02, 3.053857e-01, 8.544068e-01, 9.961801e-01, 5.875830e-01,
1.400000e+00	8.372023e-01, 3.761584e-01, 1.001063e+00, 2.492658e-02, 1.067363e-01, 6.359906e-01, 2.456096e+00, 4.711388e-01, 1.018435e+00, 4.989957e-02, 4.609898e-01, 7.499098e-02, 3.870144e-01, 8.318123e-01, 8.330729e-02, 6.950315e-02, 3.563411e-01, 8.310448e-01, 1.194346e+00, 4.960129e-01,
1.600000e+00	6.422658e-01, 3.412773e-01, 9.584194e-01, 1.320107e-02, 6.533285e-02, 5.689653e-01, 2.871549e+00, 4.957047e-01, 1.108016e+00, 2.835894e-02, 4.107921e-01, 5.517600e-02, 3.209163e-01, 6.132770e-01, 5.668083e-02, 3.592104e-02, 3.227344e-01, 8.138915e-01, 1.232946e+00, 3.577782e-01,
1.800000e+00	5.645496e-01, 4.197462e-01, 1.548054e+00, 7.840229e-03, 3.541970e-02, 6.733591e-01, 2.658505e+00, 4.819129e-01, 1.305306e+00, 2.392216e-02, 4.770975e-01, 3.898318e-02, 1.633242e-01, 4.606109e-01, 3.661315e-02, 1.884682e-02, 3.711076e-01, 7.495464e-01, 1.022116e+00, 3.055988e-01,
2.000000e+00	4.305114e-01, 4.108567e-01, 1.808921e+00, 6.167754e-03, 1.775586e-02, 5.687407e-01, 2.692673e+00, 4.071901e-01, 1.316465e+00, 1.464775e-02, 5.528466e-01, 2.909699e-02, 1.173848e-01, 4.291175e-01, 2.783367e-02, 1.323072e-02, 3.602245e-01, 8.176191e-01, 1.020369e+00, 3.134790e-01,
0.000000e+00	6.950274e-01, 1.371381e+00, 2.625371e-01, 2.954418e+00, 2.465402e+00, 2.120034e+00, 5.406866e-01, 1.712411e+00, 2.134073e-01, 6.703103e-01, 8.343863e-01, 2.303492e+00, 1.768288e+00, 1.116450e-01, 1.589671e+00, 2.455775e-01, 2.804132e+00, 2.244263e+00, 3.363108e+00, 1.406125e-01,
2.000000e-01	9.978837e-01, 6.798056e-01, 6.254893e-01, 1.879671e+00, 1.889671e+00, 1.225110e+00, 7.883341e-01, 1.584149e+00, 3.806890e-01, 6.187927e-01, 8.042068e-01, 2.131026e+00, 1.184999e+00, 9.877320e-02, 1.093983e+00, 5.439600e-01, 1.486371e+00, 1.728496e+00, 1.987256e+00, 3.525525e-01,
4.000000e-01	1.073527e+00, 4.111086e-01, 8.847037e-01, 1.394987e+00, 1.404059e+00, 8.364176e-01, 9.599859e-01, 9.127806e-01, 6.008185e-01, 8.227274e-01, 6.550508e-01, 1.683646e+00, 8.406364e-01, 6.564178e-02, 1.031888e+00, 7.157855e-01, 1.104520e+00, 1.643106e+00, 1.376911e+00, 2.668510e-01,
6.000000e-01	1.094888e+00, 3.388715e-01, 1.457785e+00, 6.986323e-01, 9.464244e-01, 6.110453e-01, 5.364674e-01, 6.119346e-01, 6.866873e-01, 5.161101e-01, 5.162072e-01, 1.152583e+00, 8.384067e-01, 5.824899e-02, 7.825282e-01, 6.325725e-01, 8.885702e-01, 1.356300e+00, 1.022267e+00, 1.744883e-01,
8.000000e-01	1.333703e+00, 3.694774e-01, 1.611159e+00, 5.421582e-01, 5.031221e-01, 6.199993e-01, 5.332438e-01, 5.291190e-01, 9.642975e-01, 3.565433e-01, 4.750746e-01, 7.961496e-01, 7.824283e-01, 3.621353e-02, 4.247988e-01, 4.331389e-01, 5.458104e-01, 1.183482e+00, 1.204723e+00, 1.651016e-01,
1.000000e+00	9.415899e-01, 3.931111e-01, 1.490676e+00, 2.921940e-01, 3.867634e-01, 6.626504e-01, 3.786256e-01, 6.155527e-01, 9.366045e-01, 2.335498e-01, 5.480880e-01, 6.288793e-01, 5.610137e-01, 3.527147e-02, 2.841121e-01, 2.796149e-01, 4.866828e-01, 1.093655e+00, 1.172386e+00, 1.129603e-01,
1.200000e+00	1.007108e+00, 4.213716e-01, 1.835138e+00, 1.379950e-01, 2.044431e-01, 4.764143e-01, 3.271532e-01, 5.276998e-01, 1.099696e+00, 1.742641e-01, 3.860249e-01, 3.329172e-01, 5.247178e-01, 2.554213e-02, 1.793702e-01, 1.689405e-01, 3.132469e-01, 1.006977e+00, 9.280705e-01, 8.783051e-02,
1.400000e+00	7.944170e-01, 4.264934e-01, 1.538043e+00, 8.554101e-02, 1.202940e-01, 5.893346e-01, 2.636338e-01, 5.437060e-01, 1.281504e+00, 1.083777e-01, 5.071063e-01, 2.806449e-01, 3.714767e-01, 2.247662e-02, 1.202307e-01, 1.151581e-01, 3.494538e-01, 9.192782e-01, 1.180936e+00, 7.538914e-02,
1.600000e+00	6.905133e-01, 4.242306e-01, 2.151830e+00, 6.112364e-02, 5.428026e-02, 6.173641e-01, 2.180031e-01, 5.233391e-01, 1.282650e+00, 6.480448e-02, 4.026780e-01, 2.167120e-01, 3.155933e-01, 1.604208e-02, 7.141992e-02, 7.411563e-02, 3.708288e-01, 8.165141e-01, 1.016789e+00, 9.278712e-02,
1.800000e+00	4.626950e-01, 3.421865e-01, 1.658128e+00, 3.317327e-02, 3.902279e-02, 7.589712e-01, 2.148294e-01, 4.236697e-01, 1.024823e+00, 3.967132e-02, 3.962512e-01, 1.349980e-01, 1.978416e-01, 1.236204e-02, 5.539082e-02, 3.910056e-02, 3.571650e-01, 1.062561e+00, 1.204314e+00, 1.302126e-01,
2.000000e+00	4.837569e-01, 4.188542e-01, 2.096730e+00, 1.933540e-02, 2.217209e-02, 5.742242e-01, 1.326930e-01, 3.809292e-01, 1.302956e+00, 3.057778e-02, 5.366517e-01, 1.152429e-01, 1.203478e-01, 1.217453e-02, 4.180076e-02, 2.886476e-02, 3.512318e-01, 8.899432e-01, 1.300866e+00, 2.573904e-01,
0.000000e+00	2.349885e+00, 8.470074e-01, 1.976562e+00, 6.360390e-01, 1.937164e+00, 2.133613e+00, 2.771898e+00, 1.350415e+00, 2.521075e+00, 8.183059e-01, 2.214126e+00, 2.013876e-01, 9.991459e-01, 1.476066e+00, 6.033788e-01, 5.413076e-02, 1.875909e+00, 2.583525e+00, 8.973678e-01, 4.785068e-01,
2.000000e-01	1.505739e+00, 7.558672e-01, 1.692705e+00, 5.267963e-01, 1.045330e+00, 1.404367e+00, 2.819788e+00, 9.560010e-01, 2.321519e+00, 6.232153e-01, 2.001314e+00, 5.798318e-01, 9.173714e-01, 1.488429e+00, 7.147678e-01, 3.140185e-02, 1.116995e+00, 1.432088e+00, 8.918463e-01, 5.919365e-01,
4.000000e-01	9.058201e-01, 5.941460e-01, 2.047677e+00, 4.333628e-01, 7.308419e-01, 9.773492e-01, 2.614912e+00, 8.928203e-01, 1.804216e+00, 4.392402e-01, 1.325154e+00, 7.579507e-01, 9.872910e-01, 1.145372e+00, 5.586809e-01, 2.155577e-02, 7.593727e-01, 1.488275e+00, 1.085234e+00, 8.358900e-01,
6.000000e-01	6.776240e-01, 5.583696e-01, 1.985808e+00, 2.739888e-01, 3.624031e-01, 8.118967e-01, 2.192504e+00, 6.844968e-01, 1.969642e+00, 2.743499e-01, 8.658778e-01, 4.667805e-01, 6.081400e-01, 8.518768e-01, 3.446178e-01, 1.177070e-02, 5.567607e-01, 1.081615e+00, 1.222119e+00, 8.506043e-01,
8.000000e-01	3.978248e-01, 4.773246e-01, 1.869645e+00, 1.629628e-01, 1.985143e-01, 5.989405e-01, 2.464383e+00, 5.811256e-01, 1.698776e+00, 1.614901e-01, 7.522975e-01, 3.779189e-01, 3.165750e-01, 7.343719e-01, 2.423985e-01, 9.349003e-03, 3.590685e-01, 7.967466e-01, 1.124865e+00, 1.085528e+00,
1.000000e+00	2.669549e-01, 4.461844e-01, 2.051612e+00, 8.070661e-02, 1.065610e-01, 6.486481e-01, 2.121787e+00, 4.537639e-01, 1.274136e+00, 9.707066e-02, 6.459397e-01, 2.567423e-01, 2.124243e-01, 6.875708e-01, 1.360707e-01, 4.205995e-03, 3.475329e-01, 7.720976e-01, 1.019718e+00, 1.188920e+00,
1.200000e+00	2.072985e-01, 4.177954e-01, 1.906441e+00, 4.320352e-02, 7.134942e-02, 5.544362e-01, 2.193914e+00, 4.372329e-01, 1.465335e+00, 7.809627e-02, 5.535007e-01, 1.603040e-01, 1.103635e-01, 7.984809e-01, 8.448058e-02, 3.614306e-03, 3.326492e-01, 6.835215e-01, 1.196107e+00, 1.086315e+00,
1.400000e+00	1.763664e-01, 4.606267e-01, 1.878852e+00, 2.407135e-02, 4.277380e-02, 5.772842e-01, 1.425242e+00, 2.906646e-01, 1.674631e+00, 4.078774e-02, 5.103814e-01, 1.101828e-01, 7.345712e-02, 6.885038e-01, 6.262059e-02, 1.462692e-03, 3.704748e-01, 9.029295e-01, 1.184697e+00, 1.054086e+00,
1.600000e+00	1.579760e-01, 4.408432e-01, 2.220418e+00, 1.795891e-02, 2.596178e-02, 6.800152e-01, 1.209571e+00, 2.719311e-01, 1.461033e+00, 2.534351e-02, 5.763792e-01, 7.321644e-02, 4.419241e-02, 8.439862e-01, 4.777868e-02, 1.224014e-03, 3.045962e-01, 6.618584e-01, 1.153095e+00, 1.047358e+00,
1.800000e+00	1.464800e-01, 4.432378e-01, 2.210756e+00, 1.170809e-02, 1.361384e-02, 5.676009e-01, 1.011706e+00, 2.476112e-01, 1.582965e+00, 1.957183e-02, 5.209188e-01, 5.465798e-02, 3.259893e-02, 9.277936e-01, 3.096858e-02, 8.235956e-04, 3.294914e-01, 8.175558e-01, 1.351264e+00, 1.091954e+00,
2.000000e+00	1.206151e-01, 3.906917e-01, 1.757186e+00, 9.100382e-03, 8.462144e-03, 6.947292e-01, 7.405660e-01, 1.980663e-01, 1.551578e+00, 1.392265e-02, 5.574230e-01, 3.959924e-02, 1.963094e-02, 1.030641e+00, 2.655388e-02, 4.536191e-04, 3.379650e-01, 7.979871e-01, 1.474139e+00, 1.279859e+00,
0.000000e+00	7.598798e-01, 1.422291e+00, 3.183610e+00, 9.081649e-01, 2.515136e-01, 4.365206e-01, 1.478796e+00, 4.142980e-01, 2.229092e+00, 7.954450e-01, 2.735509e+00, 1.873582e+00, 1.323424e+00, 2.449444e+00, 3.722144e-01, 4.036297e-01, 4.764621e-01, 6.180355e-01, 1.641830e+00, 2.658262e+00,
2.000000e-01	4.117096e-01, 8.158657e-01, 2.257037e+00, 4.819612e-01, 1.493838e-01, 5.621735e-01, 1.021939e+00, 5.499477e-01, 1.962840e+00, 5.724933e-01, 2.199739e+00, 1.047496e+00, 7.008488e-01, 2.437839e+00, 2.676110e-01, 3.114766e-01, 3.908039e-01, 4.028799e-01, 1.186464e+00, 2.347217e+00,
4.000000e-01	3.150235e-01, 7.322563e-01, 2.248314e+00, 2.575433e-01, 1.071834e-01, 4.838312e-01, 9.709813e-01, 4.439596e-01, 1.643668e+00, 4.027946e-01, 1.418886e+00, 8.558517e-01, 4.558216e-01, 2.209412e+00, 1.439737e-01, 1.685566e-01, 4.164472e-01, 3.612911e-01, 1.230669e+00, 1.855109e+00,
6.000000e-01	1.803560e-01, 5.671237e-01, 2.065827e+00, 1.623308e-01, 5.981683e-02, 5.287222e-01, 6.319570e-01, 4.699011e-01, 2.033966e+00, 2.490246e-01, 1.217987e+00, 6.214097e-01, 3.069820e-01, 1.986686e+00, 1.021645e-01, 1.135534e-01, 3.645318e-01, 3.002378e-01, 1.360843e+00, 1.929485e+00,
8.000000e-01	1.489518e-01, 4.894007e-01, 2.261158e+00, 9.602099e-02, 3.448726e-02, 5.340308e-01, 6.277396e-01, 4.737327e-01, 1.674051e+00, 1.579973e-01, 8.051498e-01, 4.225238e-01, 1.553975e-01, 2.080892e+00, 6.343081e-02, 7.402877e-02, 3.429068e-01, 3.304250e-01, 1.169774e+00, 1.866213e+00,
1.000000e+00	1.052146e-01, 4.843505e-01, 1.880359e+00, 5.177821e-02, 2.214581e-02, 5.850336e-01, 5.251186e-01, 3.577665e-01, 1.886310e+00, 9.235189e-02, 7.481647e-01, 2.276194e-01, 9.486218e-02, 1.481429e+00, 5.226948e-02, 4.538859e-02, 3.748529e-01, 4.996433e-01, 1.272177e+00, 1.495398e+00,
1.200000e+00	1.046507e-01, 4.540345e-01, 2.303362e+00, 3.308390e-02, 1.206283e-02, 6.430105e-01, 4.342473e-01, 2.886385e-01, 1.326031e+00, 5.532757e-02, 6.622374e-01, 2.103018e-01, 5.929485e-02, 1.232435e+00, 3.516203e-02, 2.983892e-02, 2.668790e-01, 5.442864e-01, 1.208918e+00, 1.427182e+00,
1.400000e+00	8.333146e-02, 3.989656e-01, 2.171599e+00, 2.107721e-02, 6.585478e-03, 5.117535e-01, 2.793350e-01, 2.453479e-01, 1.173158e+00, 4.402390e-02, 5.686376e-01, 1.304666e-01, 3.558329e-02, 1.509384e+00, 3.071872e-02, 1.738633e-02, 3.465235e-01, 6.242186e-01, 1.075236e+00, 1.491316e+00,
1.600000e+00	8.731055e-02, 4.505093e-01, 2.190793e+00, 1.261703e-02, 4.119430e-03, 5.808555e-01, 2.784047e-01, 2.195041e-01, 1.462252e+00, 2.463053e-02, 4.995288e-01, 8.581865e-02, 1.992730e-02, 1.305420e+00, 2.671739e-02, 1.057698e-02, 3.992273e-01, 6.583568e-01, 1.169276e+00, 1.409533e+00,
1.800000e+00	1.050163e-01, 4.482864e-01, 2.238309e+00, 9.571318e-03, 3.199478e-03, 7.488098e-01, 2.348349e-01, 2.041488e-01, 1.482982e+00, 1.868797e-02, 4.705278e-01, 6.340763e-02, 1.304929e-02, 1.501822e+00, 2.470253e-02, 6.891690e-03, 3.506959e-01, 6.109126e-01, 1.146803e+00, 1.054186e+00,
2.000000e+00	1.067856e-01, 4.163754e-01, 2.054549e+00, 6.141891e-03, 2.464877e-03, 6.699627e-01, 1.847106e-01, 1.905023e-01, 1.500565e+00, 1.115219e-02, 4.776277e-01, 3.896620e-02, 8.914850e-03, 1.394338e+00, 2.288541e-02, 4.565605e-03, 2.553877e-01, 8.266116e-01, 1.118691e+00, 1.348697e+00,
0.000000e+00	1.808173e+00, 1.953951e-01, 3.346946e+00, 7.742791e-01, 1.498528e+00, 7.072568e-01, 2.068259e+00, 1.693960e-01, 6.059168e-01, 5.826618e-01, 6.671493e-01, 1.029751e+00, 4.054366e-01, 1.528667e+00, 4.911788e-01, 1.160963e+00, 1.442827e+00, 1.403196e-01, 1.746574e+00, 2.173797e+00,
2.000000e-01	1.423396e+00, 2.455721e-01, 2.145087e+00, 6.203011e-01, 1.173257e+00, 7.549908e-01, 1.722396e+00, 1.724294e-01, 5.419562e-01, 3.459999e-01, 6.623303e-01, 7.387928e-01, 5.138984e-01, 1.675997e+00, 6.391826e-01, 7.040560e-01, 1.216387e+00, 3.812365e-01, 1.855670e+00, 1.774833e+00,
4.000000e-01	1.523384e+00, 3.606436e-01, 2.473315e+00, 5.476669e-01, 1.013186e+00, 6.215376e-01, 1.530750e+00, 1.972237e-01, 5.674300e-01, 2.645476e-01, 4.897497e-01, 6.515794e-01, 7.011653e-01, 1.316271e+00, 7.280967e-01, 4.611057e-01, 8.533423e-01, 5.500774e-01, 1.421088e+00, 1.768967e+00,
6.000000e-01	1.088542e+00, 3.521274e-01, 2.277803e+00, 3.500694e-01, 6.102861e-01, 5.489955e-01, 1.033131e+00, 2.444020e-01, 9.896813e-01, 1.814478e-01, 4.553606e-01, 4.140831e-01, 7.898332e-01, 1.736223e+00, 3.531852e-01, 2.475349e-01, 6.923865e-01, 6.944882e-01, 1.352837e+00, 1.648661e+00,
8.000000e-01	1.149088e+00, 3.889637e-01, 2.568360e+00, 1.976478e-01, 2.860109e-01, 6.929304e-01, 8.407252e-01, 3.643127e-01, 7.637386e-01, 1.232573e-01, 5.251169e-01, 2.726012e-01, 7.249164e-01, 1.571599e+00, 2.454221e-01, 2.139633e-01, 5.879622e-01, 6.898515e-01, 1.086809e+00, 1.634472e+00,
1.000000e+00	7.856118e-01, 4.172070e-01, 2.628860e+00, 1.232222e-01, 2.022190e-01, 6.590362e-01, 7.142542e-01, 5.148877e-01, 1.083004e+00, 7.248507e-02, 5.038977e-01, 1.643553e-01, 8.187847e-01, 1.421962e+00, 1.923309e-01, 1.106664e-01, 4.440193e-01, 8.088921e-01, 1.131249e+00, 1.497302e+00,
1.200000e+00	8.126808e-01, 4.074830e-01, 2.280802e+00, 7.329245e-02, 1.098245e-01, 5.981095e-01, 6.670926e-01, 5.335073e-01, 1.183787e+00, 5.028447e-02, 4.292786e-01, 1.245831e-01, 4.336972e-01, 1.409901e+00, 1.221766e-01, 6.647959e-02, 4.004830e-01, 6.463150e-01, 1.346708e+00, 1.244980e+00,
1.400000e+00	6.789379e-01, 3.518001e-01, 2.331123e+00, 3.922972e-02, 5.444659e-02, 6.233883e-01, 5.297662e-01, 5.595121e-01, 1.080138e+00, 3.256080e-02, 5.011946e-01, 1.087413e-01, 3.283326e-01, 1.382595e+00, 1.014424e-01, 3.782357e-02, 4.089439e-01, 7.575384e-01, 1.191786e+00, 1.282995e+00,
1.600000e+00	4.130259e-01, 3.797355e-01, 2.436266e+00, 2.634283e-02, 4.197656e-02, 7.056143e-01, 3.958242e-01, 5.298379e-01, 1.061345e+00, 2.320194e-02, 5.487674e-01, 6.186027e-02, 1.781219e-01, 1.247745e+00, 6.129224e-02, 2.331934e-02, 3.493945e-01, 8.639546e-01, 1.110126e+00, 1.261349e+00,
1.800000e+00	5.757257e-01, 4.154277e-01, 2.556785e+00, 1.703347e-02, 2.116735e-02, 6.200354e-01, 3.668028e-01, 4.614928e-01, 1.097547e+00, 1.525669e-02, 4.636130e-01, 4.826579e-02, 1.423213e-01, 1.047492e+00, 4.697962e-02, 1.512455e-02, 3.686065e-01, 7.057571e-01, 9.575110e-01, 1.429371e+00,
2.000000e+00	4.759295e-01, 3.935510e-01, 2.342248e+00, 9.447800e-03, 1.431873e-02, 6.887782e-01, 2.775062e-01, 4.066361e-01, 1.228554e+00, 1.033042e-02, 5.364710e-01, 3.617026e-02, 8.369113e-02, 1.371319e+00, 3.321586e-02, 1.038649e-02, 3.832494e-01, 8.656837e-01, 1.171539e+00, 1.254764e+00,
0.000000e+00	1.045488e+00, 2.360649e+00, 9.266828e-02, 1.972465e-01, 4.955334e-01, 3.484995e-01, 1.547432e+00, 1.965863e+00, 2.128854e+00, 1.808144e+00, 2.157821e+00, 3.214260e+00, 2.213444e+00, 1.544338e+00, 1.977840e+00, 1.650470e+00, 1.276135e+00, 2.808499e+00, 1.382204e+00, 1.466340e+00,
2.000000e-01	8.165559e-01, 1.514209e+00, 6.382309e-02, 2.692570e-01, 6.278144e-01, 1.949296e-01, 1.926495e+00, 1.577922e+00, 2.059118e+00, 8.717739e-01, 1.693452e+00, 2.089137e+00, 1.263450e+00, 1.761958e+00, 1.448394e+00, 1.379028e+00, 7.725594e-01, 1.641616e+00, 1.012685e+00, 1.070620e+00,
4.000000e-01	5.574493e-01, 9.460946e-01, 5.723806e-02, 1.764633e-01, 6.536023e-01, 2.001520e-01, 2.058534e+00, 8.390372e-01, 1.711859e+00, 6.113079e-01, 9.413245e-01, 1.217893e+00, 9.421204e-01, 1.544232e+00, 8.032917e-01, 1.266763e+00, 5.974617e-01, 1.179345e+00, 1.295312e+00, 7.428448e-01,
6.000000e-01	3.295278e-01, 6.729147e-01, 3.363495e-01, 1.046790e-01, 6.317950e-01, 3.944558e-01, 2.307603e+00, 5.782389e-01, 1.243008e+00, 3.687738e-01, 8.507703e-01, 1.061584e+00, 4.634665e-01, 1.127154e+00, 5.732356e-01, 8.583169e-01, 6.318010e-01, 1.036688e+00, 1.389446e+00, 4.751665e-01,
8.000000e-01	3.124935e-01, 4.603154e-01, 7.284562e-01, 6.698908e-02, 3.999650e-01, 4.481592e-01, 2.649162e+00, 4.199155e-01, 1.313160e+00, 2.366612e-01, 5.928124e-01, 5.351033e-01, 3.690657e-01, 7.309836e-01, 2.907255e-01, 4.989794e-01, 4.692408e-01, 1.023273e+00, 1.197706e+00, 3.990150e-01,
1.000000e+00	2.220771e-01, 4.641799e-01, 9.115861e-01, 3.839658e-02, 3.074599e-01, 5.540531e-01, 2.395244e+00, 3.211962e-01, 1.427490e+00, 1.519872e-01, 6.557807e-01, 4.267571e-01, 1.893998e-01, 6.915519e-01, 2.066251e-01, 3.526366e-01, 4.376433e-01, 9.997579e-01, 1.300230e+00, 2.990258e-01,
1.200000e+00	2.249972e-01, 4.420056e-01, 1.151589e+00, 1.989769e-02, 1.775957e-01, 5.135200e-01, 2.550643e+00, 2.385947e-01, 1.613930e+00, 1.060196e-01, 4.891996e-01, 3.058746e-01, 1.044627e-01, 4.366289e-01, 1.109847e-01, 2.003121e-01, 4.210400e-01, 9.388949e-01, 1.194214e+00, 2.482872e-01,
1.400000e+00	1.608347e-01, 3.678065e-01, 1.447792e+00, 1.354313e-02, 9.251588e-02, 5.905243e-01, 2.469891e+00, 1.852020e-01, 1.148605e+00, 7.470870e-02, 4.383103e-01, 1.978935e-01, 6.303078e-02, 4.235566e-01, 8.768356e-02, 1.346912e-01, 3.877386e-01, 9.321001e-01, 1.217722e+00, 2.480803e-01,
1.600000e+00	1.622748e-01, 3.953567e-01, 1.766683e+00, 9.582462e-03, 5.117920e-02, 7.136933e-01, 2.343856e+00, 1.893988e-01, 1.193494e+00, 3.680297e-02, 3.791885e-01, 1.576360e-01, 3.903825e-02, 3.795741e-01, 6.221475e-02, 7.616593e-02, 3.062454e-01, 7.840153e-01, 1.118943e+00, 3.171958e-01,
1.800000e+00	1.754283e-01, 4.312949e-01, 1.891527e+00, 7.524101e-03, 3.418847e-02, 6.605849e-01, 2.470721e+00, 1.751413e-01, 1.312608e+00, 3.431290e-02, 4.767144e-01, 1.065846e-01, 2.435701e-02, 2.475083e-01, 4.769463e-02, 4.691141e-02, 3.294565e-01, 8.615451e-01, 1.221421e+00, 4.283732e-01,
2.000000e+00	2.032440e-01, 4.352653e-01, 1.831958e+00, 6.384411e-03, 1.510410e-02, 6.999917e-01, 2.018864e+00, 1.665604e-01, 1.358920e+00, 2.141598e-02, 5.078034e-01, 6.954292e-02, 1.651661e-02, 2.404503e-01, 2.661181e-02, 2.753936e-02, 3.812226e-01, 7.573925e-01, 1.094558e+00, 5.211053e-01,
0.000000e+00	2.982064e+00, 2.498652e+00, 6.038849e-01, 1.010890e+00, 1.626664e+00, 2.570979e+00, 1.225629e+00, 2.123533e+00, 4.616412e-01, 6.760638e-01, 7.142495e-02, 1.955929e+00, 5.190921e-01, 2.839966e-01, 9.086702e-01, 1.368785e+00, 6.999776e-01, 2.607159e+00, 1.309104e+00, 1.280100e+00,
2.000000e-01	2.023787e+00, 1.566201e+00, 4.487071e-01, 5.760831e-01, 8.170783e-01, 1.232962e+00, 1.635438e+00, 1.146807e+00, 4.613546e-01, 4.676292e-01, 2.377493e-01, 1.764938e+00, 7.028608e-01, 3.552485e-01, 5.741021e-01, 9.257537e-01, 6.436034e-01, 2.400786e+00, 1.047844e+00, 9.504203e-01,
4.000000e-01	1.646457e+00, 8.965500e-01, 4.380117e-01, 3.338408e-01, 4.638033e-01, 9.483099e-01, 1.725583e+00, 7.342007e-01, 6.659324e-01, 3.332199e-01, 2.719065e-01, 1.196901e+00, 8.812827e-01, 3.760909e-01, 4.475903e-01, 8.235123e-01, 4.375316e-01, 1.590310e+00, 1.199742e+00, 6.713651e-01,
6.000000e-01	1.349357e+00, 6.195672e-01, 4.228489e-01, 2.320615e-01, 2.894594e-01, 6.799043e-01, 1.749024e+00, 7.710002e-01, 8.044635e-01, 1.796584e-01, 4.016907e-01, 8.000723e-01, 9.694287e-01, 2.901557e-01, 2.760263e-01, 4.739543e-01, 4.082545e-01, 1.465590e+00, 1.136160e+00, 5.160488e-01,
8.000000e-01	1.338886e+00, 6.683417e-01, 3.283872e-01, 1.213151e-01, 1.750493e-01, 7.137360e-01, 1.783048e+00, 8.265212e-01, 8.947347e-01, 1.139462e-01, 5.060673e-01, 5.073100e-01, 9.277435e-01, 2.131121e-01, 1.583036e-01, 3.575617e-01, 4.025574e-01, 1.466492e+00, 1.095320e+00, 2.973749e-01,
1.000000e+00	1.117153e+00, 5.748994e-01, 2.694382e-01, 7.034641e-02, 8.952185e-02, 6.592271e-01, 2.364503e+00, 7.051968e-01, 7.837386e-01, 7.542197e-02, 3.913715e-01, 4.183189e-01, 8.464402e-01, 1.851957e-01, 1.052995e-01, 2.172217e-01, 3.272453e-01, 1.412367e+00, 1.209763e+00, 3.396607e-01,
1.200000e+00	9.385769e-01, 5.086729e-01, 2.968988e-01, 4.954516e-02, 5.001810e-02, 6.521329e-01, 2.000443e+00, 6.981703e-01, 1.181651e+00, 4.724069e-02, 4.258786e-01, 2.969830e-01, 7.776895e-01, 1.481959e-01, 7.540338e-02, 1.213018e-01, 3.392347e-01, 1.223877e+00, 1.329632e+00, 1.989603e-01,
1.400000e+00	7.847857e-01, 4.492525e-01, 5.590327e-01, 2.427807e-02, 2.688269e-02, 5.331812e-01, 2.323414e+00, 6.379710e-01, 9.680833e-01, 3.894268e-02, 5.004814e-01, 1.830914e-01, 4.299734e-01, 8.630949e-02, 4.868904e-02, 7.563375e-02, 3.364131e-01, 9.686817e-01, 1.182702e+00, 1.400294e-01,
1.600000e+00	6.809665e-01, 5.003018e-01, 9.947005e-01, 1.764009e-02, 2.052722e-02, 5.363393e-01, 2.618278e+00, 4.343530e-01, 1.261885e+00, 2.898905e-02, 4.547915e-01, 1.219762e-01, 3.879694e-01, 8.140053e-02, 3.375523e-02, 5.124786e-02, 2.876051e-01, 8.835647e-01, 1.188129e+00, 1.410544e-01,
1.800000e+00	5.514492e-01, 4.323569e-01, 1.221327e+00, 1.224768e-02, 9.282227e-03, 6.331664e-01, 2.566091e+00, 5.496167e-01, 1.062015e+00, 1.562914e-02, 4.459026e-01, 9.178345e-02, 1.873804e-01, 7.450184e-02, 3.078202e-02, 2.892565e-02, 3.332517e-01, 1.110352e+00, 1.340241e+00, 1.189021e-01,
2.000000e+00	4.935086e-01, 4.049890e-01, 1.631628e+00, 6.847581e-03, 6.108786e-03, 5.722391e-01, 2.888869e+00, 5.278712e-01, 1.194381e+00, 8.828932e-03, 4.324035e-01, 6.139028e-02, 1.543144e-01, 5.849637e-02, 2.560064e-02, 1.521679e-02, 2.897580e-01, 8.836098e-01, 1.185105e+00, 7.664436e-02,
0.000000e+00	2.548605e+00, 2.766542e+00, 2.442089e+00, 2.736823e+00, 2.367719e+00, 6.562947e-02, 2.918142e+00, 1.623415e+00, 6.606795e-01, 1.990815e+00, 2.505113e+00, 2.206778e+00, 1.627807e+00, 2.693749e+00, 8.203301e-02, 8.194856e-01, 1.097456e+00, 3.163686e-01, 1.202220e+00, 1.643136e+00,
2.000000e-01	1.869037e+00, 1.848342e+00, 1.837866e+00, 1.758111e+00, 1.353785e+00, 4.824670e-02, 2.768590e+00, 1.130997e+00, 7.039154e-01, 1.637280e+00, 1.312725e+00, 1.432694e+00, 1.250803e+00, 2.384667e+00, 1.639932e-01, 6.239563e-01, 8.503514e-01, 2.430886e-01, 9.103009e-01, 1.395134e+00,
4.000000e-01	1.601204e+00, 1.232763e+00, 1.555515e+00, 9.817239e-01, 8.469270e-01, 1.431041e-01, 2.732294e+00, 9.202239e-01, 9.769264e-01, 1.317824e+00, 8.697355e-01, 9.855174e-01, 1.065009e+00, 1.904641e+00, 1.252743e-01, 4.538371e-01, 4.753774e-01, 2.277363e-01, 6.831897e-01, 1.596225e+00,
6.000000e-01	1.238116e+00, 9.186935e-01, 1.348392e+00, 5.484006e-01, 4.936809e-01, 2.160324e-01, 2.688195e+00, 9.218655e-01, 1.055422e+00, 9.411383e-01, 6.701956e-01, 8.343156e-01, 9.443661e-01, 1.967831e+00, 9.337191e-02, 2.567751e-01, 3.414373e-01, 4.235154e-01, 9.325901e-01, 1.494587e+00,
8.000000e-01	1.049334e+00, 7.679794e-01, 8.220211e-01, 3.339315e-01, 3.241228e-01, 3.561290e-01, 2.937420e+00, 6.142160e-01, 1.056299e+00, 4.427717e-01, 5.688937e-01, 5.704970e-01, 7.994425e-01, 1.774944e+00, 5.822366e-02, 1.424333e-01, 1.929389e-01, 5.732484e-01, 9.652574e-01, 1.242653e+00,
1.000000e+00	8.316914e-01, 5.744056e-01, 8.615024e-01, 1.679521e-01, 1.503564e-01, 5.065037e-01, 2.962361e+00, 5.756180e-01, 1.221007e+00, 3.517800e-01, 5.335086e-01, 3.267290e-01, 6.603677e-01, 1.518055e+00, 3.830137e-02, 1.030140e-01, 2.569062e-01, 5.718148e-01, 1.112637e+00, 9.553110e-01,
1.200000e+00	6.032405e-01, 5.274142e-01, 8.541483e-01, 1.074361e-01, 1.144781e-01, 6.190683e-01, 3.045812e+00, 4.772639e-01, 1.206700e+00, 2.633541e-01, 3.870831e-01, 2.422725e-01, 5.166406e-01, 1.418917e+00, 2.653006e-02, 8.743408e-02, 1.986482e-01, 7.713550e-01, 1.104308e+00, 9.757653e-01,
1.400000e+00	6.421070e-01, 4.909394e-01, 9.531602e-01, 6.242853e-02, 5.334821e-02, 4.825125e-01, 3.394675e+00, 6.241086e-01, 1.197010e+00, 1.662498e-01, 4.637621e-01, 1.802021e-01, 3.273542e-01, 1.288043e+00, 2.152655e-02, 4.941356e-02, 2.821479e-01, 6.936361e-01, 1.178959e+00, 1.045013e+00,
1.600000e+00	5.777808e-01, 4.542052e-01, 1.177257e+00, 3.742913e-02, 3.518002e-02, 6.083330e-01, 2.743078e+00, 4.649370e-01, 1.384641e+00, 1.104838e-01, 4.817741e-01, 1.248386e-01, 1.572909e-01, 1.140857e+00, 1.311021e-02, 2.163238e-02, 2.878237e-01, 6.876120e-01, 1.086027e+00, 9.494672e-01,
1.800000e+00	4.204863e-01, 3.687442e-01, 1.623361e+00, 1.976919e-02, 2.243285e-02, 6.144959e-01, 2.973529e+00, 4.757212e-01, 1.287338e+00, 6.124191e-02, 5.376793e-01, 7.704617e-02, 1.392305e-01, 8.218884e-01, 1.311158e-02, 1.486459e-02, 3.268438e-01, 8.195330e-01, 9.826515e-01, 1.032598e+00,
2.000000e+00	4.416621e-01, 4.233664e-01, 1.644723e+00, 1.284383e-02, 1.154797e-02, 6.697673e-01, 2.649252e+00, 3.859075e-01, 1.274752e+00, 4.073535e-02, 4.763550e-01, 4.983581e-02, 7.582659e-02, 1.125155e+00, 1.588895e-02, 9.430189e-03, 3.577264e-01, 8.767391e-01, 1.028980e+00, 1.162248e+00,
0.000000e+00	2.905806e+00, 3.361038e+00, 1.788647e+00, 1.703703e+00, 1.492120e+00, 2.287320e+00, 2.017947e+00, 5.692402e-02, 2.941114e-01, 7.303128e-01, 2.385860e+00, 1.429833e+00, 2.491309e+00, 2.540222e+00, 2.458395e+00, 6.945101e-01, 1.605760e+00, 1.646132e+00, 6.533133e-01, 2.254881e+00,
2.000000e-01	2.406448e+00, 1.206405e+00, 1.591757e+00, 1.215972e+00, 1.062183e+00, 1.510063e+00, 1.977875e+00, 1.243838e-01, 4.089691e-01, 6.251033e-01, 1.469345e+00, 9.123847e-01, 1.884804e+00, 2.277079e+00, 1.928740e+00, 8.763441e-01, 8.750009e-01, 1.659125e+00, 4.555064e-01, 1.569372e+00,
4.000000e-01	1.892917e+00, 1.116421e+00, 1.216186e+00, 6.908542e-01, 9.250169e-01, 1.054317e+00, 2.050427e+00, 2.704275e-01, 6.814949e-01, 5.157943e-01, 1.161707e+00, 6.514271e-01, 1.144010e+00, 2.318977e+00, 1.199391e+00, 6.106286e-01, 4.429333e-01, 9.049408e-01, 5.143203e-01, 1.667126e+00,
6.000000e-01	1.534003e+00, 7.524406e-01, 9.261940e-01, 3.632714e-01, 6.495862e-01, 9.818829e-01, 2.188886e+00, 4.206247e-01, 8.011850e-01, 3.855857e-01, 9.136414e-01, 3.751692e-01, 1.243991e+00, 2.139899e+00, 7.050163e-01, 4.453520e-01, 2.679037e-01, 7.263373e-01, 7.247434e-01, 1.782550e+00,
8.000000e-01	1.319065e+00, 5.784593e-01, 6.757034e-01, 1.684321e-01, 3.191494e-01, 8.294319e-01, 2.247084e+00, 5.075507e-01, 1.019541e+00, 2.340586e-01, 6.312239e-01, 3.120144e-01, 1.208682e+00, 1.733172e+00, 3.851902e-01, 2.729404e-01, 1.784542e-01, 8.624600e-01, 8.307254e-01, 1.375889e+00,
1.000000e+00	1.122748e+00, 6.576072e-01, 6.256850e-01, 1.542596e-01, 2.328479e-01, 5.749071e-01, 2.378228e+00, 5.793947e-01, 9.193814e-01, 1.176641e-01, 7.849521e-01, 2.003721e-01, 8.566311e-01, 1.819831e+00, 2.370668e-01, 1.670930e-01, 2.447830e-01, 7.162277e-01, 8.198291e-01, 1.568915e+00,
1.200000e+00	8.981219e-01, 4.655349e-01, 5.030968e-01, 6.971685e-02, 1.092668e-01, 6.673811e-01, 2.719754e+00, 5.867295e-01, 1.118194e+00, 8.224853e-02, 5.681424e-01, 1.347561e-01, 8.161864e-01, 1.584575e+00, 1.492023e-01, 9.891824e-02, 2.250462e-01, 8.433601e-01, 1.040722e+00, 1.313913e+00,
1.400000e+00	8.263822e-01, 5.143941e-01, 5.540058e-01, 4.426043e-02, 6.741435e-02, 6.824214e-01, 2.475956e+00, 5.826157e-01, 9.191523e-01, 6.425984e-02, 5.414204e-01, 1.079182e-01, 4.691638e-01, 1.448148e+00, 8.362120e-02, 6.213849e-02, 2.273018e-01, 8.617421e-01, 1.105626e+00, 8.935494e-01,
1.600000e+00	5.316131e-01, 4.888507e-01, 7.942492e-01, 2.093992e-02, 4.536146e-02, 5.899857e-01, 2.338079e+00, 5.711768e-01, 1.225784e+00, 3.415927e-02, 4.732489e-01, 5.772669e-02, 3.299704e-01, 1.004945e+00, 6.463077e-02, 3.410503e-02, 2.897551e-01, 7.259056e-01, 1.013969e+00, 9.523975e-01,
1.800000e+00	4.993037e-01, 4.830921e-01, 1.174647e+00, 1.409501e-02, 2.385883e-02, 6.870673e-01, 2.457400e+00, 4.471030e-01, 9.678525e-01, 2.769246e-02, 3.734688e-01, 4.274895e-02, 2.307913e-01, 1.134256e+00, 3.327830e-02, 2.268774e-02, 2.679989e-01, 8.798395e-01, 1.186070e+00, 8.031574e-01,
2.000000e+00	3.963712e-01, 4.554058e-01, 1.333957e+00, 8.303549e-03, 1.308282e-02, 7.458863e-01, 2.368099e+00, 4.542290e-01, 1.338058e+00, 1.587389e-02, 4.670643e-01, 3.194536e-02, 1.304884e-01, 7.110739e-01, 3.033586e-02, 1.481491e-02, 2.972876e-01, 7.400429e-01, 1.001334e+00, 7.644945e-01,
0.000000e+00	1.604563e+00, 8.182291e-01, 4.641013e-03, 3.106897e+00, 2.527234e+00, 2.014014e+00, 3.183634e+00, 9.877712e-01, 3.700220e-01, 2.797196e-01, 9.316696e-01, 1.747420e+00, 2.350728e+00, 2.471551e+00, 1.011235e+00, 2.657395e+00, 2.275127e+00, 6.758954e-01, 1.945805e+00, 2.775319e+00,
2.000000e-01	1.561461e+00, 6.088771e-01, 4.982514e-01, 2.066628e+00, 1.351663e+00, 1.465983e+00, 2.987185e+00, 8.153324e-01, 2.862853e-01, 4.352808e-01, 8.026627e-01, 1.391528e+00, 1.862969e+00, 2.631447e+00, 9.515084e-01, 2.154573e+00, 1.801683e+00, 7.838806e-01, 1.532622e+00, 2.547879e+00,
4.000000e-01	1.292423e+00, 4.572805e-01, 8.610999e-01, 1.083504e+00, 8.605974e-01, 8.817311e-01, 2.909085e+00, 7.178201e-01, 1.960567e-01, 4.819594e-01, 7.721769e-01, 1.205661e+00, 1.449530e+00, 1.988907e+00, 9.436590e-01, 1.419072e+00, 1.107661e+00, 6.731323e-01, 1.060705e+00, 2.074925e+00,
6.000000e-01	1.405379e+00, 4.891968e-01, 1.060758e+00, 9.429047e-01, 5.651761e-01, 7.030223e-01, 3.097005e+00, 7.349376e-01, 2.541248e-01, 3.705197e-01, 5.943298e-01, 5.721249e-01, 9.865774e-01, 2.032371e+00, 7.958516e-01, 1.065735e+00, 5.633720e-01, 6.162071e-01, 8.519887e-01, 1.482637e+00,
8.000000e-01	1.706970e+00, 3.662670e-01, 7.405024e-01, 5.691464e-01, 3.382578e-01, 7.259434e-01, 2.383771e+00, 6.439419e-01, 4.452085e-01, 3.565262e-01, 6.145720e-01, 4.697732e-01, 9.791465e-01, 1.771790e+00, 4.712781e-01, 7.220633e-01, 4.291994e-01, 8.167238e-01, 9.674442e-01, 1.697665e+00,
1.000000e+00	1.190435e+00, 3.827473e-01, 7.885337e-01, 2.825628e-01, 1.916006e-01, 7.426135e-01, 2.616710e+00, 5.651860e-01, 5.965551e-01, 2.307143e-01, 4.892491e-01, 3.716271e-01, 9.258526e-01, 1.507588e+00, 2.567463e-01, 4.240220e-01, 4.464852e-01, 8.212087e-01, 8.576508e-01, 1.476410e+00,
1.200000e+00	1.232352e+00, 4.805717e-01, 6.466434e-01, 1.375195e-01, 9.593258e-02, 6.476822e-01, 2.850518e+00, 5.762373e-01, 8.992691e-01, 1.330546e-01, 4.142818e-01, 2.313059e-01, 8.772120e-01, 1.625804e+00, 1.562562e-01, 2.301053e-01, 3.026763e-01, 6.602206e-01, 1.172702e+00, 1.305493e+00,
1.400000e+00	1.202674e+00, 4.859943e-01, 4.136381e-01, 1.022236e-01, 6.697046e-02, 6.116815e-01, 2.797757e+00, 5.430922e-01, 9.359803e-01, 9.114114e-02, 5.258584e-01, 1.538424e-01, 8.141843e-01, 1.340072e+00, 8.609714e-02, 1.381687e-01, 2.735126e-01, 6.719370e-01, 1.201653e+00, 1.158721e+00,
1.600000e+00	9.444290e-01, 3.887420e-01, 6.382287e-01, 4.290851e-02, 3.705389e-02, 5.809877e-01, 2.351390e+00, 6.358176e-01, 1.122258e+00, 5.287410e-02, 4.707649e-01, 1.199054e-01, 6.449543e-01, 1.590793e+00, 7.019914e-02, 9.134278e-02, 3.256494e-01, 7.006000e-01, 1.050106e+00, 1.005668e+00,
1.800000e+00	7.912772e-01, 4.115862e-01, 8.240042e-01, 3.079210e-02, 1.912625e-02, 5.829159e-01, 2.627819e+00, 5.468006e-01, 1.071259e+00, 3.181587e-02, 4.862018e-01, 7.311338e-02, 5.614471e-01, 1.000318e+00, 4.173082e-02, 4.816935e-02, 2.949826e-01, 7.421785e-01, 1.054842e+00, 7.581362e-01,
2.000000e+00	6.159078e-01, 4.877357e-01, 9.659083e-01, 1.785268e-02, 1.280514e-02, 6.332418e-01, 2.894204e+00, 5.651460e-01, 1.166341e+00, 2.460847e-02, 4.950939e-01, 5.910873e-02, 3.312346e-01, 8.210371e-01, 3.326297e-02, 2.728644e-02, 3.387974e-01, 8.598250e-01, 9.114969e-01, 6.339326e-01,
0.000000e+00	2.630131e+00, 1.283749e+00, 5.572226e-01, 1.370236e+00, 1.299680e-01, 6.291102e-02, 2.115869e+00, 1.325377e+00, 9.294289e-01, 2.092317e+00, 1.170597e+00, 1.347117e+00, 2.391516e+00, 1.801093e+00, 2.422159e+00, 1.470806e-01, 1.384264e+00, 1.377625e+00, 1.152273e+00, 2.319261e+00,
2.000000e-01	2.419203e+00, 7.449117e-01, 4.457043e-01, 9.762031e-01, 4.132208e-01, 1.118568e-01, 2.337853e+00, 1.033085e+00, 9.614433e-01, 1.506003e+00, 6.364753e-01, 1.319263e+00, 1.756001e+00, 1.590873e+00, 1.447625e+00, 3.465635e-01, 8.709581e-01, 1.399009e+00, 1.165430e+00, 2.111859e+00,
4.000000e-01	1.780335e+00, 3.880873e-01, 3.610662e-01, 5.784172e-01, 5.393660e-01, 3.083046e-01, 2.407136e+00, 9.026933e-01, 1.143671e+00, 1.115205e+00, 4.174792e-01, 1.366314e+00, 1.581435e+00, 1.895796e+00, 9.726028e-01, 5.733617e-01, 6.901680e-01, 1.118921e+00, 1.018945e+00, 1.341878e+00,
6.000000e-01	1.324787e+00, 2.385880e-01, 3.043012e-01, 3.119159e-01, 7.609396e-01, 3.804848e-01, 2.678145e+00, 5.881704e-01, 1.231418e+00, 8.797798e-01, 4.322974e-01, 1.068398e+00, 1.211869e+00, 1.511143e+00, 6.341794e-01, 6.188942e-01, 4.822186e-01, 1.043260e+00, 1.048501e+00, 1.210002e+00,
8.000000e-01	1.098202e+00, 2.432278e-01, 4.098232e-01, 2.070999e-01, 4.636329e-01, 3.663500e-01, 2.687610e+00, 6.525037e-01, 1.140645e+00, 3.800840e-01, 3.816957e-01, 7.286791e-01, 8.911303e-01, 1.327085e+00, 3.545574e-01, 3.157901e-01, 4.899462e-01, 1.117265e+00, 1.193277e+00, 9.771162e-01,
1.000000e+00	8.241204e-01, 3.461390e-01, 5.559908e-01, 1.205956e-01, 3.290073e-01, 5.602913e-01, 3.068337e+00, 6.401338e-01, 1.142255e+00, 2.913277e-01, 4.198676e-01, 4.752891e-01, 6.400653e-01, 9.362345e-01, 2.638358e-01, 2.074528e-01, 4.098873e-01, 1.049004e+00, 1.151769e+00, 5.973384e-01,
1.200000e+00	5.394060e-01, 3.399563e-01, 7.495733e-01, 6.736506e-02, 1.370376e-01, 4.991394e-01, 2.206436e+00, 6.066560e-01, 1.227611e+00, 1.620682e-01, 4.721902e-01, 2.964915e-01, 4.253524e-01, 1.084982e+00, 1.257662e-01, 1.238381e-01, 3.279176e-01, 9.180793e-01, 9.736332e-01, 4.511561e-01,
1.400000e+00	5.314628e-01, 3.849793e-01, 1.391850e+00, 4.114341e-02, 7.747714e-02, 6.743484e-01, 2.295629e+00, 4.718712e-01, 1.277571e+00, 1.334648e-01, 3.114683e-01, 2.171740e-01, 2.725231e-01, 6.406641e-01, 1.123289e-01, 8.180458e-02, 3.419110e-01, 8.434749e-01, 1.549373e+00, 2.982439e-01,
1.600000e+00	4.445461e-01, 4.281802e-01, 1.310126e+00, 2.167615e-02, 5.229770e-02, 6.022878e-01, 2.887936e+00, 4.325944e-01, 9.430519e-01, 9.276438e-02, 4.227719e-01, 1.582998e-01, 1.533222e-01, 5.531549e-01, 7.013648e-02, 4.677825e-02, 3.596782e-01, 8.784712e-01, 1.311141e+00, 3.861578e-01,
1.800000e+00	3.866047e-01, 3.387229e-01, 1.798428e+00, 1.276490e-02, 3.619692e-02, 5.475860e-01, 3.202005e+00, 3.652713e-01, 1.388266e+00, 4.820501e-02, 4.384509e-01, 1.156062e-01, 1.217478e-01, 3.882858e-01, 4.714377e-02, 3.249497e-02, 3.297302e-01, 7.822818e-01, 1.260692e+00, 4.075879e-01,
2.000000e+00	3.132799e-01, 3.865006e-01, 1.818965e+00, 9.657302e-03, 2.010639e-02, 5.751669e-01, 3.151163e+00, 2.907489e-01, 1.247599e+00, 3.554258e-02, 4.373637e-01, 7.343495e-02, 6.063715e-02, 3.299794e-01, 3.390565e-02, 1.792014e-02, 2.990518e-01, 8.623531e-01, 1.229147e+00, 3.880793e-01,
0.000000e+00	1.060873e+00, 6.442222e-02, 1.879521e+00, 2.668677e+00, 8.848736e-01, 1.875195e+00, 1.903456e+00, 7.730741e-01, 2.045113e+00, 2.955229e+00, 9.464277e-01, 3.000665e-01, 1.116074e+00, 1.294002e+00, 1.677461e+00, 1.416124e+00, 8.092202e-02, 2.148964e+00, 1.128115e+00, 1.836921e+00,
2.000000e-01	7.168266e-01, 2.489643e-01, 1.713374e+00, 1.436028e+00, 4.054550e-01, 1.566452e+00, 1.471902e+00, 4.691798e-01, 1.978536e+00, 2.298603e+00, 6.931575e-01, 5.401314e-01, 7.447827e-01, 1.246992e+00, 9.466197e-01, 1.070167e+00, 1.112269e-01, 1.787537e+00, 7.393690e-01, 1.427728e+00,
4.000000e-01	5.174487e-01, 2.590381e-01, 1.631160e+00, 9.919581e-01, 2.576840e-01, 1.085146e+00, 1.138607e+00, 3.995987e-01, 1.739029e+00, 1.171396e+00, 4.246326e-01, 7.055190e-01, 4.930565e-01, 1.356476e+00, 5.341642e-01, 5.358796e-01, 9.088546e-02, 1.265017e+00, 5.959279e-01, 1.371080e+00,
6.000000e-01	2.641797e-01, 3.667208e-01, 1.261473e+00, 6.277789e-01, 1.352281e-01, 8.290012e-01, 7.912224e-01, 2.878603e-01, 1.714659e+00, 1.080211e+00, 3.146082e-01, 7.407060e-01, 3.180085e-01, 1.370746e+00, 3.559369e-01, 4.271440e-01, 7.497128e-02, 1.202856e+00, 7.455923e-01, 1.349411e+00,
8.000000e-01	2.284973e-01, 3.798946e-01, 1.519250e+00, 3.097656e-01, 6.855101e-02, 6.905762e-01, 8.268065e-01, 2.620978e-01, 1.439477e+00, 5.860445e-01, 3.597014e-01, 5.161149e-01, 1.994197e-01, 1.163495e+00, 1.722541e-01, 2.323372e-01, 9.210323e-02, 1.225364e+00, 8.573687e-01, 1.664036e+00,
1.000000e+00	1.996482e-01, 4.459592e-01, 1.902784e+00, 1.789677e-01, 4.791878e-02, 6.877493e-01, 6.268623e-01, 2.036768e-01, 1.594764e+00, 3.996125e-01, 3.436918e-01, 3.178494e-01, 1.020487e-01, 1.094965e+00, 1.000528e-01, 1.619046e-01, 1.199418e-01, 8.297051e-01, 9.475319e-01, 1.275559e+00,
1.200000e+00	1.722977e-01, 4.891003e-01, 2.147756e+00, 9.621260e-02, 2.217766e-02, 5.711813e-01, 5.060903e-01, 1.863726e-01, 1.280452e+00, 2.326481e-01, 3.757792e-01, 2.132108e-01, 5.784021e-02, 1.170869e+00, 6.332807e-02, 8.709842e-02, 1.706896e-01, 7.977506e-01, 9.719459e-01, 1.350515e+00,
1.400000e+00	1.278253e-01, 4.083941e-01, 1.963924e+00, 5.465524e-02, 1.439285e-02, 6.373987e-01, 4.109062e-01, 2.109196e-01, 1.151856e+00, 1.470852e-01, 4.264988e-01, 1.751261e-01, 4.094834e-02, 9.993751e-01, 4.366543e-02, 6.520862e-02, 2.666849e-01, 8.138240e-01, 9.005047e-01, 1.163844e+00,
1.600000e+00	1.344228e-01, 4.049505e-01, 1.790684e+00, 3.036156e-02, 7.707398e-03, 7.023092e-01, 3.284569e-01, 1.902433e-01, 1.307564e+00, 1.031168e-01, 3.980864e-01, 1.024686e-01, 2.484907e-02, 1.137913e+00, 3.299455e-02, 3.769159e-02, 2.650078e-01, 7.896851e-01, 1.217470e+00, 1.124892e+00,
1.800000e+00	1.266113e-01, 4.058975e-01, 2.208782e+00, 2.169327e-02, 6.400042e-03, 6.412775e-01, 2.938228e-01, 1.893845e-01, 1.545624e+00, 6.584610e-02, 5.477849e-01, 8.202433e-02, 1.760081e-02, 1.254753e+00, 1.899176e-02, 2.076308e-02, 3.271491e-01, 1.130651e+00, 9.863246e-01, 1.296542e+00,
2.000000e+00	1.689876e-01, 3.672487e-01, 2.169090e+00, 1.307351e-02, 3.874865e-03, 6.514707e-01, 2.544409e-01, 1.700081e-01, 1.363261e+00, 4.484645e-02, 4.840130e-01, 5.234112e-02, 1.169272e-02, 1.066463e+00, 1.619893e-02, 1.176248e-02, 2.877531e-01, 8.027538e-01, 1.145584e+00, 1.288078e+00,
0.000000e+00	2.377023e-01, 6.891196e-01, 2.812098e+00, 2.131327e-01, 2.131160e+00, 1.143074e-01, 7.167603e-01, 1.073170e+00, 3.062653e+00, 2.789380e+00, 2.327802e+00, 2.203114e+00, 2.467848e+00, 6.889465e-01, 2.111466e+00, 2.270837e+00, 4.481343e-01, 1.350111e+00, 2.235704e+00, 1.449831e+00,
2.000000e-01	1.573178e-01, 6.593227e-01, 2.153780e+00, 1.367835e-01, 1.494990e+00, 2.200561e-01, 5.226721e-01, 7.967200e-01, 2.444970e+00, 1.527763e+00, 1.228949e+00, 1.497039e+00, 1.306680e+00, 9.337396e-01, 1.295485e+00, 2.031467e+00, 4.426579e-01, 8.086059e-01, 2.254492e+00, 1.619061e+00,
4.000000e-01	9.683470e-02, 4.920585e-01, 1.747678e+00, 8.125339e-02, 1.075178e+00, 4.084995e-01, 3.550655e-01, 6.795570e-01, 1.548692e+00, 8.906894e-01, 7.747750e-01, 1.174372e+00, 9.373099e-01, 9.110132e-01, 8.335086e-01, 1.424650e+00, 4.391119e-01, 8.808031e-01, 1.761001e+00, 1.235007e+00,
6.000000e-01	7.370420e-02, 5.659807e-01, 1.842451e+00, 5.041192e-02, 7.937988e-01, 4.070228e-01, 3.312706e-01, 4.283995e-01, 1.519121e+00, 6.282542e-01, 6.579261e-01, 7.967686e-01, 4.947946e-01, 1.054139e+00, 4.566863e-01, 9.471365e-01, 5.546875e-01, 8.187648e-01, 1.765791e+00, 1.157301e+00,
8.000000e-01	9.990037e-02, 4.475579e-01, 1.955503e+00, 2.695584e-02, 3.530561e-01, 5.134461e-01, 2.846697e-01, 3.682726e-01, 1.147807e+00, 5.019640e-01, 6.582505e-01, 5.907567e-01, 2.873426e-01, 1.210599e+00, 2.703875e-01, 6.051653e-01, 4.152345e-01, 8.015062e-01, 1.481711e+00, 1.272234e+00,
1.000000e+00	7.819059e-02, 4.637331e-01, 1.815319e+00, 2.114999e-02, 2.521929e-01, 5.627323e-01, 1.938312e-01, 2.868254e-01, 1.359525e+00, 3.060796e-01, 4.818033e-01, 3.637529e-01, 1.668158e-01, 1.134461e+00, 1.876822e-01, 3.451087e-01, 4.040713e-01, 7.911760e-01, 1.164955e+00, 1.411729e+00,
1.200000e+00	1.128586e-01, 4.245382e-01, 2.006496e+00, 1.171029e-02, 1.570079e-01, 5.919638e-01, 1.782971e-01, 2.354807e-01, 1.482046e+00, 1.578540e-01, 4.992587e-01, 2.800901e-01, 9.942410e-02, 1.271285e+00, 1.026590e-01, 2.158973e-01, 3.039720e-01, 7.869145e-01, 1.292305e+00, 1.231700e+00,
1.400000e+00	1.274282e-01, 4.149731e-01, 1.891725e+00, 9.375307e-03, 8.793711e-02, 5.836137e-01, 1.327602e-01, 2.086383e-01, 1.321871e+00, 1.385187e-01, 4.947878e-01, 2.151204e-01, 5.501383e-02, 1.067479e+00, 9.526720e-02, 1.322380e-01, 3.910421e-01, 7.616172e-01, 1.294812e+00, 1.438312e+00,
1.600000e+00	1.052580e-01, 4.449463e-01, 2.224748e+00, 7.584657e-03, 5.694432e-02, 5.560202e-01, 1.122274e-01, 2.005086e-01, 1.271425e+00, 8.822838e-02, 4.205690e-01, 1.007958e-01, 3.979014e-02, 1.116876e+00, 5.543104e-02, 7.263574e-02, 3.541847e-01, 7.968860e-01, 1.406171e+00, 1.319484e+00,
1.800000e+00	1.395268e-01, 3.842628e-01, 2.228482e+00, 5.524482e-03, 2.975141e-02, 7.324218e-01, 9.651290e-02, 1.705049e-01, 1.453701e+00, 5.023707e-02, 4.723140e-01, 1.102695e-01, 2.033352e-02, 1.212270e+00, 4.029313e-02, 5.405088e-02, 3.628948e-01, 6.580099e-01, 1.024439e+00, 1.277862e+00,
2.000000e+00	1.565600e-01, 4.372187e-01, 2.383821e+00, 5.277594e-03, 1.994089e-02, 6.196081e-01, 7.234986e-02, 1.579704e-01, 1.398880e+00, 3.883549e-02, 5.160661e-01, 6.483297e-02, 1.569882e-02, 1.170242e+00, 3.441253e-02, 3.187407e-02, 4.079930e-01, 8.890793e-01, 1.218801e+00, 1.446686e+00,
0.000000e+00	1.786693e+00, 2.790589e+00, 1.440024e+00, 2.676653e+00, 1.777133e+00, 1.945908e+00, 1.773619e+00, 4.916253e-02, 6.516998e-01, 5.764970e-01, 2.093899e-01, 5.312392e-01, 2.030204e+00, 8.201781e-01, 1.547617e+00, 9.854703e-01, 2.360987e+00, 2.457268e+00, 4.253739e-01, 1.399027e-01,
2.000000e-01	1.805053e+00, 1.612069e+00, 1.520035e+00, 1.910694e+00, 1.464197e+00, 1.380673e+00, 2.046974e+00, 2.127174e-01, 5.796957e-01, 5.994994e-01, 2.912156e-01, 6.652338e-01, 1.170490e+00, 5.907109e-01, 1.443205e+00, 7.356167e-01, 1.175040e+00, 1.948412e+00, 2.574556e-01, 2.807819e-01,
4.000000e-01	1.436721e+00, 9.608593e-01, 1.016928e+00, 1.087124e+00, 1.074976e+00, 1.051432e+00, 1.994566e+00, 3.103492e-01, 6.878428e-01, 5.475266e-01, 3.961440e-01, 6.973282e-01, 1.177442e+00, 4.981508e-01, 8.206787e-01, 4.689484e-01, 6.052071e-01, 1.406363e+00, 2.212365e-01, 1.815052e-01,
6.000000e-01	1.080039e+00, 7.094337e-01, 9.657070e-01, 6.559409e-01, 7.284081e-01, 8.840736e-01, 2.084298e+00, 4.179634e-01, 7.904425e-01, 3.670119e-01, 4.310816e-01, 5.905471e-01, 1.191769e+00, 4.351963e-01, 5.445554e-01, 3.455179e-01, 3.828305e-01, 1.354045e+00, 5.681809e-01, 1.584419e-01,
8.000000e-01	1.145761e+00, 5.343629e-01, 8.133329e-01, 3.277266e-01, 4.478897e-01, 7.934714e-01, 2.519439e+00, 5.076173e-01, 1.072820e+00, 2.905160e-01, 4.014467e-01, 3.606717e-01, 1.103355e+00, 3.144111e-01, 3.226174e-01, 2.419213e-01, 2.322705e-01, 1.178695e+00, 5.879143e-01, 9.019084e-02,
1.000000e+00	9.782125e-01, 5.466326e-01, 5.083564e-01, 2.004716e-01, 1.927048e-01, 7.624861e-01, 2.605534e+00, 6.213229e-01, 1.042783e+00, 1.608855e-01, 4.713134e-01, 2.364259e-01, 7.495357e-01, 2.211134e-01, 2.150029e-01, 1.253571e-01, 1.512239e-01, 9.515515e-01, 8.952786e-01, 8.554471e-02,
1.200000e+00	8.696837e-01, 5.018795e-01, 4.810142e-01, 1.105598e-01, 1.041913e-01, 7.064152e-01, 2.700557e+00, 5.513525e-01, 1.148255e+00, 1.143272e-01, 4.523250e-01, 2.370163e-01, 5.488627e-01, 1.847656e-01, 1.169084e-01, 7.231460e-02, 1.451070e-01, 9.607712e-01, 9.017814e-01, 6.317984e-02,
1.400000e+00	6.476716e-01, 3.764624e-01, 6.597514e-01, 6.555282e-02, 7.412087e-02, 6.395908e-01, 2.800251e+00, 4.729349e-01, 1.074120e+00, 8.589949e-02, 3.994856e-01, 1.064460e-01, 4.285214e-01, 1.181099e-01, 7.898622e-02, 4.844762e-02, 1.977571e-01, 8.955104e-01, 1.122613e+00, 4.052397e-02,
1.600000e+00	5.537472e-01, 4.649378e-01, 9.127083e-01, 3.951453e-02, 4.315594e-02, 5.974066e-01, 2.796238e+00, 5.647902e-01, 1.342170e+00, 4.233157e-02, 5.254880e-01, 8.966535e-02, 2.758658e-01, 1.035616e-01, 5.643643e-02, 3.502326e-02, 1.828601e-01, 9.511430e-01, 1.108846e+00, 2.659522e-02,
1.800000e+00	5.705781e-01, 4.291853e-01, 1.135648e+00, 2.328459e-02, 2.707331e-02, 5.163227e-01, 2.601704e+00, 4.361251e-01, 1.099544e+00, 2.991174e-02, 4.850141e-01, 5.359621e-02, 1.511928e-01, 7.702151e-02, 3.033923e-02, 2.026275e-02, 3.057894e-01, 1.025542e+00, 9.975959e-01, 2.602310e-02,
2.000000e+00	4.204388e-01, 3.699869e-01, 1.290628e+00, 1.282344e-02, 1.553937e-02, 5.861425e-01, 2.706240e+00, 3.662656e-01, 1.211076e+00, 2.284714e-02, 4.992319e-01, 3.614319e-02, 1.063161e-01, 6.853693e-02, 2.178110e-02, 1.192061e-02, 2.581939e-01, 8.356197e-01, 1.073997e+00, 1.657304e-02,
0.000000e+00	1.267723e+00, 2.216170e+00, 4.471732e-01, 7.756764e-01, 7.359671e-01, 2.866960e+00, 2.264978e+00, 6.470137e-01, 2.236115e+00, 2.434277e+00, 1.230928e+00, 2.742216e+00, 2.264986e+00, 1.754930e+00, 8.668108e-02, 6.835099e-01, 8.542950e-01, 1.209151e+00, 1.321978e-01, 1.243193e+00,
2.000000e-01	7.459983e-01, 1.662003e+00, 3.653431e-01, 5.147389e-01, 6.278689e-01, 1.650668e+00, 2.604114e+00, 6.092375e-01, 2.161912e+00, 1.723585e+00, 8.997504e-01, 2.186196e+00, 1.291251e+00, 1.447987e+00, 1.132379e-01, 7.267631e-01, 4.999380e-01, 1.132177e+00, 4.468389e-01, 1.035204e+00,
4.000000e-01	6.028376e-01, 1.241619e+00, 2.022495e-01, 2.993608e-01, 3.561312e-01, 1.241532e+00, 2.595957e+00, 6.162650e-01, 1.720858e+00, 7.850748e-01, 4.913563e-01, 1.312062e+00, 1.004946e+00, 1.206573e+00, 9.033604e-02, 5.074583e-01, 3.379425e-01, 1.121965e+00, 7.412401e-01, 6.509646e-01,
6.000000e-01	4.215401e-01, 7.047822e-01, 2.417016e-01, 1.676599e-01, 2.096087e-01, 9.515458e-01, 2.101458e+00, 5.422106e-01, 1.501561e+00, 6.607225e-01, 5.371020e-01, 8.613029e-01, 5.574929e-01, 8.835281e-01, 5.589200e-02, 3.501569e-01, 2.443642e-01, 9.131026e-01, 7.706969e-01, 6.497501e-01,
8.000000e-01	2.654790e-01, 6.453840e-01, 3.586758e-01, 9.053412e-02, 1.095810e-01, 8.520032e-01, 2.990557e+00, 5.267144e-01, 1.580362e+00, 3.887472e-01, 3.750084e-01, 5.384186e-01, 2.827135e-01, 8.575760e-01, 3.918268e-02, 2.131498e-01, 1.948218e-01, 8.468821e-01, 8.613391e-01, 3.769445e-01,
1.000000e+00	1.606064e-01, 6.009881e-01, 7.011766e-01, 5.268772e-02, 5.778073e-02, 7.007965e-01, 2.813808e+00, 5.302448e-01, 1.510057e+00, 2.354880e-01, 4.938078e-01, 4.544149e-01, 1.869353e-01, 5.951154e-01, 2.135510e-02, 1.237872e-01, 2.077494e-01, 8.041029e-01, 1.157078e+00, 3.479172e-01,
1.200000e+00	1.400428e-01, 4.953825e-01, 9.505972e-01, 3.535294e-02, 3.288978e-02, 5.947667e-01, 2.874550e+00, 5.018799e-01, 1.610570e+00, 1.975851e-01, 4.394002e-01, 2.931296e-01, 1.199933e-01, 4.565618e-01, 1.880498e-02, 7.527604e-02, 2.519966e-01, 6.940738e-01, 1.009509e+00, 2.327605e-01,
1.400000e+00	1.185764e-01, 4.226636e-01, 1.201023e+00, 1.899201e-02, 1.985069e-02, 7.017222e-01, 3.011414e+00, 3.242522e-01, 1.253527e+00, 1.053560e-01, 4.439901e-01, 2.063575e-01, 5.991790e-02, 4.284970e-01, 1.116579e-02, 3.847959e-02, 2.702157e-01, 7.990169e-01, 1.083640e+00, 1.870112e-01,
1.600000e+00	9.637430e-02, 3.844502e-01, 1.599511e+00, 1.286107e-02, 9.442279e-03, 6.026804e-01, 3.134910e+00, 2.917064e-01, 1.459982e+00, 6.919171e-02, 3.956472e-01, 1.426230e-01, 3.093982e-02, 3.449242e-01, 1.355669e-02, 2.741237e-02, 2.959494e-01, 8.688766e-01, 1.282738e+00, 1.286081e-01,
1.800000e+00	1.213642e-01, 4.332088e-01, 1.854537e+00, 7.322563e-03, 7.206684e-03, 6.784998e-01, 2.809178e+00, 2.760535e-01, 1.565483e+00, 4.187496e-02, 4.262073e-01, 1.074667e-01, 1.972710e-02, 2.258759e-01, 1.529764e-02, 1.737890e-02, 2.963993e-01, 7.722144e-01, 1.231759e+00, 1.322349e-01,
2.000000e+00	1.485266e-01, 4.433015e-01, 1.852022e+00, 5.417747e-03, 4.174312e-03, 6.187816e-01, 3.241452e+00, 1.911495e-01, 1.441760e+00, 3.018072e-02, 3.884520e-01, 6.788781e-02, 1.417610e-02, 1.705196e-01, 1.513047e-02, 1.115042e-02, 2.887643e-01, 7.177049e-01, 1.110122e+00, 1.663268e-01,
0.000000e+00	1.597633e+00, 3.530818e-01, 1.345869e+00, 2.386786e+00, 6.224872e-01, 1.754470e+00, 8.423257e-01, 1.905818e+00, 2.642985e+00, 1.434741e+00, 3.589437e-02, 7.132790e-01, 6.093395e-01, 1.250475e+00, 1.110527e+00, 2.871055e+00, 3.952143e-01, 1.509760e-01, 7.138469e-01, 3.627992e-01,
2.000000e-01	1.215454e+00, 3.865208e-01, 1.324966e+00, 1.389125e+00, 3.982818e-01, 1.090540e+00, 6.187903e-01, 9.952958e-01, 1.745765e+00, 1.183513e+00, 5.587667e-02, 6.780235e-01, 6.709466e-01, 1.079047e+00, 1.040859e+00, 1.963395e+00, 1.963393e-01, 3.551680e-01, 4.612946e-01, 3.443845e-01,
4.000000e-01	7.768297e-01, 4.365315e-01, 9.890601e-01, 7.992738e-01, 3.413315e-01, 8.094731e-01, 6.250082e-01, 7.148635e-01, 1.767524e+00, 8.694583e-01, 1.196439e-01, 4.711379e-01, 6.307625e-01, 7.552442e-01, 4.710038e-01, 1.419349e+00, 1.178121e-01, 4.867093e-01, 4.565526e-01, 3.276247e-01,
6.000000e-01	6.590044e-01, 4.304379e-01, 8.610181e-01, 5.006960e-01, 1.885710e-01, 6.164605e-01, 4.290745e-01, 5.195400e-01, 1.826782e+00, 5.290016e-01, 2.423682e-01, 3.204161e-01, 3.368194e-01, 6.558817e-01, 2.959724e-01, 7.419159e-01, 8.157988e-02, 6.424708e-01, 6.571861e-01, 2.769239e-01,
8.000000e-01	3.546587e-01, 4.768142e-01, 1.138781e+00, 2.823115e-01, 1.050106e-01, 5.432936e-01, 3.875035e-01, 3.899753e-01, 1.766988e+00, 4.692683e-01, 3.440559e-01, 2.152313e-01, 2.451036e-01, 4.682247e-01, 1.832940e-01, 4.340614e-01, 7.174805e-02, 6.910285e-01, 7.989341e-01, 2.143777e-01,
1.000000e+00	2.346854e-01, 3.447136e-01, 1.277099e+00, 1.542274e-01, 5.423086e-02, 6.439559e-01, 2.651618e-01, 3.354227e-01, 1.812902e+00, 2.271090e-01, 4.037157e-01, 1.556627e-01, 1.381577e-01, 4.032275e-01, 9.360888e-02, 3.005859e-01, 1.314130e-01, 8.446409e-01, 8.356770e-01, 1.366791e-01,
1.200000e+00	1.735499e-01, 3.673205e-01, 1.352102e+00, 1.078820e-01, 3.424690e-02, 6.679989e-01, 2.577552e-01, 3.293042e-01, 1.679468e+00, 1.555873e-01, 3.891032e-01, 9.614435e-02, 9.435061e-02, 2.624134e-01, 5.486674e-02, 1.590583e-01, 1.449965e-01, 7.491629e-01, 1.018664e+00, 1.087309e-01,
1.400000e+00	1.499773e-01, 3.808504e-01, 1.693938e+00, 5.566210e-02, 1.911512e-02, 6.280371e-01, 2.135148e-01, 2.722762e-01, 1.555502e+00, 8.061000e-02, 4.500301e-01, 7.131740e-02, 5.072871e-02, 2.204917e-01, 3.911580e-02, 1.155577e-01, 1.998689e-01, 9.216365e-01, 1.259102e+00, 8.825018e-02,
1.600000e+00	1.226676e-01, 4.744199e-01, 1.647576e+00, 2.945088e-02, 1.234005e-02, 7.282282e-01, 1.511729e-01, 2.522937e-01, 1.416190e+00, 7.264851e-02, 4.126643e-01, 4.486795e-02, 2.959001e-02, 1.872012e-01, 2.231280e-02, 6.390997e-02, 2.202001e-01, 7.156556e-01, 1.249787e+00, 1.258256e-01,
1.800000e+00	1.305313e-01, 4.446285e-01, 1.624073e+00, 1.974140e-02, 7.703764e-03, 6.917097e-01, 1.152017e-01, 1.921515e-01, 1.336331e+00, 4.475742e-02, 4.555193e-01, 3.112506e-02, 2.579631e-02, 1.211607e-01, 1.956555e-02, 3.387830e-02, 2.338342e-01, 8.191763e-01, 8.437791e-01, 1.759832e-01,
2.000000e+00	1.102809e-01, 5.275016e-01, 1.904254e+00, 1.159631e-02, 5.317093e-03, 6.889360e-01, 8.950041e-02, 2.240418e-01, 1.096779e+00, 2.617899e-02, 4.635642e-01, 2.525644e-02, 1.001753e-02, 1.035852e-01, 1.900839e-02, 2.070384e-02, 2.673398e-01, 8.312323e-01, 1.168409e+00, 2.922723e-01,
0.000000e+00	3.000014e+00, 1.438021e+00, 1.179058e+00, 1.730731e+00, 3.357066e-01, 1.584963e+00, 1.764279e+00, 2.285961e+00, 2.767241e+00, 2.254601e+00, 3.865058e-01, 9.313308e-01, 2.044079e+00, 2.822955e-01, 1.533570e+00, 2.282550e+00, 1.946088e-01, 6.666227e-01, 2.518912e+00, 2.614805e+00,
2.000000e-01	1.694065e+00, 1.221460e+00, 1.056708e+00, 1.148320e+00, 4.931863e-01, 7.577564e-01, 1.882474e+00, 1.297431e+00, 2.055371e+00, 1.559611e+00, 2.409698e-01, 7.325394e-01, 1.478239e+00, 4.520116e-01, 9.587037e-01, 1.555871e+00, 3.380824e-01, 7.790712e-01, 1.643917e+00, 1.876857e+00,
4.000000e-01	1.322602e+00, 6.980208e-01, 8.137107e-01, 5.878025e-01, 4.044912e-01, 5.355217e-01, 1.954696e+00, 8.711789e-01, 1.963849e+00, 9.144133e-01, 1.919899e-01, 4.870916e-01, 1.332989e+00, 7.770263e-01, 5.627836e-01, 1.005671e+00, 3.977939e-01, 7.229790e-01, 1.581417e+00, 1.453641e+00,
6.000000e-01	7.033608e-01, 5.846281e-01, 7.209237e-01, 3.190504e-01, 2.816827e-01, 4.816549e-01, 1.580520e+00, 8.124984e-01, 1.570848e+00, 7.942622e-01, 2.363150e-01, 3.614435e-01, 9.657683e-01, 8.491023e-01, 3.471234e-01, 6.386847e-01, 4.353601e-01, 9.192909e-01, 1.296061e+00, 1.314341e+00,
8.000000e-01	4.888853e-01, 5.418096e-01, 6.998306e-01, 1.826146e-01, 1.610178e-01, 4.385592e-01, 2.179434e+00, 8.072379e-01, 1.575411e+00, 4.900635e-01, 3.118807e-01, 2.625398e-01, 5.969399e-01, 7.881698e-01, 1.826883e-01, 4.170730e-01, 4.435395e-01, 9.167784e-01, 1.142199e+00, 9.012488e-01,
1.000000e+00	3.851306e-01, 4.018971e-01, 8.974369e-01, 1.130963e-01, 9.758007e-02, 5.051817e-01, 2.408702e+00, 6.978116e-01, 1.575237e+00, 2.561350e-01, 4.020259e-01, 1.666740e-01, 3.572956e-01, 7.950561e-01, 1.418908e-01, 2.116464e-01, 3.874082e-01, 9.959230e-01, 1.284435e+00, 6.869973e-01,
1.200000e+00	2.395151e-01, 3.902939e-01, 1.084519e+00, 6.235913e-02, 6.216839e-02, 6.276293e-01, 2.667262e+00, 5.425812e-01, 1.316410e+00, 1.685093e-01, 3.786805e-01, 1.152627e-01, 2.096440e-01, 5.542151e-01, 9.987455e-02, 1.339536e-01, 3.884080e-01, 7.102110e-01, 1.095484e+00, 5.848268e-01,
1.400000e+00	1.867392e-01, 4.683742e-01, 1.515710e+00, 3.677855e-02, 3.677420e-02, 5.385935e-01, 2.306464e+00, 4.403202e-01, 1.202754e+00, 1.190704e-01, 4.327647e-01, 9.862875e-02, 1.152457e-01, 3.815401e-01, 5.823519e-02, 7.947839e-02, 4.182481e-01, 8.664559e-01, 1.150443e+00, 5.227784e-01,
1.600000e+00	1.637945e-01, 4.992174e-01, 1.550106e+00, 2.023841e-02, 2.100971e-02, 5.385454e-01, 2.577714e+00, 2.984677e-01, 1.337225e+00, 9.146569e-02, 4.299525e-01, 6.698638e-02, 8.134215e-02, 2.634185e-01, 4.391779e-02, 4.961686e-02, 3.728370e-01, 8.729662e-01, 1.259547e+00, 4.555621e-01,
1.800000e+00	1.944388e-01, 4.257074e-01, 1.837696e+00, 1.472902e-02, 1.166838e-02, 6.518415e-01, 2.671423e+00, 3.122414e-01, 1.211875e+00, 4.937535e-02, 3.976894e-01, 4.499710e-02, 5.075035e-02, 2.566751e-01, 3.065143e-02, 3.099905e-02, 3.925178e-01, 7.809857e-01, 1.137815e+00, 5.380049e-01,
2.000000e+00	1.580681e-01, 4.677426e-01, 2.118950e+00, 1.087538e-02, 6.108812e-03, 6.309780e-01, 2.527010e+00, 2.112088e-01, 1.329571e+00, 3.028690e-02, 4.774073e-01, 2.844347e-02, 3.338404e-02, 2.364142e-01, 2.983291e-02, 2.091518e-02, 2.753394e-01, 8.131930e-01, 1.422282e+00, 5.312243e-01,
0.000000e+00	2.061045e+00, 5.190429e-02, 4.655512e-01, 2.234137e+00, 3.193688e+00, 1.826163e+00, 1.580819e+00, 4.180364e-01, 2.296975e+00, 1.904829e-01, 5.865836e-01, 2.934152e+00, 1.088468e+00, 1.072753e+00, 1.540093e-01, 1.976652e+00, 6.286436e-01, 1.731002e+00, 2.733021e+00, 2.407097e+00,
2.000000e-01	1.386687e+00, 1.789123e-01, 7.433548e-01, 1.390028e+00, 1.840286e+00, 1.293553e+00, 1.424451e+00, 5.194325e-01, 1.924117e+00, 4.180381e-01, 5.899462e-01, 2.251969e+00, 1.114257e+00, 1.080370e+00, 1.354051e-01, 1.374422e+00, 5.762969e-01, 1.562321e+00, 1.857891e+00, 2.116171e+00,
4.000000e-01	1.074992e+00, 2.710348e-01, 7.940774e-01, 1.028054e+00, 1.091996e+00, 9.901347e-01, 1.499344e+00, 4.218280e-01, 1.775036e+00, 4.290228e-01, 6.101297e-01, 1.406533e+00, 1.042021e+00, 9.689082e-01, 8.326644e-02, 1.196108e+00, 4.805684e-01, 1.269521e+00, 1.532453e+00, 1.838379e+00,
6.000000e-01	6.147562e-01, 4.369032e-01, 8.351996e-01, 4.745950e-01, 5.425975e-01, 8.279292e-01, 1.665577e+00, 7.252356e-01, 1.362781e+00, 3.118203e-01, 4.731201e-01, 1.105607e+00, 6.218971e-01, 1.011557e+00, 6.347945e-02, 7.055887e-01, 4.702536e-01, 1.285085e+00, 1.196172e+00, 1.586056e+00,
8.000000e-01	4.527876e-01, 3.344970e-01, 1.186038e+00, 3.337609e-01, 2.998591e-01, 7.193308e-01, 2.222413e+00, 6.025250e-01, 1.544573e+00, 1.707192e-01, 5.463404e-01, 6.857785e-01, 3.800807e-01, 1.196537e+00, 5.282190e-02, 3.838914e-01, 3.462375e-01, 1.070348e+00, 1.069577e+00, 1.303306e+00,
1.000000e+00	3.082440e-01, 4.045630e-01, 1.604041e+00, 1.722011e-01, 1.881569e-01, 8.589231e-01, 1.603775e+00, 5.165949e-01, 1.507252e+00, 1.010366e-01, 4.882298e-01, 5.195252e-01, 2.096221e-01, 1.113236e+00, 3.540561e-02, 2.244386e-01, 3.892506e-01, 8.845199e-01, 1.344833e+00, 1.330577e+00,
1.200000e+00	2.216873e-01, 4.472727e-01, 1.379832e+00, 9.670978e-02, 1.019531e-01, 6.647972e-01, 1.455302e+00, 4.243746e-01, 1.493749e+00, 8.878229e-02, 5.094227e-01, 3.363791e-01, 1.216355e-01, 1.407550e+00, 3.011781e-02, 1.875939e-01, 3.263552e-01, 8.756597e-01, 1.190108e+00, 1.413751e+00,
1.400000e+00	2.405863e-01, 4.542424e-01, 1.773271e+00, 6.476595e-02, 5.574509e-02, 6.125964e-01, 1.204100e+00, 3.411442e-01, 1.196990e+00, 6.396128e-02, 4.479450e-01, 2.115868e-01, 7.219316e-02, 1.239004e+00, 2.694188e-02, 9.962330e-02, 2.958957e-01, 8.913505e-01, 1.036717e+00, 1.263323e+00,
1.600000e+00	1.660711e-01, 4.112945e-01, 2.168560e+00, 3.524240e-02, 3.397011e-02, 5.943481e-01, 8.926961e-01, 2.528855e-01, 1.413915e+00, 3.442163e-02, 4.969094e-01, 1.498048e-01, 4.205510e-02, 9.767056e-01, 2.496808e-02, 5.960093e-02, 2.611150e-01, 8.959881e-01, 9.317935e-01, 1.384408e+00,
1.800000e+00	1.794498e-01, 3.844083e-01, 1.951811e+00, 2.000396e-02, 1.891035e-02, 6.916298e-01, 6.116579e-01, 2.661157e-01, 1.327060e+00, 1.782320e-02, 5.039249e-01, 8.622049e-02, 2.699923e-02, 1.044892e+00, 2.556158e-02, 3.705983e-02, 2.973571e-01, 8.582281e-01, 9.205194e-01, 1.268828e+00,
2.000000e+00	1.688906e-01, 4.046627e-01, 2.109053e+00, 1.416732e-02, 1.189093e-02, 6.267692e-01, 5.516924e-01, 2.317681e-01, 1.437006e+00, 1.320759e-02, 4.209680e-01, 7.986928e-02, 1.917993e-02, 1.354636e+00, 2.014480e-02, 2.085240e-02, 2.930504e-01, 9.522817e-01, 1.180047e+00, 1.182416e+00,
0.000000e+00	2.380785e+00, 1.397868e+00, 4.719272e-01, 1.005449e+00, 2.034720e+00, 1.901132e-01, 1.946720e+00, 2.120783e-01, 1.456855e-01, 4.626757e-01, 3.049187e+00, 2.958524e-01, 2.755452e-01, 2.154205e+00, 2.001096e+00, 2.130736e+00, 1.030284e+00, 1.116616e+00, 1.126058e+00, 1.164484e+00,
2.000000e-01	2.302403e+00, 7.999698e-01, 9.025203e-01, 5.169979e-01, 1.602693e+00, 3.498571e-01, 2.108312e+00, 1.414228e-01, 1.193952e-01, 3.210426e-01, 1.572822e+00, 2.233371e-01, 5.174453e-01, 2.203766e+00, 1.683161e+00, 1.136971e+00, 6.800754e-01, 7.017242e-01, 1.324059e+00, 9.867989e-01,
4.000000e-01	1.881173e+00, 5.645411e-01, 9.517623e-01, 4.176651e-01, 1.232326e+00, 5.155768e-01, 2.266355e+00, 6.898237e-02, 3.434124e-01, 2.154973e-01, 1.203365e+00, 1.248427e-01, 6.527510e-01, 1.729603e+00, 6.906575e-01, 9.274233e-01, 5.422638e-01, 4.956088e-01, 1.174897e+00, 1.153979e+00,
6.000000e-01	1.773356e+00, 5.542521e-01, 9.112618e-01, 2.607346e-01, 9.202024e-01, 5.680838e-01, 1.961931e+00, 1.980517e-01, 4.871617e-01, 1.195791e-01, 9.490488e-01, 1.017821e-01, 8.103916e-01, 2.001816e+00, 5.108025e-01, 5.956998e-01, 4.157191e-01, 3.609181e-01, 1.179310e+00, 1.353117e+00,
8.000000e-01	1.497921e+00, 4.148350e-01, 8.914621e-01, 1.309666e-01, 5.200065e-01, 5.169253e-01, 2.240410e+00, 3.521068e-01, 8.353104e-01, 1.063520e-01, 7.339450e-01, 7.906271e-02, 7.687578e-01, 1.491907e+00, 3.197514e-01, 3.188172e-01, 4.035751e-01, 4.604613e-01, 1.300130e+00, 1.296903e+00,
1.000000e+00	1.460172e+00, 4.664781e-01, 7.728044e-01, 6.810793e-02, 3.153644e-01, 6.361938e-01, 2.721627e+00, 4.541484e-01, 8.831846e-01, 7.220805e-02, 7.125953e-01, 5.403407e-02, 8.675631e-01, 1.234243e+00, 2.373100e-01, 1.595762e-01, 4.327597e-01, 5.501116e-01, 1.301633e+00, 1.280760e+00,
1.200000e+00	1.033440e+00, 4.087182e-01, 8.545960e-01, 3.779813e-02, 1.924098e-01, 6.280749e-01, 2.915116e+00, 4.503064e-01, 9.718068e-01, 3.869975e-02, 6.354360e-01, 2.663392e-02, 8.338578e-01, 1.236541e+00, 1.131891e-01, 1.302572e-01, 2.774580e-01, 6.876069e-01, 1.305921e+00, 1.039198e+00,
1.400000e+00	9.615603e-01, 4.544222e-01, 7.986498e-01, 2.704334e-02, 9.880818e-02, 5.729353e-01, 2.482240e+00, 5.718408e-01, 9.601010e-01, 2.247565e-02, 5.544955e-01, 2.294615e-02, 5.010408e-01, 1.273307e+00, 8.487047e-02, 7.212928e-02, 3.229551e-01, 6.453269e-01, 1.276381e+00, 9.293945e-01,
1.600000e+00	7.855427e-01, 4.272210e-01, 1.053795e+00, 1.672257e-02, 6.180416e-02, 5.959560e-01, 2.533490e+00, 5.860703e-01, 1.119474e+00, 1.794893e-02, 5.036931e-01, 1.424903e-02, 4.795568e-01, 9.448668e-01, 6.327532e-02, 5.133852e-02, 3.467855e-01, 7.066319e-01, 1.192263e+00, 9.098046e-01,
1.800000e+00	7.371950e-01, 3.818256e-01, 1.321646e+00, 7.648717e-03, 3.771121e-02, 6.144410e-01, 2.571961e+00, 5.796325e-01, 1.003116e+00, 9.537080e-03, 5.222328e-01, 1.171894e-02, 4.047752e-01, 8.932616e-01, 3.862684e-02, 2.400932e-02, 2.999953e-01, 6.578432e-01, 1.205399e+00, 8.520119e-01,
2.000000e+00	6.103997e-01, 5.406811e-01, 1.252194e+00, 7.235099e-03, 2.067444e-02, 6.755488e-01, 2.807878e+00, 5.016511e-01, 1.131310e+00, 8.388297e-03, 5.287004e-01, 8.561188e-03, 2.630756e-01, 7.423819e-01, 3.288510e-02, 1.748464e-02, 3.224929e-01, 7.633601e-01, 1.215258e+00, 7.554553e-01,
0.000000e+00	1.426903e+00, 5.601956e-01, 1.054547e+00, 8.802880e-01, 6.541166e-01, 2.747849e+00, 9.403214e-01, 4.530386e-01, 2.516433e+00, 3.110445e+00, 2.877899e+00, 1.984347e+00, 2.975532e+00, 2.048422e+00, 2.478792e+00, 9.264384e-01, 1.792300e+00, 3.066821e-01, 8.797483e-01, 2.278880e+00,
2.000000e-01	1.098280e+00, 3.641428e-01, 1.274556e+00, 7.289185e-01, 8.067037e-01, 2.038598e+00, 7.519380e-01, 5.008627e-01, 1.989795e+00, 2.194053e+00, 1.476293e+00, 2.422595e+00, 2.818974e+00, 2.042703e+00, 1.570522e+00, 8.474831e-01, 1.292535e+00, 3.264851e-01, 1.001150e+00, 1.874526e+00,
4.000000e-01	7.609368e-01, 2.667411e-01, 9.351296e-01, 5.349949e-01, 5.592843e-01, 1.144159e+00, 6.270228e-01, 4.713536e-01, 1.444671e+00, 1.109658e+00, 1.173698e+00, 1.504282e+00, 1.466939e+00, 1.389772e+00, 1.239914e+00, 9.106759e-01, 7.306913e-01, 2.862284e-01, 1.119472e+00, 2.103707e+00,
6.000000e-01	4.832472e-01, 3.280866e-01, 1.098577e+00, 2.699556e-01, 4.155262e-01, 8.002219e-01, 5.160979e-01, 4.197883e-01, 1.335356e+00, 8.128118e-01, 7.435383e-01, 1.140011e+00, 6.027682e-01, 1.560458e+00, 7.840776e-01, 8.010869e-01, 5.393339e-01, 3.758131e-01, 9.460927e-01, 1.809697e+00,
8.000000e-01	3.384263e-01, 3.983576e-01, 1.430123e+00, 2.142314e-01, 2.792559e-01, 7.310696e-01, 3.967319e-01, 2.920055e-01, 1.414128e+00, 4.598515e-01, 4.985884e-01, 6.992779e-01, 5.069015e-01, 1.639293e+00, 4.828672e-01, 4.821409e-01, 3.921513e-01, 5.560580e-01, 1.365004e+00, 1.550069e+00,
1.000000e+00	2.491644e-01, 3.571618e-01, 1.465913e+00, 1.212338e-01, 1.492940e-01, 8.761852e-01, 3.084939e-01, 2.566349e-01, 1.431063e+00, 3.131066e-01, 5.609867e-01, 5.738381e-01, 2.481465e-01, 1.383211e+00, 3.082084e-01, 3.093691e-01, 4.060945e-01, 6.043002e-01, 1.404754e+00, 1.769588e+00,
1.200000e+00	2.043029e-01, 4.401076e-01, 1.781516e+00, 7.092136e-02, 1.038834e-01, 7.317901e-01, 2.359052e-01, 2.282761e-01, 1.596216e+00, 2.278414e-01, 4.908087e-01, 3.575784e-01, 1.659664e-01, 1.381062e+00, 1.855006e-01, 1.844792e-01, 3.718439e-01, 5.609563e-01, 1.147868e+00, 1.469825e+00,
1.400000e+00	1.915456e-01, 3.744832e-01, 1.799284e+00, 3.625851e-02, 7.003303e-02, 5.880811e-01, 2.181495e-01, 2.001024e-01, 1.239981e+00, 1.471313e-01, 5.199538e-01, 2.476009e-01, 9.187697e-02, 1.547073e+00, 1.099744e-01, 1.099117e-01, 3.062549e-01, 7.455610e-01, 1.477073e+00, 1.310807e+00,
1.600000e+00	2.041827e-01, 4.451050e-01, 2.050548e+00, 2.410704e-02, 3.320097e-02, 6.106250e-01, 1.923884e-01, 1.661524e-01, 1.192129e+00, 9.788078e-02, 5.141465e-01, 1.909022e-01, 6.891548e-02, 1.289399e+00, 8.192053e-02, 7.344108e-02, 3.450151e-01, 6.822916e-01, 1.346244e+00, 1.209297e+00,
1.800000e+00	1.894965e-01, 3.704043e-01, 2.094668e+00, 1.525875e-02, 2.252824e-02, 6.462010e-01, 1.397870e-01, 1.759751e-01, 1.513474e+00, 5.937179e-02, 4.449090e-01, 1.157948e-01, 3.000296e-02, 1.427079e+00, 5.935062e-02, 4.528667e-02, 3.080935e-01, 8.456098e-01, 1.180123e+00, 1.178793e+00,
2.000000e+00	1.771536e-01, 4.222777e-01, 2.422546e+00, 9.531815e-03, 1.352209e-02, 7.566339e-01, 1.103401e-01, 1.764646e-01, 1.203463e+00, 3.565421e-02, 4.389577e-01, 7.478905e-02, 2.184999e-02, 1.393260e+00, 4.124989e-02, 2.969719e-02, 3.463179e-01, 7.490120e-01, 1.221259e+00, 1.200789e+00,
0.000000e+00	1.757701e+00, 3.074492e+00, 2.654070e+00, 6.633505e-01, 8.526588e-01, 5.780097e-01, 5.485581e-02, 3.176644e+00, 1.300403e+00, 6.676390e-01, 5.042004e-01, 8.072704e-02, 2.562619e+00, 1.546029e+00, 7.048617e-02, 2.011779e+00, 2.169749e+00, 3.050384e+00, 2.078202e+00, 2.010776e+00,
2.000000e-01	1.227743e+00, 1.551861e+00, 1.767028e+00, 5.795834e-01, 5.298039e-01, 3.283351e-01, 5.002424e-02, 1.954514e+00, 1.307979e+00, 5.044214e-01, 5.348196e-01, 4.791256e-01, 2.072196e+00, 1.395324e+00, 3.938796e-01, 1.181003e+00, 1.321699e+00, 1.986208e+00, 1.998465e+00, 1.861589e+00,
4.000000e-01	1.006678e+00, 1.058840e+00, 1.552574e+00, 5.230212e-01, 4.912146e-01, 1.781314e-01, 3.143727e-02, 1.295677e+00, 1.200076e+00, 3.453770e-01, 5.085798e-01, 5.650866e-01, 1.396361e+00, 1.600854e+00, 4.810934e-01, 7.426260e-01, 1.046149e+00, 1.946611e+00, 1.490302e+00, 1.504886e+00,
6.000000e-01	8.335013e-01, 9.891287e-01, 1.227970e+00, 3.638248e-01, 4.850594e-01, 1.551353e-01, 3.630837e-02, 8.801313e-01, 1.014977e+00, 2.411226e-01, 5.242022e-01, 4.755311e-01, 8.740369e-01, 1.757326e+00, 3.314929e-01, 4.369459e-01, 7.987685e-01, 1.644567e+00, 1.653892e+00, 1.373510e+00,
8.000000e-01	6.496028e-01, 5.982159e-01, 1.148403e+00, 1.783585e-01, 2.985911e-01, 2.498637e-01, 2.536450e-02, 8.888016e-01, 1.212206e+00, 1.171814e-01, 4.559082e-01, 4.078494e-01, 6.529099e-01, 1.630208e+00, 2.821071e-01, 2.632476e-01, 4.569681e-01, 1.207150e+00, 1.709886e+00, 1.420279e+00,
1.000000e+00	5.740117e-01, 5.186594e-01, 1.516053e+00, 1.179516e-01, 2.159057e-01, 4.323438e-01, 1.942960e-02, 5.715132e-01, 1.300018e+00, 6.139173e-02, 5.024394e-01, 2.454826e-01, 4.721328e-01, 1.421277e+00, 1.557209e-01, 1.808169e-01, 4.612526e-01, 1.099387e+00, 1.428245e+00, 1.481679e+00,
1.200000e+00	4.907727e-01, 4.068403e-01, 1.406189e+00, 7.787423e-02, 1.160178e-01, 4.149890e-01, 1.669858e-02, 5.323224e-01, 1.117874e+00, 5.414502e-02, 4.839744e-01, 2.102874e-01, 2.595918e-01, 1.232174e+00, 1.329362e-01, 9.700980e-02, 4.755808e-01, 9.277725e-01, 1.434466e+00, 1.208942e+00,
1.400000e+00	3.863432e-01, 5.013590e-01, 1.968960e+00, 4.460138e-02, 9.316504e-02, 5.319806e-01, 1.393201e-02, 4.100538e-01, 1.385487e+00, 3.067568e-02, 4.664938e-01, 1.130671e-01, 1.226716e-01, 1.180952e+00, 7.952276e-02, 5.873881e-02, 4.201133e-01, 8.134685e-01, 1.132006e+00, 1.283778e+00,
1.600000e+00	4.081817e-01, 3.957132e-01, 1.908403e+00, 2.525450e-02, 4.633796e-02, 6.055785e-01, 1.166002e-02, 3.822985e-01, 1.291738e+00, 2.232496e-02, 4.489152e-01, 8.262402e-02, 9.118039e-02, 1.226447e+00, 4.606962e-02, 5.177594e-02, 3.770192e-01, 9.748798e-01, 1.334700e+00, 1.264434e+00,
1.800000e+00	2.393433e-01, 4.242211e-01, 1.918533e+00, 1.468875e-02, 2.481987e-02, 6.525668e-01, 7.527947e-03, 3.151325e-01, 1.567594e+00, 1.495562e-02, 4.617988e-01, 7.488760e-02, 5.809027e-02, 1.152591e+00, 5.038957e-02, 2.398952e-02, 4.214879e-01, 9.759167e-01, 1.351187e+00, 1.127198e+00,
2.000000e+00	3.018747e-01, 3.878844e-01, 1.896764e+00, 1.107515e-02, 1.530636e-02, 5.684782e-01, 6.792940e-03, 2.460792e-01, 1.090668e+00, 9.118907e-03, 3.528239e-01, 4.364543e-02, 4.154374e-02, 1.299468e+00, 3.967679e-02, 1.272885e-02, 3.487252e-01, 8.507060e-01, 1.216822e+00, 1.054856e+00,
0.000000e+00	3.232436e-01, 4.445600e-01, 9.545932e-01, 1.042256e+00, 1.567667e+00, 1.681636e+00, 1.857046e-01, 2.799707e+00, 2.305644e+00, 1.103077e+00, 1.090624e+00, 2.359315e+00, 1.699137e+00, 2.180484e+00, 2.455230e+00, 3.681776e-01, 1.176261e+00, 1.038063e+00, 1.180569e+00, 1.235401e+00,
2.000000e-01	2.004226e-01, 2.426568e-01, 1.150983e+00, 6.558593e-01, 1.385629e+00, 1.034177e+00, 1.328309e-01, 1.533689e+00, 2.307654e+00, 8.003322e-01, 7.875424e-01, 1.426578e+00, 8.845932e-01, 2.106008e+00, 1.879248e+00, 6.068831e-01, 7.980291e-01, 8.050278e-01, 1.246692e+00, 1.142157e+00,
4.000000e-01	9.904315e-02, 2.347843e-01, 1.354751e+00, 3.300574e-01, 1.210098e+00, 5.403134e-01, 1.023739e-01, 9.875265e-01, 1.866803e+00, 5.328908e-01, 6.434185e-01, 1.000285e+00, 5.336045e-01, 1.850637e+00, 1.041004e+00, 6.034271e-01, 5.117495e-01, 8.158560e-01, 1.157285e+00, 1.344835e+00,
6.000000e-01	8.399819e-02, 3.232645e-01, 1.269753e+00, 2.090048e-01, 8.221377e-01, 4.963981e-01, 8.590856e-02, 5.863323e-01, 1.911713e+00, 2.715484e-01, 5.953674e-01, 7.708395e-01, 2.912523e-01, 1.745953e+00, 5.069485e-01, 4.490924e-01, 4.120187e-01, 9.204629e-01, 1.004927e+00, 1.203491e+00,
8.000000e-01	5.831152e-02, 3.667868e-01, 1.298884e+00, 9.650987e-02, 4.579532e-01, 6.441819e-01, 7.891699e-02, 3.227062e-01, 1.517647e+00, 1.755743e-01, 5.372968e-01, 5.269325e-01, 1.686467e-01, 1.642828e+00, 3.637875e-01, 2.187740e-01, 4.022322e-01, 8.007375e-01, 1.127805e+00, 1.348304e+00,
1.000000e+00	5.239704e-02, 3.615867e-01, 1.597386e+00, 6.319087e-02, 2.483756e-01, 6.639396e-01, 6.943537e-02, 2.019063e-01, 1.635061e+00, 1.217959e-01, 4.471651e-01, 3.495114e-01, 1.081247e-01, 1.228570e+00, 1.958912e-01, 1.616165e-01, 4.267426e-01, 7.644481e-01, 1.187111e+00, 1.226124e+00,
1.200000e+00	6.217745e-02, 3.924785e-01, 1.643719e+00, 3.920843e-02, 1.517326e-01, 6.223273e-01, 4.879606e-02, 1.719614e-01, 1.671323e+00, 6.824807e-02, 5.272743e-01, 1.954880e-01, 6.537708e-02, 1.556807e+00, 1.246729e-01, 1.068592e-01, 2.655224e-01, 9.662403e-01, 1.285104e+00, 1.167345e+00,
1.400000e+00	4.803190e-02, 3.910802e-01, 1.906121e+00, 2.492033e-02, 9.722225e-02, 6.679829e-01, 4.233790e-02, 1.641247e-01, 1.443046e+00, 5.249801e-02, 4.666348e-01, 1.744932e-01, 3.467569e-02, 1.412353e+00, 7.747297e-02, 5.538838e-02, 3.301585e-01, 8.905477e-01, 1.233856e+00, 1.087940e+00,
1.600000e+00	8.346020e-02, 4.364208e-01, 2.088853e+00, 1.518484e-02, 6.210713e-02, 5.829035e-01, 3.044419e-02, 1.614277e-01, 1.191288e+00, 3.039107e-02, 4.259990e-01, 1.065618e-01, 1.974889e-02, 1.023073e+00, 5.249267e-02, 3.613266e-02, 3.055174e-01, 6.489918e-01, 1.159271e+00, 1.223915e+00,
1.800000e+00	9.719898e-02, 2.925220e-01, 1.875778e+00, 8.752663e-03, 2.957056e-02, 6.183708e-01, 2.878974e-02, 1.418220e-01, 1.155575e+00, 2.439133e-02, 4.609314e-01, 7.449507e-02, 1.435422e-02, 1.169385e+00, 3.545046e-02, 2.462758e-02, 3.208049e-01, 8.023090e-01, 1.105613e+00, 1.132383e+00,
2.000000e+00	9.049836e-02, 4.627337e-01, 2.487417e+00, 5.708282e-03, 1.873892e-02, 5.597367e-01, 1.904310e-02, 1.378773e-01, 1.366140e+00, 1.418499e-02, 5.565333e-01, 4.469128e-02, 8.847936e-03, 1.109583e+00, 3.169602e-02, 1.486293e-02, 3.376079e-01, 8.257356e-01, 1.231669e+00, 1.277872e+00,
0.000000e+00	2.129352e+00, 1.662984e+00, 2.866464e-01, 2.745657e+00, 2.129774e-01, 1.150433e+00, 3.914298e-01, 7.567516e-01, 1.454246e+00, 9.401747e-01, 3.227045e-01, 1.199966e+00, 1.144704e+00, 1.592822e+00, 2.611076e-01, 2.189546e+00, 1.384149e+00, 2.084691e+00, 2.150169e+00, 2.640239e+00,
2.000000e-01	1.320402e+00, 1.022840e+00, 3.152137e-01, 1.439542e+00, 1.140171e-01, 9.640926e-01, 7.797730e-01, 5.302433e-01, 1.166878e+00, 1.011334e+00, 3.134289e-01, 9.287563e-01, 9.589137e-01, 1.536413e+00, 4.686007e-01, 1.200816e+00, 8.453096e-01, 1.839743e+00, 1.785223e+00, 1.850139e+00,
4.000000e-01	1.019277e+00, 8.771035e-01, 4.423141e-01, 1.074413e+00, 6.997207e-02, 7.244701e-01, 1.409605e+00, 6.348593e-01, 1.072784e+00, 8.248553e-01, 2.746345e-01, 1.392071e+00, 9.323459e-01, 1.425497e+00, 3.603579e-01, 7.082058e-01, 8.911694e-01, 1.828692e+00, 1.217891e+00, 2.173880e+00,
6.000000e-01	7.892765e-01, 5.816153e-01, 5.333625e-01, 7.557735e-01, 4.420260e-02, 7.484699e-01, 1.696867e+00, 6.865806e-01, 1.205767e+00, 6.741870e-01, 3.634118e-01, 8.447916e-01, 5.485867e-01, 1.804739e+00, 2.471313e-01, 4.912896e-01, 5.007249e-01, 1.449213e+00, 9.023171e-01, 1.638384e+00,
8.000000e-01	6.069854e-01, 4.488702e-01, 9.374409e-01, 3.693881e-01, 2.513990e-02, 6.016731e-01, 1.717975e+00, 5.156259e-01, 1.228175e+00, 3.512009e-01, 3.471233e-01, 6.705388e-01, 4.096485e-01, 1.519089e+00, 1.808364e-01, 3.169268e-01, 4.863873e-01, 1.316363e+00, 1.182230e+00, 1.391947e+00,
1.000000e+00	4.891993e-01, 5.609509e-01, 1.165852e+00, 1.806281e-01, 1.554650e-02, 6.058511e-01, 1.713960e+00, 4.802203e-01, 1.163536e+00, 2.843256e-01, 4.062259e-01, 5.120314e-01, 2.381918e-01, 1.398353e+00, 1.205410e-01, 1.566133e-01, 3.914799e-01, 1.149827e+00, 1.219217e+00, 1.127421e+00,
1.200000e+00	3.844841e-01, 4.929663e-01, 1.352594e+00, 1.096664e-01, 9.143731e-03, 6.500800e-01, 2.305633e+00, 3.683787e-01, 1.244122e+00, 1.701548e-01, 4.385455e-01, 2.679988e-01, 1.422240e-01, 1.268749e+00, 7.798429e-02, 1.170072e-01, 3.666693e-01, 9.310308e-01, 1.098721e+00, 1.124480e+00,
1.400000e+00	3.304772e-01, 3.856059e-01, 1.675477e+00, 7.731471e-02, 5.741346e-03, 6.818903e-01, 1.950877e+00, 3.465267e-01, 1.339312e+00, 1.090954e-01, 4.296548e-01, 2.337175e-01, 9.314785e-02, 1.294527e+00, 5.377055e-02, 7.201520e-02, 3.830382e-01, 9.682451e-01, 9.735347e-01, 1.229627e+00,
1.600000e+00	3.117480e-01, 4.391397e-01, 1.658508e+00, 5.073557e-02, 3.436258e-03, 5.657224e-01, 1.602729e+00, 3.134306e-01, 1.128122e+00, 8.449642e-02, 4.521109e-01, 1.634724e-01, 6.337027e-02, 1.239796e+00, 4.508702e-02, 3.654499e-02, 3.400207e-01, 7.279127e-01, 1.341082e+00, 1.310388e+00,
1.800000e+00	2.978650e-01, 4.229392e-01, 1.690561e+00, 2.524643e-02, 3.248541e-03, 6.834080e-01, 1.162727e+00, 2.464130e-01, 1.414883e+00, 4.808409e-02, 5.645291e-01, 1.038245e-01, 4.083619e-02, 1.185788e+00, 3.388941e-02, 2.953893e-02, 4.088857e-01, 9.514603e-01, 1.131680e+00, 1.263766e+00,
2.000000e+00	2.249207e-01, 4.130803e-01, 1.721410e+00, 1.709432e-02, 1.989241e-03, 6.531664e-01, 1.024200e+00, 2.182877e-01, 1.529801e+00, 2.703350e-02, 4.317029e-01, 8.093670e-02, 2.822966e-02, 1.362020e+00, 2.366740e-02, 1.309419e-02, 3.093619e-01, 8.113052e-01, 1.115123e+00, 1.190008e+00,
0.000000e+00	2.654112e+00, 1.549623e+00, 5.158454e-01, 2.273870e+00, 8.742552e-01, 2.450934e-01, 7.067622e-01, 1.382041e+00, 2.507546e+00, 2.198592e+00, 6.744356e-01, 2.589789e+00, 2.583514e-01, 1.844640e+00, 2.484659e-01, 1.426443e+00, 1.976164e+00, 2.712345e-02, 2.271538e+00, 2.503322e+00,
2.000000e-01	1.464981e+00, 1.170477e+00, 1.099114e+00, 1.814204e+00, 6.538432e-01, 2.498014e-01, 1.211345e+00, 9.441808e-01, 1.722796e+00, 1.726548e+00, 5.220514e-01, 1.837481e+00, 4.941471e-01, 1.891066e+00, 5.399998e-01, 1.321382e+00, 1.196443e+00, 2.564578e-01, 1.372847e+00, 1.932492e+00,
4.000000e-01	9.149143e-01, 8.773581e-01, 1.417010e+00, 1.005310e+00, 5.477900e-01, 3.294908e-01, 1.325896e+00, 5.522789e-01, 1.670587e+00, 1.139897e+00, 2.888131e-01, 1.411850e+00, 6.986848e-01, 1.410296e+00, 6.140532e-01, 1.069183e+00, 8.725375e-01, 4.645604e-01, 1.095148e+00, 1.788013e+00,
6.000000e-01	6.166478e-01, 5.871143e-01, 1.088358e+00, 7.252513e-01, 4.601851e-01, 5.513444e-01, 1.077678e+00, 5.554628e-01, 1.254276e+00, 8.733227e-01, 1.633713e-01, 8.604426e-01, 5.662865e-01, 1.226421e+00, 3.418398e-01, 5.075840e-01, 6.200767e-01, 6.549420e-01, 1.070099e+00, 1.593019e+00,
8.000000e-01	4.555951e-01, 5.527293e-01, 1.818643e+00, 4.280530e-01, 2.427903e-01, 6.041608e-01, 7.949653e-01, 4.774594e-01, 1.486619e+00, 5.421710e-01, 2.540458e-01, 5.497762e-01, 3.890875e-01, 1.734314e+00, 2.097067e-01, 3.920448e-01, 3.967443e-01, 6.952167e-01, 1.098927e+00, 1.307972e+00,
1.000000e+00	4.005835e-01, 4.323506e-01, 1.811140e+00, 2.419282e-01, 1.739442e-01, 5.871080e-01, 7.693336e-01, 3.671920e-01, 1.531283e+00, 4.706724e-01, 4.083100e-01, 3.879844e-01, 1.855245e-01, 1.580772e+00, 1.477997e-01, 2.200529e-01, 3.459900e-01, 7.193393e-01, 1.089798e+00, 1.367937e+00,
1.200000e+00	3.463184e-01, 3.720273e-01, 1.874377e+00, 1.366758e-01, 8.407510e-02, 5.691585e-01, 5.235750e-01, 3.643734e-01, 1.327000e+00, 2.694639e-01, 3.151164e-01, 2.784227e-01, 1.173944e-01, 1.488730e+00, 8.120909e-02, 1.565576e-01, 3.283558e-01, 6.970026e-01, 1.359055e+00, 1.399927e+00,
1.400000e+00	2.656796e-01, 4.534888e-01, 2.434253e+00, 7.965687e-02, 5.033189e-02, 5.831484e-01, 4.993052e-01, 2.443056e-01, 1.365208e+00, 2.012524e-01, 3.972272e-01, 1.932473e-01, 7.558482e-02, 1.412753e+00, 6.692548e-02, 9.479743e-02, 3.397860e-01, 8.351592e-01, 1.142613e+00, 1.486939e+00,
1.600000e+00	2.132478e-01, 3.392428e-01, 2.287845e+00, 3.390383e-02, 2.570463e-02, 6.123938e-01, 4.093503e-01, 2.339208e-01, 1.514899e+00, 1.088001e-01, 3.966981e-01, 1.173913e-01, 4.292412e-02, 1.217572e+00, 4.052917e-02, 4.220491e-02, 3.398161e-01, 5.667765e-01, 1.191355e+00, 1.370995e+00,
1.800000e+00	2.228524e-01, 4.886949e-01, 2.259606e+00, 2.893238e-02, 1.948960e-02, 5.815414e-01, 3.473019e-01, 1.979234e-01, 1.177426e+00, 7.177398e-02, 4.108260e-01, 1.009629e-01, 2.547518e-02, 1.030714e+00, 3.679414e-02, 4.104162e-02, 2.941093e-01, 8.718754e-01, 1.221844e+00, 1.369971e+00,
2.000000e+00	1.784985e-01, 4.809820e-01, 1.720708e+00, 1.630295e-02, 1.216877e-02, 6.738828e-01, 2.326887e-01, 1.865345e-01, 1.440930e+00, 4.361780e-02, 4.014943e-01, 8.083760e-02, 2.136245e-02, 1.326991e+00, 2.544665e-02, 1.952354e-02, 3.433319e-01, 7.182175e-01, 1.269272e+00, 1.207900e+00,
0.000000e+00	1.035941e+00, 2.927889e-01, 6.336932e-01, 1.282141e+00, 9.325356e-01, 4.433939e-01, 1.469711e+00, 1.380330e-01, 7.714406e-01, 5.788962e-01, 1.387815e+00, 1.128938e+00, 1.124248e+00, 1.971143e+00, 5.253205e-02, 2.300430e+00, 4.332283e-01, 2.804200e+00, 2.754859e+00, 3.890038e-01,
2.000000e-01	1.134240e+00, 3.093303e-01, 1.007886e+00, 6.090615e-01, 4.066549e-01, 6.196636e-01, 1.940076e+00, 3.272694e-01, 5.944473e-01, 5.489873e-01, 1.063979e+00, 1.010659e+00, 8.332545e-01, 1.632742e+00, 4.576753e-02, 1.510372e+00, 5.135944e-01, 2.132268e+00, 1.855124e+00, 5.944503e-01,
4.000000e-01	1.010379e+00, 3.951541e-01, 1.183567e+00, 4.894406e-01, 2.173016e-01, 6.621831e-01, 2.127745e+00, 3.793988e-01, 5.404346e-01, 3.289984e-01, 9.134052e-01, 8.331565e-01, 5.649423e-01, 1.199073e+00, 4.204688e-02, 8.437649e-01, 4.372375e-01, 1.434438e+00, 1.785077e+00, 7.721662e-01,
6.000000e-01	1.074131e+00, 4.189216e-01, 1.290617e+00, 2.017615e-01, 1.445862e-01, 5.396626e-01, 2.358021e+00, 4.288382e-01, 7.340104e-01, 2.459818e-01, 6.517500e-01, 6.743547e-01, 5.362404e-01, 1.132942e+00, 4.675741e-02, 6.125007e-01, 4.119236e-01, 1.270409e+00, 1.702992e+00, 1.019892e+00,
8.000000e-01	1.012522e+00, 4.270577e-01, 1.241229e+00, 1.317755e-01, 9.217789e-02, 6.174179e-01, 2.382604e+00, 5.357312e-01, 9.934449e-01, 1.624448e-01, 5.944002e-01, 4.655154e-01, 5.667466e-01, 9.103026e-01, 3.432752e-02, 4.147199e-01, 4.357935e-01, 1.067544e+00, 1.330970e+00, 9.123702e-01,
1.000000e+00	9.718282e-01, 3.919933e-01, 1.549194e+00, 7.502085e-02, 4.369304e-02, 7.001707e-01, 2.572936e+00, 5.770626e-01, 9.944317e-01, 9.874442e-02, 5.295556e-01, 3.515759e-01, 3.702061e-01, 7.312844e-01, 3.794053e-02, 2.122530e-01, 3.476573e-01, 1.125097e+00, 1.449453e+00, 1.173349e+00,
1.200000e+00	8.083468e-01, 4.287681e-01, 1.789842e+00, 4.763226e-02, 2.410899e-02, 6.529776e-01, 2.232545e+00, 5.398731e-01, 9.698263e-01, 7.396585e-02, 4.945273e-01, 2.035814e-01, 4.178907e-01, 7.957985e-01, 3.760401e-02, 1.446296e-01, 4.464109e-01, 9.245740e-01, 1.405617e+00, 1.083457e+00,
1.400000e+00	7.453453e-01, 3.976021e-01, 1.995932e+00, 3.047968e-02, 1.875909e-02, 4.790421e-01, 2.186363e+00, 5.575831e-01, 1.048522e+00, 4.482480e-02, 5.006818e-01, 1.537163e-01, 2.516056e-01, 8.414981e-01, 2.890960e-02, 6.665385e-02, 4.409330e-01, 1.032733e+00, 1.339833e+00, 1.101804e+00,
1.600000e+00	6.164762e-01, 4.343003e-01, 2.443376e+00, 1.979775e-02, 8.912046e-03, 5.887696e-01, 1.644489e+00, 5.340565e-01, 1.257005e+00, 2.905765e-02, 4.238427e-01, 1.069864e-01, 2.222120e-01, 9.010942e-01, 3.221699e-02, 4.726273e-02, 3.875979e-01, 1.050306e+00, 1.165870e+00, 1.095613e+00,
1.800000e+00	5.148073e-01, 3.663523e-01, 1.852783e+00, 1.329492e-02, 7.000145e-03, 6.070433e-01, 1.436699e+00, 4.273088e-01, 1.118150e+00, 2.049859e-02, 4.138908e-01, 7.229380e-02, 1.463020e-01, 1.009902e+00, 2.687139e-02, 3.370720e-02, 3.566105e-01, 8.912666e-01, 1.156206e+00, 1.219413e+00,
2.000000e+00	4.048318e-01, 3.203008e-01, 2.142812e+00, 9.750781e-03, 4.055508e-03, 5.687073e-01, 9.673641e-01, 3.699384e-01, 1.094442e+00, 1.281449e-02, 4.750326e-01, 4.740436e-02, 8.613281e-02, 8.641671e-01, 2.649680e-02, 1.800451e-02, 3.243406e-01, 7.654017e-01, 1.493289e+00, 1.160537e+00,
0.000000e+00	1.392967e+00, 1.225176e+00, 7.693925e-01, 2.321269e+00, 1.906316e+00, 1.004840e+00, 1.052996e+00, 2.243846e+00, 1.960810e+00, 1.003033e+00, 8.410265e-01, 6.093972e-01, 1.323259e-02, 2.002422e+00, 1.654854e+00, 1.665780e+00, 1.159620e+00, 1.110721e+00, 2.222947e+00, 1.551813e+00,
2.000000e-01	9.110732e-01, 8.090953e-01, 1.023166e+00, 1.382395e+00, 1.450238e+00, 5.287331e-01, 1.121335e+00, 1.462111e+00, 1.420159e+00, 9.268223e-01, 6.019342e-01, 6.532654e-01, 2.820235e-01, 1.880583e+00, 1.244259e+00, 1.444890e+00, 8.525314e-01, 1.013076e+00, 1.609624e+00, 1.758329e+00,
4.000000e-01	6.229953e-01, 6.325363e-01, 1.508120e+00, 7.833896e-01, 1.249959e+00, 4.849586e-01, 7.826159e-01, 7.168361e-01, 1.242048e+00, 6.968926e-01, 4.037458e-01, 5.720227e-01, 2.462766e-01, 1.860511e+00, 5.669601e-01, 9.918285e-01, 6.544792e-01, 9.196857e-01, 1.175031e+00, 1.419871e+00,
6.000000e-01	4.646268e-01, 6.068905e-01, 1.662457e+00, 3.502906e-01, 8.410835e-01, 4.431040e-01, 8.007180e-01, 4.670748e-01, 1.428876e+00, 5.083689e-01, 4.792861e-01, 4.956200e-01, 1.455674e-01, 1.682818e+00, 4.212083e-01, 5.413713e-01, 4.346063e-01, 1.000610e+00, 1.152073e+00, 1.917551e+00,
8.000000e-01	3.126821e-01, 5.908803e-01, 1.787442e+00, 3.091230e-01, 5.365249e-01, 6.386791e-01, 5.480250e-01, 2.717074e-01, 1.382943e+00, 2.630525e-01, 3.926387e-01, 3.039561e-01, 9.821845e-02, 1.554030e+00, 3.338368e-01, 3.748118e-01, 4.916314e-01, 8.568975e-01, 9.176291e-01, 1.225042e+00,
1.000000e+00	2.884101e-01, 5.307038e-01, 2.217394e+00, 1.484406e-01, 2.829169e-01, 6.803930e-01, 4.492872e-01, 1.701950e-01, 1.198165e+00, 2.004403e-01, 4.472447e-01, 2.048573e-01, 4.972314e-02, 1.509550e+00, 1.885064e-01, 2.098580e-01, 3.837938e-01, 8.677999e-01, 1.316220e+00, 1.370850e+00,
1.200000e+00	2.960819e-01, 4.743118e-01, 2.156381e+00, 8.104504e-02, 1.637474e-01, 5.566617e-01, 3.660580e-01, 1.418732e-01, 1.363776e+00, 1.170898e-01, 4.031947e-01, 1.371520e-01, 4.101454e-02, 1.591005e+00, 1.224949e-01, 1.324848e-01, 3.442169e-01, 8.215481e-01, 1.364288e+00, 1.347346e+00,
1.400000e+00	2.476231e-01, 4.549578e-01, 1.837570e+00, 4.697345e-02, 9.684842e-02, 6.346562e-01, 3.319409e-01, 1.260284e-01, 1.070358e+00, 8.483981e-02, 4.296068e-01, 9.596921e-02, 2.524186e-02, 1.517822e+00, 6.970242e-02, 7.039738e-02, 3.492714e-01, 1.122627e+00, 1.233000e+00, 1.222652e+00,
1.600000e+00	1.988049e-01, 3.041106e-01, 2.221860e+00, 3.041695e-02, 5.509606e-02, 6.747159e-01, 2.285883e-01, 1.268870e-01, 1.189757e+00, 5.137936e-02, 4.171690e-01, 6.397775e-02, 1.661515e-02, 1.463895e+00, 5.376587e-02, 4.818668e-02, 3.253404e-01, 9.515396e-01, 1.150993e+00, 1.230210e+00,
1.800000e+00	2.007389e-01, 5.022127e-01, 2.182583e+00, 1.661025e-02, 2.986218e-02, 5.504547e-01, 1.951682e-01, 1.406385e-01, 1.436057e+00, 3.351300e-02, 4.152182e-01, 5.003824e-02, 1.190618e-02, 1.360716e+00, 4.515389e-02, 2.520585e-02, 3.425348e-01, 8.414260e-01, 1.257391e+00, 1.261958e+00,
2.000000e+00	2.029500e-01, 4.016182e-01, 2.355883e+00, 1.050892e-02, 1.977868e-02, 5.457431e-01, 1.762148e-01, 1.364013e-01, 1.408298e+00, 2.145560e-02, 4.664859e-01, 3.333471e-02, 8.986311e-03, 1.381518e+00, 2.831548e-02, 2.270839e-02, 3.425807e-01, 9.748794e-01, 1.320936e+00, 1.266923e+00,
0.000000e+00	1.216390e+00, 2.151790e-01, 1.597152e+00, 8.050744e-01, 1.982151e+00, 7.765997e-01, 5.967894e-01, 2.457046e+00, 6.842465e-01, 4.891548e-01, 2.388681e+00, 2.290110e+00, 7.390884e-01, 7.739364e-01, 2.422884e+00, 2.064684e+00, 7.497435e-02, 2.319899e-01, 8.343873e-01, 7.501197e-02,
2.000000e-01	1.129981e+00, 2.932537e-01, 1.366757e+00, 4.600796e-01, 1.633261e+00, 3.535372e-01, 5.265912e-01, 1.075173e+00, 4.722339e-01, 2.947849e-01, 1.678029e+00, 1.811678e+00, 8.298796e-01, 4.954347e-01, 1.140115e+00, 1.707723e+00, 1.278682e-01, 1.468233e-01, 9.925742e-01, 1.315835e-01,
4.000000e-01	1.400151e+00, 3.609304e-01, 1.168302e+00, 2.102225e-01, 1.197255e+00, 3.107932e-01, 4.105382e-01, 8.293402e-01, 4.950383e-01, 2.369457e-01, 1.245911e+00, 1.036181e+00, 8.302239e-01, 4.114744e-01, 7.966892e-01, 1.477904e+00, 1.700755e-01, 1.303917e-01, 1.103195e+00, 1.105898e-01,
6.000000e-01	1.235014e+00, 3.611576e-01, 9.185322e-01, 1.678963e-01, 9.037821e-01, 5.041543e-01, 3.637008e-01, 6.015924e-01, 6.669271e-01, 1.220289e-01, 7.728292e-01, 7.918145e-01, 6.857302e-01, 3.227759e-01, 4.832727e-01, 8.809492e-01, 2.594611e-01, 2.025561e-01, 1.057759e+00, 7.438060e-02,
8.000000e-01	1.172173e+00, 3.789862e-01, 8.284982e-01, 9.086152e-02, 5.187535e-01, 4.596082e-01, 2.689454e-01, 6.194500e-01, 6.808312e-01, 7.726968e-02, 8.029965e-01, 6.075767e-01, 6.685889e-01, 2.366717e-01, 2.705186e-01, 5.388706e-01, 2.378670e-01, 3.109302e-01, 1.100585e+00, 4.923944e-02,
1.000000e+00	8.696223e-01, 5.011099e-01, 7.420494e-01, 4.334346e-02, 2.868185e-01, 5.494749e-01, 2.289456e-01, 6.622067e-01, 1.120485e+00, 5.236407e-02, 5.781424e-01, 4.409138e-01, 5.789163e-01, 2.273825e-01, 1.747594e-01, 2.890008e-01, 3.126030e-01, 4.157265e-01, 1.193268e+00, 3.826049e-02,
1.200000e+00	7.428535e-01, 4.218940e-01, 1.098624e+00, 3.135960e-02, 1.784045e-01, 6.271900e-01, 2.005787e-01, 6.153639e-01, 9.423508e-01, 3.599799e-02, 5.905506e-01, 2.453645e-01, 5.090650e-01, 1.847239e-01, 9.744718e-02, 1.803901e-01, 2.862123e-01, 5.365211e-01, 1.159144e+00, 2.564726e-02,
1.400000e+00	7.388450e-01, 3.686355e-01, 1.259134e+00, 1.822299e-02, 7.074403e-02, 5.737618e-01, 1.121388e-01, 6.997752e-01, 9.905829e-01, 2.201047e-02, 5.852005e-01, 1.760135e-01, 4.055317e-01, 1.280676e-01, 6.221068e-02, 1.248267e-01, 2.997227e-01, 7.315567e-01, 1.035274e+00, 2.681537e-02,
1.600000e+00	5.403495e-01, 2.844704e-01, 1.547670e+00, 1.141368e-02, 6.256606e-02, 5.867598e-01, 9.438206e-02, 5.791503e-01, 1.187092e+00, 1.609587e-02, 4.528869e-01, 1.126466e-01, 3.082308e-01, 1.165187e-01, 5.295649e-02, 5.769366e-02, 3.321907e-01, 6.912868e-01, 1.086241e+00, 1.695242e-02,
1.800000e+00	4.649821e-01, 4.067386e-01, 1.726566e+00, 6.765716e-03, 3.738598e-02, 5.209382e-01, 1.002202e-01, 5.102616e-01, 1.228990e+00, 7.753862e-03, 4.929970e-01, 7.230798e-02, 1.969699e-01, 8.355328e-02, 3.397944e-02, 4.530244e-02, 3.436097e-01, 6.380929e-01, 1.054695e+00, 1.931598e-02,
2.000000e+00	4.375988e-01, 3.241990e-01, 1.631043e+00, 6.598447e-03, 2.053300e-02, 5.629845e-01, 8.485148e-02, 4.264601e-01, 1.296134e+00, 6.297956e-03, 4.716990e-01, 5.260252e-02, 1.314090e-01, 5.412603e-02, 2.615559e-02, 2.866556e-02, 3.295769e-01, 8.349461e-01, 1.247467e+00, 2.628636e-02,
0.000000e+00	1.417188e+00, 1.801390e+00, 6.906761e-01, 2.584301e+00, 4.560923e-01, 7.453041e-01, 2.453756e+00, 1.067633e+00, 2.401864e+00, 2.940722e+00, 9.874522e-01, 1.823129e+00, 1.319546e+00, 3.055178e+00, 1.761018e-01, 2.353903e-01, 1.712986e+00, 2.874494e+00, 1.314487e+00, 6.240022e-01,
2.000000e-01	1.143450e+00, 9.703314e-01, 6.516631e-01, 1.412157e+00, 2.514936e-01, 5.824506e-01, 2.745225e+00, 9.599105e-01, 2.082049e+00, 1.624710e+00, 5.756675e-01, 1.591990e+00, 1.192783e+00, 2.467275e+00, 4.313210e-01, 3.355950e-01, 1.052835e+00, 1.899033e+00, 8.892849e-01, 7.734770e-01,
4.000000e-01	7.612749e-01, 6.580766e-01, 8.284852e-01, 7.921311e-01, 2.080331e-01, 5.178724e-01, 2.445042e+00, 7.688827e-01, 2.195177e+00, 1.349272e+00, 3.349102e-01, 1.621203e+00, 6.540100e-01, 2.214691e+00, 3.224341e-01, 5.312969e-01, 5.984272e-01, 1.628329e+00, 6.929622e-01, 7.444127e-01,
6.000000e-01	3.934781e-01, 5.672155e-01, 1.163114e+00, 5.398756e-01, 8.754200e-02, 4.941586e-01, 2.708497e+00, 6.927536e-01, 1.692092e+00, 1.092746e+00, 2.639571e-01, 1.270822e+00, 4.398694e-01, 1.433786e+00, 2.578159e-01, 3.363724e-01, 3.651929e-01, 1.722960e+00, 9.161530e-01, 8.334941e-01,
8.000000e-01	2.732878e-01, 5.154685e-01, 1.064478e+00, 2.761025e-01, 6.364890e-02, 5.888671e-01, 2.650749e+00, 5.101907e-01, 1.693238e+00, 6.792753e-01, 2.781344e-01, 9.895305e-01, 2.955808e-01, 1.411642e+00, 1.565187e-01, 1.901248e-01, 3.034154e-01, 1.517714e+00, 1.098314e+00, 9.469324e-01,
1.000000e+00	1.937129e-01, 4.597366e-01, 1.455968e+00, 1.272254e-01, 4.200469e-02, 5.067123e-01, 2.421462e+00, 4.691852e-01, 1.482514e+00, 4.149764e-01, 4.002635e-01, 7.425266e-01, 1.488222e-01, 1.173828e+00, 8.102066e-02, 1.356619e-01, 2.628620e-01, 1.249048e+00, 1.148360e+00, 1.049568e+00,
1.200000e+00	1.315397e-01, 4.360114e-01, 1.530917e+00, 8.542287e-02, 2.175382e-02, 6.424773e-01, 2.359125e+00, 2.949414e-01, 1.458901e+00, 3.047807e-01, 4.413728e-01, 4.367666e-01, 9.745466e-02, 1.230817e+00, 5.984363e-02, 1.018679e-01, 2.859731e-01, 1.134341e+00, 1.074089e+00, 1.030646e+00,
1.400000e+00	1.303647e-01, 4.155143e-01, 1.942692e+00, 5.793826e-02, 1.206252e-02, 6.398418e-01, 2.930289e+00, 2.928517e-01, 1.329330e+00, 1.849164e-01, 3.959260e-01, 3.651150e-01, 5.060799e-02, 1.115774e+00, 4.089856e-02, 5.157036e-02, 2.957401e-01, 9.483634e-01, 1.006789e+00, 1.165475e+00,
1.600000e+00	8.505895e-02, 4.173775e-01, 1.976363e+00, 2.917936e-02, 7.146019e-03, 6.152528e-01, 2.603371e+00, 2.475792e-01, 1.324262e+00, 1.120994e-01, 4.503183e-01, 2.188767e-01, 3.195420e-02, 1.112065e+00, 2.631231e-02, 2.751300e-02, 3.003563e-01, 1.001899e+00, 1.124234e+00, 1.048459e+00,
1.800000e+00	1.061319e-01, 4.580110e-01, 1.948091e+00, 1.635022e-02, 4.014235e-03, 6.040005e-01, 2.272959e+00, 1.806467e-01, 1.247222e+00, 9.722440e-02, 4.690590e-01, 1.222296e-01, 1.919177e-02, 9.970279e-01, 1.991904e-02, 1.909070e-02, 3.360177e-01, 9.460796e-01, 9.154340e-01, 1.116710e+00,
2.000000e+00	1.141277e-01, 3.737778e-01, 1.542964e+00, 1.259818e-02, 3.126246e-03, 6.469287e-01, 2.445572e+00, 1.854646e-01, 1.424232e+00, 5.137193e-02, 4.569897e-01, 9.951585e-02, 1.327188e-02, 8.714499e-01, 2.249339e-02, 1.292062e-02, 2.492234e-01, 9.658842e-01, 1.214033e+00, 1.158515e+00,
0.000000e+00	1.741645e+00, 2.231906e+00, 2.084152e+00, 1.307697e+00, 1.914976e+00, 1.556601e+00, 1.090720e+00, 4.493030e-01, 2.544791e-01, 1.918517e+00, 9.245561e-01, 2.863347e+00, 7.638102e-01, 2.237939e+00, 2.582878e+00, 2.881204e+00, 9.259793e-02, 2.732716e+00, 1.957650e+00, 2.096336e+00,
2.000000e-01	1.647991e+00, 1.391451e+00, 1.414615e+00, 7.647085e-01, 1.557366e+00, 1.064476e+00, 1.063722e+00, 2.620687e-01, 2.084593e-01, 1.254416e+00, 4.791701e-01, 1.802727e+00, 7.816062e-01, 2.471259e+00, 1.932817e+00, 1.601365e+00, 2.575174e-01, 1.970838e+00, 1.169973e+00, 2.045381e+00,
4.000000e-01	1.431733e+00, 9.578866e-01, 1.274768e+00, 4.023534e-01, 1.243650e+00, 1.086247e+00, 1.061688e+00, 1.620222e-01, 1.944553e-01, 8.481048e-01, 4.586765e-01, 1.470541e+00, 9.037764e-01, 1.754108e+00, 1.075121e+00, 1.348490e+00, 3.564443e-01, 1.955384e+00, 1.276077e+00, 1.618752e+00,
6.000000e-01	1.583697e+00, 7.616939e-01, 1.039903e+00, 2.214885e-01, 7.378224e-01, 8.375352e-01, 9.359221e-01, 2.557788e-01, 4.217673e-01, 5.394192e-01, 3.803900e-01, 7.165342e-01, 1.014502e+00, 2.148493e+00, 6.803889e-01, 1.041387e+00, 3.440659e-01, 1.368595e+00, 1.309612e+00, 1.455210e+00,
8.000000e-01	1.161522e+00, 5.387996e-01, 6.365751e-01, 1.274136e-01, 4.501060e-01, 7.137976e-01, 6.648517e-01, 4.322191e-01, 5.151185e-01, 3.385080e-01, 4.376274e-01, 6.165556e-01, 9.992310e-01, 1.558745e+00, 3.322329e-01, 6.258081e-01, 3.754425e-01, 1.188994e+00, 1.035165e+00, 1.600697e+00,
1.000000e+00	1.534668e+00, 4.786668e-01, 6.804068e-01, 6.550891e-02, 2.710448e-01, 7.133414e-01, 6.531935e-01, 4.554155e-01, 8.096899e-01, 1.898701e-01, 5.319496e-01, 4.652161e-01, 8.786735e-01, 1.590591e+00, 2.011457e-01, 3.544349e-01, 3.027366e-01, 1.181226e+00, 1.370485e+00, 1.011611e+00,
1.200000e+00	1.164897e+00, 4.443721e-01, 5.416840e-01, 4.353082e-02, 1.426146e-01, 7.026972e-01, 4.799549e-01, 4.658002e-01, 1.017449e+00, 1.557045e-01, 4.496303e-01, 2.643227e-01, 8.789645e-01, 1.379403e+00, 1.273930e-01, 2.611299e-01, 3.423547e-01, 9.206123e-01, 1.281884e+00, 1.392493e+00,
1.400000e+00	9.972434e-01, 4.416599e-01, 5.435991e-01, 2.867176e-02, 9.261525e-02, 6.294025e-01, 3.761496e-01, 5.341401e-01, 1.041070e+00, 8.712383e-02, 4.555006e-01, 1.789629e-01, 7.460079e-01, 1.316412e+00, 6.804475e-02, 1.385215e-01, 3.779171e-01, 8.465223e-01, 1.343091e+00, 1.161834e+00,
1.600000e+00	9.626498e-01, 4.606811e-01, 6.516523e-01, 1.787150e-02, 4.188010e-02, 5.538330e-01, 2.855648e-01, 6.173043e-01, 1.122994e+00, 6.093976e-02, 4.814327e-01, 1.604401e-01, 5.328260e-01, 1.553551e+00, 6.575959e-02, 9.047895e-02, 3.250794e-01, 1.073885e+00, 1.329552e+00, 1.126864e+00,
1.800000e+00	7.923454e-01, 4.793145e-01, 1.183079e+00, 1.125777e-02, 2.698940e-02, 7.139869e-01, 2.730677e-01, 5.957140e-01, 1.001802e+00, 3.507147e-02, 5.407113e-01, 9.860174e-02, 4.019651e-01, 1.174547e+00, 4.053467e-02, 5.383150e-02, 3.271369e-01, 9.775792e-01, 1.167468e+00, 1.096880e+00,
2.000000e+00	6.377659e-01, 3.692415e-01, 1.274078e+00, 7.703486e-03, 1.736326e-02, 5.093575e-01, 1.941236e-01, 5.049160e-01, 9.633546e-01, 2.693353e-02, 4.517685e-01, 6.626713e-02, 2.830036e-01, 1.106217e+00, 3.449288e-02, 3.719908e-02, 3.338655e-01, 8.328749e-01, 1.233187e+00, 9.628630e-01,
0.000000e+00	9.333226e-01, 1.271093e+00, 1.341289e+00, 1.623484e+00, 1.834390e+00, 8.920117e-02, 2.154536e+00, 1.108252e+00, 1.185445e+00, 1.571465e+00, 3.065429e-01, 8.908765e-01, 2.104382e+00, 2.742651e+00, 2.039861e+00, 1.045374e-01, 6.645397e-01, 2.459022e+00, 8.294747e-01, 3.484982e-01,
2.000000e-01	7.062662e-01, 8.236679e-01, 1.214358e+00, 8.227978e-01, 1.326649e+00, 1.116094e-01, 2.291990e+00, 8.153828e-01, 1.067119e+00, 1.144121e+00, 2.328022e-01, 8.671251e-01, 1.419310e+00, 2.053964e+00, 1.303350e+00, 4.362495e-01, 3.242357e-01, 1.653008e+00, 5.995926e-01, 5.081441e-01,
4.000000e-01	5.769883e-01, 6.873358e-01, 9.119996e-01, 6.091267e-01, 1.189109e+00, 2.855714e-01, 2.804441e+00, 7.527127e-01, 1.086319e+00, 8.392636e-01, 2.632060e-01, 6.786691e-01, 1.108153e+00, 1.468281e+00, 6.057708e-01, 3.202640e-01, 2.413084e-01, 1.320126e+00, 6.726892e-01, 4.558831e-01,
6.000000e-01	5.020090e-01, 5.377715e-01, 6.085683e-01, 2.991796e-01, 1.045331e+00, 3.800494e-01, 2.159313e+00, 7.033791e-01, 1.231218e+00, 4.000081e-01, 3.367972e-01, 5.826769e-01, 5.346338e-01, 1.265303e+00, 4.007671e-01, 2.138425e-01, 1.638237e-01, 1.055006e+00, 7.758141e-01, 3.505297e-01,
8.000000e-01	4.136780e-01, 4.429389e-01, 7.950529e-01, 1.992246e-01, 4.214416e-01, 4.469572e-01, 2.933945e+00, 6.000768e-01, 1.205175e+00, 3.466484e-01, 3.593295e-01, 4.118506e-01, 2.905660e-01, 9.035822e-01, 2.473026e-01, 1.382412e-01, 1.687897e-01, 1.063556e+00, 9.298898e-01, 2.673995e-01,
1.000000e+00	4.192559e-01, 3.681263e-01, 1.175699e+00, 9.772609e-02, 3.102435e-01, 5.215418e-01, 2.159653e+00, 3.796957e-01, 1.338863e+00, 2.367048e-01, 4.166004e-01, 2.702472e-01, 2.132661e-01, 5.981874e-01, 1.534264e-01, 9.260088e-02, 1.848225e-01, 1.193524e+00, 1.079436e+00, 2.381109e-01,
1.200000e+00	2.719530e-01, 4.431784e-01, 1.286904e+00, 5.588664e-02, 1.668336e-01, 6.084681e-01, 2.932758e+00, 3.867266e-01, 1.477593e+00, 1.294139e-01, 5.008420e-01, 1.922848e-01, 1.208875e-01, 6.163329e-01, 1.052561e-01, 4.934666e-02, 2.539265e-01, 8.827043e-01, 9.530194e-01, 1.519233e-01,
1.400000e+00	3.224756e-01, 3.919383e-01, 1.589536e+00, 4.501180e-02, 1.179205e-01, 5.812346e-01, 2.966130e+00, 2.487321e-01, 1.177768e+00, 8.332291e-02, 3.803736e-01, 1.279915e-01, 7.236321e-02, 5.463487e-01, 6.622811e-02, 2.967973e-02, 2.696038e-01, 9.165031e-01, 9.852655e-01, 1.614220e-01,
1.600000e+00	3.189158e-01, 3.365211e-01, 1.682106e+00, 2.248001e-02, 5.938554e-02, 6.816042e-01, 2.616736e+00, 2.348561e-01, 1.509434e+00, 6.411382e-02, 4.610574e-01, 8.734665e-02, 4.472007e-02, 3.514675e-01, 4.200768e-02, 1.550340e-02, 2.858697e-01, 8.750343e-01, 1.011278e+00, 2.271383e-01,
1.800000e+00	2.778002e-01, 3.768896e-01, 1.870533e+00, 1.295205e-02, 3.642840e-02, 5.569610e-01, 2.672188e+00, 2.125389e-01, 1.282958e+00, 3.989751e-02, 5.197385e-01, 5.463841e-02, 3.030339e-02, 2.490499e-01, 3.320992e-02, 1.244680e-02, 2.658416e-01, 7.014281e-01, 1.281053e+00, 3.517466e-01,
2.000000e+00	2.101288e-01, 3.883101e-01, 1.759305e+00, 8.766109e-03, 1.470620e-02, 7.104595e-01, 2.660514e+00, 1.627257e-01, 1.456279e+00, 2.390844e-02, 4.914444e-01, 3.498778e-02, 1.769061e-02, 2.548270e-01, 2.380621e-02, 6.335189e-03, 3.008074e-01, 8.713430e-01, 1.001789e+00, 4.348167e-01,
0.000000e+00	1.182341e+00, 2.159914e-01, 1.765195e-01, 7.097105e-01, 1.610838e+00, 3.025733e+00, 2.744750e+00, 1.392877e+00, 1.581197e+00, 2.240682e+00, 1.554529e+00, 1.143284e-01, 1.453870e+00, 1.507923e+00, 1.082581e+00, 1.184334e+00, 2.192678e+00, 7.551784e-01, 9.651451e-01, 4.381329e-01,
2.000000e-01	1.035131e+00, 1.366733e-01, 6.706858e-01, 6.542055e-01, 8.205534e-01, 1.991111e+00, 2.774322e+00, 1.123297e+00, 1.318156e+00, 1.805196e+00, 9.654407e-01, 4.220248e-01, 1.167941e+00, 1.183599e+00, 1.027693e+00, 7.222323e-01, 1.027256e+00, 5.903209e-01, 1.088705e+00, 6.312355e-01,
4.000000e-01	7.950360e-01, 1.033293e-01, 1.062113e+00, 4.784813e-01, 4.457660e-01, 1.105460e+00, 2.456630e+00, 6.868152e-01, 1.157371e+00, 1.047330e+00, 5.999224e-01, 7.222690e-01, 6.232449e-01, 8.906305e-01, 7.556491e-01, 5.966442e-01, 8.265338e-01, 7.353734e-01, 9.124948e-01, 6.615176e-01,
6.000000e-01	5.409478e-01, 2.730012e-01, 1.230143e+00, 2.946570e-01, 3.085180e-01, 7.021126e-01, 2.370774e+00, 5.038761e-01, 1.349085e+00, 7.925442e-01, 5.284736e-01, 6.204297e-01, 3.424501e-01, 8.389445e-01, 4.907005e-01, 3.066598e-01, 5.081299e-01, 6.614568e-01, 9.152849e-01, 7.727776e-01,
8.000000e-01	4.949060e-01, 3.299846e-01, 1.577693e+00, 1.564582e-01, 1.612758e-01, 7.750119e-01, 2.756956e+00, 3.064147e-01, 1.309203e+00, 5.143959e-01, 4.679589e-01, 4.465411e-01, 2.254254e-01, 7.026592e-01, 3.349390e-01, 1.642519e-01, 3.437937e-01, 7.148209e-01, 1.165794e+00, 7.049628e-01,
1.000000e+00	3.954194e-01, 3.536355e-01, 1.584258e+00, 1.027560e-01, 8.861562e-02, 8.441881e-01, 2.604550e+00, 2.126409e-01, 1.174599e+00, 2.943311e-01, 4.511652e-01, 2.990177e-01, 1.477304e-01, 4.458215e-01, 2.074524e-01, 1.080695e-01, 3.902268e-01, 6.048826e-01, 1.258843e+00, 7.797568e-01,
1.200000e+00	3.776860e-01, 4.082200e-01, 1.668995e+00, 6.392636e-02, 6.501896e-02, 7.873367e-01, 2.786577e+00, 1.865012e-01, 1.177998e+00, 2.232247e-01, 4.337046e-01, 1.851177e-01, 8.775359e-02, 5.118601e-01, 1.174420e-01, 6.796651e-02, 3.779451e-01, 7.078050e-01, 1.416732e+00, 8.130004e-01,
1.400000e+00	3.296447e-01, 4.459646e-01, 2.375572e+00, 3.619393e-02, 2.982740e-02, 5.926381e-01, 2.724506e+00, 2.176519e-01, 1.340772e+00, 1.202889e-01, 4.236671e-01, 1.535669e-01, 6.402843e-02, 4.478047e-01, 7.708525e-02, 4.045654e-02, 3.826053e-01, 7.480498e-01, 1.096223e+00, 6.861568e-01,
1.600000e+00	2.883047e-01, 3.381318e-01, 1.887253e+00, 2.014405e-02, 1.998061e-02, 5.982224e-01, 2.639166e+00, 1.796163e-01, 1.621588e+00, 8.623654e-02, 4.475871e-01, 9.499049e-02, 3.680221e-02, 4.398129e-01, 5.117873e-02, 2.271423e-02, 3.328573e-01, 8.117057e-01, 1.260695e+00, 1.054209e+00,
1.800000e+00	2.613821e-01, 4.672210e-01, 1.960344e+00, 1.330616e-02, 1.203130e-02, 6.368740e-01, 1.649560e+00, 1.880929e-01, 1.368265e+00, 5.242133e-02, 4.655289e-01, 6.955912e-02, 3.007439e-02, 5.369871e-01, 3.210392e-02, 1.582586e-02, 3.066066e-01, 7.406099e-01, 1.341853e+00, 1.058034e+00,
2.000000e+00	2.866566e-01, 5.023825e-01, 2.347802e+00, 8.688833e-03, 6.100222e-03, 5.697221e-01, 1.490060e+00, 1.815393e-01, 1.384098e+00, 3.568743e-02, 4.720958e-01, 5.247431e-02, 1.881041e-02, 5.473096e-01, 2.799823e-02, 9.309859e-03, 3.292104e-01, 8.141671e-01, 1.243282e+00, 9.807267e-01,
