# Supplementary material for: Inference of Vohradský's Models of Genetic Networks by Solving Two-Dimensional Function Optimization Problems
Source: PLoS One. 2013 Dec 30;8(12):e83308. doi: 10.1371/journal.pone.0083308 (PMC3875442; doi:10.1371/journal.pone.0083308)
Supplement: Text S2 — Time-series data used in the ‘Inference in noisy environment’ section (compressed by gzip). (GZ) [file pone.0083308.s002.gz › time_series_data/gene20/50sets/tc.dat419]

Time "G0" "G1" "G2" "G3" "G4" "G5" "G6" "G7" "G8" "G9" "G10" "G11" "G12" "G13" "G14" "G15" "G16" "G17" "G18" "G19"
0.000000e+00	2.209515e+00, 1.331948e+00, 1.129044e+00, 2.161208e+00, 2.573991e+00, 1.849292e+00, 3.336531e-01, 3.236534e+00, 2.014256e+00, 3.076918e+00, 1.135787e+00, 2.457986e+00, 1.360288e+00, 3.629350e-01, 2.073116e+00, 1.541981e+00, 1.390663e+00, 6.134665e-01, 1.558871e+00, 6.739914e-02,
2.000000e-01	1.450831e+00, 8.048222e-01, 1.292755e+00, 1.199724e+00, 1.742009e+00, 1.484561e+00, 1.899526e-01, 2.273218e+00, 2.022581e+00, 1.860631e+00, 1.088812e+00, 1.424932e+00, 8.653240e-01, 1.569116e-01, 1.274354e+00, 8.093119e-01, 1.665418e+00, 2.940653e-01, 1.528947e+00, 3.226468e-02,
4.000000e-01	8.713304e-01, 6.756272e-01, 1.415530e+00, 6.921305e-01, 1.227749e+00, 1.296590e+00, 2.000033e-01, 1.899411e+00, 1.349998e+00, 1.222616e+00, 8.728415e-01, 8.961816e-01, 5.605220e-01, 9.411495e-02, 1.008854e+00, 5.850670e-01, 1.469587e+00, 1.952386e-01, 1.052643e+00, 3.739843e-02,
6.000000e-01	8.617273e-01, 3.752293e-01, 1.590046e+00, 3.725895e-01, 9.840307e-01, 1.304458e+00, 2.826837e-01, 1.836119e+00, 1.778039e+00, 1.196606e+00, 5.921084e-01, 5.354592e-01, 2.686187e-01, 5.506891e-02, 8.566970e-01, 4.104368e-01, 1.280338e+00, 1.194782e-01, 5.966373e-01, 1.240642e-01,
8.000000e-01	8.249062e-01, 1.989184e-01, 1.916176e+00, 2.989873e-01, 6.188992e-01, 1.478766e+00, 3.286878e-01, 1.630011e+00, 1.638791e+00, 1.173779e+00, 2.730910e-01, 3.484968e-01, 1.311359e-01, 2.896145e-02, 6.771540e-01, 4.797302e-01, 1.544579e+00, 7.502099e-02, 4.138966e-01, 2.780343e-01,
1.000000e+00	7.694724e-01, 1.129548e-01, 1.621559e+00, 4.072506e-01, 4.710686e-01, 1.134321e+00, 4.072178e-01, 1.307311e+00, 1.689362e+00, 1.072696e+00, 1.713513e-01, 2.391996e-01, 8.224683e-02, 1.715124e-02, 7.272376e-01, 5.138879e-01, 1.483403e+00, 4.557884e-02, 2.373422e-01, 3.295595e-01,
1.200000e+00	8.002955e-01, 5.840445e-02, 1.903176e+00, 5.738343e-01, 3.315892e-01, 1.266322e+00, 4.729846e-01, 1.434566e+00, 1.312101e+00, 1.002235e+00, 1.151064e-01, 1.569756e-01, 5.028504e-02, 9.444093e-03, 5.865677e-01, 5.557435e-01, 1.146745e+00, 2.268970e-02, 1.445944e-01, 3.033578e-01,
1.400000e+00	9.135500e-01, 3.611160e-02, 1.621825e+00, 6.462574e-01, 2.040301e-01, 1.200488e+00, 4.820919e-01, 1.171681e+00, 1.120377e+00, 1.098841e+00, 4.680863e-02, 7.621943e-02, 3.156450e-02, 6.283031e-03, 6.370735e-01, 5.104841e-01, 1.151878e+00, 1.094033e-02, 8.463667e-02, 3.598631e-01,
1.600000e+00	8.870765e-01, 1.876372e-02, 1.837377e+00, 7.633502e-01, 1.724957e-01, 1.435430e+00, 4.504435e-01, 1.109644e+00, 1.373672e+00, 1.074133e+00, 3.157691e-02, 4.552064e-02, 1.289613e-02, 3.158176e-03, 6.659813e-01, 4.354184e-01, 1.164623e+00, 7.325869e-03, 6.265369e-02, 3.208315e-01,
1.800000e+00	8.312339e-01, 1.116130e-02, 2.023536e+00, 6.982160e-01, 1.387293e-01, 1.249679e+00, 4.664017e-01, 7.703318e-01, 8.933569e-01, 1.051734e+00, 1.758581e-02, 3.159871e-02, 1.028691e-02, 1.571664e-03, 6.598642e-01, 4.801316e-01, 9.187334e-01, 4.507882e-03, 3.104445e-02, 2.635142e-01,
2.000000e+00	9.420855e-01, 5.237977e-03, 1.726385e+00, 7.383190e-01, 9.283352e-02, 1.252774e+00, 5.007076e-01, 8.824040e-01, 1.073976e+00, 9.339813e-01, 9.173054e-03, 1.692980e-02, 5.436469e-03, 8.820310e-04, 6.726135e-01, 4.145146e-01, 9.117309e-01, 2.177049e-03, 1.948204e-02, 2.534336e-01,
0.000000e+00	9.048325e-01, 6.707003e-01, 2.359034e+00, 1.337084e+00, 1.921118e+00, 3.928385e-01, 2.625081e+00, 2.474184e-01, 9.319314e-02, 2.370383e+00, 9.925295e-01, 4.183917e-01, 2.638248e+00, 2.286339e+00, 2.360457e+00, 9.201333e-01, 1.562247e+00, 7.640797e-01, 2.639867e-01, 1.607821e+00,
2.000000e-01	7.769488e-01, 3.618915e-01, 1.922288e+00, 9.564324e-01, 1.485729e+00, 4.638897e-01, 1.856365e+00, 4.872365e-01, 4.921565e-01, 1.962945e+00, 4.690452e-01, 2.590554e-01, 1.907648e+00, 1.439299e+00, 1.509131e+00, 4.745364e-01, 1.772225e+00, 5.261089e-01, 1.969127e-01, 1.266837e+00,
4.000000e-01	8.358392e-01, 2.119319e-01, 1.812647e+00, 9.507560e-01, 1.070230e+00, 7.778615e-01, 1.491846e+00, 8.119486e-01, 8.684848e-01, 1.726543e+00, 2.832466e-01, 1.546397e-01, 8.914714e-01, 8.275485e-01, 1.130871e+00, 4.823716e-01, 2.065430e+00, 2.914475e-01, 1.123123e-01, 9.188541e-01,
6.000000e-01	7.030929e-01, 1.145067e-01, 1.865572e+00, 8.410531e-01, 6.281900e-01, 8.604813e-01, 1.080223e+00, 9.976536e-01, 8.915608e-01, 1.322259e+00, 1.294393e-01, 8.070741e-02, 4.407824e-01, 4.632009e-01, 8.165961e-01, 3.880794e-01, 1.673487e+00, 1.503298e-01, 5.960412e-02, 6.282373e-01,
8.000000e-01	6.166458e-01, 6.878867e-02, 2.049059e+00, 8.508884e-01, 4.809615e-01, 1.038320e+00, 7.557926e-01, 9.158888e-01, 1.036563e+00, 1.167440e+00, 8.973585e-02, 5.376979e-02, 2.551127e-01, 2.642065e-01, 7.887702e-01, 4.260314e-01, 1.787981e+00, 9.235301e-02, 4.060880e-02, 5.096948e-01,
1.000000e+00	7.885819e-01, 3.881266e-02, 2.076871e+00, 8.025672e-01, 3.499256e-01, 9.040618e-01, 8.962313e-01, 9.862007e-01, 1.237253e+00, 1.081450e+00, 4.514628e-02, 2.904991e-02, 1.491004e-01, 1.468795e-01, 7.289983e-01, 3.981451e-01, 1.470948e+00, 5.633718e-02, 2.021619e-02, 4.116872e-01,
1.200000e+00	9.670782e-01, 1.955445e-02, 1.780319e+00, 9.325233e-01, 3.005368e-01, 1.085783e+00, 7.031362e-01, 8.520654e-01, 1.369697e+00, 8.839136e-01, 2.874894e-02, 2.053968e-02, 8.512691e-02, 8.748985e-02, 6.268441e-01, 3.757035e-01, 1.243423e+00, 2.769012e-02, 1.625883e-02, 3.895460e-01,
1.400000e+00	8.965666e-01, 1.028696e-02, 1.939153e+00, 7.280034e-01, 1.967941e-01, 8.676659e-01, 7.710181e-01, 6.172350e-01, 1.232121e+00, 1.099922e+00, 1.812333e-02, 1.264702e-02, 4.132157e-02, 5.263227e-02, 7.071900e-01, 4.023320e-01, 1.110887e+00, 1.742859e-02, 9.462055e-03, 3.827507e-01,
1.600000e+00	1.079152e+00, 5.052108e-03, 1.662576e+00, 8.758866e-01, 1.576710e-01, 1.227147e+00, 6.386064e-01, 7.338392e-01, 1.199296e+00, 8.341010e-01, 8.614911e-03, 6.989974e-03, 3.384553e-02, 2.365501e-02, 6.148222e-01, 3.160996e-01, 9.745883e-01, 1.131455e-02, 5.752969e-03, 3.033057e-01,
1.800000e+00	9.567194e-01, 2.756548e-03, 1.762487e+00, 8.270868e-01, 1.045590e-01, 9.746857e-01, 4.848531e-01, 7.198179e-01, 1.132013e+00, 8.411387e-01, 4.687712e-03, 4.136767e-03, 1.795485e-02, 1.598689e-02, 7.862652e-01, 3.855364e-01, 9.489259e-01, 6.263268e-03, 3.801084e-03, 2.690361e-01,
2.000000e+00	8.220720e-01, 2.214061e-03, 1.845444e+00, 8.241431e-01, 8.962598e-02, 1.307875e+00, 5.504652e-01, 7.561911e-01, 1.212259e+00, 9.309173e-01, 2.445027e-03, 1.913148e-03, 1.000259e-02, 6.967438e-03, 6.046679e-01, 3.629623e-01, 9.263488e-01, 3.565138e-03, 2.394418e-03, 2.605893e-01,
0.000000e+00	4.283537e-01, 2.171256e+00, 3.066208e+00, 2.971886e+00, 7.009565e-01, 9.203384e-01, 2.272184e+00, 2.872805e-01, 1.664823e+00, 3.141753e-01, 2.688988e+00, 1.397878e+00, 1.857723e+00, 1.881745e+00, 1.243932e+00, 1.333222e+00, 1.583461e+00, 1.073968e+00, 5.197208e-01, 3.171681e+00,
2.000000e-01	4.083461e-01, 1.512021e+00, 2.362656e+00, 1.937860e+00, 6.748352e-01, 5.642862e-01, 1.617737e+00, 2.147445e-01, 1.377758e+00, 4.531162e-01, 1.397221e+00, 7.339095e-01, 1.269546e+00, 1.068081e+00, 8.112860e-01, 9.342086e-01, 1.425305e+00, 8.089485e-01, 2.775918e-01, 1.984638e+00,
4.000000e-01	6.751809e-01, 7.947136e-01, 1.952766e+00, 1.353275e+00, 8.814952e-01, 6.198241e-01, 1.424682e+00, 1.417850e-01, 1.053944e+00, 5.836613e-01, 7.419960e-01, 5.079413e-01, 1.241462e+00, 5.988851e-01, 6.464471e-01, 4.934601e-01, 7.363949e-01, 4.800518e-01, 1.769703e-01, 1.006794e+00,
6.000000e-01	7.357910e-01, 6.765201e-01, 1.883161e+00, 1.068883e+00, 8.166237e-01, 7.775194e-01, 9.845265e-01, 1.586304e-01, 1.132334e+00, 7.749888e-01, 4.417082e-01, 3.262519e-01, 1.157685e+00, 3.577768e-01, 7.525845e-01, 3.369703e-01, 7.941388e-01, 2.275732e-01, 1.483327e-01, 7.503177e-01,
8.000000e-01	9.331894e-01, 3.144572e-01, 1.960148e+00, 7.388664e-01, 6.543884e-01, 8.079052e-01, 9.352928e-01, 1.731709e-01, 1.032476e+00, 8.763312e-01, 2.570875e-01, 1.920915e-01, 7.121268e-01, 2.257044e-01, 6.655850e-01, 3.156596e-01, 6.011882e-01, 1.446768e-01, 7.202632e-02, 7.377386e-01,
1.000000e+00	9.008306e-01, 1.943423e-01, 1.731304e+00, 7.615288e-01, 5.077097e-01, 9.525776e-01, 8.942729e-01, 2.337330e-01, 1.084375e+00, 8.802665e-01, 1.344576e-01, 1.073187e-01, 3.344284e-01, 1.189211e-01, 5.765622e-01, 3.370506e-01, 5.056860e-01, 9.359350e-02, 4.689328e-02, 5.915153e-01,
1.200000e+00	8.607744e-01, 1.042717e-01, 1.902709e+00, 6.718452e-01, 3.703437e-01, 1.164277e+00, 7.562711e-01, 2.673923e-01, 9.545669e-01, 8.049299e-01, 7.676497e-02, 7.035413e-02, 2.202035e-01, 5.547727e-02, 5.147051e-01, 3.570682e-01, 5.143775e-01, 5.227047e-02, 2.394683e-02, 4.302920e-01,
1.400000e+00	9.377559e-01, 5.332656e-02, 2.189813e+00, 7.878660e-01, 2.384042e-01, 1.000088e+00, 6.589849e-01, 2.753231e-01, 7.295689e-01, 8.848215e-01, 5.199803e-02, 4.077778e-02, 1.275762e-01, 3.415253e-02, 6.959451e-01, 3.647436e-01, 5.254527e-01, 2.275292e-02, 1.899137e-02, 3.944908e-01,
1.600000e+00	8.498239e-01, 3.058477e-02, 1.849756e+00, 8.492647e-01, 2.305856e-01, 1.069461e+00, 5.888578e-01, 4.087700e-01, 1.132837e+00, 8.743072e-01, 2.418756e-02, 2.568897e-02, 5.724361e-02, 1.790492e-02, 6.561524e-01, 4.010776e-01, 4.973010e-01, 1.695025e-02, 1.143535e-02, 3.748823e-01,
1.800000e+00	9.784784e-01, 1.501299e-02, 1.869001e+00, 8.675962e-01, 1.392632e-01, 1.166473e+00, 5.996880e-01, 3.936360e-01, 9.203577e-01, 7.744459e-01, 1.304837e-02, 1.518066e-02, 3.879698e-02, 1.014857e-02, 5.051046e-01, 3.773000e-01, 4.997306e-01, 9.224535e-03, 6.665493e-03, 3.301452e-01,
2.000000e+00	6.961325e-01, 8.084669e-03, 2.106096e+00, 8.052164e-01, 1.204294e-01, 8.450243e-01, 5.244176e-01, 3.667275e-01, 1.007835e+00, 8.801139e-01, 8.046985e-03, 8.205830e-03, 2.725669e-02, 5.634085e-03, 7.449335e-01, 4.446091e-01, 4.929321e-01, 5.431354e-03, 4.110141e-03, 3.227062e-01,
0.000000e+00	1.537276e+00, 1.328663e+00, 1.491374e+00, 1.232812e+00, 2.899201e+00, 5.708903e-01, 1.252021e+00, 1.677410e+00, 2.682066e+00, 1.187253e+00, 2.628126e+00, 6.026591e-01, 9.752483e-01, 5.602278e-01, 2.290068e+00, 7.279790e-01, 2.433876e+00, 1.686653e+00, 8.928940e-01, 1.270184e+00,
2.000000e-01	1.116134e+00, 9.286411e-01, 1.691940e+00, 1.067428e+00, 2.025513e+00, 5.371939e-01, 1.231679e+00, 1.557498e+00, 2.154699e+00, 8.368735e-01, 1.858712e+00, 3.913882e-01, 1.057896e+00, 6.020116e-01, 1.671978e+00, 4.286184e-01, 2.419484e+00, 1.020212e+00, 6.026465e-01, 9.546330e-01,
4.000000e-01	8.258687e-01, 8.789370e-01, 1.689468e+00, 1.021436e+00, 1.826397e+00, 5.021852e-01, 7.773784e-01, 1.264024e+00, 1.668471e+00, 7.285718e-01, 8.492203e-01, 2.129929e-01, 9.578201e-01, 5.609750e-01, 1.218969e+00, 3.520782e-01, 1.579724e+00, 5.843928e-01, 3.089067e-01, 6.356179e-01,
6.000000e-01	4.307383e-01, 4.212971e-01, 1.877934e+00, 7.529371e-01, 1.451272e+00, 7.223335e-01, 8.360221e-01, 8.713077e-01, 1.612160e+00, 8.970902e-01, 5.944831e-01, 1.236378e-01, 6.026483e-01, 3.563917e-01, 1.103081e+00, 2.835088e-01, 1.435459e+00, 3.644223e-01, 2.252900e-01, 5.371592e-01,
8.000000e-01	3.677168e-01, 2.898795e-01, 1.516465e+00, 5.768557e-01, 9.460094e-01, 5.861814e-01, 9.044869e-01, 7.558242e-01, 1.505878e+00, 1.000536e+00, 2.694554e-01, 6.922092e-02, 3.481254e-01, 2.032295e-01, 8.009830e-01, 3.675529e-01, 1.258143e+00, 2.174264e-01, 1.396160e-01, 5.732362e-01,
1.000000e+00	3.580259e-01, 1.658037e-01, 1.843744e+00, 3.346207e-01, 5.521735e-01, 9.351659e-01, 5.191725e-01, 6.815410e-01, 1.661982e+00, 8.573778e-01, 1.714538e-01, 4.773176e-02, 2.086589e-01, 1.147935e-01, 7.266802e-01, 3.933457e-01, 9.333045e-01, 1.292847e-01, 7.868822e-02, 4.708809e-01,
1.200000e+00	4.103711e-01, 9.373041e-02, 1.912807e+00, 4.161130e-01, 5.499127e-01, 8.549170e-01, 6.209878e-01, 5.539300e-01, 1.417918e+00, 1.000227e+00, 9.483325e-02, 2.479067e-02, 1.115187e-01, 8.482630e-02, 7.239635e-01, 4.183144e-01, 9.256835e-01, 5.641014e-02, 5.034248e-02, 5.551848e-01,
1.400000e+00	6.519775e-01, 5.105919e-02, 1.947938e+00, 4.475987e-01, 4.915304e-01, 1.051022e+00, 6.390188e-01, 5.578599e-01, 1.566977e+00, 9.817797e-01, 4.573187e-02, 1.547569e-02, 7.322387e-02, 4.391745e-02, 6.025827e-01, 3.900220e-01, 7.792904e-01, 4.081350e-02, 2.591726e-02, 5.242634e-01,
1.600000e+00	7.558547e-01, 2.329461e-02, 2.249270e+00, 5.272037e-01, 3.263387e-01, 1.242300e+00, 5.824445e-01, 6.684829e-01, 1.314546e+00, 6.926813e-01, 2.836235e-02, 9.337490e-03, 5.149361e-02, 2.884999e-02, 7.124591e-01, 4.953910e-01, 7.446990e-01, 2.369161e-02, 1.642630e-02, 4.257174e-01,
1.800000e+00	6.418802e-01, 1.827001e-02, 2.220553e+00, 5.617295e-01, 2.248907e-01, 1.280041e+00, 5.922565e-01, 6.360943e-01, 1.297825e+00, 1.131256e+00, 1.881146e-02, 5.484360e-03, 2.019653e-02, 1.640575e-02, 6.189552e-01, 4.141309e-01, 7.038899e-01, 1.178450e-02, 1.175469e-02, 4.965674e-01,
2.000000e+00	9.112345e-01, 8.577533e-03, 2.228436e+00, 6.781775e-01, 1.571308e-01, 1.024662e+00, 4.335355e-01, 5.732067e-01, 1.414226e+00, 1.014791e+00, 1.049271e-02, 3.270207e-03, 1.479884e-02, 8.528419e-03, 6.998514e-01, 4.488181e-01, 6.180504e-01, 8.241207e-03, 8.207778e-03, 3.849117e-01,
0.000000e+00	1.738449e+00, 2.524812e+00, 3.424703e-01, 1.634537e+00, 2.112112e+00, 1.346216e+00, 2.182141e+00, 2.324878e+00, 1.318993e+00, 2.190964e+00, 1.446246e+00, 3.213275e+00, 1.992012e+00, 1.756789e+00, 2.494604e+00, 7.997530e-01, 9.617835e-01, 7.441046e-01, 8.514274e-01, 1.336491e+00,
2.000000e-01	1.025079e+00, 1.688380e+00, 2.553077e-01, 1.085474e+00, 1.983260e+00, 7.294150e-01, 1.656899e+00, 1.854994e+00, 1.112597e+00, 1.406567e+00, 7.801518e-01, 1.513321e+00, 1.472837e+00, 7.030696e-01, 1.676910e+00, 5.464122e-01, 1.335998e+00, 8.779815e-01, 1.045050e+00, 9.883403e-01,
4.000000e-01	6.875416e-01, 7.779188e-01, 3.869613e-01, 6.142984e-01, 1.467979e+00, 8.883386e-01, 1.195721e+00, 1.720317e+00, 1.315811e+00, 8.873286e-01, 6.124915e-01, 1.078965e+00, 1.078873e+00, 6.110041e-01, 1.163069e+00, 5.256190e-01, 1.337633e+00, 7.107622e-01, 9.441962e-01, 5.483247e-01,
6.000000e-01	7.377469e-01, 6.159189e-01, 7.485479e-01, 4.423264e-01, 1.083274e+00, 1.271089e+00, 7.984325e-01, 1.597203e+00, 1.169508e+00, 6.786320e-01, 4.860355e-01, 6.408597e-01, 7.420154e-01, 5.527076e-01, 8.396454e-01, 4.230546e-01, 8.841656e-01, 5.254641e-01, 9.244771e-01, 5.978988e-01,
8.000000e-01	5.915918e-01, 3.274525e-01, 1.024437e+00, 2.666108e-01, 7.278412e-01, 1.090674e+00, 9.405727e-01, 9.661747e-01, 1.516800e+00, 9.426758e-01, 3.808563e-01, 4.618424e-01, 5.237246e-01, 3.541806e-01, 7.112890e-01, 4.373840e-01, 6.221826e-01, 3.270832e-01, 6.108495e-01, 4.995527e-01,
1.000000e+00	5.823544e-01, 1.945136e-01, 1.141082e+00, 3.452676e-01, 5.001157e-01, 1.016044e+00, 7.832968e-01, 8.130194e-01, 1.141558e+00, 9.306248e-01, 2.064102e-01, 3.169361e-01, 2.615051e-01, 2.015135e-01, 8.525279e-01, 4.587381e-01, 4.802922e-01, 2.230084e-01, 3.580237e-01, 5.420710e-01,
1.200000e+00	8.144193e-01, 7.750108e-02, 1.383812e+00, 5.400725e-01, 3.614680e-01, 1.265474e+00, 8.859624e-01, 8.240096e-01, 1.156410e+00, 1.092522e+00, 1.215324e-01, 1.832478e-01, 1.843372e-01, 1.319922e-01, 6.546775e-01, 5.095848e-01, 6.595399e-01, 1.181555e-01, 2.441173e-01, 3.742727e-01,
1.400000e+00	8.406460e-01, 6.571617e-02, 1.721557e+00, 5.054070e-01, 2.142623e-01, 1.003510e+00, 5.345170e-01, 8.038458e-01, 1.162331e+00, 8.343337e-01, 6.834241e-02, 1.067349e-01, 8.270127e-02, 6.671352e-02, 6.215354e-01, 4.972028e-01, 6.563109e-01, 5.878309e-02, 1.319540e-01, 4.474346e-01,
1.600000e+00	9.591942e-01, 3.309549e-02, 1.848267e+00, 6.061207e-01, 1.882011e-01, 9.954662e-01, 7.238087e-01, 7.026626e-01, 9.924831e-01, 9.367056e-01, 3.386531e-02, 7.039865e-02, 5.306481e-02, 3.540108e-02, 5.889385e-01, 4.771463e-01, 5.537347e-01, 3.973651e-02, 1.000903e-01, 3.891421e-01,
1.800000e+00	8.124885e-01, 1.483417e-02, 1.653914e+00, 6.851498e-01, 1.243506e-01, 1.402086e+00, 4.391229e-01, 7.224138e-01, 1.256065e+00, 1.111331e+00, 1.913637e-02, 4.102893e-02, 3.281116e-02, 1.776543e-02, 5.043435e-01, 4.439503e-01, 5.185839e-01, 1.854180e-02, 5.893471e-02, 3.099960e-01,
2.000000e+00	9.148101e-01, 8.944348e-03, 1.594156e+00, 7.054906e-01, 9.491194e-02, 1.257643e+00, 5.017084e-01, 5.431326e-01, 1.098946e+00, 9.070030e-01, 1.387445e-02, 1.859579e-02, 1.623899e-02, 1.148718e-02, 4.720087e-01, 4.879427e-01, 6.412608e-01, 1.162614e-02, 3.140218e-02, 2.847829e-01,
0.000000e+00	2.721824e+00, 3.327048e+00, 1.205151e+00, 2.616515e+00, 2.970724e+00, 1.351014e+00, 1.344687e-01, 4.746512e-02, 2.192588e+00, 2.444880e+00, 1.107913e+00, 1.671584e+00, 6.558977e-01, 1.599695e+00, 1.895166e+00, 6.388113e-01, 7.181777e-01, 7.695228e-01, 1.418962e+00, 1.900470e+00,
2.000000e-01	1.454670e+00, 1.587812e+00, 8.494223e-01, 1.626978e+00, 2.131284e+00, 1.146741e+00, 7.771366e-02, 3.443375e-01, 1.865026e+00, 1.980656e+00, 8.653891e-01, 8.632356e-01, 6.448099e-01, 8.332401e-01, 1.544266e+00, 4.453844e-01, 8.681201e-01, 5.284423e-01, 1.087943e+00, 1.192482e+00,
4.000000e-01	8.957261e-01, 9.778845e-01, 1.175434e+00, 1.514065e+00, 1.333827e+00, 1.181737e+00, 7.274148e-02, 5.042399e-01, 1.258339e+00, 1.382991e+00, 7.096801e-01, 6.048087e-01, 3.800578e-01, 5.150185e-01, 1.355210e+00, 2.760552e-01, 1.182198e+00, 3.064708e-01, 7.799064e-01, 5.945691e-01,
6.000000e-01	8.301292e-01, 5.618868e-01, 9.493785e-01, 1.034369e+00, 1.198612e+00, 9.864489e-01, 1.410282e-01, 7.052463e-01, 1.520580e+00, 1.114958e+00, 4.010884e-01, 2.889486e-01, 2.555681e-01, 2.505311e-01, 8.705904e-01, 1.477183e-01, 1.173923e+00, 1.742873e-01, 4.613980e-01, 4.176143e-01,
8.000000e-01	5.378588e-01, 3.325746e-01, 1.297940e+00, 5.809889e-01, 9.676758e-01, 1.186341e+00, 2.695892e-01, 8.579101e-01, 1.418431e+00, 1.174933e+00, 1.935995e-01, 2.100175e-01, 1.636751e-01, 1.587062e-01, 7.016709e-01, 2.957428e-01, 1.431876e+00, 9.552251e-02, 3.311285e-01, 3.173830e-01,
1.000000e+00	5.785328e-01, 1.762042e-01, 1.208475e+00, 4.366767e-01, 6.528075e-01, 1.108505e+00, 3.990322e-01, 8.415705e-01, 1.347574e+00, 1.110973e+00, 8.891984e-02, 1.127738e-01, 7.588220e-02, 8.478728e-02, 6.867033e-01, 3.141006e-01, 1.201366e+00, 5.751406e-02, 1.853207e-01, 3.962924e-01,
1.200000e+00	6.142755e-01, 1.114747e-01, 1.846839e+00, 4.127897e-01, 4.410173e-01, 1.102913e+00, 4.626092e-01, 8.212254e-01, 1.140319e+00, 1.085793e+00, 6.330004e-02, 6.649186e-02, 5.369809e-02, 4.143679e-02, 7.104465e-01, 3.869351e-01, 1.158631e+00, 3.878366e-02, 1.125516e-01, 3.740451e-01,
1.400000e+00	7.555612e-01, 5.434432e-02, 1.599383e+00, 4.487698e-01, 3.028671e-01, 1.184900e+00, 5.592210e-01, 8.735422e-01, 1.368157e+00, 8.523955e-01, 3.498568e-02, 4.538121e-02, 2.585994e-02, 2.720387e-02, 6.448854e-01, 4.105560e-01, 1.007046e+00, 1.855628e-02, 7.101709e-02, 3.889382e-01,
1.600000e+00	7.581751e-01, 2.957954e-02, 1.572356e+00, 6.362465e-01, 2.721516e-01, 1.318995e+00, 5.107656e-01, 7.441005e-01, 1.178351e+00, 8.892119e-01, 1.975818e-02, 2.602279e-02, 1.829810e-02, 1.706176e-02, 6.601411e-01, 4.699421e-01, 9.416153e-01, 1.109932e-02, 4.099842e-02, 3.373971e-01,
1.800000e+00	9.780640e-01, 1.772521e-02, 1.966054e+00, 5.911014e-01, 1.868805e-01, 1.090911e+00, 4.453811e-01, 7.182813e-01, 1.273140e+00, 9.217490e-01, 1.193760e-02, 1.443298e-02, 1.076998e-02, 9.576769e-03, 7.226984e-01, 5.176442e-01, 9.727192e-01, 7.964122e-03, 2.759140e-02, 3.614330e-01,
2.000000e+00	8.504818e-01, 1.011929e-02, 2.023574e+00, 7.194554e-01, 1.491980e-01, 1.234495e+00, 5.093249e-01, 6.724747e-01, 1.402234e+00, 1.012775e+00, 6.647806e-03, 8.563935e-03, 7.014040e-03, 4.460675e-03, 6.721586e-01, 4.656117e-01, 8.381249e-01, 4.211858e-03, 1.648733e-02, 3.018401e-01,
0.000000e+00	3.885407e-01, 1.140018e+00, 2.279852e+00, 1.756739e+00, 2.648641e+00, 9.722185e-02, 2.960446e+00, 2.890207e-01, 1.033285e+00, 1.231196e+00, 8.711524e-01, 2.980671e+00, 1.341072e+00, 1.346461e+00, 4.792752e-01, 9.965397e-01, 2.382576e+00, 1.486950e+00, 2.018910e+00, 1.995554e+00,
2.000000e-01	2.422452e-01, 8.128908e-01, 1.994610e+00, 8.692706e-01, 1.815795e+00, 3.222465e-01, 1.943066e+00, 6.224324e-01, 1.058602e+00, 8.233265e-01, 8.903435e-01, 1.594074e+00, 8.906803e-01, 1.328052e+00, 5.380977e-01, 6.018709e-01, 2.086382e+00, 9.486658e-01, 1.567042e+00, 1.379786e+00,
4.000000e-01	1.669405e-01, 5.100749e-01, 1.527175e+00, 5.632457e-01, 1.230360e+00, 4.492678e-01, 2.010036e+00, 4.383869e-01, 1.420233e+00, 9.899714e-01, 8.221728e-01, 9.368979e-01, 5.953272e-01, 1.061263e+00, 5.569968e-01, 5.429081e-01, 1.543490e+00, 6.052043e-01, 1.068006e+00, 9.178870e-01,
6.000000e-01	1.584154e-01, 3.528872e-01, 1.653415e+00, 3.507678e-01, 7.173314e-01, 5.618788e-01, 1.263769e+00, 5.987658e-01, 1.433823e+00, 9.599388e-01, 6.571859e-01, 5.152983e-01, 3.230084e-01, 7.696080e-01, 5.248599e-01, 4.567692e-01, 1.387457e+00, 3.682769e-01, 7.221094e-01, 7.366386e-01,
8.000000e-01	2.230831e-01, 1.635035e-01, 1.753064e+00, 1.887004e-01, 6.427070e-01, 8.117701e-01, 1.190279e+00, 6.941308e-01, 1.340877e+00, 9.372187e-01, 3.533211e-01, 3.076169e-01, 1.857312e-01, 5.343220e-01, 5.525631e-01, 4.979798e-01, 1.327121e+00, 1.687962e-01, 5.381642e-01, 6.645718e-01,
1.000000e+00	3.751385e-01, 1.016710e-01, 2.006505e+00, 1.553578e-01, 4.084829e-01, 7.472473e-01, 8.436011e-01, 6.556496e-01, 1.746161e+00, 8.836244e-01, 1.788296e-01, 2.121851e-01, 1.117981e-01, 3.362046e-01, 5.776369e-01, 4.179100e-01, 1.209061e+00, 9.404098e-02, 2.721026e-01, 5.726118e-01,
1.200000e+00	4.526049e-01, 6.727561e-02, 1.589692e+00, 2.735178e-01, 2.576987e-01, 9.117970e-01, 8.284392e-01, 5.978993e-01, 1.259478e+00, 9.484853e-01, 1.000630e-01, 1.540092e-01, 6.176565e-02, 1.904225e-01, 6.450512e-01, 5.260973e-01, 1.035228e+00, 6.718827e-02, 1.331301e-01, 4.827308e-01,
1.400000e+00	6.259671e-01, 2.682794e-02, 2.296430e+00, 4.616843e-01, 2.114509e-01, 1.029450e+00, 9.193107e-01, 6.151745e-01, 1.476530e+00, 9.673692e-01, 6.308281e-02, 8.770513e-02, 3.963480e-02, 1.054001e-01, 6.204893e-01, 5.407069e-01, 8.256400e-01, 3.404716e-02, 1.260696e-01, 4.835353e-01,
1.600000e+00	7.435748e-01, 1.848784e-02, 1.700931e+00, 5.294564e-01, 1.469019e-01, 9.753785e-01, 6.784615e-01, 6.437238e-01, 1.390260e+00, 9.032491e-01, 3.166909e-02, 4.709887e-02, 1.791533e-02, 5.050617e-02, 5.885083e-01, 4.115981e-01, 9.998718e-01, 1.930470e-02, 5.962611e-02, 4.375598e-01,
1.800000e+00	9.429838e-01, 1.033716e-02, 1.711125e+00, 8.087623e-01, 1.113196e-01, 9.959802e-01, 6.520469e-01, 5.791245e-01, 1.353727e+00, 1.045485e+00, 2.126032e-02, 2.819625e-02, 1.101089e-02, 2.852357e-02, 6.724342e-01, 4.464105e-01, 8.447785e-01, 1.346940e-02, 4.551764e-02, 3.687970e-01,
2.000000e+00	8.058148e-01, 5.489890e-03, 1.952072e+00, 7.746080e-01, 7.650024e-02, 1.105271e+00, 5.872888e-01, 6.807378e-01, 1.212066e+00, 8.627003e-01, 1.016222e-02, 2.105930e-02, 6.331667e-03, 1.719095e-02, 6.585461e-01, 4.830098e-01, 7.849732e-01, 6.729921e-03, 2.907734e-02, 3.983905e-01,
0.000000e+00	1.891622e+00, 1.948461e+00, 1.246431e+00, 2.051289e+00, 1.778054e+00, 1.473826e+00, 1.123986e+00, 1.206029e+00, 4.250343e-01, 2.121739e+00, 1.899141e+00, 1.217465e+00, 1.672916e+00, 1.228894e+00, 1.938108e+00, 9.753076e-02, 3.281720e-01, 1.629801e+00, 1.047752e+00, 2.469012e+00,
2.000000e-01	1.324455e+00, 1.467606e+00, 9.923213e-01, 1.667541e+00, 1.518135e+00, 9.437942e-01, 6.716052e-01, 1.407867e+00, 5.159694e-01, 1.489748e+00, 1.137964e+00, 7.188531e-01, 1.112228e+00, 7.656473e-01, 1.135358e+00, 5.720293e-02, 6.039761e-01, 1.181537e+00, 5.936593e-01, 1.628251e+00,
4.000000e-01	8.406567e-01, 9.483118e-01, 9.879704e-01, 1.020866e+00, 1.244929e+00, 1.018881e+00, 6.564661e-01, 9.499651e-01, 6.483968e-01, 1.040667e+00, 5.704325e-01, 4.315028e-01, 8.902108e-01, 4.812210e-01, 1.140974e+00, 4.462834e-02, 7.009019e-01, 1.024493e+00, 4.544699e-01, 6.974607e-01,
6.000000e-01	6.021985e-01, 5.079405e-01, 1.370496e+00, 9.514937e-01, 1.052340e+00, 1.175582e+00, 4.182757e-01, 1.289491e+00, 7.979486e-01, 9.111471e-01, 4.075263e-01, 2.673301e-01, 5.932568e-01, 2.735103e-01, 8.097394e-01, 8.744468e-02, 8.564423e-01, 6.222915e-01, 1.977339e-01, 4.981837e-01,
8.000000e-01	5.590414e-01, 3.190480e-01, 1.593052e+00, 6.411420e-01, 8.038647e-01, 1.223379e+00, 5.887160e-01, 8.834419e-01, 9.457928e-01, 1.017538e+00, 2.132591e-01, 1.347983e-01, 2.631928e-01, 1.629113e-01, 6.920594e-01, 2.049872e-01, 7.298368e-01, 3.221606e-01, 1.789776e-01, 4.659780e-01,
1.000000e+00	5.345696e-01, 1.704129e-01, 1.523871e+00, 6.452922e-01, 5.858036e-01, 1.208759e+00, 6.585660e-01, 8.200620e-01, 1.008047e+00, 8.837795e-01, 1.356104e-01, 8.593699e-02, 1.869627e-01, 7.788757e-02, 7.011020e-01, 2.744792e-01, 7.847185e-01, 1.862571e-01, 1.127340e-01, 3.997776e-01,
1.200000e+00	6.355382e-01, 8.588508e-02, 1.736104e+00, 5.300402e-01, 3.606410e-01, 9.999102e-01, 6.458578e-01, 9.169932e-01, 1.402493e+00, 9.411733e-01, 6.072066e-02, 4.647584e-02, 9.623067e-02, 6.120094e-02, 6.260621e-01, 3.493493e-01, 8.396892e-01, 1.136093e-01, 6.221270e-02, 4.187479e-01,
1.400000e+00	7.721547e-01, 4.742979e-02, 1.522385e+00, 6.997061e-01, 3.092736e-01, 1.119237e+00, 6.822150e-01, 8.317472e-01, 1.186952e+00, 8.152953e-01, 3.598453e-02, 3.035530e-02, 5.416232e-02, 3.168329e-02, 5.705733e-01, 4.132677e-01, 7.523366e-01, 6.737770e-02, 4.029624e-02, 3.781346e-01,
1.600000e+00	7.519500e-01, 2.854567e-02, 1.633460e+00, 6.211890e-01, 2.105354e-01, 1.276396e+00, 4.832197e-01, 7.263180e-01, 1.100704e+00, 9.565270e-01, 1.793251e-02, 1.720676e-02, 3.476993e-02, 1.591662e-02, 6.655075e-01, 4.437461e-01, 6.543840e-01, 4.397188e-02, 2.344961e-02, 3.397328e-01,
1.800000e+00	7.655076e-01, 1.709467e-02, 1.956460e+00, 7.433823e-01, 1.871102e-01, 1.094929e+00, 5.336737e-01, 6.874024e-01, 1.266664e+00, 1.052098e+00, 1.031706e-02, 1.195862e-02, 1.916959e-02, 8.945471e-03, 7.253775e-01, 4.171325e-01, 6.065868e-01, 1.922435e-02, 1.351904e-02, 3.227069e-01,
2.000000e+00	9.601321e-01, 9.178984e-03, 1.908107e+00, 8.872677e-01, 1.500122e-01, 9.449798e-01, 4.994641e-01, 6.687627e-01, 1.086022e+00, 9.850912e-01, 6.315237e-03, 8.137538e-03, 1.122026e-02, 5.423314e-03, 5.940449e-01, 3.748275e-01, 7.081269e-01, 1.343717e-02, 1.028456e-02, 2.827929e-01,
0.000000e+00	9.654296e-01, 1.518903e+00, 1.310634e+00, 6.710230e-01, 2.303055e+00, 5.905557e-01, 7.296411e-01, 1.491490e+00, 1.168596e+00, 8.759765e-01, 3.719058e-02, 7.912098e-01, 3.116143e+00, 1.583112e+00, 2.502573e-01, 2.561577e+00, 1.825759e+00, 1.435571e+00, 8.653416e-01, 2.959344e-01,
2.000000e-01	1.033222e+00, 9.944786e-01, 1.159287e+00, 3.767082e-01, 1.899243e+00, 8.228459e-01, 5.196007e-01, 1.178604e+00, 9.551104e-01, 1.065411e+00, 1.058601e-01, 6.967856e-01, 1.966918e+00, 1.248586e+00, 1.158520e-01, 1.951090e+00, 1.285820e+00, 8.992201e-01, 5.603643e-01, 3.680963e-01,
4.000000e-01	7.785855e-01, 4.614802e-01, 1.249182e+00, 2.216487e-01, 1.462188e+00, 7.770370e-01, 6.701003e-01, 1.069959e+00, 1.044697e+00, 1.109842e+00, 6.147517e-02, 5.426981e-01, 1.036652e+00, 8.268477e-01, 7.423160e-02, 1.286284e+00, 1.047180e+00, 4.820046e-01, 3.039218e-01, 3.161695e-01,
6.000000e-01	8.442079e-01, 2.761735e-01, 1.352942e+00, 1.475535e-01, 1.130739e+00, 9.236482e-01, 5.025267e-01, 8.666280e-01, 1.050240e+00, 8.987015e-01, 3.247938e-02, 5.672598e-01, 6.712687e-01, 5.917700e-01, 1.377940e-01, 9.658871e-01, 1.011422e+00, 3.098582e-01, 2.150138e-01, 4.118966e-01,
8.000000e-01	8.592457e-01, 1.633908e-01, 1.442622e+00, 1.685911e-01, 7.855595e-01, 9.751141e-01, 6.656842e-01, 8.779586e-01, 9.553812e-01, 8.378566e-01, 1.897771e-02, 4.366893e-01, 3.369551e-01, 4.584471e-01, 3.041949e-01, 8.427318e-01, 8.791331e-01, 2.173104e-01, 1.619177e-01, 3.865517e-01,
1.000000e+00	9.256435e-01, 7.717379e-02, 1.597534e+00, 2.916926e-01, 4.981022e-01, 1.067458e+00, 5.243916e-01, 8.454761e-01, 1.220175e+00, 1.105784e+00, 9.671395e-03, 2.449942e-01, 2.265297e-01, 1.919394e-01, 3.572909e-01, 5.429329e-01, 9.159463e-01, 9.842686e-02, 9.136454e-02, 4.117500e-01,
1.200000e+00	7.102361e-01, 4.421911e-02, 1.740954e+00, 5.281889e-01, 3.902496e-01, 1.144654e+00, 5.162946e-01, 6.670855e-01, 8.809018e-01, 8.984638e-01, 6.518440e-03, 1.483832e-01, 9.706934e-02, 1.338852e-01, 5.424449e-01, 5.604641e-01, 9.168818e-01, 5.864701e-02, 5.971770e-02, 5.138384e-01,
1.400000e+00	8.148461e-01, 2.713779e-02, 1.720284e+00, 5.488648e-01, 2.989585e-01, 1.167548e+00, 5.100715e-01, 7.554564e-01, 1.031322e+00, 9.775377e-01, 4.351914e-03, 1.008273e-01, 6.771620e-02, 8.551282e-02, 6.449070e-01, 5.330662e-01, 7.524116e-01, 3.492359e-02, 3.985750e-02, 3.874758e-01,
1.600000e+00	7.574745e-01, 1.137551e-02, 1.652775e+00, 5.739071e-01, 2.078531e-01, 1.314133e+00, 4.791439e-01, 7.656018e-01, 1.102128e+00, 9.898772e-01, 2.366401e-03, 4.566209e-02, 3.448279e-02, 4.377367e-02, 4.835669e-01, 5.693348e-01, 6.789102e-01, 1.983223e-02, 2.801135e-02, 4.416392e-01,
1.800000e+00	1.024298e+00, 7.042019e-03, 1.997016e+00, 8.002043e-01, 1.432620e-01, 1.195132e+00, 4.766707e-01, 7.125562e-01, 1.064747e+00, 1.023153e+00, 1.234365e-03, 2.830420e-02, 1.895480e-02, 1.638121e-02, 7.001170e-01, 4.169221e-01, 6.890598e-01, 1.262627e-02, 1.294990e-02, 3.375561e-01,
2.000000e+00	9.666266e-01, 4.566235e-03, 1.779011e+00, 8.391956e-01, 9.609765e-02, 1.334263e+00, 4.929820e-01, 6.336420e-01, 9.744894e-01, 8.385636e-01, 7.616182e-04, 1.895620e-02, 1.184614e-02, 1.083512e-02, 6.170412e-01, 4.793778e-01, 6.325374e-01, 6.748109e-03, 9.231868e-03, 2.614090e-01,
0.000000e+00	1.095246e+00, 2.036710e+00, 2.039546e+00, 1.956804e+00, 1.109470e+00, 7.275016e-01, 1.638852e+00, 1.523019e+00, 1.743583e+00, 5.695582e-01, 1.541209e+00, 1.317970e+00, 1.094031e+00, 1.502256e+00, 1.787444e+00, 2.875845e+00, 2.528386e+00, 2.950217e+00, 5.559870e-01, 3.264811e-01,
2.000000e-01	9.571140e-01, 1.352467e+00, 1.502863e+00, 1.005313e+00, 9.785070e-01, 4.864040e-01, 1.181188e+00, 1.041016e+00, 1.360052e+00, 6.491112e-01, 1.050933e+00, 1.037831e+00, 1.237214e+00, 1.063517e+00, 8.572485e-01, 1.656353e+00, 1.865890e+00, 1.814484e+00, 3.257077e-01, 2.988575e-01,
4.000000e-01	1.069786e+00, 7.770393e-01, 1.426326e+00, 6.410248e-01, 8.524344e-01, 6.239350e-01, 9.532506e-01, 7.318231e-01, 1.132872e+00, 8.401439e-01, 4.690021e-01, 7.550431e-01, 1.020977e+00, 1.033422e+00, 4.437093e-01, 1.375716e+00, 1.303776e+00, 1.433737e+00, 1.859382e-01, 3.776191e-01,
6.000000e-01	8.684108e-01, 4.192969e-01, 1.498757e+00, 3.774872e-01, 6.407917e-01, 9.423815e-01, 7.395402e-01, 6.002233e-01, 8.260484e-01, 8.363223e-01, 3.025607e-01, 4.768210e-01, 5.744314e-01, 9.744553e-01, 4.508383e-01, 8.258415e-01, 1.153566e+00, 1.191910e+00, 9.768635e-02, 3.998689e-01,
8.000000e-01	1.003023e+00, 2.054468e-01, 1.517244e+00, 5.868569e-01, 6.610230e-01, 8.786057e-01, 5.936325e-01, 5.862392e-01, 6.598016e-01, 8.190379e-01, 1.301680e-01, 2.879991e-01, 3.524887e-01, 1.035662e+00, 4.076877e-01, 8.274997e-01, 8.097827e-01, 6.829824e-01, 7.778081e-02, 4.803658e-01,
1.000000e+00	9.292766e-01, 1.337668e-01, 1.827707e+00, 6.623202e-01, 4.440376e-01, 1.120056e+00, 6.028262e-01, 6.536307e-01, 5.554441e-01, 7.943415e-01, 1.035232e-01, 1.930744e-01, 2.173502e-01, 5.896463e-01, 5.487982e-01, 6.167426e-01, 8.125571e-01, 4.244187e-01, 4.322450e-02, 3.522938e-01,
1.200000e+00	8.709495e-01, 7.446122e-02, 1.847574e+00, 7.264227e-01, 3.040764e-01, 9.684515e-01, 4.580595e-01, 5.656471e-01, 8.173537e-01, 9.297020e-01, 5.670994e-02, 1.132115e-01, 1.326225e-01, 3.521292e-01, 6.336511e-01, 4.916511e-01, 6.847916e-01, 2.797266e-01, 2.864443e-02, 3.294125e-01,
1.400000e+00	8.938076e-01, 4.202522e-02, 2.122871e+00, 7.782298e-01, 2.637369e-01, 1.136487e+00, 4.490338e-01, 6.120994e-01, 6.440064e-01, 1.019780e+00, 2.910000e-02, 6.745856e-02, 6.229645e-02, 1.777205e-01, 5.981435e-01, 5.335511e-01, 7.214873e-01, 1.599006e-01, 1.584959e-02, 3.789343e-01,
1.600000e+00	9.112232e-01, 1.924183e-02, 1.718870e+00, 8.477830e-01, 2.119074e-01, 9.553768e-01, 4.763434e-01, 6.008339e-01, 7.684440e-01, 1.134448e+00, 1.407192e-02, 4.251285e-02, 4.553690e-02, 1.052983e-01, 5.428016e-01, 4.839229e-01, 6.490954e-01, 1.015389e-01, 1.056208e-02, 2.738914e-01,
1.800000e+00	9.444163e-01, 1.334975e-02, 2.069107e+00, 7.120425e-01, 1.609460e-01, 1.338174e+00, 3.906840e-01, 5.194209e-01, 8.410205e-01, 1.061453e+00, 7.795384e-03, 2.591443e-02, 1.715661e-02, 5.210383e-02, 5.775326e-01, 5.110512e-01, 6.675283e-01, 5.975503e-02, 5.976735e-03, 3.056660e-01,
2.000000e+00	8.765005e-01, 6.338815e-03, 1.957074e+00, 6.867733e-01, 1.174660e-01, 1.052398e+00, 4.243531e-01, 5.284679e-01, 7.696077e-01, 1.097741e+00, 4.502090e-03, 1.776298e-02, 1.306903e-02, 3.432099e-02, 6.143925e-01, 5.223972e-01, 7.659232e-01, 3.045019e-02, 3.696610e-03, 2.427129e-01,
0.000000e+00	1.754390e+00, 2.611915e+00, 1.112500e-01, 6.157641e-01, 2.070192e+00, 1.689368e+00, 1.445728e+00, 3.088321e-01, 2.884441e+00, 1.437899e+00, 1.652316e+00, 5.610158e-01, 2.366676e+00, 2.224914e+00, 1.403183e+00, 1.498292e+00, 2.453163e+00, 2.130182e+00, 3.485472e+00, 1.849809e+00,
2.000000e-01	1.358681e+00, 1.923746e+00, 7.998672e-02, 5.377151e-01, 1.863093e+00, 1.079329e+00, 8.381154e-01, 4.445951e-01, 1.727943e+00, 7.329213e-01, 1.382939e+00, 6.012324e-01, 1.749842e+00, 1.814932e+00, 7.972390e-01, 9.922892e-01, 2.364276e+00, 1.198789e+00, 2.206530e+00, 1.648406e+00,
4.000000e-01	8.802795e-01, 9.373244e-01, 8.170826e-02, 2.460393e-01, 1.125717e+00, 8.560895e-01, 8.441185e-01, 3.759074e-01, 1.527225e+00, 5.398679e-01, 1.241099e+00, 5.705492e-01, 1.107370e+00, 1.038401e+00, 6.377545e-01, 8.820256e-01, 1.676857e+00, 6.267771e-01, 1.553485e+00, 9.591018e-01,
6.000000e-01	7.693586e-01, 1.010188e+00, 2.319591e-01, 1.484855e-01, 6.757552e-01, 6.820809e-01, 6.391931e-01, 2.993212e-01, 1.057387e+00, 3.187182e-01, 9.713425e-01, 5.189373e-01, 1.133387e+00, 1.078682e+00, 6.332171e-01, 6.442212e-01, 1.020468e+00, 4.186224e-01, 1.466797e+00, 9.590625e-01,
8.000000e-01	8.297884e-01, 6.513268e-01, 6.044597e-01, 8.378153e-02, 5.867301e-01, 7.094892e-01, 6.114173e-01, 2.080901e-01, 6.557156e-01, 1.956394e-01, 8.710002e-01, 4.418964e-01, 1.397276e+00, 5.713277e-01, 6.073142e-01, 6.012933e-01, 7.465995e-01, 2.288359e-01, 9.246356e-01, 5.378260e-01,
1.000000e+00	1.085496e+00, 3.724482e-01, 8.090112e-01, 9.277214e-02, 4.037976e-01, 6.351850e-01, 4.655069e-01, 1.490026e-01, 3.883711e-01, 2.747458e-01, 6.379660e-01, 3.839772e-01, 1.016106e+00, 3.452389e-01, 6.518642e-01, 6.212827e-01, 5.139150e-01, 1.384945e-01, 6.717223e-01, 6.169966e-01,
1.200000e+00	7.819921e-01, 2.163283e-01, 9.847382e-01, 2.962819e-01, 3.277082e-01, 1.103264e+00, 5.445558e-01, 1.205951e-01, 3.264773e-01, 5.960177e-01, 3.557917e-01, 2.816852e-01, 6.319486e-01, 2.710595e-01, 6.818279e-01, 5.387053e-01, 4.419240e-01, 6.643794e-02, 3.300318e-01, 5.018968e-01,
1.400000e+00	1.028351e+00, 1.106141e-01, 1.401288e+00, 5.017336e-01, 2.081334e-01, 1.121239e+00, 4.391616e-01, 1.079808e-01, 3.075235e-01, 6.512471e-01, 1.768589e-01, 1.906701e-01, 4.408505e-01, 1.271873e-01, 6.745181e-01, 4.829522e-01, 3.704717e-01, 4.480237e-02, 2.631922e-01, 4.800624e-01,
1.600000e+00	7.422892e-01, 6.324538e-02, 1.445810e+00, 6.345950e-01, 1.308500e-01, 1.067228e+00, 3.939934e-01, 1.240739e-01, 3.111607e-01, 8.931864e-01, 1.039463e-01, 9.879339e-02, 2.777246e-01, 7.340399e-02, 6.252804e-01, 5.502872e-01, 2.859958e-01, 2.359749e-02, 1.547527e-01, 3.667143e-01,
1.800000e+00	9.522525e-01, 3.985846e-02, 1.756542e+00, 7.472312e-01, 1.219804e-01, 1.280720e+00, 3.860388e-01, 1.972188e-01, 3.814105e-01, 1.087558e+00, 6.342616e-02, 6.385161e-02, 1.721980e-01, 4.426010e-02, 6.149861e-01, 4.754349e-01, 2.863058e-01, 1.252195e-02, 1.095941e-01, 3.286775e-01,
2.000000e+00	1.173293e+00, 2.240209e-02, 1.675884e+00, 8.138486e-01, 7.035105e-02, 1.189227e+00, 4.476452e-01, 2.669949e-01, 4.359173e-01, 9.737428e-01, 2.742358e-02, 4.307152e-02, 9.870127e-02, 2.696142e-02, 7.006684e-01, 4.977595e-01, 3.853110e-01, 8.134634e-03, 6.781763e-02, 3.887857e-01,
0.000000e+00	1.562249e+00, 1.719941e+00, 7.915112e-02, 3.260480e+00, 1.476252e+00, 2.037889e+00, 2.292281e+00, 1.574882e+00, 2.209525e+00, 4.091395e-01, 1.978201e+00, 4.633961e-01, 3.245783e+00, 2.658237e+00, 2.475862e+00, 4.136222e-01, 2.425549e+00, 1.853811e+00, 1.987776e+00, 1.491443e+00,
2.000000e-01	1.219616e+00, 1.286322e+00, 5.109429e-02, 1.964713e+00, 1.200115e+00, 2.211224e+00, 1.592857e+00, 1.235456e+00, 1.921095e+00, 2.425702e-01, 1.475270e+00, 2.910106e-01, 2.161919e+00, 1.542795e+00, 1.314470e+00, 2.597130e-01, 2.404410e+00, 8.967978e-01, 1.562580e+00, 8.766066e-01,
4.000000e-01	1.169920e+00, 8.605794e-01, 1.593561e-01, 1.217536e+00, 7.394949e-01, 1.508801e+00, 1.110956e+00, 8.963032e-01, 1.090611e+00, 1.388879e-01, 1.060631e+00, 1.485820e-01, 1.343503e+00, 8.383656e-01, 1.636186e+00, 1.581306e-01, 1.419692e+00, 6.330225e-01, 1.017945e+00, 6.391065e-01,
6.000000e-01	8.625492e-01, 6.746694e-01, 5.447590e-01, 8.554393e-01, 6.767687e-01, 1.325560e+00, 9.441096e-01, 7.484626e-01, 6.821590e-01, 1.029727e-01, 6.646092e-01, 1.013164e-01, 1.242345e+00, 5.508400e-01, 1.107192e+00, 1.841822e-01, 1.164771e+00, 3.399942e-01, 7.344448e-01, 3.269027e-01,
8.000000e-01	1.106971e+00, 3.636395e-01, 9.468311e-01, 6.141758e-01, 4.485336e-01, 1.355210e+00, 5.290305e-01, 3.837747e-01, 6.237358e-01, 3.592446e-01, 4.691048e-01, 6.167143e-02, 1.083307e+00, 2.754704e-01, 8.951131e-01, 2.928545e-01, 8.288443e-01, 1.956613e-01, 4.445300e-01, 2.626513e-01,
1.000000e+00	1.094258e+00, 1.965134e-01, 9.774137e-01, 6.839888e-01, 2.916755e-01, 1.373926e+00, 5.326162e-01, 3.457517e-01, 3.661271e-01, 5.611659e-01, 2.497100e-01, 2.281370e-02, 7.268576e-01, 1.539932e-01, 6.067079e-01, 3.524091e-01, 5.500553e-01, 1.113310e-01, 2.754791e-01, 2.378488e-01,
1.200000e+00	1.115797e+00, 1.103326e-01, 1.399649e+00, 5.147649e-01, 2.591072e-01, 1.514068e+00, 4.410709e-01, 2.798856e-01, 2.962315e-01, 6.039454e-01, 1.276832e-01, 1.834656e-02, 4.731856e-01, 9.581165e-02, 4.991059e-01, 4.048217e-01, 4.637096e-01, 7.387769e-02, 1.785119e-01, 2.336315e-01,
1.400000e+00	1.060219e+00, 5.571546e-02, 1.476428e+00, 5.898199e-01, 1.829302e-01, 1.252701e+00, 4.926569e-01, 3.123945e-01, 3.228692e-01, 7.776413e-01, 8.000533e-02, 1.398713e-02, 2.997734e-01, 5.650255e-02, 6.746055e-01, 3.491728e-01, 4.276677e-01, 4.306001e-02, 1.091306e-01, 2.046967e-01,
1.600000e+00	9.085383e-01, 3.320429e-02, 1.737759e+00, 7.425554e-01, 1.186086e-01, 1.309921e+00, 3.333686e-01, 2.700517e-01, 3.699526e-01, 8.353769e-01, 3.673499e-02, 8.032563e-03, 1.478588e-01, 2.773577e-02, 7.091286e-01, 4.004355e-01, 3.730873e-01, 2.398184e-02, 5.856577e-02, 1.797429e-01,
1.800000e+00	1.061038e+00, 2.098723e-02, 1.612988e+00, 7.743820e-01, 9.651974e-02, 1.328039e+00, 3.920382e-01, 3.390669e-01, 4.162753e-01, 9.572669e-01, 3.147900e-02, 4.606616e-03, 1.026740e-01, 1.418100e-02, 6.905706e-01, 4.313103e-01, 4.262827e-01, 1.266638e-02, 4.085431e-02, 2.052468e-01,
2.000000e+00	8.655549e-01, 1.240890e-02, 1.725807e+00, 8.511612e-01, 8.112355e-02, 1.247172e+00, 3.621902e-01, 3.597219e-01, 4.668494e-01, 8.212839e-01, 1.327194e-02, 3.487509e-03, 5.405690e-02, 8.131355e-03, 6.581063e-01, 4.282288e-01, 3.811995e-01, 7.681135e-03, 2.855161e-02, 1.788672e-01,
0.000000e+00	1.893504e+00, 1.595053e+00, 6.037574e-01, 1.144559e+00, 2.402487e+00, 6.793999e-01, 1.531944e+00, 2.081017e+00, 1.312295e+00, 2.433511e+00, 3.257473e+00, 2.065013e+00, 3.039252e-01, 4.829074e-01, 9.905854e-01, 1.812538e+00, 6.473530e-01, 3.124916e+00, 1.918893e-01, 3.583322e-01,
2.000000e-01	9.494969e-01, 1.209037e+00, 4.477518e-01, 5.945570e-01, 1.902517e+00, 4.727756e-01, 8.471284e-01, 1.565322e+00, 1.672595e+00, 1.831381e+00, 1.646462e+00, 1.476536e+00, 2.230049e-01, 7.743519e-01, 5.476013e-01, 1.130794e+00, 1.094447e+00, 2.164847e+00, 5.145006e-01, 4.846959e-01,
4.000000e-01	7.035985e-01, 1.134072e+00, 6.261012e-01, 3.476060e-01, 1.272822e+00, 5.271577e-01, 9.078624e-01, 1.650301e+00, 1.436359e+00, 1.122949e+00, 7.033123e-01, 1.062120e+00, 1.750938e-01, 7.473843e-01, 4.048129e-01, 9.021695e-01, 8.952346e-01, 1.297393e+00, 7.166966e-01, 4.551813e-01,
6.000000e-01	4.541427e-01, 5.802174e-01, 1.050332e+00, 2.218995e-01, 1.286167e+00, 6.668615e-01, 9.153501e-01, 1.455966e+00, 1.548876e+00, 8.372325e-01, 4.758114e-01, 8.793189e-01, 2.116656e-01, 1.023417e+00, 4.531365e-01, 7.084591e-01, 9.505032e-01, 9.723797e-01, 5.855138e-01, 4.654545e-01,
8.000000e-01	4.012785e-01, 3.015540e-01, 1.122904e+00, 1.282035e-01, 8.537121e-01, 7.307524e-01, 7.748033e-01, 1.059274e+00, 1.483605e+00, 9.289115e-01, 3.206910e-01, 4.516051e-01, 9.692655e-02, 1.002817e+00, 5.741065e-01, 5.402994e-01, 8.948703e-01, 7.443732e-01, 3.855000e-01, 3.571169e-01,
1.000000e+00	5.087606e-01, 1.998961e-01, 1.322755e+00, 7.318186e-02, 5.719266e-01, 1.042045e+00, 7.758708e-01, 1.048465e+00, 1.322936e+00, 9.914015e-01, 1.605183e-01, 3.881584e-01, 6.762353e-02, 8.168615e-01, 5.508815e-01, 4.625286e-01, 8.034419e-01, 3.480585e-01, 2.795712e-01, 4.241643e-01,
1.200000e+00	5.928186e-01, 9.737009e-02, 1.426657e+00, 1.241454e-01, 3.659041e-01, 1.102981e+00, 7.016783e-01, 1.010785e+00, 1.641923e+00, 8.320838e-01, 9.112897e-02, 2.539523e-01, 4.294314e-02, 5.140150e-01, 5.169407e-01, 4.845911e-01, 5.628734e-01, 2.067884e-01, 1.742893e-01, 3.509335e-01,
1.400000e+00	6.385007e-01, 5.615726e-02, 1.571286e+00, 3.761728e-01, 2.779896e-01, 8.336390e-01, 8.086147e-01, 7.891613e-01, 1.418816e+00, 8.271998e-01, 5.882305e-02, 1.417228e-01, 2.352579e-02, 2.925723e-01, 5.436585e-01, 5.445201e-01, 7.729326e-01, 1.520407e-01, 9.483947e-02, 4.156346e-01,
1.600000e+00	8.226859e-01, 3.338776e-02, 1.409944e+00, 4.668367e-01, 2.083448e-01, 8.794034e-01, 7.159835e-01, 7.098735e-01, 1.528267e+00, 8.698261e-01, 3.601081e-02, 1.037943e-01, 1.370485e-02, 1.422451e-01, 5.200566e-01, 4.499774e-01, 7.441814e-01, 8.223419e-02, 5.920756e-02, 4.173717e-01,
1.800000e+00	7.763528e-01, 1.742327e-02, 1.482202e+00, 5.811539e-01, 1.378783e-01, 1.125108e+00, 5.208604e-01, 6.525191e-01, 1.368749e+00, 9.930550e-01, 1.663447e-02, 5.697857e-02, 9.886279e-03, 8.578647e-02, 5.846328e-01, 4.976966e-01, 6.016156e-01, 4.971933e-02, 3.334368e-02, 4.277795e-01,
2.000000e+00	9.707176e-01, 1.129397e-02, 1.659719e+00, 6.488230e-01, 1.122357e-01, 1.265944e+00, 6.115847e-01, 6.795251e-01, 1.309583e+00, 9.136974e-01, 7.880536e-03, 3.886302e-02, 5.603572e-03, 5.213875e-02, 6.553754e-01, 4.993871e-01, 5.801451e-01, 2.498335e-02, 2.470950e-02, 4.014162e-01,
0.000000e+00	1.049033e+00, 1.061889e+00, 1.429677e+00, 6.617486e-01, 2.062906e+00, 1.827277e+00, 2.426546e+00, 2.604997e+00, 1.400520e+00, 1.316471e+00, 1.271019e+00, 2.589622e+00, 1.462463e+00, 2.387942e+00, 4.697102e-01, 1.969159e+00, 1.322999e+00, 1.956859e+00, 1.397446e+00, 2.216260e+00,
2.000000e-01	7.245081e-01, 9.136233e-01, 1.034381e+00, 4.687278e-01, 1.234179e+00, 1.501517e+00, 1.427444e+00, 2.015446e+00, 1.411222e+00, 6.348638e-01, 1.526684e+00, 1.706496e+00, 9.477885e-01, 1.748577e+00, 3.067299e-01, 1.008484e+00, 1.107033e+00, 1.761384e+00, 1.203683e+00, 1.153054e+00,
4.000000e-01	5.794421e-01, 8.205743e-01, 9.705607e-01, 3.069548e-01, 1.043351e+00, 1.072289e+00, 1.294724e+00, 2.031416e+00, 1.073393e+00, 4.725250e-01, 1.215542e+00, 9.742631e-01, 1.195306e+00, 1.500278e+00, 3.274083e-01, 8.962591e-01, 7.639436e-01, 1.185908e+00, 1.322685e+00, 9.893717e-01,
6.000000e-01	6.589513e-01, 5.020247e-01, 1.059119e+00, 2.264380e-01, 8.266365e-01, 1.122843e+00, 1.138539e+00, 1.090399e+00, 1.221573e+00, 4.190731e-01, 7.688021e-01, 9.528005e-01, 1.144180e+00, 1.093624e+00, 4.681368e-01, 7.900683e-01, 4.999009e-01, 9.885767e-01, 1.116755e+00, 7.177504e-01,
8.000000e-01	6.770343e-01, 3.243145e-01, 1.016738e+00, 1.184160e-01, 5.016896e-01, 9.158985e-01, 8.888882e-01, 9.537775e-01, 8.114735e-01, 5.265197e-01, 5.240958e-01, 6.270848e-01, 7.340218e-01, 8.847734e-01, 4.334466e-01, 6.487351e-01, 4.776100e-01, 6.149039e-01, 6.354257e-01, 6.252710e-01,
1.000000e+00	7.595272e-01, 2.089136e-01, 1.177235e+00, 2.037103e-01, 3.185455e-01, 9.955947e-01, 8.642301e-01, 7.105410e-01, 6.113843e-01, 7.398987e-01, 2.690674e-01, 4.089602e-01, 4.107036e-01, 7.837543e-01, 5.476564e-01, 5.139815e-01, 3.332325e-01, 3.768855e-01, 4.160305e-01, 4.856435e-01,
1.200000e+00	8.778299e-01, 1.233829e-01, 1.438227e+00, 3.765194e-01, 2.135967e-01, 1.046279e+00, 5.259283e-01, 6.126029e-01, 7.683525e-01, 9.077705e-01, 1.768905e-01, 2.245870e-01, 2.835218e-01, 4.138613e-01, 6.530321e-01, 4.969978e-01, 3.297832e-01, 2.392306e-01, 2.039323e-01, 4.706409e-01,
1.400000e+00	8.776474e-01, 6.205347e-02, 1.795712e+00, 5.894946e-01, 1.448629e-01, 1.075284e+00, 4.849763e-01, 5.895032e-01, 7.355318e-01, 9.081492e-01, 8.269482e-02, 2.008115e-01, 1.695306e-01, 2.649686e-01, 5.486319e-01, 5.686988e-01, 3.026100e-01, 1.378879e-01, 1.791688e-01, 5.413656e-01,
1.600000e+00	9.805228e-01, 3.025701e-02, 1.375496e+00, 6.582254e-01, 1.049347e-01, 1.217098e+00, 3.857317e-01, 3.912237e-01, 6.733254e-01, 8.297366e-01, 5.125297e-02, 8.224906e-02, 9.442536e-02, 1.372221e-01, 4.586510e-01, 3.984556e-01, 2.780297e-01, 7.061231e-02, 9.637108e-02, 4.369188e-01,
1.800000e+00	9.091008e-01, 1.469907e-02, 1.966954e+00, 7.215720e-01, 1.017333e-01, 1.289894e+00, 5.641291e-01, 4.652104e-01, 7.117625e-01, 9.240741e-01, 2.939123e-02, 5.789211e-02, 5.488947e-02, 8.972675e-02, 5.259988e-01, 5.563293e-01, 4.059812e-01, 4.529533e-02, 5.304444e-02, 3.843211e-01,
2.000000e+00	9.893805e-01, 1.024964e-02, 1.469291e+00, 6.650475e-01, 6.751717e-02, 1.500894e+00, 5.605291e-01, 4.517865e-01, 6.648222e-01, 8.932935e-01, 1.598574e-02, 3.951407e-02, 3.742700e-02, 3.630688e-02, 6.376507e-01, 4.226153e-01, 4.156110e-01, 2.508445e-02, 3.489730e-02, 3.064408e-01,
0.000000e+00	1.840810e+00, 2.325512e-02, 1.631478e-02, 1.619964e+00, 1.122918e+00, 4.579886e-01, 1.799120e+00, 1.031003e+00, 8.903485e-01, 2.171903e+00, 8.954276e-01, 6.869214e-01, 2.347783e-01, 1.626849e+00, 2.564292e+00, 5.096574e-01, 2.457681e+00, 2.824073e-01, 2.785729e+00, 7.846082e-01,
2.000000e-01	1.428667e+00, 1.377376e-01, 4.339606e-01, 1.384990e+00, 6.692354e-01, 4.299587e-01, 1.392961e+00, 1.178666e+00, 7.384943e-01, 1.350207e+00, 9.904917e-01, 3.759012e-01, 1.387445e-01, 1.071069e+00, 1.861278e+00, 3.559246e-01, 2.226835e+00, 1.339091e-01, 1.643981e+00, 6.802664e-01,
4.000000e-01	1.079658e+00, 1.823389e-01, 8.697489e-01, 1.004302e+00, 5.189053e-01, 6.226602e-01, 9.136886e-01, 9.080953e-01, 4.413508e-01, 7.779211e-01, 8.982153e-01, 2.104466e-01, 7.763054e-02, 5.635238e-01, 1.390807e+00, 2.699506e-01, 1.762528e+00, 8.597505e-02, 1.224127e+00, 5.484854e-01,
6.000000e-01	8.552296e-01, 1.350962e-01, 1.130384e+00, 8.751396e-01, 3.532622e-01, 7.076964e-01, 5.721365e-01, 7.969303e-01, 3.016905e-01, 7.309817e-01, 7.005114e-01, 1.355094e-01, 6.042483e-02, 2.892747e-01, 1.061847e+00, 2.587827e-01, 1.214924e+00, 4.905869e-02, 7.383764e-01, 4.732983e-01,
8.000000e-01	8.874713e-01, 1.036733e-01, 1.170941e+00, 8.470742e-01, 3.093899e-01, 7.914233e-01, 6.611143e-01, 6.392821e-01, 3.193446e-01, 8.616058e-01, 3.667713e-01, 6.821094e-02, 4.532707e-02, 1.701240e-01, 7.350179e-01, 1.873865e-01, 8.839179e-01, 2.537223e-02, 5.073735e-01, 4.388681e-01,
1.000000e+00	9.656974e-01, 5.854608e-02, 1.516748e+00, 9.407320e-01, 1.608079e-01, 1.013949e+00, 4.748987e-01, 5.180738e-01, 3.270091e-01, 7.617992e-01, 1.818574e-01, 4.493043e-02, 2.784390e-02, 9.072744e-02, 8.867255e-01, 3.129055e-01, 8.789995e-01, 1.490604e-02, 3.025856e-01, 3.869812e-01,
1.200000e+00	1.139116e+00, 2.918408e-02, 1.689006e+00, 9.006351e-01, 1.299820e-01, 9.959561e-01, 4.639312e-01, 4.844421e-01, 3.637009e-01, 1.023427e+00, 1.196256e-01, 2.371564e-02, 1.442917e-02, 5.502590e-02, 7.517765e-01, 3.591110e-01, 7.289799e-01, 8.925534e-03, 1.998858e-01, 4.406929e-01,
1.400000e+00	1.088111e+00, 1.546447e-02, 1.541702e+00, 8.972485e-01, 8.172862e-02, 1.084567e+00, 4.730826e-01, 5.051233e-01, 4.404215e-01, 8.970576e-01, 6.248140e-02, 1.482018e-02, 9.404542e-03, 3.346109e-02, 6.747022e-01, 3.193000e-01, 6.921772e-01, 6.004448e-03, 9.426134e-02, 3.735474e-01,
1.600000e+00	8.648165e-01, 9.184775e-03, 1.650656e+00, 8.959004e-01, 6.989463e-02, 1.082770e+00, 4.131065e-01, 5.868381e-01, 5.233638e-01, 8.819324e-01, 3.794340e-02, 1.059200e-02, 6.015566e-03, 1.720813e-02, 7.298822e-01, 3.822234e-01, 7.247953e-01, 3.491813e-03, 7.250857e-02, 3.638569e-01,
1.800000e+00	9.152169e-01, 5.871727e-03, 1.413178e+00, 7.877271e-01, 6.376699e-02, 1.197626e+00, 3.629992e-01, 5.306785e-01, 6.325302e-01, 1.183633e+00, 1.940600e-02, 4.890143e-03, 4.075441e-03, 1.098783e-02, 5.551112e-01, 4.130153e-01, 5.700052e-01, 1.609227e-03, 4.750251e-02, 2.707021e-01,
2.000000e+00	7.074745e-01, 2.934027e-03, 1.817264e+00, 8.372054e-01, 4.697308e-02, 1.169799e+00, 4.310403e-01, 4.159581e-01, 6.537231e-01, 1.033714e+00, 1.308355e-02, 3.854233e-03, 3.203085e-03, 5.033034e-03, 6.549096e-01, 3.736843e-01, 6.342601e-01, 1.059233e-03, 2.601299e-02, 2.266678e-01,
0.000000e+00	4.838217e-01, 1.950280e+00, 2.860328e+00, 2.888243e+00, 2.641722e+00, 1.591543e+00, 1.354326e+00, 8.422727e-01, 2.750793e+00, 3.345791e+00, 7.250896e-01, 3.108085e-01, 8.988482e-01, 1.632378e+00, 1.705556e-02, 5.285198e-01, 5.394828e-01, 9.569486e-01, 2.298157e+00, 1.236971e+00,
2.000000e-01	3.274725e-01, 1.460458e+00, 2.133508e+00, 1.508104e+00, 1.954249e+00, 1.563891e+00, 1.079887e+00, 9.038729e-01, 1.832828e+00, 1.761632e+00, 9.366041e-01, 2.243412e-01, 5.385500e-01, 8.462616e-01, 3.043121e-01, 3.533230e-01, 7.629065e-01, 4.641089e-01, 1.602055e+00, 6.426262e-01,
4.000000e-01	2.049884e-01, 7.641171e-01, 2.104955e+00, 9.915605e-01, 1.543447e+00, 1.383189e+00, 9.260475e-01, 8.661876e-01, 2.128560e+00, 1.471000e+00, 7.344104e-01, 1.510995e-01, 2.795105e-01, 5.287114e-01, 5.016491e-01, 2.464200e-01, 9.825543e-01, 2.959777e-01, 1.175233e+00, 4.792260e-01,
6.000000e-01	1.447594e-01, 5.075818e-01, 2.309782e+00, 5.849292e-01, 1.070878e+00, 1.541376e+00, 8.713460e-01, 1.100867e+00, 1.707575e+00, 1.146751e+00, 5.404218e-01, 8.452063e-02, 1.522104e-01, 3.213345e-01, 5.423997e-01, 2.956516e-01, 1.202204e+00, 1.303916e-01, 6.345522e-01, 2.919483e-01,
8.000000e-01	2.275595e-01, 2.823134e-01, 2.206706e+00, 2.601003e-01, 7.645403e-01, 1.418442e+00, 8.188641e-01, 1.156145e+00, 1.777225e+00, 1.000517e+00, 2.667806e-01, 5.008892e-02, 1.027973e-01, 1.447116e-01, 4.877855e-01, 4.017977e-01, 1.428286e+00, 1.129307e-01, 3.974550e-01, 3.050045e-01,
1.000000e+00	4.062906e-01, 1.415983e-01, 2.290028e+00, 1.629950e-01, 5.510882e-01, 1.196093e+00, 5.937363e-01, 1.254507e+00, 1.301861e+00, 1.054815e+00, 1.664593e-01, 3.006681e-02, 4.429017e-02, 7.547144e-02, 6.348978e-01, 4.119006e-01, 1.414042e+00, 4.741228e-02, 2.298357e-01, 3.508886e-01,
1.200000e+00	5.419745e-01, 7.517380e-02, 1.928958e+00, 1.359735e-01, 3.799776e-01, 1.465294e+00, 6.357276e-01, 9.447486e-01, 1.404431e+00, 1.091815e+00, 8.623918e-02, 2.771762e-02, 3.022919e-02, 5.312362e-02, 6.773261e-01, 3.768272e-01, 9.990543e-01, 3.166855e-02, 1.209717e-01, 3.774667e-01,
1.400000e+00	7.163153e-01, 4.452506e-02, 1.983122e+00, 3.212456e-01, 2.669907e-01, 1.289379e+00, 5.645024e-01, 9.577500e-01, 1.368883e+00, 1.171774e+00, 4.319270e-02, 2.034116e-02, 1.759420e-02, 2.495491e-02, 6.907693e-01, 3.500100e-01, 1.199070e+00, 1.781605e-02, 1.004174e-01, 4.244225e-01,
1.600000e+00	6.489022e-01, 2.235392e-02, 2.207928e+00, 5.421277e-01, 1.638007e-01, 1.422870e+00, 7.005703e-01, 7.543490e-01, 1.345113e+00, 9.874756e-01, 2.340624e-02, 1.084383e-02, 1.002897e-02, 1.220181e-02, 5.840019e-01, 5.158149e-01, 1.084108e+00, 1.144434e-02, 6.126304e-02, 4.285924e-01,
1.800000e+00	7.891478e-01, 1.506734e-02, 1.926493e+00, 6.122725e-01, 1.421038e-01, 1.482137e+00, 6.621410e-01, 8.126213e-01, 1.517474e+00, 9.542399e-01, 1.431430e-02, 7.026247e-03, 7.238372e-03, 9.456139e-03, 6.253802e-01, 4.619557e-01, 8.642007e-01, 6.043675e-03, 3.892210e-02, 3.790373e-01,
2.000000e+00	8.739865e-01, 7.734562e-03, 2.171962e+00, 6.407188e-01, 1.143650e-01, 1.444066e+00, 5.010424e-01, 7.235169e-01, 1.257075e+00, 1.095888e+00, 8.393180e-03, 4.508240e-03, 3.786455e-03, 4.443577e-03, 5.833569e-01, 4.262902e-01, 9.810254e-01, 3.482049e-03, 1.922869e-02, 3.353721e-01,
0.000000e+00	1.951063e-01, 3.093816e+00, 1.946864e+00, 2.041755e+00, 2.579157e+00, 1.948783e+00, 2.271057e+00, 8.366000e-01, 2.073630e+00, 3.123251e+00, 2.235224e+00, 2.915301e+00, 2.352715e+00, 2.324361e-01, 5.331782e-01, 5.574379e-01, 2.716833e+00, 4.565213e-01, 2.562520e-01, 2.309936e+00,
2.000000e-01	1.217719e-01, 1.956414e+00, 1.462828e+00, 1.566327e+00, 2.332185e+00, 1.672652e+00, 1.486003e+00, 6.553383e-01, 1.770556e+00, 1.645875e+00, 1.035459e+00, 1.751094e+00, 1.292732e+00, 1.098110e-01, 4.782755e-01, 2.849351e-01, 2.830751e+00, 7.837880e-01, 4.782893e-01, 1.774107e+00,
4.000000e-01	8.564296e-02, 1.114010e+00, 1.497745e+00, 7.998316e-01, 1.720006e+00, 1.359165e+00, 1.453488e+00, 9.507744e-01, 1.418320e+00, 1.570448e+00, 6.833041e-01, 1.165920e+00, 6.781358e-01, 8.076440e-02, 5.295489e-01, 2.477389e-01, 2.300734e+00, 3.405269e-01, 5.419763e-01, 9.759911e-01,
6.000000e-01	6.342915e-02, 5.586551e-01, 1.396795e+00, 5.083047e-01, 1.179592e+00, 1.382809e+00, 1.142892e+00, 1.102084e+00, 1.485465e+00, 1.485062e+00, 3.414925e-01, 6.007427e-01, 4.781041e-01, 3.476457e-02, 6.679903e-01, 3.528230e-01, 2.072248e+00, 2.081850e-01, 3.276569e-01, 5.983115e-01,
8.000000e-01	6.127862e-02, 3.934137e-01, 1.646665e+00, 2.470104e-01, 1.040597e+00, 1.414435e+00, 9.827606e-01, 1.284017e+00, 1.630326e+00, 1.055306e+00, 1.745172e-01, 4.284608e-01, 2.134230e-01, 2.226553e-02, 6.153891e-01, 4.265159e-01, 1.822837e+00, 1.084350e-01, 2.163596e-01, 4.173125e-01,
1.000000e+00	1.562040e-01, 1.938540e-01, 1.899255e+00, 1.481148e-01, 6.804693e-01, 1.316231e+00, 7.115734e-01, 1.194037e+00, 1.687380e+00, 1.050487e+00, 1.039315e-01, 2.970809e-01, 1.255501e-01, 1.297822e-02, 6.051108e-01, 4.768681e-01, 1.808405e+00, 6.607966e-02, 1.270197e-01, 4.438277e-01,
1.200000e+00	2.760196e-01, 1.083061e-01, 2.231932e+00, 1.237772e-01, 5.002328e-01, 1.370542e+00, 7.199547e-01, 1.033716e+00, 1.744763e+00, 8.300021e-01, 5.469390e-02, 1.600021e-01, 8.444802e-02, 7.223265e-03, 6.166340e-01, 3.615698e-01, 1.357914e+00, 4.628403e-02, 7.801225e-02, 4.476010e-01,
1.400000e+00	5.876413e-01, 5.952878e-02, 1.652704e+00, 1.458799e-01, 3.988211e-01, 1.539354e+00, 6.282527e-01, 8.854737e-01, 1.494422e+00, 1.097221e+00, 3.550024e-02, 1.230073e-01, 4.595950e-02, 5.268479e-03, 6.461510e-01, 5.041834e-01, 1.048732e+00, 2.176234e-02, 4.380214e-02, 4.287078e-01,
1.600000e+00	6.439817e-01, 3.790198e-02, 1.857023e+00, 4.304029e-01, 2.959172e-01, 1.334492e+00, 6.023114e-01, 8.624676e-01, 1.690032e+00, 1.018752e+00, 1.510630e-02, 6.268218e-02, 2.877661e-02, 3.700425e-03, 6.449079e-01, 4.794333e-01, 9.831721e-01, 1.544211e-02, 2.694758e-02, 3.844855e-01,
1.800000e+00	7.223607e-01, 2.392370e-02, 2.233601e+00, 5.226034e-01, 1.872148e-01, 1.177275e+00, 6.269471e-01, 7.715887e-01, 1.171773e+00, 1.152807e+00, 1.034838e-02, 4.049661e-02, 1.861339e-02, 1.400931e-03, 5.796215e-01, 4.047250e-01, 1.289116e+00, 8.724121e-03, 2.168717e-02, 4.478601e-01,
2.000000e+00	7.351713e-01, 9.708605e-03, 2.143839e+00, 6.180545e-01, 1.550952e-01, 1.226628e+00, 6.294886e-01, 7.268671e-01, 1.612600e+00, 9.818992e-01, 5.526244e-03, 2.550956e-02, 7.583700e-03, 1.073618e-03, 6.465312e-01, 5.097188e-01, 9.077475e-01, 4.814806e-03, 1.060962e-02, 3.490391e-01,
0.000000e+00	1.018496e+00, 2.096767e+00, 1.215853e-01, 2.532251e+00, 1.500896e+00, 8.114837e-01, 3.073563e+00, 1.431495e+00, 8.456970e-01, 2.112061e+00, 3.147919e-01, 4.269837e-01, 2.722665e+00, 1.283798e+00, 2.112017e+00, 2.182471e-01, 7.431240e-01, 1.835150e+00, 1.129733e+00, 2.277923e-01,
2.000000e-01	1.037686e+00, 8.594161e-01, 1.326363e-01, 1.673317e+00, 1.304889e+00, 9.370142e-01, 1.511128e+00, 1.564259e+00, 1.113732e+00, 1.138981e+00, 4.805526e-01, 2.279725e-01, 1.296378e+00, 1.052007e+00, 1.691181e+00, 1.375189e-01, 1.186280e+00, 1.521745e+00, 1.055449e+00, 1.473513e-01,
4.000000e-01	9.783213e-01, 5.535835e-01, 5.537979e-01, 8.636359e-01, 9.703934e-01, 9.740841e-01, 1.634601e+00, 1.515270e+00, 1.291361e+00, 1.188323e+00, 2.949883e-01, 1.867068e-01, 7.808647e-01, 7.570804e-01, 1.338808e+00, 1.435324e-01, 1.327220e+00, 8.812210e-01, 7.527069e-01, 1.461413e-01,
6.000000e-01	1.022153e+00, 3.322256e-01, 8.066971e-01, 6.740015e-01, 6.787058e-01, 1.082216e+00, 1.054888e+00, 1.056178e+00, 9.472367e-01, 9.327390e-01, 1.491246e-01, 1.042050e-01, 4.173861e-01, 4.942248e-01, 1.001390e+00, 2.124181e-01, 9.412413e-01, 3.912650e-01, 4.436530e-01, 2.266462e-01,
8.000000e-01	9.462387e-01, 1.637714e-01, 8.951238e-01, 7.070802e-01, 4.718885e-01, 1.232844e+00, 8.772019e-01, 1.188239e+00, 8.458587e-01, 1.003672e+00, 9.096623e-02, 5.194248e-02, 2.483482e-01, 2.715671e-01, 8.976630e-01, 3.322719e-01, 1.073414e+00, 2.802028e-01, 2.861407e-01, 2.979490e-01,
1.000000e+00	8.911266e-01, 1.088814e-01, 1.254081e+00, 6.759906e-01, 3.216946e-01, 1.135062e+00, 6.653556e-01, 9.645210e-01, 1.098349e+00, 1.111554e+00, 6.423808e-02, 3.803399e-02, 1.274696e-01, 1.455461e-01, 5.853434e-01, 3.699313e-01, 1.147473e+00, 1.590413e-01, 1.575333e-01, 3.495688e-01,
1.200000e+00	8.744200e-01, 6.787835e-02, 1.400774e+00, 7.875682e-01, 2.626476e-01, 1.048097e+00, 6.177337e-01, 8.889881e-01, 1.031057e+00, 9.716918e-01, 3.478488e-02, 1.799260e-02, 8.525739e-02, 6.908295e-02, 5.535102e-01, 4.709223e-01, 8.622181e-01, 9.556493e-02, 9.949180e-02, 2.590207e-01,
1.400000e+00	8.831808e-01, 3.363695e-02, 1.300620e+00, 6.372133e-01, 1.650920e-01, 1.061409e+00, 4.251927e-01, 7.967913e-01, 9.725174e-01, 7.996990e-01, 2.176609e-02, 1.345027e-02, 4.682329e-02, 4.164008e-02, 6.746582e-01, 3.833294e-01, 9.385123e-01, 5.566391e-02, 7.394978e-02, 2.836885e-01,
1.600000e+00	7.551029e-01, 1.791448e-02, 1.719848e+00, 7.799545e-01, 1.458158e-01, 1.076434e+00, 5.224177e-01, 7.444740e-01, 9.954996e-01, 7.267168e-01, 1.141011e-02, 8.207469e-03, 2.798841e-02, 2.216424e-02, 6.256495e-01, 4.497497e-01, 6.859720e-01, 3.312635e-02, 4.112328e-02, 2.798884e-01,
1.800000e+00	1.037996e+00, 1.123772e-02, 2.034709e+00, 6.633473e-01, 1.069727e-01, 1.093821e+00, 5.095820e-01, 7.454007e-01, 8.472916e-01, 9.377862e-01, 5.650989e-03, 4.903191e-03, 1.670289e-02, 1.414697e-02, 6.749352e-01, 4.348412e-01, 6.964508e-01, 1.852956e-02, 2.279783e-02, 2.215589e-01,
2.000000e+00	7.728794e-01, 5.644271e-03, 1.901438e+00, 8.656356e-01, 7.950580e-02, 1.198607e+00, 4.960872e-01, 6.534637e-01, 8.560523e-01, 1.026950e+00, 3.462448e-03, 2.589260e-03, 9.251461e-03, 6.332976e-03, 6.664730e-01, 4.672197e-01, 8.167491e-01, 1.183723e-02, 1.730165e-02, 2.155394e-01,
0.000000e+00	1.044171e-01, 9.532263e-01, 5.653573e-01, 3.139234e+00, 2.541514e+00, 2.288234e+00, 6.915635e-01, 1.509487e+00, 1.181071e+00, 3.402714e-01, 1.730386e+00, 1.926878e+00, 1.544058e+00, 2.512101e+00, 7.122320e-01, 3.648795e+00, 4.732459e-01, 4.906592e-01, 3.061105e+00, 1.354347e+00,
2.000000e-01	7.524255e-02, 9.462612e-01, 4.487870e-01, 1.944742e+00, 1.907533e+00, 2.037130e+00, 7.347951e-01, 1.212711e+00, 1.556123e+00, 2.224725e-01, 1.043234e+00, 9.037436e-01, 1.440744e+00, 1.103611e+00, 5.650641e-01, 1.971970e+00, 3.188792e-01, 3.557047e-01, 2.050248e+00, 7.716649e-01,
4.000000e-01	1.328101e-01, 6.633011e-01, 5.427607e-01, 9.300100e-01, 1.356772e+00, 1.415698e+00, 5.158691e-01, 8.178523e-01, 1.229760e+00, 1.458390e-01, 1.071176e+00, 5.642603e-01, 1.097951e+00, 7.298221e-01, 3.631669e-01, 9.595834e-01, 2.568840e-01, 1.864843e-01, 1.572495e+00, 4.641564e-01,
6.000000e-01	4.294939e-01, 4.962421e-01, 8.370049e-01, 5.349814e-01, 9.156369e-01, 1.347145e+00, 6.596041e-01, 6.133951e-01, 1.222243e+00, 1.797655e-01, 8.991715e-01, 4.256707e-01, 1.309568e+00, 3.997250e-01, 3.539603e-01, 9.063666e-01, 1.896627e-01, 9.911140e-02, 1.067128e+00, 3.707308e-01,
8.000000e-01	5.927473e-01, 3.983603e-01, 1.144688e+00, 3.855816e-01, 6.139032e-01, 1.401053e+00, 7.129485e-01, 5.473397e-01, 7.878874e-01, 4.883962e-01, 6.308264e-01, 2.176905e-01, 1.103048e+00, 1.973775e-01, 4.450825e-01, 7.226476e-01, 1.457672e-01, 6.004315e-02, 6.472976e-01, 3.515371e-01,
1.000000e+00	5.698993e-01, 1.750437e-01, 1.310939e+00, 2.281620e-01, 4.048223e-01, 1.205904e+00, 5.975601e-01, 4.001286e-01, 8.466044e-01, 5.937148e-01, 3.136719e-01, 2.002063e-01, 6.790976e-01, 1.487803e-01, 5.602254e-01, 6.128002e-01, 1.146020e-01, 3.038686e-02, 4.156954e-01, 3.748046e-01,
1.200000e+00	8.268623e-01, 1.191245e-01, 1.498186e+00, 2.887907e-01, 2.940678e-01, 1.225219e+00, 5.270917e-01, 3.541900e-01, 7.594488e-01, 8.412099e-01, 1.967428e-01, 1.227710e-01, 3.519009e-01, 8.511546e-02, 6.263225e-01, 5.866710e-01, 1.212300e-01, 1.943386e-02, 2.720779e-01, 4.759848e-01,
1.400000e+00	7.347966e-01, 5.497100e-02, 1.759968e+00, 5.059840e-01, 2.453449e-01, 1.208510e+00, 5.016128e-01, 2.857203e-01, 8.689782e-01, 8.349212e-01, 1.020184e-01, 8.530684e-02, 2.193479e-01, 4.027987e-02, 6.054562e-01, 5.346604e-01, 1.536469e-01, 1.206516e-02, 1.475214e-01, 4.063380e-01,
1.600000e+00	7.637811e-01, 3.932385e-02, 1.651442e+00, 5.924077e-01, 1.833326e-01, 1.243321e+00, 5.844758e-01, 2.649714e-01, 8.453093e-01, 9.522421e-01, 5.149293e-02, 4.308487e-02, 1.277062e-01, 2.557556e-02, 5.746195e-01, 4.534621e-01, 1.983122e-01, 5.953282e-03, 9.155457e-02, 4.657588e-01,
1.800000e+00	9.757229e-01, 2.069472e-02, 1.889996e+00, 7.142409e-01, 1.236232e-01, 1.486953e+00, 5.070324e-01, 3.705983e-01, 1.007534e+00, 9.351119e-01, 3.502947e-02, 3.024260e-02, 6.664391e-02, 1.501161e-02, 7.016238e-01, 4.000205e-01, 2.910791e-01, 3.775506e-03, 5.322933e-02, 3.582789e-01,
2.000000e+00	8.750798e-01, 1.032263e-02, 1.961966e+00, 7.094971e-01, 7.956573e-02, 1.271266e+00, 5.107047e-01, 4.098913e-01, 8.533005e-01, 8.094503e-01, 1.839778e-02, 1.950942e-02, 4.927653e-02, 7.740414e-03, 6.845265e-01, 4.218388e-01, 3.598487e-01, 2.277001e-03, 3.440657e-02, 2.475964e-01,
0.000000e+00	2.354175e+00, 9.855262e-01, 2.238938e+00, 1.037159e+00, 9.909143e-01, 4.525601e-01, 1.368784e+00, 6.542133e-01, 1.296310e+00, 1.900439e+00, 2.835893e+00, 1.901069e+00, 7.895875e-01, 6.177862e-01, 1.820628e+00, 1.822425e-01, 1.709569e+00, 2.135166e+00, 2.331053e+00, 1.461717e+00,
2.000000e-01	1.789417e+00, 9.754999e-01, 2.573569e+00, 9.254408e-01, 7.480280e-01, 3.311751e-01, 8.790320e-01, 9.809894e-01, 9.931392e-01, 1.204467e+00, 2.038955e+00, 1.024002e+00, 4.242078e-01, 8.424959e-01, 1.371090e+00, 2.081352e-01, 1.678511e+00, 1.171624e+00, 1.696079e+00, 1.174477e+00,
4.000000e-01	1.145856e+00, 8.223623e-01, 2.761428e+00, 8.670846e-01, 4.677098e-01, 3.014919e-01, 6.139825e-01, 8.481562e-01, 7.246525e-01, 8.791912e-01, 1.547276e+00, 7.308691e-01, 2.956891e-01, 8.331842e-01, 1.247497e+00, 2.316192e-01, 1.349941e+00, 6.724849e-01, 8.970674e-01, 7.844904e-01,
6.000000e-01	1.077669e+00, 6.962105e-01, 2.693799e+00, 8.255303e-01, 4.510076e-01, 3.725919e-01, 5.382597e-01, 1.009968e+00, 8.565513e-01, 1.194778e+00, 8.792724e-01, 3.220187e-01, 1.730411e-01, 7.175565e-01, 8.670696e-01, 2.751319e-01, 1.430558e+00, 3.804653e-01, 6.383071e-01, 6.795671e-01,
8.000000e-01	8.060617e-01, 4.103473e-01, 2.064674e+00, 6.366948e-01, 3.908173e-01, 5.967854e-01, 4.897283e-01, 8.399740e-01, 7.838908e-01, 1.004212e+00, 4.419498e-01, 2.652665e-01, 1.101391e-01, 4.050059e-01, 7.462587e-01, 3.302904e-01, 1.451656e+00, 2.168909e-01, 3.170852e-01, 5.786216e-01,
1.000000e+00	9.543362e-01, 1.520123e-01, 2.143834e+00, 7.341465e-01, 2.756746e-01, 7.614905e-01, 4.582341e-01, 9.053358e-01, 1.005598e+00, 1.199162e+00, 2.254721e-01, 1.495327e-01, 6.084660e-02, 2.564366e-01, 7.033447e-01, 3.359661e-01, 1.098168e+00, 1.216220e-01, 1.871697e-01, 4.884864e-01,
1.200000e+00	8.839330e-01, 9.656960e-02, 1.829373e+00, 7.473677e-01, 1.896501e-01, 7.916652e-01, 3.893999e-01, 7.678600e-01, 8.921190e-01, 1.052405e+00, 1.498272e-01, 7.872987e-02, 4.064869e-02, 1.265909e-01, 7.670086e-01, 3.398736e-01, 1.117492e+00, 6.512392e-02, 1.480795e-01, 4.303583e-01,
1.400000e+00	9.341260e-01, 5.618446e-02, 1.978144e+00, 8.297649e-01, 1.829249e-01, 1.064628e+00, 3.675194e-01, 8.211671e-01, 8.810851e-01, 7.558200e-01, 8.438193e-02, 4.719678e-02, 2.301271e-02, 7.570187e-02, 5.309116e-01, 4.700986e-01, 1.030461e+00, 4.015117e-02, 8.050623e-02, 3.899609e-01,
1.600000e+00	1.032035e+00, 3.632354e-02, 2.227041e+00, 5.855899e-01, 1.137634e-01, 8.236981e-01, 4.417159e-01, 7.848898e-01, 1.069879e+00, 9.518980e-01, 5.063253e-02, 2.455896e-02, 1.202711e-02, 4.895706e-02, 6.249334e-01, 3.945763e-01, 6.772742e-01, 2.293476e-02, 5.394285e-02, 4.346351e-01,
1.800000e+00	1.122358e+00, 1.850042e-02, 1.842138e+00, 7.397307e-01, 9.571907e-02, 1.117552e+00, 3.834422e-01, 6.846195e-01, 9.094137e-01, 1.128914e+00, 2.223178e-02, 1.997624e-02, 7.713395e-03, 2.523174e-02, 7.280048e-01, 3.425742e-01, 9.045577e-01, 1.159996e-02, 3.165522e-02, 4.173841e-01,
2.000000e+00	9.982636e-01, 1.196149e-02, 2.043580e+00, 7.314537e-01, 7.957081e-02, 1.209956e+00, 3.513026e-01, 6.575219e-01, 6.697246e-01, 8.026143e-01, 1.339817e-02, 1.097912e-02, 5.388616e-03, 1.171594e-02, 6.096550e-01, 4.080254e-01, 6.532535e-01, 7.719118e-03, 1.967412e-02, 3.876165e-01,
0.000000e+00	2.622176e+00, 2.553900e-01, 6.801770e-01, 2.818439e+00, 1.921445e+00, 2.281385e+00, 1.677972e+00, 6.225612e-01, 1.868985e+00, 2.799980e+00, 1.300001e+00, 9.540121e-02, 6.381639e-02, 2.205842e+00, 3.133751e-01, 2.239506e+00, 8.153322e-01, 3.091826e+00, 4.424356e-01, 5.985148e-01,
2.000000e-01	1.425369e+00, 3.876605e-01, 8.141533e-01, 1.666731e+00, 1.721517e+00, 2.535899e+00, 9.890721e-01, 9.470648e-01, 1.882684e+00, 1.872797e+00, 8.089917e-01, 4.149993e-02, 3.636268e-02, 1.211409e+00, 1.657585e-01, 1.406936e+00, 1.076777e+00, 2.089786e+00, 2.134236e-01, 4.280991e-01,
4.000000e-01	9.359059e-01, 2.275929e-01, 1.195747e+00, 1.101339e+00, 7.621015e-01, 1.491774e+00, 7.523940e-01, 1.003853e+00, 1.584419e+00, 1.445318e+00, 4.296843e-01, 3.221254e-02, 2.173659e-02, 6.909679e-01, 2.204162e-01, 8.530612e-01, 1.229368e+00, 1.223878e+00, 1.625909e-01, 2.376982e-01,
6.000000e-01	9.711816e-01, 9.756806e-02, 1.388843e+00, 8.208093e-01, 7.187638e-01, 1.857216e+00, 6.858475e-01, 9.517778e-01, 1.158606e+00, 1.010378e+00, 2.738604e-01, 2.034045e-02, 1.310855e-02, 4.012097e-01, 3.959337e-01, 6.050902e-01, 1.375685e+00, 7.709744e-01, 8.947672e-02, 1.386587e-01,
8.000000e-01	8.438041e-01, 6.757826e-02, 1.752307e+00, 5.315616e-01, 4.687653e-01, 1.472753e+00, 5.069240e-01, 1.115898e+00, 1.541056e+00, 1.109006e+00, 1.382614e-01, 1.040622e-02, 7.703372e-03, 2.314913e-01, 5.062031e-01, 5.625007e-01, 1.152548e+00, 3.143091e-01, 6.041617e-02, 9.589603e-02,
1.000000e+00	9.155796e-01, 4.231867e-02, 1.458228e+00, 5.050157e-01, 2.602304e-01, 1.587294e+00, 6.035841e-01, 8.675405e-01, 1.434952e+00, 1.351201e+00, 9.755659e-02, 7.742585e-03, 5.119972e-03, 1.045527e-01, 5.675582e-01, 4.796426e-01, 1.364993e+00, 2.063345e-01, 3.854977e-02, 9.022532e-02,
1.200000e+00	8.491706e-01, 2.577000e-02, 1.598021e+00, 4.298495e-01, 2.468911e-01, 1.308620e+00, 5.240797e-01, 9.316317e-01, 1.390554e+00, 1.136438e+00, 3.365306e-02, 4.562575e-03, 3.124276e-03, 7.277541e-02, 6.441406e-01, 4.714623e-01, 9.668529e-01, 1.247488e-01, 2.308953e-02, 1.083105e-01,
1.400000e+00	8.123231e-01, 1.152580e-02, 1.840933e+00, 5.899887e-01, 1.857205e-01, 1.170557e+00, 4.908681e-01, 8.698338e-01, 1.147242e+00, 1.142196e+00, 2.535930e-02, 3.134353e-03, 2.250815e-03, 4.001152e-02, 5.817904e-01, 4.421811e-01, 9.599381e-01, 8.358322e-02, 1.353281e-02, 1.462157e-01,
1.600000e+00	8.486660e-01, 6.042892e-03, 1.835242e+00, 6.779107e-01, 1.484829e-01, 1.380441e+00, 4.820974e-01, 6.607607e-01, 1.103774e+00, 8.883085e-01, 1.383877e-02, 1.739477e-03, 1.662070e-03, 2.303827e-02, 5.977542e-01, 3.778991e-01, 9.156361e-01, 3.408432e-02, 8.320408e-03, 1.289999e-01,
1.800000e+00	8.793090e-01, 3.983352e-03, 1.527045e+00, 7.029318e-01, 1.153112e-01, 1.255749e+00, 4.291114e-01, 7.314590e-01, 1.137184e+00, 8.288239e-01, 5.696296e-03, 9.003141e-04, 1.677943e-03, 9.800345e-03, 6.908798e-01, 4.786094e-01, 8.241256e-01, 2.063560e-02, 4.664759e-03, 1.316370e-01,
2.000000e+00	8.714087e-01, 2.371213e-03, 1.758591e+00, 7.570995e-01, 1.132336e-01, 1.200286e+00, 3.950155e-01, 6.675120e-01, 8.381234e-01, 1.055448e+00, 3.976087e-03, 6.164674e-04, 1.324216e-03, 5.503109e-03, 6.057590e-01, 4.527025e-01, 8.668700e-01, 1.612571e-02, 3.447217e-03, 1.336290e-01,
0.000000e+00	2.244870e+00, 1.479051e+00, 1.510710e+00, 2.013189e+00, 4.364066e-01, 9.934239e-01, 1.726535e+00, 3.042903e-01, 3.117048e+00, 1.551404e+00, 1.697468e+00, 2.330742e+00, 1.184923e-01, 5.049248e-01, 1.498145e+00, 2.247532e-01, 7.346854e-01, 2.701772e+00, 2.909180e+00, 5.162901e-01,
2.000000e-01	1.502489e+00, 1.000078e+00, 1.564595e+00, 1.010335e+00, 2.845720e-01, 7.056028e-01, 1.261406e+00, 5.046956e-01, 1.899074e+00, 8.958302e-01, 1.142995e+00, 1.514407e+00, 3.163147e-01, 7.129003e-01, 1.221823e+00, 1.296062e-01, 8.058415e-01, 1.394874e+00, 2.206426e+00, 3.212901e-01,
4.000000e-01	1.581367e+00, 7.190313e-01, 1.563977e+00, 4.551775e-01, 2.080350e-01, 5.769379e-01, 9.356868e-01, 4.997877e-01, 1.356515e+00, 8.592786e-01, 1.092798e+00, 9.945905e-01, 4.175202e-01, 8.195721e-01, 9.763209e-01, 2.054568e-01, 8.176331e-01, 8.528414e-01, 1.188363e+00, 3.892749e-01,
6.000000e-01	1.208512e+00, 5.989898e-01, 1.462433e+00, 4.118150e-01, 1.698659e-01, 7.137448e-01, 6.010520e-01, 5.558390e-01, 7.833345e-01, 7.978287e-01, 7.729509e-01, 7.171775e-01, 4.168237e-01, 8.924137e-01, 6.157135e-01, 3.294213e-01, 6.746085e-01, 5.323611e-01, 7.447796e-01, 3.782746e-01,
8.000000e-01	1.089146e+00, 4.527890e-01, 1.763815e+00, 5.499741e-01, 1.342578e-01, 7.912675e-01, 4.272718e-01, 4.501990e-01, 6.474384e-01, 9.468089e-01, 5.139498e-01, 3.355134e-01, 3.314225e-01, 5.547930e-01, 7.080909e-01, 3.380568e-01, 7.169044e-01, 2.371548e-01, 5.522932e-01, 3.870392e-01,
1.000000e+00	9.374367e-01, 1.685427e-01, 1.899983e+00, 5.710281e-01, 1.022989e-01, 8.997142e-01, 3.471848e-01, 5.478677e-01, 5.290585e-01, 8.387053e-01, 2.819076e-01, 1.606714e-01, 1.269568e-01, 3.449201e-01, 6.891510e-01, 4.148111e-01, 6.008959e-01, 2.106822e-01, 3.262259e-01, 4.475632e-01,
1.200000e+00	9.637806e-01, 1.433429e-01, 1.771651e+00, 6.616460e-01, 9.047086e-02, 9.317288e-01, 2.883576e-01, 5.268820e-01, 4.054200e-01, 9.584406e-01, 1.618174e-01, 1.357153e-01, 9.596431e-02, 1.461330e-01, 7.996159e-01, 4.660922e-01, 5.081908e-01, 1.209598e-01, 2.298419e-01, 4.256256e-01,
1.400000e+00	9.823954e-01, 7.651718e-02, 1.772308e+00, 7.529947e-01, 7.435226e-02, 9.990188e-01, 2.887374e-01, 5.887482e-01, 5.336235e-01, 9.268423e-01, 9.167874e-02, 7.498520e-02, 5.466253e-02, 9.437575e-02, 6.600684e-01, 4.552590e-01, 6.322902e-01, 5.078435e-02, 1.115333e-01, 4.329871e-01,
1.600000e+00	9.573487e-01, 4.391954e-02, 2.114195e+00, 7.793130e-01, 5.060597e-02, 1.107068e+00, 2.727879e-01, 4.233699e-01, 4.885176e-01, 1.015131e+00, 4.415499e-02, 4.582267e-02, 2.980455e-02, 6.141582e-02, 5.634749e-01, 4.510590e-01, 6.913622e-01, 3.078167e-02, 8.286589e-02, 4.014404e-01,
1.800000e+00	1.077381e+00, 2.124367e-02, 2.119922e+00, 7.347694e-01, 4.229672e-02, 1.396196e+00, 2.890098e-01, 5.512854e-01, 5.857576e-01, 7.467898e-01, 2.970698e-02, 3.518119e-02, 1.475429e-02, 2.773954e-02, 6.028087e-01, 4.401859e-01, 6.013613e-01, 2.167052e-02, 4.731498e-02, 3.400864e-01,
2.000000e+00	8.993057e-01, 1.281771e-02, 2.490206e+00, 7.646074e-01, 4.473758e-02, 1.084352e+00, 3.431716e-01, 5.889501e-01, 6.353886e-01, 9.509765e-01, 1.722560e-02, 1.386892e-02, 1.132977e-02, 1.411759e-02, 7.136294e-01, 4.024760e-01, 6.625094e-01, 1.108463e-02, 3.083663e-02, 4.038728e-01,
0.000000e+00	2.208143e+00, 2.128729e+00, 1.645261e+00, 2.545915e+00, 1.234701e+00, 5.121478e-02, 7.790434e-02, 2.035157e+00, 1.250122e+00, 3.174099e+00, 9.280539e-02, 1.225222e+00, 1.921169e+00, 8.721997e-02, 2.154265e+00, 1.870666e+00, 3.194731e+00, 1.287418e+00, 2.654728e+00, 8.133173e-01,
2.000000e-01	1.675838e+00, 1.369915e+00, 1.413211e+00, 1.175109e+00, 1.157785e+00, 3.227037e-01, 5.255087e-02, 2.258330e+00, 1.400792e+00, 2.052186e+00, 4.923846e-01, 8.929046e-01, 1.031140e+00, 1.561147e-01, 1.337672e+00, 1.261008e+00, 2.332902e+00, 6.236149e-01, 1.794307e+00, 5.995211e-01,
4.000000e-01	1.389445e+00, 7.676152e-01, 1.654312e+00, 7.887852e-01, 8.366473e-01, 5.167330e-01, 3.322092e-02, 1.744859e+00, 1.338633e+00, 1.903573e+00, 5.778091e-01, 6.996347e-01, 7.469089e-01, 1.498220e-01, 1.052580e+00, 8.752630e-01, 2.280414e+00, 3.880726e-01, 1.119665e+00, 5.418853e-01,
6.000000e-01	1.012702e+00, 4.431126e-01, 1.964112e+00, 7.780964e-01, 5.364786e-01, 7.428750e-01, 5.041091e-02, 1.835490e+00, 1.306733e+00, 1.202610e+00, 3.576727e-01, 4.579235e-01, 3.704142e-01, 8.309387e-02, 6.355988e-01, 6.343293e-01, 1.952032e+00, 2.451414e-01, 5.178475e-01, 5.519608e-01,
8.000000e-01	9.416971e-01, 2.568834e-01, 2.013381e+00, 7.857521e-01, 4.359463e-01, 9.446828e-01, 9.187600e-02, 1.296962e+00, 1.254036e+00, 1.394597e+00, 2.179030e-01, 3.030519e-01, 1.507819e-01, 5.755634e-02, 8.129606e-01, 5.527658e-01, 1.664741e+00, 1.178257e-01, 3.152036e-01, 4.953829e-01,
1.000000e+00	9.972396e-01, 1.392477e-01, 1.804391e+00, 7.108454e-01, 2.845064e-01, 9.440567e-01, 1.336885e-01, 1.229052e+00, 1.057444e+00, 1.256326e+00, 1.124926e-01, 1.836247e-01, 1.151267e-01, 3.605993e-02, 6.124393e-01, 4.662787e-01, 1.538624e+00, 5.517945e-02, 2.776956e-01, 2.891633e-01,
1.200000e+00	1.017436e+00, 8.834062e-02, 1.974577e+00, 7.107885e-01, 2.604421e-01, 1.014969e+00, 2.121579e-01, 1.361734e+00, 1.075462e+00, 1.045728e+00, 6.808724e-02, 8.439836e-02, 6.259928e-02, 1.696578e-02, 6.425147e-01, 3.693999e-01, 1.374969e+00, 3.694937e-02, 1.511108e-01, 4.683579e-01,
1.400000e+00	9.329096e-01, 4.723668e-02, 1.914766e+00, 7.985447e-01, 1.574981e-01, 1.106404e+00, 2.330044e-01, 1.178542e+00, 1.004425e+00, 1.027807e+00, 3.540177e-02, 6.325176e-02, 3.240217e-02, 9.842784e-03, 5.716398e-01, 4.536862e-01, 1.372562e+00, 2.192645e-02, 1.002784e-01, 4.312957e-01,
1.600000e+00	1.064356e+00, 1.966778e-02, 1.682971e+00, 7.046885e-01, 1.152314e-01, 1.209549e+00, 2.913703e-01, 1.105664e+00, 1.096698e+00, 1.101821e+00, 2.000131e-02, 3.174010e-02, 2.368003e-02, 4.936376e-03, 5.851299e-01, 5.051865e-01, 1.265331e+00, 1.491827e-02, 5.995550e-02, 3.378619e-01,
1.800000e+00	8.911562e-01, 1.585437e-02, 1.957649e+00, 9.903184e-01, 1.131723e-01, 1.087721e+00, 3.197442e-01, 1.020206e+00, 9.205365e-01, 9.799770e-01, 1.238602e-02, 2.054700e-02, 1.315142e-02, 3.386606e-03, 5.675373e-01, 4.636273e-01, 1.212259e+00, 9.374813e-03, 2.792987e-02, 3.513375e-01,
2.000000e+00	1.102727e+00, 8.679358e-03, 2.194433e+00, 9.316693e-01, 8.643905e-02, 1.195780e+00, 3.092318e-01, 7.570554e-01, 1.005419e+00, 9.549929e-01, 7.747825e-03, 1.226993e-02, 8.014043e-03, 1.751312e-03, 6.337284e-01, 4.340599e-01, 8.886918e-01, 5.261512e-03, 2.292835e-02, 3.119802e-01,
0.000000e+00	6.235020e-01, 3.078294e+00, 2.647862e+00, 2.826036e+00, 1.724052e+00, 8.574672e-01, 1.209014e+00, 2.310079e+00, 2.718426e+00, 6.469532e-01, 1.631506e+00, 1.476397e+00, 3.013029e+00, 2.145281e+00, 2.297670e+00, 1.751034e-01, 1.532551e-01, 3.078163e+00, 1.073288e+00, 1.044892e+00,
2.000000e-01	7.712710e-01, 1.984431e+00, 1.811969e+00, 1.142924e+00, 1.371820e+00, 7.160517e-01, 9.016506e-01, 1.762070e+00, 2.126731e+00, 8.226692e-01, 1.182513e+00, 6.899523e-01, 2.303958e+00, 1.435465e+00, 1.682617e+00, 8.763995e-02, 1.351193e-01, 1.843210e+00, 9.129127e-01, 6.599935e-01,
4.000000e-01	8.346440e-01, 1.091655e+00, 1.502231e+00, 9.453151e-01, 9.043676e-01, 7.789528e-01, 7.849362e-01, 1.337782e+00, 1.609377e+00, 8.435737e-01, 5.457839e-01, 3.847383e-01, 1.724189e+00, 1.331670e+00, 1.157441e+00, 1.238630e-01, 1.682545e-01, 9.429762e-01, 4.674240e-01, 5.686227e-01,
6.000000e-01	8.759709e-01, 6.015677e-01, 1.343120e+00, 6.205663e-01, 1.125590e+00, 9.708642e-01, 7.702135e-01, 1.060048e+00, 1.233257e+00, 7.282817e-01, 3.127123e-01, 2.726540e-01, 1.210721e+00, 9.109526e-01, 9.167670e-01, 2.739572e-01, 1.897501e-01, 5.367905e-01, 3.026533e-01, 4.816263e-01,
8.000000e-01	6.982044e-01, 3.609582e-01, 1.753988e+00, 4.837478e-01, 9.092350e-01, 1.035641e+00, 6.488293e-01, 7.933874e-01, 1.249424e+00, 1.053312e+00, 2.034407e-01, 1.861095e-01, 6.180729e-01, 6.197308e-01, 8.374593e-01, 3.692224e-01, 1.842585e-01, 3.205843e-01, 1.802693e-01, 4.517540e-01,
1.000000e+00	7.574750e-01, 1.817661e-01, 1.549153e+00, 8.366047e-01, 5.853364e-01, 1.079140e+00, 5.558283e-01, 7.716138e-01, 1.195710e+00, 6.636937e-01, 8.085266e-02, 1.025979e-01, 3.390593e-01, 3.383981e-01, 7.519286e-01, 3.863581e-01, 3.507804e-01, 2.034693e-01, 1.298801e-01, 3.767609e-01,
1.200000e+00	9.188681e-01, 8.364635e-02, 1.846288e+00, 8.196280e-01, 5.139112e-01, 1.108491e+00, 4.331193e-01, 7.860824e-01, 1.066792e+00, 9.946279e-01, 4.465187e-02, 7.034616e-02, 1.956311e-01, 1.707610e-01, 7.129111e-01, 3.726997e-01, 3.651656e-01, 9.586710e-02, 6.573456e-02, 4.245625e-01,
1.400000e+00	8.990632e-01, 5.861826e-02, 1.956941e+00, 9.076572e-01, 2.923776e-01, 9.969414e-01, 5.540450e-01, 5.925233e-01, 8.693469e-01, 1.043941e+00, 2.449593e-02, 3.938547e-02, 1.265637e-01, 8.190749e-02, 6.037788e-01, 3.984756e-01, 4.333647e-01, 5.388189e-02, 4.164353e-02, 3.452147e-01,
1.600000e+00	8.157889e-01, 3.373843e-02, 1.499062e+00, 7.695388e-01, 2.526696e-01, 1.266554e+00, 4.295227e-01, 6.127014e-01, 1.078602e+00, 8.864101e-01, 1.647436e-02, 2.345526e-02, 7.025994e-02, 4.721280e-02, 5.918155e-01, 4.182054e-01, 4.206569e-01, 3.864513e-02, 3.017207e-02, 3.346530e-01,
1.800000e+00	8.565804e-01, 2.021681e-02, 2.026928e+00, 8.355139e-01, 1.762608e-01, 1.166282e+00, 5.411713e-01, 6.198597e-01, 7.728230e-01, 1.067682e+00, 1.063018e-02, 1.625268e-02, 3.536485e-02, 2.953446e-02, 7.012099e-01, 4.371756e-01, 4.307329e-01, 2.247698e-02, 1.444186e-02, 3.201170e-01,
2.000000e+00	8.267399e-01, 9.538496e-03, 1.627763e+00, 6.892749e-01, 1.242829e-01, 1.306510e+00, 4.297422e-01, 5.066284e-01, 1.022508e+00, 8.470840e-01, 5.567087e-03, 6.016046e-03, 2.106685e-02, 1.790101e-02, 8.089155e-01, 4.203812e-01, 5.885182e-01, 1.178303e-02, 1.096916e-02, 2.463924e-01,
0.000000e+00	2.750499e+00, 2.353589e-01, 1.603014e+00, 1.833386e+00, 2.361246e+00, 3.198799e+00, 2.488095e+00, 2.506991e+00, 2.055761e-01, 2.468123e+00, 1.726341e+00, 2.606531e+00, 1.615758e+00, 3.081607e+00, 3.621483e-01, 2.790305e+00, 4.950585e-01, 9.659862e-01, 5.877572e-01, 2.381832e+00,
2.000000e-01	1.741234e+00, 4.115001e-01, 1.282514e+00, 1.141268e+00, 1.656453e+00, 2.153423e+00, 1.482632e+00, 1.597682e+00, 1.562138e-01, 1.531031e+00, 1.070890e+00, 1.752315e+00, 9.051180e-01, 1.697312e+00, 2.722269e-01, 1.348798e+00, 6.628871e-01, 8.612790e-01, 8.166813e-01, 1.660429e+00,
4.000000e-01	1.337669e+00, 2.554911e-01, 1.542355e+00, 1.033081e+00, 1.081132e+00, 1.742225e+00, 1.160868e+00, 1.867628e+00, 2.551318e-01, 1.265033e+00, 4.706524e-01, 8.880613e-01, 5.043103e-01, 7.672273e-01, 1.891468e-01, 9.745782e-01, 9.980767e-01, 9.451057e-01, 5.110661e-01, 8.780570e-01,
6.000000e-01	7.921900e-01, 1.340365e-01, 1.541158e+00, 9.734007e-01, 7.446499e-01, 1.241709e+00, 7.812117e-01, 1.598088e+00, 5.840900e-01, 1.000969e+00, 3.490776e-01, 6.406975e-01, 2.820201e-01, 5.518117e-01, 3.911331e-01, 7.133430e-01, 9.795809e-01, 9.004955e-01, 3.499267e-01, 4.360508e-01,
8.000000e-01	8.155195e-01, 8.711618e-02, 1.654186e+00, 7.637515e-01, 5.174582e-01, 1.172387e+00, 7.422494e-01, 1.207065e+00, 7.986460e-01, 1.146288e+00, 2.025902e-01, 3.206703e-01, 1.607428e-01, 2.328901e-01, 5.333606e-01, 5.599421e-01, 1.178248e+00, 4.697359e-01, 2.273162e-01, 2.460673e-01,
1.000000e+00	9.038914e-01, 4.359478e-02, 1.775390e+00, 7.783450e-01, 3.193448e-01, 1.338806e+00, 5.450025e-01, 1.410290e+00, 9.110034e-01, 1.096509e+00, 1.156234e-01, 1.617981e-01, 8.982553e-02, 1.711816e-01, 5.069326e-01, 4.572452e-01, 1.088638e+00, 2.651043e-01, 1.388617e-01, 2.096776e-01,
1.200000e+00	8.647796e-01, 2.650413e-02, 1.856607e+00, 7.733164e-01, 2.463321e-01, 1.299449e+00, 5.604237e-01, 1.017526e+00, 8.951580e-01, 9.589060e-01, 4.809583e-02, 9.875621e-02, 4.451861e-02, 8.329049e-02, 4.207504e-01, 4.152218e-01, 8.964093e-01, 1.456161e-01, 8.304451e-02, 1.370864e-01,
1.400000e+00	8.178273e-01, 1.709080e-02, 1.787797e+00, 7.161755e-01, 1.720879e-01, 1.321174e+00, 4.640326e-01, 9.413698e-01, 9.221282e-01, 1.010790e+00, 3.219094e-02, 5.921595e-02, 2.242548e-02, 4.188657e-02, 5.219019e-01, 4.437431e-01, 1.093508e+00, 7.745728e-02, 5.253831e-02, 1.515834e-01,
1.600000e+00	1.023669e+00, 1.032202e-02, 1.886162e+00, 6.577883e-01, 1.477200e-01, 1.420876e+00, 4.150042e-01, 9.593878e-01, 8.604912e-01, 9.572723e-01, 1.536801e-02, 4.455836e-02, 1.827484e-02, 2.861613e-02, 6.410067e-01, 4.382605e-01, 8.728139e-01, 4.814438e-02, 2.780777e-02, 1.265990e-01,
1.800000e+00	9.537379e-01, 3.917778e-03, 1.803204e+00, 7.564118e-01, 1.127798e-01, 1.355653e+00, 4.312130e-01, 7.382091e-01, 8.693573e-01, 9.347929e-01, 7.734397e-03, 2.279006e-02, 1.068155e-02, 1.675933e-02, 6.692481e-01, 5.255262e-01, 7.668468e-01, 3.916847e-02, 1.957197e-02, 1.302107e-01,
2.000000e+00	1.019917e+00, 3.412182e-03, 1.681546e+00, 7.554923e-01, 9.687625e-02, 1.313563e+00, 4.362118e-01, 6.202152e-01, 8.832751e-01, 9.677188e-01, 5.690597e-03, 1.282008e-02, 6.701558e-03, 8.389572e-03, 7.392616e-01, 4.224598e-01, 7.984149e-01, 2.142300e-02, 1.224352e-02, 1.530183e-01,
0.000000e+00	1.055961e+00, 1.203864e+00, 1.876733e+00, 1.196423e+00, 1.906726e+00, 2.549200e+00, 1.271590e+00, 2.369689e+00, 1.114172e+00, 1.840763e+00, 3.227541e+00, 1.931567e+00, 7.166192e-03, 1.899426e+00, 1.665988e+00, 4.824312e-01, 7.619140e-01, 1.225208e+00, 5.167965e-01, 1.778795e+00,
2.000000e-01	7.464758e-01, 1.225617e+00, 1.463265e+00, 9.212810e-01, 1.069865e+00, 1.790385e+00, 8.936541e-01, 2.019184e+00, 1.047916e+00, 1.200684e+00, 1.699898e+00, 9.651404e-01, 7.702403e-02, 9.618568e-01, 1.198151e+00, 4.383252e-01, 8.556273e-01, 9.948628e-01, 3.763734e-01, 9.798677e-01,
4.000000e-01	4.998174e-01, 9.198564e-01, 1.256554e+00, 6.560783e-01, 1.333398e+00, 1.288349e+00, 7.775695e-01, 1.357213e+00, 1.307180e+00, 9.514644e-01, 7.823327e-01, 6.974495e-01, 2.566675e-01, 4.942408e-01, 8.904414e-01, 4.731869e-01, 7.360380e-01, 6.559469e-01, 2.032417e-01, 5.440549e-01,
6.000000e-01	3.777176e-01, 4.514638e-01, 1.540954e+00, 4.335484e-01, 9.212605e-01, 1.217884e+00, 7.414245e-01, 1.465640e+00, 1.229216e+00, 1.032540e+00, 4.539894e-01, 3.939752e-01, 2.157428e-01, 3.029219e-01, 1.093342e+00, 3.854931e-01, 8.993194e-01, 3.328591e-01, 1.288952e-01, 4.550120e-01,
8.000000e-01	2.733102e-01, 3.500104e-01, 1.713467e+00, 2.490002e-01, 7.305397e-01, 1.484770e+00, 6.585432e-01, 1.097043e+00, 1.453166e+00, 8.520486e-01, 2.973706e-01, 2.471714e-01, 1.143489e-01, 1.617925e-01, 6.657220e-01, 3.918328e-01, 7.779372e-01, 2.063478e-01, 9.362507e-02, 4.132802e-01,
1.000000e+00	3.897427e-01, 1.255157e-01, 1.467446e+00, 1.461351e-01, 6.637151e-01, 1.289220e+00, 7.132302e-01, 1.080933e+00, 1.405178e+00, 9.615608e-01, 1.399240e-01, 2.001507e-01, 7.513255e-02, 1.079242e-01, 7.329305e-01, 4.535160e-01, 8.747645e-01, 1.059397e-01, 5.913006e-02, 4.444335e-01,
1.200000e+00	5.570711e-01, 9.825998e-02, 1.605284e+00, 2.149473e-01, 5.171034e-01, 1.336931e+00, 7.472001e-01, 9.108011e-01, 1.350271e+00, 1.131621e+00, 8.951251e-02, 1.200827e-01, 4.469132e-02, 6.317107e-02, 7.095447e-01, 4.858466e-01, 6.561500e-01, 8.974216e-02, 3.344415e-02, 4.696055e-01,
1.400000e+00	5.906558e-01, 4.442941e-02, 1.845935e+00, 4.189938e-01, 3.611820e-01, 1.316881e+00, 7.388524e-01, 8.032869e-01, 1.428396e+00, 1.106087e+00, 5.304504e-02, 6.253005e-02, 2.723752e-02, 3.447749e-02, 6.753755e-01, 3.638850e-01, 6.458231e-01, 4.560125e-02, 2.129016e-02, 4.236792e-01,
1.600000e+00	7.106418e-01, 2.605967e-02, 1.671220e+00, 6.007671e-01, 2.432920e-01, 1.154586e+00, 5.561849e-01, 8.863341e-01, 1.386566e+00, 8.812098e-01, 2.137341e-02, 4.250471e-02, 1.743316e-02, 1.957241e-02, 5.745129e-01, 4.053847e-01, 7.013617e-01, 2.311368e-02, 1.269590e-02, 3.264320e-01,
1.800000e+00	7.433588e-01, 1.731009e-02, 1.946043e+00, 5.855571e-01, 2.112571e-01, 1.020474e+00, 6.483060e-01, 6.631859e-01, 1.364909e+00, 9.082339e-01, 1.684308e-02, 2.613255e-02, 9.968508e-03, 1.104557e-02, 6.280093e-01, 4.735169e-01, 6.771400e-01, 1.333302e-02, 8.799675e-03, 3.615595e-01,
2.000000e+00	9.180071e-01, 1.014464e-02, 2.059565e+00, 8.360731e-01, 1.577966e-01, 1.283555e+00, 6.282539e-01, 6.627293e-01, 1.322304e+00, 8.383695e-01, 1.004826e-02, 1.324008e-02, 6.583728e-03, 7.122645e-03, 6.368712e-01, 4.019251e-01, 5.216660e-01, 8.837661e-03, 4.425195e-03, 2.686591e-01,
0.000000e+00	1.945058e+00, 1.768617e+00, 1.680589e+00, 2.068946e+00, 5.098898e-02, 2.179312e+00, 1.583963e+00, 9.649461e-01, 9.852365e-01, 1.652020e-01, 9.192131e-01, 2.310102e+00, 3.379291e-02, 2.780330e+00, 2.969205e+00, 2.323847e+00, 2.459097e+00, 1.009144e+00, 2.964940e+00, 1.205192e+00,
2.000000e-01	1.800205e+00, 1.048691e+00, 1.474903e+00, 1.689919e+00, 3.737714e-02, 2.044496e+00, 1.109746e+00, 8.048834e-01, 6.381953e-01, 5.667069e-01, 8.584196e-01, 1.316052e+00, 4.727870e-01, 1.679297e+00, 1.187732e+00, 1.288181e+00, 1.645660e+00, 5.337427e-01, 2.519595e+00, 8.188406e-01,
4.000000e-01	1.112885e+00, 6.905462e-01, 1.342677e+00, 1.196257e+00, 3.460307e-02, 1.539092e+00, 7.659760e-01, 5.516010e-01, 4.453089e-01, 7.095846e-01, 9.299218e-01, 7.614671e-01, 6.305596e-01, 9.647542e-01, 9.454862e-01, 9.122613e-01, 1.298421e+00, 3.010041e-01, 1.209801e+00, 4.412136e-01,
6.000000e-01	1.061198e+00, 4.511902e-01, 1.017967e+00, 6.979623e-01, 2.131236e-02, 1.462019e+00, 5.197385e-01, 4.945052e-01, 3.246064e-01, 8.793151e-01, 6.937750e-01, 4.509771e-01, 5.795515e-01, 4.937455e-01, 6.443913e-01, 5.425579e-01, 9.234054e-01, 1.862361e-01, 8.496331e-01, 2.952378e-01,
8.000000e-01	1.223105e+00, 2.867780e-01, 1.374648e+00, 4.844971e-01, 1.773414e-02, 1.365785e+00, 4.177810e-01, 3.526079e-01, 2.235683e-01, 8.373755e-01, 3.440102e-01, 2.337857e-01, 2.555277e-01, 2.768383e-01, 6.041361e-01, 6.121102e-01, 7.373884e-01, 1.041676e-01, 5.016880e-01, 1.751503e-01,
1.000000e+00	8.987755e-01, 1.627002e-01, 1.549384e+00, 7.120438e-01, 1.676687e-02, 1.450554e+00, 3.313615e-01, 3.939649e-01, 2.555107e-01, 7.339278e-01, 2.408746e-01, 1.763809e-01, 2.085146e-01, 1.401618e-01, 6.185548e-01, 5.746979e-01, 5.641055e-01, 6.310954e-02, 3.085942e-01, 1.956265e-01,
1.200000e+00	1.050870e+00, 8.857592e-02, 1.489859e+00, 6.981299e-01, 1.582789e-02, 1.416554e+00, 3.242651e-01, 3.569138e-01, 3.316056e-01, 9.048350e-01, 1.264884e-01, 1.013819e-01, 1.116073e-01, 7.230604e-02, 6.464606e-01, 5.737876e-01, 5.358775e-01, 4.187431e-02, 1.818050e-01, 1.930228e-01,
1.400000e+00	1.113287e+00, 3.926238e-02, 1.685594e+00, 7.070274e-01, 2.503257e-02, 1.239843e+00, 3.302097e-01, 4.397579e-01, 3.901272e-01, 8.497293e-01, 8.702096e-02, 6.238559e-02, 6.635556e-02, 4.230581e-02, 5.310749e-01, 4.167201e-01, 5.582668e-01, 2.211537e-02, 1.202190e-01, 1.831261e-01,
1.600000e+00	8.497095e-01, 2.560531e-02, 1.875913e+00, 7.551407e-01, 2.555495e-02, 1.318382e+00, 3.462400e-01, 4.948527e-01, 3.789120e-01, 8.879593e-01, 3.996944e-02, 3.912220e-02, 2.682205e-02, 1.849619e-02, 5.609980e-01, 4.485476e-01, 6.795839e-01, 1.243728e-02, 6.998778e-02, 1.841665e-01,
1.800000e+00	9.388015e-01, 9.831477e-03, 1.767417e+00, 6.921386e-01, 2.871416e-02, 1.170445e+00, 2.587243e-01, 3.597322e-01, 4.982978e-01, 8.687800e-01, 2.233640e-02, 2.335420e-02, 2.090762e-02, 1.491605e-02, 6.988749e-01, 4.553557e-01, 6.831510e-01, 6.296067e-03, 4.809399e-02, 1.681562e-01,
2.000000e+00	1.100085e+00, 7.905024e-03, 2.322839e+00, 7.533673e-01, 3.118137e-02, 1.313801e+00, 3.764194e-01, 4.826148e-01, 5.465878e-01, 8.898683e-01, 1.272895e-02, 1.667668e-02, 1.343875e-02, 7.728473e-03, 5.951135e-01, 4.896307e-01, 6.417306e-01, 4.755101e-03, 3.087264e-02, 1.497560e-01,
0.000000e+00	2.353996e-01, 5.059688e-01, 1.054320e+00, 2.534295e-01, 2.055952e+00, 2.381084e+00, 3.721432e-01, 2.403111e+00, 1.025119e+00, 1.182773e+00, 2.901365e-01, 5.052232e-01, 1.068271e+00, 7.717328e-01, 1.524722e+00, 9.337172e-01, 1.698633e-01, 2.568245e+00, 1.100429e+00, 1.625372e+00,
2.000000e-01	1.801633e-01, 2.752878e-01, 1.591306e+00, 5.230239e-01, 1.257031e+00, 2.184143e+00, 4.857530e-01, 1.780927e+00, 1.061826e+00, 1.027130e+00, 2.197066e-01, 3.642710e-01, 5.256121e-01, 7.683695e-01, 1.190873e+00, 5.927833e-01, 4.891963e-01, 1.715043e+00, 6.336523e-01, 1.186970e+00,
4.000000e-01	1.370670e-01, 1.370349e-01, 1.298315e+00, 3.656473e-01, 9.285694e-01, 1.915587e+00, 5.260605e-01, 1.696548e+00, 1.395315e+00, 9.789508e-01, 1.385929e-01, 2.123817e-01, 3.303390e-01, 5.788198e-01, 9.861689e-01, 6.467964e-01, 6.147790e-01, 8.047497e-01, 3.126293e-01, 6.008581e-01,
6.000000e-01	3.048798e-01, 9.456600e-02, 1.301716e+00, 2.277451e-01, 7.206066e-01, 1.625044e+00, 5.543098e-01, 1.532967e+00, 1.137532e+00, 1.117388e+00, 9.537418e-02, 1.229189e-01, 2.044320e-01, 2.970876e-01, 8.687243e-01, 5.307677e-01, 6.421360e-01, 5.779715e-01, 2.402871e-01, 3.754696e-01,
8.000000e-01	4.658244e-01, 4.333783e-02, 1.597034e+00, 1.788153e-01, 4.636304e-01, 1.794946e+00, 6.035324e-01, 1.004114e+00, 1.240100e+00, 9.915492e-01, 5.172943e-02, 7.757862e-02, 1.186739e-01, 1.571787e-01, 7.759738e-01, 5.328826e-01, 6.722791e-01, 3.171968e-01, 1.460562e-01, 2.683004e-01,
1.000000e+00	6.127404e-01, 2.048833e-02, 1.790456e+00, 2.857343e-01, 2.943257e-01, 1.469427e+00, 5.377832e-01, 1.030021e+00, 1.515137e+00, 9.279408e-01, 2.625072e-02, 5.078406e-02, 6.921767e-02, 1.096779e-01, 7.677337e-01, 4.079868e-01, 6.574374e-01, 1.926748e-01, 1.010949e-01, 3.101645e-01,
1.200000e+00	8.310810e-01, 1.278430e-02, 1.892602e+00, 4.494585e-01, 2.156957e-01, 1.319941e+00, 6.533707e-01, 9.053277e-01, 1.214352e+00, 9.473828e-01, 1.387637e-02, 3.096143e-02, 3.661425e-02, 5.849377e-02, 6.089060e-01, 5.389283e-01, 6.996751e-01, 1.022615e-01, 5.499843e-02, 3.131616e-01,
1.400000e+00	7.031139e-01, 8.442112e-03, 1.763843e+00, 6.141360e-01, 1.495653e-01, 1.365739e+00, 6.342122e-01, 7.779842e-01, 1.324874e+00, 1.064820e+00, 8.289313e-03, 1.564404e-02, 2.226512e-02, 2.869231e-02, 6.246796e-01, 4.509701e-01, 6.353685e-01, 5.187155e-02, 3.689196e-02, 2.051081e-01,
1.600000e+00	8.931179e-01, 4.610369e-03, 1.832869e+00, 6.641307e-01, 1.144668e-01, 1.225446e+00, 5.735684e-01, 8.439457e-01, 1.447254e+00, 9.838398e-01, 4.813421e-03, 1.146159e-02, 1.205362e-02, 1.482606e-02, 6.706674e-01, 5.089591e-01, 7.662299e-01, 2.756457e-02, 1.794686e-02, 1.703573e-01,
1.800000e+00	8.714395e-01, 2.170918e-03, 2.232374e+00, 7.144754e-01, 1.065773e-01, 1.533978e+00, 4.054395e-01, 5.854181e-01, 1.152854e+00, 9.637362e-01, 3.230317e-03, 7.443990e-03, 7.382489e-03, 8.953112e-03, 6.102532e-01, 4.987732e-01, 7.136716e-01, 2.115055e-02, 1.508685e-02, 2.007808e-01,
2.000000e+00	1.009836e+00, 1.590622e-03, 2.320208e+00, 6.009170e-01, 9.025419e-02, 1.289815e+00, 4.675523e-01, 6.325114e-01, 1.090268e+00, 9.257346e-01, 1.588173e-03, 4.676065e-03, 4.994904e-03, 4.771722e-03, 5.324054e-01, 4.051426e-01, 5.176702e-01, 1.074334e-02, 7.054900e-03, 1.510365e-01,
0.000000e+00	6.179128e-01, 1.392810e+00, 1.777126e+00, 9.872744e-01, 2.277890e+00, 1.690203e+00, 8.742269e-01, 3.016549e+00, 2.500055e+00, 4.315940e-02, 1.340085e+00, 1.599776e+00, 2.936446e+00, 2.911308e+00, 9.122366e-01, 2.260078e+00, 7.611866e-01, 1.658607e+00, 1.107314e+00, 2.278365e+00,
2.000000e-01	4.164555e-01, 8.837553e-01, 1.478965e+00, 7.116350e-01, 1.617200e+00, 1.370349e+00, 8.655289e-01, 1.908808e+00, 1.928124e+00, 3.683662e-01, 7.564319e-01, 1.092169e+00, 1.934524e+00, 1.801180e+00, 4.980461e-01, 1.307948e+00, 6.085922e-01, 9.528107e-01, 8.952641e-01, 1.460191e+00,
4.000000e-01	5.588920e-01, 5.330238e-01, 1.216161e+00, 3.543704e-01, 1.163890e+00, 1.137764e+00, 6.915430e-01, 1.533943e+00, 1.403031e+00, 7.265351e-01, 4.328948e-01, 9.042091e-01, 1.311704e+00, 9.805526e-01, 2.793487e-01, 1.001496e+00, 4.523339e-01, 5.349279e-01, 5.409481e-01, 8.772550e-01,
6.000000e-01	5.870257e-01, 2.720499e-01, 1.313288e+00, 2.509903e-01, 9.529841e-01, 1.469525e+00, 7.096648e-01, 1.073924e+00, 1.579284e+00, 7.621362e-01, 2.756418e-01, 6.804545e-01, 9.828083e-01, 5.665935e-01, 2.964574e-01, 7.337249e-01, 3.374483e-01, 3.290483e-01, 3.069644e-01, 7.786110e-01,
8.000000e-01	7.771122e-01, 1.974912e-01, 1.479550e+00, 3.123598e-01, 6.288271e-01, 1.094264e+00, 6.811650e-01, 7.934410e-01, 1.470827e+00, 7.062754e-01, 1.461364e-01, 4.080594e-01, 5.998637e-01, 2.690273e-01, 4.262917e-01, 7.250199e-01, 2.641926e-01, 1.671427e-01, 1.612217e-01, 6.053565e-01,
1.000000e+00	6.252086e-01, 1.002577e-01, 1.425451e+00, 4.355307e-01, 3.783185e-01, 1.443879e+00, 6.239904e-01, 7.710475e-01, 1.189897e+00, 9.520896e-01, 7.408353e-02, 2.548491e-01, 3.158401e-01, 1.620625e-01, 5.585265e-01, 6.262344e-01, 3.208317e-01, 1.196221e-01, 1.126869e-01, 5.541603e-01,
1.200000e+00	8.721066e-01, 6.059628e-02, 2.000884e+00, 5.328469e-01, 3.488823e-01, 1.238819e+00, 6.645355e-01, 6.595436e-01, 1.032636e+00, 9.153192e-01, 4.239788e-02, 1.281295e-01, 1.879009e-01, 9.901815e-02, 6.084120e-01, 5.190933e-01, 2.102350e-01, 6.170962e-02, 6.751212e-02, 4.419386e-01,
1.400000e+00	8.028807e-01, 3.447219e-02, 1.688710e+00, 6.552324e-01, 2.320933e-01, 1.362872e+00, 6.377569e-01, 6.496164e-01, 1.158872e+00, 9.151211e-01, 2.195982e-02, 8.224864e-02, 1.062729e-01, 5.177389e-02, 5.585281e-01, 4.982476e-01, 4.182643e-01, 3.028840e-02, 4.084492e-02, 3.303479e-01,
1.600000e+00	9.217590e-01, 1.840279e-02, 2.200778e+00, 7.234374e-01, 1.413916e-01, 1.035297e+00, 4.781181e-01, 6.052823e-01, 8.969195e-01, 8.821519e-01, 1.076373e-02, 4.330976e-02, 5.003553e-02, 3.130954e-02, 5.528306e-01, 4.127802e-01, 4.356786e-01, 1.825205e-02, 2.882134e-02, 2.538700e-01,
1.800000e+00	8.772060e-01, 1.099211e-02, 1.656100e+00, 8.076596e-01, 1.071606e-01, 1.371188e+00, 4.565687e-01, 5.404226e-01, 1.038592e+00, 9.982022e-01, 7.684521e-03, 2.879482e-02, 2.754014e-02, 1.981719e-02, 6.761600e-01, 5.110907e-01, 5.379479e-01, 1.173540e-02, 1.628854e-02, 2.065172e-01,
2.000000e+00	6.815620e-01, 6.406587e-03, 1.700837e+00, 7.889765e-01, 1.110757e-01, 1.310011e+00, 4.672154e-01, 6.196899e-01, 8.279232e-01, 9.619964e-01, 4.423258e-03, 1.912340e-02, 2.280818e-02, 7.035674e-03, 7.036036e-01, 4.676563e-01, 5.354850e-01, 6.778359e-03, 8.211531e-03, 2.163570e-01,
0.000000e+00	8.991581e-01, 1.006898e+00, 2.729140e+00, 7.177558e-01, 2.235939e+00, 1.087145e+00, 4.974166e-01, 1.318247e+00, 1.444654e+00, 1.701625e+00, 2.610020e+00, 2.068631e+00, 1.176968e+00, 2.957184e+00, 2.119155e+00, 3.110773e+00, 1.192196e+00, 1.640882e+00, 2.300706e+00, 1.909225e+00,
2.000000e-01	5.739392e-01, 8.747384e-01, 2.411279e+00, 7.238569e-01, 1.803688e+00, 1.030589e+00, 5.344260e-01, 1.036802e+00, 1.616421e+00, 1.022958e+00, 1.617763e+00, 1.414135e+00, 6.779278e-01, 1.863716e+00, 1.412801e+00, 2.322187e+00, 1.035345e+00, 1.274890e+00, 1.554618e+00, 1.252452e+00,
4.000000e-01	3.491489e-01, 7.569681e-01, 1.476962e+00, 4.114337e-01, 1.001164e+00, 7.303196e-01, 5.196697e-01, 9.622513e-01, 1.477057e+00, 9.729135e-01, 1.510419e+00, 1.075275e+00, 5.304547e-01, 1.448845e+00, 8.287576e-01, 1.310836e+00, 1.240193e+00, 5.830489e-01, 1.131007e+00, 1.119658e+00,
6.000000e-01	2.515602e-01, 5.994430e-01, 1.726232e+00, 2.159292e-01, 8.738102e-01, 6.098505e-01, 6.588997e-01, 8.742291e-01, 1.426664e+00, 8.540187e-01, 6.890401e-01, 8.536431e-01, 3.078940e-01, 1.107558e+00, 4.117526e-01, 9.251856e-01, 9.454840e-01, 3.763586e-01, 5.140310e-01, 8.882849e-01,
8.000000e-01	3.580885e-01, 3.210766e-01, 1.628484e+00, 1.335719e-01, 6.146471e-01, 7.045832e-01, 5.984801e-01, 8.072925e-01, 1.561932e+00, 9.829634e-01, 4.526726e-01, 6.275236e-01, 2.158901e-01, 8.114994e-01, 5.319990e-01, 7.148501e-01, 8.910372e-01, 2.042616e-01, 3.396480e-01, 5.669644e-01,
1.000000e+00	4.187423e-01, 1.592068e-01, 1.998820e+00, 9.943654e-02, 4.970387e-01, 9.943518e-01, 6.494576e-01, 8.651172e-01, 1.660738e+00, 9.975733e-01, 2.593004e-01, 4.414820e-01, 1.263619e-01, 4.578332e-01, 6.143146e-01, 6.165903e-01, 7.991411e-01, 1.330385e-01, 2.028250e-01, 6.140237e-01,
1.200000e+00	6.411157e-01, 1.017385e-01, 1.991046e+00, 2.366221e-01, 2.876991e-01, 9.562322e-01, 6.219347e-01, 5.903885e-01, 1.821333e+00, 7.468823e-01, 1.288840e-01, 2.825516e-01, 7.592850e-02, 2.814860e-01, 6.216266e-01, 5.939029e-01, 6.818484e-01, 6.992097e-02, 1.153075e-01, 4.336448e-01,
1.400000e+00	6.712212e-01, 5.964246e-02, 1.779638e+00, 4.390840e-01, 2.410345e-01, 9.580807e-01, 5.104521e-01, 7.274281e-01, 1.353510e+00, 8.414612e-01, 7.623680e-02, 1.981359e-01, 3.664374e-02, 1.508338e-01, 5.947599e-01, 5.085714e-01, 7.655567e-01, 3.858753e-02, 9.101680e-02, 5.264732e-01,
1.600000e+00	6.897334e-01, 2.985305e-02, 1.950070e+00, 5.836633e-01, 1.479801e-01, 1.118310e+00, 5.110803e-01, 6.934302e-01, 1.428230e+00, 9.781424e-01, 4.151820e-02, 9.505352e-02, 2.625510e-02, 8.149458e-02, 6.433067e-01, 4.002148e-01, 5.712396e-01, 2.073407e-02, 5.325169e-02, 4.404702e-01,
1.800000e+00	9.412764e-01, 2.169312e-02, 2.017539e+00, 6.041412e-01, 1.336309e-01, 1.109523e+00, 5.778175e-01, 5.814245e-01, 1.230848e+00, 1.124798e+00, 2.645358e-02, 7.280370e-02, 1.249537e-02, 4.903431e-02, 6.050813e-01, 4.749559e-01, 6.539054e-01, 1.408228e-02, 3.321916e-02, 4.521096e-01,
2.000000e+00	9.255652e-01, 8.151482e-03, 2.207855e+00, 7.917074e-01, 9.580756e-02, 1.256234e+00, 5.276302e-01, 5.229201e-01, 1.293310e+00, 8.863035e-01, 1.066600e-02, 4.445660e-02, 8.055969e-03, 2.301081e-02, 6.819568e-01, 4.178276e-01, 6.358243e-01, 7.094085e-03, 1.593560e-02, 4.286991e-01,
0.000000e+00	1.187648e+00, 1.594059e+00, 2.563251e+00, 2.519041e+00, 2.412421e+00, 1.691298e+00, 1.681358e+00, 2.334186e+00, 1.853472e+00, 1.962597e+00, 1.572883e+00, 9.998352e-01, 5.073173e-01, 2.238547e+00, 1.813918e+00, 2.022698e+00, 3.189400e+00, 1.899579e+00, 1.010305e+00, 2.663827e-02,
2.000000e-01	9.019488e-01, 1.080427e+00, 1.546008e+00, 1.628548e+00, 1.541527e+00, 1.197136e+00, 1.050776e+00, 2.127925e+00, 1.348543e+00, 1.253347e+00, 9.183247e-01, 5.548872e-01, 4.902012e-01, 1.563557e+00, 9.099483e-01, 1.429419e+00, 2.684874e+00, 1.105377e+00, 6.430383e-01, 1.443938e-02,
4.000000e-01	6.323021e-01, 6.617223e-01, 1.802199e+00, 8.781817e-01, 1.161260e+00, 1.306432e+00, 9.249039e-01, 1.982406e+00, 1.775768e+00, 1.148313e+00, 5.386923e-01, 3.424665e-01, 2.193992e-01, 7.392318e-01, 7.884640e-01, 7.082983e-01, 2.134255e+00, 5.203538e-01, 4.195848e-01, 1.507125e-02,
6.000000e-01	4.296586e-01, 3.405027e-01, 1.873846e+00, 5.464973e-01, 8.847769e-01, 1.411088e+00, 7.691887e-01, 1.745364e+00, 1.640616e+00, 1.198040e+00, 2.963728e-01, 2.245280e-01, 1.131032e-01, 4.873061e-01, 7.379348e-01, 6.970833e-01, 1.839119e+00, 4.038803e-01, 2.057297e-01, 9.098133e-02,
8.000000e-01	6.217878e-01, 2.025144e-01, 1.463128e+00, 2.202752e-01, 8.019563e-01, 1.361444e+00, 6.178099e-01, 1.287896e+00, 1.366293e+00, 1.041907e+00, 1.485798e-01, 1.504261e-01, 7.977016e-02, 2.558513e-01, 6.445773e-01, 5.177997e-01, 1.740173e+00, 2.555812e-01, 1.354791e-01, 1.972672e-01,
1.000000e+00	5.732514e-01, 1.071004e-01, 1.929505e+00, 2.180423e-01, 4.414383e-01, 1.498464e+00, 7.253989e-01, 1.312042e+00, 1.452585e+00, 8.903735e-01, 9.245875e-02, 1.161739e-01, 4.796125e-02, 1.640037e-01, 7.550808e-01, 6.426195e-01, 1.737938e+00, 1.093991e-01, 8.935709e-02, 2.534864e-01,
1.200000e+00	7.897900e-01, 5.712245e-02, 1.731721e+00, 3.247868e-01, 4.607509e-01, 1.249647e+00, 6.631639e-01, 1.052698e+00, 1.495280e+00, 9.972612e-01, 3.897744e-02, 6.464987e-02, 2.602743e-02, 8.970853e-02, 6.355366e-01, 5.914334e-01, 1.082679e+00, 6.388517e-02, 6.109618e-02, 4.260629e-01,
1.400000e+00	6.989865e-01, 3.816985e-02, 1.820571e+00, 5.495877e-01, 2.509941e-01, 1.334075e+00, 5.799086e-01, 8.429211e-01, 1.456159e+00, 1.037446e+00, 2.866661e-02, 3.523970e-02, 1.437779e-02, 5.603541e-02, 4.867797e-01, 5.542750e-01, 1.132503e+00, 4.626910e-02, 3.180705e-02, 4.006142e-01,
1.600000e+00	8.745218e-01, 1.890766e-02, 1.901309e+00, 7.608129e-01, 2.188907e-01, 1.394905e+00, 5.464574e-01, 8.980763e-01, 1.284460e+00, 8.367548e-01, 1.511426e-02, 2.560202e-02, 8.982872e-03, 2.867232e-02, 6.566468e-01, 4.685328e-01, 1.019264e+00, 2.117508e-02, 2.175194e-02, 3.235617e-01,
1.800000e+00	7.575790e-01, 1.161733e-02, 2.326851e+00, 5.948104e-01, 1.895430e-01, 1.214167e+00, 6.062792e-01, 9.098868e-01, 1.159192e+00, 7.992337e-01, 1.014674e-02, 1.489369e-02, 5.192421e-03, 1.576324e-02, 6.684247e-01, 4.659352e-01, 8.798072e-01, 1.419049e-02, 1.094850e-02, 2.735673e-01,
2.000000e+00	9.360421e-01, 5.778662e-03, 1.614397e+00, 8.457962e-01, 1.287215e-01, 1.232855e+00, 4.975718e-01, 8.234992e-01, 1.257945e+00, 1.033016e+00, 4.537897e-03, 9.020037e-03, 3.968300e-03, 7.729064e-03, 5.833105e-01, 4.909335e-01, 8.954994e-01, 8.393189e-03, 9.147570e-03, 2.467666e-01,
0.000000e+00	1.470877e+00, 1.036145e+00, 6.094146e-02, 8.669273e-01, 1.631810e+00, 1.785306e+00, 1.229889e+00, 1.766521e+00, 2.026392e+00, 6.291802e-01, 2.512130e+00, 2.234118e+00, 1.836035e-01, 2.416923e+00, 1.915334e+00, 2.341477e+00, 1.793105e+00, 2.721829e+00, 6.328105e-01, 9.013985e-01,
2.000000e-01	1.084799e+00, 8.108761e-01, 4.630829e-02, 8.096827e-01, 1.260712e+00, 1.389381e+00, 9.054261e-01, 1.326634e+00, 1.445573e+00, 3.740951e-01, 1.447787e+00, 1.342073e+00, 5.489461e-01, 1.830772e+00, 9.839206e-01, 1.796647e+00, 1.340684e+00, 2.148174e+00, 7.890262e-01, 5.870275e-01,
4.000000e-01	7.381445e-01, 6.765370e-01, 5.656224e-02, 3.888696e-01, 9.386155e-01, 8.745657e-01, 6.499757e-01, 9.834583e-01, 1.174971e+00, 2.495304e-01, 7.995657e-01, 1.135332e+00, 6.656893e-01, 1.566711e+00, 6.300662e-01, 1.282333e+00, 1.128478e+00, 1.480606e+00, 1.000699e+00, 5.230263e-01,
6.000000e-01	8.232552e-01, 4.556038e-01, 3.574690e-01, 2.299557e-01, 6.533249e-01, 9.376124e-01, 6.474492e-01, 7.154322e-01, 7.799815e-01, 1.962217e-01, 6.876583e-01, 7.548155e-01, 9.426044e-01, 1.037431e+00, 5.130951e-01, 9.701630e-01, 8.244534e-01, 1.154212e+00, 1.003491e+00, 5.123961e-01,
8.000000e-01	8.326989e-01, 2.477746e-01, 6.607698e-01, 1.559403e-01, 4.142295e-01, 1.087462e+00, 6.284544e-01, 4.883049e-01, 5.513795e-01, 3.523253e-01, 4.726527e-01, 4.865962e-01, 7.602200e-01, 1.096196e+00, 5.327531e-01, 6.286008e-01, 5.260246e-01, 1.171376e+00, 8.376685e-01, 4.238944e-01,
1.000000e+00	8.016400e-01, 1.440873e-01, 9.243705e-01, 1.883612e-01, 3.571037e-01, 1.091677e+00, 6.252955e-01, 3.132335e-01, 3.769038e-01, 6.327255e-01, 3.080648e-01, 4.289383e-01, 6.698102e-01, 9.766867e-01, 5.946608e-01, 5.063155e-01, 3.911210e-01, 9.242295e-01, 5.088913e-01, 4.464474e-01,
1.200000e+00	9.362502e-01, 6.950294e-02, 1.116800e+00, 3.901914e-01, 2.595643e-01, 9.138182e-01, 5.151808e-01, 3.346208e-01, 3.121288e-01, 6.008380e-01, 1.724646e-01, 2.028552e-01, 3.537926e-01, 9.621507e-01, 5.893125e-01, 6.702310e-01, 2.433613e-01, 9.403659e-01, 3.477407e-01, 4.687268e-01,
1.400000e+00	1.107762e+00, 4.087090e-02, 1.417170e+00, 5.026873e-01, 1.620015e-01, 1.041545e+00, 5.175018e-01, 3.050305e-01, 3.327656e-01, 8.846521e-01, 9.265262e-02, 1.359545e-01, 1.961493e-01, 6.985113e-01, 5.128205e-01, 5.381283e-01, 2.474810e-01, 5.620535e-01, 1.769244e-01, 4.358168e-01,
1.600000e+00	9.876132e-01, 2.525821e-02, 1.487787e+00, 7.795409e-01, 9.126534e-02, 1.025988e+00, 4.722271e-01, 3.470080e-01, 4.144336e-01, 8.089204e-01, 5.624591e-02, 8.571312e-02, 1.296579e-01, 3.657547e-01, 6.550773e-01, 5.200311e-01, 2.977345e-01, 3.118724e-01, 1.285133e-01, 3.417421e-01,
1.800000e+00	9.899659e-01, 1.321276e-02, 1.574386e+00, 6.077566e-01, 8.495318e-02, 1.206444e+00, 4.766150e-01, 3.569041e-01, 5.351868e-01, 9.298274e-01, 3.540829e-02, 5.274904e-02, 6.961110e-02, 2.073675e-01, 5.938316e-01, 4.402211e-01, 3.782798e-01, 1.812831e-01, 7.815325e-02, 3.173866e-01,
2.000000e+00	8.146747e-01, 8.037613e-03, 1.676819e+00, 5.846544e-01, 6.099515e-02, 1.349569e+00, 5.115300e-01, 3.288276e-01, 6.193952e-01, 9.086965e-01, 1.740515e-02, 3.666652e-02, 4.009256e-02, 9.852474e-02, 5.974221e-01, 4.651575e-01, 3.120422e-01, 8.837017e-02, 5.913000e-02, 3.463308e-01,
0.000000e+00	4.381290e-01, 2.517052e+00, 2.017697e+00, 1.460880e+00, 1.347700e+00, 3.027677e-01, 2.641404e+00, 4.849536e-01, 2.496262e+00, 1.171282e+00, 8.512604e-01, 1.634076e+00, 5.135673e-01, 1.347859e+00, 1.465731e+00, 2.820229e+00, 7.323355e-01, 8.558320e-01, 6.281027e-01, 1.076033e+00,
2.000000e-01	2.312011e-01, 1.315598e+00, 1.660424e+00, 8.154611e-01, 1.414533e+00, 5.987647e-01, 1.965877e+00, 6.056990e-01, 1.966523e+00, 9.526248e-01, 5.093245e-01, 1.153437e+00, 6.859535e-01, 1.165104e+00, 6.784010e-01, 2.161939e+00, 9.740866e-01, 4.470060e-01, 2.998236e-01, 8.541063e-01,
4.000000e-01	1.649732e-01, 7.737978e-01, 1.402954e+00, 4.477044e-01, 1.222803e+00, 7.439997e-01, 1.534332e+00, 6.824971e-01, 1.937818e+00, 1.035896e+00, 2.761191e-01, 8.775573e-01, 4.003554e-01, 6.569675e-01, 3.984013e-01, 1.349820e+00, 1.047455e+00, 3.087862e-01, 2.237196e-01, 5.497495e-01,
6.000000e-01	1.315667e-01, 4.493658e-01, 1.442661e+00, 2.917996e-01, 9.866355e-01, 9.020072e-01, 1.293684e+00, 7.181031e-01, 1.742032e+00, 9.275451e-01, 1.620098e-01, 5.735089e-01, 2.602312e-01, 3.124772e-01, 2.504703e-01, 8.729742e-01, 1.035479e+00, 1.597164e-01, 1.239501e-01, 5.940559e-01,
8.000000e-01	1.414351e-01, 2.375764e-01, 1.615512e+00, 1.370985e-01, 7.778841e-01, 8.335209e-01, 9.744750e-01, 5.979818e-01, 1.465704e+00, 8.998735e-01, 8.289299e-02, 5.288063e-01, 1.991235e-01, 2.149308e-01, 3.625261e-01, 7.696478e-01, 1.087233e+00, 9.552596e-02, 6.767932e-02, 4.068049e-01,
1.000000e+00	2.337006e-01, 1.335592e-01, 1.959038e+00, 9.076718e-02, 5.049062e-01, 9.904830e-01, 8.614227e-01, 8.079817e-01, 1.462224e+00, 1.013097e+00, 5.494721e-02, 3.513670e-01, 1.250762e-01, 1.224153e-01, 5.067694e-01, 6.697477e-01, 7.802574e-01, 5.787909e-02, 4.675795e-02, 3.639946e-01,
1.200000e+00	4.155496e-01, 8.103777e-02, 1.905656e+00, 1.198727e-01, 4.391913e-01, 1.100119e+00, 8.060099e-01, 7.382611e-01, 1.370947e+00, 1.013399e+00, 3.007989e-02, 2.111822e-01, 6.001739e-02, 6.634555e-02, 5.041028e-01, 5.439964e-01, 9.358284e-01, 3.273367e-02, 3.275646e-02, 4.744241e-01,
1.400000e+00	4.536896e-01, 4.837544e-02, 1.643518e+00, 2.568147e-01, 2.965591e-01, 1.116487e+00, 7.092409e-01, 6.060588e-01, 1.569273e+00, 8.683219e-01, 1.928822e-02, 1.657656e-01, 2.411102e-02, 4.765178e-02, 5.904720e-01, 5.669478e-01, 9.773238e-01, 2.048429e-02, 1.748270e-02, 4.284529e-01,
1.600000e+00	6.895454e-01, 2.160569e-02, 1.659049e+00, 5.361893e-01, 2.539592e-01, 1.141862e+00, 5.839566e-01, 5.992932e-01, 1.432301e+00, 8.008832e-01, 1.040155e-02, 8.812854e-02, 1.874162e-02, 2.194440e-02, 5.757100e-01, 5.018895e-01, 7.307722e-01, 9.402112e-03, 1.261888e-02, 4.778680e-01,
1.800000e+00	8.691496e-01, 1.200358e-02, 1.937408e+00, 5.568562e-01, 2.085301e-01, 1.246763e+00, 6.683379e-01, 6.116730e-01, 1.422938e+00, 9.463297e-01, 4.685857e-03, 5.812147e-02, 1.172910e-02, 1.636807e-02, 6.752068e-01, 4.705994e-01, 7.210113e-01, 6.763164e-03, 5.305674e-03, 3.795204e-01,
2.000000e+00	7.995719e-01, 7.280968e-03, 2.037322e+00, 7.384892e-01, 1.294426e-01, 1.191994e+00, 5.980115e-01, 6.242948e-01, 1.550710e+00, 1.000107e+00, 3.165713e-03, 3.332162e-02, 7.550103e-03, 8.975241e-03, 7.018741e-01, 4.453949e-01, 7.226259e-01, 3.916731e-03, 4.049357e-03, 3.510284e-01,
0.000000e+00	2.047912e+00, 2.171066e+00, 6.492571e-01, 1.907127e+00, 4.986482e-01, 3.840266e-01, 1.143521e+00, 2.731140e+00, 7.548975e-02, 1.665024e+00, 1.553773e+00, 2.101742e+00, 1.930764e+00, 1.918934e+00, 2.075790e+00, 2.128977e+00, 1.327672e+00, 2.230977e+00, 7.054716e-01, 8.246557e-01,
2.000000e-01	1.415631e+00, 1.244925e+00, 6.287866e-01, 1.282589e+00, 5.967289e-01, 3.568793e-01, 9.622570e-01, 2.456593e+00, 8.834846e-02, 8.254797e-01, 1.101757e+00, 1.561287e+00, 1.157320e+00, 1.551167e+00, 1.082999e+00, 1.526505e+00, 1.542006e+00, 1.685145e+00, 7.701231e-01, 4.762563e-01,
4.000000e-01	1.173282e+00, 9.263182e-01, 4.712032e-01, 7.367014e-01, 5.332513e-01, 5.582593e-01, 5.479701e-01, 1.620585e+00, 6.274142e-02, 6.211086e-01, 6.315534e-01, 1.008375e+00, 1.122398e+00, 1.231902e+00, 5.832370e-01, 9.521698e-01, 1.052621e+00, 1.292708e+00, 9.485795e-01, 5.386872e-01,
6.000000e-01	1.070926e+00, 5.007849e-01, 7.137012e-01, 4.689405e-01, 4.486816e-01, 6.904371e-01, 4.069156e-01, 1.283867e+00, 5.397618e-02, 6.647096e-01, 4.995035e-01, 8.574824e-01, 1.213576e+00, 1.115434e+00, 5.716860e-01, 7.010134e-01, 9.267657e-01, 1.335141e+00, 9.055857e-01, 4.249437e-01,
8.000000e-01	1.018571e+00, 2.808193e-01, 1.011289e+00, 4.267585e-01, 2.345817e-01, 6.922333e-01, 3.412916e-01, 1.234443e+00, 4.790583e-02, 6.337164e-01, 2.552526e-01, 5.864881e-01, 6.121822e-01, 1.074717e+00, 5.480542e-01, 7.212237e-01, 6.000226e-01, 1.139426e+00, 6.083191e-01, 3.865062e-01,
1.000000e+00	1.099773e+00, 1.390707e-01, 1.174551e+00, 5.324959e-01, 2.307408e-01, 1.048295e+00, 3.168603e-01, 9.001962e-01, 1.125560e-01, 9.259877e-01, 1.778656e-01, 3.354937e-01, 3.303245e-01, 8.716212e-01, 5.957641e-01, 5.727189e-01, 5.415017e-01, 9.978029e-01, 3.877219e-01, 4.119267e-01,
1.200000e+00	9.821451e-01, 9.694139e-02, 1.445449e+00, 5.498981e-01, 1.218095e-01, 1.002000e+00, 3.104606e-01, 5.290142e-01, 1.727011e-01, 8.109673e-01, 9.590581e-02, 1.918504e-01, 2.050837e-01, 6.529916e-01, 5.437890e-01, 4.114078e-01, 4.127666e-01, 9.271991e-01, 2.629812e-01, 4.294731e-01,
1.400000e+00	7.641724e-01, 4.532334e-02, 1.581558e+00, 6.875767e-01, 1.137321e-01, 9.867640e-01, 2.683123e-01, 6.481643e-01, 2.654416e-01, 9.112836e-01, 6.017723e-02, 1.236883e-01, 1.197674e-01, 6.970042e-01, 6.195159e-01, 5.289557e-01, 5.130050e-01, 5.674122e-01, 1.860695e-01, 3.459667e-01,
1.600000e+00	8.913987e-01, 2.545145e-02, 1.795700e+00, 7.932608e-01, 7.654206e-02, 1.051983e+00, 3.398488e-01, 6.056908e-01, 2.951884e-01, 8.724022e-01, 3.358425e-02, 7.315860e-02, 6.675528e-02, 3.619011e-01, 6.921916e-01, 4.410204e-01, 6.140184e-01, 2.605359e-01, 1.002721e-01, 3.465915e-01,
1.800000e+00	9.659330e-01, 1.708280e-02, 1.459558e+00, 7.982760e-01, 5.842447e-02, 1.125011e+00, 3.835215e-01, 5.363933e-01, 4.306097e-01, 8.284562e-01, 1.728856e-02, 4.395643e-02, 3.913441e-02, 1.962596e-01, 5.456182e-01, 4.028969e-01, 5.632528e-01, 2.064415e-01, 5.363730e-02, 3.025133e-01,
2.000000e+00	9.200558e-01, 6.566614e-03, 1.852975e+00, 7.480726e-01, 5.622376e-02, 1.171038e+00, 3.229850e-01, 6.291827e-01, 5.440882e-01, 1.037896e+00, 1.004871e-02, 2.355929e-02, 2.552115e-02, 9.991706e-02, 6.386905e-01, 4.363270e-01, 5.295093e-01, 1.046521e-01, 3.688713e-02, 2.769744e-01,
0.000000e+00	1.708534e+00, 2.538645e+00, 1.218674e-01, 8.705216e-01, 2.405844e+00, 1.489526e+00, 2.453840e+00, 6.236495e-03, 2.998881e+00, 2.772085e+00, 1.570915e+00, 6.217314e-01, 1.732742e+00, 6.385880e-01, 5.793614e-01, 1.269718e+00, 1.673961e+00, 1.783277e+00, 1.214560e+00, 1.315823e-01,
2.000000e-01	1.520478e+00, 2.038557e+00, 8.796916e-02, 4.573072e-01, 1.524942e+00, 1.271268e+00, 1.674033e+00, 3.192930e-01, 2.247250e+00, 1.649938e+00, 1.142870e+00, 6.176879e-01, 1.361404e+00, 8.558478e-01, 3.680824e-01, 9.780123e-01, 1.850321e+00, 1.006720e+00, 1.021242e+00, 1.686963e-01,
4.000000e-01	1.381477e+00, 1.039302e+00, 1.537631e-01, 2.700020e-01, 1.639375e+00, 8.578163e-01, 1.106667e+00, 5.105179e-01, 1.370683e+00, 9.250653e-01, 1.073005e+00, 5.254654e-01, 1.264131e+00, 6.358102e-01, 4.624899e-01, 7.078782e-01, 1.839902e+00, 5.663077e-01, 1.193016e+00, 2.808992e-01,
6.000000e-01	9.414022e-01, 6.902792e-01, 5.005265e-01, 1.430429e-01, 1.052754e+00, 1.073732e+00, 6.906933e-01, 3.880638e-01, 1.404660e+00, 5.765252e-01, 7.638988e-01, 4.603430e-01, 1.085805e+00, 4.715770e-01, 4.630490e-01, 4.690014e-01, 1.111363e+00, 3.487764e-01, 9.014517e-01, 3.621230e-01,
8.000000e-01	1.176029e+00, 3.582307e-01, 9.810744e-01, 1.081008e-01, 6.604810e-01, 1.010805e+00, 5.502590e-01, 3.013164e-01, 8.484800e-01, 6.266725e-01, 4.809278e-01, 4.707064e-01, 7.427476e-01, 3.617546e-01, 4.892091e-01, 5.644032e-01, 7.973955e-01, 2.145261e-01, 7.702698e-01, 4.073398e-01,
1.000000e+00	1.044957e+00, 2.604583e-01, 1.217618e+00, 2.372244e-01, 5.188718e-01, 1.016658e+00, 4.609759e-01, 2.919880e-01, 7.172822e-01, 8.970971e-01, 3.012227e-01, 2.718942e-01, 5.084457e-01, 1.998388e-01, 6.451005e-01, 5.815830e-01, 7.133577e-01, 1.205268e-01, 3.569761e-01, 4.458942e-01,
1.200000e+00	9.991745e-01, 1.328630e-01, 1.333418e+00, 4.932736e-01, 3.160148e-01, 1.160418e+00, 4.604577e-01, 2.275701e-01, 6.083791e-01, 1.004863e+00, 1.136121e-01, 1.584664e-01, 3.064773e-01, 1.094225e-01, 5.813203e-01, 5.126619e-01, 4.544086e-01, 7.893848e-02, 2.282487e-01, 4.199702e-01,
1.400000e+00	8.316710e-01, 7.255679e-02, 1.398442e+00, 6.661294e-01, 2.967156e-01, 1.274319e+00, 4.363463e-01, 2.765006e-01, 5.683825e-01, 1.007673e+00, 7.321257e-02, 1.200267e-01, 1.818610e-01, 6.265322e-02, 6.321003e-01, 4.855491e-01, 4.599110e-01, 4.565074e-02, 1.367298e-01, 4.685948e-01,
1.600000e+00	9.689513e-01, 3.940543e-02, 1.518562e+00, 6.182185e-01, 1.847903e-01, 1.159328e+00, 4.066284e-01, 3.379539e-01, 4.253823e-01, 8.808835e-01, 4.695735e-02, 6.238087e-02, 8.352297e-02, 3.769253e-02, 6.126883e-01, 5.211999e-01, 5.701705e-01, 2.339227e-02, 9.372781e-02, 3.789000e-01,
1.800000e+00	1.017057e+00, 2.460176e-02, 1.486189e+00, 7.158817e-01, 1.510069e-01, 1.254041e+00, 3.973146e-01, 3.705387e-01, 6.044218e-01, 9.683081e-01, 2.776081e-02, 4.472127e-02, 5.334930e-02, 1.714237e-02, 6.297797e-01, 4.628315e-01, 5.160917e-01, 1.407387e-02, 6.283685e-02, 3.402672e-01,
2.000000e+00	9.672428e-01, 1.254176e-02, 1.609930e+00, 9.336196e-01, 8.506055e-02, 9.105905e-01, 4.110293e-01, 4.164027e-01, 6.474512e-01, 8.967386e-01, 1.371005e-02, 2.808664e-02, 3.885716e-02, 9.988659e-03, 6.143252e-01, 4.972125e-01, 4.714972e-01, 7.378044e-03, 3.612632e-02, 3.420311e-01,
0.000000e+00	1.069636e+00, 4.621445e-01, 2.487452e+00, 1.822865e+00, 3.588658e-01, 2.058468e+00, 2.867762e+00, 2.014068e+00, 2.162499e+00, 2.767282e+00, 2.198471e+00, 1.918522e+00, 7.048457e-02, 2.947956e+00, 1.479831e+00, 2.704175e+00, 1.516294e+00, 1.571457e+00, 2.361340e+00, 2.298025e+00,
2.000000e-01	6.435621e-01, 6.981586e-01, 2.472361e+00, 1.412150e+00, 2.247317e-01, 1.285623e+00, 1.830950e+00, 1.997862e+00, 1.840643e+00, 2.023936e+00, 1.184275e+00, 1.451247e+00, 3.544046e-02, 1.407826e+00, 8.062531e-01, 1.825862e+00, 1.398486e+00, 9.507178e-01, 1.315132e+00, 1.435483e+00,
4.000000e-01	6.101478e-01, 7.665134e-01, 1.960971e+00, 9.227951e-01, 1.643703e-01, 9.861342e-01, 1.348818e+00, 1.613445e+00, 1.707001e+00, 1.718461e+00, 1.188246e+00, 9.727246e-01, 2.559670e-02, 7.677150e-01, 4.219989e-01, 1.087006e+00, 1.386133e+00, 5.496626e-01, 7.098729e-01, 8.653411e-01,
6.000000e-01	6.985018e-01, 4.714692e-01, 2.085515e+00, 4.660871e-01, 1.315950e-01, 1.145593e+00, 1.260535e+00, 1.394653e+00, 1.801891e+00, 1.123236e+00, 7.661248e-01, 6.020677e-01, 1.314463e-02, 3.936246e-01, 4.735649e-01, 8.580536e-01, 1.782793e+00, 3.669396e-01, 5.619828e-01, 7.322905e-01,
8.000000e-01	6.868243e-01, 2.823895e-01, 1.800708e+00, 4.233272e-01, 1.156596e-01, 1.114539e+00, 1.120411e+00, 1.335159e+00, 1.777589e+00, 1.137973e+00, 3.978273e-01, 2.995014e-01, 7.865754e-03, 2.412732e-01, 4.813298e-01, 7.925248e-01, 1.580111e+00, 1.937986e-01, 3.015334e-01, 6.188048e-01,
1.000000e+00	7.837341e-01, 1.304242e-01, 2.112657e+00, 6.384226e-01, 8.560223e-02, 1.196123e+00, 8.853806e-01, 1.249173e+00, 1.433730e+00, 1.018024e+00, 1.698833e-01, 1.969580e-01, 4.919880e-03, 1.613433e-01, 5.142092e-01, 5.207726e-01, 1.461971e+00, 9.041818e-02, 1.470701e-01, 5.502717e-01,
1.200000e+00	9.278250e-01, 5.638761e-02, 1.935289e+00, 6.027070e-01, 8.418180e-02, 9.851854e-01, 6.443158e-01, 1.371275e+00, 1.704805e+00, 1.134119e+00, 1.096786e-01, 1.220447e-01, 3.623131e-03, 8.548540e-02, 6.054052e-01, 5.525878e-01, 1.475146e+00, 6.509363e-02, 1.043509e-01, 4.867997e-01,
1.400000e+00	7.973426e-01, 4.177641e-02, 2.174957e+00, 5.971673e-01, 5.967341e-02, 1.009392e+00, 7.429291e-01, 8.596808e-01, 1.263513e+00, 1.005877e+00, 5.491332e-02, 6.238646e-02, 2.200773e-03, 5.087449e-02, 6.006436e-01, 4.638673e-01, 1.201648e+00, 4.461731e-02, 7.733635e-02, 3.987646e-01,
1.600000e+00	9.264616e-01, 2.162731e-02, 1.926917e+00, 7.961050e-01, 6.112628e-02, 1.271368e+00, 5.308728e-01, 7.058786e-01, 1.234547e+00, 1.032990e+00, 3.253289e-02, 3.407441e-02, 2.179873e-03, 2.169558e-02, 5.165906e-01, 4.906450e-01, 9.081988e-01, 2.255826e-02, 5.177086e-02, 3.299648e-01,
1.800000e+00	7.837720e-01, 1.193731e-02, 1.854761e+00, 6.621533e-01, 5.395862e-02, 1.230631e+00, 5.958437e-01, 9.536167e-01, 1.304167e+00, 1.037789e+00, 1.935171e-02, 2.483177e-02, 1.402616e-03, 1.187547e-02, 6.321913e-01, 4.027889e-01, 9.074024e-01, 1.098524e-02, 3.054165e-02, 3.276380e-01,
2.000000e+00	1.018212e+00, 7.864900e-03, 1.838690e+00, 7.521938e-01, 5.050369e-02, 1.154865e+00, 4.876982e-01, 6.862420e-01, 1.188503e+00, 7.951556e-01, 1.106911e-02, 1.742819e-02, 1.497185e-03, 7.052925e-03, 6.030313e-01, 4.488710e-01, 9.944959e-01, 7.619193e-03, 1.695698e-02, 2.602175e-01,
0.000000e+00	3.187218e+00, 8.610605e-01, 1.450543e+00, 1.968071e+00, 2.073841e+00, 9.497534e-02, 6.309376e-01, 2.646065e+00, 1.879413e+00, 1.717328e+00, 4.426075e-01, 1.768794e+00, 1.863302e+00, 1.040646e+00, 5.152691e-01, 4.365082e-01, 1.254934e+00, 1.341483e+00, 2.830671e-01, 2.159450e+00,
2.000000e-01	1.958113e+00, 4.905341e-01, 1.676278e+00, 1.444188e+00, 1.785132e+00, 3.491106e-01, 4.220739e-01, 1.863214e+00, 1.343798e+00, 1.474082e+00, 2.032073e-01, 8.938121e-01, 1.029575e+00, 9.392607e-01, 5.059377e-01, 2.633053e-01, 1.429745e+00, 9.130810e-01, 2.571615e-01, 1.305226e+00,
4.000000e-01	1.156282e+00, 2.704015e-01, 1.845724e+00, 1.198204e+00, 1.279765e+00, 6.463475e-01, 2.565513e-01, 1.927128e+00, 9.517611e-01, 1.253686e+00, 1.295731e-01, 5.489677e-01, 5.453887e-01, 7.246776e-01, 4.780923e-01, 2.017700e-01, 1.414475e+00, 6.046433e-01, 1.922264e-01, 9.308427e-01,
6.000000e-01	8.276105e-01, 1.365038e-01, 1.686900e+00, 8.704516e-01, 8.842132e-01, 6.996354e-01, 3.076780e-01, 1.697231e+00, 9.391235e-01, 1.146108e+00, 7.058425e-02, 3.281226e-01, 3.410789e-01, 4.729340e-01, 6.559916e-01, 2.159788e-01, 1.271150e+00, 3.438966e-01, 1.060198e-01, 7.144397e-01,
8.000000e-01	6.852308e-01, 8.421688e-02, 1.657434e+00, 8.865571e-01, 7.498580e-01, 8.076716e-01, 4.292239e-01, 1.506380e+00, 1.050392e+00, 1.406253e+00, 2.778032e-02, 1.694480e-01, 1.657973e-01, 2.110542e-01, 6.348872e-01, 2.081514e-01, 1.165306e+00, 2.441431e-01, 5.580057e-02, 6.419597e-01,
1.000000e+00	7.251819e-01, 4.554203e-02, 1.809348e+00, 8.370604e-01, 4.654594e-01, 8.496461e-01, 4.713763e-01, 1.169117e+00, 1.212528e+00, 1.273023e+00, 2.016045e-02, 1.510226e-01, 1.053999e-01, 1.228786e-01, 6.748388e-01, 3.159562e-01, 1.143933e+00, 1.363541e-01, 4.222690e-02, 5.369756e-01,
1.200000e+00	8.066432e-01, 2.848380e-02, 2.023902e+00, 8.397671e-01, 3.142853e-01, 1.014704e+00, 4.756754e-01, 1.254098e+00, 9.536287e-01, 9.267125e-01, 1.189644e-02, 5.812036e-02, 6.123822e-02, 8.246131e-02, 6.395797e-01, 3.258397e-01, 1.060992e+00, 9.264665e-02, 2.044676e-02, 4.953157e-01,
1.400000e+00	7.903329e-01, 1.307863e-02, 1.799593e+00, 9.034980e-01, 2.922963e-01, 1.190989e+00, 5.230447e-01, 1.027380e+00, 1.290699e+00, 8.732450e-01, 6.685177e-03, 4.785307e-02, 3.251436e-02, 4.632108e-02, 7.997196e-01, 3.453900e-01, 8.970390e-01, 4.508580e-02, 1.338115e-02, 3.870652e-01,
1.600000e+00	9.288064e-01, 8.053950e-03, 2.128406e+00, 7.455594e-01, 2.039313e-01, 1.133939e+00, 4.364261e-01, 7.167021e-01, 1.266398e+00, 8.556318e-01, 4.572453e-03, 2.576920e-02, 1.930632e-02, 2.482185e-02, 6.455389e-01, 3.653423e-01, 8.626339e-01, 2.399694e-02, 7.468395e-03, 3.413263e-01,
1.800000e+00	7.840746e-01, 4.011990e-03, 2.033958e+00, 7.347641e-01, 1.381645e-01, 1.206184e+00, 4.688235e-01, 8.533067e-01, 1.208032e+00, 9.101737e-01, 2.341884e-03, 1.854108e-02, 1.095006e-02, 1.456726e-02, 7.379486e-01, 3.700632e-01, 6.620413e-01, 1.458606e-02, 5.584641e-03, 3.192688e-01,
2.000000e+00	9.561187e-01, 2.850221e-03, 1.869168e+00, 8.713790e-01, 9.268113e-02, 9.845801e-01, 4.604615e-01, 7.748510e-01, 9.631043e-01, 8.528758e-01, 1.406881e-03, 9.494115e-03, 7.842322e-03, 6.884095e-03, 7.124956e-01, 3.534759e-01, 7.527541e-01, 8.383548e-03, 3.309353e-03, 2.773744e-01,
0.000000e+00	1.114966e+00, 8.679759e-01, 4.352231e-01, 5.365888e-01, 4.845942e-01, 1.946454e+00, 1.516316e+00, 1.780748e+00, 1.285219e+00, 1.056465e+00, 1.960822e+00, 8.111453e-02, 1.431467e+00, 1.823132e+00, 1.727779e+00, 1.657876e+00, 1.418942e+00, 2.102473e+00, 3.099758e-01, 2.073004e+00,
2.000000e-01	1.119667e+00, 5.171449e-01, 3.611079e-01, 5.023920e-01, 5.779937e-01, 9.693824e-01, 1.401601e+00, 1.362328e+00, 8.236497e-01, 6.500249e-01, 1.156871e+00, 2.266642e-01, 9.477996e-01, 1.457464e+00, 1.056333e+00, 1.168040e+00, 1.221042e+00, 1.232920e+00, 2.687308e-01, 1.166341e+00,
4.000000e-01	9.996489e-01, 3.935236e-01, 4.665011e-01, 7.680335e-01, 5.159378e-01, 1.195079e+00, 9.355372e-01, 8.917224e-01, 6.270639e-01, 5.358884e-01, 5.611780e-01, 1.905937e-01, 8.588032e-01, 9.939451e-01, 8.101634e-01, 8.370104e-01, 9.408494e-01, 1.163758e+00, 1.818564e-01, 6.814565e-01,
6.000000e-01	1.069685e+00, 2.698717e-01, 8.737388e-01, 8.081435e-01, 4.728179e-01, 1.189752e+00, 6.542730e-01, 7.779497e-01, 4.085479e-01, 5.786308e-01, 3.006857e-01, 1.365745e-01, 6.064143e-01, 1.048465e+00, 6.079097e-01, 7.783247e-01, 5.516008e-01, 1.167281e+00, 1.168170e-01, 5.935324e-01,
8.000000e-01	1.096439e+00, 1.791068e-01, 9.502613e-01, 8.307131e-01, 3.307876e-01, 1.074123e+00, 5.322710e-01, 6.421277e-01, 3.207640e-01, 7.194245e-01, 1.829483e-01, 7.868899e-02, 3.742842e-01, 7.397998e-01, 5.831225e-01, 6.369617e-01, 5.625035e-01, 8.100886e-01, 8.060296e-02, 3.685141e-01,
1.000000e+00	9.958763e-01, 7.116467e-02, 1.331702e+00, 8.291870e-01, 2.596977e-01, 1.169194e+00, 4.601979e-01, 5.611530e-01, 3.157242e-01, 8.776522e-01, 9.887976e-02, 4.596522e-02, 2.484305e-01, 4.440090e-01, 6.311015e-01, 4.805559e-01, 4.123501e-01, 6.309662e-01, 4.797449e-02, 3.477624e-01,
1.200000e+00	1.060020e+00, 4.289397e-02, 1.390258e+00, 7.804982e-01, 2.255450e-01, 1.096873e+00, 4.617423e-01, 4.932762e-01, 3.225285e-01, 9.378850e-01, 5.421340e-02, 2.469255e-02, 1.367573e-01, 3.106238e-01, 6.585890e-01, 4.566199e-01, 4.034427e-01, 3.804014e-01, 2.186134e-02, 2.612888e-01,
1.400000e+00	1.040885e+00, 2.817503e-02, 1.779846e+00, 9.239610e-01, 1.656476e-01, 1.406956e+00, 4.193017e-01, 4.834774e-01, 4.286036e-01, 8.233867e-01, 2.504647e-02, 1.630845e-02, 6.807953e-02, 1.355618e-01, 6.049560e-01, 4.231849e-01, 3.523410e-01, 2.290202e-01, 1.560248e-02, 2.194045e-01,
1.600000e+00	8.701903e-01, 1.386400e-02, 1.987580e+00, 7.611347e-01, 1.354236e-01, 1.315117e+00, 4.074910e-01, 4.512357e-01, 5.395498e-01, 1.026047e+00, 1.703702e-02, 9.228229e-03, 4.338750e-02, 8.043591e-02, 6.372125e-01, 4.122703e-01, 4.245425e-01, 1.221669e-01, 1.113063e-02, 2.046703e-01,
1.800000e+00	9.483529e-01, 8.592477e-03, 1.696913e+00, 8.495683e-01, 9.682347e-02, 1.262992e+00, 4.253703e-01, 5.088621e-01, 5.220767e-01, 9.106253e-01, 1.026722e-02, 5.664406e-03, 2.470886e-02, 4.880623e-02, 6.142427e-01, 4.582266e-01, 4.927762e-01, 6.572519e-02, 5.708359e-03, 1.924180e-01,
2.000000e+00	8.142095e-01, 4.409941e-03, 2.042135e+00, 8.472949e-01, 7.803590e-02, 1.241632e+00, 3.897619e-01, 4.121979e-01, 6.961556e-01, 9.125342e-01, 6.339130e-03, 3.060899e-03, 1.615352e-02, 2.224518e-02, 5.718858e-01, 3.876692e-01, 5.071171e-01, 4.610674e-02, 3.673514e-03, 1.598391e-01,
0.000000e+00	1.968863e+00, 2.058003e+00, 3.144929e+00, 1.695101e-01, 7.111502e-01, 2.518921e+00, 2.692761e+00, 2.930699e+00, 2.247859e+00, 5.217146e-01, 2.542301e+00, 5.763094e-01, 1.001405e+00, 1.580950e+00, 4.005352e-01, 6.128484e-01, 6.661286e-01, 7.546144e-01, 2.472263e+00, 1.770661e-01,
2.000000e-01	1.636683e+00, 1.449861e+00, 2.525365e+00, 8.873729e-02, 6.356939e-01, 1.613834e+00, 1.974594e+00, 1.934235e+00, 1.439131e+00, 5.423512e-01, 1.838272e+00, 4.860883e-01, 9.481823e-01, 9.475301e-01, 4.888872e-01, 5.543040e-01, 5.550320e-01, 5.478790e-01, 1.745193e+00, 1.619651e-01,
4.000000e-01	1.750015e+00, 1.236303e+00, 1.380375e+00, 5.868144e-02, 5.296378e-01, 1.237538e+00, 1.451902e+00, 1.736256e+00, 1.010520e+00, 7.413858e-01, 1.343467e+00, 4.531887e-01, 9.421829e-01, 5.526574e-01, 5.560018e-01, 6.096519e-01, 4.631613e-01, 2.281236e-01, 1.327695e+00, 2.720577e-01,
6.000000e-01	1.399957e+00, 5.636694e-01, 1.917812e+00, 5.667622e-02, 5.057346e-01, 1.174877e+00, 6.956547e-01, 1.236317e+00, 5.872987e-01, 7.826095e-01, 7.314036e-01, 4.313006e-01, 8.889562e-01, 2.850942e-01, 5.152528e-01, 4.799803e-01, 3.870365e-01, 1.549862e-01, 6.577273e-01, 3.384371e-01,
8.000000e-01	1.264494e+00, 4.287017e-01, 1.962821e+00, 2.731917e-01, 4.512707e-01, 1.129468e+00, 5.953987e-01, 1.083537e+00, 4.119015e-01, 8.954276e-01, 4.328972e-01, 4.850238e-01, 6.192912e-01, 1.959320e-01, 7.118662e-01, 4.323676e-01, 3.540635e-01, 7.520862e-02, 3.707794e-01, 3.353970e-01,
1.000000e+00	1.279760e+00, 2.434412e-01, 2.026270e+00, 4.755001e-01, 3.403065e-01, 1.188572e+00, 3.791321e-01, 8.111249e-01, 3.306242e-01, 9.391218e-01, 2.407016e-01, 2.568112e-01, 2.837880e-01, 9.854450e-02, 6.458810e-01, 4.928714e-01, 3.708580e-01, 4.444317e-02, 2.407427e-01, 3.943203e-01,
1.200000e+00	1.109112e+00, 1.469197e-01, 2.099448e+00, 6.233865e-01, 2.434487e-01, 9.654780e-01, 3.346999e-01, 7.586601e-01, 3.122525e-01, 7.960713e-01, 1.492394e-01, 1.748528e-01, 2.167483e-01, 6.228106e-02, 5.336527e-01, 5.108745e-01, 4.353272e-01, 3.271708e-02, 1.474089e-01, 3.684127e-01,
1.400000e+00	1.045081e+00, 7.339712e-02, 2.272843e+00, 6.788278e-01, 2.050392e-01, 1.264466e+00, 3.788270e-01, 6.863340e-01, 3.787132e-01, 1.078499e+00, 5.642823e-02, 9.723203e-02, 1.299813e-01, 3.059086e-02, 6.712663e-01, 4.517025e-01, 4.590149e-01, 1.598605e-02, 7.539132e-02, 3.656169e-01,
1.600000e+00	1.007220e+00, 4.443338e-02, 2.095501e+00, 6.565072e-01, 1.585483e-01, 1.057836e+00, 3.298528e-01, 6.764245e-01, 4.058618e-01, 8.856665e-01, 4.553975e-02, 5.694545e-02, 6.802535e-02, 1.613421e-02, 8.246372e-01, 4.206615e-01, 5.524189e-01, 8.998349e-03, 5.119562e-02, 2.957462e-01,
1.800000e+00	7.926891e-01, 2.591863e-02, 1.998329e+00, 8.816399e-01, 1.401772e-01, 1.063214e+00, 3.475731e-01, 7.022835e-01, 5.215575e-01, 1.026658e+00, 2.416597e-02, 2.941214e-02, 3.856314e-02, 9.273332e-03, 6.849207e-01, 4.786391e-01, 5.493281e-01, 6.039866e-03, 3.432034e-02, 2.617839e-01,
2.000000e+00	8.060485e-01, 1.344880e-02, 1.859048e+00, 8.121997e-01, 7.499249e-02, 1.159244e+00, 3.190806e-01, 6.629849e-01, 6.282092e-01, 1.026372e+00, 1.403116e-02, 2.089147e-02, 2.289436e-02, 5.299277e-03, 5.841410e-01, 4.048984e-01, 4.810161e-01, 3.517061e-03, 2.385796e-02, 2.680776e-01,
0.000000e+00	3.066302e+00, 1.774539e+00, 1.623168e+00, 3.704712e-01, 2.056748e+00, 1.194571e-01, 1.120511e+00, 5.662490e-01, 1.487543e+00, 2.786147e+00, 2.443118e+00, 4.992031e-02, 1.018790e+00, 6.143978e-01, 9.178377e-01, 5.940387e-01, 1.866201e+00, 1.152131e+00, 1.171608e+00, 6.609852e-01,
2.000000e-01	1.685415e+00, 9.653331e-01, 1.234788e+00, 5.609939e-01, 1.658424e+00, 8.143807e-02, 6.995848e-01, 9.055531e-01, 1.481379e+00, 1.758931e+00, 1.814365e+00, 2.336012e-01, 4.303978e-01, 7.120125e-01, 7.621901e-01, 5.536715e-01, 2.001552e+00, 7.161433e-01, 6.586481e-01, 5.752131e-01,
4.000000e-01	1.228492e+00, 8.156935e-01, 1.341370e+00, 5.030185e-01, 1.676697e+00, 1.136977e-01, 5.391550e-01, 8.455914e-01, 9.218674e-01, 9.164690e-01, 1.009032e+00, 2.746084e-01, 3.157946e-01, 8.414421e-01, 6.668876e-01, 5.408082e-01, 1.596135e+00, 4.248001e-01, 4.393480e-01, 5.320830e-01,
6.000000e-01	7.617994e-01, 6.033683e-01, 1.394134e+00, 4.393756e-01, 1.080107e+00, 3.240343e-01, 3.770154e-01, 8.089633e-01, 1.231871e+00, 1.066586e+00, 5.094952e-01, 1.853836e-01, 1.747843e-01, 7.126653e-01, 6.416562e-01, 5.145175e-01, 1.808134e+00, 1.972982e-01, 2.761259e-01, 4.428002e-01,
8.000000e-01	5.107537e-01, 2.788967e-01, 1.637023e+00, 3.630068e-01, 1.052185e+00, 6.128780e-01, 4.789181e-01, 8.220502e-01, 9.929337e-01, 1.009417e+00, 2.886973e-01, 1.313750e-01, 1.073645e-01, 5.622076e-01, 6.788733e-01, 4.770156e-01, 1.306095e+00, 1.404948e-01, 1.548640e-01, 5.419428e-01,
1.000000e+00	5.352798e-01, 1.523912e-01, 1.248120e+00, 2.700830e-01, 7.173943e-01, 8.060310e-01, 5.661269e-01, 9.790038e-01, 1.393595e+00, 9.415398e-01, 1.933928e-01, 8.028045e-02, 5.965514e-02, 2.745529e-01, 5.081939e-01, 5.238390e-01, 1.402349e+00, 9.117195e-02, 9.657968e-02, 3.943238e-01,
1.200000e+00	4.998293e-01, 9.653924e-02, 1.724008e+00, 2.972548e-01, 5.301028e-01, 8.272667e-01, 5.796450e-01, 6.974080e-01, 1.275748e+00, 1.148940e+00, 9.713708e-02, 5.000625e-02, 3.712329e-02, 1.535606e-01, 7.161501e-01, 4.970672e-01, 1.364109e+00, 4.699403e-02, 6.357413e-02, 4.405431e-01,
1.400000e+00	6.190108e-01, 5.275421e-02, 1.763388e+00, 4.880213e-01, 4.035925e-01, 8.786992e-01, 5.772198e-01, 7.236661e-01, 1.192786e+00, 9.589834e-01, 5.141021e-02, 3.059295e-02, 1.908714e-02, 9.751656e-02, 7.382735e-01, 4.121604e-01, 9.548369e-01, 2.656760e-02, 2.821800e-02, 4.167318e-01,
1.600000e+00	7.494094e-01, 2.936443e-02, 1.865675e+00, 7.409191e-01, 2.875727e-01, 1.078619e+00, 5.978696e-01, 6.908360e-01, 1.665536e+00, 9.780980e-01, 3.152823e-02, 2.079996e-02, 1.299593e-02, 5.828633e-02, 7.965332e-01, 4.582419e-01, 9.146637e-01, 1.749707e-02, 2.245006e-02, 4.608162e-01,
1.800000e+00	8.885031e-01, 1.546002e-02, 2.230788e+00, 7.652587e-01, 2.076610e-01, 1.184479e+00, 6.029962e-01, 7.243910e-01, 1.372475e+00, 1.025280e+00, 1.197624e-02, 1.204324e-02, 8.369422e-03, 2.962555e-02, 6.766272e-01, 5.125516e-01, 7.406324e-01, 9.729272e-03, 1.464913e-02, 3.768178e-01,
2.000000e+00	8.904030e-01, 9.390897e-03, 1.781654e+00, 6.205179e-01, 1.265159e-01, 1.099145e+00, 5.392394e-01, 6.621611e-01, 1.283413e+00, 1.122070e+00, 9.036999e-03, 6.776099e-03, 5.579395e-03, 1.732917e-02, 6.872357e-01, 4.508167e-01, 7.567384e-01, 6.385510e-03, 8.731374e-03, 3.883994e-01,
0.000000e+00	2.287407e+00, 1.396472e+00, 7.861650e-01, 1.954511e+00, 1.249563e+00, 2.182085e-01, 1.323555e+00, 6.249551e-01, 5.658406e-01, 3.809747e-01, 1.891239e+00, 1.940100e+00, 1.427348e+00, 6.083643e-01, 2.020738e+00, 9.969990e-01, 7.550183e-01, 2.581972e+00, 3.241976e+00, 2.014058e+00,
2.000000e-01	1.513466e+00, 1.303519e+00, 7.159833e-01, 1.159639e+00, 1.080502e+00, 1.416347e-01, 8.817487e-01, 3.746251e-01, 4.354125e-01, 2.056278e-01, 1.581507e+00, 1.160236e+00, 1.491834e+00, 7.269168e-01, 1.684926e+00, 4.920269e-01, 5.286365e-01, 2.168692e+00, 2.043975e+00, 1.482110e+00,
4.000000e-01	1.492098e+00, 1.046871e+00, 9.611571e-01, 1.018248e+00, 7.793226e-01, 1.655965e-01, 6.648705e-01, 3.932155e-01, 2.742780e-01, 1.166106e-01, 1.295829e+00, 6.784657e-01, 1.355625e+00, 6.735179e-01, 1.144754e+00, 3.458905e-01, 3.728313e-01, 1.367295e+00, 1.742842e+00, 1.011933e+00,
6.000000e-01	1.240322e+00, 7.458742e-01, 1.185244e+00, 1.067026e+00, 5.025351e-01, 1.751182e-01, 4.626953e-01, 3.213027e-01, 2.293791e-01, 1.603049e-01, 8.847008e-01, 4.553715e-01, 1.237470e+00, 9.559309e-01, 8.415903e-01, 2.557838e-01, 2.612023e-01, 1.310510e+00, 1.009385e+00, 6.923679e-01,
8.000000e-01	1.026568e+00, 3.701711e-01, 1.165404e+00, 9.428894e-01, 3.338268e-01, 4.133848e-01, 4.002122e-01, 1.593163e-01, 1.672834e-01, 4.433630e-01, 6.491130e-01, 2.877511e-01, 9.595892e-01, 9.251615e-01, 7.255161e-01, 2.842297e-01, 2.521901e-01, 8.678665e-01, 5.926230e-01, 6.594731e-01,
1.000000e+00	9.526196e-01, 2.901862e-01, 1.734648e+00, 7.531308e-01, 3.261320e-01, 4.689830e-01, 3.008428e-01, 1.536727e-01, 1.001314e-01, 6.755970e-01, 3.875118e-01, 1.558899e-01, 7.503272e-01, 6.677522e-01, 8.187342e-01, 3.688683e-01, 1.430491e-01, 5.328853e-01, 3.897325e-01, 5.631344e-01,
1.200000e+00	1.095196e+00, 1.681847e-01, 1.679978e+00, 9.613092e-01, 1.715966e-01, 7.726112e-01, 3.041118e-01, 1.669116e-01, 1.135554e-01, 9.071535e-01, 1.769623e-01, 7.590417e-02, 4.451689e-01, 4.263190e-01, 5.602877e-01, 3.376972e-01, 1.416568e-01, 3.515714e-01, 2.380290e-01, 5.369375e-01,
1.400000e+00	9.574932e-01, 9.271686e-02, 1.433314e+00, 7.294798e-01, 1.541960e-01, 1.010134e+00, 2.932179e-01, 1.879948e-01, 1.384771e-01, 9.446764e-01, 1.175349e-01, 5.235001e-02, 1.995381e-01, 2.636631e-01, 7.583447e-01, 3.381774e-01, 2.160691e-01, 1.718428e-01, 1.400317e-01, 5.269047e-01,
1.600000e+00	9.089417e-01, 4.872059e-02, 1.601978e+00, 8.260512e-01, 1.180263e-01, 8.857130e-01, 3.451627e-01, 2.357789e-01, 2.132731e-01, 1.020654e+00, 5.736896e-02, 3.561135e-02, 1.651043e-01, 1.399050e-01, 5.931006e-01, 4.153596e-01, 2.212536e-01, 1.019064e-01, 8.947905e-02, 3.914457e-01,
1.800000e+00	7.085416e-01, 2.411652e-02, 1.770049e+00, 8.824178e-01, 1.037522e-01, 1.064332e+00, 3.031987e-01, 2.969689e-01, 3.420785e-01, 8.458053e-01, 3.368616e-02, 2.291408e-02, 7.799962e-02, 7.986562e-02, 6.903428e-01, 3.249459e-01, 3.248517e-01, 5.569229e-02, 5.290000e-02, 3.896583e-01,
2.000000e+00	1.092196e+00, 1.461708e-02, 1.869084e+00, 8.270469e-01, 6.816169e-02, 1.022045e+00, 3.592893e-01, 3.519580e-01, 4.133999e-01, 9.624127e-01, 2.079434e-02, 1.042007e-02, 5.158593e-02, 4.287620e-02, 6.358537e-01, 3.532776e-01, 3.584300e-01, 3.620640e-02, 3.210797e-02, 3.785040e-01,
0.000000e+00	7.977045e-01, 7.732561e-01, 1.344671e+00, 2.845408e-01, 1.546784e+00, 7.778196e-01, 2.194437e+00, 1.644669e+00, 2.039416e+00, 1.222343e+00, 8.754996e-01, 1.784513e-01, 4.083188e-01, 1.307046e+00, 6.507242e-01, 2.904679e+00, 1.916822e+00, 1.845859e+00, 1.342915e-01, 3.117056e-01,
2.000000e-01	5.588950e-01, 4.697690e-01, 1.137154e+00, 1.863350e-01, 1.222968e+00, 1.091370e+00, 1.411417e+00, 1.301807e+00, 1.981168e+00, 1.191062e+00, 6.152024e-01, 2.727016e-01, 2.136658e-01, 1.282094e+00, 4.243559e-01, 1.700934e+00, 1.828670e+00, 1.131247e+00, 9.970117e-02, 3.569459e-01,
4.000000e-01	3.838792e-01, 2.348179e-01, 1.139148e+00, 1.015962e-01, 9.880588e-01, 9.728720e-01, 1.035935e+00, 1.270421e+00, 1.815027e+00, 1.046841e+00, 2.865114e-01, 3.537586e-01, 1.401946e-01, 1.040067e+00, 2.334097e-01, 1.398520e+00, 1.551061e+00, 6.908549e-01, 5.666868e-02, 2.924408e-01,
6.000000e-01	4.460740e-01, 1.468512e-01, 1.605998e+00, 5.275660e-02, 7.109403e-01, 9.813106e-01, 9.375796e-01, 1.130080e+00, 1.572519e+00, 9.275888e-01, 1.525670e-01, 4.085624e-01, 8.519381e-02, 7.074819e-01, 2.321369e-01, 1.076960e+00, 1.388105e+00, 3.414380e-01, 3.537017e-02, 3.917199e-01,
8.000000e-01	5.279615e-01, 7.894251e-02, 1.764666e+00, 5.821853e-02, 4.624069e-01, 1.019434e+00, 8.654473e-01, 9.401858e-01, 1.926766e+00, 8.043917e-01, 1.109238e-01, 3.061016e-01, 3.947591e-02, 4.621486e-01, 3.525411e-01, 7.272408e-01, 7.414219e-01, 2.357639e-01, 2.128659e-02, 4.365509e-01,
1.000000e+00	5.223814e-01, 5.182445e-02, 1.549358e+00, 1.287059e-01, 3.795105e-01, 9.058670e-01, 8.423386e-01, 7.499944e-01, 1.817334e+00, 1.109460e+00, 5.303065e-02, 2.741439e-01, 2.026892e-02, 2.941593e-01, 4.548835e-01, 6.477285e-01, 1.019534e+00, 1.304691e-01, 1.473212e-02, 4.960168e-01,
1.200000e+00	7.084527e-01, 2.823059e-02, 2.187411e+00, 4.099758e-01, 2.234576e-01, 1.086775e+00, 6.305516e-01, 7.512860e-01, 1.421826e+00, 9.239809e-01, 3.136467e-02, 1.432521e-01, 1.702777e-02, 1.531942e-01, 5.554180e-01, 4.526299e-01, 9.947070e-01, 8.821690e-02, 9.760176e-03, 4.271740e-01,
1.400000e+00	7.944872e-01, 1.677893e-02, 1.961852e+00, 5.363484e-01, 1.974041e-01, 1.172452e+00, 6.258917e-01, 7.328616e-01, 1.322366e+00, 1.033106e+00, 1.532661e-02, 8.161559e-02, 7.939531e-03, 9.509432e-02, 6.450728e-01, 5.183300e-01, 9.379870e-01, 4.126596e-02, 5.308719e-03, 4.323307e-01,
1.600000e+00	6.584013e-01, 9.084872e-03, 1.947231e+00, 7.173596e-01, 1.486961e-01, 1.404707e+00, 5.955565e-01, 7.561980e-01, 1.267065e+00, 9.050394e-01, 9.581382e-03, 5.475203e-02, 6.302983e-03, 4.791953e-02, 5.720867e-01, 4.938622e-01, 6.492417e-01, 2.565740e-02, 3.230402e-03, 3.660597e-01,
1.800000e+00	7.080303e-01, 4.770432e-03, 1.844588e+00, 7.197148e-01, 1.267708e-01, 1.174520e+00, 5.600415e-01, 5.026822e-01, 1.565501e+00, 9.423498e-01, 5.252608e-03, 3.118226e-02, 4.932710e-03, 2.864575e-02, 6.359353e-01, 4.542690e-01, 8.139251e-01, 1.297807e-02, 2.395483e-03, 3.371715e-01,
2.000000e+00	8.603509e-01, 3.195384e-03, 1.783210e+00, 8.143105e-01, 1.078278e-01, 1.184786e+00, 4.561419e-01, 5.860738e-01, 1.070462e+00, 9.690245e-01, 2.728404e-03, 1.948773e-02, 2.933378e-03, 1.387479e-02, 6.047775e-01, 4.958600e-01, 8.446155e-01, 9.157587e-03, 1.305905e-03, 3.345977e-01,
0.000000e+00	1.826984e+00, 3.026708e+00, 1.111258e+00, 7.874247e-01, 2.045475e+00, 5.106015e-01, 1.318743e+00, 1.270090e+00, 2.302205e+00, 1.912763e-01, 2.770312e+00, 2.224316e+00, 8.233577e-01, 6.227097e-01, 1.432248e+00, 2.127728e+00, 1.196548e+00, 3.200005e-02, 1.131436e+00, 2.320760e-01,
2.000000e-01	1.160244e+00, 1.699712e+00, 8.870676e-01, 4.996482e-01, 1.968474e+00, 3.218133e-01, 6.940251e-01, 7.601737e-01, 1.955202e+00, 1.137769e-01, 1.800035e+00, 1.320747e+00, 7.896612e-01, 3.374427e-01, 5.435166e-01, 1.364389e+00, 9.407621e-01, 2.039681e-02, 1.379265e+00, 3.534767e-01,
4.000000e-01	9.025032e-01, 1.089657e+00, 1.022661e+00, 2.693486e-01, 1.541105e+00, 2.763822e-01, 6.445417e-01, 5.894224e-01, 1.242333e+00, 7.541471e-02, 1.391763e+00, 1.062165e+00, 7.796138e-01, 2.533077e-01, 4.859799e-01, 8.550856e-01, 7.056890e-01, 1.099335e-02, 9.061456e-01, 3.686030e-01,
6.000000e-01	8.323902e-01, 8.139056e-01, 1.310619e+00, 1.563545e-01, 1.079657e+00, 2.765453e-01, 5.988038e-01, 3.786952e-01, 6.622520e-01, 2.298210e-01, 8.102794e-01, 7.650344e-01, 1.038333e+00, 3.264806e-01, 4.595755e-01, 7.403743e-01, 5.002067e-01, 6.287433e-03, 8.312260e-01, 3.779972e-01,
8.000000e-01	7.535525e-01, 5.139209e-01, 1.510350e+00, 8.264203e-02, 9.079734e-01, 5.398753e-01, 5.424352e-01, 3.258029e-01, 5.885051e-01, 4.769283e-01, 5.112212e-01, 5.900936e-01, 1.079929e+00, 2.602030e-01, 4.752700e-01, 6.665106e-01, 3.475620e-01, 3.855118e-03, 4.434857e-01, 3.650875e-01,
1.000000e+00	8.600731e-01, 3.252430e-01, 1.727690e+00, 1.418879e-01, 7.311049e-01, 6.717371e-01, 4.222702e-01, 3.023939e-01, 4.554543e-01, 6.405194e-01, 3.008985e-01, 5.345912e-01, 6.624694e-01, 1.695191e-01, 6.422353e-01, 5.109784e-01, 2.200180e-01, 3.172798e-03, 2.922287e-01, 3.698940e-01,
1.200000e+00	8.925808e-01, 1.957875e-01, 1.600595e+00, 3.241302e-01, 5.413961e-01, 8.359257e-01, 4.528707e-01, 2.527591e-01, 3.757884e-01, 8.476019e-01, 1.719405e-01, 3.320770e-01, 4.178811e-01, 1.289385e-01, 5.747116e-01, 4.859084e-01, 2.112422e-01, 2.030881e-03, 1.843891e-01, 5.360794e-01,
1.400000e+00	6.920975e-01, 1.010334e-01, 1.621131e+00, 6.016406e-01, 4.045958e-01, 1.061806e+00, 5.192681e-01, 2.488829e-01, 4.682219e-01, 9.529538e-01, 9.021133e-02, 2.267735e-01, 2.127946e-01, 5.063186e-02, 6.412179e-01, 4.711175e-01, 2.069075e-01, 8.992875e-04, 1.230406e-01, 3.672456e-01,
1.600000e+00	8.657386e-01, 5.454435e-02, 1.807051e+00, 6.775019e-01, 2.706495e-01, 8.489243e-01, 5.106888e-01, 2.662514e-01, 4.522852e-01, 6.789010e-01, 4.884065e-02, 1.272041e-01, 1.428485e-01, 3.829341e-02, 6.926655e-01, 4.920192e-01, 2.656402e-01, 5.540258e-04, 6.898926e-02, 4.428654e-01,
1.800000e+00	1.136575e+00, 3.247149e-02, 1.895914e+00, 6.589437e-01, 2.031262e-01, 1.037892e+00, 4.563557e-01, 3.198770e-01, 5.081079e-01, 9.842713e-01, 2.491487e-02, 7.061343e-02, 8.120630e-02, 1.905097e-02, 5.937973e-01, 4.645874e-01, 3.581875e-01, 3.685055e-04, 4.569713e-02, 4.371655e-01,
2.000000e+00	1.051943e+00, 1.750454e-02, 1.920427e+00, 8.988259e-01, 1.342153e-01, 1.174838e+00, 4.494097e-01, 3.243889e-01, 7.412542e-01, 9.374300e-01, 1.516016e-02, 4.664271e-02, 4.978074e-02, 1.113957e-02, 6.235199e-01, 4.097612e-01, 3.712465e-01, 2.244129e-04, 2.303893e-02, 3.664331e-01,
0.000000e+00	1.589641e+00, 2.682704e+00, 8.836937e-01, 2.677226e+00, 2.070180e+00, 1.407074e+00, 2.524014e+00, 2.032872e+00, 1.023985e+00, 2.499701e+00, 2.764778e+00, 1.446148e+00, 1.812689e+00, 1.798320e+00, 6.337596e-01, 2.820662e+00, 1.297237e+00, 2.624442e+00, 2.352394e+00, 1.773430e+00,
2.000000e-01	1.317789e+00, 1.679003e+00, 7.634555e-01, 1.729069e+00, 1.664227e+00, 1.048415e+00, 1.809839e+00, 1.774465e+00, 1.159404e+00, 1.353410e+00, 1.915928e+00, 1.259374e+00, 1.567414e+00, 1.593897e+00, 4.340222e-01, 1.560374e+00, 1.291138e+00, 2.090959e+00, 1.900011e+00, 1.022698e+00,
4.000000e-01	1.129900e+00, 1.346018e+00, 6.158336e-01, 9.344877e-01, 1.315664e+00, 8.478601e-01, 1.353479e+00, 1.370413e+00, 9.826539e-01, 1.052425e+00, 1.319037e+00, 9.588130e-01, 1.258380e+00, 8.936207e-01, 2.913183e-01, 1.268991e+00, 1.124418e+00, 1.632376e+00, 1.430079e+00, 5.356230e-01,
6.000000e-01	1.005445e+00, 8.848387e-01, 5.365825e-01, 5.541291e-01, 9.143431e-01, 5.828285e-01, 8.376992e-01, 1.260091e+00, 6.357290e-01, 4.723463e-01, 1.090677e+00, 9.116253e-01, 1.207673e+00, 1.116141e+00, 2.553591e-01, 7.218501e-01, 1.007309e+00, 1.313031e+00, 1.169871e+00, 5.777756e-01,
8.000000e-01	1.035540e+00, 6.863964e-01, 7.275862e-01, 3.057474e-01, 6.106855e-01, 5.534190e-01, 9.103304e-01, 8.898164e-01, 4.360986e-01, 3.259864e-01, 1.129841e+00, 5.412225e-01, 1.195227e+00, 8.603615e-01, 4.710939e-01, 6.679180e-01, 7.468586e-01, 1.029437e+00, 1.065410e+00, 6.032762e-01,
1.000000e+00	9.494199e-01, 4.547860e-01, 9.607102e-01, 1.885934e-01, 4.374978e-01, 6.631788e-01, 7.372683e-01, 5.820785e-01, 3.110233e-01, 4.354898e-01, 7.717541e-01, 6.046822e-01, 9.717090e-01, 1.005776e+00, 5.214465e-01, 5.941299e-01, 5.471808e-01, 8.469580e-01, 7.120617e-01, 4.446007e-01,
1.200000e+00	9.669042e-01, 2.621642e-01, 1.208754e+00, 2.531943e-01, 2.339273e-01, 9.001347e-01, 5.146958e-01, 3.882484e-01, 2.395701e-01, 6.511815e-01, 3.859412e-01, 3.822064e-01, 6.942958e-01, 1.051634e+00, 5.010895e-01, 4.662069e-01, 3.794162e-01, 8.999166e-01, 3.793419e-01, 5.131480e-01,
1.400000e+00	8.771144e-01, 1.665377e-01, 1.330285e+00, 3.958741e-01, 1.650424e-01, 9.905984e-01, 5.216771e-01, 4.132538e-01, 2.186653e-01, 7.819209e-01, 2.413322e-01, 2.450950e-01, 4.182619e-01, 8.757103e-01, 5.555530e-01, 4.666768e-01, 3.642095e-01, 7.912771e-01, 2.743428e-01, 4.716351e-01,
1.600000e+00	9.256464e-01, 8.119367e-02, 1.544299e+00, 5.426657e-01, 1.470287e-01, 1.125792e+00, 4.282734e-01, 4.181470e-01, 2.560231e-01, 9.231531e-01, 1.164459e-01, 1.238444e-01, 2.439536e-01, 6.041768e-01, 6.540112e-01, 4.514147e-01, 2.870264e-01, 4.246100e-01, 1.667776e-01, 4.057358e-01,
1.800000e+00	9.122665e-01, 4.120727e-02, 1.611719e+00, 6.395331e-01, 1.305719e-01, 1.201824e+00, 3.638691e-01, 3.102982e-01, 3.228726e-01, 8.683056e-01, 6.302832e-02, 8.597058e-02, 1.483730e-01, 3.501428e-01, 5.955295e-01, 4.398743e-01, 3.304321e-01, 1.989632e-01, 9.927169e-02, 4.018031e-01,
2.000000e+00	1.002812e+00, 1.761088e-02, 2.113514e+00, 7.961040e-01, 7.925855e-02, 9.437995e-01, 4.672739e-01, 3.339046e-01, 4.690635e-01, 9.001193e-01, 3.867634e-02, 4.746430e-02, 7.852321e-02, 1.925264e-01, 6.151896e-01, 4.652321e-01, 3.425393e-01, 1.292517e-01, 6.102771e-02, 4.610232e-01,
0.000000e+00	8.334520e-01, 1.920990e+00, 1.277015e+00, 2.961428e+00, 1.649279e+00, 1.195783e+00, 1.635000e+00, 1.933393e+00, 7.007396e-02, 1.508963e+00, 2.768064e+00, 2.763449e+00, 1.825501e+00, 1.815247e+00, 7.172576e-01, 1.563919e+00, 7.481539e-01, 1.405945e+00, 1.780964e-01, 1.524255e+00,
2.000000e-01	6.549903e-01, 1.584552e+00, 1.180035e+00, 1.682440e+00, 1.572561e+00, 9.586719e-01, 1.332363e+00, 1.660875e+00, 4.417223e-01, 1.031876e+00, 1.289081e+00, 1.739190e+00, 1.626615e+00, 9.602799e-01, 3.870950e-01, 1.313318e+00, 9.012963e-01, 1.155853e+00, 4.859596e-01, 8.124200e-01,
4.000000e-01	6.143185e-01, 1.008494e+00, 9.854371e-01, 1.004646e+00, 1.377839e+00, 8.512460e-01, 1.126869e+00, 1.420947e+00, 7.072347e-01, 8.242758e-01, 8.278019e-01, 1.069000e+00, 1.411255e+00, 9.790378e-01, 3.949220e-01, 7.554774e-01, 7.058202e-01, 1.007284e+00, 6.402483e-01, 5.421139e-01,
6.000000e-01	6.785592e-01, 5.237455e-01, 1.049355e+00, 5.806265e-01, 9.519627e-01, 9.583045e-01, 8.742750e-01, 1.006987e+00, 7.570287e-01, 8.135722e-01, 4.652976e-01, 6.121425e-01, 7.967976e-01, 7.734751e-01, 4.604369e-01, 6.021569e-01, 4.702129e-01, 8.607379e-01, 5.505639e-01, 5.295238e-01,
8.000000e-01	7.014119e-01, 3.168918e-01, 1.425331e+00, 3.214437e-01, 6.973358e-01, 9.267095e-01, 7.156360e-01, 9.398961e-01, 8.800760e-01, 8.536817e-01, 3.029567e-01, 4.387300e-01, 5.695671e-01, 8.937929e-01, 5.712498e-01, 6.053215e-01, 5.445394e-01, 6.295690e-01, 2.687341e-01, 5.614603e-01,
1.000000e+00	8.323612e-01, 1.549137e-01, 1.568863e+00, 4.932271e-01, 5.893205e-01, 1.324335e+00, 6.906947e-01, 8.763120e-01, 9.704681e-01, 8.907027e-01, 1.623290e-01, 2.430988e-01, 3.395728e-01, 5.983728e-01, 6.194157e-01, 5.308353e-01, 4.997218e-01, 3.913057e-01, 1.730356e-01, 4.645713e-01,
1.200000e+00	8.674692e-01, 8.544080e-02, 1.550639e+00, 5.644500e-01, 3.694845e-01, 1.198904e+00, 6.795616e-01, 8.589610e-01, 9.118065e-01, 8.429585e-01, 8.034492e-02, 1.504069e-01, 2.107424e-01, 2.943817e-01, 5.916940e-01, 5.335727e-01, 4.562116e-01, 1.654413e-01, 1.258611e-01, 3.754563e-01,
1.400000e+00	7.256645e-01, 5.622094e-02, 1.706174e+00, 6.177472e-01, 2.793764e-01, 1.159113e+00, 5.200016e-01, 6.610760e-01, 9.076415e-01, 9.000024e-01, 4.324254e-02, 8.016258e-02, 9.714788e-02, 2.082105e-01, 6.656896e-01, 5.354473e-01, 5.213608e-01, 1.377917e-01, 8.330718e-02, 4.049108e-01,
1.600000e+00	9.671702e-01, 2.974842e-02, 1.800529e+00, 7.442097e-01, 1.858691e-01, 1.225814e+00, 5.599403e-01, 5.760719e-01, 9.293206e-01, 7.341486e-01, 2.635113e-02, 5.590994e-02, 5.304685e-02, 9.086640e-02, 6.491891e-01, 4.214558e-01, 5.387282e-01, 7.491604e-02, 4.423326e-02, 3.455196e-01,
1.800000e+00	8.981568e-01, 1.734152e-02, 1.783301e+00, 6.995527e-01, 1.322109e-01, 1.247112e+00, 5.039330e-01, 5.726117e-01, 1.003130e+00, 7.862265e-01, 1.536676e-02, 3.237003e-02, 3.406552e-02, 4.724929e-02, 6.517857e-01, 4.268820e-01, 5.185931e-01, 4.424981e-02, 3.284006e-02, 2.686159e-01,
2.000000e+00	7.554745e-01, 1.065186e-02, 1.360133e+00, 8.897921e-01, 1.163384e-01, 9.160999e-01, 4.755883e-01, 5.625768e-01, 9.323195e-01, 9.834089e-01, 6.279057e-03, 1.860667e-02, 2.065874e-02, 2.894359e-02, 7.139238e-01, 4.921460e-01, 5.942107e-01, 2.638450e-02, 1.807324e-02, 2.839770e-01,
0.000000e+00	1.138107e-01, 3.011176e+00, 2.672597e-01, 1.969058e-01, 9.604624e-01, 2.702786e+00, 6.955327e-01, 2.924206e+00, 1.921376e+00, 7.003268e-01, 2.224440e+00, 1.294114e+00, 1.550595e+00, 8.685268e-01, 2.590279e+00, 3.967885e-01, 2.642327e+00, 9.616002e-01, 2.250888e+00, 2.056258e+00,
2.000000e-01	3.309754e-01, 1.939095e+00, 2.285977e-01, 1.294744e-01, 8.733551e-01, 2.076136e+00, 7.468338e-01, 2.085953e+00, 1.729514e+00, 4.114329e-01, 1.345292e+00, 8.831363e-01, 1.363976e+00, 5.783913e-01, 1.878019e+00, 4.163500e-01, 2.051138e+00, 5.095333e-01, 1.758098e+00, 1.291999e+00,
4.000000e-01	5.647177e-01, 1.385471e+00, 4.485863e-01, 7.423739e-02, 7.774429e-01, 1.810313e+00, 5.533171e-01, 1.360585e+00, 1.517085e+00, 2.816310e-01, 1.310276e+00, 6.482553e-01, 1.331838e+00, 3.146864e-01, 1.300024e+00, 4.457191e-01, 1.212882e+00, 3.501455e-01, 1.250838e+00, 8.017350e-01,
6.000000e-01	6.190913e-01, 7.462821e-01, 7.385454e-01, 3.774024e-02, 6.546231e-01, 1.154297e+00, 6.933842e-01, 9.576933e-01, 1.115203e+00, 1.539228e-01, 7.962618e-01, 6.632131e-01, 1.003720e+00, 2.021070e-01, 9.770306e-01, 4.708862e-01, 9.506923e-01, 2.275347e-01, 1.306918e+00, 6.626009e-01,
8.000000e-01	8.134708e-01, 7.294693e-01, 1.146432e+00, 2.858981e-02, 4.672933e-01, 1.479386e+00, 6.565068e-01, 6.811620e-01, 7.621852e-01, 3.237781e-01, 7.652208e-01, 6.390201e-01, 1.103084e+00, 1.308523e-01, 8.196753e-01, 3.882905e-01, 6.251741e-01, 1.206150e-01, 7.203312e-01, 6.027992e-01,
1.000000e+00	7.198356e-01, 3.118379e-01, 1.359285e+00, 1.182040e-01, 3.082547e-01, 1.261508e+00, 5.950667e-01, 6.479743e-01, 5.663410e-01, 5.297084e-01, 3.456408e-01, 4.948343e-01, 7.752348e-01, 6.102874e-02, 8.079194e-01, 4.898469e-01, 4.719238e-01, 5.835832e-02, 4.642940e-01, 4.931480e-01,
1.200000e+00	9.057094e-01, 2.098843e-01, 1.408265e+00, 2.905534e-01, 2.364257e-01, 9.734538e-01, 6.109485e-01, 5.011573e-01, 4.171511e-01, 6.491170e-01, 2.344001e-01, 2.811537e-01, 5.995112e-01, 2.937408e-02, 6.229033e-01, 4.835741e-01, 3.542629e-01, 4.005849e-02, 2.966071e-01, 4.312318e-01,
1.400000e+00	8.924250e-01, 9.003550e-02, 1.565583e+00, 4.238983e-01, 1.808185e-01, 1.255364e+00, 5.407017e-01, 4.763230e-01, 5.373617e-01, 8.518186e-01, 1.232244e-01, 1.724869e-01, 3.502693e-01, 2.180424e-02, 8.601327e-01, 4.597072e-01, 3.016524e-01, 2.309734e-02, 2.020558e-01, 5.277490e-01,
1.600000e+00	9.275836e-01, 5.175388e-02, 1.527919e+00, 4.801956e-01, 1.398944e-01, 1.084070e+00, 4.839405e-01, 3.742051e-01, 5.084036e-01, 9.459402e-01, 7.455941e-02, 1.180957e-01, 1.754063e-01, 8.021663e-03, 5.808866e-01, 3.494126e-01, 2.510823e-01, 1.292753e-02, 1.065406e-01, 3.370016e-01,
1.800000e+00	9.811583e-01, 3.423460e-02, 1.569329e+00, 6.753617e-01, 1.016492e-01, 1.183902e+00, 4.572230e-01, 4.242778e-01, 5.735787e-01, 8.916531e-01, 3.570307e-02, 7.153347e-02, 9.847274e-02, 5.508724e-03, 6.479283e-01, 5.904588e-01, 3.564984e-01, 8.646883e-03, 7.960614e-02, 3.135534e-01,
2.000000e+00	1.031355e+00, 1.718777e-02, 1.652065e+00, 7.332048e-01, 9.697206e-02, 1.341520e+00, 4.168218e-01, 3.659811e-01, 5.437856e-01, 9.802991e-01, 2.384375e-02, 4.298731e-02, 5.773739e-02, 3.124743e-03, 5.700998e-01, 4.009327e-01, 4.592836e-01, 3.918193e-03, 5.233864e-02, 3.348972e-01,
0.000000e+00	4.187135e-01, 1.790554e+00, 1.120863e+00, 2.268652e+00, 1.322223e+00, 3.157193e-01, 2.399098e+00, 2.105166e+00, 1.331156e+00, 6.602415e-01, 2.766812e+00, 1.863393e+00, 1.419026e+00, 1.020525e+00, 2.977686e+00, 2.587744e+00, 2.120330e+00, 3.096794e-01, 2.945475e+00, 9.849648e-01,
2.000000e-01	5.834711e-01, 1.508911e+00, 8.945612e-01, 1.514618e+00, 1.105577e+00, 2.993483e-01, 1.755459e+00, 1.292193e+00, 1.268658e+00, 3.549046e-01, 1.743323e+00, 1.191699e+00, 1.584554e+00, 4.663673e-01, 1.453971e+00, 1.281328e+00, 1.481444e+00, 1.832134e-01, 1.686370e+00, 6.886288e-01,
4.000000e-01	6.924068e-01, 9.280253e-01, 1.184380e+00, 8.716317e-01, 8.403839e-01, 2.078162e-01, 1.516333e+00, 1.069836e+00, 8.405184e-01, 2.735145e-01, 1.133988e+00, 1.021263e+00, 1.207756e+00, 3.254367e-01, 8.889241e-01, 1.036055e+00, 9.728644e-01, 8.336421e-02, 1.449857e+00, 5.794664e-01,
6.000000e-01	8.134156e-01, 7.806913e-01, 1.164727e+00, 4.002762e-01, 4.518228e-01, 2.393921e-01, 9.693724e-01, 9.014952e-01, 5.993663e-01, 3.629210e-01, 1.014606e+00, 6.659734e-01, 1.201805e+00, 2.643180e-01, 5.940598e-01, 8.448113e-01, 7.551905e-01, 6.159750e-02, 9.169835e-01, 6.502862e-01,
8.000000e-01	9.489882e-01, 5.097610e-01, 1.532096e+00, 2.670391e-01, 3.321552e-01, 4.587336e-01, 1.125467e+00, 5.136768e-01, 3.888683e-01, 6.618121e-01, 6.076656e-01, 4.822072e-01, 9.655590e-01, 1.881580e-01, 6.389423e-01, 5.298752e-01, 4.761315e-01, 3.868639e-02, 5.668110e-01, 4.614681e-01,
1.000000e+00	9.248585e-01, 2.382757e-01, 1.438904e+00, 3.279571e-01, 2.633499e-01, 6.401669e-01, 8.142303e-01, 4.220040e-01, 3.740604e-01, 8.065959e-01, 3.549610e-01, 3.825656e-01, 7.237835e-01, 1.250923e-01, 7.066508e-01, 6.137223e-01, 4.761271e-01, 2.019772e-02, 3.849582e-01, 4.442907e-01,
1.200000e+00	8.226961e-01, 1.659480e-01, 1.605412e+00, 5.450681e-01, 2.060536e-01, 7.615738e-01, 6.219382e-01, 4.779257e-01, 4.427598e-01, 7.769279e-01, 2.027045e-01, 2.276574e-01, 3.156229e-01, 6.977538e-02, 5.196050e-01, 5.040073e-01, 3.677370e-01, 1.126074e-02, 2.311971e-01, 4.544699e-01,
1.400000e+00	9.625411e-01, 8.806238e-02, 1.629610e+00, 5.912039e-01, 1.490681e-01, 8.631453e-01, 6.351732e-01, 3.748696e-01, 5.015861e-01, 8.389970e-01, 1.087863e-01, 1.392769e-01, 1.811861e-01, 4.658926e-02, 6.251112e-01, 5.058589e-01, 3.696450e-01, 5.902249e-03, 1.451120e-01, 5.481723e-01,
1.600000e+00	8.958180e-01, 5.253586e-02, 1.861727e+00, 6.999532e-01, 1.124305e-01, 7.790361e-01, 5.666051e-01, 3.690333e-01, 6.844711e-01, 7.849349e-01, 4.799649e-02, 8.612493e-02, 1.008708e-01, 2.263685e-02, 6.747873e-01, 5.069263e-01, 3.326344e-01, 3.562271e-03, 7.787842e-02, 4.375398e-01,
1.800000e+00	8.099237e-01, 2.484569e-02, 1.987612e+00, 8.036280e-01, 8.184633e-02, 9.883153e-01, 5.087163e-01, 5.136980e-01, 5.781460e-01, 9.825131e-01, 3.869853e-02, 4.857846e-02, 8.040615e-02, 1.565819e-02, 6.297719e-01, 4.539321e-01, 3.837905e-01, 2.084167e-03, 5.326863e-02, 4.565128e-01,
2.000000e+00	8.493663e-01, 1.722846e-02, 2.110884e+00, 6.652829e-01, 7.888128e-02, 9.786561e-01, 4.544023e-01, 3.606093e-01, 5.879401e-01, 1.031205e+00, 1.750949e-02, 3.098358e-02, 3.471136e-02, 9.357292e-03, 6.050744e-01, 4.602641e-01, 4.416016e-01, 1.280460e-03, 3.081279e-02, 4.145752e-01,
0.000000e+00	3.039059e-01, 2.479867e+00, 1.381506e+00, 1.105456e-01, 2.553820e-01, 2.832553e+00, 1.051481e+00, 2.083268e+00, 2.559869e+00, 6.956724e-01, 2.779225e+00, 2.880864e+00, 4.554676e-01, 3.610159e-01, 2.251509e+00, 2.792044e-02, 1.435246e+00, 2.122189e+00, 2.374633e+00, 2.243051e+00,
2.000000e-01	3.872418e-01, 1.893326e+00, 1.391329e+00, 5.607206e-02, 3.754842e-01, 2.048246e+00, 9.930042e-01, 1.442121e+00, 1.880440e+00, 4.191448e-01, 1.813707e+00, 2.177981e+00, 6.738771e-01, 6.998481e-01, 1.327607e+00, 2.181551e-01, 1.166599e+00, 1.757426e+00, 1.594785e+00, 1.504045e+00,
4.000000e-01	4.897155e-01, 1.411925e+00, 1.163425e+00, 3.746909e-02, 2.455600e-01, 1.327041e+00, 7.373081e-01, 1.005565e+00, 1.322139e+00, 2.735480e-01, 1.334337e+00, 1.121038e+00, 9.265006e-01, 7.719434e-01, 9.756942e-01, 3.139928e-01, 8.969251e-01, 9.072822e-01, 1.433223e+00, 9.682716e-01,
6.000000e-01	7.197594e-01, 8.490480e-01, 1.384914e+00, 1.911272e-02, 2.258554e-01, 1.452071e+00, 7.850913e-01, 8.392640e-01, 1.248433e+00, 2.625402e-01, 1.143691e+00, 9.107635e-01, 6.919062e-01, 6.510955e-01, 8.131696e-01, 3.690575e-01, 5.745445e-01, 5.854711e-01, 1.089762e+00, 6.744090e-01,
8.000000e-01	7.244132e-01, 6.750309e-01, 1.460246e+00, 1.796405e-02, 2.159492e-01, 1.383483e+00, 6.428554e-01, 6.633217e-01, 9.054775e-01, 4.176916e-01, 7.037027e-01, 8.470830e-01, 9.478998e-01, 4.490439e-01, 7.355074e-01, 3.911465e-01, 4.931180e-01, 2.902296e-01, 6.846811e-01, 7.025344e-01,
1.000000e+00	8.348185e-01, 3.524891e-01, 1.381155e+00, 1.095618e-01, 1.882732e-01, 1.027714e+00, 5.950934e-01, 4.921425e-01, 4.692254e-01, 7.030248e-01, 4.344457e-01, 5.536357e-01, 8.218208e-01, 2.625360e-01, 8.349585e-01, 4.486478e-01, 3.151349e-01, 2.009180e-01, 5.046994e-01, 6.650033e-01,
1.200000e+00	8.523049e-01, 2.023552e-01, 1.499713e+00, 3.569670e-01, 1.298958e-01, 1.027815e+00, 6.691498e-01, 4.157949e-01, 6.086831e-01, 7.909673e-01, 2.541586e-01, 3.699177e-01, 5.024340e-01, 1.666809e-01, 7.923450e-01, 4.439128e-01, 2.917901e-01, 1.026617e-01, 2.630929e-01, 5.039578e-01,
1.400000e+00	7.280294e-01, 1.317579e-01, 2.013029e+00, 5.484819e-01, 1.196541e-01, 1.219179e+00, 5.763086e-01, 2.958916e-01, 5.416541e-01, 7.976897e-01, 1.369537e-01, 2.372903e-01, 2.701125e-01, 9.897494e-02, 6.292485e-01, 4.144126e-01, 2.397670e-01, 6.295917e-02, 1.671920e-01, 4.409843e-01,
1.600000e+00	8.243829e-01, 7.930259e-02, 1.849294e+00, 5.858838e-01, 1.040321e-01, 1.056002e+00, 5.798673e-01, 4.006344e-01, 6.669007e-01, 1.099821e+00, 6.966887e-02, 1.484129e-01, 1.406184e-01, 5.257122e-02, 6.975264e-01, 3.827596e-01, 3.440806e-01, 3.717263e-02, 1.215009e-01, 4.108918e-01,
1.800000e+00	8.907388e-01, 4.171582e-02, 1.805769e+00, 7.480521e-01, 7.054152e-02, 1.089016e+00, 4.751672e-01, 4.178312e-01, 7.120127e-01, 9.502712e-01, 4.382860e-02, 9.045770e-02, 7.861692e-02, 2.761903e-02, 6.973520e-01, 4.602090e-01, 3.267658e-01, 2.389378e-02, 7.523165e-02, 3.915004e-01,
2.000000e+00	8.138546e-01, 2.138246e-02, 1.945521e+00, 7.340515e-01, 6.203976e-02, 1.081364e+00, 4.183603e-01, 4.287385e-01, 7.201320e-01, 9.774118e-01, 2.162953e-02, 4.895739e-02, 5.047318e-02, 1.565918e-02, 6.532635e-01, 5.225184e-01, 4.649444e-01, 1.083032e-02, 3.831998e-02, 3.078588e-01,
0.000000e+00	9.427334e-01, 2.236340e+00, 1.895720e+00, 9.164797e-01, 3.905721e-01, 2.270497e+00, 1.378514e+00, 8.253307e-01, 5.651048e-01, 1.109043e+00, 1.572632e-01, 2.206052e+00, 1.139338e+00, 6.050259e-01, 3.107650e+00, 7.942436e-01, 1.719874e-01, 2.279557e+00, 1.350592e+00, 9.082479e-01,
2.000000e-01	9.623007e-01, 1.194542e+00, 1.581735e+00, 8.018090e-01, 4.894035e-01, 1.893289e+00, 1.125370e+00, 8.893282e-01, 5.366144e-01, 7.840398e-01, 4.735032e-01, 1.726155e+00, 1.380567e+00, 8.107192e-01, 1.682815e+00, 6.556287e-01, 3.504499e-01, 2.159068e+00, 1.252698e+00, 6.057489e-01,
4.000000e-01	1.196566e+00, 6.454049e-01, 1.413792e+00, 4.551215e-01, 3.033967e-01, 1.506803e+00, 7.298849e-01, 7.144556e-01, 6.041852e-01, 9.850084e-01, 5.284979e-01, 9.679455e-01, 7.549921e-01, 6.962892e-01, 1.402924e+00, 4.870457e-01, 3.391076e-01, 1.484088e+00, 1.015101e+00, 3.673399e-01,
6.000000e-01	1.103990e+00, 3.731127e-01, 1.597517e+00, 3.293259e-01, 2.472083e-01, 1.862321e+00, 6.289995e-01, 5.505423e-01, 6.130396e-01, 1.054585e+00, 3.302400e-01, 7.944305e-01, 3.869854e-01, 1.038428e+00, 8.979213e-01, 6.475667e-01, 4.846819e-01, 1.029836e+00, 5.913532e-01, 2.268452e-01,
8.000000e-01	1.086021e+00, 2.030494e-01, 1.762644e+00, 4.032726e-01, 1.401696e-01, 1.487024e+00, 5.373334e-01, 4.884664e-01, 7.010944e-01, 1.023033e+00, 2.086452e-01, 4.236334e-01, 2.311445e-01, 7.278597e-01, 8.018787e-01, 5.451695e-01, 4.542964e-01, 6.842326e-01, 3.653906e-01, 1.896527e-01,
1.000000e+00	8.290821e-01, 1.008445e-01, 1.341782e+00, 4.470881e-01, 1.225437e-01, 1.283747e+00, 5.389433e-01, 6.756723e-01, 7.569299e-01, 9.246558e-01, 1.021295e-01, 2.413731e-01, 1.500123e-01, 3.518132e-01, 7.057655e-01, 5.337443e-01, 5.181922e-01, 4.215111e-01, 2.076090e-01, 1.722918e-01,
1.200000e+00	9.830896e-01, 5.364794e-02, 2.001723e+00, 6.899567e-01, 1.070123e-01, 1.334387e+00, 4.462263e-01, 7.051803e-01, 5.638681e-01, 8.990553e-01, 5.787939e-02, 1.596259e-01, 9.310488e-02, 2.197712e-01, 7.477127e-01, 4.272899e-01, 6.154169e-01, 2.976563e-01, 1.248553e-01, 1.734927e-01,
1.400000e+00	9.075592e-01, 3.940051e-02, 1.624932e+00, 6.266733e-01, 7.631190e-02, 1.341042e+00, 4.293508e-01, 6.304465e-01, 7.804196e-01, 8.423272e-01, 2.781729e-02, 8.206261e-02, 4.894197e-02, 1.290382e-01, 7.121015e-01, 4.855821e-01, 5.661833e-01, 1.459234e-01, 9.092961e-02, 1.664235e-01,
1.600000e+00	9.738754e-01, 1.590980e-02, 1.971768e+00, 7.044583e-01, 5.108138e-02, 1.287245e+00, 4.465027e-01, 6.204848e-01, 7.086135e-01, 1.099629e+00, 1.956522e-02, 5.163575e-02, 2.632696e-02, 6.745198e-02, 5.294313e-01, 5.324986e-01, 6.226415e-01, 1.066827e-01, 5.369120e-02, 1.649334e-01,
1.800000e+00	9.620258e-01, 8.656635e-03, 1.796029e+00, 7.290552e-01, 5.514824e-02, 1.309998e+00, 4.251661e-01, 5.868989e-01, 7.015075e-01, 1.112180e+00, 1.067950e-02, 3.750459e-02, 1.745458e-02, 3.532708e-02, 6.327333e-01, 4.717002e-01, 5.872781e-01, 6.013443e-02, 3.541485e-02, 1.291256e-01,
2.000000e+00	9.748236e-01, 6.878111e-03, 2.144165e+00, 9.078229e-01, 4.649345e-02, 1.324453e+00, 4.125385e-01, 6.283478e-01, 7.533487e-01, 1.128784e+00, 6.846044e-03, 1.992542e-02, 1.061750e-02, 2.503711e-02, 6.662092e-01, 4.395436e-01, 6.344023e-01, 3.708908e-02, 2.332342e-02, 1.539729e-01,
0.000000e+00	5.562881e-01, 2.600945e+00, 1.288450e-01, 2.488948e+00, 2.543262e+00, 1.927121e+00, 2.577417e+00, 2.557294e+00, 1.553513e+00, 5.519193e-01, 2.831738e+00, 6.066979e-01, 1.378692e+00, 1.628372e+00, 2.751737e+00, 2.125018e+00, 8.357001e-01, 1.489823e+00, 1.240282e-01, 2.083701e+00,
2.000000e-01	3.635723e-01, 1.621941e+00, 8.219724e-02, 1.620584e+00, 1.921503e+00, 1.677387e+00, 1.836990e+00, 1.940444e+00, 1.211600e+00, 3.104043e-01, 1.856455e+00, 6.284870e-01, 1.172391e+00, 9.374416e-01, 1.665004e+00, 1.371761e+00, 5.738608e-01, 1.435922e+00, 4.685654e-01, 1.425642e+00,
4.000000e-01	2.731561e-01, 1.116433e+00, 1.973012e-01, 1.072871e+00, 1.554019e+00, 1.378502e+00, 1.418611e+00, 1.100538e+00, 9.057031e-01, 1.882418e-01, 8.735148e-01, 3.805221e-01, 1.216945e+00, 7.075087e-01, 8.690142e-01, 7.327659e-01, 4.875127e-01, 1.171485e+00, 6.231765e-01, 9.127011e-01,
6.000000e-01	2.869235e-01, 6.516290e-01, 5.684692e-01, 6.384268e-01, 1.063930e+00, 1.364155e+00, 1.382403e+00, 9.431293e-01, 1.022709e+00, 2.718025e-01, 5.401832e-01, 3.911126e-01, 9.032559e-01, 7.324546e-01, 7.025014e-01, 6.364836e-01, 2.894913e-01, 9.315964e-01, 5.902656e-01, 7.151008e-01,
8.000000e-01	5.167091e-01, 4.160168e-01, 8.518298e-01, 3.302492e-01, 1.065825e+00, 1.215220e+00, 1.217349e+00, 6.413755e-01, 1.087843e+00, 4.660902e-01, 3.196545e-01, 2.237893e-01, 1.291570e+00, 4.856152e-01, 6.554010e-01, 4.673197e-01, 2.182282e-01, 5.673722e-01, 3.584580e-01, 4.349001e-01,
1.000000e+00	5.739552e-01, 1.907032e-01, 8.977589e-01, 2.594973e-01, 6.677584e-01, 1.201386e+00, 8.642156e-01, 5.889652e-01, 9.053504e-01, 7.615944e-01, 1.912193e-01, 1.779984e-01, 6.829822e-01, 2.982365e-01, 6.783213e-01, 5.407755e-01, 2.072899e-01, 3.560985e-01, 2.390083e-01, 4.713237e-01,
1.200000e+00	7.705373e-01, 1.125921e-01, 1.311812e+00, 4.142961e-01, 4.845712e-01, 1.168319e+00, 7.467990e-01, 4.555159e-01, 8.825050e-01, 7.113383e-01, 6.689157e-02, 1.097992e-01, 3.879452e-01, 1.352168e-01, 7.469221e-01, 4.849841e-01, 1.758212e-01, 2.036553e-01, 1.411027e-01, 4.039789e-01,
1.400000e+00	7.474900e-01, 6.777289e-02, 1.416648e+00, 5.956161e-01, 3.017508e-01, 1.228822e+00, 7.113440e-01, 4.974525e-01, 9.311327e-01, 9.198015e-01, 5.412345e-02, 7.201759e-02, 2.078211e-01, 1.144530e-01, 6.348963e-01, 4.942726e-01, 1.825059e-01, 1.015214e-01, 8.224237e-02, 4.354746e-01,
1.600000e+00	8.410655e-01, 3.668221e-02, 1.429338e+00, 6.522839e-01, 2.181563e-01, 1.131087e+00, 5.059121e-01, 3.813461e-01, 9.523528e-01, 7.475881e-01, 3.105052e-02, 4.285423e-02, 1.076312e-01, 6.024508e-02, 5.584692e-01, 4.898046e-01, 2.140521e-01, 6.430253e-02, 6.348078e-02, 3.639270e-01,
1.800000e+00	1.044233e+00, 2.182802e-02, 1.592978e+00, 7.317767e-01, 1.506993e-01, 1.270290e+00, 6.612198e-01, 4.494123e-01, 8.517711e-01, 1.002041e+00, 1.922519e-02, 2.384912e-02, 7.336309e-02, 3.599288e-02, 6.670861e-01, 4.433338e-01, 3.082748e-01, 3.110922e-02, 4.014833e-02, 2.808864e-01,
2.000000e+00	8.253826e-01, 9.745045e-03, 1.750480e+00, 7.556119e-01, 1.215532e-01, 1.190156e+00, 5.124253e-01, 4.433119e-01, 8.879800e-01, 7.489227e-01, 7.769021e-03, 1.386458e-02, 3.396320e-02, 1.878656e-02, 6.469244e-01, 4.109489e-01, 4.521178e-01, 2.071578e-02, 2.275505e-02, 3.267615e-01,
