# Supplementary material for: Inference of Vohradský's Models of Genetic Networks by Solving Two-Dimensional Function Optimization Problems
Source: PLoS One. 2013 Dec 30;8(12):e83308. doi: 10.1371/journal.pone.0083308 (PMC3875442; doi:10.1371/journal.pone.0083308)
Supplement: Text S2 — Time-series data used in the ‘Inference in noisy environment’ section (compressed by gzip). (GZ) [file pone.0083308.s002.gz › time_series_data/gene20/50sets/tc.dat420]

Time "G0" "G1" "G2" "G3" "G4" "G5" "G6" "G7" "G8" "G9" "G10" "G11" "G12" "G13" "G14" "G15" "G16" "G17" "G18" "G19"
0.000000e+00	1.844466e+00, 4.377728e-01, 1.722654e+00, 2.695228e+00, 1.496560e+00, 1.551169e+00, 1.075916e+00, 2.836735e+00, 1.508158e+00, 1.264605e+00, 2.338060e+00, 5.524224e-01, 6.549334e-02, 1.027462e+00, 2.140761e+00, 1.430408e+00, 2.136169e+00, 2.707986e+00, 1.116173e+00, 1.605219e-02,
2.000000e-01	1.094341e+00, 3.361041e-01, 1.102597e+00, 1.334886e+00, 1.749067e+00, 1.474962e+00, 9.581212e-01, 1.803660e+00, 1.064598e+00, 8.397977e-01, 1.480663e+00, 6.479778e-01, 5.921754e-01, 7.448802e-01, 1.484175e+00, 1.160838e+00, 1.663533e+00, 1.910870e+00, 1.312108e+00, 3.417696e-02,
4.000000e-01	7.529205e-01, 2.752594e-01, 7.881086e-01, 1.368648e+00, 1.318174e+00, 1.535125e+00, 9.347076e-01, 1.213695e+00, 6.871384e-01, 9.803435e-01, 1.487251e+00, 6.555954e-01, 7.677699e-01, 3.790956e-01, 1.408217e+00, 8.787846e-01, 1.237290e+00, 1.361313e+00, 1.140836e+00, 4.946185e-02,
6.000000e-01	5.417883e-01, 2.074459e-01, 6.318618e-01, 8.465385e-01, 1.140208e+00, 1.233965e+00, 1.006275e+00, 1.067410e+00, 4.673057e-01, 8.035565e-01, 1.004680e+00, 6.822470e-01, 1.418182e+00, 2.151163e-01, 1.334810e+00, 6.841320e-01, 1.104438e+00, 1.236141e+00, 1.065438e+00, 6.636108e-02,
8.000000e-01	5.259043e-01, 1.636644e-01, 4.577697e-01, 7.034615e-01, 9.253483e-01, 1.034061e+00, 1.067173e+00, 8.295481e-01, 2.442785e-01, 7.537492e-01, 9.874665e-01, 6.088608e-01, 1.066251e+00, 3.978284e-01, 8.335578e-01, 9.093463e-01, 1.112203e+00, 8.124646e-01, 8.829800e-01, 6.056781e-02,
1.000000e+00	6.226472e-01, 1.349129e-01, 2.131916e-01, 6.164706e-01, 1.158543e+00, 9.139668e-01, 1.049050e+00, 8.566752e-01, 1.655427e-01, 7.022942e-01, 1.051997e+00, 4.217528e-01, 7.091296e-01, 5.322193e-01, 1.051633e+00, 7.447289e-01, 5.173741e-01, 6.767062e-01, 8.047618e-01, 5.540234e-02,
1.200000e+00	4.959495e-01, 1.259777e-01, 1.531020e-01, 5.158315e-01, 9.533783e-01, 6.579548e-01, 1.074029e+00, 7.786964e-01, 1.490582e-01, 7.378944e-01, 9.036023e-01, 3.697577e-01, 6.162878e-01, 6.356356e-01, 1.177279e+00, 8.850340e-01, 3.894657e-01, 5.458958e-01, 7.947638e-01, 4.127561e-02,
1.400000e+00	4.247405e-01, 2.760249e-01, 9.561095e-02, 3.223840e-01, 8.866864e-01, 5.958452e-01, 9.136055e-01, 5.774635e-01, 1.996670e-01, 5.695209e-01, 1.197951e+00, 2.213082e-01, 4.591280e-01, 8.640857e-01, 1.116526e+00, 8.160131e-01, 2.432655e-01, 4.114302e-01, 7.730504e-01, 3.469215e-02,
1.600000e+00	3.777884e-01, 5.535941e-01, 5.232194e-02, 2.144149e-01, 5.538156e-01, 6.550868e-01, 7.928290e-01, 4.848177e-01, 2.731873e-01, 7.607355e-01, 1.225502e+00, 1.517013e-01, 3.414880e-01, 9.424326e-01, 1.003136e+00, 7.097161e-01, 1.345469e-01, 4.450703e-01, 4.692054e-01, 2.160427e-02,
1.800000e+00	3.229777e-01, 8.963662e-01, 2.847421e-02, 1.791196e-01, 5.071991e-01, 4.861500e-01, 7.782051e-01, 3.638840e-01, 3.314367e-01, 6.861864e-01, 1.198068e+00, 1.100860e-01, 2.001853e-01, 8.412916e-01, 1.179054e+00, 5.487336e-01, 6.580663e-02, 3.606220e-01, 4.654638e-01, 1.459797e-02,
2.000000e+00	2.255151e-01, 8.978828e-01, 1.967971e-02, 9.981637e-02, 5.102337e-01, 6.411907e-01, 7.199491e-01, 2.581290e-01, 4.176334e-01, 8.687960e-01, 1.289536e+00, 7.019176e-02, 1.689074e-01, 1.059860e+00, 1.167238e+00, 5.560642e-01, 3.820688e-02, 3.453487e-01, 4.781521e-01, 1.075144e-02,
0.000000e+00	1.637927e+00, 1.969286e-01, 2.671287e-01, 1.716837e+00, 1.093478e+00, 1.334274e+00, 2.859743e-01, 1.171717e+00, 1.703440e+00, 3.119529e+00, 6.960330e-02, 3.597598e-01, 1.613527e+00, 2.639318e+00, 2.654270e+00, 5.193538e-01, 7.433647e-01, 2.126836e+00, 2.623645e+00, 2.171312e+00,
2.000000e-01	1.078123e+00, 6.344678e-01, 3.412263e-01, 1.319163e+00, 1.164731e+00, 1.342411e+00, 1.600041e-01, 8.658098e-01, 1.416637e+00, 1.975199e+00, 3.185640e-01, 4.121734e-01, 1.615881e+00, 1.510145e+00, 1.919121e+00, 3.439329e-01, 9.395873e-01, 1.194449e+00, 2.051562e+00, 1.380788e+00,
4.000000e-01	6.128866e-01, 9.778399e-01, 2.612349e-01, 8.274772e-01, 1.182334e+00, 1.042059e+00, 2.142071e-01, 1.063307e+00, 1.008856e+00, 2.027027e+00, 5.390860e-01, 4.543603e-01, 1.476063e+00, 1.062964e+00, 1.170678e+00, 2.507882e-01, 7.283834e-01, 1.044225e+00, 1.678366e+00, 8.977301e-01,
6.000000e-01	3.196487e-01, 1.295416e+00, 1.985655e-01, 7.178041e-01, 1.204851e+00, 1.007688e+00, 2.617349e-01, 1.023664e+00, 8.316312e-01, 1.575050e+00, 6.645874e-01, 4.252492e-01, 1.020147e+00, 1.070523e+00, 7.909646e-01, 2.503246e-01, 6.537004e-01, 5.856012e-01, 1.398554e+00, 5.631741e-01,
8.000000e-01	1.921467e-01, 1.316560e+00, 1.255243e-01, 6.684250e-01, 1.126681e+00, 8.658310e-01, 4.370699e-01, 8.454780e-01, 7.320094e-01, 1.351304e+00, 8.298945e-01, 3.791138e-01, 7.099025e-01, 1.073225e+00, 6.135048e-01, 4.490295e-01, 4.550500e-01, 3.817684e-01, 9.630180e-01, 3.574129e-01,
1.000000e+00	1.095034e-01, 1.497727e+00, 6.851300e-02, 5.993910e-01, 1.001428e+00, 7.500597e-01, 4.474602e-01, 7.726017e-01, 6.244171e-01, 1.128012e+00, 1.047251e+00, 3.249963e-01, 6.098648e-01, 1.087251e+00, 3.609278e-01, 5.858961e-01, 2.487873e-01, 2.625145e-01, 7.986371e-01, 3.031806e-01,
1.200000e+00	5.763472e-02, 1.360910e+00, 4.154546e-02, 4.596080e-01, 9.304526e-01, 8.847248e-01, 5.292744e-01, 5.618557e-01, 5.479123e-01, 1.240516e+00, 1.240306e+00, 2.572637e-01, 3.865760e-01, 1.147195e+00, 2.849869e-01, 6.767311e-01, 1.446358e-01, 1.807790e-01, 6.798391e-01, 2.189262e-01,
1.400000e+00	3.567556e-02, 1.503803e+00, 2.832522e-02, 2.797468e-01, 8.101430e-01, 8.953802e-01, 6.489220e-01, 5.145211e-01, 4.697101e-01, 1.074424e+00, 1.430218e+00, 2.378642e-01, 3.096695e-01, 9.633394e-01, 2.331648e-01, 5.580090e-01, 7.733166e-02, 1.534168e-01, 6.340045e-01, 1.445653e-01,
1.600000e+00	2.920221e-02, 1.338413e+00, 1.575525e-02, 1.708778e-01, 5.455016e-01, 7.738767e-01, 5.153522e-01, 3.138886e-01, 4.995755e-01, 1.313319e+00, 1.463130e+00, 2.043940e-01, 1.935059e-01, 9.148891e-01, 2.134410e-01, 7.499754e-01, 4.410403e-02, 1.106622e-01, 4.780670e-01, 1.149593e-01,
1.800000e+00	1.876211e-02, 1.547109e+00, 1.097104e-02, 1.162593e-01, 4.809692e-01, 7.099289e-01, 4.306047e-01, 3.124743e-01, 4.994343e-01, 1.149731e+00, 1.191656e+00, 1.938173e-01, 1.488114e-01, 9.187692e-01, 1.957107e-01, 7.941530e-01, 2.217043e-02, 1.288239e-01, 4.751854e-01, 6.192694e-02,
2.000000e+00	1.734017e-02, 1.292241e+00, 6.140319e-03, 6.265508e-02, 3.945237e-01, 8.514450e-01, 5.071337e-01, 2.566789e-01, 5.505442e-01, 1.307982e+00, 1.288811e+00, 1.400802e-01, 9.143514e-02, 1.166325e+00, 2.223504e-01, 8.953414e-01, 1.160960e-02, 1.555080e-01, 3.933057e-01, 5.685102e-02,
0.000000e+00	2.101603e+00, 1.297513e-01, 2.473625e+00, 2.271498e+00, 2.075471e+00, 3.124410e+00, 1.051114e+00, 2.136490e+00, 1.743960e+00, 3.041352e+00, 1.723299e-01, 1.646732e+00, 2.756113e+00, 2.850687e+00, 6.466443e-01, 1.032954e+00, 2.742593e+00, 3.108292e-01, 1.234595e+00, 1.081299e+00,
2.000000e-01	1.249052e+00, 5.127984e-01, 1.637723e+00, 1.743478e+00, 1.822998e+00, 2.483410e+00, 6.117476e-01, 2.005281e+00, 1.515265e+00, 2.400291e+00, 1.220086e-01, 1.265085e+00, 1.989899e+00, 2.316278e+00, 4.600247e-01, 5.540167e-01, 1.995979e+00, 1.857213e-01, 1.025530e+00, 1.133026e+00,
4.000000e-01	7.909145e-01, 7.642441e-01, 1.245529e+00, 1.277513e+00, 1.379486e+00, 2.003948e+00, 3.538012e-01, 1.463991e+00, 1.042841e+00, 1.819734e+00, 1.073197e-01, 1.130579e+00, 1.628107e+00, 1.854696e+00, 2.733521e-01, 4.749092e-01, 1.367494e+00, 1.473447e-01, 9.094528e-01, 1.121024e+00,
6.000000e-01	4.727239e-01, 1.203314e+00, 7.113175e-01, 8.597248e-01, 1.347137e+00, 1.777425e+00, 2.524157e-01, 1.440927e+00, 1.306519e+00, 1.753596e+00, 1.086464e-01, 7.450310e-01, 9.342089e-01, 1.235373e+00, 2.100104e-01, 5.170538e-01, 1.264687e+00, 1.047864e-01, 7.658281e-01, 8.503489e-01,
8.000000e-01	2.924011e-01, 1.190065e+00, 5.309363e-01, 6.236914e-01, 9.247089e-01, 1.467869e+00, 1.749186e-01, 1.114085e+00, 9.485376e-01, 2.106293e+00, 1.687648e-01, 8.228068e-01, 7.251841e-01, 1.242043e+00, 1.274203e-01, 5.390025e-01, 8.296163e-01, 5.479493e-02, 5.570136e-01, 6.467368e-01,
1.000000e+00	1.613608e-01, 1.395675e+00, 3.121042e-01, 5.300324e-01, 7.462497e-01, 1.342795e+00, 2.556524e-01, 8.965882e-01, 8.270655e-01, 1.598191e+00, 4.411729e-01, 7.134275e-01, 6.072241e-01, 1.216850e+00, 8.487192e-02, 5.610562e-01, 7.315246e-01, 4.510126e-02, 5.171342e-01, 5.453080e-01,
1.200000e+00	9.629725e-02, 1.256032e+00, 1.690774e-01, 3.614934e-01, 7.164315e-01, 1.209295e+00, 2.552771e-01, 1.259111e+00, 7.306367e-01, 1.212337e+00, 7.026959e-01, 6.154944e-01, 3.505914e-01, 1.031621e+00, 5.964628e-02, 7.111996e-01, 4.525833e-01, 2.234194e-02, 4.346707e-01, 4.406676e-01,
1.400000e+00	5.167064e-02, 1.422112e+00, 1.023065e-01, 2.036782e-01, 6.735750e-01, 1.150799e+00, 3.715567e-01, 1.201312e+00, 7.216692e-01, 1.181593e+00, 1.059535e+00, 6.003948e-01, 2.629092e-01, 8.619221e-01, 5.607093e-02, 6.394062e-01, 1.925144e-01, 2.046798e-02, 3.882105e-01, 2.518074e-01,
1.600000e+00	3.412866e-02, 1.357081e+00, 6.302850e-02, 1.473957e-01, 4.013946e-01, 1.070763e+00, 4.612588e-01, 8.654667e-01, 6.881030e-01, 1.463890e+00, 1.047783e+00, 5.684750e-01, 2.005765e-01, 9.074178e-01, 8.693424e-02, 8.239917e-01, 1.239647e-01, 1.567365e-02, 3.901976e-01, 2.376049e-01,
1.800000e+00	2.015942e-02, 1.462737e+00, 3.640561e-02, 7.368466e-02, 3.925374e-01, 1.069672e+00, 4.239775e-01, 6.167884e-01, 5.715221e-01, 1.327885e+00, 1.193509e+00, 4.171871e-01, 1.305469e-01, 1.128209e+00, 1.123268e-01, 6.908154e-01, 7.668758e-02, 1.641627e-02, 3.480478e-01, 1.615416e-01,
2.000000e+00	1.118045e-02, 1.416930e+00, 2.591564e-02, 4.930681e-02, 2.973989e-01, 1.015780e+00, 4.716202e-01, 6.279322e-01, 5.734754e-01, 1.132540e+00, 1.273782e+00, 3.283335e-01, 9.450727e-02, 7.922853e-01, 1.429991e-01, 8.550456e-01, 4.236882e-02, 2.261974e-02, 3.959630e-01, 1.058451e-01,
0.000000e+00	3.099052e+00, 2.772305e+00, 1.473387e-01, 2.678085e+00, 4.868878e-01, 4.558399e-01, 3.707887e-01, 3.252092e-03, 4.857594e-01, 8.633880e-02, 2.550114e+00, 7.033404e-01, 1.486563e+00, 1.675306e+00, 1.538507e+00, 3.660373e-01, 2.910909e+00, 2.591367e+00, 2.511770e+00, 2.518294e+00,
2.000000e-01	1.936759e+00, 2.110858e+00, 2.776190e-01, 1.567314e+00, 7.695959e-01, 3.665734e-01, 2.594787e-01, 3.635028e-03, 6.825872e-01, 4.617408e-01, 1.633204e+00, 3.648439e-01, 1.455792e+00, 1.038561e+00, 1.494022e+00, 3.505100e-01, 1.800286e+00, 1.919068e+00, 2.374782e+00, 2.086797e+00,
4.000000e-01	1.083980e+00, 2.434671e+00, 3.058313e-01, 1.049715e+00, 8.567230e-01, 2.298119e-01, 5.227673e-01, 2.155070e-02, 4.795479e-01, 7.397772e-01, 1.349137e+00, 2.917915e-01, 1.481495e+00, 6.494811e-01, 1.273506e+00, 3.281539e-01, 1.124860e+00, 1.089922e+00, 1.948381e+00, 1.336479e+00,
6.000000e-01	6.069841e-01, 2.043850e+00, 1.974454e-01, 7.101694e-01, 9.196528e-01, 1.664276e-01, 6.091418e-01, 5.681756e-02, 2.992008e-01, 1.015902e+00, 1.352139e+00, 1.291214e-01, 1.358837e+00, 5.594059e-01, 1.119313e+00, 4.541863e-01, 5.312956e-01, 7.865659e-01, 1.247009e+00, 8.354365e-01,
8.000000e-01	3.681874e-01, 1.863589e+00, 1.173764e-01, 5.345982e-01, 1.012305e+00, 1.291580e-01, 8.589445e-01, 7.940384e-02, 3.064772e-01, 1.191450e+00, 1.596724e+00, 6.041213e-02, 1.066631e+00, 8.913834e-01, 8.694625e-01, 5.477017e-01, 2.997202e-01, 6.377039e-01, 1.146938e+00, 6.566301e-01,
1.000000e+00	2.554424e-01, 1.772897e+00, 7.540253e-02, 4.084601e-01, 1.004458e+00, 1.087108e-01, 8.277482e-01, 8.705666e-02, 2.131575e-01, 1.222096e+00, 1.283453e+00, 5.486304e-02, 6.598810e-01, 9.025295e-01, 7.134325e-01, 7.256162e-01, 1.740182e-01, 5.196133e-01, 9.876847e-01, 5.386730e-01,
1.200000e+00	2.438466e-01, 1.749800e+00, 4.904041e-02, 3.030714e-01, 7.543906e-01, 1.019210e-01, 9.245919e-01, 8.203776e-02, 3.279522e-01, 9.318370e-01, 1.537584e+00, 2.306525e-02, 6.374138e-01, 8.217341e-01, 6.393015e-01, 8.085371e-01, 1.016835e-01, 4.143554e-01, 8.280498e-01, 3.525631e-01,
1.400000e+00	1.612155e-01, 1.473085e+00, 3.314442e-02, 2.183805e-01, 6.316519e-01, 1.377333e-01, 7.005076e-01, 8.385383e-02, 3.131200e-01, 1.024778e+00, 1.317876e+00, 1.744964e-02, 3.804008e-01, 7.197514e-01, 7.325158e-01, 6.942203e-01, 5.474927e-02, 5.124874e-01, 7.460979e-01, 2.038085e-01,
1.600000e+00	1.215924e-01, 1.433439e+00, 1.647953e-02, 1.209370e-01, 6.372940e-01, 2.065585e-01, 7.884792e-01, 6.169176e-02, 3.566691e-01, 8.972479e-01, 1.419722e+00, 1.009247e-02, 2.708958e-01, 9.622251e-01, 8.416408e-01, 6.202029e-01, 2.742910e-02, 4.757441e-01, 5.318097e-01, 1.411105e-01,
1.800000e+00	6.921574e-02, 1.569751e+00, 9.238555e-03, 7.832646e-02, 5.167943e-01, 3.191996e-01, 7.740443e-01, 5.803883e-02, 3.927565e-01, 9.081489e-01, 1.552933e+00, 7.254082e-03, 2.031489e-01, 9.368310e-01, 8.264213e-01, 8.399616e-01, 1.812904e-02, 3.874751e-01, 4.941674e-01, 9.681769e-02,
2.000000e+00	5.632070e-02, 1.483055e+00, 6.573764e-03, 5.793342e-02, 4.305673e-01, 4.275400e-01, 7.071536e-01, 5.059638e-02, 4.308118e-01, 9.140508e-01, 1.485951e+00, 8.822692e-03, 1.558327e-01, 1.007921e+00, 8.845701e-01, 6.767773e-01, 1.131942e-02, 3.074119e-01, 4.675861e-01, 6.234917e-02,
0.000000e+00	9.194707e-01, 2.634668e+00, 7.925941e-01, 2.592070e+00, 1.735388e+00, 2.155566e-01, 2.018858e+00, 2.168628e+00, 2.057548e+00, 1.259118e+00, 3.394546e-01, 2.251353e+00, 2.422683e-01, 2.172178e+00, 2.725854e+00, 4.952270e-01, 1.193828e+00, 6.027359e-01, 2.433554e+00, 1.167726e+00,
2.000000e-01	6.572492e-01, 2.018222e+00, 6.319611e-01, 1.785887e+00, 1.719606e+00, 4.660607e-01, 1.206075e+00, 2.177522e+00, 1.497290e+00, 7.157225e-01, 3.544318e-01, 1.121197e+00, 1.658266e-01, 1.553569e+00, 1.716938e+00, 3.156109e-01, 1.070742e+00, 5.125549e-01, 1.956896e+00, 1.209592e+00,
4.000000e-01	5.698895e-01, 1.645391e+00, 6.011802e-01, 1.238803e+00, 2.007515e+00, 5.102900e-01, 7.610110e-01, 1.617271e+00, 1.286420e+00, 9.303385e-01, 4.320185e-01, 8.171807e-01, 1.226770e-01, 1.445993e+00, 1.513367e+00, 2.105516e-01, 9.680515e-01, 3.302293e-01, 1.981763e+00, 8.895336e-01,
6.000000e-01	3.553299e-01, 1.037249e+00, 4.355414e-01, 8.901544e-01, 2.130304e+00, 5.394456e-01, 5.324711e-01, 1.319099e+00, 1.061218e+00, 1.053974e+00, 4.628067e-01, 4.642513e-01, 1.124254e-01, 1.098735e+00, 1.368433e+00, 1.708173e-01, 9.519018e-01, 2.345094e-01, 1.241659e+00, 7.561561e-01,
8.000000e-01	2.241264e-01, 9.779819e-01, 3.216643e-01, 9.486880e-01, 1.914599e+00, 6.022434e-01, 3.989278e-01, 1.243806e+00, 9.363716e-01, 1.046877e+00, 6.857707e-01, 2.419214e-01, 6.916586e-02, 8.360115e-01, 1.044881e+00, 1.347620e-01, 7.898829e-01, 1.327134e-01, 1.337345e+00, 5.427297e-01,
1.000000e+00	1.338702e-01, 1.018794e+00, 2.424319e-01, 7.598079e-01, 1.294420e+00, 6.988132e-01, 4.097564e-01, 1.016035e+00, 7.850176e-01, 1.278256e+00, 9.149892e-01, 1.928363e-01, 4.606986e-02, 9.800742e-01, 7.961803e-01, 2.019046e-01, 5.848374e-01, 9.205038e-02, 8.281874e-01, 3.785048e-01,
1.200000e+00	8.923765e-02, 9.000175e-01, 1.543017e-01, 5.964469e-01, 1.085785e+00, 8.096914e-01, 4.300316e-01, 1.085882e+00, 7.450307e-01, 1.152373e+00, 9.723626e-01, 1.554952e-01, 3.731145e-02, 9.431754e-01, 5.708461e-01, 3.647463e-01, 3.410182e-01, 7.416431e-02, 7.550235e-01, 2.578744e-01,
1.400000e+00	4.274835e-02, 1.146690e+00, 9.156042e-02, 5.596916e-01, 9.170613e-01, 7.974755e-01, 4.475890e-01, 6.429492e-01, 5.566765e-01, 1.400195e+00, 1.159318e+00, 1.245824e-01, 2.820474e-02, 8.719753e-01, 3.587672e-01, 4.162773e-01, 1.641561e-01, 5.106702e-02, 5.634352e-01, 1.770781e-01,
1.600000e+00	2.686230e-02, 1.194717e+00, 6.405266e-02, 3.357350e-01, 7.466017e-01, 7.372773e-01, 5.096979e-01, 8.180999e-01, 6.521394e-01, 1.059616e+00, 1.210478e+00, 1.281374e-01, 1.641136e-02, 9.618967e-01, 3.115965e-01, 6.362150e-01, 8.585443e-02, 4.945371e-02, 4.564395e-01, 8.765331e-02,
1.800000e+00	1.910926e-02, 1.178242e+00, 3.514251e-02, 2.130491e-01, 6.539798e-01, 7.111425e-01, 5.048544e-01, 5.372468e-01, 5.920600e-01, 1.405299e+00, 1.290518e+00, 9.557182e-02, 1.360952e-02, 9.473719e-01, 2.078342e-01, 6.387899e-01, 5.785577e-02, 5.847530e-02, 3.404018e-01, 6.966041e-02,
2.000000e+00	1.400977e-02, 1.490529e+00, 2.098027e-02, 1.570969e-01, 5.195160e-01, 7.884180e-01, 4.798903e-01, 3.525146e-01, 5.083008e-01, 1.258929e+00, 1.499083e+00, 1.415626e-01, 9.110474e-03, 1.079899e+00, 2.120012e-01, 7.567394e-01, 3.548432e-02, 7.092397e-02, 3.091363e-01, 5.562159e-02,
0.000000e+00	2.451880e+00, 1.981089e+00, 5.244479e-01, 1.212541e+00, 1.546309e+00, 5.577915e-01, 7.541957e-01, 1.462843e+00, 1.678286e+00, 1.949069e+00, 3.071758e+00, 6.742906e-02, 1.560517e+00, 1.174320e+00, 1.487379e+00, 2.620212e+00, 9.855733e-01, 2.315541e+00, 2.122361e+00, 1.063178e+00,
2.000000e-01	1.970533e+00, 1.947843e+00, 4.372768e-01, 9.155338e-01, 1.691460e+00, 5.719266e-01, 5.739972e-01, 1.297675e+00, 1.289445e+00, 1.674891e+00, 2.324975e+00, 5.435452e-02, 1.842197e+00, 6.935836e-01, 9.511824e-01, 2.065636e+00, 9.846265e-01, 2.038282e+00, 2.094280e+00, 8.602220e-01,
4.000000e-01	8.705548e-01, 1.315045e+00, 3.370030e-01, 7.352961e-01, 1.514238e+00, 5.579477e-01, 9.518909e-01, 9.372817e-01, 6.370865e-01, 1.405636e+00, 1.578724e+00, 7.122287e-02, 1.628025e+00, 3.888354e-01, 5.669779e-01, 1.395893e+00, 9.677784e-01, 1.515736e+00, 2.171745e+00, 5.432684e-01,
6.000000e-01	7.565721e-01, 1.085040e+00, 2.372267e-01, 7.780008e-01, 1.318205e+00, 6.630648e-01, 1.028404e+00, 6.082187e-01, 4.774226e-01, 1.104702e+00, 1.454626e+00, 6.184964e-02, 1.477154e+00, 3.353226e-01, 5.265869e-01, 1.317745e+00, 8.978461e-01, 1.012848e+00, 2.921520e+00, 4.152907e-01,
8.000000e-01	5.886491e-01, 7.197284e-01, 1.171913e-01, 6.907683e-01, 1.551684e+00, 6.222228e-01, 1.136174e+00, 4.574716e-01, 2.513610e-01, 1.004052e+00, 1.220037e+00, 5.015483e-02, 1.519912e+00, 4.590194e-01, 4.326403e-01, 9.562197e-01, 5.674097e-01, 8.818525e-01, 2.166454e+00, 3.360294e-01,
1.000000e+00	6.112461e-01, 4.751377e-01, 9.197884e-02, 6.117979e-01, 1.838543e+00, 4.763435e-01, 9.936016e-01, 3.692533e-01, 2.102325e-01, 9.499894e-01, 1.363130e+00, 4.361291e-02, 9.065235e-01, 5.368601e-01, 4.759378e-01, 9.949970e-01, 5.234923e-01, 8.712866e-01, 2.185884e+00, 2.240362e-01,
1.200000e+00	5.195993e-01, 3.815684e-01, 5.698819e-02, 6.614100e-01, 1.404108e+00, 4.140168e-01, 9.524595e-01, 2.544915e-01, 1.602350e-01, 9.210412e-01, 1.539125e+00, 2.880458e-02, 7.880556e-01, 6.317357e-01, 6.444360e-01, 9.897083e-01, 3.190791e-01, 7.138276e-01, 2.236987e+00, 1.620211e-01,
1.400000e+00	5.683223e-01, 2.943491e-01, 3.670978e-02, 5.611274e-01, 1.450820e+00, 3.680070e-01, 1.126068e+00, 1.722215e-01, 2.460489e-01, 7.187955e-01, 1.315978e+00, 2.093041e-02, 5.522342e-01, 6.672112e-01, 7.018262e-01, 8.501071e-01, 2.166877e-01, 5.821778e-01, 1.724516e+00, 1.024965e-01,
1.600000e+00	3.524025e-01, 1.955926e-01, 3.899102e-02, 7.284820e-01, 1.384348e+00, 3.321372e-01, 8.568694e-01, 1.613733e-01, 2.584099e-01, 7.864855e-01, 1.416102e+00, 1.543364e-02, 4.690223e-01, 9.055317e-01, 9.982471e-01, 7.983450e-01, 1.192892e-01, 5.178792e-01, 1.878501e+00, 6.231214e-02,
1.800000e+00	2.528574e-01, 1.501334e-01, 2.490245e-02, 5.935646e-01, 1.504409e+00, 4.042580e-01, 7.813939e-01, 1.248298e-01, 3.185882e-01, 7.365059e-01, 1.346367e+00, 1.120498e-02, 3.089368e-01, 8.885791e-01, 8.549462e-01, 8.228331e-01, 7.651653e-02, 4.519354e-01, 1.379251e+00, 4.853019e-02,
2.000000e+00	2.266563e-01, 1.261448e-01, 1.719451e-02, 4.951953e-01, 1.229527e+00, 4.670556e-01, 7.773976e-01, 1.041461e-01, 3.375759e-01, 9.712345e-01, 1.718385e+00, 1.168597e-02, 2.024868e-01, 9.080423e-01, 9.214116e-01, 8.553746e-01, 4.420017e-02, 4.592645e-01, 1.353093e+00, 2.767786e-02,
0.000000e+00	1.911886e+00, 1.186217e+00, 2.191791e+00, 1.690704e+00, 2.051235e+00, 2.140972e+00, 1.951629e+00, 2.594366e+00, 7.292574e-02, 2.301665e+00, 3.856803e-01, 2.306841e+00, 1.052172e-01, 1.258534e+00, 1.158215e-01, 9.792886e-01, 3.341040e-01, 5.623270e-01, 7.769464e-01, 8.977575e-01,
2.000000e-01	1.290300e+00, 6.427972e-01, 1.480081e+00, 1.162276e+00, 1.556556e+00, 1.593866e+00, 1.241145e+00, 1.609955e+00, 3.191304e-01, 1.711235e+00, 6.866701e-01, 1.509192e+00, 9.131306e-02, 1.040783e+00, 7.464020e-02, 8.493496e-01, 7.275509e-01, 4.492019e-01, 8.720753e-01, 8.515966e-01,
4.000000e-01	1.068037e+00, 5.996488e-01, 1.113511e+00, 8.458466e-01, 1.318087e+00, 1.517578e+00, 7.981836e-01, 1.614948e+00, 4.592692e-01, 1.562904e+00, 7.686374e-01, 9.478853e-01, 5.886788e-02, 1.167762e+00, 5.765353e-02, 7.885643e-01, 9.312039e-01, 3.157452e-01, 6.688088e-01, 9.889170e-01,
6.000000e-01	4.804514e-01, 7.354208e-01, 7.538526e-01, 6.430769e-01, 1.086475e+00, 9.328794e-01, 6.342726e-01, 1.290167e+00, 5.480177e-01, 1.332407e+00, 9.048850e-01, 8.875105e-01, 4.138162e-02, 1.009281e+00, 8.702458e-02, 1.004841e+00, 8.006743e-01, 2.453938e-01, 7.160078e-01, 9.511446e-01,
8.000000e-01	2.363484e-01, 9.153340e-01, 4.796582e-01, 6.611550e-01, 1.012389e+00, 7.772973e-01, 6.594121e-01, 1.207235e+00, 5.175081e-01, 1.143646e+00, 8.885347e-01, 5.313388e-01, 2.736709e-02, 9.618470e-01, 1.227359e-01, 8.715912e-01, 4.620766e-01, 1.426742e-01, 5.879245e-01, 5.442510e-01,
1.000000e+00	1.559004e-01, 1.056785e+00, 2.947372e-01, 5.391160e-01, 8.698281e-01, 6.404688e-01, 5.485847e-01, 8.130789e-01, 5.916756e-01, 1.322133e+00, 1.147432e+00, 3.530207e-01, 2.390711e-02, 1.083291e+00, 1.465373e-01, 8.550695e-01, 2.825003e-01, 1.047431e-01, 5.438917e-01, 4.859787e-01,
1.200000e+00	1.163256e-01, 1.342271e+00, 1.613490e-01, 3.355867e-01, 7.667697e-01, 6.257669e-01, 5.719451e-01, 5.813107e-01, 5.356569e-01, 9.606946e-01, 1.000559e+00, 1.696715e-01, 1.647178e-02, 1.211350e+00, 1.614845e-01, 6.644792e-01, 1.496296e-01, 1.072720e-01, 4.557966e-01, 3.057351e-01,
1.400000e+00	6.755299e-02, 1.018031e+00, 1.072062e-01, 1.761485e-01, 5.845465e-01, 5.356005e-01, 5.467780e-01, 6.219200e-01, 4.877270e-01, 1.140276e+00, 1.547345e+00, 1.155886e-01, 1.283596e-02, 9.515301e-01, 2.011676e-01, 8.590386e-01, 8.064572e-02, 1.112032e-01, 5.823342e-01, 1.965913e-01,
1.600000e+00	4.585460e-02, 1.589883e+00, 5.432948e-02, 1.251787e-01, 4.146305e-01, 6.469596e-01, 5.494494e-01, 4.099309e-01, 5.775024e-01, 1.135846e+00, 1.232624e+00, 7.920799e-02, 8.892498e-03, 1.039670e+00, 2.659760e-01, 6.685290e-01, 4.929590e-02, 9.841488e-02, 4.408659e-01, 1.595316e-01,
1.800000e+00	2.821631e-02, 1.540108e+00, 4.144922e-02, 7.799953e-02, 4.483690e-01, 5.995416e-01, 5.821678e-01, 3.162544e-01, 4.458690e-01, 1.322331e+00, 1.333581e+00, 6.878980e-02, 5.676030e-03, 1.131161e+00, 2.507283e-01, 9.768489e-01, 2.673053e-02, 1.173909e-01, 4.883878e-01, 1.144543e-01,
2.000000e+00	2.276447e-02, 1.621644e+00, 2.341570e-02, 4.347177e-02, 2.987319e-01, 6.606463e-01, 5.041305e-01, 1.771848e-01, 5.973998e-01, 1.009072e+00, 1.477658e+00, 7.922824e-02, 4.531733e-03, 9.990043e-01, 2.365512e-01, 9.758701e-01, 1.714381e-02, 1.217971e-01, 4.605702e-01, 7.020832e-02,
0.000000e+00	9.033725e-01, 2.532837e-01, 1.057490e+00, 2.660087e+00, 2.001877e+00, 1.811636e-01, 2.228090e+00, 1.558881e+00, 2.268286e+00, 5.822038e-01, 2.972371e+00, 7.937783e-01, 1.867481e+00, 3.265574e+00, 2.121603e+00, 1.473995e+00, 2.698053e+00, 1.889583e-01, 2.946407e-01, 2.481957e+00,
2.000000e-01	8.079525e-01, 1.889751e-01, 7.817107e-01, 2.170615e+00, 1.554170e+00, 3.163418e-01, 1.171276e+00, 1.267397e+00, 1.688472e+00, 8.412893e-01, 1.734060e+00, 4.632362e-01, 1.226954e+00, 1.890642e+00, 1.123236e+00, 9.749966e-01, 1.674623e+00, 2.929826e-01, 6.435482e-01, 1.735728e+00,
4.000000e-01	6.162425e-01, 1.519718e-01, 6.145489e-01, 1.227637e+00, 1.287086e+00, 5.133342e-01, 8.803848e-01, 7.879864e-01, 1.420964e+00, 1.161545e+00, 1.336401e+00, 2.264879e-01, 8.847447e-01, 1.817360e+00, 1.240437e+00, 6.576634e-01, 1.181418e+00, 3.146215e-01, 6.886683e-01, 1.374370e+00,
6.000000e-01	3.588571e-01, 5.419284e-01, 4.897820e-01, 8.525976e-01, 9.022612e-01, 5.166771e-01, 4.229895e-01, 6.549007e-01, 1.482835e+00, 1.227371e+00, 1.101066e+00, 1.589923e-01, 4.946862e-01, 1.493535e+00, 8.570897e-01, 5.800772e-01, 6.168742e-01, 2.403844e-01, 4.949170e-01, 6.680596e-01,
8.000000e-01	2.443681e-01, 7.716125e-01, 3.116169e-01, 6.280838e-01, 9.112139e-01, 6.339097e-01, 3.724438e-01, 5.134553e-01, 1.061787e+00, 1.319489e+00, 1.342558e+00, 1.055814e-01, 3.646096e-01, 9.308186e-01, 6.372229e-01, 3.912902e-01, 4.054088e-01, 1.809437e-01, 5.138463e-01, 7.208513e-01,
1.000000e+00	1.566528e-01, 1.078359e+00, 2.041310e-01, 4.920376e-01, 8.090329e-01, 7.833871e-01, 3.519376e-01, 3.907657e-01, 8.977974e-01, 1.477482e+00, 1.577897e+00, 7.664503e-02, 3.031789e-01, 1.022248e+00, 4.344711e-01, 5.001112e-01, 1.863613e-01, 1.464826e-01, 3.862234e-01, 5.237381e-01,
1.200000e+00	7.344704e-02, 1.078707e+00, 1.308677e-01, 2.859070e-01, 6.111301e-01, 6.983197e-01, 3.390555e-01, 2.762434e-01, 9.291253e-01, 1.316454e+00, 1.162783e+00, 7.497867e-02, 2.631910e-01, 1.199953e+00, 3.351829e-01, 6.082536e-01, 1.068242e-01, 1.089768e-01, 3.518788e-01, 2.686928e-01,
1.400000e+00	4.999940e-02, 1.503016e+00, 7.895202e-02, 1.478498e-01, 4.716352e-01, 8.603924e-01, 3.778478e-01, 1.706062e-01, 5.754400e-01, 1.375029e+00, 1.200316e+00, 8.954915e-02, 1.364047e-01, 8.657704e-01, 2.149451e-01, 6.702547e-01, 5.982010e-02, 1.082772e-01, 3.459886e-01, 2.117516e-01,
1.600000e+00	2.713390e-02, 1.547020e+00, 4.199136e-02, 1.062513e-01, 3.433571e-01, 7.102912e-01, 3.644277e-01, 1.460911e-01, 6.994581e-01, 1.316350e+00, 1.609319e+00, 8.727707e-02, 1.245204e-01, 1.034434e+00, 1.579299e-01, 7.328207e-01, 3.771104e-02, 1.102165e-01, 2.482554e-01, 1.455942e-01,
1.800000e+00	1.741805e-02, 1.638603e+00, 2.847047e-02, 6.193198e-02, 2.845846e-01, 7.175234e-01, 4.799619e-01, 1.081796e-01, 4.395846e-01, 1.331068e+00, 1.236023e+00, 1.028379e-01, 7.177159e-02, 1.147480e+00, 1.537457e-01, 7.935149e-01, 1.584820e-02, 1.145158e-01, 2.585722e-01, 1.025466e-01,
2.000000e+00	1.234442e-02, 1.290710e+00, 1.880328e-02, 3.585377e-02, 2.326013e-01, 7.814597e-01, 4.346602e-01, 9.679608e-02, 6.110578e-01, 1.154372e+00, 1.432506e+00, 1.195895e-01, 5.195946e-02, 1.056717e+00, 1.453089e-01, 7.952427e-01, 1.182473e-02, 1.354110e-01, 2.456183e-01, 7.499123e-02,
0.000000e+00	2.700687e+00, 1.098356e+00, 1.716565e+00, 1.644390e+00, 2.797386e-01, 1.320728e+00, 2.920491e+00, 3.042851e+00, 2.475716e+00, 2.863434e+00, 1.063442e+00, 2.587527e+00, 1.322498e+00, 1.481043e+00, 2.382624e-01, 1.366803e-01, 1.614243e+00, 1.823490e+00, 1.231908e+00, 1.356875e+00,
2.000000e-01	1.986223e+00, 1.165273e+00, 9.540867e-01, 9.424136e-01, 5.236438e-01, 9.258732e-01, 1.612258e+00, 2.129358e+00, 2.246305e+00, 1.738031e+00, 7.670700e-01, 1.897009e+00, 1.477930e+00, 8.340028e-01, 1.830867e-01, 3.576763e-01, 1.514728e+00, 1.134823e+00, 1.289931e+00, 1.329498e+00,
4.000000e-01	1.530988e+00, 1.320780e+00, 7.347091e-01, 5.391998e-01, 5.276475e-01, 1.027757e+00, 1.707421e+00, 2.062631e+00, 1.294481e+00, 1.395649e+00, 7.214456e-01, 1.124862e+00, 1.363587e+00, 6.489200e-01, 1.053928e-01, 4.975985e-01, 8.640571e-01, 9.435497e-01, 1.123711e+00, 1.414810e+00,
6.000000e-01	1.375248e+00, 1.360805e+00, 4.485029e-01, 3.891386e-01, 5.247171e-01, 7.307497e-01, 1.251715e+00, 1.421380e+00, 8.273707e-01, 1.019395e+00, 8.896203e-01, 7.214642e-01, 1.020564e+00, 6.211139e-01, 1.234137e-01, 5.145387e-01, 6.322142e-01, 8.625049e-01, 6.878785e-01, 1.167882e+00,
8.000000e-01	1.145664e+00, 1.555705e+00, 2.299920e-01, 2.102293e-01, 4.718475e-01, 6.990253e-01, 1.013210e+00, 8.250044e-01, 5.678473e-01, 1.017025e+00, 1.071342e+00, 5.120701e-01, 8.126987e-01, 5.863692e-01, 2.225726e-01, 7.036409e-01, 2.786986e-01, 5.968244e-01, 5.542468e-01, 7.106307e-01,
1.000000e+00	9.042329e-01, 1.194942e+00, 1.401013e-01, 1.321902e-01, 3.781428e-01, 4.586020e-01, 9.813826e-01, 1.025566e+00, 4.765379e-01, 9.490861e-01, 1.101704e+00, 2.935104e-01, 5.747881e-01, 8.991276e-01, 4.425883e-01, 7.175159e-01, 2.029662e-01, 5.532468e-01, 5.369939e-01, 6.590918e-01,
1.200000e+00	6.744654e-01, 1.610625e+00, 8.781733e-02, 6.323550e-02, 3.388887e-01, 4.070681e-01, 8.420388e-01, 7.014865e-01, 3.676852e-01, 9.947830e-01, 1.249412e+00, 1.605072e-01, 3.925764e-01, 8.479727e-01, 7.057465e-01, 7.559500e-01, 1.145350e-01, 4.337960e-01, 4.294795e-01, 3.817024e-01,
1.400000e+00	3.875040e-01, 1.652830e+00, 5.666028e-02, 4.516923e-02, 2.726796e-01, 3.820731e-01, 8.992126e-01, 6.584173e-01, 3.528154e-01, 8.747712e-01, 1.227093e+00, 1.053430e-01, 3.098498e-01, 9.541855e-01, 7.238187e-01, 8.407471e-01, 5.570818e-02, 4.475292e-01, 5.104266e-01, 2.565410e-01,
1.600000e+00	2.625345e-01, 1.409934e+00, 3.282933e-02, 2.675535e-02, 2.214049e-01, 4.350966e-01, 7.252905e-01, 4.463376e-01, 4.329283e-01, 9.272884e-01, 1.630144e+00, 5.576072e-02, 2.472581e-01, 9.384413e-01, 7.503137e-01, 7.702121e-01, 3.760837e-02, 3.341595e-01, 3.996254e-01, 2.024974e-01,
1.800000e+00	2.181983e-01, 1.524536e+00, 2.087142e-02, 1.928449e-02, 1.986619e-01, 5.179587e-01, 6.851668e-01, 2.896129e-01, 4.314171e-01, 9.556854e-01, 1.474775e+00, 4.017373e-02, 2.040459e-01, 1.122709e+00, 7.010323e-01, 7.084386e-01, 2.018503e-02, 3.508398e-01, 3.878051e-01, 1.608456e-01,
2.000000e+00	1.265073e-01, 1.337445e+00, 1.192247e-02, 9.009731e-03, 1.852399e-01, 4.730482e-01, 6.130745e-01, 2.298711e-01, 4.021003e-01, 1.056773e+00, 1.194357e+00, 2.904735e-02, 1.275294e-01, 1.115936e+00, 8.364087e-01, 6.825556e-01, 1.062832e-02, 3.465082e-01, 3.137277e-01, 1.190822e-01,
0.000000e+00	2.013866e+00, 6.336515e-01, 2.490067e+00, 1.773308e+00, 2.829263e+00, 2.108149e+00, 2.699850e+00, 1.856506e+00, 1.827466e+00, 8.642399e-01, 2.818041e+00, 1.723514e-01, 3.604350e-01, 2.267474e+00, 2.467870e+00, 2.330639e-01, 1.011989e+00, 4.665566e-01, 1.631377e+00, 2.276882e+00,
2.000000e-01	1.397931e+00, 4.354754e-01, 1.666054e+00, 1.238374e+00, 2.602191e+00, 1.778662e+00, 1.544352e+00, 1.368698e+00, 1.202553e+00, 1.125816e+00, 2.322510e+00, 3.239108e-01, 2.812521e-01, 1.589502e+00, 1.605387e+00, 1.887312e-01, 1.155807e+00, 3.835434e-01, 1.407615e+00, 1.483891e+00,
4.000000e-01	1.101895e+00, 2.677281e-01, 1.080476e+00, 8.208315e-01, 2.090286e+00, 1.418967e+00, 1.092349e+00, 8.525448e-01, 1.115607e+00, 1.193885e+00, 1.392454e+00, 4.388811e-01, 1.878942e-01, 1.493602e+00, 1.103280e+00, 1.325584e-01, 1.058475e+00, 5.253893e-01, 1.171799e+00, 9.760982e-01,
6.000000e-01	8.060263e-01, 2.306718e-01, 7.839684e-01, 8.080309e-01, 2.142407e+00, 1.165392e+00, 6.651946e-01, 6.365417e-01, 1.008521e+00, 1.229145e+00, 1.404266e+00, 5.455856e-01, 1.323496e-01, 1.208652e+00, 7.860174e-01, 1.178253e-01, 1.159020e+00, 4.616030e-01, 1.018045e+00, 6.472144e-01,
8.000000e-01	5.189775e-01, 2.523759e-01, 3.931425e-01, 6.753146e-01, 1.545575e+00, 1.038067e+00, 4.842969e-01, 3.981236e-01, 8.909941e-01, 1.359067e+00, 1.272476e+00, 4.975624e-01, 1.033286e-01, 1.152523e+00, 5.106319e-01, 2.968216e-01, 1.106040e+00, 3.704176e-01, 8.285749e-01, 5.218819e-01,
1.000000e+00	2.863551e-01, 4.631012e-01, 2.958907e-01, 7.218923e-01, 1.686929e+00, 9.659622e-01, 4.552276e-01, 3.893410e-01, 6.910000e-01, 1.104409e+00, 1.280128e+00, 4.802749e-01, 6.959451e-02, 1.078153e+00, 3.826914e-01, 4.245149e-01, 8.855604e-01, 2.961396e-01, 6.822473e-01, 4.176414e-01,
1.200000e+00	1.346685e-01, 8.403048e-01, 1.729819e-01, 6.342464e-01, 9.451325e-01, 9.245506e-01, 5.261773e-01, 3.169634e-01, 6.953914e-01, 1.362811e+00, 1.167819e+00, 4.123207e-01, 4.607558e-02, 1.032689e+00, 3.159185e-01, 5.791349e-01, 6.198852e-01, 1.732273e-01, 5.941824e-01, 2.593202e-01,
1.400000e+00	7.720877e-02, 1.051132e+00, 9.516077e-02, 5.247977e-01, 8.412221e-01, 1.064497e+00, 4.500537e-01, 3.642668e-01, 5.613177e-01, 1.147557e+00, 1.153958e+00, 4.048988e-01, 4.433741e-02, 1.066179e+00, 2.153796e-01, 5.166314e-01, 3.771375e-01, 1.359358e-01, 4.802683e-01, 1.945390e-01,
1.600000e+00	4.049968e-02, 9.137854e-01, 6.581133e-02, 3.301884e-01, 6.133192e-01, 9.590911e-01, 5.005356e-01, 3.154996e-01, 6.343490e-01, 9.098323e-01, 9.517484e-01, 2.721786e-01, 3.108890e-02, 9.988352e-01, 2.049048e-01, 7.567294e-01, 2.282517e-01, 9.056977e-02, 4.075896e-01, 1.501607e-01,
1.800000e+00	3.567452e-02, 1.368430e+00, 4.094574e-02, 2.177551e-01, 5.539748e-01, 9.714191e-01, 5.619029e-01, 2.098569e-01, 4.587424e-01, 1.110903e+00, 1.439969e+00, 2.176240e-01, 1.827232e-02, 9.089882e-01, 2.222414e-01, 7.520991e-01, 1.125681e-01, 8.892056e-02, 4.089111e-01, 8.924910e-02,
2.000000e+00	2.053534e-02, 1.510062e+00, 2.233566e-02, 1.013396e-01, 4.817831e-01, 7.330418e-01, 5.231493e-01, 1.960020e-01, 4.511221e-01, 1.320522e+00, 1.582081e+00, 2.581429e-01, 1.450858e-02, 8.555857e-01, 2.371253e-01, 9.182346e-01, 6.445403e-02, 9.521452e-02, 3.874573e-01, 6.334238e-02,
0.000000e+00	1.265892e+00, 1.675993e-01, 2.731354e+00, 2.285016e+00, 1.532840e+00, 2.983716e-01, 2.535290e+00, 8.482890e-01, 2.517824e+00, 1.120111e+00, 1.919369e+00, 1.907122e+00, 2.922375e+00, 3.401374e+00, 2.737552e+00, 2.795272e+00, 2.036303e+00, 3.033433e+00, 1.047420e+00, 7.869396e-01,
2.000000e-01	9.716433e-01, 9.067849e-02, 1.648902e+00, 1.160408e+00, 1.459839e+00, 4.913454e-01, 1.293515e+00, 5.506214e-01, 1.536084e+00, 1.049583e+00, 1.487496e+00, 1.167004e+00, 3.245039e+00, 1.463568e+00, 1.884787e+00, 1.854236e+00, 1.640037e+00, 2.095366e+00, 1.321021e+00, 9.970133e-01,
4.000000e-01	8.026269e-01, 5.756479e-02, 8.968846e-01, 1.220515e+00, 1.585210e+00, 5.724098e-01, 8.698239e-01, 3.678093e-01, 1.559865e+00, 6.866568e-01, 1.181604e+00, 5.825128e-01, 2.324847e+00, 9.171547e-01, 2.022601e+00, 1.274483e+00, 1.223830e+00, 1.262452e+00, 1.607031e+00, 6.400329e-01,
6.000000e-01	5.506735e-01, 4.616874e-02, 9.294193e-01, 6.994901e-01, 1.413699e+00, 5.966554e-01, 9.618185e-01, 4.000639e-01, 1.014415e+00, 9.248880e-01, 1.231259e+00, 3.787666e-01, 2.223329e+00, 6.397568e-01, 1.591258e+00, 7.571995e-01, 7.845557e-01, 9.847756e-01, 1.524147e+00, 5.956811e-01,
8.000000e-01	5.926937e-01, 4.155765e-02, 4.952862e-01, 8.303496e-01, 1.556413e+00, 6.389528e-01, 9.098652e-01, 4.329562e-01, 7.661647e-01, 8.226912e-01, 1.054409e+00, 2.228296e-01, 1.592856e+00, 6.491475e-01, 1.225053e+00, 7.390861e-01, 8.043552e-01, 7.279530e-01, 1.262510e+00, 3.290727e-01,
1.000000e+00	6.044335e-01, 5.001321e-02, 3.618022e-01, 5.828174e-01, 1.350817e+00, 6.911730e-01, 9.940087e-01, 4.147923e-01, 4.543268e-01, 9.723860e-01, 9.253293e-01, 1.573424e-01, 1.369447e+00, 7.822011e-01, 8.284839e-01, 7.674286e-01, 4.698098e-01, 7.067679e-01, 1.226653e+00, 2.736978e-01,
1.200000e+00	4.858789e-01, 9.655085e-02, 1.644761e-01, 5.803098e-01, 1.273382e+00, 5.449968e-01, 9.024596e-01, 2.910113e-01, 3.546700e-01, 9.649367e-01, 1.029383e+00, 1.245141e-01, 1.042726e+00, 7.463931e-01, 7.045986e-01, 7.976053e-01, 3.098739e-01, 5.701067e-01, 1.077300e+00, 1.569823e-01,
1.400000e+00	4.292776e-01, 3.088681e-01, 1.201495e-01, 4.669441e-01, 9.959972e-01, 6.038185e-01, 9.032877e-01, 2.883031e-01, 3.210443e-01, 1.004068e+00, 1.340803e+00, 8.451796e-02, 6.414123e-01, 8.715730e-01, 7.329830e-01, 6.841583e-01, 1.849756e-01, 4.984752e-01, 6.974949e-01, 1.257057e-01,
1.600000e+00	2.391064e-01, 6.136689e-01, 6.340024e-02, 3.572483e-01, 7.809483e-01, 5.203418e-01, 8.531244e-01, 2.194886e-01, 3.388777e-01, 9.509349e-01, 1.405272e+00, 7.702153e-02, 4.478793e-01, 7.659855e-01, 9.361594e-01, 7.147603e-01, 1.051940e-01, 3.909981e-01, 6.861293e-01, 9.094524e-02,
1.800000e+00	2.067727e-01, 9.324582e-01, 3.622400e-02, 2.318970e-01, 7.563216e-01, 5.704978e-01, 7.927826e-01, 1.913537e-01, 3.981863e-01, 1.080781e+00, 1.425500e+00, 5.485326e-02, 3.348651e-01, 9.852345e-01, 7.129283e-01, 8.028642e-01, 5.836014e-02, 4.454613e-01, 5.802955e-01, 6.255538e-02,
2.000000e+00	1.196815e-01, 9.437659e-01, 1.970732e-02, 1.864183e-01, 5.287487e-01, 6.234790e-01, 7.603039e-01, 1.462102e-01, 4.216272e-01, 8.927541e-01, 1.411999e+00, 4.455024e-02, 3.034949e-01, 7.858936e-01, 6.336823e-01, 7.103604e-01, 2.800490e-02, 3.619830e-01, 4.146020e-01, 4.735236e-02,
0.000000e+00	2.116172e+00, 2.134396e+00, 6.649487e-01, 8.831283e-01, 1.320473e+00, 1.801768e+00, 1.444594e+00, 1.079951e+00, 2.063215e+00, 2.504700e+00, 3.441587e-01, 2.557437e+00, 2.269735e+00, 1.198956e+00, 1.013084e+00, 5.097475e-01, 2.472304e+00, 2.522443e+00, 1.094479e+00, 1.504570e+00,
2.000000e-01	1.618030e+00, 1.611437e+00, 3.576362e-01, 7.480203e-01, 1.529499e+00, 1.432691e+00, 1.416058e+00, 8.649537e-01, 1.368354e+00, 1.887021e+00, 2.327306e-01, 1.712968e+00, 2.049344e+00, 7.066546e-01, 6.734248e-01, 6.347993e-01, 1.810409e+00, 1.269840e+00, 7.704916e-01, 1.471065e+00,
4.000000e-01	1.309737e+00, 1.157057e+00, 2.483377e-01, 4.326927e-01, 1.029977e+00, 1.183541e+00, 1.242204e+00, 1.084377e+00, 9.524493e-01, 1.536050e+00, 1.577930e-01, 1.221861e+00, 1.807611e+00, 4.288733e-01, 3.669252e-01, 7.083251e-01, 1.504040e+00, 1.030645e+00, 6.425963e-01, 1.306079e+00,
6.000000e-01	1.141907e+00, 1.275787e+00, 1.360469e-01, 4.614086e-01, 9.480777e-01, 9.030519e-01, 1.052146e+00, 9.721609e-01, 7.167816e-01, 1.364489e+00, 1.900529e-01, 8.000336e-01, 1.451053e+00, 6.056552e-01, 2.737736e-01, 7.701606e-01, 9.301625e-01, 7.670640e-01, 5.162907e-01, 1.228426e+00,
8.000000e-01	8.366398e-01, 1.036091e+00, 7.886886e-02, 2.574842e-01, 7.009398e-01, 6.214372e-01, 1.052866e+00, 1.002836e+00, 4.586566e-01, 1.147807e+00, 3.199205e-01, 5.071272e-01, 1.105739e+00, 7.385669e-01, 3.035639e-01, 8.550476e-01, 5.487746e-01, 5.465681e-01, 4.069865e-01, 8.350187e-01,
1.000000e+00	7.372225e-01, 1.286837e+00, 4.923525e-02, 1.978926e-01, 6.337349e-01, 4.863658e-01, 9.651433e-01, 1.047683e+00, 3.180680e-01, 9.604975e-01, 8.115917e-01, 2.938045e-01, 9.403407e-01, 8.887561e-01, 3.421775e-01, 8.542301e-01, 4.141930e-01, 3.660874e-01, 4.799391e-01, 6.181680e-01,
1.200000e+00	5.110039e-01, 1.496912e+00, 3.137136e-02, 1.285843e-01, 4.023014e-01, 3.752418e-01, 1.087217e+00, 8.696767e-01, 3.757220e-01, 9.813107e-01, 8.060043e-01, 2.081019e-01, 5.900963e-01, 9.272158e-01, 4.173220e-01, 7.866546e-01, 1.983293e-01, 2.959275e-01, 3.946714e-01, 4.043035e-01,
1.400000e+00	3.979707e-01, 1.571323e+00, 2.167715e-02, 5.641014e-02, 4.255973e-01, 3.039362e-01, 7.513927e-01, 6.456286e-01, 3.486147e-01, 9.531036e-01, 1.166248e+00, 1.204118e-01, 4.796412e-01, 9.347401e-01, 5.246026e-01, 7.966713e-01, 1.340844e-01, 2.292016e-01, 4.638882e-01, 3.218428e-01,
1.600000e+00	2.314141e-01, 1.132454e+00, 1.108848e-02, 3.864182e-02, 3.057208e-01, 3.717424e-01, 6.759153e-01, 5.683843e-01, 3.846356e-01, 9.736511e-01, 1.178906e+00, 6.836252e-02, 3.139491e-01, 1.117040e+00, 7.050412e-01, 8.227808e-01, 6.751341e-02, 1.790265e-01, 3.618634e-01, 2.275787e-01,
1.800000e+00	1.501986e-01, 1.514486e+00, 7.048701e-03, 2.628159e-02, 2.716931e-01, 3.423903e-01, 5.700337e-01, 4.654600e-01, 4.248993e-01, 1.137750e+00, 1.487400e+00, 4.842258e-02, 2.300811e-01, 1.052063e+00, 6.166360e-01, 8.113564e-01, 3.384666e-02, 1.823615e-01, 3.799841e-01, 1.476372e-01,
2.000000e+00	1.245915e-01, 1.570982e+00, 4.533310e-03, 1.664749e-02, 1.845305e-01, 5.632142e-01, 5.982696e-01, 2.916992e-01, 4.195058e-01, 9.986036e-01, 1.379032e+00, 3.151479e-02, 1.716483e-01, 9.250729e-01, 7.488745e-01, 7.631917e-01, 1.773063e-02, 1.915792e-01, 3.062832e-01, 1.113509e-01,
0.000000e+00	8.581929e-01, 1.839722e+00, 1.149742e+00, 2.578494e+00, 1.442159e+00, 2.549466e+00, 3.675628e-01, 2.229175e+00, 3.043889e+00, 6.662347e-01, 2.763660e+00, 2.306207e+00, 1.947190e+00, 1.012614e-01, 2.086079e-01, 1.182021e+00, 3.522635e-01, 7.438975e-01, 2.189026e-01, 1.481947e+00,
2.000000e-01	5.362177e-01, 1.627294e+00, 8.618890e-01, 1.549632e+00, 1.127303e+00, 1.931633e+00, 6.305337e-01, 1.694594e+00, 1.509060e+00, 9.541599e-01, 2.211811e+00, 1.504039e+00, 1.517334e+00, 4.631991e-01, 4.696982e-01, 9.944148e-01, 5.505913e-01, 6.593909e-01, 5.767565e-01, 1.302871e+00,
4.000000e-01	3.271928e-01, 1.672505e+00, 6.559915e-01, 1.049949e+00, 9.262693e-01, 1.869140e+00, 8.289525e-01, 1.131076e+00, 1.025639e+00, 1.130606e+00, 2.456814e+00, 1.054111e+00, 1.149115e+00, 7.060905e-01, 5.246810e-01, 8.626505e-01, 7.770229e-01, 5.910974e-01, 6.360552e-01, 1.121964e+00,
6.000000e-01	2.184981e-01, 1.667846e+00, 4.279277e-01, 7.580133e-01, 7.439616e-01, 1.490915e+00, 9.274013e-01, 8.838644e-01, 9.433199e-01, 1.332184e+00, 1.700391e+00, 1.051440e+00, 1.007091e+00, 6.749236e-01, 4.519530e-01, 9.204003e-01, 6.003208e-01, 6.639421e-01, 7.747182e-01, 1.332775e+00,
8.000000e-01	1.787234e-01, 1.521214e+00, 2.325642e-01, 3.977536e-01, 6.315099e-01, 9.193268e-01, 7.311564e-01, 6.039292e-01, 5.767699e-01, 1.325575e+00, 1.541641e+00, 6.866452e-01, 6.320969e-01, 9.514256e-01, 2.813808e-01, 1.016017e+00, 3.478993e-01, 4.982283e-01, 9.045466e-01, 1.016125e+00,
1.000000e+00	1.505068e-01, 1.726449e+00, 1.724739e-01, 2.701347e-01, 6.158469e-01, 7.691916e-01, 8.888629e-01, 3.914505e-01, 4.871970e-01, 1.244365e+00, 1.978981e+00, 5.164256e-01, 4.663499e-01, 9.274364e-01, 2.423641e-01, 7.754253e-01, 1.912558e-01, 4.694275e-01, 6.070825e-01, 6.149292e-01,
1.200000e+00	1.324982e-01, 1.687147e+00, 9.607376e-02, 1.582028e-01, 4.613665e-01, 5.015486e-01, 7.486778e-01, 2.870110e-01, 3.242712e-01, 1.498520e+00, 1.999357e+00, 3.871431e-01, 3.196996e-01, 1.003513e+00, 1.497882e-01, 9.438197e-01, 1.012682e-01, 5.157085e-01, 7.243609e-01, 5.093023e-01,
1.400000e+00	1.083741e-01, 1.679471e+00, 5.506679e-02, 7.616598e-02, 5.108375e-01, 4.989545e-01, 7.159033e-01, 1.915975e-01, 4.509052e-01, 1.252297e+00, 1.772044e+00, 2.527141e-01, 2.761860e-01, 1.078757e+00, 1.578040e-01, 1.024338e+00, 6.163758e-02, 5.492160e-01, 7.378287e-01, 3.394947e-01,
1.600000e+00	6.665462e-02, 1.727449e+00, 3.640117e-02, 6.544765e-02, 3.576284e-01, 4.362225e-01, 6.092459e-01, 1.308219e-01, 4.367712e-01, 1.025664e+00, 1.486659e+00, 1.750568e-01, 1.620603e-01, 9.538541e-01, 1.369827e-01, 8.476204e-01, 3.959097e-02, 3.962614e-01, 7.105622e-01, 2.794526e-01,
1.800000e+00	6.043195e-02, 1.515700e+00, 2.038367e-02, 3.435482e-02, 3.393453e-01, 4.910087e-01, 6.265508e-01, 1.027685e-01, 4.158526e-01, 1.038399e+00, 1.356343e+00, 9.468922e-02, 1.427673e-01, 9.755821e-01, 1.623639e-01, 9.907659e-01, 1.886910e-02, 4.777639e-01, 6.162798e-01, 1.956592e-01,
2.000000e+00	3.841532e-02, 1.604086e+00, 1.164656e-02, 2.517633e-02, 2.546926e-01, 4.824845e-01, 5.995740e-01, 9.367655e-02, 3.936890e-01, 1.169132e+00, 1.499200e+00, 5.708916e-02, 9.287023e-02, 1.022758e+00, 2.258831e-01, 8.429448e-01, 1.262892e-02, 4.028993e-01, 6.118958e-01, 1.341786e-01,
0.000000e+00	2.572950e+00, 1.012342e+00, 1.740529e+00, 2.146301e+00, 1.409048e+00, 1.835749e+00, 5.618932e-01, 7.099032e-01, 9.239779e-01, 1.872577e+00, 2.440682e+00, 2.353513e+00, 1.225279e+00, 2.512466e-01, 1.745844e+00, 3.372178e-01, 1.408682e+00, 1.931928e+00, 1.990263e+00, 2.782883e+00,
2.000000e-01	1.509377e+00, 1.043421e+00, 1.114336e+00, 1.310895e+00, 1.268088e+00, 1.138325e+00, 8.032167e-01, 4.908754e-01, 6.253946e-01, 1.931214e+00, 2.484362e+00, 1.575340e+00, 1.087228e+00, 1.345943e-01, 8.478981e-01, 4.913682e-01, 1.207328e+00, 1.357440e+00, 1.210543e+00, 1.939217e+00,
4.000000e-01	9.452253e-01, 1.287462e+00, 1.009803e+00, 1.039802e+00, 1.565217e+00, 1.167874e+00, 8.960937e-01, 4.019311e-01, 4.470906e-01, 1.595985e+00, 1.678077e+00, 1.345705e+00, 1.460306e+00, 1.504677e-01, 6.479581e-01, 7.562280e-01, 1.098069e+00, 1.203817e+00, 1.115238e+00, 1.882100e+00,
6.000000e-01	8.370599e-01, 1.357330e+00, 5.429389e-01, 8.587401e-01, 1.323837e+00, 8.644489e-01, 1.086907e+00, 2.742181e-01, 2.392452e-01, 1.569889e+00, 1.274372e+00, 6.417099e-01, 1.350010e+00, 2.820113e-01, 3.760444e-01, 7.087320e-01, 1.058221e+00, 1.155906e+00, 1.123487e+00, 1.631776e+00,
8.000000e-01	7.071100e-01, 1.287400e+00, 3.886818e-01, 6.999230e-01, 1.173476e+00, 5.871682e-01, 9.609472e-01, 2.527902e-01, 1.480800e-01, 1.315929e+00, 1.296590e+00, 4.806963e-01, 1.123382e+00, 5.122959e-01, 2.612480e-01, 6.179398e-01, 6.247752e-01, 8.103994e-01, 8.957427e-01, 1.236640e+00,
1.000000e+00	4.524475e-01, 9.797081e-01, 2.317914e-01, 6.091941e-01, 9.412450e-01, 4.496541e-01, 1.017582e+00, 2.220011e-01, 1.726924e-01, 1.433759e+00, 1.461454e+00, 2.670329e-01, 6.987922e-01, 6.652342e-01, 1.586361e-01, 7.816406e-01, 3.243859e-01, 6.224693e-01, 7.962432e-01, 6.674655e-01,
1.200000e+00	5.458742e-01, 1.426205e+00, 1.676127e-01, 4.230928e-01, 6.845357e-01, 3.229569e-01, 1.050990e+00, 1.588218e-01, 1.729718e-01, 1.209318e+00, 1.358424e+00, 1.749862e-01, 6.016807e-01, 7.690746e-01, 1.622989e-01, 5.841578e-01, 2.323861e-01, 6.175216e-01, 6.649550e-01, 5.137318e-01,
1.400000e+00	4.088412e-01, 1.359235e+00, 8.668361e-02, 2.339265e-01, 5.986146e-01, 2.065426e-01, 9.123438e-01, 1.280408e-01, 2.242969e-01, 1.127189e+00, 1.449626e+00, 1.163229e-01, 4.091133e-01, 8.890996e-01, 2.324794e-01, 8.425374e-01, 1.056574e-01, 5.952200e-01, 6.380142e-01, 4.189363e-01,
1.600000e+00	3.600270e-01, 1.192794e+00, 5.489341e-02, 1.719761e-01, 5.489953e-01, 1.803651e-01, 8.928592e-01, 8.994833e-02, 3.123886e-01, 9.150733e-01, 1.463432e+00, 6.228401e-02, 2.883222e-01, 9.459930e-01, 4.947366e-01, 8.945390e-01, 5.231153e-02, 4.987240e-01, 4.222183e-01, 2.948520e-01,
1.800000e+00	2.655867e-01, 1.535014e+00, 3.124915e-02, 1.021985e-01, 4.958848e-01, 2.254377e-01, 9.040159e-01, 8.290124e-02, 3.246096e-01, 7.983646e-01, 1.358466e+00, 3.729919e-02, 2.177554e-01, 8.955368e-01, 6.671904e-01, 7.202745e-01, 2.974277e-02, 4.996196e-01, 5.926711e-01, 2.155529e-01,
2.000000e+00	1.753039e-01, 1.637406e+00, 2.188725e-02, 5.436602e-02, 3.740037e-01, 2.801556e-01, 6.383269e-01, 6.514760e-02, 3.339843e-01, 9.015670e-01, 1.054041e+00, 1.987100e-02, 1.362790e-01, 9.358911e-01, 6.509975e-01, 8.863133e-01, 2.033684e-02, 4.366049e-01, 5.124638e-01, 1.311089e-01,
0.000000e+00	1.683529e+00, 6.182737e-01, 1.909950e+00, 7.195145e-01, 2.623254e+00, 1.100114e+00, 2.329455e+00, 1.530834e-02, 1.249274e-01, 2.048818e+00, 2.649618e+00, 1.066003e+00, 2.442923e+00, 1.107055e-01, 1.794613e-01, 3.811251e-01, 1.927552e+00, 6.653649e-01, 9.821205e-01, 1.236248e+00,
2.000000e-01	1.299582e+00, 3.879313e-01, 1.068693e+00, 7.027712e-01, 1.974863e+00, 8.793606e-01, 1.919353e+00, 1.282942e-02, 7.539616e-02, 1.064870e+00, 2.122970e+00, 6.453721e-01, 2.050029e+00, 5.273141e-01, 1.012564e-01, 5.698234e-01, 1.380911e+00, 6.405659e-01, 8.558600e-01, 1.030317e+00,
4.000000e-01	1.084517e+00, 2.620198e-01, 7.456251e-01, 6.338929e-01, 1.977435e+00, 7.024612e-01, 1.725819e+00, 1.204140e-02, 9.017951e-02, 1.119516e+00, 1.687315e+00, 4.127286e-01, 1.674495e+00, 5.984632e-01, 1.490615e-01, 5.222360e-01, 1.269985e+00, 4.365952e-01, 5.766165e-01, 8.037151e-01,
6.000000e-01	1.173008e+00, 2.267323e-01, 4.036405e-01, 6.267754e-01, 1.526418e+00, 4.551540e-01, 9.660925e-01, 3.377533e-02, 1.614150e-01, 8.861950e-01, 1.318252e+00, 2.987329e-01, 8.835482e-01, 8.638446e-01, 3.256203e-01, 7.167265e-01, 1.053680e+00, 5.785071e-01, 6.633927e-01, 5.089196e-01,
8.000000e-01	9.666314e-01, 1.248154e-01, 2.542000e-01, 5.752226e-01, 1.379693e+00, 3.319481e-01, 1.129411e+00, 1.080496e-01, 1.678587e-01, 7.736716e-01, 1.239415e+00, 1.671307e-01, 7.650502e-01, 8.737479e-01, 6.399402e-01, 7.644271e-01, 6.140416e-01, 4.714984e-01, 5.439216e-01, 4.107494e-01,
1.000000e+00	6.810894e-01, 1.167895e-01, 1.747936e-01, 5.383889e-01, 1.195941e+00, 3.120052e-01, 1.047725e+00, 1.735458e-01, 2.586298e-01, 7.390339e-01, 1.075015e+00, 9.649266e-02, 5.853488e-01, 1.138552e+00, 8.504148e-01, 7.316651e-01, 4.954101e-01, 3.219609e-01, 5.067284e-01, 2.556130e-01,
1.200000e+00	4.138697e-01, 3.542693e-01, 8.534006e-02, 3.988851e-01, 8.772899e-01, 2.871847e-01, 8.616038e-01, 1.657705e-01, 2.805034e-01, 7.608784e-01, 1.403121e+00, 6.779012e-02, 3.584508e-01, 9.835235e-01, 8.690610e-01, 7.687455e-01, 2.450760e-01, 3.514962e-01, 3.742800e-01, 2.021809e-01,
1.400000e+00	2.884973e-01, 6.951655e-01, 5.340364e-02, 2.245314e-01, 6.222650e-01, 3.189235e-01, 7.466233e-01, 1.541392e-01, 3.314827e-01, 8.303458e-01, 1.323651e+00, 3.749753e-02, 3.265284e-01, 9.618624e-01, 8.891013e-01, 6.744404e-01, 1.476175e-01, 3.240155e-01, 3.762196e-01, 1.134598e-01,
1.600000e+00	1.557079e-01, 9.193607e-01, 4.103282e-02, 1.643359e-01, 5.641124e-01, 4.039101e-01, 7.814766e-01, 1.254475e-01, 3.930739e-01, 9.154940e-01, 1.645153e+00, 2.235695e-02, 1.976302e-01, 1.007057e+00, 9.162346e-01, 6.279332e-01, 7.697409e-02, 3.406128e-01, 3.079282e-01, 8.192912e-02,
1.800000e+00	1.125063e-01, 1.294463e+00, 2.135760e-02, 1.212390e-01, 5.057988e-01, 5.512158e-01, 4.986023e-01, 1.131855e-01, 3.579416e-01, 8.202442e-01, 1.416964e+00, 1.959059e-02, 1.641537e-01, 1.018935e+00, 9.531174e-01, 6.336042e-01, 4.604458e-02, 3.282014e-01, 2.788501e-01, 5.916577e-02,
2.000000e+00	7.789655e-02, 1.264941e+00, 1.271853e-02, 5.405327e-02, 3.489551e-01, 5.316979e-01, 6.584160e-01, 1.007971e-01, 4.314728e-01, 1.026625e+00, 1.275664e+00, 2.346629e-02, 1.056463e-01, 1.179143e+00, 7.365997e-01, 6.504429e-01, 2.824836e-02, 3.338210e-01, 2.157839e-01, 4.657632e-02,
0.000000e+00	2.421840e+00, 1.215504e+00, 1.759915e+00, 7.415662e-01, 2.269675e+00, 9.146063e-01, 1.551560e+00, 1.444368e+00, 3.322416e-01, 2.137387e+00, 3.497680e+00, 1.135879e+00, 2.374696e+00, 1.785339e+00, 2.884640e+00, 2.384903e+00, 1.253653e+00, 1.050661e+00, 2.655143e+00, 1.872080e+00,
2.000000e-01	1.922600e+00, 8.237547e-01, 8.987665e-01, 5.611302e-01, 2.277586e+00, 6.691290e-01, 7.827887e-01, 1.205666e+00, 5.481046e-01, 1.269511e+00, 2.251526e+00, 6.976927e-01, 1.790088e+00, 1.220909e+00, 2.073448e+00, 1.835651e+00, 1.023510e+00, 9.507470e-01, 2.690658e+00, 1.191295e+00,
4.000000e-01	9.729656e-01, 5.790464e-01, 7.013009e-01, 4.894148e-01, 2.266137e+00, 4.391819e-01, 6.817731e-01, 8.040857e-01, 6.292534e-01, 1.172252e+00, 1.631515e+00, 5.071678e-01, 1.392133e+00, 1.313487e+00, 1.309260e+00, 1.056980e+00, 9.674714e-01, 6.270295e-01, 2.247322e+00, 1.009229e+00,
6.000000e-01	5.530438e-01, 4.494045e-01, 4.061745e-01, 5.717986e-01, 1.824648e+00, 3.137741e-01, 5.121963e-01, 5.495840e-01, 5.308935e-01, 1.120450e+00, 1.812696e+00, 2.571974e-01, 1.002442e+00, 1.078093e+00, 9.884002e-01, 8.617044e-01, 1.085935e+00, 6.955292e-01, 1.994229e+00, 5.731825e-01,
8.000000e-01	3.522388e-01, 2.915680e-01, 2.146841e-01, 5.967937e-01, 1.693364e+00, 3.355120e-01, 5.771023e-01, 3.645668e-01, 5.201359e-01, 9.004753e-01, 1.641472e+00, 1.859201e-01, 6.382591e-01, 9.328354e-01, 8.401240e-01, 7.987601e-01, 8.657875e-01, 4.632845e-01, 1.836691e+00, 5.120518e-01,
1.000000e+00	1.820012e-01, 2.800827e-01, 1.490600e-01, 6.138592e-01, 1.732439e+00, 3.942010e-01, 6.120680e-01, 2.435996e-01, 5.233448e-01, 1.107019e+00, 1.455476e+00, 8.504588e-02, 6.345844e-01, 9.266163e-01, 6.112090e-01, 7.365881e-01, 6.167593e-01, 4.215153e-01, 1.712561e+00, 3.524600e-01,
1.200000e+00	1.145243e-01, 2.954362e-01, 9.532575e-02, 6.909962e-01, 1.567017e+00, 4.991117e-01, 5.690769e-01, 2.322181e-01, 4.745010e-01, 9.720827e-01, 1.442065e+00, 5.746082e-02, 3.674665e-01, 8.523687e-01, 5.153166e-01, 6.845826e-01, 3.375323e-01, 3.554582e-01, 1.353047e+00, 2.591435e-01,
1.400000e+00	9.083508e-02, 4.080459e-01, 6.749061e-02, 6.463040e-01, 1.315856e+00, 4.458107e-01, 5.122218e-01, 1.859525e-01, 4.510023e-01, 9.511946e-01, 1.538707e+00, 3.367794e-02, 2.676828e-01, 9.642769e-01, 5.450462e-01, 7.986223e-01, 2.199023e-01, 2.557167e-01, 8.989130e-01, 1.598996e-01,
1.600000e+00	5.209429e-02, 5.973636e-01, 4.395046e-02, 6.179100e-01, 1.372724e+00, 5.109266e-01, 4.971263e-01, 1.416882e-01, 4.458057e-01, 1.009377e+00, 1.885940e+00, 3.598262e-02, 1.928870e-01, 1.103605e+00, 4.711276e-01, 7.284454e-01, 1.005748e-01, 2.682431e-01, 1.059187e+00, 1.069700e-01,
1.800000e+00	3.170158e-02, 7.879267e-01, 2.828555e-02, 4.971042e-01, 1.093398e+00, 5.938647e-01, 5.392160e-01, 1.072602e-01, 5.388014e-01, 1.026741e+00, 1.599210e+00, 3.218249e-02, 1.610802e-01, 1.036928e+00, 4.256142e-01, 7.942447e-01, 7.363094e-02, 2.617982e-01, 9.381516e-01, 9.987290e-02,
2.000000e+00	2.133239e-02, 1.134282e+00, 1.808823e-02, 5.127759e-01, 8.312192e-01, 7.072753e-01, 4.490838e-01, 9.394987e-02, 4.634530e-01, 1.127878e+00, 1.477620e+00, 4.012623e-02, 9.224402e-02, 9.553327e-01, 4.095470e-01, 6.842449e-01, 4.123866e-02, 2.560700e-01, 6.703567e-01, 5.093017e-02,
0.000000e+00	1.363175e-02, 2.895595e+00, 6.528540e-01, 9.675151e-01, 1.531421e+00, 2.247201e+00, 7.847171e-01, 3.271837e+00, 2.692166e+00, 1.322443e+00, 1.009407e+00, 2.139131e+00, 2.998810e-01, 1.382550e+00, 1.480819e-01, 2.445013e+00, 2.421598e-01, 1.457981e+00, 4.266069e-02, 1.912855e+00,
2.000000e-01	3.641625e-02, 2.710991e+00, 5.090438e-01, 7.315622e-01, 1.298209e+00, 1.828152e+00, 8.226296e-01, 2.261090e+00, 1.856316e+00, 1.442877e+00, 1.417364e+00, 1.659194e+00, 6.703596e-01, 8.723438e-01, 1.077751e-01, 1.959882e+00, 5.284382e-01, 1.017758e+00, 5.509316e-01, 1.674533e+00,
4.000000e-01	7.224068e-02, 2.189564e+00, 2.878699e-01, 6.835565e-01, 1.014907e+00, 1.439547e+00, 7.070701e-01, 1.344815e+00, 1.043224e+00, 1.451376e+00, 1.280027e+00, 1.153482e+00, 7.270532e-01, 6.599070e-01, 8.924096e-02, 1.569219e+00, 6.669749e-01, 8.040397e-01, 8.449211e-01, 1.590524e+00,
6.000000e-01	1.224140e-01, 2.269477e+00, 1.880316e-01, 6.013448e-01, 1.198114e+00, 1.022829e+00, 6.418868e-01, 1.043148e+00, 6.133208e-01, 1.521911e+00, 1.353948e+00, 1.006451e+00, 5.609955e-01, 8.248833e-01, 7.510817e-02, 1.325391e+00, 4.207383e-01, 7.315270e-01, 1.469423e+00, 1.114270e+00,
8.000000e-01	1.405323e-01, 1.837959e+00, 1.279988e-01, 4.528749e-01, 1.009492e+00, 8.736733e-01, 8.271531e-01, 8.534113e-01, 4.380506e-01, 1.664969e+00, 1.360999e+00, 6.449675e-01, 4.310389e-01, 6.003373e-01, 4.695925e-02, 1.161027e+00, 2.577570e-01, 6.480969e-01, 1.378549e+00, 1.015403e+00,
1.000000e+00	1.480009e-01, 1.699192e+00, 7.205069e-02, 4.017738e-01, 1.123186e+00, 6.839172e-01, 9.864278e-01, 5.308932e-01, 4.853032e-01, 1.239029e+00, 1.361779e+00, 4.274193e-01, 3.376802e-01, 9.075621e-01, 3.723992e-02, 1.168227e+00, 1.600328e-01, 5.455405e-01, 1.406219e+00, 7.115458e-01,
1.200000e+00	1.380917e-01, 1.310090e+00, 4.178412e-02, 4.039226e-01, 1.042065e+00, 5.337373e-01, 8.615133e-01, 4.395943e-01, 4.693078e-01, 1.561629e+00, 1.480587e+00, 2.528737e-01, 2.108833e-01, 8.176393e-01, 4.545325e-02, 1.008600e+00, 8.610371e-02, 5.278554e-01, 1.191726e+00, 4.048240e-01,
1.400000e+00	1.165843e-01, 1.769067e+00, 2.576193e-02, 4.816932e-01, 1.112028e+00, 5.520645e-01, 6.911134e-01, 2.634359e-01, 4.656446e-01, 1.266232e+00, 1.462561e+00, 1.679659e-01, 1.463737e-01, 8.922394e-01, 8.480345e-02, 9.037502e-01, 6.573348e-02, 3.480576e-01, 1.252488e+00, 3.624245e-01,
1.600000e+00	7.407961e-02, 1.506420e+00, 1.599961e-02, 4.089717e-01, 1.064855e+00, 3.549971e-01, 7.298436e-01, 2.253632e-01, 3.540033e-01, 1.260471e+00, 1.487792e+00, 1.041049e-01, 1.114973e-01, 9.427045e-01, 1.212712e-01, 9.211802e-01, 2.938984e-02, 4.299477e-01, 1.118526e+00, 2.321547e-01,
1.800000e+00	5.524858e-02, 1.189552e+00, 1.358624e-02, 4.667208e-01, 1.172379e+00, 4.719604e-01, 5.757770e-01, 1.760734e-01, 4.067739e-01, 1.183845e+00, 1.469958e+00, 6.027227e-02, 7.922946e-02, 1.014917e+00, 2.142926e-01, 8.592128e-01, 1.426509e-02, 4.772145e-01, 1.152322e+00, 1.565734e-01,
2.000000e+00	4.030086e-02, 1.844064e+00, 7.912283e-03, 4.199656e-01, 1.072289e+00, 5.867808e-01, 6.467365e-01, 1.385695e-01, 5.065962e-01, 1.234960e+00, 1.425813e+00, 4.145765e-02, 6.597554e-02, 9.199313e-01, 2.044807e-01, 9.291877e-01, 1.000361e-02, 3.480311e-01, 1.176053e+00, 1.265806e-01,
0.000000e+00	2.069301e+00, 2.916275e+00, 2.263961e+00, 1.348306e+00, 1.550812e+00, 2.412878e+00, 1.988904e-01, 3.033073e-01, 1.174641e+00, 4.471626e-01, 2.405319e-01, 2.668471e+00, 2.657582e-01, 1.909624e-01, 4.926060e-01, 2.517859e+00, 2.541037e+00, 2.195554e-01, 2.271126e-01, 2.530316e+00,
2.000000e-01	1.094186e+00, 1.864326e+00, 1.416061e+00, 9.947420e-01, 1.340457e+00, 1.907450e+00, 5.454661e-01, 5.630973e-01, 6.039324e-01, 7.706134e-01, 1.726436e-01, 1.613211e+00, 1.837558e-01, 5.586796e-01, 6.605940e-01, 2.121223e+00, 1.845306e+00, 1.458722e-01, 6.429832e-01, 2.329782e+00,
4.000000e-01	6.770224e-01, 1.783902e+00, 1.057914e+00, 6.778181e-01, 1.187023e+00, 1.540954e+00, 7.305439e-01, 5.595367e-01, 4.027931e-01, 1.119293e+00, 1.358121e-01, 1.321310e+00, 1.741839e-01, 8.315484e-01, 8.142574e-01, 1.534840e+00, 1.353666e+00, 9.975487e-02, 1.190558e+00, 1.982666e+00,
6.000000e-01	3.376765e-01, 1.553889e+00, 5.600646e-01, 7.241756e-01, 1.086563e+00, 9.835474e-01, 7.929525e-01, 7.482881e-01, 3.643199e-01, 1.270393e+00, 1.372714e-01, 9.064654e-01, 1.463435e-01, 8.014090e-01, 6.624940e-01, 1.173406e+00, 9.135020e-01, 6.550007e-02, 1.232736e+00, 1.734148e+00,
8.000000e-01	2.708354e-01, 1.484502e+00, 3.135318e-01, 6.520600e-01, 1.194433e+00, 5.702341e-01, 7.114583e-01, 7.394851e-01, 3.571433e-01, 1.359780e+00, 4.155155e-01, 6.731041e-01, 7.048968e-02, 8.569100e-01, 4.307184e-01, 1.211550e+00, 6.257610e-01, 4.212413e-02, 1.611744e+00, 1.079020e+00,
1.000000e+00	1.709740e-01, 1.599003e+00, 2.136723e-01, 5.937847e-01, 1.070162e+00, 4.306122e-01, 7.668032e-01, 6.092080e-01, 3.612173e-01, 1.392783e+00, 5.141343e-01, 4.368678e-01, 4.846554e-02, 8.473143e-01, 3.052119e-01, 9.717432e-01, 4.197576e-01, 3.299602e-02, 1.566153e+00, 9.055626e-01,
1.200000e+00	1.420699e-01, 1.459306e+00, 1.433154e-01, 5.560218e-01, 1.194962e+00, 4.332234e-01, 7.098069e-01, 8.435685e-01, 4.123942e-01, 1.323889e+00, 9.448031e-01, 2.381126e-01, 4.535954e-02, 1.072173e+00, 2.254955e-01, 1.001048e+00, 2.282001e-01, 2.801422e-02, 1.504249e+00, 6.376190e-01,
1.400000e+00	8.175824e-02, 1.420876e+00, 7.799630e-02, 5.313190e-01, 1.297676e+00, 3.647877e-01, 6.723687e-01, 6.894636e-01, 4.516242e-01, 1.180400e+00, 9.791930e-01, 1.587955e-01, 3.097837e-02, 1.218990e+00, 1.727768e-01, 9.327434e-01, 1.259376e-01, 3.166042e-02, 1.203916e+00, 3.763368e-01,
1.600000e+00	6.098239e-02, 1.397343e+00, 5.000162e-02, 5.002525e-01, 1.327686e+00, 3.399687e-01, 6.570669e-01, 5.452011e-01, 5.459701e-01, 1.174243e+00, 1.237897e+00, 6.318009e-02, 2.366004e-02, 1.131661e+00, 1.997877e-01, 9.787285e-01, 6.377987e-02, 4.065097e-02, 1.264040e+00, 3.380338e-01,
1.800000e+00	3.880061e-02, 1.339154e+00, 3.184253e-02, 5.859848e-01, 1.113983e+00, 4.486307e-01, 5.995871e-01, 5.026954e-01, 4.448855e-01, 1.093061e+00, 1.340046e+00, 5.522184e-02, 1.819801e-02, 9.002522e-01, 2.064852e-01, 7.603826e-01, 3.550343e-02, 6.843640e-02, 9.813123e-01, 2.316379e-01,
2.000000e+00	3.305842e-02, 1.576769e+00, 2.575511e-02, 5.708012e-01, 1.019775e+00, 4.912242e-01, 5.173556e-01, 3.872948e-01, 4.979314e-01, 1.352516e+00, 1.517632e+00, 3.174626e-02, 1.026341e-02, 9.013680e-01, 2.311809e-01, 9.132647e-01, 2.170492e-02, 9.312360e-02, 8.668933e-01, 1.473126e-01,
0.000000e+00	3.281529e+00, 1.322961e+00, 1.621399e+00, 2.803583e+00, 1.250578e+00, 1.096173e+00, 1.525214e+00, 2.502438e+00, 1.560754e+00, 2.304591e+00, 1.604558e+00, 1.195348e+00, 2.576281e+00, 2.521451e+00, 1.785277e-01, 9.406978e-01, 3.155983e-01, 1.817875e+00, 2.460101e-01, 3.365652e-01,
2.000000e-01	1.853904e+00, 1.779868e+00, 1.210623e+00, 1.743271e+00, 1.046488e+00, 9.452713e-01, 1.007468e+00, 1.486488e+00, 1.453923e+00, 1.721705e+00, 1.057815e+00, 7.328260e-01, 2.664197e+00, 1.414061e+00, 1.533090e-01, 6.793217e-01, 5.938919e-01, 1.217463e+00, 2.876001e-01, 4.420885e-01,
4.000000e-01	1.110349e+00, 1.606751e+00, 9.250813e-01, 1.105423e+00, 8.580941e-01, 1.040769e+00, 7.876929e-01, 1.320127e+00, 1.304547e+00, 1.267783e+00, 1.269098e+00, 5.612981e-01, 1.819466e+00, 7.724256e-01, 1.091352e-01, 6.780944e-01, 6.570910e-01, 1.074071e+00, 2.272807e-01, 3.241287e-01,
6.000000e-01	7.383820e-01, 1.422920e+00, 5.360490e-01, 6.224362e-01, 6.322306e-01, 8.795425e-01, 8.166885e-01, 8.998839e-01, 7.021634e-01, 1.132207e+00, 1.498179e+00, 5.364247e-01, 1.884139e+00, 8.668894e-01, 1.258263e-01, 7.891227e-01, 3.368917e-01, 9.335056e-01, 2.571070e-01, 2.584113e-01,
8.000000e-01	4.829411e-01, 1.783151e+00, 3.402668e-01, 3.454691e-01, 5.077658e-01, 1.008933e+00, 7.477592e-01, 7.113439e-01, 6.458342e-01, 9.828247e-01, 1.475840e+00, 3.449019e-01, 1.267942e+00, 7.278082e-01, 3.127389e-01, 7.621385e-01, 2.144874e-01, 6.121742e-01, 2.730477e-01, 1.658396e-01,
1.000000e+00	3.148236e-01, 1.596494e+00, 2.291824e-01, 2.227325e-01, 4.442199e-01, 1.015854e+00, 8.417703e-01, 4.909128e-01, 5.652015e-01, 1.124721e+00, 1.682276e+00, 2.576836e-01, 8.931205e-01, 1.031876e+00, 4.787986e-01, 6.348341e-01, 1.087563e-01, 5.639025e-01, 2.131728e-01, 1.347186e-01,
1.200000e+00	1.761259e-01, 1.342305e+00, 1.024608e-01, 1.367668e-01, 2.699609e-01, 9.008384e-01, 6.158423e-01, 3.616819e-01, 4.315125e-01, 1.072454e+00, 1.594251e+00, 2.555691e-01, 5.836464e-01, 8.155519e-01, 4.209833e-01, 7.705405e-01, 6.393866e-02, 5.965268e-01, 2.592983e-01, 8.459193e-02,
1.400000e+00	1.352876e-01, 1.449690e+00, 8.024860e-02, 8.850275e-02, 2.596749e-01, 7.919801e-01, 6.997695e-01, 2.529163e-01, 5.078696e-01, 1.099452e+00, 1.374364e+00, 1.980812e-01, 5.724531e-01, 9.308507e-01, 4.929210e-01, 7.430796e-01, 3.382676e-02, 4.922383e-01, 3.163578e-01, 5.957439e-02,
1.600000e+00	9.989409e-02, 1.430029e+00, 4.611354e-02, 5.792782e-02, 2.218905e-01, 8.920991e-01, 6.767770e-01, 2.122785e-01, 4.356179e-01, 1.058563e+00, 1.483072e+00, 1.970689e-01, 3.140538e-01, 8.781026e-01, 4.655027e-01, 7.129352e-01, 1.831062e-02, 5.379218e-01, 3.187018e-01, 4.140593e-02,
1.800000e+00	7.069918e-02, 1.656877e+00, 3.128610e-02, 3.002596e-02, 1.783101e-01, 8.050248e-01, 6.739152e-01, 1.960695e-01, 4.738674e-01, 1.131154e+00, 1.511139e+00, 1.547674e-01, 2.336986e-01, 8.999987e-01, 4.495598e-01, 7.809077e-01, 1.087568e-02, 4.378662e-01, 3.513035e-01, 3.133598e-02,
2.000000e+00	4.782801e-02, 1.424034e+00, 1.546324e-02, 1.377432e-02, 1.315194e-01, 8.051344e-01, 6.098130e-01, 1.199815e-01, 4.708989e-01, 1.150919e+00, 1.534861e+00, 1.559247e-01, 1.881153e-01, 9.714656e-01, 3.948135e-01, 6.682368e-01, 7.378693e-03, 3.873442e-01, 3.290889e-01, 2.768608e-02,
0.000000e+00	2.314519e+00, 8.112346e-02, 2.283973e+00, 2.792551e+00, 1.373286e+00, 1.231271e+00, 1.031575e+00, 2.559511e+00, 3.375640e+00, 2.675300e+00, 4.204272e-01, 1.085376e+00, 1.814728e+00, 2.755646e+00, 3.033536e+00, 1.936903e+00, 1.049703e+00, 2.634914e+00, 2.985178e-01, 1.012228e+00,
2.000000e-01	1.312362e+00, 5.118824e-01, 1.588248e+00, 1.440478e+00, 1.066169e+00, 9.676300e-01, 6.301452e-01, 2.015201e+00, 2.315082e+00, 1.873797e+00, 5.509681e-01, 6.976015e-01, 1.850837e+00, 1.145783e+00, 1.816684e+00, 1.352752e+00, 8.738827e-01, 1.973070e+00, 7.700803e-01, 1.009720e+00,
4.000000e-01	8.248617e-01, 6.796252e-01, 1.067937e+00, 1.354107e+00, 9.154739e-01, 9.513615e-01, 5.527726e-01, 1.670482e+00, 1.371228e+00, 1.600170e+00, 7.375426e-01, 6.519424e-01, 1.647271e+00, 9.415345e-01, 1.105837e+00, 8.374248e-01, 7.494130e-01, 1.155358e+00, 9.031565e-01, 6.819409e-01,
6.000000e-01	4.169260e-01, 1.042127e+00, 7.201987e-01, 1.003348e+00, 8.457872e-01, 9.582628e-01, 7.692382e-01, 1.505135e+00, 9.225520e-01, 1.225505e+00, 9.878695e-01, 5.091308e-01, 1.608375e+00, 6.611024e-01, 8.365595e-01, 9.466458e-01, 4.492767e-01, 6.966738e-01, 1.009865e+00, 4.723793e-01,
8.000000e-01	3.079034e-01, 1.152009e+00, 5.636520e-01, 4.865160e-01, 7.265996e-01, 9.038719e-01, 8.356617e-01, 1.073414e+00, 7.964106e-01, 1.314735e+00, 9.428149e-01, 5.586510e-01, 9.001447e-01, 6.992470e-01, 6.655303e-01, 8.505558e-01, 2.934718e-01, 6.057973e-01, 7.592500e-01, 3.803147e-01,
1.000000e+00	2.178317e-01, 1.128644e+00, 3.017568e-01, 3.238307e-01, 6.546230e-01, 9.525223e-01, 1.016169e+00, 8.163285e-01, 5.569760e-01, 1.006864e+00, 1.170006e+00, 3.468091e-01, 7.534805e-01, 9.047550e-01, 4.721771e-01, 7.756196e-01, 1.578854e-01, 4.219926e-01, 7.163769e-01, 2.199326e-01,
1.200000e+00	1.489898e-01, 1.105867e+00, 1.637816e-01, 2.035864e-01, 5.988271e-01, 8.121246e-01, 8.982068e-01, 6.800344e-01, 4.097602e-01, 8.737500e-01, 1.231878e+00, 3.152300e-01, 5.494714e-01, 7.330640e-01, 3.786417e-01, 8.286661e-01, 8.373368e-02, 3.668455e-01, 6.993143e-01, 1.748708e-01,
1.400000e+00	1.044970e-01, 1.344121e+00, 9.133599e-02, 1.114606e-01, 4.049534e-01, 9.415626e-01, 5.728113e-01, 5.089497e-01, 4.313516e-01, 1.207069e+00, 1.316186e+00, 2.631848e-01, 3.865295e-01, 1.061766e+00, 3.772286e-01, 6.851977e-01, 5.021458e-02, 2.794441e-01, 6.670812e-01, 1.150305e-01,
1.600000e+00	9.284634e-02, 1.510543e+00, 5.723688e-02, 7.939461e-02, 4.196932e-01, 9.063904e-01, 7.883650e-01, 4.018662e-01, 4.783936e-01, 9.661828e-01, 1.344121e+00, 2.198553e-01, 2.548157e-01, 1.035243e+00, 3.288696e-01, 7.729972e-01, 3.304709e-02, 2.747302e-01, 5.940681e-01, 7.663968e-02,
1.800000e+00	6.399321e-02, 1.477217e+00, 3.608786e-02, 4.405480e-02, 4.175253e-01, 7.833149e-01, 6.599837e-01, 2.521549e-01, 4.005896e-01, 1.078487e+00, 1.326662e+00, 1.661730e-01, 1.637893e-01, 9.565828e-01, 3.514722e-01, 7.232532e-01, 1.917106e-02, 3.002309e-01, 5.805675e-01, 5.529087e-02,
2.000000e+00	4.264641e-02, 1.463911e+00, 1.979234e-02, 2.333908e-02, 3.780306e-01, 8.076892e-01, 5.568381e-01, 2.699631e-01, 4.646158e-01, 1.062862e+00, 1.624229e+00, 1.668281e-01, 1.403303e-01, 8.634117e-01, 3.457528e-01, 8.443240e-01, 9.506187e-03, 2.873185e-01, 4.573458e-01, 4.573590e-02,
0.000000e+00	2.941823e+00, 7.359819e-02, 1.995845e+00, 1.270096e+00, 2.444147e+00, 2.605506e+00, 1.495493e+00, 2.495959e+00, 3.168858e+00, 1.632619e+00, 2.437705e+00, 1.451167e+00, 2.969850e+00, 2.146629e+00, 3.279310e+00, 2.284840e+00, 6.698189e-01, 1.113378e+00, 9.460611e-01, 2.298947e+00,
2.000000e-01	1.984579e+00, 4.616130e-02, 1.330548e+00, 9.933006e-01, 1.968757e+00, 2.070200e+00, 8.130326e-01, 1.596099e+00, 2.225533e+00, 1.743959e+00, 2.064080e+00, 9.378532e-01, 2.174617e+00, 1.561371e+00, 2.014311e+00, 1.609213e+00, 7.772666e-01, 1.081146e+00, 1.326215e+00, 2.114479e+00,
4.000000e-01	1.089124e+00, 1.495418e-01, 6.564504e-01, 7.618928e-01, 1.772934e+00, 1.707883e+00, 7.856281e-01, 1.304254e+00, 1.708738e+00, 1.590179e+00, 1.794009e+00, 9.102823e-01, 1.415673e+00, 9.893599e-01, 1.142752e+00, 1.287041e+00, 8.628458e-01, 7.893157e-01, 1.543262e+00, 1.387223e+00,
6.000000e-01	6.601889e-01, 4.253211e-01, 4.895932e-01, 6.717400e-01, 1.443005e+00, 1.360667e+00, 5.858519e-01, 9.008309e-01, 1.239852e+00, 1.368414e+00, 1.458030e+00, 7.811306e-01, 1.444535e+00, 9.395834e-01, 6.957790e-01, 7.727418e-01, 9.284561e-01, 6.583275e-01, 1.580878e+00, 1.463673e+00,
8.000000e-01	2.913236e-01, 5.971114e-01, 2.970898e-01, 6.218113e-01, 1.768570e+00, 9.890904e-01, 6.276582e-01, 7.079806e-01, 7.795449e-01, 1.538195e+00, 1.430186e+00, 7.825938e-01, 9.080049e-01, 1.120805e+00, 5.476188e-01, 9.306415e-01, 9.186405e-01, 5.914894e-01, 1.559807e+00, 8.118449e-01,
1.000000e+00	2.037589e-01, 7.355336e-01, 2.043774e-01, 6.882139e-01, 1.736525e+00, 8.908922e-01, 6.159151e-01, 4.297446e-01, 8.268715e-01, 1.607773e+00, 1.352261e+00, 4.920502e-01, 6.324643e-01, 1.011631e+00, 3.006731e-01, 7.776129e-01, 9.869845e-01, 4.070257e-01, 1.097233e+00, 6.844869e-01,
1.200000e+00	1.616710e-01, 1.041337e+00, 1.201943e-01, 5.907112e-01, 1.351323e+00, 7.780215e-01, 5.219324e-01, 4.086387e-01, 5.637643e-01, 1.285956e+00, 1.289955e+00, 4.073583e-01, 5.117913e-01, 8.859405e-01, 2.157155e-01, 9.342738e-01, 6.320831e-01, 3.348159e-01, 1.052313e+00, 4.645376e-01,
1.400000e+00	9.065427e-02, 1.115664e+00, 6.114330e-02, 6.269377e-01, 1.382479e+00, 5.748507e-01, 6.708663e-01, 2.824239e-01, 5.825507e-01, 1.219946e+00, 1.081859e+00, 3.040330e-01, 3.383860e-01, 7.758711e-01, 1.577775e-01, 9.460104e-01, 3.660419e-01, 2.589004e-01, 8.251913e-01, 4.076790e-01,
1.600000e+00	4.558073e-02, 1.264696e+00, 4.419226e-02, 4.047750e-01, 1.243676e+00, 6.431742e-01, 5.011608e-01, 2.709435e-01, 5.201321e-01, 1.238791e+00, 1.294409e+00, 1.522440e-01, 2.165737e-01, 1.119851e+00, 1.648726e-01, 8.193189e-01, 2.264118e-01, 2.115405e-01, 9.698067e-01, 2.310456e-01,
1.800000e+00	4.148886e-02, 1.275849e+00, 2.984993e-02, 4.094102e-01, 9.170848e-01, 6.911905e-01, 5.695134e-01, 2.137926e-01, 5.216854e-01, 1.201520e+00, 1.312824e+00, 1.184725e-01, 1.678300e-01, 9.582384e-01, 1.801836e-01, 6.991052e-01, 9.693970e-02, 2.140884e-01, 6.131210e-01, 1.871514e-01,
2.000000e+00	2.888949e-02, 1.572675e+00, 1.967598e-02, 2.950008e-01, 7.177110e-01, 7.348136e-01, 5.812579e-01, 1.680327e-01, 5.168220e-01, 1.353448e+00, 1.496044e+00, 1.053553e-01, 1.066400e-01, 1.042050e+00, 1.738037e-01, 8.482611e-01, 6.780098e-02, 2.177044e-01, 6.754465e-01, 1.233162e-01,
0.000000e+00	1.184070e+00, 2.655662e+00, 2.360570e+00, 4.420742e-01, 2.078817e+00, 2.938568e+00, 2.857346e+00, 2.772179e+00, 1.150463e+00, 5.233569e-01, 6.881675e-02, 1.811486e-01, 3.327515e+00, 1.431182e+00, 1.934598e+00, 2.715170e+00, 2.626078e-01, 1.809949e+00, 1.493067e+00, 4.346902e-01,
2.000000e-01	1.229203e+00, 1.777555e+00, 1.048587e+00, 4.379355e-01, 1.969130e+00, 2.121024e+00, 1.761233e+00, 2.003900e+00, 9.313435e-01, 7.392687e-01, 4.511172e-01, 3.870643e-01, 2.941867e+00, 7.496476e-01, 1.823050e+00, 1.591082e+00, 6.078787e-01, 1.475037e+00, 1.652059e+00, 3.738824e-01,
4.000000e-01	1.138988e+00, 1.130233e+00, 9.095890e-01, 5.756753e-01, 1.699571e+00, 1.877439e+00, 1.780010e+00, 2.159664e+00, 7.388338e-01, 8.270179e-01, 6.501839e-01, 4.024552e-01, 2.350473e+00, 6.029315e-01, 1.254390e+00, 1.379772e+00, 7.566967e-01, 1.308329e+00, 1.690569e+00, 2.453831e-01,
6.000000e-01	9.230885e-01, 9.160804e-01, 4.399298e-01, 6.048187e-01, 1.612626e+00, 1.616213e+00, 1.738203e+00, 1.367190e+00, 4.272499e-01, 1.088585e+00, 7.444108e-01, 6.098380e-01, 1.832760e+00, 4.653075e-01, 1.067691e+00, 1.133472e+00, 7.677825e-01, 1.000355e+00, 1.518817e+00, 1.649618e-01,
8.000000e-01	9.538214e-01, 6.970798e-01, 2.711406e-01, 5.608937e-01, 1.858636e+00, 1.443669e+00, 1.146510e+00, 1.079382e+00, 3.008484e-01, 9.552553e-01, 8.208974e-01, 6.622414e-01, 1.659513e+00, 5.620489e-01, 7.749653e-01, 8.032255e-01, 9.664547e-01, 7.342811e-01, 2.197081e+00, 1.711495e-01,
1.000000e+00	8.307580e-01, 5.119080e-01, 1.861492e-01, 6.237852e-01, 1.625044e+00, 1.077456e+00, 1.049810e+00, 1.246011e+00, 2.187639e-01, 9.081336e-01, 6.554452e-01, 5.339065e-01, 1.140940e+00, 7.675747e-01, 1.104355e+00, 9.431498e-01, 8.778391e-01, 5.309457e-01, 1.801002e+00, 1.198071e-01,
1.200000e+00	7.175734e-01, 3.324910e-01, 1.253412e-01, 6.148621e-01, 1.765677e+00, 7.655782e-01, 9.664239e-01, 9.568890e-01, 1.913795e-01, 7.265011e-01, 8.197068e-01, 3.778240e-01, 8.342362e-01, 7.255676e-01, 1.093819e+00, 8.957745e-01, 9.326042e-01, 4.424995e-01, 1.348256e+00, 1.039098e-01,
1.400000e+00	6.249307e-01, 2.295885e-01, 6.925486e-02, 7.300359e-01, 1.229393e+00, 6.771219e-01, 9.859536e-01, 7.462511e-01, 2.656246e-01, 7.302249e-01, 9.882807e-01, 2.635994e-01, 6.273203e-01, 9.760753e-01, 1.124501e+00, 7.251573e-01, 5.920440e-01, 3.372245e-01, 1.350596e+00, 7.397678e-02,
1.600000e+00	4.739027e-01, 1.713089e-01, 4.868951e-02, 6.409130e-01, 1.191998e+00, 6.542844e-01, 7.460575e-01, 6.572714e-01, 3.616137e-01, 9.147928e-01, 1.080320e+00, 1.708005e-01, 4.687770e-01, 9.233015e-01, 9.828586e-01, 7.359436e-01, 5.737950e-01, 2.909209e-01, 9.798937e-01, 5.349434e-02,
1.800000e+00	2.707981e-01, 2.024728e-01, 2.943931e-02, 5.538830e-01, 1.096441e+00, 6.338963e-01, 7.585444e-01, 5.427416e-01, 3.972012e-01, 7.276989e-01, 1.086329e+00, 1.464669e-01, 3.292895e-01, 1.043778e+00, 1.086029e+00, 5.617513e-01, 4.079928e-01, 2.294006e-01, 8.859497e-01, 4.061637e-02,
2.000000e+00	1.851112e-01, 5.241447e-01, 2.100038e-02, 4.571866e-01, 1.046887e+00, 6.378615e-01, 6.351886e-01, 6.209884e-01, 3.996773e-01, 8.699345e-01, 1.050546e+00, 1.022820e-01, 2.182290e-01, 1.169687e+00, 1.125401e+00, 5.828757e-01, 1.945544e-01, 1.945845e-01, 8.220137e-01, 2.704868e-02,
0.000000e+00	1.933214e+00, 2.604595e+00, 2.494451e+00, 3.666364e-01, 1.652096e+00, 1.696964e+00, 2.220676e+00, 1.262395e+00, 2.260220e+00, 1.662701e+00, 1.967353e+00, 9.212103e-01, 1.242197e+00, 2.467499e+00, 2.743034e+00, 1.404331e+00, 3.003482e+00, 5.739748e-01, 1.746080e+00, 6.389654e-01,
2.000000e-01	1.520420e+00, 1.575080e+00, 1.813456e+00, 5.818808e-01, 1.846932e+00, 1.523526e+00, 1.049418e+00, 8.908924e-01, 1.662992e+00, 1.208968e+00, 1.441297e+00, 6.825650e-01, 7.666391e-01, 2.083398e+00, 2.085849e+00, 1.026090e+00, 2.062084e+00, 5.059122e-01, 1.748882e+00, 4.629067e-01,
4.000000e-01	1.219031e+00, 1.290000e+00, 9.848164e-01, 5.154847e-01, 1.535601e+00, 1.233272e+00, 8.611645e-01, 6.328379e-01, 1.380473e+00, 1.048524e+00, 1.132761e+00, 6.180058e-01, 5.034648e-01, 1.565020e+00, 1.298892e+00, 7.830486e-01, 1.533288e+00, 4.156961e-01, 1.427839e+00, 4.521142e-01,
6.000000e-01	7.832627e-01, 9.666228e-01, 6.547153e-01, 4.775042e-01, 1.295722e+00, 1.144395e+00, 4.276011e-01, 6.608563e-01, 1.137656e+00, 9.015449e-01, 8.703783e-01, 7.721127e-01, 3.404362e-01, 1.169228e+00, 1.079358e+00, 4.747788e-01, 1.441201e+00, 3.396831e-01, 1.228383e+00, 3.159964e-01,
8.000000e-01	3.362061e-01, 8.780390e-01, 3.272477e-01, 5.956336e-01, 1.320263e+00, 9.547251e-01, 3.832376e-01, 6.856187e-01, 7.997630e-01, 1.020530e+00, 6.986488e-01, 5.221121e-01, 3.237188e-01, 9.433770e-01, 1.057011e+00, 3.178545e-01, 1.024136e+00, 1.979515e-01, 9.716522e-01, 1.919761e-01,
1.000000e+00	2.194388e-01, 1.166621e+00, 2.214459e-01, 5.594502e-01, 1.236360e+00, 1.086469e+00, 4.027809e-01, 6.867287e-01, 8.528794e-01, 1.203112e+00, 8.088958e-01, 5.962497e-01, 1.695329e-01, 1.050704e+00, 8.332038e-01, 2.912983e-01, 8.061943e-01, 1.750597e-01, 7.935612e-01, 2.188133e-01,
1.200000e+00	1.317738e-01, 1.235643e+00, 1.047207e-01, 5.169319e-01, 8.104381e-01, 8.898326e-01, 3.739135e-01, 7.655277e-01, 8.605649e-01, 9.837330e-01, 9.100892e-01, 3.826166e-01, 1.534482e-01, 9.910705e-01, 8.436682e-01, 3.784645e-01, 5.013459e-01, 1.023793e-01, 6.470228e-01, 1.540851e-01,
1.400000e+00	8.498840e-02, 1.308145e+00, 9.149121e-02, 3.340587e-01, 8.335429e-01, 9.229055e-01, 4.518621e-01, 6.694111e-01, 7.147895e-01, 9.267089e-01, 1.104492e+00, 4.047949e-01, 1.024262e-01, 8.229337e-01, 6.665546e-01, 4.934259e-01, 2.522892e-01, 7.442408e-02, 5.157682e-01, 8.725365e-02,
1.600000e+00	4.919742e-02, 1.547560e+00, 5.436907e-02, 2.249758e-01, 6.921372e-01, 1.022033e+00, 3.944030e-01, 4.777620e-01, 7.194296e-01, 1.092386e+00, 1.153618e+00, 3.798053e-01, 7.904093e-02, 1.103187e+00, 6.492557e-01, 5.360052e-01, 1.340982e-01, 6.057824e-02, 4.091084e-01, 6.888149e-02,
1.800000e+00	3.146697e-02, 1.369827e+00, 2.835270e-02, 1.303341e-01, 5.499399e-01, 1.016100e+00, 5.027100e-01, 4.801682e-01, 5.228364e-01, 1.116546e+00, 1.178271e+00, 3.011649e-01, 4.911827e-02, 1.026390e+00, 4.721641e-01, 5.369737e-01, 1.023633e-01, 5.340340e-02, 2.925411e-01, 5.156235e-02,
2.000000e+00	1.846494e-02, 1.186802e+00, 1.777210e-02, 7.638231e-02, 3.960064e-01, 1.041793e+00, 4.283354e-01, 3.786582e-01, 5.887281e-01, 1.120598e+00, 1.226178e+00, 2.615287e-01, 3.399788e-02, 1.150809e+00, 3.489582e-01, 7.505412e-01, 6.113143e-02, 6.796856e-02, 2.542496e-01, 3.778738e-02,
0.000000e+00	1.117975e+00, 2.165611e+00, 3.919778e-01, 2.061105e+00, 3.358926e-01, 3.588129e-01, 5.249747e-01, 9.444743e-01, 8.903540e-01, 1.646232e+00, 1.452355e+00, 3.436393e-01, 1.372281e+00, 3.067460e+00, 2.238488e+00, 4.195091e-01, 2.281750e+00, 8.427702e-01, 2.364714e-02, 1.130913e+00,
2.000000e-01	5.306455e-01, 1.877009e+00, 4.189834e-01, 1.253032e+00, 2.396625e-01, 3.511927e-01, 2.297634e-01, 8.472629e-01, 7.788677e-01, 1.540628e+00, 1.289471e+00, 1.997927e-01, 9.689793e-01, 1.927955e+00, 1.548924e+00, 2.588661e-01, 1.316966e+00, 4.203269e-01, 1.715203e-02, 7.255488e-01,
4.000000e-01	2.815960e-01, 2.217857e+00, 3.362945e-01, 6.150074e-01, 2.436400e-01, 4.384756e-01, 1.760268e-01, 7.951197e-01, 7.942463e-01, 1.431664e+00, 1.059603e+00, 1.449861e-01, 6.175416e-01, 1.745645e+00, 1.025382e+00, 2.238255e-01, 7.384456e-01, 4.033283e-01, 1.503334e-02, 5.566071e-01,
6.000000e-01	1.620067e-01, 1.699093e+00, 1.844301e-01, 4.644119e-01, 1.862950e-01, 5.506439e-01, 1.384047e-01, 6.639115e-01, 9.118808e-01, 1.370504e+00, 1.081388e+00, 7.486517e-02, 4.126409e-01, 1.241347e+00, 6.091940e-01, 1.689723e-01, 3.101306e-01, 2.264915e-01, 1.083369e-02, 4.066977e-01,
8.000000e-01	1.054539e-01, 1.831600e+00, 1.082635e-01, 2.570816e-01, 1.511039e-01, 5.771427e-01, 1.599307e-01, 5.301696e-01, 8.517009e-01, 1.101104e+00, 1.345448e+00, 5.812419e-02, 3.467284e-01, 1.006078e+00, 4.600795e-01, 3.011616e-01, 2.530349e-01, 1.445184e-01, 1.003450e-02, 2.344220e-01,
1.000000e+00	5.974456e-02, 1.347732e+00, 6.462026e-02, 1.114666e-01, 1.167032e-01, 6.149447e-01, 2.095909e-01, 4.857390e-01, 7.513944e-01, 1.225981e+00, 1.537287e+00, 6.874986e-02, 2.157617e-01, 1.323603e+00, 2.988340e-01, 3.962589e-01, 1.233305e-01, 9.610900e-02, 1.075884e-02, 1.686682e-01,
1.200000e+00	3.265410e-02, 1.630016e+00, 4.508911e-02, 7.823653e-02, 7.571513e-02, 7.986160e-01, 3.231781e-01, 2.852502e-01, 7.356426e-01, 9.711485e-01, 1.213991e+00, 7.864971e-02, 1.879510e-01, 8.906409e-01, 2.830925e-01, 5.023202e-01, 7.753448e-02, 7.284138e-02, 1.416879e-02, 1.104492e-01,
1.400000e+00	2.089049e-02, 1.489424e+00, 2.829507e-02, 5.017779e-02, 8.367013e-02, 8.242434e-01, 3.572159e-01, 2.799298e-01, 7.825582e-01, 1.193204e+00, 1.138702e+00, 9.436011e-02, 1.020890e-01, 1.009594e+00, 2.053324e-01, 6.814979e-01, 4.904156e-02, 6.919836e-02, 2.172814e-02, 6.561631e-02,
1.600000e+00	1.351837e-02, 1.642270e+00, 1.594715e-02, 2.665400e-02, 5.935724e-02, 7.710059e-01, 3.721293e-01, 2.107188e-01, 6.205490e-01, 1.217154e+00, 1.568901e+00, 1.172447e-01, 8.414329e-02, 1.137446e+00, 2.003257e-01, 8.136128e-01, 1.932800e-02, 5.321437e-02, 4.244073e-02, 5.534325e-02,
1.800000e+00	8.903831e-03, 1.467057e+00, 9.957040e-03, 1.580245e-02, 4.839202e-02, 7.005532e-01, 4.176176e-01, 1.473379e-01, 5.747398e-01, 1.267958e+00, 1.206142e+00, 9.592681e-02, 5.912031e-02, 1.128108e+00, 1.671688e-01, 8.684265e-01, 1.197703e-02, 8.516116e-02, 8.341190e-02, 3.879675e-02,
2.000000e+00	6.494476e-03, 1.732566e+00, 5.988207e-03, 9.607053e-03, 3.432182e-02, 8.057053e-01, 5.607711e-01, 1.054604e-01, 5.348673e-01, 1.093637e+00, 1.447460e+00, 1.134447e-01, 4.496479e-02, 9.868651e-01, 1.548032e-01, 6.462309e-01, 9.211154e-03, 9.682069e-02, 1.004191e-01, 3.322868e-02,
0.000000e+00	1.806348e+00, 6.259116e-01, 1.301349e+00, 7.334624e-01, 2.779483e+00, 5.637944e-01, 2.979326e+00, 2.967753e+00, 2.234555e+00, 1.453254e+00, 2.423656e+00, 1.782262e+00, 1.993699e+00, 8.441151e-02, 1.031874e+00, 1.480370e+00, 9.850862e-01, 8.566669e-01, 8.223032e-01, 3.982939e-02,
2.000000e-01	1.664361e+00, 5.498226e-01, 8.059010e-01, 6.709801e-01, 2.476391e+00, 7.691188e-01, 1.809399e+00, 2.169549e+00, 1.183862e+00, 7.894142e-01, 1.915979e+00, 9.910249e-01, 1.371140e+00, 3.769509e-01, 6.369097e-01, 1.121916e+00, 9.937651e-01, 7.520747e-01, 1.360144e+00, 3.626693e-01,
4.000000e-01	1.008368e+00, 4.539514e-01, 4.636497e-01, 6.853658e-01, 1.816692e+00, 7.626203e-01, 1.732736e+00, 1.550259e+00, 8.864386e-01, 9.110281e-01, 1.514538e+00, 6.521457e-01, 9.283207e-01, 6.328613e-01, 8.083197e-01, 1.066419e+00, 9.898100e-01, 7.735800e-01, 1.442830e+00, 2.977854e-01,
6.000000e-01	1.145467e+00, 2.598789e-01, 2.906573e-01, 5.695207e-01, 1.977638e+00, 7.701158e-01, 1.325514e+00, 9.677652e-01, 5.408387e-01, 5.897494e-01, 1.346223e+00, 4.785872e-01, 8.851744e-01, 6.297143e-01, 7.521159e-01, 1.063455e+00, 1.007712e+00, 5.835480e-01, 1.314270e+00, 2.134816e-01,
8.000000e-01	8.544023e-01, 2.055928e-01, 1.275762e-01, 5.452587e-01, 1.758060e+00, 7.348487e-01, 1.215335e+00, 8.179615e-01, 3.711580e-01, 6.260427e-01, 1.105103e+00, 2.955429e-01, 5.251238e-01, 9.658307e-01, 1.015778e+00, 7.732907e-01, 1.029082e+00, 6.004865e-01, 1.330880e+00, 1.740069e-01,
1.000000e+00	7.595652e-01, 1.501967e-01, 1.048228e-01, 6.161641e-01, 1.555220e+00, 6.717579e-01, 9.813086e-01, 6.334232e-01, 4.079696e-01, 7.437295e-01, 1.192214e+00, 1.810910e-01, 4.069818e-01, 8.803098e-01, 1.119461e+00, 8.212650e-01, 1.157560e+00, 5.017420e-01, 9.422689e-01, 1.122368e-01,
1.200000e+00	5.840342e-01, 1.217494e-01, 8.267838e-02, 7.021162e-01, 1.551281e+00, 6.353693e-01, 8.331566e-01, 5.006410e-01, 4.104745e-01, 8.665939e-01, 9.225348e-01, 1.419399e-01, 2.925952e-01, 8.397335e-01, 1.023655e+00, 6.276200e-01, 7.884145e-01, 4.453318e-01, 9.207590e-01, 6.745839e-02,
1.400000e+00	3.448426e-01, 1.965614e-01, 5.193029e-02, 6.677184e-01, 1.025153e+00, 6.795335e-01, 6.743265e-01, 4.640610e-01, 3.723361e-01, 9.503361e-01, 1.082246e+00, 1.275595e-01, 2.134763e-01, 9.708300e-01, 1.022817e+00, 4.996932e-01, 4.307006e-01, 4.051837e-01, 7.202642e-01, 6.506808e-02,
1.600000e+00	2.617843e-01, 5.507431e-01, 2.926517e-02, 4.506438e-01, 9.219799e-01, 6.443237e-01, 6.909269e-01, 3.908069e-01, 3.782170e-01, 1.038497e+00, 1.337040e+00, 9.473524e-02, 1.480287e-01, 1.189120e+00, 1.078054e+00, 5.441521e-01, 2.712902e-01, 3.012124e-01, 5.879589e-01, 3.367682e-02,
1.800000e+00	1.457468e-01, 8.065840e-01, 2.089099e-02, 3.201004e-01, 8.206242e-01, 7.313254e-01, 5.301936e-01, 3.484027e-01, 4.966876e-01, 1.017847e+00, 1.214910e+00, 8.149738e-02, 1.030443e-01, 1.049750e+00, 7.582095e-01, 5.152606e-01, 1.577544e-01, 2.944261e-01, 4.836050e-01, 3.007538e-02,
2.000000e+00	1.222746e-01, 1.069643e+00, 1.062714e-02, 2.210200e-01, 6.372883e-01, 7.523192e-01, 5.766312e-01, 2.721369e-01, 4.802049e-01, 8.325708e-01, 1.332925e+00, 7.705691e-02, 7.594822e-02, 9.311533e-01, 8.030031e-01, 5.901200e-01, 7.637372e-02, 2.414672e-01, 4.099315e-01, 2.101672e-02,
0.000000e+00	2.266000e-01, 1.701421e+00, 5.869656e-02, 3.899949e-02, 1.156362e+00, 2.824717e+00, 5.307009e-01, 2.519019e+00, 2.567930e+00, 2.880486e+00, 9.215442e-01, 3.911662e-01, 9.996487e-01, 7.793588e-01, 2.541087e+00, 1.764999e+00, 1.746242e+00, 6.072766e-01, 1.988040e+00, 1.252491e+00,
2.000000e-01	1.605047e-01, 1.738582e+00, 2.912090e-02, 2.674579e-01, 1.397069e+00, 2.032262e+00, 6.605857e-01, 2.080955e+00, 1.632425e+00, 2.143578e+00, 7.271404e-01, 4.951035e-01, 8.224832e-01, 7.723158e-01, 1.621005e+00, 7.841438e-01, 1.252380e+00, 4.480637e-01, 2.454634e+00, 7.977281e-01,
4.000000e-01	8.081305e-02, 1.513017e+00, 1.850056e-02, 4.332937e-01, 1.137400e+00, 1.667315e+00, 7.171540e-01, 2.313943e+00, 1.286350e+00, 2.046985e+00, 6.300689e-01, 5.964910e-01, 5.934252e-01, 9.315683e-01, 1.217074e+00, 8.445238e-01, 1.347472e+00, 2.370333e-01, 1.771967e+00, 5.731835e-01,
6.000000e-01	9.200898e-02, 1.522542e+00, 1.048618e-02, 4.134154e-01, 1.430719e+00, 1.373730e+00, 7.185473e-01, 1.726976e+00, 7.566123e-01, 1.894440e+00, 6.098126e-01, 6.828913e-01, 4.020886e-01, 8.963010e-01, 6.878950e-01, 7.238506e-01, 1.127297e+00, 2.174663e-01, 1.778894e+00, 3.805501e-01,
8.000000e-01	6.648442e-02, 1.528050e+00, 8.894520e-03, 4.232027e-01, 1.528646e+00, 1.577955e+00, 6.659956e-01, 1.531363e+00, 6.529052e-01, 1.628108e+00, 5.417161e-01, 6.952691e-01, 2.779168e-01, 9.380959e-01, 4.305245e-01, 7.386416e-01, 9.866653e-01, 1.520812e-01, 1.313132e+00, 3.289268e-01,
1.000000e+00	5.849231e-02, 1.696727e+00, 8.118320e-03, 4.464012e-01, 1.303375e+00, 9.792101e-01, 5.773604e-01, 1.275982e+00, 5.427094e-01, 1.535342e+00, 6.550089e-01, 5.782334e-01, 2.025780e-01, 1.084779e+00, 3.253051e-01, 7.759668e-01, 9.131223e-01, 9.083996e-02, 1.246064e+00, 2.498701e-01,
1.200000e+00	3.254434e-02, 1.822524e+00, 6.321271e-03, 4.753486e-01, 1.226888e+00, 1.090626e+00, 5.197558e-01, 1.090116e+00, 5.469582e-01, 1.325206e+00, 8.909673e-01, 6.131450e-01, 1.461806e-01, 9.106833e-01, 2.390115e-01, 7.841887e-01, 4.514546e-01, 6.523594e-02, 9.431688e-01, 1.995208e-01,
1.400000e+00	2.955216e-02, 1.878781e+00, 5.264584e-03, 3.844458e-01, 1.089271e+00, 1.121455e+00, 6.728598e-01, 9.613911e-01, 4.993442e-01, 1.188006e+00, 1.060893e+00, 4.511289e-01, 8.722810e-02, 9.599478e-01, 2.032773e-01, 8.975949e-01, 3.230286e-01, 4.158952e-02, 8.659733e-01, 1.370522e-01,
1.600000e+00	1.825706e-02, 1.531488e+00, 3.614004e-03, 3.769540e-01, 7.393367e-01, 9.452106e-01, 6.443316e-01, 7.501601e-01, 4.835966e-01, 1.153778e+00, 1.058118e+00, 4.162438e-01, 7.333694e-02, 8.895460e-01, 2.336745e-01, 8.327229e-01, 1.669182e-01, 5.396134e-02, 7.396126e-01, 1.063573e-01,
1.800000e+00	2.214098e-02, 1.590408e+00, 2.766307e-03, 1.840280e-01, 7.431648e-01, 1.057260e+00, 5.739574e-01, 6.988135e-01, 5.529717e-01, 1.117531e+00, 1.406405e+00, 3.565934e-01, 4.923263e-02, 1.070911e+00, 2.167609e-01, 8.618863e-01, 1.140002e-01, 4.719830e-02, 5.784426e-01, 8.124935e-02,
2.000000e+00	1.479054e-02, 1.644416e+00, 1.852040e-03, 1.599750e-01, 7.005539e-01, 7.286444e-01, 6.041342e-01, 4.086516e-01, 4.399459e-01, 1.111824e+00, 1.497747e+00, 3.258872e-01, 3.659338e-02, 9.848056e-01, 2.874299e-01, 8.067066e-01, 5.637070e-02, 7.905402e-02, 6.482638e-01, 5.897018e-02,
0.000000e+00	2.425504e+00, 1.959816e+00, 1.482410e+00, 2.105984e+00, 1.481270e+00, 1.728241e+00, 2.128223e+00, 2.213505e+00, 2.352219e-01, 8.605257e-01, 2.674994e+00, 3.319279e+00, 1.709691e+00, 1.480547e+00, 1.034199e+00, 1.291343e+00, 6.277997e-01, 1.376094e+00, 1.442977e+00, 1.304315e-01,
2.000000e-01	1.654403e+00, 1.742947e+00, 1.293023e+00, 1.323331e+00, 1.232052e+00, 1.173542e+00, 1.257916e+00, 2.050047e+00, 3.519278e-01, 6.432015e-01, 2.584114e+00, 1.726430e+00, 1.854394e+00, 8.982990e-01, 1.108810e+00, 1.017796e+00, 9.935975e-01, 1.316157e+00, 1.798877e+00, 4.890935e-01,
4.000000e-01	1.489949e+00, 1.290276e+00, 9.033835e-01, 1.012474e+00, 1.081955e+00, 1.032441e+00, 1.213446e+00, 1.088815e+00, 2.366824e-01, 4.879050e-01, 2.015500e+00, 1.326713e+00, 1.491504e+00, 7.771386e-01, 1.109484e+00, 8.616382e-01, 9.783213e-01, 1.019134e+00, 1.781274e+00, 6.706620e-01,
6.000000e-01	1.126640e+00, 9.262787e-01, 6.092063e-01, 8.986544e-01, 1.151135e+00, 7.486286e-01, 1.233597e+00, 8.858018e-01, 2.270030e-01, 5.738202e-01, 1.704893e+00, 8.018628e-01, 1.235722e+00, 7.338150e-01, 1.189247e+00, 8.708814e-01, 1.027092e+00, 6.149086e-01, 1.469880e+00, 5.777074e-01,
8.000000e-01	9.771531e-01, 6.902099e-01, 4.250055e-01, 7.815723e-01, 1.552659e+00, 6.390152e-01, 1.062814e+00, 5.952798e-01, 2.302510e-01, 5.329912e-01, 1.579495e+00, 4.456674e-01, 8.482710e-01, 7.691409e-01, 1.325894e+00, 9.106612e-01, 7.477588e-01, 6.875619e-01, 1.370946e+00, 5.371666e-01,
1.000000e+00	9.751994e-01, 5.149847e-01, 2.258263e-01, 6.425399e-01, 1.313384e+00, 3.773403e-01, 9.015424e-01, 4.211793e-01, 2.441959e-01, 6.885445e-01, 1.902032e+00, 2.610415e-01, 7.968006e-01, 8.613862e-01, 1.202130e+00, 7.148889e-01, 5.135488e-01, 5.800087e-01, 1.026930e+00, 3.455748e-01,
1.200000e+00	5.899614e-01, 3.938340e-01, 1.618898e-01, 6.353276e-01, 1.302341e+00, 3.568646e-01, 7.331355e-01, 2.930000e-01, 3.009642e-01, 5.865938e-01, 1.483786e+00, 1.909754e-01, 4.931677e-01, 8.903555e-01, 1.304118e+00, 5.486161e-01, 2.663412e-01, 5.818240e-01, 7.516730e-01, 2.522373e-01,
1.400000e+00	4.180272e-01, 3.881451e-01, 7.719414e-02, 4.936121e-01, 8.203055e-01, 3.184974e-01, 6.936300e-01, 2.298987e-01, 2.793893e-01, 6.843236e-01, 1.837333e+00, 8.267177e-02, 3.133941e-01, 8.184253e-01, 1.145961e+00, 4.588940e-01, 1.428516e-01, 5.131136e-01, 7.839167e-01, 1.775792e-01,
1.600000e+00	2.764309e-01, 6.872634e-01, 6.896642e-02, 3.178776e-01, 7.532358e-01, 3.057399e-01, 7.514450e-01, 1.608318e-01, 3.227912e-01, 9.048559e-01, 1.546261e+00, 5.725136e-02, 2.792089e-01, 8.788200e-01, 9.052518e-01, 4.066384e-01, 9.083521e-02, 5.242129e-01, 6.058902e-01, 1.009109e-01,
1.800000e+00	1.573046e-01, 9.591153e-01, 3.422869e-02, 2.202988e-01, 4.759684e-01, 3.832439e-01, 7.918322e-01, 1.240365e-01, 3.570397e-01, 8.657331e-01, 1.655239e+00, 4.368272e-02, 2.001481e-01, 8.180049e-01, 1.294554e+00, 4.312803e-01, 5.808082e-02, 4.601053e-01, 4.687030e-01, 7.093455e-02,
2.000000e+00	1.345082e-01, 1.318499e+00, 2.438147e-02, 1.419628e-01, 4.113207e-01, 5.483548e-01, 8.086440e-01, 1.120795e-01, 3.634158e-01, 7.399474e-01, 1.401401e+00, 3.326487e-02, 1.180296e-01, 9.654196e-01, 8.689707e-01, 4.358081e-01, 3.060065e-02, 5.127934e-01, 4.454708e-01, 6.291936e-02,
0.000000e+00	3.009143e+00, 5.001367e-01, 2.933999e-01, 1.549838e+00, 8.092169e-01, 1.826105e+00, 1.016745e-01, 1.292478e+00, 2.245859e+00, 2.964608e+00, 2.375007e+00, 2.703239e+00, 1.379225e+00, 1.547067e+00, 6.810955e-01, 2.092667e+00, 5.440823e-01, 1.436562e-01, 2.675342e-01, 8.370144e-01,
2.000000e-01	1.517977e+00, 7.352724e-01, 2.669303e-01, 9.830620e-01, 6.565684e-01, 1.487463e+00, 7.706651e-02, 9.381785e-01, 1.908739e+00, 2.238171e+00, 2.438314e+00, 1.817903e+00, 1.054951e+00, 1.562709e+00, 4.603071e-01, 1.187226e+00, 7.043375e-01, 2.140626e-01, 8.200608e-01, 1.358710e+00,
4.000000e-01	8.820017e-01, 9.242300e-01, 2.092482e-01, 5.217287e-01, 6.195462e-01, 1.398678e+00, 8.323773e-02, 6.170818e-01, 1.313304e+00, 1.733268e+00, 2.086900e+00, 1.344659e+00, 8.178800e-01, 1.402440e+00, 2.763610e-01, 1.150782e+00, 7.235529e-01, 3.226313e-01, 9.989385e-01, 9.263991e-01,
6.000000e-01	5.242830e-01, 1.204745e+00, 1.192182e-01, 3.298368e-01, 7.303134e-01, 1.059930e+00, 1.396421e-01, 4.541098e-01, 1.209069e+00, 1.441219e+00, 1.836915e+00, 1.172644e+00, 5.744858e-01, 1.185379e+00, 2.182498e-01, 1.081667e+00, 3.805951e-01, 2.413148e-01, 1.012435e+00, 1.005196e+00,
8.000000e-01	2.724310e-01, 1.193640e+00, 6.351474e-02, 1.926886e-01, 7.119262e-01, 9.603977e-01, 2.548083e-01, 2.781057e-01, 9.662587e-01, 1.475230e+00, 2.062551e+00, 8.358428e-01, 4.001542e-01, 1.165216e+00, 1.256320e-01, 8.780071e-01, 1.999743e-01, 2.380483e-01, 1.079922e+00, 8.780722e-01,
1.000000e+00	1.772122e-01, 1.269204e+00, 3.386851e-02, 1.457301e-01, 7.789217e-01, 8.257372e-01, 2.894654e-01, 2.086123e-01, 7.974591e-01, 1.337238e+00, 1.869626e+00, 5.917518e-01, 2.726746e-01, 1.020882e+00, 9.285947e-02, 9.285131e-01, 1.342276e-01, 2.357536e-01, 8.748071e-01, 5.949935e-01,
1.200000e+00	9.059705e-02, 1.479408e+00, 2.371437e-02, 1.168538e-01, 8.646751e-01, 7.351877e-01, 4.366209e-01, 1.562714e-01, 7.893905e-01, 1.192295e+00, 1.692699e+00, 3.365533e-01, 2.194150e-01, 1.027396e+00, 7.455389e-02, 7.896973e-01, 7.019677e-02, 2.203044e-01, 9.841329e-01, 5.156517e-01,
1.400000e+00	5.447485e-02, 1.654229e+00, 1.474282e-02, 9.952889e-02, 8.583039e-01, 9.812826e-01, 4.577399e-01, 1.311362e-01, 5.325579e-01, 1.247515e+00, 1.296625e+00, 3.495725e-01, 1.312726e-01, 9.538741e-01, 7.155504e-02, 1.011863e+00, 4.665826e-02, 2.493143e-01, 8.143127e-01, 2.994022e-01,
1.600000e+00	3.353863e-02, 1.364599e+00, 8.094570e-03, 8.086713e-02, 6.993397e-01, 7.274397e-01, 5.248390e-01, 7.786437e-02, 5.280819e-01, 1.120925e+00, 1.583893e+00, 2.630341e-01, 1.185231e-01, 8.682848e-01, 8.879241e-02, 9.027521e-01, 2.407919e-02, 2.112510e-01, 7.350810e-01, 2.038650e-01,
1.800000e+00	2.226363e-02, 1.596420e+00, 5.356127e-03, 6.807737e-02, 7.115510e-01, 8.601350e-01, 4.529385e-01, 6.741780e-02, 5.542211e-01, 1.179950e+00, 1.681356e+00, 2.095641e-01, 6.769422e-02, 1.007049e+00, 1.093016e-01, 9.592400e-01, 1.366535e-02, 2.715809e-01, 8.944846e-01, 1.712370e-01,
2.000000e+00	1.474569e-02, 1.338803e+00, 3.106616e-03, 5.312001e-02, 5.320208e-01, 8.743282e-01, 6.186812e-01, 5.312770e-02, 5.850689e-01, 1.348633e+00, 1.521689e+00, 1.441558e-01, 4.904654e-02, 1.165257e+00, 1.157356e-01, 6.313447e-01, 8.305289e-03, 2.799512e-01, 8.582568e-01, 1.128631e-01,
0.000000e+00	1.575630e+00, 1.571152e+00, 3.149324e-01, 2.339845e+00, 1.953634e+00, 5.722592e-01, 5.671177e-02, 1.112461e+00, 1.271400e+00, 2.659609e+00, 1.945332e+00, 1.261442e+00, 2.206309e+00, 2.737181e+00, 1.637166e+00, 2.315427e+00, 2.157025e+00, 7.017830e-01, 1.602372e+00, 5.617746e-01,
2.000000e-01	1.107432e+00, 1.527506e+00, 3.317124e-01, 1.354432e+00, 1.699513e+00, 6.572894e-01, 3.908127e-02, 9.214404e-01, 1.213691e+00, 2.006005e+00, 1.313160e+00, 8.750491e-01, 2.192294e+00, 1.997278e+00, 1.128709e+00, 1.732192e+00, 1.683142e+00, 4.760060e-01, 2.046171e+00, 6.109821e-01,
4.000000e-01	5.894775e-01, 1.274171e+00, 3.480575e-01, 1.252451e+00, 1.773138e+00, 7.703090e-01, 2.974230e-02, 7.448991e-01, 8.051218e-01, 1.443847e+00, 9.254594e-01, 4.469479e-01, 1.511735e+00, 1.366786e+00, 6.100441e-01, 1.300635e+00, 1.167618e+00, 3.917007e-01, 2.220467e+00, 4.244769e-01,
6.000000e-01	3.356144e-01, 1.702673e+00, 3.035975e-01, 8.668744e-01, 1.686454e+00, 7.679407e-01, 5.594009e-02, 6.750007e-01, 8.901794e-01, 1.101000e+00, 7.386662e-01, 2.689670e-01, 1.105879e+00, 1.234476e+00, 4.236094e-01, 9.447384e-01, 1.202590e+00, 2.340757e-01, 2.154207e+00, 3.224025e-01,
8.000000e-01	1.587765e-01, 1.542613e+00, 2.476465e-01, 8.824778e-01, 1.538254e+00, 7.755326e-01, 1.128321e-01, 6.339339e-01, 9.456763e-01, 1.012274e+00, 7.349228e-01, 1.954091e-01, 8.379441e-01, 1.130796e+00, 3.547973e-01, 8.182532e-01, 8.688137e-01, 1.399876e-01, 1.599272e+00, 1.845317e-01,
1.000000e+00	1.022664e-01, 1.555370e+00, 1.568714e-01, 6.550709e-01, 1.302611e+00, 8.679506e-01, 2.087235e-01, 7.780469e-01, 8.068461e-01, 1.273983e+00, 1.007605e+00, 1.860891e-01, 5.027054e-01, 1.149759e+00, 3.332861e-01, 8.143856e-01, 7.076536e-01, 9.775179e-02, 1.434707e+00, 1.733865e-01,
1.200000e+00	5.211672e-02, 1.568344e+00, 1.151078e-01, 6.597627e-01, 1.269434e+00, 7.190231e-01, 3.072604e-01, 6.673114e-01, 7.144232e-01, 1.063040e+00, 8.758803e-01, 1.592522e-01, 3.210127e-01, 1.266897e+00, 3.088886e-01, 7.755792e-01, 5.048949e-01, 7.251089e-02, 1.286541e+00, 1.234863e-01,
1.400000e+00	4.173406e-02, 1.458160e+00, 6.661030e-02, 7.519820e-01, 1.522548e+00, 8.436414e-01, 3.410670e-01, 5.815882e-01, 5.520025e-01, 1.129373e+00, 1.012205e+00, 1.439513e-01, 3.038590e-01, 1.312515e+00, 2.840583e-01, 8.625984e-01, 2.852091e-01, 4.961470e-02, 8.518370e-01, 8.036919e-02,
1.600000e+00	2.393044e-02, 1.834510e+00, 3.914868e-02, 6.042443e-01, 1.370373e+00, 8.390935e-01, 4.561868e-01, 4.446843e-01, 5.181963e-01, 1.172640e+00, 1.405991e+00, 1.483135e-01, 1.696788e-01, 1.071682e+00, 2.285112e-01, 7.917563e-01, 1.751577e-01, 3.329678e-02, 8.383162e-01, 5.240835e-02,
1.800000e+00	1.600316e-02, 1.412402e+00, 3.810865e-02, 4.706770e-01, 1.054556e+00, 7.638331e-01, 4.539052e-01, 3.657472e-01, 5.160556e-01, 1.209487e+00, 1.365727e+00, 1.318846e-01, 1.332754e-01, 1.027412e+00, 2.601597e-01, 7.454949e-01, 1.157282e-01, 4.261541e-02, 7.844527e-01, 4.235403e-02,
2.000000e+00	8.786537e-03, 1.478194e+00, 2.052402e-02, 3.606876e-01, 8.614540e-01, 7.941583e-01, 4.516197e-01, 2.729795e-01, 5.991720e-01, 1.079553e+00, 1.406841e+00, 1.833019e-01, 9.044900e-02, 1.087047e+00, 2.240156e-01, 9.691955e-01, 5.841488e-02, 5.020453e-02, 7.766904e-01, 3.013734e-02,
0.000000e+00	8.321468e-01, 2.065049e+00, 5.118120e-01, 1.480222e+00, 3.042748e+00, 6.542180e-01, 5.802903e-01, 1.944381e+00, 4.324827e-01, 9.609243e-02, 2.059081e+00, 1.085896e+00, 3.159236e+00, 1.342716e+00, 2.102084e-01, 8.081240e-01, 2.223208e+00, 9.198017e-01, 1.989288e+00, 8.961187e-01,
2.000000e-01	6.288215e-01, 1.854092e+00, 5.504621e-01, 9.523246e-01, 2.293735e+00, 4.952056e-01, 4.140191e-01, 1.423053e+00, 5.142990e-01, 4.257509e-01, 1.653628e+00, 6.766413e-01, 2.214824e+00, 1.202860e+00, 6.339370e-01, 6.940454e-01, 1.599158e+00, 9.915097e-01, 1.595195e+00, 6.088881e-01,
4.000000e-01	3.166101e-01, 1.335504e+00, 3.843177e-01, 8.559673e-01, 2.053607e+00, 3.966425e-01, 4.840516e-01, 9.353490e-01, 4.283938e-01, 6.716937e-01, 1.361554e+00, 4.442570e-01, 1.528827e+00, 1.109701e+00, 6.481199e-01, 7.106037e-01, 1.405365e+00, 5.524029e-01, 1.183237e+00, 6.165498e-01,
6.000000e-01	1.548692e-01, 8.552627e-01, 2.740541e-01, 7.246699e-01, 1.952469e+00, 4.544175e-01, 5.440571e-01, 7.954815e-01, 4.882863e-01, 9.355938e-01, 1.025897e+00, 2.563580e-01, 1.322134e+00, 8.815544e-01, 9.080830e-01, 6.982125e-01, 1.253715e+00, 3.642963e-01, 1.223356e+00, 3.592921e-01,
8.000000e-01	1.202292e-01, 5.926500e-01, 2.055642e-01, 6.424524e-01, 1.852650e+00, 3.851198e-01, 5.261455e-01, 6.829916e-01, 5.396684e-01, 1.004205e+00, 8.369433e-01, 1.593150e-01, 9.583761e-01, 1.080126e+00, 7.634050e-01, 6.403073e-01, 7.159944e-01, 2.954352e-01, 9.035819e-01, 3.073506e-01,
1.000000e+00	6.111412e-02, 6.159775e-01, 1.036091e-01, 5.901788e-01, 1.485365e+00, 4.915381e-01, 5.229770e-01, 6.409795e-01, 4.424286e-01, 1.090304e+00, 1.183106e+00, 9.176258e-02, 5.886225e-01, 9.576414e-01, 6.503719e-01, 7.185751e-01, 4.896484e-01, 1.997110e-01, 6.296217e-01, 2.063676e-01,
1.200000e+00	4.214787e-02, 8.942120e-01, 7.505615e-02, 5.083427e-01, 1.160307e+00, 5.695912e-01, 5.564172e-01, 4.447277e-01, 5.313287e-01, 1.304432e+00, 1.165238e+00, 5.856885e-02, 4.673545e-01, 9.016463e-01, 7.728330e-01, 7.022192e-01, 2.385679e-01, 1.529420e-01, 6.213567e-01, 1.354711e-01,
1.400000e+00	2.411047e-02, 1.119591e+00, 4.775879e-02, 5.316308e-01, 8.640436e-01, 6.048163e-01, 4.902559e-01, 4.146512e-01, 3.832311e-01, 1.118388e+00, 1.412467e+00, 4.465064e-02, 3.215654e-01, 1.032392e+00, 5.571286e-01, 6.421502e-01, 1.340111e-01, 1.158863e-01, 5.542972e-01, 9.307805e-02,
1.600000e+00	1.995621e-02, 1.488485e+00, 2.689975e-02, 3.224414e-01, 7.649360e-01, 6.638546e-01, 5.599960e-01, 3.544192e-01, 5.200849e-01, 1.177135e+00, 1.454695e+00, 4.673907e-02, 2.290423e-01, 9.160057e-01, 4.926995e-01, 6.866978e-01, 7.345572e-02, 1.098348e-01, 3.461466e-01, 7.854304e-02,
1.800000e+00	1.627028e-02, 1.388669e+00, 1.991369e-02, 2.176836e-01, 6.078402e-01, 6.081264e-01, 4.713233e-01, 2.449344e-01, 4.063480e-01, 1.263529e+00, 1.229640e+00, 5.830311e-02, 1.716379e-01, 1.073069e+00, 4.273839e-01, 7.369540e-01, 4.551267e-02, 1.305238e-01, 4.671476e-01, 4.638800e-02,
2.000000e+00	1.558679e-02, 1.459491e+00, 1.095254e-02, 1.323488e-01, 4.963775e-01, 6.325093e-01, 4.781586e-01, 1.916326e-01, 5.192821e-01, 1.231062e+00, 1.274371e+00, 5.585588e-02, 1.108161e-01, 8.345422e-01, 3.308828e-01, 9.270949e-01, 2.137962e-02, 1.148521e-01, 4.851067e-01, 3.628251e-02,
0.000000e+00	8.363040e-02, 4.223143e-01, 3.004543e-01, 1.355617e+00, 3.520372e+00, 2.006954e-01, 1.464955e+00, 1.891757e-02, 2.441790e+00, 1.999938e+00, 2.743261e+00, 1.135643e+00, 1.413106e+00, 9.345825e-01, 2.137243e+00, 2.145782e-01, 7.239255e-01, 1.354219e+00, 1.827245e+00, 2.077009e+00,
2.000000e-01	3.928454e-01, 4.065357e-01, 3.163662e-01, 9.867395e-01, 2.504280e+00, 3.397986e-01, 1.274128e+00, 1.169724e-02, 1.709394e+00, 1.713538e+00, 2.753875e+00, 6.486993e-01, 1.582496e+00, 6.390524e-01, 1.344362e+00, 1.850235e-01, 8.755909e-01, 1.298240e+00, 1.571094e+00, 1.841503e+00,
4.000000e-01	3.970789e-01, 2.359638e-01, 2.196766e-01, 9.936051e-01, 2.267080e+00, 4.192437e-01, 1.031253e+00, 8.735459e-03, 1.149465e+00, 1.456355e+00, 2.193503e+00, 3.677049e-01, 1.322922e+00, 7.005200e-01, 9.047551e-01, 3.516203e-01, 9.172603e-01, 9.138844e-01, 1.017879e+00, 1.202801e+00,
6.000000e-01	6.256478e-01, 1.531488e-01, 1.292908e-01, 6.800114e-01, 2.287474e+00, 4.590313e-01, 1.148027e+00, 7.289696e-03, 7.768762e-01, 1.387010e+00, 1.625503e+00, 1.979531e-01, 9.204623e-01, 6.140630e-01, 6.058045e-01, 4.943364e-01, 7.261319e-01, 8.071442e-01, 9.792819e-01, 1.005732e+00,
8.000000e-01	4.674478e-01, 1.174040e-01, 1.072085e-01, 5.943234e-01, 1.616339e+00, 4.057362e-01, 1.038119e+00, 1.103273e-02, 5.169008e-01, 1.281774e+00, 1.412544e+00, 1.418423e-01, 7.879247e-01, 9.073822e-01, 4.003616e-01, 6.300896e-01, 6.256547e-01, 6.632988e-01, 9.224726e-01, 5.892528e-01,
1.000000e+00	4.403017e-01, 1.495102e-01, 6.493684e-02, 6.147063e-01, 1.354326e+00, 3.484959e-01, 8.643534e-01, 2.121346e-02, 4.536870e-01, 1.103160e+00, 1.613249e+00, 7.089062e-02, 4.970047e-01, 9.210401e-01, 3.225655e-01, 7.401000e-01, 5.483521e-01, 6.670089e-01, 7.505114e-01, 4.153986e-01,
1.200000e+00	3.221452e-01, 1.986269e-01, 4.185353e-02, 6.317593e-01, 1.234158e+00, 2.796364e-01, 1.084315e+00, 2.124516e-02, 4.616845e-01, 1.084671e+00, 1.444655e+00, 5.322145e-02, 4.541233e-01, 8.973779e-01, 3.561897e-01, 8.360456e-01, 2.938125e-01, 4.872880e-01, 6.687250e-01, 2.947200e-01,
1.400000e+00	2.500138e-01, 6.365471e-01, 3.055280e-02, 4.868441e-01, 1.077711e+00, 3.693462e-01, 7.793942e-01, 2.128072e-02, 4.708311e-01, 8.435265e-01, 1.412623e+00, 2.973899e-02, 2.973038e-01, 8.588291e-01, 4.596690e-01, 8.073549e-01, 1.343255e-01, 4.464568e-01, 4.208475e-01, 2.250792e-01,
1.600000e+00	1.843600e-01, 7.489605e-01, 1.916172e-02, 3.128505e-01, 7.104356e-01, 4.079955e-01, 7.819699e-01, 2.851817e-02, 3.558864e-01, 9.197678e-01, 1.606396e+00, 2.179828e-02, 2.326016e-01, 1.114808e+00, 4.696008e-01, 7.820915e-01, 8.328009e-02, 4.609946e-01, 4.234362e-01, 1.694464e-01,
1.800000e+00	1.386059e-01, 1.061985e+00, 1.174230e-02, 1.805397e-01, 5.352412e-01, 4.420871e-01, 7.100991e-01, 3.046297e-02, 3.321778e-01, 9.512985e-01, 1.624666e+00, 2.109938e-02, 1.471979e-01, 1.051543e+00, 5.917794e-01, 7.324301e-01, 4.539267e-02, 4.034688e-01, 4.702994e-01, 1.024771e-01,
2.000000e+00	1.125863e-01, 1.061761e+00, 6.289412e-03, 1.157196e-01, 4.394728e-01, 5.208458e-01, 7.230507e-01, 3.744656e-02, 3.907391e-01, 1.035168e+00, 1.427024e+00, 2.021123e-02, 1.077378e-01, 1.120682e+00, 4.699060e-01, 6.666574e-01, 3.186682e-02, 4.275996e-01, 3.058046e-01, 8.218452e-02,
0.000000e+00	1.568528e+00, 2.496040e+00, 9.143777e-01, 2.935374e+00, 1.723612e+00, 9.992991e-01, 9.067942e-01, 1.873615e+00, 4.991714e-01, 2.170308e+00, 2.883733e+00, 1.184318e+00, 2.035235e+00, 2.107479e+00, 2.111248e+00, 1.360707e+00, 8.077212e-01, 1.197653e-01, 1.744351e+00, 1.177741e+00,
2.000000e-01	9.347201e-01, 2.212246e+00, 7.718801e-01, 1.850378e+00, 1.364998e+00, 9.158156e-01, 7.185844e-01, 1.455245e+00, 6.993489e-01, 1.494705e+00, 2.303444e+00, 7.354933e-01, 1.425707e+00, 1.490590e+00, 1.266399e+00, 1.002609e+00, 1.156777e+00, 2.100224e-01, 1.887514e+00, 9.933682e-01,
4.000000e-01	6.468899e-01, 2.195837e+00, 5.877141e-01, 1.571631e+00, 1.347204e+00, 6.768582e-01, 4.283018e-01, 8.928211e-01, 8.023153e-01, 1.307703e+00, 1.957398e+00, 4.880954e-01, 9.221238e-01, 1.354924e+00, 1.111776e+00, 5.750559e-01, 8.284681e-01, 3.145545e-01, 1.258207e+00, 8.270888e-01,
6.000000e-01	3.357762e-01, 1.999054e+00, 5.443313e-01, 1.227487e+00, 1.427680e+00, 7.007522e-01, 3.660575e-01, 6.424361e-01, 8.270533e-01, 1.116137e+00, 1.605747e+00, 3.386465e-01, 6.944238e-01, 1.326452e+00, 7.694086e-01, 5.264322e-01, 6.906831e-01, 3.518902e-01, 9.195974e-01, 5.710067e-01,
8.000000e-01	2.248898e-01, 1.654241e+00, 3.383548e-01, 8.232644e-01, 1.137034e+00, 7.893575e-01, 2.943802e-01, 5.749545e-01, 8.673980e-01, 1.067988e+00, 1.798369e+00, 2.561040e-01, 5.837479e-01, 1.390163e+00, 5.601979e-01, 5.071737e-01, 3.950233e-01, 2.930900e-01, 1.059048e+00, 2.940230e-01,
1.000000e+00	1.174274e-01, 1.727083e+00, 1.942404e-01, 6.226805e-01, 1.035040e+00, 8.130329e-01, 2.960282e-01, 3.618764e-01, 7.637142e-01, 1.105925e+00, 1.898268e+00, 1.532395e-01, 2.945389e-01, 1.090867e+00, 4.417121e-01, 5.951618e-01, 2.156864e-01, 2.390776e-01, 7.163720e-01, 2.092505e-01,
1.200000e+00	6.590807e-02, 1.643791e+00, 1.692341e-01, 5.701748e-01, 9.218431e-01, 7.275073e-01, 5.021853e-01, 2.806023e-01, 6.467639e-01, 1.091956e+00, 1.591676e+00, 1.360970e-01, 2.150457e-01, 1.003773e+00, 3.036328e-01, 7.139971e-01, 1.358958e-01, 2.367297e-01, 6.282532e-01, 1.636487e-01,
1.400000e+00	3.668166e-02, 1.921027e+00, 7.696027e-02, 3.234161e-01, 6.927489e-01, 8.891053e-01, 3.750028e-01, 1.699959e-01, 5.843743e-01, 1.248145e+00, 1.645173e+00, 1.463019e-01, 1.851196e-01, 9.964471e-01, 2.350884e-01, 7.581481e-01, 6.863346e-02, 2.414552e-01, 5.524851e-01, 1.169092e-01,
1.600000e+00	2.387381e-02, 1.296230e+00, 5.191468e-02, 2.348130e-01, 6.493068e-01, 6.412880e-01, 4.902980e-01, 1.328826e-01, 6.251277e-01, 1.397033e+00, 1.332978e+00, 1.704530e-01, 1.310591e-01, 1.020189e+00, 2.779477e-01, 7.472457e-01, 4.835768e-02, 2.125629e-01, 5.671793e-01, 8.766197e-02,
1.800000e+00	1.773724e-02, 1.479804e+00, 3.324325e-02, 1.129057e-01, 5.410435e-01, 6.201510e-01, 5.315747e-01, 8.776362e-02, 5.965336e-01, 1.234962e+00, 1.497262e+00, 1.601161e-01, 9.345112e-02, 7.627976e-01, 2.238588e-01, 5.518674e-01, 1.784285e-02, 1.839849e-01, 4.429337e-01, 5.259275e-02,
2.000000e+00	1.281200e-02, 1.359835e+00, 1.981717e-02, 8.929938e-02, 4.027969e-01, 7.507421e-01, 5.198097e-01, 8.289877e-02, 5.694981e-01, 1.284481e+00, 1.545779e+00, 1.173636e-01, 6.215908e-02, 9.998891e-01, 2.219654e-01, 7.876400e-01, 1.255666e-02, 2.385700e-01, 3.657861e-01, 4.028298e-02,
0.000000e+00	6.945523e-01, 2.738595e+00, 4.062816e-01, 2.084638e+00, 5.639520e-01, 2.106221e+00, 2.203671e+00, 2.581847e+00, 2.239808e+00, 6.329786e-01, 3.721585e+00, 1.985390e-01, 8.052764e-01, 5.779301e-02, 3.613213e-01, 2.435563e+00, 2.218992e+00, 2.216747e+00, 2.189961e+00, 1.562761e+00,
2.000000e-01	8.108581e-01, 1.961223e+00, 4.301522e-01, 1.145496e+00, 8.135866e-01, 2.264184e+00, 1.936433e+00, 1.697468e+00, 1.377478e+00, 9.751340e-01, 1.875665e+00, 5.106582e-01, 1.236078e+00, 3.359523e-02, 6.133504e-01, 1.625374e+00, 1.424962e+00, 1.845226e+00, 1.767261e+00, 1.244876e+00,
4.000000e-01	8.790879e-01, 1.151574e+00, 3.390474e-01, 8.541820e-01, 1.010671e+00, 1.999707e+00, 1.589198e+00, 1.224760e+00, 7.876478e-01, 1.161603e+00, 1.477773e+00, 4.777346e-01, 1.162604e+00, 4.538470e-02, 5.404299e-01, 1.621979e+00, 1.291782e+00, 1.027806e+00, 2.220963e+00, 8.114156e-01,
6.000000e-01	8.638115e-01, 8.795967e-01, 2.348917e-01, 5.271197e-01, 9.665083e-01, 1.182067e+00, 1.366009e+00, 8.560957e-01, 4.769775e-01, 1.104779e+00, 1.319759e+00, 6.145312e-01, 1.386371e+00, 1.354901e-01, 3.310504e-01, 9.918859e-01, 1.226649e+00, 9.553883e-01, 2.440266e+00, 5.668776e-01,
8.000000e-01	9.199709e-01, 7.527526e-01, 1.485532e-01, 4.470867e-01, 1.129866e+00, 1.040431e+00, 9.834940e-01, 6.476948e-01, 3.106825e-01, 8.784238e-01, 1.125211e+00, 5.625522e-01, 1.138815e+00, 4.142329e-01, 3.556322e-01, 1.063676e+00, 9.813095e-01, 8.528974e-01, 2.155392e+00, 3.676616e-01,
1.000000e+00	9.367872e-01, 5.675226e-01, 8.913514e-02, 5.326061e-01, 1.188627e+00, 8.358337e-01, 1.174201e+00, 5.282414e-01, 2.513073e-01, 8.675485e-01, 1.084023e+00, 4.316463e-01, 8.586515e-01, 5.280258e-01, 4.288718e-01, 1.222547e+00, 8.202746e-01, 6.953971e-01, 2.273207e+00, 2.911277e-01,
1.200000e+00	8.447357e-01, 3.933904e-01, 5.434951e-02, 5.127815e-01, 1.166694e+00, 6.836856e-01, 1.128049e+00, 5.045955e-01, 1.786979e-01, 8.220986e-01, 1.087178e+00, 2.393948e-01, 6.141748e-01, 7.882154e-01, 7.310754e-01, 9.052059e-01, 4.041608e-01, 6.294360e-01, 1.717097e+00, 2.301150e-01,
1.400000e+00	6.766994e-01, 2.866969e-01, 3.250997e-02, 4.521733e-01, 1.078980e+00, 4.942578e-01, 1.176329e+00, 4.517956e-01, 1.765069e-01, 6.676250e-01, 1.326928e+00, 1.498322e-01, 4.520475e-01, 9.406562e-01, 8.129403e-01, 9.405932e-01, 2.345687e-01, 5.643002e-01, 1.637551e+00, 1.751413e-01,
1.600000e+00	5.438321e-01, 2.085386e-01, 2.250312e-02, 5.346671e-01, 1.121775e+00, 4.435348e-01, 9.729391e-01, 3.602256e-01, 2.246679e-01, 6.907618e-01, 1.587592e+00, 1.076759e-01, 3.742839e-01, 8.920624e-01, 8.347852e-01, 9.729530e-01, 1.584211e-01, 4.580900e-01, 1.452450e+00, 1.030313e-01,
1.800000e+00	4.130724e-01, 2.047718e-01, 1.379345e-02, 4.546740e-01, 1.028344e+00, 4.174557e-01, 6.873467e-01, 2.699726e-01, 3.076860e-01, 8.278769e-01, 1.366074e+00, 6.685623e-02, 2.652338e-01, 9.356910e-01, 8.030076e-01, 7.228913e-01, 9.108736e-02, 4.486709e-01, 1.378545e+00, 6.574276e-02,
2.000000e+00	2.513337e-01, 2.067209e-01, 9.606102e-03, 4.919555e-01, 1.054525e+00, 5.537169e-01, 8.129084e-01, 2.597184e-01, 3.449003e-01, 8.454230e-01, 1.477654e+00, 4.346253e-02, 1.745152e-01, 1.078711e+00, 9.923943e-01, 6.444622e-01, 5.726059e-02, 4.521244e-01, 1.085656e+00, 5.461467e-02,
0.000000e+00	8.611336e-01, 2.250545e+00, 1.842832e+00, 7.438063e-01, 2.835277e+00, 1.419523e-01, 3.712545e-03, 1.674558e+00, 2.705336e+00, 1.932513e-01, 2.174124e+00, 7.381858e-01, 2.349956e+00, 1.183907e+00, 7.744127e-01, 2.158999e-01, 2.725343e+00, 1.711675e+00, 1.710235e+00, 1.825717e-01,
2.000000e-01	4.047083e-01, 1.448338e+00, 1.156575e+00, 7.009256e-01, 2.443058e+00, 3.268484e-01, 2.417000e-01, 1.125560e+00, 1.601740e+00, 2.850619e-01, 1.259732e+00, 4.836085e-01, 2.338827e+00, 6.937694e-01, 9.371517e-01, 3.643999e-01, 1.966580e+00, 1.146901e+00, 1.723280e+00, 1.762555e-01,
4.000000e-01	2.083412e-01, 1.064594e+00, 5.302491e-01, 6.968905e-01, 2.241666e+00, 4.887486e-01, 5.290186e-01, 9.539385e-01, 1.132539e+00, 5.597922e-01, 1.051739e+00, 2.580077e-01, 1.971088e+00, 6.843313e-01, 9.292071e-01, 5.270089e-01, 1.337258e+00, 8.919124e-01, 1.221883e+00, 1.050078e-01,
6.000000e-01	1.590527e-01, 6.825755e-01, 3.519726e-01, 6.993262e-01, 2.180391e+00, 6.567728e-01, 8.472551e-01, 7.150372e-01, 7.619106e-01, 7.227849e-01, 7.710233e-01, 1.821133e-01, 1.251769e+00, 7.760069e-01, 9.171717e-01, 5.205617e-01, 1.210471e+00, 5.178361e-01, 1.005456e+00, 8.291334e-02,
8.000000e-01	1.167604e-01, 5.138327e-01, 2.540761e-01, 5.943857e-01, 1.608790e+00, 6.332778e-01, 7.198604e-01, 7.462182e-01, 5.573076e-01, 9.438920e-01, 5.951343e-01, 1.012148e-01, 9.848305e-01, 1.006364e+00, 1.169275e+00, 5.772971e-01, 1.135444e+00, 4.372759e-01, 7.825582e-01, 6.543969e-02,
1.000000e+00	1.153816e-01, 4.711433e-01, 1.606501e-01, 5.761109e-01, 1.335717e+00, 7.273737e-01, 8.067062e-01, 7.872824e-01, 4.472860e-01, 9.856061e-01, 7.650749e-01, 8.630967e-02, 7.655574e-01, 8.474474e-01, 8.121727e-01, 5.646279e-01, 8.210869e-01, 2.611052e-01, 6.894315e-01, 3.875248e-02,
1.200000e+00	7.884690e-02, 4.406830e-01, 8.883938e-02, 5.191775e-01, 1.156791e+00, 7.377501e-01, 6.298022e-01, 7.461850e-01, 4.116401e-01, 1.069354e+00, 7.989723e-01, 8.066631e-02, 6.132525e-01, 1.046893e+00, 7.052823e-01, 6.578321e-01, 3.762577e-01, 2.183278e-01, 6.278040e-01, 2.663711e-02,
1.400000e+00	7.641116e-02, 8.725872e-01, 5.938585e-02, 4.436086e-01, 8.724897e-01, 6.969345e-01, 7.490778e-01, 6.528808e-01, 4.483292e-01, 1.188693e+00, 9.217286e-01, 8.756048e-02, 4.093037e-01, 8.883048e-01, 6.669781e-01, 8.700730e-01, 2.408607e-01, 1.475373e-01, 4.728039e-01, 2.159764e-02,
1.600000e+00	5.114376e-02, 8.954840e-01, 3.530758e-02, 3.606891e-01, 6.981983e-01, 7.065776e-01, 6.830309e-01, 4.744135e-01, 3.945334e-01, 1.167579e+00, 1.197193e+00, 8.801874e-02, 2.886152e-01, 9.793014e-01, 5.123530e-01, 6.600621e-01, 1.413243e-01, 1.463392e-01, 4.760697e-01, 1.075329e-02,
1.800000e+00	4.733795e-02, 1.150614e+00, 1.854735e-02, 1.860651e-01, 7.117540e-01, 7.344490e-01, 6.709337e-01, 4.652998e-01, 4.770799e-01, 1.208841e+00, 1.266313e+00, 9.609835e-02, 2.106406e-01, 1.006576e+00, 4.150884e-01, 8.647657e-01, 6.945725e-02, 1.417555e-01, 3.895002e-01, 1.141494e-02,
2.000000e+00	2.687412e-02, 1.099147e+00, 1.234859e-02, 1.462740e-01, 4.398267e-01, 6.263186e-01, 5.254370e-01, 3.082201e-01, 4.612000e-01, 1.077585e+00, 1.185718e+00, 9.523060e-02, 1.454719e-01, 1.131169e+00, 4.194160e-01, 8.071350e-01, 4.560776e-02, 1.654314e-01, 3.500116e-01, 8.250444e-03,
0.000000e+00	3.078841e+00, 2.015860e+00, 1.824747e+00, 1.865839e+00, 6.492334e-01, 2.648391e+00, 2.777421e+00, 9.326683e-01, 1.257823e+00, 1.550468e+00, 1.174411e+00, 2.356196e+00, 1.826081e+00, 8.134935e-01, 4.070807e-01, 2.160048e+00, 2.919138e-01, 1.761124e+00, 1.717471e+00, 4.349944e-01,
2.000000e-01	2.167692e+00, 1.304662e+00, 1.541280e+00, 1.469243e+00, 8.394778e-01, 2.299078e+00, 1.993505e+00, 8.383878e-01, 9.201407e-01, 1.107069e+00, 1.576764e+00, 1.529245e+00, 1.603669e+00, 4.248277e-01, 3.097194e-01, 1.480844e+00, 5.929866e-01, 1.224871e+00, 1.821652e+00, 7.039488e-01,
4.000000e-01	1.504927e+00, 1.025931e+00, 9.419637e-01, 8.427030e-01, 7.681185e-01, 1.572901e+00, 1.714940e+00, 6.300887e-01, 6.303909e-01, 9.672146e-01, 1.221843e+00, 1.255514e+00, 1.681962e+00, 2.963779e-01, 5.020568e-01, 1.393272e+00, 7.180064e-01, 9.246080e-01, 2.031041e+00, 1.013085e+00,
6.000000e-01	1.216740e+00, 6.862313e-01, 4.497645e-01, 5.477158e-01, 9.092556e-01, 1.198888e+00, 1.228295e+00, 3.823957e-01, 3.881948e-01, 8.821358e-01, 1.421004e+00, 8.554368e-01, 1.222571e+00, 4.039065e-01, 7.325506e-01, 1.293245e+00, 7.539988e-01, 8.496412e-01, 2.282784e+00, 8.399530e-01,
8.000000e-01	1.246902e+00, 3.529157e-01, 3.291785e-01, 4.435386e-01, 1.003534e+00, 1.080513e+00, 1.309499e+00, 3.597922e-01, 2.738590e-01, 7.463720e-01, 1.172902e+00, 6.917973e-01, 9.452677e-01, 6.202563e-01, 6.359530e-01, 1.033131e+00, 7.152380e-01, 6.957791e-01, 2.169727e+00, 7.081980e-01,
1.000000e+00	9.362108e-01, 3.572375e-01, 1.783446e-01, 3.647567e-01, 1.048402e+00, 6.456058e-01, 1.323854e+00, 3.422070e-01, 2.140277e-01, 7.413030e-01, 1.312397e+00, 4.721490e-01, 6.146614e-01, 8.265237e-01, 9.132392e-01, 9.788580e-01, 6.294922e-01, 6.188498e-01, 1.865355e+00, 4.812987e-01,
1.200000e+00	8.178450e-01, 2.421786e-01, 1.124488e-01, 5.219981e-01, 1.271169e+00, 4.225959e-01, 1.115236e+00, 2.914827e-01, 2.227829e-01, 9.906272e-01, 1.075775e+00, 3.080841e-01, 5.928129e-01, 8.753405e-01, 9.354045e-01, 8.787755e-01, 4.430945e-01, 6.788776e-01, 2.253802e+00, 3.338315e-01,
1.400000e+00	6.196843e-01, 2.110543e-01, 6.537314e-02, 4.469227e-01, 1.256552e+00, 3.706541e-01, 8.948045e-01, 1.960530e-01, 2.266307e-01, 7.193202e-01, 1.273442e+00, 1.590245e-01, 3.748460e-01, 8.793504e-01, 9.908976e-01, 7.818120e-01, 2.355683e-01, 5.748805e-01, 1.617340e+00, 2.200691e-01,
1.600000e+00	4.605563e-01, 1.538544e-01, 4.274985e-02, 5.344276e-01, 1.176148e+00, 3.553204e-01, 1.011672e+00, 1.839180e-01, 2.802089e-01, 7.427917e-01, 1.474567e+00, 1.117199e-01, 3.538424e-01, 1.031323e+00, 1.167679e+00, 8.573502e-01, 1.228371e-01, 4.486024e-01, 1.197255e+00, 1.561410e-01,
1.800000e+00	3.480243e-01, 2.195621e-01, 2.869208e-02, 5.501396e-01, 9.721920e-01, 4.254578e-01, 6.512770e-01, 1.522276e-01, 3.680140e-01, 8.866206e-01, 1.433655e+00, 6.545897e-02, 2.597862e-01, 8.541361e-01, 1.025104e+00, 6.911161e-01, 7.749887e-02, 4.096976e-01, 1.209479e+00, 1.098681e-01,
2.000000e+00	2.050053e-01, 3.996915e-01, 1.782134e-02, 4.175502e-01, 9.454876e-01, 3.562150e-01, 7.550906e-01, 1.196854e-01, 3.679566e-01, 8.210138e-01, 1.474576e+00, 4.983887e-02, 1.859010e-01, 8.759976e-01, 9.601822e-01, 5.860858e-01, 4.861747e-02, 4.550449e-01, 9.016699e-01, 8.713415e-02,
0.000000e+00	1.651344e+00, 8.257080e-01, 1.491148e+00, 7.080380e-01, 1.006665e+00, 6.868426e-02, 4.574880e-01, 1.290560e+00, 2.535529e+00, 7.557254e-01, 2.781161e+00, 3.343163e-01, 6.351674e-01, 1.083832e+00, 2.240291e-01, 6.623442e-01, 2.809698e+00, 8.211216e-01, 1.098694e+00, 7.079460e-01,
2.000000e-01	1.033376e+00, 1.047925e+00, 1.123920e+00, 4.434285e-01, 9.943619e-01, 2.605271e-01, 6.076907e-01, 1.288139e+00, 2.157705e+00, 6.422902e-01, 2.489540e+00, 1.772751e-01, 5.494416e-01, 9.853585e-01, 6.220123e-01, 9.643520e-01, 1.798994e+00, 6.427537e-01, 7.901109e-01, 4.815435e-01,
4.000000e-01	5.565456e-01, 9.060753e-01, 7.128101e-01, 3.572346e-01, 8.435364e-01, 4.776873e-01, 6.146235e-01, 6.272209e-01, 1.367050e+00, 7.908256e-01, 1.526891e+00, 1.482142e-01, 3.866740e-01, 8.930927e-01, 7.097581e-01, 6.690530e-01, 8.620150e-01, 6.094582e-01, 6.067671e-01, 2.862253e-01,
6.000000e-01	3.516854e-01, 1.230410e+00, 3.936475e-01, 2.229848e-01, 6.386593e-01, 5.223749e-01, 5.741074e-01, 5.456217e-01, 9.942642e-01, 8.992766e-01, 1.495451e+00, 8.532589e-02, 3.017440e-01, 8.392509e-01, 9.067705e-01, 7.446774e-01, 5.225782e-01, 6.282211e-01, 6.798414e-01, 2.189137e-01,
8.000000e-01	1.957332e-01, 1.333271e+00, 2.061574e-01, 1.375021e-01, 5.197393e-01, 5.737146e-01, 6.774902e-01, 4.393934e-01, 6.067837e-01, 1.173634e+00, 1.514026e+00, 5.798560e-02, 2.286836e-01, 9.105836e-01, 9.183023e-01, 7.811055e-01, 3.291103e-01, 3.934082e-01, 5.820536e-01, 2.024827e-01,
1.000000e+00	1.111599e-01, 1.493350e+00, 1.396844e-01, 8.032597e-02, 4.677105e-01, 7.209446e-01, 6.211244e-01, 2.557810e-01, 6.279609e-01, 9.655512e-01, 1.421075e+00, 6.755021e-02, 1.488270e-01, 8.036895e-01, 7.499353e-01, 7.428851e-01, 1.805071e-01, 4.671065e-01, 4.457737e-01, 1.122403e-01,
1.200000e+00	8.060379e-02, 1.492123e+00, 8.347025e-02, 5.509064e-02, 3.661774e-01, 7.317057e-01, 6.323700e-01, 1.756410e-01, 5.271157e-01, 1.173438e+00, 1.404250e+00, 6.328199e-02, 1.198681e-01, 1.122097e+00, 5.635267e-01, 7.299476e-01, 1.042651e-01, 3.709431e-01, 4.662402e-01, 7.400990e-02,
1.400000e+00	5.645245e-02, 1.431025e+00, 5.023804e-02, 3.130218e-02, 3.221474e-01, 7.344651e-01, 5.458646e-01, 1.692449e-01, 5.025502e-01, 1.365232e+00, 1.525404e+00, 7.691189e-02, 8.243455e-02, 1.027281e+00, 4.546435e-01, 8.215226e-01, 5.196922e-02, 3.551720e-01, 3.544828e-01, 5.539497e-02,
1.600000e+00	3.562465e-02, 1.491548e+00, 3.199441e-02, 2.394808e-02, 2.870768e-01, 7.102713e-01, 5.705021e-01, 1.053256e-01, 5.684198e-01, 1.083771e+00, 1.501649e+00, 9.077012e-02, 6.038339e-02, 1.076626e+00, 4.205609e-01, 8.257252e-01, 3.324454e-02, 3.689523e-01, 4.368868e-01, 4.593049e-02,
1.800000e+00	2.901826e-02, 1.433238e+00, 1.696355e-02, 1.238064e-02, 1.586106e-01, 7.260601e-01, 5.658506e-01, 9.658320e-02, 5.756380e-01, 1.232556e+00, 1.613948e+00, 1.037157e-01, 4.211926e-02, 9.808529e-01, 3.077151e-01, 5.849250e-01, 1.729900e-02, 3.330783e-01, 3.238933e-01, 2.507772e-02,
2.000000e+00	1.878794e-02, 1.334650e+00, 1.085085e-02, 8.302327e-03, 1.588732e-01, 8.654568e-01, 4.930983e-01, 8.313896e-02, 4.759657e-01, 1.099304e+00, 1.505147e+00, 1.088125e-01, 3.025547e-02, 1.019359e+00, 3.178984e-01, 7.704973e-01, 9.350186e-03, 2.971077e-01, 3.211207e-01, 2.255360e-02,
0.000000e+00	1.862156e+00, 2.763548e+00, 1.369982e+00, 3.954932e-01, 2.119201e+00, 2.250448e-01, 2.072773e+00, 2.114226e+00, 3.506851e-01, 5.676867e-01, 1.799641e+00, 1.987319e+00, 1.950273e+00, 1.825739e+00, 3.890930e-01, 1.998900e+00, 1.503699e+00, 9.473184e-01, 1.605782e+00, 9.548333e-01,
2.000000e-01	1.802442e+00, 1.732642e+00, 8.977975e-01, 4.644673e-01, 2.112865e+00, 1.625871e-01, 1.238034e+00, 1.361490e+00, 6.019597e-01, 4.099515e-01, 1.628786e+00, 1.272832e+00, 1.888708e+00, 1.585345e+00, 6.930502e-01, 1.310054e+00, 1.515195e+00, 7.704187e-01, 1.528640e+00, 1.034653e+00,
4.000000e-01	9.691636e-01, 1.257095e+00, 5.037035e-01, 5.380571e-01, 2.169173e+00, 1.371546e-01, 6.391497e-01, 1.040493e+00, 6.795413e-01, 4.118732e-01, 1.463148e+00, 7.757166e-01, 1.402768e+00, 1.472054e+00, 8.764287e-01, 8.621802e-01, 1.259452e+00, 7.405216e-01, 1.725894e+00, 9.275057e-01,
6.000000e-01	5.667064e-01, 7.149114e-01, 2.538555e-01, 5.531479e-01, 1.734856e+00, 1.624373e-01, 4.077553e-01, 7.503326e-01, 8.383776e-01, 5.917469e-01, 1.123471e+00, 4.538721e-01, 1.010739e+00, 1.197264e+00, 1.137876e+00, 7.644858e-01, 1.090625e+00, 4.653626e-01, 1.877810e+00, 7.281485e-01,
8.000000e-01	3.178070e-01, 5.741164e-01, 1.957496e-01, 4.819537e-01, 1.903997e+00, 2.375662e-01, 4.057869e-01, 5.921100e-01, 7.230427e-01, 9.031701e-01, 1.102465e+00, 2.111816e-01, 7.708273e-01, 1.114436e+00, 1.023152e+00, 4.324371e-01, 4.710662e-01, 2.979965e-01, 1.380339e+00, 5.640870e-01,
1.000000e+00	1.661985e-01, 6.912835e-01, 1.342142e-01, 5.648158e-01, 1.621534e+00, 3.054775e-01, 3.560490e-01, 4.386611e-01, 7.287456e-01, 9.863067e-01, 1.125347e+00, 1.264165e-01, 5.685463e-01, 1.032003e+00, 8.705681e-01, 4.183506e-01, 3.670440e-01, 2.430299e-01, 1.044017e+00, 2.736479e-01,
1.200000e+00	9.742955e-02, 7.907750e-01, 6.592171e-02, 6.012431e-01, 1.423529e+00, 4.459315e-01, 4.596337e-01, 3.088373e-01, 4.951592e-01, 1.115152e+00, 1.330091e+00, 9.447120e-02, 3.884867e-01, 8.901167e-01, 8.959594e-01, 3.972316e-01, 2.155888e-01, 1.687057e-01, 8.694763e-01, 2.388311e-01,
1.400000e+00	6.273060e-02, 9.406825e-01, 4.143995e-02, 5.776773e-01, 1.097491e+00, 5.319183e-01, 4.412944e-01, 2.970845e-01, 5.315837e-01, 8.714309e-01, 1.351528e+00, 6.292078e-02, 2.899388e-01, 1.033194e+00, 8.010249e-01, 5.190805e-01, 1.078982e-01, 1.560506e-01, 6.491888e-01, 1.544747e-01,
1.600000e+00	3.459461e-02, 9.575198e-01, 2.875441e-02, 4.512150e-01, 9.086523e-01, 6.758592e-01, 4.726162e-01, 2.029933e-01, 5.603545e-01, 1.085492e+00, 1.595444e+00, 5.093064e-02, 1.965039e-01, 1.099047e+00, 5.719753e-01, 5.681229e-01, 6.587839e-02, 1.268974e-01, 4.674809e-01, 1.062380e-01,
1.800000e+00	2.556813e-02, 1.272578e+00, 1.846788e-02, 3.187920e-01, 7.317248e-01, 7.300012e-01, 5.155063e-01, 1.442369e-01, 4.982038e-01, 1.230714e+00, 1.466745e+00, 4.951426e-02, 1.537674e-01, 1.057175e+00, 4.030728e-01, 6.507390e-01, 3.373304e-02, 1.299783e-01, 5.242113e-01, 7.697320e-02,
2.000000e+00	1.480351e-02, 1.055101e+00, 1.029818e-02, 2.092798e-01, 6.698410e-01, 7.592173e-01, 5.092348e-01, 1.154634e-01, 5.256808e-01, 1.268077e+00, 1.588379e+00, 6.295426e-02, 9.963320e-02, 1.039578e+00, 3.901904e-01, 5.373011e-01, 2.268594e-02, 1.370270e-01, 4.535645e-01, 5.482262e-02,
0.000000e+00	2.858530e-01, 5.124373e-01, 2.597882e+00, 5.055212e-01, 9.597488e-01, 2.596562e+00, 1.185181e+00, 2.854765e+00, 1.387043e+00, 2.171061e+00, 3.104603e+00, 1.442083e+00, 1.560479e+00, 1.013290e+00, 1.129372e+00, 4.137987e-01, 1.645073e+00, 2.034720e+00, 1.819778e+00, 1.392332e+00,
2.000000e-01	4.427193e-01, 8.664144e-01, 1.185977e+00, 5.455043e-01, 1.019203e+00, 2.089508e+00, 1.022471e+00, 1.353029e+00, 1.201467e+00, 2.210536e+00, 1.919298e+00, 1.211120e+00, 1.513433e+00, 7.506825e-01, 9.177520e-01, 4.511121e-01, 1.321195e+00, 1.292230e+00, 1.409774e+00, 1.432407e+00,
4.000000e-01	4.490306e-01, 9.006537e-01, 5.970948e-01, 5.265239e-01, 8.430529e-01, 1.503347e+00, 9.989921e-01, 1.156997e+00, 7.257020e-01, 1.502530e+00, 1.728820e+00, 9.176032e-01, 1.583813e+00, 5.809966e-01, 4.241013e-01, 5.583883e-01, 1.074035e+00, 1.137539e+00, 1.290312e+00, 1.339146e+00,
6.000000e-01	3.992980e-01, 1.155234e+00, 4.663497e-01, 4.422193e-01, 1.058807e+00, 1.331224e+00, 9.390223e-01, 8.559085e-01, 4.701266e-01, 1.960504e+00, 1.372695e+00, 6.633967e-01, 1.600835e+00, 5.935090e-01, 3.725585e-01, 7.317684e-01, 9.547806e-01, 9.687303e-01, 1.003426e+00, 9.964883e-01,
8.000000e-01	4.516833e-01, 1.210035e+00, 2.593605e-01, 3.563387e-01, 8.272804e-01, 8.952285e-01, 1.107839e+00, 5.821735e-01, 3.208041e-01, 1.426996e+00, 1.312104e+00, 6.113967e-01, 9.495521e-01, 7.116341e-01, 2.256581e-01, 8.446740e-01, 4.919790e-01, 7.443685e-01, 9.058113e-01, 7.357525e-01,
1.000000e+00	5.085864e-01, 1.511584e+00, 1.949309e-01, 2.849165e-01, 7.365233e-01, 6.950759e-01, 8.596341e-01, 4.008302e-01, 2.491227e-01, 1.197412e+00, 1.472327e+00, 3.786914e-01, 9.373877e-01, 6.475770e-01, 1.663401e-01, 8.821690e-01, 3.376363e-01, 5.173894e-01, 5.067164e-01, 4.794615e-01,
1.200000e+00	4.225391e-01, 1.193110e+00, 9.796156e-02, 1.585261e-01, 6.787688e-01, 4.806013e-01, 7.243981e-01, 3.118408e-01, 2.115239e-01, 1.148240e+00, 1.345225e+00, 2.684947e-01, 5.144631e-01, 8.828368e-01, 2.268776e-01, 7.545247e-01, 2.005620e-01, 5.649797e-01, 5.723483e-01, 4.050987e-01,
1.400000e+00	3.593948e-01, 1.549291e+00, 6.580523e-02, 9.759404e-02, 5.013222e-01, 3.822004e-01, 7.947208e-01, 2.786912e-01, 3.186070e-01, 1.043170e+00, 1.529715e+00, 1.114957e-01, 4.256788e-01, 9.457460e-01, 3.645311e-01, 7.817915e-01, 9.852822e-02, 5.307728e-01, 5.246985e-01, 2.469372e-01,
1.600000e+00	2.883572e-01, 1.669193e+00, 3.297010e-02, 6.715791e-02, 4.838268e-01, 4.052288e-01, 1.009644e+00, 1.968513e-01, 2.985754e-01, 7.846304e-01, 1.554514e+00, 8.854489e-02, 3.175458e-01, 1.148626e+00, 5.797042e-01, 7.637955e-01, 5.322949e-02, 5.678126e-01, 5.652798e-01, 1.373536e-01,
1.800000e+00	1.843343e-01, 1.306796e+00, 1.866512e-02, 4.130892e-02, 3.808837e-01, 3.988239e-01, 7.759935e-01, 1.563474e-01, 2.987260e-01, 1.026900e+00, 1.431773e+00, 4.978762e-02, 2.422537e-01, 8.238515e-01, 6.167654e-01, 7.687762e-01, 2.673681e-02, 4.878537e-01, 4.633011e-01, 1.294635e-01,
2.000000e+00	1.172589e-01, 1.256670e+00, 1.179271e-02, 2.887113e-02, 2.527676e-01, 4.167478e-01, 8.394647e-01, 1.270065e-01, 3.347056e-01, 9.959688e-01, 1.184310e+00, 3.859244e-02, 1.519573e-01, 1.059924e+00, 7.974104e-01, 8.044530e-01, 1.594248e-02, 4.770317e-01, 3.625700e-01, 8.987007e-02,
0.000000e+00	2.849934e+00, 1.320151e+00, 1.821327e+00, 1.433672e+00, 2.608281e+00, 1.320495e+00, 1.043955e+00, 2.293500e-01, 1.691986e+00, 1.872073e+00, 4.006825e-01, 5.141600e-01, 2.213357e+00, 9.493257e-01, 3.653444e-01, 1.377628e+00, 2.960292e-01, 8.372089e-01, 6.394028e-01, 1.876415e+00,
2.000000e-01	1.723125e+00, 7.365193e-01, 1.189782e+00, 9.803852e-01, 2.138875e+00, 1.204683e+00, 8.947805e-01, 3.104931e-01, 1.293504e+00, 1.646292e+00, 6.864824e-01, 5.486058e-01, 1.692442e+00, 8.423443e-01, 2.192099e-01, 1.434128e+00, 6.468213e-01, 6.330694e-01, 1.201960e+00, 1.474494e+00,
4.000000e-01	9.142413e-01, 5.114644e-01, 7.151236e-01, 8.115607e-01, 1.962156e+00, 8.040222e-01, 7.769649e-01, 5.548618e-01, 8.440270e-01, 1.385731e+00, 8.745924e-01, 4.985866e-01, 1.192204e+00, 9.017292e-01, 1.430634e-01, 1.153882e+00, 7.341858e-01, 3.289674e-01, 1.351451e+00, 9.591389e-01,
6.000000e-01	5.884887e-01, 4.333845e-01, 4.730594e-01, 6.797354e-01, 2.137388e+00, 7.379613e-01, 8.807474e-01, 5.143899e-01, 7.429347e-01, 1.163104e+00, 7.967247e-01, 2.990175e-01, 9.579939e-01, 1.122565e+00, 1.286083e-01, 9.231917e-01, 9.780027e-01, 2.519092e-01, 1.376721e+00, 7.322054e-01,
8.000000e-01	4.465740e-01, 3.523923e-01, 2.724722e-01, 7.057821e-01, 1.613439e+00, 6.763162e-01, 6.069891e-01, 6.236376e-01, 6.018524e-01, 1.090415e+00, 8.458575e-01, 1.786305e-01, 7.488022e-01, 9.427634e-01, 1.369029e-01, 8.379817e-01, 9.776056e-01, 1.761491e-01, 1.378358e+00, 5.760814e-01,
1.000000e+00	2.704430e-01, 2.521871e-01, 1.840820e-01, 7.263254e-01, 1.388315e+00, 5.094181e-01, 6.033295e-01, 5.022443e-01, 5.358341e-01, 1.114563e+00, 8.937469e-01, 1.007510e-01, 5.165114e-01, 1.081361e+00, 1.411622e-01, 8.714830e-01, 7.452373e-01, 1.480738e-01, 1.200588e+00, 3.862580e-01,
1.200000e+00	1.686688e-01, 3.322145e-01, 1.166033e-01, 7.145497e-01, 1.791722e+00, 5.203420e-01, 5.817819e-01, 5.638552e-01, 5.436114e-01, 1.101648e+00, 1.223143e+00, 8.723323e-02, 3.088512e-01, 1.180813e+00, 1.650511e-01, 7.835590e-01, 5.752399e-01, 1.123487e-01, 1.194197e+00, 2.341929e-01,
1.400000e+00	9.338149e-02, 5.535453e-01, 6.415619e-02, 5.929730e-01, 1.571424e+00, 5.388361e-01, 6.224614e-01, 4.438230e-01, 5.065213e-01, 1.257619e+00, 1.110307e+00, 6.754304e-02, 2.531019e-01, 9.489821e-01, 1.892161e-01, 7.892188e-01, 2.983754e-01, 1.067229e-01, 9.609894e-01, 2.339831e-01,
1.600000e+00	5.603557e-02, 7.641323e-01, 3.494914e-02, 5.479728e-01, 1.285437e+00, 6.327158e-01, 4.960819e-01, 3.488630e-01, 5.705422e-01, 1.179815e+00, 1.367695e+00, 5.585623e-02, 1.811535e-01, 9.791249e-01, 1.978418e-01, 7.680964e-01, 1.411637e-01, 9.653935e-02, 8.419406e-01, 1.210919e-01,
1.800000e+00	3.429531e-02, 1.072392e+00, 3.130013e-02, 4.686917e-01, 9.582424e-01, 6.035087e-01, 5.036432e-01, 3.159875e-01, 4.605262e-01, 1.207846e+00, 1.367778e+00, 5.096084e-02, 1.383550e-01, 8.816201e-01, 2.474955e-01, 8.228080e-01, 1.031654e-01, 9.994133e-02, 9.349577e-01, 9.114057e-02,
2.000000e+00	2.653501e-02, 1.067123e+00, 2.185943e-02, 4.104755e-01, 9.540366e-01, 7.566813e-01, 6.344301e-01, 2.107524e-01, 4.665576e-01, 1.330071e+00, 1.411921e+00, 7.636970e-02, 9.288706e-02, 1.081276e+00, 2.112276e-01, 7.948433e-01, 4.617026e-02, 1.327039e-01, 8.313747e-01, 7.098638e-02,
0.000000e+00	2.207964e+00, 2.700103e+00, 2.291280e+00, 2.545454e+00, 1.665641e-01, 2.662316e+00, 5.701120e-01, 1.243966e+00, 1.817785e-01, 6.871648e-01, 1.799947e+00, 4.856146e-01, 2.776796e+00, 2.204934e+00, 1.972480e+00, 1.607170e-01, 1.294187e-01, 2.947201e+00, 9.621648e-02, 5.967105e-01,
2.000000e-01	1.327280e+00, 2.646466e+00, 1.583191e+00, 1.347757e+00, 1.437913e-01, 1.892844e+00, 4.501976e-01, 8.491148e-01, 3.848198e-01, 1.024670e+00, 1.870884e+00, 5.322978e-01, 2.880137e+00, 1.069994e+00, 1.422187e+00, 9.388425e-02, 4.404938e-01, 1.903884e+00, 9.877879e-02, 4.739763e-01,
4.000000e-01	1.058819e+00, 1.967083e+00, 1.140957e+00, 8.936957e-01, 1.031006e-01, 1.747904e+00, 5.536110e-01, 6.233121e-01, 3.736501e-01, 1.073614e+00, 1.864866e+00, 5.534451e-01, 2.664825e+00, 6.962831e-01, 1.173060e+00, 1.785751e-01, 4.314583e-01, 1.420890e+00, 6.051476e-02, 3.150902e-01,
6.000000e-01	5.367952e-01, 1.728481e+00, 6.516481e-01, 4.663575e-01, 1.069709e-01, 1.254897e+00, 8.348057e-01, 3.751899e-01, 2.550453e-01, 1.255276e+00, 1.653911e+00, 5.878790e-01, 2.396996e+00, 4.866376e-01, 9.088658e-01, 4.504672e-01, 2.243834e-01, 1.042414e+00, 5.827190e-02, 2.378894e-01,
8.000000e-01	3.447216e-01, 1.940425e+00, 4.125560e-01, 3.362537e-01, 8.280479e-02, 1.014762e+00, 8.528288e-01, 3.424989e-01, 1.972806e-01, 1.110271e+00, 1.670870e+00, 5.713218e-01, 1.673831e+00, 5.236268e-01, 7.843899e-01, 5.128778e-01, 1.230079e-01, 8.601766e-01, 4.599224e-02, 1.838521e-01,
1.000000e+00	3.439757e-01, 1.771633e+00, 2.437466e-01, 1.701549e-01, 6.695358e-02, 7.358334e-01, 8.353402e-01, 2.728042e-01, 1.477377e-01, 1.076546e+00, 1.553923e+00, 4.042898e-01, 9.861185e-01, 7.719831e-01, 7.103537e-01, 5.177068e-01, 7.283389e-02, 7.040768e-01, 5.824113e-02, 1.104819e-01,
1.200000e+00	2.991459e-01, 1.704435e+00, 1.565918e-01, 1.239724e-01, 5.712700e-02, 6.126406e-01, 9.270052e-01, 1.999122e-01, 1.698727e-01, 9.323000e-01, 1.543226e+00, 2.729165e-01, 9.800008e-01, 8.304644e-01, 8.112903e-01, 6.831135e-01, 3.768372e-02, 6.676121e-01, 5.847793e-02, 1.160480e-01,
1.400000e+00	3.123213e-01, 1.603988e+00, 8.975787e-02, 6.759593e-02, 4.076724e-02, 5.246392e-01, 9.112260e-01, 1.375244e-01, 2.262784e-01, 8.929202e-01, 1.605967e+00, 1.735205e-01, 5.673459e-01, 7.254883e-01, 8.734537e-01, 6.715316e-01, 2.298554e-02, 5.752886e-01, 9.266990e-02, 6.203339e-02,
1.600000e+00	2.219199e-01, 1.445307e+00, 5.365666e-02, 3.599607e-02, 3.024203e-02, 4.301295e-01, 9.124127e-01, 1.191100e-01, 2.682571e-01, 7.144330e-01, 1.577734e+00, 1.021038e-01, 4.645774e-01, 9.441897e-01, 7.958339e-01, 6.946307e-01, 1.150237e-02, 5.914474e-01, 1.144640e-01, 5.273156e-02,
1.800000e+00	1.852116e-01, 1.853199e+00, 3.196885e-02, 2.169166e-02, 3.434880e-02, 5.449131e-01, 8.179319e-01, 7.288423e-02, 3.437928e-01, 8.558005e-01, 1.370740e+00, 8.076196e-02, 3.664835e-01, 9.691390e-01, 7.398316e-01, 7.741460e-01, 6.052994e-03, 4.223535e-01, 1.154426e-01, 2.924256e-02,
2.000000e+00	1.544165e-01, 1.775291e+00, 1.840956e-02, 1.298391e-02, 2.581626e-02, 5.571235e-01, 8.276759e-01, 7.098491e-02, 3.719273e-01, 8.844717e-01, 1.616724e+00, 5.087514e-02, 2.425507e-01, 8.787150e-01, 9.657623e-01, 6.017419e-01, 3.953483e-03, 4.340606e-01, 1.243333e-01, 1.903984e-02,
0.000000e+00	2.623023e+00, 1.361075e+00, 9.393515e-01, 9.432015e-01, 1.608743e+00, 1.998032e+00, 9.648740e-01, 2.517405e+00, 1.875740e+00, 3.691514e-01, 2.511392e+00, 7.683595e-01, 7.312671e-02, 2.488284e+00, 2.298393e+00, 2.221568e+00, 1.453235e+00, 8.477350e-01, 2.782698e-01, 1.550803e+00,
2.000000e-01	1.247440e+00, 1.040572e+00, 5.701610e-01, 7.645422e-01, 1.326861e+00, 1.793707e+00, 5.660314e-01, 1.958206e+00, 1.490750e+00, 6.448075e-01, 2.156897e+00, 7.610686e-01, 8.338268e-02, 1.620445e+00, 1.701808e+00, 1.582588e+00, 1.275558e+00, 6.351216e-01, 8.137847e-01, 1.364745e+00,
4.000000e-01	9.428463e-01, 9.851546e-01, 3.934139e-01, 6.986281e-01, 1.286482e+00, 1.464042e+00, 3.249130e-01, 1.344035e+00, 1.188617e+00, 9.924063e-01, 1.453315e+00, 5.624132e-01, 5.886074e-02, 1.351048e+00, 1.686152e+00, 9.371021e-01, 1.117256e+00, 5.705782e-01, 9.808714e-01, 8.585873e-01,
6.000000e-01	5.386927e-01, 1.136062e+00, 2.198800e-01, 7.239485e-01, 1.060886e+00, 1.134055e+00, 2.255995e-01, 1.091750e+00, 1.188323e+00, 1.151928e+00, 1.371677e+00, 6.558978e-01, 5.297272e-02, 1.257031e+00, 1.338975e+00, 7.791332e-01, 9.826261e-01, 3.381199e-01, 1.063643e+00, 5.572334e-01,
8.000000e-01	2.624880e-01, 1.148876e+00, 1.406557e-01, 5.454449e-01, 1.015979e+00, 1.349401e+00, 1.962667e-01, 6.455769e-01, 8.860858e-01, 1.087722e+00, 1.317990e+00, 6.861612e-01, 4.225445e-02, 1.106403e+00, 7.535935e-01, 5.477020e-01, 7.243002e-01, 2.622764e-01, 8.186000e-01, 4.898078e-01,
1.000000e+00	1.763469e-01, 1.369723e+00, 1.091573e-01, 5.238494e-01, 8.786897e-01, 1.237500e+00, 2.332111e-01, 5.748142e-01, 8.245679e-01, 1.291207e+00, 1.170361e+00, 5.805594e-01, 3.151198e-02, 1.038960e+00, 5.242269e-01, 5.797392e-01, 4.060101e-01, 1.873386e-01, 6.493910e-01, 3.037643e-01,
1.200000e+00	7.532713e-02, 1.579995e+00, 5.331546e-02, 2.766059e-01, 6.773402e-01, 9.752810e-01, 3.316575e-01, 4.309108e-01, 6.483994e-01, 1.260587e+00, 1.194832e+00, 6.046693e-01, 2.157702e-02, 1.085311e+00, 4.622118e-01, 5.939620e-01, 2.621468e-01, 1.289940e-01, 5.918143e-01, 2.556540e-01,
1.400000e+00	5.708758e-02, 1.336652e+00, 3.099216e-02, 1.564449e-01, 5.597019e-01, 9.833361e-01, 3.728168e-01, 3.594143e-01, 6.336151e-01, 1.380397e+00, 1.468130e+00, 4.652696e-01, 1.150044e-02, 1.169015e+00, 2.816336e-01, 8.009205e-01, 1.517741e-01, 1.082105e-01, 3.643276e-01, 1.859203e-01,
1.600000e+00	3.198589e-02, 1.633901e+00, 2.005239e-02, 1.008977e-01, 4.660993e-01, 8.724540e-01, 4.253388e-01, 2.526366e-01, 6.453325e-01, 1.091545e+00, 1.696938e+00, 3.814447e-01, 9.113526e-03, 8.798255e-01, 3.116499e-01, 7.769317e-01, 7.467297e-02, 1.075076e-01, 3.779988e-01, 1.402312e-01,
1.800000e+00	2.134471e-02, 1.335637e+00, 1.250373e-02, 5.811566e-02, 3.501930e-01, 9.718702e-01, 4.316575e-01, 1.936278e-01, 5.736804e-01, 1.162840e+00, 1.756314e+00, 3.445186e-01, 7.602447e-03, 1.017370e+00, 2.949249e-01, 8.162829e-01, 4.621446e-02, 1.081233e-01, 3.495427e-01, 1.084425e-01,
2.000000e+00	1.634639e-02, 1.417309e+00, 6.854570e-03, 4.173616e-02, 3.181564e-01, 8.488357e-01, 4.322234e-01, 1.571390e-01, 6.201030e-01, 1.283773e+00, 1.340020e+00, 2.724469e-01, 6.733616e-03, 8.888370e-01, 2.457401e-01, 7.640877e-01, 2.682629e-02, 1.116239e-01, 3.525199e-01, 6.778721e-02,
0.000000e+00	1.892033e+00, 1.029870e+00, 3.298113e+00, 2.799611e-01, 3.353064e-01, 9.538074e-01, 1.544349e+00, 2.738439e+00, 1.265186e+00, 7.750953e-01, 2.408077e+00, 1.756575e-02, 1.929773e+00, 7.259527e-01, 1.839436e+00, 1.795375e+00, 2.948440e+00, 2.870607e+00, 1.564620e+00, 8.988283e-01,
2.000000e-01	1.799104e+00, 1.210580e+00, 1.972190e+00, 1.594053e-01, 6.092902e-01, 8.848141e-01, 1.464529e+00, 2.121452e+00, 5.238965e-01, 8.798762e-01, 2.299536e+00, 1.457116e-01, 1.823267e+00, 3.557811e-01, 1.348142e+00, 1.168329e+00, 1.849305e+00, 2.298550e+00, 1.544978e+00, 7.462297e-01,
4.000000e-01	1.371715e+00, 9.789636e-01, 9.597750e-01, 9.579803e-02, 6.736648e-01, 7.586192e-01, 1.330023e+00, 1.262045e+00, 5.378843e-01, 1.031484e+00, 1.393611e+00, 1.426507e-01, 1.594250e+00, 2.134599e-01, 1.070074e+00, 1.228993e+00, 9.558309e-01, 1.529658e+00, 1.834380e+00, 4.550075e-01,
6.000000e-01	9.588098e-01, 9.588846e-01, 6.028853e-01, 9.089335e-02, 9.368498e-01, 5.822814e-01, 1.357551e+00, 1.055315e+00, 3.215274e-01, 7.226642e-01, 1.633902e+00, 1.020850e-01, 1.704429e+00, 1.957182e-01, 1.208673e+00, 8.268321e-01, 5.047192e-01, 1.309813e+00, 1.622879e+00, 3.401325e-01,
8.000000e-01	9.852733e-01, 7.084033e-01, 3.361892e-01, 1.319621e-01, 1.035337e+00, 4.896194e-01, 1.221781e+00, 7.356360e-01, 1.876267e-01, 7.914674e-01, 1.596635e+00, 7.235823e-02, 1.385435e+00, 2.871393e-01, 1.104522e+00, 9.918643e-01, 3.573259e-01, 8.941215e-01, 1.397531e+00, 2.086021e-01,
1.000000e+00	7.328190e-01, 4.607858e-01, 2.291657e-01, 2.197229e-01, 8.776753e-01, 3.540812e-01, 1.233069e+00, 5.628850e-01, 1.105473e-01, 5.954899e-01, 1.318271e+00, 5.096521e-02, 9.390640e-01, 5.035806e-01, 1.185707e+00, 7.484352e-01, 1.676799e-01, 8.733803e-01, 1.466570e+00, 1.722737e-01,
1.200000e+00	6.891748e-01, 3.302264e-01, 1.184122e-01, 2.351595e-01, 1.153925e+00, 3.302237e-01, 1.132754e+00, 4.098712e-01, 1.389014e-01, 6.720953e-01, 1.551361e+00, 3.394438e-02, 1.035786e+00, 6.538172e-01, 1.122210e+00, 7.589752e-01, 1.249979e-01, 6.898744e-01, 1.131929e+00, 1.033145e-01,
1.400000e+00	7.164026e-01, 2.445155e-01, 7.350685e-02, 2.930584e-01, 1.050245e+00, 2.973814e-01, 1.007306e+00, 3.216449e-01, 1.142691e-01, 6.087437e-01, 1.489023e+00, 2.015272e-02, 6.020705e-01, 8.731281e-01, 8.651237e-01, 8.220289e-01, 5.831866e-02, 6.640229e-01, 1.295320e+00, 7.884495e-02,
1.600000e+00	5.338790e-01, 2.138844e-01, 4.349500e-02, 3.346329e-01, 1.072547e+00, 2.572179e-01, 8.914530e-01, 1.832925e-01, 1.525571e-01, 6.081004e-01, 1.623150e+00, 1.576820e-02, 4.699362e-01, 8.442932e-01, 1.207871e+00, 7.137419e-01, 3.574363e-02, 5.939011e-01, 1.006756e+00, 6.009339e-02,
1.800000e+00	4.873452e-01, 2.524200e-01, 2.936436e-02, 2.938972e-01, 8.482721e-01, 3.271734e-01, 8.789595e-01, 1.594875e-01, 2.168740e-01, 6.672499e-01, 1.440342e+00, 1.020216e-02, 3.043408e-01, 6.898063e-01, 1.340716e+00, 5.933721e-01, 2.564253e-02, 5.504520e-01, 9.149772e-01, 4.334574e-02,
2.000000e+00	3.185704e-01, 4.990613e-01, 1.483567e-02, 1.958313e-01, 9.836987e-01, 3.421957e-01, 8.055990e-01, 1.339061e-01, 3.389174e-01, 7.636581e-01, 1.534504e+00, 8.603117e-03, 2.899108e-01, 9.738068e-01, 1.226980e+00, 5.542475e-01, 1.277980e-02, 5.249821e-01, 6.446886e-01, 3.071591e-02,
0.000000e+00	2.128456e-01, 2.488611e+00, 2.310683e+00, 1.036332e+00, 8.438530e-01, 8.099925e-01, 2.352072e+00, 6.064173e-01, 1.726167e+00, 1.761641e+00, 2.057944e+00, 1.368358e+00, 2.558397e+00, 6.334365e-01, 1.460442e+00, 4.750963e-01, 7.897655e-01, 1.324588e+00, 2.845127e+00, 2.494808e+00,
2.000000e-01	4.728457e-01, 1.669539e+00, 1.550015e+00, 8.536827e-01, 9.126942e-01, 5.065938e-01, 2.291688e+00, 6.067684e-01, 9.090809e-01, 1.378381e+00, 1.529296e+00, 8.231509e-01, 2.092975e+00, 4.854804e-01, 8.671954e-01, 4.658539e-01, 4.963719e-01, 1.153099e+00, 2.306152e+00, 2.083671e+00,
4.000000e-01	6.226631e-01, 1.016493e+00, 9.222349e-01, 6.172484e-01, 9.171749e-01, 5.289543e-01, 1.412223e+00, 4.212503e-01, 6.317756e-01, 1.851463e+00, 1.533036e+00, 4.453219e-01, 2.010680e+00, 5.288122e-01, 5.584352e-01, 4.537251e-01, 3.245109e-01, 7.773335e-01, 1.993597e+00, 1.615759e+00,
6.000000e-01	8.801008e-01, 8.921252e-01, 5.644981e-01, 5.266714e-01, 1.077823e+00, 3.992237e-01, 1.147245e+00, 3.352833e-01, 3.292120e-01, 1.400612e+00, 1.357105e+00, 3.072520e-01, 1.379518e+00, 6.383811e-01, 4.061054e-01, 6.923141e-01, 2.120725e-01, 7.447920e-01, 1.657987e+00, 9.841516e-01,
8.000000e-01	6.469126e-01, 6.664205e-01, 2.311256e-01, 4.967552e-01, 1.274892e+00, 3.066453e-01, 1.154974e+00, 1.808871e-01, 3.157049e-01, 1.326499e+00, 1.282037e+00, 1.993559e-01, 1.115620e+00, 7.514846e-01, 3.011710e-01, 6.311035e-01, 9.756986e-02, 6.493553e-01, 1.237542e+00, 6.953613e-01,
1.000000e+00	6.765806e-01, 5.331814e-01, 1.537645e-01, 4.951573e-01, 1.156908e+00, 2.283042e-01, 1.001110e+00, 1.536609e-01, 2.461274e-01, 1.048631e+00, 1.552520e+00, 1.085564e-01, 8.503005e-01, 9.331576e-01, 3.825633e-01, 8.954837e-01, 5.983692e-02, 4.908296e-01, 1.128482e+00, 5.550560e-01,
1.200000e+00	6.114219e-01, 5.294352e-01, 1.069071e-01, 3.583247e-01, 1.003871e+00, 1.713932e-01, 1.187922e+00, 1.326787e-01, 3.010720e-01, 7.743525e-01, 1.640935e+00, 5.180094e-02, 5.481050e-01, 8.262937e-01, 5.004554e-01, 8.416969e-01, 3.213001e-02, 5.215860e-01, 9.467134e-01, 3.714136e-01,
1.400000e+00	4.175899e-01, 5.752294e-01, 7.201699e-02, 3.226560e-01, 8.273420e-01, 1.694291e-01, 1.044832e+00, 9.890758e-02, 3.382435e-01, 7.215507e-01, 1.678476e+00, 3.947417e-02, 4.287393e-01, 7.702993e-01, 7.351679e-01, 8.033687e-01, 1.966910e-02, 5.526007e-01, 8.196459e-01, 2.720926e-01,
1.600000e+00	3.627275e-01, 8.650690e-01, 4.357102e-02, 2.726276e-01, 7.826312e-01, 2.355608e-01, 8.163723e-01, 7.521181e-02, 3.317122e-01, 6.612883e-01, 1.494121e+00, 2.224220e-02, 3.219592e-01, 1.030757e+00, 8.815446e-01, 8.913686e-01, 1.124972e-02, 5.219063e-01, 6.349479e-01, 1.721872e-01,
1.800000e+00	2.132490e-01, 9.390366e-01, 2.282076e-02, 1.801494e-01, 6.431987e-01, 3.085535e-01, 7.662339e-01, 5.361269e-02, 3.434547e-01, 8.444636e-01, 1.380240e+00, 1.364851e-02, 2.276277e-01, 8.997590e-01, 9.122148e-01, 8.124436e-01, 5.642545e-03, 4.078598e-01, 5.520878e-01, 1.423079e-01,
2.000000e+00	1.399033e-01, 1.308329e+00, 1.382484e-02, 1.107297e-01, 4.728651e-01, 3.520823e-01, 6.605601e-01, 4.590246e-02, 3.777355e-01, 9.050888e-01, 1.614910e+00, 1.144327e-02, 1.411428e-01, 8.318513e-01, 9.509343e-01, 5.915070e-01, 3.755752e-03, 4.535492e-01, 5.301308e-01, 9.231448e-02,
0.000000e+00	3.149419e+00, 1.745823e+00, 1.769743e+00, 2.422711e+00, 1.710431e+00, 2.349594e+00, 2.130288e+00, 1.260270e-01, 1.484654e+00, 2.257114e+00, 2.026838e+00, 1.748988e+00, 3.040757e-02, 5.170059e-01, 1.087193e+00, 7.526121e-01, 6.462401e-01, 5.058908e-01, 2.133497e+00, 2.262902e+00,
2.000000e-01	2.003838e+00, 1.210722e+00, 1.083135e+00, 1.818800e+00, 1.673930e+00, 1.706974e+00, 2.106302e+00, 1.208902e-01, 9.104285e-01, 2.201964e+00, 1.473508e+00, 1.283555e+00, 2.918722e-02, 6.808391e-01, 7.866190e-01, 9.167389e-01, 9.633327e-01, 5.868159e-01, 1.574493e+00, 2.263871e+00,
4.000000e-01	1.657461e+00, 7.793602e-01, 7.940471e-01, 1.146725e+00, 1.498585e+00, 1.355281e+00, 1.363930e+00, 1.015383e-01, 5.936026e-01, 1.582721e+00, 1.440776e+00, 9.198030e-01, 3.163022e-02, 7.209080e-01, 5.800020e-01, 7.151054e-01, 8.691089e-01, 6.235062e-01, 1.323832e+00, 1.495186e+00,
6.000000e-01	1.228778e+00, 5.390572e-01, 5.488730e-01, 1.050017e+00, 1.378837e+00, 7.510776e-01, 1.154408e+00, 9.094913e-02, 4.522976e-01, 1.062514e+00, 1.389767e+00, 5.829226e-01, 2.186542e-02, 7.742100e-01, 3.276623e-01, 8.812649e-01, 9.206474e-01, 5.211210e-01, 1.537988e+00, 1.319381e+00,
8.000000e-01	9.502760e-01, 4.201340e-01, 4.303173e-01, 6.691584e-01, 1.521145e+00, 6.863377e-01, 1.124382e+00, 1.014448e-01, 4.300359e-01, 1.287588e+00, 1.195259e+00, 3.830569e-01, 1.772022e-02, 8.805752e-01, 2.543756e-01, 8.222337e-01, 8.630105e-01, 5.744569e-01, 1.169333e+00, 8.932302e-01,
1.000000e+00	6.231379e-01, 3.695828e-01, 2.499569e-01, 6.894203e-01, 1.225870e+00, 4.988871e-01, 9.760497e-01, 1.232809e-01, 4.355118e-01, 1.146702e+00, 9.387250e-01, 2.903219e-01, 2.022659e-02, 1.009837e+00, 2.563834e-01, 7.111311e-01, 7.009570e-01, 4.480463e-01, 1.129211e+00, 7.178785e-01,
1.200000e+00	4.185288e-01, 4.713219e-01, 1.337361e-01, 7.759353e-01, 1.123705e+00, 4.450375e-01, 8.078520e-01, 1.531347e-01, 2.828631e-01, 9.534143e-01, 1.242021e+00, 1.521646e-01, 1.852042e-02, 1.111512e+00, 3.061886e-01, 9.066943e-01, 3.875199e-01, 3.603211e-01, 7.383207e-01, 5.048579e-01,
1.400000e+00	2.386053e-01, 6.944366e-01, 1.091286e-01, 4.973828e-01, 1.049114e+00, 3.570727e-01, 7.104163e-01, 1.456176e-01, 4.244429e-01, 1.024681e+00, 1.555718e+00, 1.090780e-01, 9.874654e-03, 9.511288e-01, 3.660968e-01, 8.748265e-01, 2.229539e-01, 3.723688e-01, 9.413799e-01, 2.899788e-01,
1.600000e+00	1.640644e-01, 1.212279e+00, 5.660320e-02, 3.838473e-01, 6.166413e-01, 4.024932e-01, 7.438329e-01, 1.267723e-01, 5.390072e-01, 1.067632e+00, 1.269903e+00, 7.196435e-02, 8.889889e-03, 9.768056e-01, 4.678440e-01, 7.312550e-01, 1.316884e-01, 2.658377e-01, 6.764155e-01, 2.222230e-01,
1.800000e+00	1.016089e-01, 1.158845e+00, 3.970263e-02, 2.998095e-01, 8.273792e-01, 4.948042e-01, 6.050480e-01, 1.057957e-01, 4.062203e-01, 1.294600e+00, 1.243326e+00, 4.144589e-02, 7.054848e-03, 8.728343e-01, 4.615653e-01, 7.708996e-01, 6.022148e-02, 2.799214e-01, 7.172211e-01, 1.444216e-01,
2.000000e+00	5.645428e-02, 1.291720e+00, 2.005841e-02, 1.941466e-01, 5.517003e-01, 4.807456e-01, 5.952638e-01, 9.035649e-02, 4.993313e-01, 1.027401e+00, 1.507481e+00, 3.196115e-02, 4.733479e-03, 1.083751e+00, 4.456022e-01, 7.867424e-01, 3.582572e-02, 2.334732e-01, 4.910811e-01, 8.958690e-02,
0.000000e+00	5.904498e-01, 1.281500e+00, 5.387022e-02, 1.467296e+00, 2.060445e+00, 9.629977e-01, 2.095656e+00, 2.225282e+00, 3.796342e-01, 1.545537e+00, 1.875045e+00, 9.717687e-01, 2.707482e+00, 2.230896e+00, 1.229470e+00, 2.386422e+00, 1.625882e+00, 6.555807e-01, 3.157766e-01, 3.320779e+00,
2.000000e-01	6.583813e-01, 8.456008e-01, 1.259963e-01, 1.004871e+00, 2.477442e+00, 7.555055e-01, 1.089048e+00, 2.067266e+00, 7.170735e-01, 1.513891e+00, 1.310263e+00, 6.123753e-01, 2.143758e+00, 1.702721e+00, 8.826348e-01, 1.618949e+00, 1.678598e+00, 5.444737e-01, 7.690134e-01, 2.272998e+00,
4.000000e-01	6.323051e-01, 6.586609e-01, 1.174346e-01, 8.668287e-01, 2.110282e+00, 5.892256e-01, 8.401959e-01, 1.220751e+00, 7.260005e-01, 1.458854e+00, 1.111534e+00, 4.968348e-01, 1.525204e+00, 1.685559e+00, 5.988104e-01, 9.895734e-01, 1.404066e+00, 5.569960e-01, 1.111053e+00, 1.487957e+00,
6.000000e-01	3.215159e-01, 6.460593e-01, 8.523740e-02, 7.475545e-01, 1.859058e+00, 4.358209e-01, 5.738003e-01, 1.168739e+00, 7.719783e-01, 1.475159e+00, 9.176954e-01, 3.080809e-01, 1.129427e+00, 1.256185e+00, 4.497494e-01, 8.487017e-01, 1.073699e+00, 3.612738e-01, 1.198425e+00, 1.075867e+00,
8.000000e-01	2.332796e-01, 7.542616e-01, 7.003803e-02, 6.526336e-01, 1.491924e+00, 3.534751e-01, 4.451862e-01, 9.529645e-01, 6.065699e-01, 1.347719e+00, 9.544047e-01, 1.791008e-01, 1.037092e+00, 1.135242e+00, 2.471202e-01, 6.757562e-01, 6.694553e-01, 1.945011e-01, 8.324283e-01, 8.184952e-01,
1.000000e+00	1.294548e-01, 1.080440e+00, 4.367351e-02, 6.664084e-01, 1.486589e+00, 3.957475e-01, 4.376851e-01, 7.315989e-01, 6.932125e-01, 1.428884e+00, 9.682898e-01, 8.336967e-02, 6.431665e-01, 1.086003e+00, 1.667412e-01, 8.196237e-01, 4.324292e-01, 1.762044e-01, 6.818576e-01, 4.812082e-01,
1.200000e+00	5.697215e-02, 1.096518e+00, 2.858386e-02, 5.492271e-01, 1.025005e+00, 3.792388e-01, 3.662427e-01, 5.951091e-01, 6.646423e-01, 1.281958e+00, 1.225891e+00, 6.022101e-02, 3.730484e-01, 1.050506e+00, 1.133860e-01, 8.378845e-01, 1.896283e-01, 1.366869e-01, 7.049885e-01, 3.833388e-01,
1.400000e+00	4.422847e-02, 1.391611e+00, 1.947165e-02, 3.717689e-01, 7.782139e-01, 5.531740e-01, 4.200785e-01, 5.449310e-01, 6.727625e-01, 1.240428e+00, 1.386712e+00, 4.524054e-02, 2.787031e-01, 8.844690e-01, 1.277646e-01, 9.602360e-01, 1.152568e-01, 8.614105e-02, 6.727828e-01, 2.283350e-01,
1.600000e+00	2.629085e-02, 1.311282e+00, 1.292926e-02, 2.629527e-01, 7.835533e-01, 6.519282e-01, 4.140272e-01, 4.234507e-01, 5.868874e-01, 1.188741e+00, 1.368511e+00, 3.871750e-02, 1.915498e-01, 9.694438e-01, 1.334351e-01, 9.144735e-01, 6.237925e-02, 9.723041e-02, 5.957772e-01, 2.070458e-01,
1.800000e+00	1.780421e-02, 1.368978e+00, 6.916740e-03, 2.053200e-01, 5.387073e-01, 6.080207e-01, 4.896140e-01, 3.016305e-01, 5.398262e-01, 1.298546e+00, 1.414039e+00, 4.983587e-02, 1.666608e-01, 9.456593e-01, 1.430570e-01, 8.831217e-01, 3.001889e-02, 1.062794e-01, 5.781303e-01, 1.256169e-01,
2.000000e+00	1.223249e-02, 1.483694e+00, 4.829647e-03, 1.090758e-01, 5.586928e-01, 6.572194e-01, 4.429602e-01, 2.316867e-01, 4.804568e-01, 1.241901e+00, 1.622266e+00, 4.607635e-02, 1.179944e-01, 9.219797e-01, 1.425442e-01, 7.392497e-01, 2.474555e-02, 1.105576e-01, 5.703913e-01, 9.541978e-02,
0.000000e+00	1.579442e+00, 1.076244e+00, 2.295177e+00, 1.978277e+00, 5.987331e-01, 2.121857e+00, 1.493180e+00, 3.031536e+00, 1.583872e+00, 1.525914e-01, 1.888839e+00, 3.244925e+00, 2.639991e+00, 1.001105e-01, 2.079691e+00, 1.451429e+00, 2.386806e+00, 2.894395e-01, 9.679823e-01, 5.403428e-01,
2.000000e-01	1.408472e+00, 6.642845e-01, 1.609064e+00, 1.094950e+00, 5.912382e-01, 1.545295e+00, 1.167903e+00, 1.999010e+00, 1.038789e+00, 1.788017e-01, 1.336036e+00, 1.541720e+00, 2.088199e+00, 5.422338e-01, 1.891876e+00, 1.106841e+00, 1.535864e+00, 3.932026e-01, 1.389027e+00, 7.457258e-01,
4.000000e-01	9.460292e-01, 4.658477e-01, 1.013097e+00, 5.935616e-01, 7.895355e-01, 1.446944e+00, 1.351546e+00, 1.484730e+00, 5.927461e-01, 4.630699e-01, 1.285160e+00, 1.289204e+00, 1.492652e+00, 8.125562e-01, 1.460984e+00, 8.450203e-01, 1.286218e+00, 4.063839e-01, 1.338553e+00, 8.665872e-01,
6.000000e-01	1.041295e+00, 4.491998e-01, 5.879305e-01, 4.512764e-01, 9.226116e-01, 1.096931e+00, 1.203351e+00, 1.246292e+00, 4.618927e-01, 7.631253e-01, 9.592475e-01, 8.187836e-01, 1.006207e+00, 6.641658e-01, 1.573230e+00, 6.131276e-01, 1.060121e+00, 4.362988e-01, 1.053438e+00, 9.739595e-01,
8.000000e-01	6.203216e-01, 5.504136e-01, 3.207546e-01, 3.035987e-01, 8.643875e-01, 6.857622e-01, 8.014482e-01, 9.916526e-01, 3.921578e-01, 8.590863e-01, 7.314617e-01, 6.438742e-01, 7.744086e-01, 8.567685e-01, 1.243961e+00, 5.524452e-01, 5.744438e-01, 3.057015e-01, 8.958678e-01, 7.225252e-01,
1.000000e+00	5.253741e-01, 7.868452e-01, 1.876855e-01, 2.171392e-01, 7.167639e-01, 6.240770e-01, 9.726948e-01, 7.764572e-01, 4.233997e-01, 8.340370e-01, 1.077419e+00, 4.617338e-01, 6.036890e-01, 9.286394e-01, 9.138246e-01, 3.829417e-01, 3.298662e-01, 3.381192e-01, 5.817034e-01, 5.275197e-01,
1.200000e+00	3.843913e-01, 1.089818e+00, 1.345498e-01, 1.500405e-01, 6.205815e-01, 4.931921e-01, 7.587833e-01, 6.385945e-01, 4.044678e-01, 1.017723e+00, 1.136651e+00, 2.790724e-01, 3.783259e-01, 1.153166e+00, 9.188148e-01, 4.683480e-01, 1.894037e-01, 2.842136e-01, 5.705748e-01, 3.678760e-01,
1.400000e+00	2.032334e-01, 9.911089e-01, 7.876032e-02, 7.792697e-02, 4.324185e-01, 4.099446e-01, 7.939744e-01, 5.445915e-01, 3.900387e-01, 8.120719e-01, 1.446909e+00, 1.397676e-01, 2.905508e-01, 1.159742e+00, 9.034478e-01, 4.353189e-01, 1.045841e-01, 2.439189e-01, 4.541194e-01, 2.640414e-01,
1.600000e+00	1.310280e-01, 1.112799e+00, 4.325886e-02, 4.964620e-02, 3.577382e-01, 3.887317e-01, 7.019471e-01, 4.233982e-01, 4.739731e-01, 9.565689e-01, 1.308520e+00, 8.897140e-02, 1.899206e-01, 8.291229e-01, 6.707899e-01, 5.375266e-01, 5.187181e-02, 2.461081e-01, 3.997528e-01, 1.833250e-01,
1.800000e+00	1.042864e-01, 1.308812e+00, 2.733182e-02, 3.372460e-02, 3.043957e-01, 5.655125e-01, 6.298261e-01, 3.113855e-01, 4.171709e-01, 1.058484e+00, 1.599731e+00, 5.775102e-02, 1.250285e-01, 1.081933e+00, 8.721907e-01, 5.264631e-01, 2.951776e-02, 2.626792e-01, 3.141276e-01, 1.169169e-01,
2.000000e+00	6.077513e-02, 1.598869e+00, 1.538716e-02, 2.458549e-02, 2.910961e-01, 6.067839e-01, 5.959051e-01, 2.197589e-01, 5.313473e-01, 1.109460e+00, 1.485814e+00, 4.625783e-02, 9.852108e-02, 8.892803e-01, 5.424554e-01, 5.616225e-01, 1.859505e-02, 2.531322e-01, 2.770485e-01, 9.387242e-02,
0.000000e+00	2.553457e+00, 1.116852e+00, 1.611572e+00, 2.061034e+00, 2.934419e+00, 2.431119e+00, 1.494526e+00, 9.277970e-01, 1.493779e+00, 2.858102e+00, 2.085672e+00, 2.896503e+00, 1.541035e+00, 2.526556e+00, 2.270880e+00, 3.730544e-01, 1.821586e+00, 1.585755e+00, 1.709717e+00, 2.525428e+00,
2.000000e-01	1.612547e+00, 7.952308e-01, 1.130546e+00, 1.645572e+00, 2.040499e+00, 1.758347e+00, 7.745956e-01, 8.451500e-01, 1.537167e+00, 2.157511e+00, 1.546313e+00, 2.291422e+00, 1.510991e+00, 1.293245e+00, 1.491968e+00, 2.860850e-01, 1.472504e+00, 1.544837e+00, 1.316777e+00, 1.836604e+00,
4.000000e-01	1.065251e+00, 5.933564e-01, 9.058187e-01, 1.175699e+00, 1.801393e+00, 1.086227e+00, 7.287080e-01, 6.141202e-01, 1.084768e+00, 1.508957e+00, 1.038029e+00, 1.360589e+00, 1.617231e+00, 8.639203e-01, 9.614687e-01, 2.850050e-01, 1.159317e+00, 1.040694e+00, 1.262608e+00, 1.955321e+00,
6.000000e-01	7.041043e-01, 4.674522e-01, 4.963041e-01, 1.025582e+00, 1.951597e+00, 1.037975e+00, 8.723482e-01, 4.216887e-01, 7.363248e-01, 1.579764e+00, 9.780493e-01, 9.104878e-01, 1.164516e+00, 6.656708e-01, 6.403946e-01, 4.278941e-01, 1.222651e+00, 8.806248e-01, 9.716666e-01, 1.565370e+00,
8.000000e-01	5.495057e-01, 2.716310e-01, 3.868510e-01, 8.916483e-01, 1.904255e+00, 6.854899e-01, 7.816387e-01, 4.944077e-01, 5.589286e-01, 1.459656e+00, 9.844376e-01, 6.542460e-01, 9.011054e-01, 7.296938e-01, 4.497126e-01, 5.659512e-01, 7.803232e-01, 4.690462e-01, 7.412041e-01, 1.109242e+00,
1.000000e+00	3.216066e-01, 4.652313e-01, 2.135605e-01, 7.470558e-01, 1.368051e+00, 5.151410e-01, 9.203757e-01, 5.883697e-01, 5.250331e-01, 1.421866e+00, 8.747789e-01, 3.933845e-01, 8.302812e-01, 9.503284e-01, 2.695736e-01, 6.359347e-01, 7.125248e-01, 3.785643e-01, 5.552203e-01, 6.472843e-01,
1.200000e+00	1.978030e-01, 5.824394e-01, 1.673265e-01, 6.276447e-01, 1.136737e+00, 4.746419e-01, 7.337543e-01, 5.216363e-01, 4.997454e-01, 1.303669e+00, 1.004189e+00, 2.143474e-01, 5.666971e-01, 1.032339e+00, 1.943243e-01, 7.895567e-01, 4.416921e-01, 2.999598e-01, 4.850484e-01, 6.911246e-01,
1.400000e+00	1.632516e-01, 9.391932e-01, 9.994697e-02, 5.194427e-01, 9.467533e-01, 3.368067e-01, 8.835655e-01, 5.283607e-01, 4.245788e-01, 1.186098e+00, 1.124028e+00, 1.361899e-01, 3.484315e-01, 8.877791e-01, 1.648413e-01, 7.089272e-01, 2.733098e-01, 2.069464e-01, 5.143507e-01, 4.839426e-01,
1.600000e+00	1.046853e-01, 1.007451e+00, 4.979970e-02, 3.177628e-01, 7.338970e-01, 3.720789e-01, 6.448064e-01, 3.332088e-01, 4.362500e-01, 1.103664e+00, 1.245663e+00, 7.914813e-02, 2.722443e-01, 1.127429e+00, 2.072688e-01, 6.403238e-01, 1.325215e-01, 1.896053e-01, 4.230916e-01, 2.770658e-01,
1.800000e+00	6.695193e-02, 1.150243e+00, 3.257643e-02, 2.119389e-01, 5.353546e-01, 3.519928e-01, 6.233530e-01, 2.962301e-01, 4.549243e-01, 8.988149e-01, 1.243611e+00, 4.842270e-02, 2.177943e-01, 9.171919e-01, 2.737244e-01, 7.861011e-01, 7.292130e-02, 1.765329e-01, 3.940609e-01, 1.816243e-01,
2.000000e+00	4.879725e-02, 1.471830e+00, 2.065595e-02, 1.251207e-01, 4.638921e-01, 4.489502e-01, 5.241298e-01, 2.132377e-01, 4.071129e-01, 1.097839e+00, 1.570669e+00, 3.544525e-02, 1.470741e-01, 9.357728e-01, 3.118109e-01, 6.992780e-01, 4.599424e-02, 1.886549e-01, 4.356296e-01, 1.246319e-01,
0.000000e+00	2.052210e+00, 7.604469e-01, 7.230209e-01, 1.201645e-01, 9.912851e-01, 1.135542e+00, 1.185248e+00, 1.391585e+00, 1.976645e+00, 2.536871e+00, 1.662801e+00, 5.227887e-01, 2.256572e-01, 8.944294e-01, 1.547508e+00, 1.908414e+00, 1.565537e+00, 3.811583e-01, 1.893405e+00, 2.449702e+00,
2.000000e-01	1.111353e+00, 9.846174e-01, 3.838237e-01, 1.862178e-01, 9.771520e-01, 8.415179e-01, 7.387580e-01, 9.593496e-01, 1.472430e+00, 1.849192e+00, 1.690558e+00, 4.921361e-01, 1.368455e-01, 8.195277e-01, 8.613356e-01, 1.320551e+00, 8.959564e-01, 4.004189e-01, 2.300894e+00, 1.786884e+00,
4.000000e-01	8.526647e-01, 1.110989e+00, 2.672412e-01, 2.272155e-01, 1.176283e+00, 6.762571e-01, 8.997356e-01, 6.660870e-01, 1.021923e+00, 1.505596e+00, 1.391981e+00, 2.974664e-01, 1.075974e-01, 9.022580e-01, 4.988451e-01, 1.023688e+00, 5.949372e-01, 3.924042e-01, 2.587711e+00, 1.015724e+00,
6.000000e-01	4.373834e-01, 1.419242e+00, 1.547472e-01, 3.158439e-01, 1.083855e+00, 5.044128e-01, 7.064676e-01, 4.799302e-01, 6.405207e-01, 1.359806e+00, 1.289392e+00, 1.656776e-01, 6.589035e-02, 9.858147e-01, 3.299611e-01, 1.000789e+00, 3.663656e-01, 3.948004e-01, 2.613720e+00, 7.794512e-01,
8.000000e-01	3.047528e-01, 1.216791e+00, 9.515018e-02, 3.650640e-01, 1.117627e+00, 4.613145e-01, 5.609094e-01, 3.403939e-01, 6.148854e-01, 1.445257e+00, 1.304594e+00, 1.089078e-01, 4.708883e-02, 9.966346e-01, 2.218641e-01, 1.134524e+00, 2.277686e-01, 3.071511e-01, 1.813898e+00, 5.695849e-01,
1.000000e+00	2.090368e-01, 1.274204e+00, 4.856811e-02, 5.457164e-01, 1.163743e+00, 4.476231e-01, 6.222544e-01, 2.761375e-01, 5.440939e-01, 1.268432e+00, 1.274316e+00, 7.760260e-02, 4.156349e-02, 7.856812e-01, 2.059415e-01, 8.101568e-01, 1.419872e-01, 3.142832e-01, 1.910517e+00, 4.425682e-01,
1.200000e+00	9.621195e-02, 1.257489e+00, 2.736902e-02, 5.260142e-01, 1.465402e+00, 5.156906e-01, 6.627807e-01, 2.370618e-01, 5.114971e-01, 1.204222e+00, 1.683842e+00, 5.426337e-02, 3.406919e-02, 9.498426e-01, 1.710743e-01, 8.802166e-01, 8.479310e-02, 3.014275e-01, 1.905018e+00, 3.071101e-01,
1.400000e+00	6.725079e-02, 1.664584e+00, 2.411404e-02, 4.965135e-01, 1.352832e+00, 6.265747e-01, 5.641553e-01, 1.473431e-01, 5.004223e-01, 1.010436e+00, 1.207347e+00, 3.414038e-02, 1.595621e-02, 1.057997e+00, 1.613332e-01, 8.017044e-01, 5.703905e-02, 2.479616e-01, 1.508576e+00, 1.972690e-01,
1.600000e+00	4.673926e-02, 1.359012e+00, 1.500946e-02, 5.620487e-01, 1.067501e+00, 5.823969e-01, 5.170366e-01, 1.293963e-01, 4.987465e-01, 1.422018e+00, 1.351680e+00, 3.939814e-02, 1.427126e-02, 9.972484e-01, 1.775690e-01, 8.133767e-01, 2.447024e-02, 2.597276e-01, 1.081004e+00, 1.454809e-01,
1.800000e+00	3.250390e-02, 1.449342e+00, 1.292932e-02, 4.450238e-01, 1.204720e+00, 7.019835e-01, 5.226071e-01, 1.106678e-01, 4.225659e-01, 1.148017e+00, 1.655777e+00, 4.223388e-02, 1.300480e-02, 9.201171e-01, 1.772983e-01, 8.241104e-01, 1.476765e-02, 2.870855e-01, 1.142010e+00, 9.909555e-02,
2.000000e+00	2.687603e-02, 1.367556e+00, 7.256647e-03, 5.529821e-01, 1.293396e+00, 5.530707e-01, 4.953353e-01, 8.080042e-02, 5.673594e-01, 1.139364e+00, 1.262811e+00, 4.920278e-02, 8.446346e-03, 1.041751e+00, 1.955303e-01, 8.473537e-01, 1.376514e-02, 2.512483e-01, 1.115402e+00, 7.672178e-02,
0.000000e+00	1.964384e+00, 3.032664e-01, 1.036995e+00, 2.314119e+00, 2.170717e-01, 1.507682e+00, 2.220518e+00, 3.006155e+00, 1.136421e+00, 2.577021e+00, 7.957361e-01, 6.780610e-01, 1.097036e+00, 1.834870e+00, 1.680083e+00, 2.929369e+00, 7.753116e-02, 3.089985e+00, 1.007053e+00, 8.018128e-01,
2.000000e-01	1.481973e+00, 6.155042e-01, 7.200207e-01, 1.473371e+00, 4.524695e-01, 1.236993e+00, 1.363415e+00, 1.827333e+00, 9.001992e-01, 2.131525e+00, 9.893103e-01, 5.652268e-01, 1.636986e+00, 1.008968e+00, 1.074660e+00, 1.653656e+00, 1.132686e-01, 1.719833e+00, 1.352400e+00, 5.733204e-01,
4.000000e-01	1.143747e+00, 9.974915e-01, 5.342447e-01, 7.549667e-01, 6.902808e-01, 9.726192e-01, 1.146518e+00, 1.718988e+00, 6.652183e-01, 1.582072e+00, 1.254426e+00, 4.816556e-01, 1.515224e+00, 6.750091e-01, 7.598737e-01, 1.457365e+00, 9.509554e-02, 1.571265e+00, 1.507123e+00, 6.186724e-01,
6.000000e-01	1.007626e+00, 1.174371e+00, 3.203897e-01, 4.095729e-01, 6.878192e-01, 9.715046e-01, 1.165149e+00, 1.078832e+00, 3.975866e-01, 1.329680e+00, 1.249550e+00, 4.053899e-01, 1.762632e+00, 4.344397e-01, 4.224353e-01, 1.330563e+00, 5.416789e-02, 1.086031e+00, 1.624250e+00, 3.056003e-01,
8.000000e-01	6.421024e-01, 1.170809e+00, 1.978667e-01, 3.403265e-01, 9.468477e-01, 7.888907e-01, 9.851430e-01, 8.099013e-01, 3.152149e-01, 1.142488e+00, 1.339288e+00, 2.561804e-01, 1.348685e+00, 4.347718e-01, 4.840844e-01, 1.147222e+00, 4.183580e-02, 7.042314e-01, 2.145646e+00, 2.923301e-01,
1.000000e+00	7.054574e-01, 9.955769e-01, 1.140493e-01, 2.585815e-01, 1.091023e+00, 5.471435e-01, 1.302916e+00, 5.931687e-01, 1.791799e-01, 7.483503e-01, 1.342614e+00, 1.643773e-01, 1.043598e+00, 6.390069e-01, 5.700692e-01, 8.208096e-01, 2.543297e-02, 7.857389e-01, 1.620797e+00, 1.602102e-01,
1.200000e+00	5.892784e-01, 7.844958e-01, 6.076598e-02, 3.187030e-01, 9.446316e-01, 4.860987e-01, 1.013493e+00, 3.802129e-01, 1.735462e-01, 8.025195e-01, 1.532612e+00, 1.226363e-01, 6.323191e-01, 7.863004e-01, 7.699246e-01, 9.694011e-01, 1.607874e-02, 6.802730e-01, 1.388526e+00, 1.200641e-01,
1.400000e+00	5.636693e-01, 4.967125e-01, 4.375061e-02, 3.286508e-01, 1.333494e+00, 4.100096e-01, 9.160007e-01, 4.046969e-01, 1.724329e-01, 7.530651e-01, 1.449740e+00, 6.953452e-02, 5.338380e-01, 7.080960e-01, 9.863461e-01, 8.240894e-01, 9.192735e-03, 6.913639e-01, 1.187456e+00, 1.008238e-01,
1.600000e+00	3.829953e-01, 4.525767e-01, 2.586930e-02, 3.632475e-01, 1.185242e+00, 3.709756e-01, 8.030953e-01, 2.429633e-01, 2.247750e-01, 6.289893e-01, 1.582852e+00, 4.798751e-02, 4.632179e-01, 8.271717e-01, 1.007994e+00, 7.455111e-01, 5.975534e-03, 6.300648e-01, 1.277313e+00, 6.790866e-02,
1.800000e+00	2.904498e-01, 4.673083e-01, 1.544052e-02, 3.476162e-01, 1.064756e+00, 4.718197e-01, 7.004525e-01, 1.920902e-01, 2.967815e-01, 7.469027e-01, 1.293494e+00, 3.148177e-02, 2.691469e-01, 9.914491e-01, 1.011265e+00, 8.015829e-01, 4.760370e-03, 5.293714e-01, 1.012632e+00, 3.983061e-02,
2.000000e+00	2.258960e-01, 6.550895e-01, 8.250196e-03, 2.865319e-01, 9.191764e-01, 5.026993e-01, 7.294531e-01, 1.699111e-01, 3.370090e-01, 9.692999e-01, 1.552493e+00, 2.702281e-02, 1.903056e-01, 1.043689e+00, 1.050601e+00, 6.394514e-01, 3.918717e-03, 5.222837e-01, 7.874290e-01, 2.752632e-02,
0.000000e+00	6.062445e-01, 2.207465e+00, 1.973126e+00, 7.646150e-01, 1.915487e+00, 1.177641e-01, 6.061553e-01, 7.657950e-01, 9.041192e-01, 2.965501e+00, 3.595813e-03, 2.537691e+00, 2.287455e+00, 2.228472e+00, 6.832196e-01, 6.786860e-01, 8.790448e-01, 1.081128e+00, 2.329032e+00, 1.942982e+00,
2.000000e-01	3.451098e-01, 1.922722e+00, 1.197901e+00, 6.621494e-01, 1.631218e+00, 8.103440e-02, 3.430669e-01, 7.535223e-01, 9.716680e-01, 1.976004e+00, 4.320159e-01, 1.170949e+00, 1.867625e+00, 1.151415e+00, 4.936034e-01, 3.173211e-01, 5.228892e-01, 8.897497e-01, 1.881573e+00, 2.075374e+00,
4.000000e-01	1.649918e-01, 1.670769e+00, 8.552355e-01, 7.469030e-01, 1.533174e+00, 6.401888e-02, 2.937987e-01, 8.736960e-01, 8.535391e-01, 1.806886e+00, 6.417535e-01, 7.427593e-01, 1.253101e+00, 1.229143e+00, 4.211843e-01, 4.072591e-01, 3.305619e-01, 5.350728e-01, 1.544579e+00, 1.431496e+00,
6.000000e-01	9.439556e-02, 1.623955e+00, 5.487719e-01, 5.940052e-01, 1.693450e+00, 5.094728e-02, 2.784005e-01, 6.373611e-01, 7.131758e-01, 1.215627e+00, 8.655542e-01, 4.043603e-01, 8.996849e-01, 1.068048e+00, 1.976607e-01, 5.515527e-01, 1.686688e-01, 3.813015e-01, 1.127846e+00, 1.115857e+00,
8.000000e-01	6.454500e-02, 1.840064e+00, 2.829579e-01, 5.690366e-01, 1.473590e+00, 8.648292e-02, 3.052843e-01, 6.246522e-01, 7.755527e-01, 1.293320e+00, 1.006338e+00, 2.217300e-01, 7.118755e-01, 1.086839e+00, 1.392976e-01, 7.049004e-01, 8.544083e-02, 1.781592e-01, 8.739947e-01, 7.754267e-01,
1.000000e+00	4.364516e-02, 1.746427e+00, 1.691140e-01, 5.643436e-01, 1.195561e+00, 1.720133e-01, 3.643690e-01, 5.387081e-01, 7.774781e-01, 1.238717e+00, 1.083361e+00, 1.598079e-01, 3.436439e-01, 1.102341e+00, 1.600347e-01, 7.164263e-01, 4.851325e-02, 1.458379e-01, 9.114289e-01, 5.388620e-01,
1.200000e+00	2.341384e-02, 1.586533e+00, 1.076348e-01, 5.738987e-01, 8.433707e-01, 3.102516e-01, 4.698538e-01, 5.326032e-01, 6.052358e-01, 1.257967e+00, 1.547605e+00, 8.856254e-02, 3.602834e-01, 9.390703e-01, 2.141220e-01, 5.987522e-01, 2.763967e-02, 1.072880e-01, 6.374061e-01, 3.728676e-01,
1.400000e+00	1.577482e-02, 1.562092e+00, 6.685772e-02, 3.120408e-01, 7.176357e-01, 4.093522e-01, 4.946172e-01, 3.414608e-01, 4.969150e-01, 1.010620e+00, 1.280838e+00, 4.648779e-02, 2.284531e-01, 9.531362e-01, 2.703444e-01, 6.501405e-01, 1.809182e-02, 1.098453e-01, 5.225597e-01, 2.576279e-01,
1.600000e+00	8.776404e-03, 1.481183e+00, 3.919065e-02, 2.425869e-01, 6.452710e-01, 4.656874e-01, 4.386264e-01, 2.959647e-01, 5.320542e-01, 9.249038e-01, 1.544566e+00, 3.924419e-02, 1.831908e-01, 9.411851e-01, 2.146873e-01, 6.615880e-01, 9.213820e-03, 9.764846e-02, 4.997796e-01, 2.055977e-01,
1.800000e+00	8.268429e-03, 1.524287e+00, 2.348236e-02, 1.453307e-01, 5.368588e-01, 5.211775e-01, 5.875181e-01, 2.206697e-01, 4.354693e-01, 1.227459e+00, 1.496867e+00, 3.138786e-02, 1.223084e-01, 9.978093e-01, 2.621373e-01, 8.236797e-01, 4.043063e-03, 1.093737e-01, 4.843387e-01, 1.324222e-01,
2.000000e+00	8.071771e-03, 1.571917e+00, 1.531760e-02, 9.235172e-02, 4.416438e-01, 6.127741e-01, 5.009297e-01, 1.575355e-01, 5.224890e-01, 1.183985e+00, 1.455033e+00, 4.060598e-02, 9.785895e-02, 9.905769e-01, 2.796142e-01, 8.223200e-01, 2.730414e-03, 1.173930e-01, 4.114851e-01, 9.512262e-02,
