# Supplementary material for: Inference of Vohradský's Models of Genetic Networks by Solving Two-Dimensional Function Optimization Problems
Source: PLoS One. 2013 Dec 30;8(12):e83308. doi: 10.1371/journal.pone.0083308 (PMC3875442; doi:10.1371/journal.pone.0083308)
Supplement: Text S2 — Time-series data used in the ‘Inference in noisy environment’ section (compressed by gzip). (GZ) [file pone.0083308.s002.gz › time_series_data/gene20/20sets/params.res319]

Alpha(0)= 2.907590e+00
Beta(0)= 2.629128e+00
W(0,0)= 0.000000e+00
W(0,1)= 0.000000e+00
W(0,2)= 0.000000e+00
W(0,3)= 0.000000e+00
W(0,4)= 0.000000e+00
W(0,5)= 0.000000e+00
W(0,6)= 0.000000e+00
W(0,7)= 0.000000e+00
W(0,8)= 0.000000e+00
W(0,9)= 0.000000e+00
W(0,10)= -9.647517e+00
W(0,11)= 0.000000e+00
W(0,12)= -6.507709e+00
W(0,13)= 0.000000e+00
W(0,14)= 0.000000e+00
W(0,15)= 0.000000e+00
W(0,16)= 0.000000e+00
W(0,17)= 0.000000e+00
W(0,18)= 0.000000e+00
W(0,19)= 0.000000e+00
B(0)= 1.615523e+01
Alpha(1)= 2.989878e+00
Beta(1)= 1.791530e+00
W(1,0)= 0.000000e+00
W(1,1)= 0.000000e+00
W(1,2)= 0.000000e+00
W(1,3)= 0.000000e+00
W(1,4)= 0.000000e+00
W(1,5)= 0.000000e+00
W(1,6)= 0.000000e+00
W(1,7)= 0.000000e+00
W(1,8)= 0.000000e+00
W(1,9)= 0.000000e+00
W(1,10)= -7.798532e+00
W(1,11)= 0.000000e+00
W(1,12)= 0.000000e+00
W(1,13)= 0.000000e+00
W(1,14)= 0.000000e+00
W(1,15)= 0.000000e+00
W(1,16)= 0.000000e+00
W(1,17)= 0.000000e+00
W(1,18)= 0.000000e+00
W(1,19)= 0.000000e+00
B(1)= 7.798532e+00
Alpha(2)= 2.305626e+00
Beta(2)= 2.909017e+00
W(2,0)= 0.000000e+00
W(2,1)= 0.000000e+00
W(2,2)= 0.000000e+00
W(2,3)= 0.000000e+00
W(2,4)= 0.000000e+00
W(2,5)= 0.000000e+00
W(2,6)= 0.000000e+00
W(2,7)= 0.000000e+00
W(2,8)= 0.000000e+00
W(2,9)= 0.000000e+00
W(2,10)= 0.000000e+00
W(2,11)= 0.000000e+00
W(2,12)= 0.000000e+00
W(2,13)= 0.000000e+00
W(2,14)= 8.541311e+00
W(2,15)= 0.000000e+00
W(2,16)= 0.000000e+00
W(2,17)= 0.000000e+00
W(2,18)= -9.161417e+00
W(2,19)= 0.000000e+00
B(2)= 6.201059e-01
Alpha(3)= 2.818071e+00
Beta(3)= 2.441380e+00
W(3,0)= 0.000000e+00
W(3,1)= 0.000000e+00
W(3,2)= 0.000000e+00
W(3,3)= 0.000000e+00
W(3,4)= 0.000000e+00
W(3,5)= 0.000000e+00
W(3,6)= 0.000000e+00
W(3,7)= 0.000000e+00
W(3,8)= 0.000000e+00
W(3,9)= 0.000000e+00
W(3,10)= 0.000000e+00
W(3,11)= 0.000000e+00
W(3,12)= 0.000000e+00
W(3,13)= 0.000000e+00
W(3,14)= 0.000000e+00
W(3,15)= 0.000000e+00
W(3,16)= 0.000000e+00
W(3,17)= 0.000000e+00
W(3,18)= -5.380392e+00
W(3,19)= 0.000000e+00
B(3)= 5.380392e+00
Alpha(4)= 2.021563e+00
Beta(4)= 2.966364e+00
W(4,0)= 0.000000e+00
W(4,1)= 0.000000e+00
W(4,2)= 0.000000e+00
W(4,3)= 9.952000e+00
W(4,4)= 0.000000e+00
W(4,5)= 0.000000e+00
W(4,6)= 0.000000e+00
W(4,7)= 0.000000e+00
W(4,8)= 0.000000e+00
W(4,9)= 0.000000e+00
W(4,10)= -5.054049e+00
W(4,11)= 0.000000e+00
W(4,12)= 0.000000e+00
W(4,13)= 0.000000e+00
W(4,14)= 0.000000e+00
W(4,15)= 0.000000e+00
W(4,16)= 0.000000e+00
W(4,17)= -7.021939e+00
W(4,18)= 0.000000e+00
W(4,19)= 0.000000e+00
B(4)= 2.123987e+00
Alpha(5)= 2.268792e+00
Beta(5)= 2.806738e+00
W(5,0)= 0.000000e+00
W(5,1)= 0.000000e+00
W(5,2)= 0.000000e+00
W(5,3)= 0.000000e+00
W(5,4)= 0.000000e+00
W(5,5)= 0.000000e+00
W(5,6)= 0.000000e+00
W(5,7)= 0.000000e+00
W(5,8)= -6.598338e+00
W(5,9)= 0.000000e+00
W(5,10)= 0.000000e+00
W(5,11)= 0.000000e+00
W(5,12)= 0.000000e+00
W(5,13)= 0.000000e+00
W(5,14)= 0.000000e+00
W(5,15)= 0.000000e+00
W(5,16)= 0.000000e+00
W(5,17)= 0.000000e+00
W(5,18)= 0.000000e+00
W(5,19)= 0.000000e+00
B(5)= 6.598338e+00
Alpha(6)= 1.022610e+00
Beta(6)= 1.369281e+00
W(6,0)= 0.000000e+00
W(6,1)= 0.000000e+00
W(6,2)= 0.000000e+00
W(6,3)= 0.000000e+00
W(6,4)= 0.000000e+00
W(6,5)= 0.000000e+00
W(6,6)= 0.000000e+00
W(6,7)= 0.000000e+00
W(6,8)= 0.000000e+00
W(6,9)= 0.000000e+00
W(6,10)= 0.000000e+00
W(6,11)= 0.000000e+00
W(6,12)= 0.000000e+00
W(6,13)= 8.940272e+00
W(6,14)= 0.000000e+00
W(6,15)= 0.000000e+00
W(6,16)= 0.000000e+00
W(6,17)= 0.000000e+00
W(6,18)= 0.000000e+00
W(6,19)= 0.000000e+00
B(6)= -8.940272e+00
Alpha(7)= 2.677022e+00
Beta(7)= 2.440856e+00
W(7,0)= 0.000000e+00
W(7,1)= 0.000000e+00
W(7,2)= 0.000000e+00
W(7,3)= 0.000000e+00
W(7,4)= 0.000000e+00
W(7,5)= 0.000000e+00
W(7,6)= 0.000000e+00
W(7,7)= 0.000000e+00
W(7,8)= 8.333907e+00
W(7,9)= 0.000000e+00
W(7,10)= 0.000000e+00
W(7,11)= 0.000000e+00
W(7,12)= 0.000000e+00
W(7,13)= 0.000000e+00
W(7,14)= 0.000000e+00
W(7,15)= 0.000000e+00
W(7,16)= 0.000000e+00
W(7,17)= 0.000000e+00
W(7,18)= 0.000000e+00
W(7,19)= 0.000000e+00
B(7)= -8.333907e+00
Alpha(8)= 1.954323e+00
Beta(8)= 2.590573e+00
W(8,0)= 0.000000e+00
W(8,1)= 0.000000e+00
W(8,2)= 0.000000e+00
W(8,3)= 0.000000e+00
W(8,4)= 0.000000e+00
W(8,5)= 0.000000e+00
W(8,6)= 0.000000e+00
W(8,7)= 0.000000e+00
W(8,8)= 0.000000e+00
W(8,9)= 0.000000e+00
W(8,10)= 0.000000e+00
W(8,11)= 0.000000e+00
W(8,12)= 0.000000e+00
W(8,13)= 0.000000e+00
W(8,14)= 0.000000e+00
W(8,15)= 0.000000e+00
W(8,16)= 0.000000e+00
W(8,17)= 0.000000e+00
W(8,18)= -8.586951e+00
W(8,19)= 0.000000e+00
B(8)= 8.586951e+00
Alpha(9)= 2.440540e+00
Beta(9)= 2.166197e+00
W(9,0)= 0.000000e+00
W(9,1)= 0.000000e+00
W(9,2)= 0.000000e+00
W(9,3)= 0.000000e+00
W(9,4)= 0.000000e+00
W(9,5)= 0.000000e+00
W(9,6)= 0.000000e+00
W(9,7)= 0.000000e+00
W(9,8)= 0.000000e+00
W(9,9)= 0.000000e+00
W(9,10)= 0.000000e+00
W(9,11)= 0.000000e+00
W(9,12)= 0.000000e+00
W(9,13)= 0.000000e+00
W(9,14)= 0.000000e+00
W(9,15)= 5.125293e+00
W(9,16)= 0.000000e+00
W(9,17)= -8.273549e+00
W(9,18)= 0.000000e+00
W(9,19)= 0.000000e+00
B(9)= 3.148257e+00
Alpha(10)= 1.057140e+00
Beta(10)= 1.759159e+00
W(10,0)= 8.120241e+00
W(10,1)= 0.000000e+00
W(10,2)= 0.000000e+00
W(10,3)= 0.000000e+00
W(10,4)= 0.000000e+00
W(10,5)= 0.000000e+00
W(10,6)= 0.000000e+00
W(10,7)= 0.000000e+00
W(10,8)= 0.000000e+00
W(10,9)= 0.000000e+00
W(10,10)= 0.000000e+00
W(10,11)= 0.000000e+00
W(10,12)= 0.000000e+00
W(10,13)= 0.000000e+00
W(10,14)= 0.000000e+00
W(10,15)= 0.000000e+00
W(10,16)= 0.000000e+00
W(10,17)= 0.000000e+00
W(10,18)= 0.000000e+00
W(10,19)= 0.000000e+00
B(10)= -8.120241e+00
Alpha(11)= 1.363416e+00
Beta(11)= 2.039698e+00
W(11,0)= -7.817980e+00
W(11,1)= 0.000000e+00
W(11,2)= 5.519425e+00
W(11,3)= 0.000000e+00
W(11,4)= 0.000000e+00
W(11,5)= 0.000000e+00
W(11,6)= 5.015277e+00
W(11,7)= 0.000000e+00
W(11,8)= 0.000000e+00
W(11,9)= 0.000000e+00
W(11,10)= 0.000000e+00
W(11,11)= 5.087675e+00
W(11,12)= 0.000000e+00
W(11,13)= 0.000000e+00
W(11,14)= 0.000000e+00
W(11,15)= 0.000000e+00
W(11,16)= 0.000000e+00
W(11,17)= 0.000000e+00
W(11,18)= 0.000000e+00
W(11,19)= 0.000000e+00
B(11)= -7.804397e+00
Alpha(12)= 1.986072e+00
Beta(12)= 2.605020e+00
W(12,0)= 7.101467e+00
W(12,1)= 0.000000e+00
W(12,2)= 0.000000e+00
W(12,3)= 0.000000e+00
W(12,4)= 0.000000e+00
W(12,5)= 0.000000e+00
W(12,6)= 0.000000e+00
W(12,7)= 0.000000e+00
W(12,8)= 0.000000e+00
W(12,9)= 0.000000e+00
W(12,10)= 0.000000e+00
W(12,11)= 0.000000e+00
W(12,12)= 0.000000e+00
W(12,13)= 0.000000e+00
W(12,14)= 0.000000e+00
W(12,15)= 0.000000e+00
W(12,16)= 0.000000e+00
W(12,17)= 0.000000e+00
W(12,18)= 0.000000e+00
W(12,19)= 0.000000e+00
B(12)= -7.101467e+00
Alpha(13)= 2.889298e+00
Beta(13)= 2.946115e+00
W(13,0)= 0.000000e+00
W(13,1)= 0.000000e+00
W(13,2)= 0.000000e+00
W(13,3)= 0.000000e+00
W(13,4)= 0.000000e+00
W(13,5)= 0.000000e+00
W(13,6)= 0.000000e+00
W(13,7)= 0.000000e+00
W(13,8)= 0.000000e+00
W(13,9)= 0.000000e+00
W(13,10)= 0.000000e+00
W(13,11)= 0.000000e+00
W(13,12)= 0.000000e+00
W(13,13)= 0.000000e+00
W(13,14)= 0.000000e+00
W(13,15)= 0.000000e+00
W(13,16)= 0.000000e+00
W(13,17)= 0.000000e+00
W(13,18)= 8.374726e+00
W(13,19)= 0.000000e+00
B(13)= -8.374726e+00
Alpha(14)= 2.280323e+00
Beta(14)= 2.449678e+00
W(14,0)= 0.000000e+00
W(14,1)= 0.000000e+00
W(14,2)= 0.000000e+00
W(14,3)= -7.861512e+00
W(14,4)= 0.000000e+00
W(14,5)= 0.000000e+00
W(14,6)= 0.000000e+00
W(14,7)= 0.000000e+00
W(14,8)= 0.000000e+00
W(14,9)= 0.000000e+00
W(14,10)= 0.000000e+00
W(14,11)= 0.000000e+00
W(14,12)= 0.000000e+00
W(14,13)= 0.000000e+00
W(14,14)= 0.000000e+00
W(14,15)= 0.000000e+00
W(14,16)= 0.000000e+00
W(14,17)= 0.000000e+00
W(14,18)= 0.000000e+00
W(14,19)= 0.000000e+00
B(14)= 7.861512e+00
Alpha(15)= 2.594748e+00
Beta(15)= 1.161282e+00
W(15,0)= 0.000000e+00
W(15,1)= 6.777768e+00
W(15,2)= 0.000000e+00
W(15,3)= 0.000000e+00
W(15,4)= -6.975333e+00
W(15,5)= -5.160593e+00
W(15,6)= 0.000000e+00
W(15,7)= 0.000000e+00
W(15,8)= 0.000000e+00
W(15,9)= 0.000000e+00
W(15,10)= 0.000000e+00
W(15,11)= 0.000000e+00
W(15,12)= 0.000000e+00
W(15,13)= 0.000000e+00
W(15,14)= 0.000000e+00
W(15,15)= 0.000000e+00
W(15,16)= 0.000000e+00
W(15,17)= 0.000000e+00
W(15,18)= 0.000000e+00
W(15,19)= 0.000000e+00
B(15)= 5.358158e+00
Alpha(16)= 1.216869e+00
Beta(16)= 1.472103e+00
W(16,0)= 0.000000e+00
W(16,1)= 0.000000e+00
W(16,2)= 0.000000e+00
W(16,3)= 0.000000e+00
W(16,4)= 0.000000e+00
W(16,5)= 0.000000e+00
W(16,6)= 0.000000e+00
W(16,7)= 0.000000e+00
W(16,8)= 0.000000e+00
W(16,9)= 0.000000e+00
W(16,10)= 0.000000e+00
W(16,11)= 0.000000e+00
W(16,12)= 6.901620e+00
W(16,13)= 0.000000e+00
W(16,14)= 0.000000e+00
W(16,15)= 0.000000e+00
W(16,16)= 0.000000e+00
W(16,17)= 0.000000e+00
W(16,18)= 0.000000e+00
W(16,19)= 0.000000e+00
B(16)= -6.901620e+00
Alpha(17)= 1.132262e+00
Beta(17)= 2.557349e+00
W(17,0)= 0.000000e+00
W(17,1)= 0.000000e+00
W(17,2)= 0.000000e+00
W(17,3)= 0.000000e+00
W(17,4)= 0.000000e+00
W(17,5)= 0.000000e+00
W(17,6)= 0.000000e+00
W(17,7)= 0.000000e+00
W(17,8)= 0.000000e+00
W(17,9)= 0.000000e+00
W(17,10)= 0.000000e+00
W(17,11)= 0.000000e+00
W(17,12)= 0.000000e+00
W(17,13)= 0.000000e+00
W(17,14)= 0.000000e+00
W(17,15)= 0.000000e+00
W(17,16)= 0.000000e+00
W(17,17)= 0.000000e+00
W(17,18)= 0.000000e+00
W(17,19)= 6.688036e+00
B(17)= -6.688036e+00
Alpha(18)= 1.779573e+00
Beta(18)= 2.642000e+00
W(18,0)= 0.000000e+00
W(18,1)= 0.000000e+00
W(18,2)= 0.000000e+00
W(18,3)= 0.000000e+00
W(18,4)= 0.000000e+00
W(18,5)= 0.000000e+00
W(18,6)= 0.000000e+00
W(18,7)= 0.000000e+00
W(18,8)= 0.000000e+00
W(18,9)= 0.000000e+00
W(18,10)= 0.000000e+00
W(18,11)= 0.000000e+00
W(18,12)= 0.000000e+00
W(18,13)= 0.000000e+00
W(18,14)= 0.000000e+00
W(18,15)= 0.000000e+00
W(18,16)= 0.000000e+00
W(18,17)= 0.000000e+00
W(18,18)= 0.000000e+00
W(18,19)= -6.727061e+00
B(18)= 6.727061e+00
Alpha(19)= 1.502702e+00
Beta(19)= 2.998657e+00
W(19,0)= 0.000000e+00
W(19,1)= 0.000000e+00
W(19,2)= 0.000000e+00
W(19,3)= 0.000000e+00
W(19,4)= 0.000000e+00
W(19,5)= 0.000000e+00
W(19,6)= 0.000000e+00
W(19,7)= 0.000000e+00
W(19,8)= 0.000000e+00
W(19,9)= 0.000000e+00
W(19,10)= 9.717744e+00
W(19,11)= 0.000000e+00
W(19,12)= 0.000000e+00
W(19,13)= 0.000000e+00
W(19,14)= 0.000000e+00
W(19,15)= 0.000000e+00
W(19,16)= 0.000000e+00
W(19,17)= 0.000000e+00
W(19,18)= 0.000000e+00
W(19,19)= 0.000000e+00
B(19)= -9.717744e+00
