# Supplementary material for: Inference of Vohradský's Models of Genetic Networks by Solving Two-Dimensional Function Optimization Problems
Source: PLoS One. 2013 Dec 30;8(12):e83308. doi: 10.1371/journal.pone.0083308 (PMC3875442; doi:10.1371/journal.pone.0083308)
Supplement: Text S2 — Time-series data used in the ‘Inference in noisy environment’ section (compressed by gzip). (GZ) [file pone.0083308.s002.gz › time_series_data/gene20/20sets/tc.dat311]

Time "G0" "G1" "G2" "G3" "G4" "G5" "G6" "G7" "G8" "G9" "G10" "G11" "G12" "G13" "G14" "G15" "G16" "G17" "G18" "G19"
0.000000e+00	2.195244e-01, 1.713340e+00, 1.229841e+00, 2.954149e+00, 8.328506e-01, 1.949817e+00, 2.603816e+00, 9.557502e-01, 2.709323e+00, 9.877256e-01, 1.313707e+00, 1.284271e+00, 3.272131e+00, 1.215451e+00, 1.099561e+00, 9.780729e-01, 2.056967e+00, 2.496411e+00, 2.390678e+00, 1.814654e-01,
2.000000e-01	2.821546e-01, 1.171187e+00, 1.054157e+00, 1.900189e+00, 6.929270e-01, 1.442096e+00, 1.360228e+00, 8.944609e-01, 2.381196e+00, 1.228990e+00, 9.625531e-01, 1.514734e+00, 2.732647e+00, 8.175316e-01, 9.923332e-01, 7.645449e-01, 1.516167e+00, 1.678820e+00, 1.663772e+00, 5.132490e-01,
4.000000e-01	3.549112e-01, 5.190429e-01, 1.130988e+00, 1.082958e+00, 4.600453e-01, 8.989824e-01, 7.764024e-01, 7.720513e-01, 1.768144e+00, 1.019784e+00, 7.221359e-01, 1.534174e+00, 1.547654e+00, 6.461543e-01, 6.772516e-01, 9.763226e-01, 1.098816e+00, 9.149145e-01, 1.270948e+00, 6.078765e-01,
6.000000e-01	1.947229e-01, 3.215471e-01, 1.085491e+00, 5.571516e-01, 2.873796e-01, 1.174058e+00, 4.807900e-01, 9.097216e-01, 1.334967e+00, 1.416721e+00, 6.169974e-01, 1.500701e+00, 1.350677e+00, 4.992646e-01, 4.189997e-01, 6.782612e-01, 7.553006e-01, 6.501235e-01, 9.951393e-01, 3.452746e-01,
8.000000e-01	1.063023e-01, 2.742349e-01, 9.523946e-01, 4.251970e-01, 1.709231e-01, 1.083630e+00, 3.600213e-01, 6.934327e-01, 8.181912e-01, 1.339601e+00, 6.063018e-01, 1.260730e+00, 1.129076e+00, 6.508356e-01, 2.041377e-01, 5.468697e-01, 4.895993e-01, 4.402353e-01, 7.671148e-01, 2.386507e-01,
1.000000e+00	7.368511e-02, 3.118743e-01, 7.531089e-01, 1.917892e-01, 1.168188e-01, 1.628854e+00, 3.998280e-01, 5.881727e-01, 6.385193e-01, 1.362341e+00, 6.104602e-01, 1.136026e+00, 8.090689e-01, 6.318894e-01, 1.363921e-01, 3.838657e-01, 4.291793e-01, 2.721388e-01, 6.004763e-01, 1.516438e-01,
1.200000e+00	4.145398e-02, 6.215380e-01, 4.760718e-01, 1.052404e-01, 8.642485e-02, 1.492556e+00, 3.734058e-01, 6.847021e-01, 5.779805e-01, 1.328908e+00, 5.426426e-01, 9.125935e-01, 5.818059e-01, 6.934460e-01, 1.052820e-01, 3.407508e-01, 2.819339e-01, 1.911745e-01, 6.870402e-01, 8.660362e-02,
1.400000e+00	2.645523e-02, 6.146130e-01, 2.964593e-01, 7.636394e-02, 1.668005e-01, 1.586686e+00, 5.316868e-01, 6.595971e-01, 4.476040e-01, 1.142624e+00, 4.807164e-01, 6.609632e-01, 5.606676e-01, 4.850964e-01, 2.119080e-01, 3.059808e-01, 2.009383e-01, 1.247625e-01, 7.967910e-01, 4.999162e-02,
1.600000e+00	1.582453e-02, 5.964746e-01, 1.738578e-01, 1.036263e-01, 2.863631e-01, 1.582939e+00, 4.205323e-01, 6.681161e-01, 3.796499e-01, 9.373646e-01, 6.320264e-01, 4.746618e-01, 3.884280e-01, 4.261197e-01, 2.975528e-01, 2.862878e-01, 1.430006e-01, 7.486250e-02, 7.632167e-01, 4.016413e-02,
1.800000e+00	9.255751e-03, 7.320261e-01, 1.373109e-01, 2.108815e-01, 4.539329e-01, 1.480633e+00, 5.875419e-01, 5.845753e-01, 2.361963e-01, 6.946616e-01, 5.422852e-01, 5.739415e-01, 2.519765e-01, 2.613204e-01, 3.356263e-01, 2.405574e-01, 1.001997e-01, 6.320529e-02, 9.645165e-01, 1.795184e-02,
2.000000e+00	5.412231e-03, 6.443258e-01, 8.056229e-02, 4.770183e-01, 6.897405e-01, 1.405427e+00, 5.333165e-01, 5.373643e-01, 2.215128e-01, 5.226705e-01, 6.499803e-01, 5.439736e-01, 3.149488e-01, 1.926838e-01, 4.320304e-01, 4.625671e-01, 6.478893e-02, 3.426932e-02, 9.498597e-01, 1.295002e-02,
0.000000e+00	2.606042e+00, 1.468376e+00, 1.079726e+00, 9.084854e-01, 1.266477e+00, 3.535976e-01, 1.135885e+00, 3.755763e-01, 9.177761e-01, 6.751160e-01, 1.572313e+00, 6.430517e-01, 8.399288e-01, 2.089156e+00, 4.759069e-01, 2.781777e-01, 9.550184e-02, 6.742914e-01, 1.262829e+00, 6.442396e-01,
2.000000e-01	1.569475e+00, 9.498856e-01, 1.135768e+00, 9.246530e-01, 9.788028e-01, 5.585927e-01, 6.691758e-01, 2.436712e-01, 1.043144e+00, 5.354149e-01, 1.306258e+00, 1.036210e+00, 7.376611e-01, 1.903066e+00, 2.887667e-01, 1.959182e-01, 1.478191e-01, 7.641280e-01, 1.451262e+00, 4.937028e-01,
4.000000e-01	9.032202e-01, 9.763038e-01, 8.349043e-01, 1.052228e+00, 7.503916e-01, 8.205157e-01, 4.267475e-01, 1.778484e-01, 8.781095e-01, 5.859936e-01, 8.788093e-01, 1.042851e+00, 5.342350e-01, 1.656764e+00, 1.855957e-01, 2.780224e-01, 1.409909e-01, 4.759569e-01, 1.205083e+00, 2.675476e-01,
6.000000e-01	4.547232e-01, 8.768841e-01, 5.263249e-01, 9.640626e-01, 7.766118e-01, 1.117918e+00, 4.658883e-01, 2.564281e-01, 7.779577e-01, 7.277745e-01, 7.559588e-01, 1.334069e+00, 2.971143e-01, 1.312941e+00, 1.262294e-01, 4.266242e-01, 1.354481e-01, 4.353267e-01, 9.971149e-01, 1.707824e-01,
8.000000e-01	3.397005e-01, 8.176089e-01, 3.670957e-01, 9.160204e-01, 8.236272e-01, 1.440800e+00, 3.988784e-01, 3.751465e-01, 5.156845e-01, 9.110233e-01, 7.438295e-01, 1.047123e+00, 3.256610e-01, 1.109546e+00, 7.333451e-02, 7.597659e-01, 8.073686e-02, 2.666845e-01, 8.712335e-01, 1.081156e-01,
1.000000e+00	1.783000e-01, 8.782026e-01, 2.603686e-01, 7.890409e-01, 8.105037e-01, 1.186102e+00, 4.526869e-01, 4.608854e-01, 3.491480e-01, 6.770566e-01, 5.357380e-01, 7.834773e-01, 2.260430e-01, 9.812736e-01, 9.163141e-02, 1.075899e+00, 7.235124e-02, 1.783622e-01, 8.014016e-01, 6.877010e-02,
1.200000e+00	9.577326e-02, 7.585260e-01, 1.595192e-01, 6.442189e-01, 7.642429e-01, 1.350387e+00, 4.358446e-01, 4.737099e-01, 3.373822e-01, 6.525076e-01, 5.507321e-01, 7.610696e-01, 2.000385e-01, 9.742752e-01, 1.918607e-01, 1.370817e+00, 4.345853e-02, 1.289395e-01, 6.192072e-01, 4.179818e-02,
1.400000e+00	7.199663e-02, 7.509640e-01, 1.203966e-01, 7.819070e-01, 8.077025e-01, 1.407667e+00, 6.320861e-01, 5.670558e-01, 2.210409e-01, 4.161482e-01, 6.385924e-01, 6.251908e-01, 1.886635e-01, 8.895092e-01, 2.855926e-01, 1.283916e+00, 3.316901e-02, 7.268674e-02, 1.001449e+00, 2.355627e-02,
1.600000e+00	3.973760e-02, 7.599870e-01, 7.146480e-02, 8.737179e-01, 7.805409e-01, 1.720454e+00, 4.563652e-01, 4.990195e-01, 2.044888e-01, 3.958157e-01, 4.764622e-01, 6.601049e-01, 1.784121e-01, 6.629101e-01, 3.609260e-01, 1.670221e+00, 2.524609e-02, 5.635325e-02, 9.270489e-01, 1.406719e-02,
1.800000e+00	2.145884e-02, 7.788592e-01, 4.349767e-02, 8.473113e-01, 6.808929e-01, 1.312950e+00, 5.198016e-01, 4.811825e-01, 1.525855e-01, 3.631783e-01, 6.619166e-01, 7.308115e-01, 1.636869e-01, 4.028816e-01, 3.204885e-01, 1.689830e+00, 1.525338e-02, 3.687880e-02, 9.185090e-01, 1.155201e-02,
2.000000e+00	1.502046e-02, 7.612564e-01, 2.633541e-02, 9.158129e-01, 7.414781e-01, 1.346935e+00, 6.294245e-01, 5.522538e-01, 1.272876e-01, 4.224479e-01, 6.070096e-01, 6.644465e-01, 1.701366e-01, 3.711596e-01, 3.062392e-01, 2.059114e+00, 1.135853e-02, 2.816420e-02, 9.319288e-01, 8.271566e-03,
0.000000e+00	1.735567e+00, 4.722303e-01, 1.037274e+00, 1.381725e+00, 5.881251e-01, 8.541815e-01, 8.635912e-01, 1.213180e+00, 2.995880e+00, 2.079434e+00, 2.806844e+00, 1.911054e+00, 4.436359e-01, 1.720130e+00, 3.696711e-01, 5.649839e-01, 1.486627e+00, 5.889893e-01, 1.539164e+00, 2.844586e-01,
2.000000e-01	1.084012e+00, 5.772061e-01, 9.052847e-01, 6.740017e-01, 3.193091e-01, 9.228748e-01, 6.271022e-01, 7.035079e-01, 1.651875e+00, 2.211816e+00, 1.501085e+00, 1.773273e+00, 4.626702e-01, 1.736135e+00, 2.478761e-01, 4.263953e-01, 9.248407e-01, 5.854437e-01, 1.146299e+00, 2.061225e-01,
4.000000e-01	7.421968e-01, 7.454801e-01, 1.285037e+00, 3.940141e-01, 1.950976e-01, 1.403901e+00, 2.444980e-01, 5.580317e-01, 2.329137e+00, 1.738331e+00, 9.302657e-01, 1.596846e+00, 4.038467e-01, 1.505880e+00, 1.513267e-01, 3.189001e-01, 8.122563e-01, 5.089470e-01, 8.584606e-01, 1.238429e-01,
6.000000e-01	3.942972e-01, 6.954925e-01, 1.054614e+00, 2.472794e-01, 1.008162e-01, 1.470087e+00, 1.643118e-01, 5.098100e-01, 1.412274e+00, 2.076575e+00, 8.565692e-01, 1.218927e+00, 3.588868e-01, 1.365799e+00, 1.040415e-01, 3.092480e-01, 6.459394e-01, 2.970434e-01, 7.219830e-01, 7.780467e-02,
8.000000e-01	2.169989e-01, 7.006659e-01, 9.913573e-01, 1.231750e-01, 7.512275e-02, 1.426867e+00, 8.763672e-02, 5.788713e-01, 1.061228e+00, 1.297099e+00, 6.698493e-01, 9.930794e-01, 3.114862e-01, 1.223123e+00, 7.493797e-02, 1.970049e-01, 5.512030e-01, 2.722108e-01, 6.616365e-01, 5.214059e-02,
1.000000e+00	1.370253e-01, 6.930733e-01, 8.492083e-01, 9.443283e-02, 4.830172e-02, 1.541811e+00, 1.343345e-01, 5.003798e-01, 8.667816e-01, 1.519142e+00, 6.517786e-01, 5.252089e-01, 2.559555e-01, 9.234553e-01, 7.594854e-02, 1.735089e-01, 4.131070e-01, 1.405218e-01, 5.871871e-01, 3.325542e-02,
1.200000e+00	6.641249e-02, 7.987336e-01, 6.381447e-01, 6.409313e-02, 7.741667e-02, 1.219716e+00, 2.855734e-01, 5.640306e-01, 7.426628e-01, 1.232967e+00, 6.555038e-01, 6.321054e-01, 2.254003e-01, 9.479384e-01, 1.980652e-01, 1.383794e-01, 3.065596e-01, 1.230629e-01, 7.251625e-01, 1.724760e-02,
1.400000e+00	5.806043e-02, 8.329357e-01, 4.198746e-01, 1.251326e-01, 1.960801e-01, 1.593802e+00, 4.172220e-01, 5.648213e-01, 5.383661e-01, 8.927726e-01, 7.106808e-01, 4.154204e-01, 1.835511e-01, 8.159933e-01, 2.848742e-01, 1.156044e-01, 2.291004e-01, 7.456081e-02, 9.065845e-01, 1.107038e-02,
1.600000e+00	2.831825e-02, 6.859174e-01, 2.673703e-01, 2.496897e-01, 4.595708e-01, 1.555811e+00, 4.858173e-01, 6.107280e-01, 3.878559e-01, 7.421871e-01, 5.151410e-01, 5.827587e-01, 1.611034e-01, 6.938420e-01, 4.301547e-01, 1.049775e-01, 1.615314e-01, 4.677557e-02, 7.884566e-01, 7.624115e-03,
1.800000e+00	1.715842e-02, 8.171812e-01, 1.864256e-01, 4.882958e-01, 5.721706e-01, 1.405030e+00, 4.960042e-01, 7.157372e-01, 3.476703e-01, 5.882864e-01, 5.592469e-01, 5.195644e-01, 1.735010e-01, 6.067102e-01, 3.916200e-01, 2.578918e-01, 1.175046e-01, 3.234221e-02, 8.604037e-01, 4.699897e-03,
2.000000e+00	1.038437e-02, 8.540740e-01, 1.195075e-01, 6.659670e-01, 6.283598e-01, 1.684039e+00, 4.817928e-01, 6.714985e-01, 2.679964e-01, 4.997556e-01, 5.847962e-01, 5.364750e-01, 1.420506e-01, 3.856411e-01, 3.468440e-01, 6.406234e-01, 7.320635e-02, 2.495990e-02, 8.635151e-01, 3.114738e-03,
0.000000e+00	1.348631e+00, 1.824565e+00, 1.705356e+00, 2.279625e-01, 2.222796e+00, 2.072406e+00, 5.365887e-01, 1.304020e+00, 2.942608e+00, 8.304052e-02, 1.637838e+00, 2.340762e+00, 8.495416e-01, 2.450365e-01, 2.165900e+00, 1.214311e+00, 2.564019e+00, 2.381430e+00, 1.407424e+00, 1.480109e+00,
2.000000e-01	8.822094e-01, 1.331464e+00, 1.850056e+00, 4.899180e-01, 1.671289e+00, 1.775695e+00, 2.670394e-01, 9.344717e-01, 2.422768e+00, 4.072915e-01, 9.050249e-01, 1.704395e+00, 1.056224e+00, 2.017743e-01, 1.108377e+00, 1.086156e+00, 1.519632e+00, 1.466597e+00, 1.126673e+00, 1.155810e+00,
4.000000e-01	7.410684e-01, 1.057260e+00, 1.445138e+00, 7.491427e-01, 1.464249e+00, 1.754993e+00, 1.331796e-01, 8.754341e-01, 1.795506e+00, 6.190499e-01, 7.615796e-01, 1.485440e+00, 9.034615e-01, 1.487188e-01, 5.840300e-01, 1.025520e+00, 1.344794e+00, 1.245699e+00, 9.124125e-01, 6.238737e-01,
6.000000e-01	5.374406e-01, 7.641425e-01, 1.385273e+00, 6.539661e-01, 1.288038e+00, 1.462179e+00, 8.332882e-02, 7.505679e-01, 1.301210e+00, 8.755577e-01, 5.643167e-01, 1.192059e+00, 7.714042e-01, 1.108748e-01, 3.761801e-01, 7.323289e-01, 1.002210e+00, 7.991956e-01, 6.144490e-01, 3.501899e-01,
8.000000e-01	3.066784e-01, 6.054540e-01, 1.075491e+00, 4.606513e-01, 8.296335e-01, 1.735355e+00, 9.004423e-02, 7.494900e-01, 8.741071e-01, 9.425886e-01, 5.918134e-01, 1.228033e+00, 4.963235e-01, 7.331555e-02, 2.283923e-01, 5.302425e-01, 6.939862e-01, 4.643738e-01, 5.775348e-01, 2.228674e-01,
1.000000e+00	2.114758e-01, 8.193521e-01, 8.330638e-01, 3.437322e-01, 7.127188e-01, 1.656834e+00, 2.436786e-01, 7.066751e-01, 8.555012e-01, 1.093041e+00, 5.914660e-01, 8.953985e-01, 4.704489e-01, 4.811510e-02, 1.201343e-01, 5.542467e-01, 5.541214e-01, 4.135763e-01, 6.276689e-01, 1.552196e-01,
1.200000e+00	1.074286e-01, 8.875461e-01, 5.166878e-01, 4.537318e-01, 8.040604e-01, 1.689614e+00, 4.119169e-01, 5.656988e-01, 6.674046e-01, 7.039870e-01, 6.880325e-01, 6.995026e-01, 5.238057e-01, 4.257006e-02, 1.989474e-01, 3.854759e-01, 3.958188e-01, 2.548526e-01, 5.552337e-01, 9.193982e-02,
1.400000e+00	6.729230e-02, 7.773364e-01, 3.368628e-01, 5.385666e-01, 6.977125e-01, 1.635943e+00, 4.821936e-01, 4.895969e-01, 4.732889e-01, 6.086654e-01, 4.789040e-01, 5.343884e-01, 3.643418e-01, 2.874776e-02, 3.043743e-01, 5.053830e-01, 3.065197e-01, 1.670899e-01, 8.902541e-01, 5.517088e-02,
1.600000e+00	3.808429e-02, 8.025933e-01, 2.006877e-01, 7.591321e-01, 6.740757e-01, 1.758773e+00, 4.904662e-01, 7.086080e-01, 2.493798e-01, 6.137579e-01, 5.793139e-01, 5.167288e-01, 2.989152e-01, 2.052496e-02, 4.034729e-01, 7.145664e-01, 1.837851e-01, 1.016061e-01, 8.430729e-01, 3.549196e-02,
1.800000e+00	2.383627e-02, 7.814530e-01, 1.323960e-01, 7.549043e-01, 7.644661e-01, 1.840592e+00, 4.258588e-01, 6.409786e-01, 2.614634e-01, 4.549822e-01, 5.739972e-01, 5.079650e-01, 2.856874e-01, 1.369627e-02, 3.783990e-01, 7.402418e-01, 1.151120e-01, 7.512668e-02, 1.026036e+00, 2.039648e-02,
2.000000e+00	1.227086e-02, 5.362380e-01, 8.270126e-02, 8.182487e-01, 8.188272e-01, 1.371677e+00, 5.102020e-01, 5.863026e-01, 2.411987e-01, 4.026497e-01, 5.091931e-01, 5.412724e-01, 2.620878e-01, 1.036792e-02, 3.826684e-01, 1.364465e+00, 7.455410e-02, 4.616870e-02, 9.045407e-01, 1.410254e-02,
0.000000e+00	1.666420e+00, 5.895888e-02, 2.650205e+00, 7.128258e-01, 2.282671e+00, 1.029607e+00, 2.405073e+00, 3.073838e+00, 1.063276e+00, 4.048260e-01, 9.160652e-01, 6.664362e-01, 2.005049e+00, 2.277906e+00, 1.535992e+00, 1.821681e+00, 3.062024e+00, 3.643107e-01, 2.034137e+00, 2.345660e+00,
2.000000e-01	1.092936e+00, 4.277955e-02, 2.150186e+00, 5.426804e-01, 1.509524e+00, 8.792715e-01, 1.280557e+00, 1.718966e+00, 1.258671e+00, 3.763096e-01, 6.832220e-01, 9.004939e-01, 1.855043e+00, 1.670749e+00, 9.384402e-01, 1.422407e+00, 1.915442e+00, 3.823894e-01, 2.060913e+00, 1.535251e+00,
4.000000e-01	5.254262e-01, 2.245560e-02, 1.521959e+00, 4.634421e-01, 1.205086e+00, 6.674492e-01, 7.997476e-01, 1.119632e+00, 1.374788e+00, 5.340707e-01, 3.787261e-01, 1.253322e+00, 1.789935e+00, 1.479447e+00, 6.796328e-01, 1.304264e+00, 1.572502e+00, 2.933382e-01, 1.510006e+00, 9.353881e-01,
6.000000e-01	3.328154e-01, 1.369336e-02, 1.303166e+00, 2.834832e-01, 1.130865e+00, 1.096292e+00, 4.243630e-01, 7.275597e-01, 1.361013e+00, 7.346783e-01, 4.284791e-01, 1.455029e+00, 1.375194e+00, 1.258199e+00, 4.042008e-01, 1.071693e+00, 1.316203e+00, 2.277674e-01, 1.450415e+00, 5.862075e-01,
8.000000e-01	1.786225e-01, 3.801167e-02, 1.156725e+00, 1.677265e-01, 8.864736e-01, 1.035572e+00, 3.815291e-01, 4.718095e-01, 1.068331e+00, 7.556341e-01, 5.480885e-01, 1.455286e+00, 9.979561e-01, 1.110676e+00, 2.924389e-01, 8.599025e-01, 7.974312e-01, 1.608435e-01, 8.839706e-01, 2.789921e-01,
1.000000e+00	1.099391e-01, 1.953854e-01, 8.932144e-01, 1.033151e-01, 7.407255e-01, 1.184945e+00, 4.565243e-01, 4.249917e-01, 7.409056e-01, 1.041332e+00, 4.597420e-01, 1.250576e+00, 7.196448e-01, 8.786046e-01, 1.558886e-01, 6.218356e-01, 5.989506e-01, 9.068053e-02, 9.026647e-01, 1.972425e-01,
1.200000e+00	7.492665e-02, 4.161634e-01, 4.954365e-01, 6.982179e-02, 5.147818e-01, 1.108211e+00, 4.942842e-01, 5.051915e-01, 6.183669e-01, 9.819418e-01, 5.624160e-01, 1.126480e+00, 5.569591e-01, 9.033704e-01, 1.521235e-01, 5.512367e-01, 4.571563e-01, 6.096651e-02, 7.724797e-01, 1.229397e-01,
1.400000e+00	4.795379e-02, 5.142768e-01, 3.508970e-01, 6.203245e-02, 5.320086e-01, 1.477599e+00, 5.773771e-01, 4.757980e-01, 4.540740e-01, 9.457164e-01, 5.694662e-01, 7.334332e-01, 4.923407e-01, 8.151744e-01, 1.991657e-01, 5.097358e-01, 2.497608e-01, 5.032175e-02, 7.441798e-01, 6.315240e-02,
1.600000e+00	2.532484e-02, 7.076394e-01, 2.065368e-01, 1.432285e-01, 5.163250e-01, 1.511501e+00, 5.463849e-01, 5.088782e-01, 3.514646e-01, 6.975737e-01, 5.117901e-01, 6.792228e-01, 3.813842e-01, 9.787837e-01, 2.929400e-01, 4.324977e-01, 2.061213e-01, 3.110167e-02, 7.274556e-01, 4.554572e-02,
1.800000e+00	1.523045e-02, 6.657680e-01, 1.115186e-01, 3.753760e-01, 6.127507e-01, 1.563818e+00, 4.998386e-01, 5.819803e-01, 2.282334e-01, 6.614559e-01, 5.362140e-01, 5.857900e-01, 3.122802e-01, 8.214085e-01, 3.530511e-01, 3.632695e-01, 1.001243e-01, 1.554522e-02, 8.561159e-01, 2.779517e-02,
2.000000e+00	8.174542e-03, 6.657873e-01, 6.824443e-02, 6.210157e-01, 6.861852e-01, 1.511943e+00, 6.553189e-01, 5.909161e-01, 1.797165e-01, 5.643387e-01, 4.529993e-01, 5.054612e-01, 3.010482e-01, 5.781420e-01, 3.512145e-01, 7.283722e-01, 6.851962e-02, 1.277101e-02, 7.655051e-01, 1.587830e-02,
0.000000e+00	1.528982e+00, 1.568436e+00, 3.144268e-01, 1.584379e+00, 2.964166e-01, 1.370583e+00, 7.601415e-01, 2.422841e+00, 2.287268e+00, 2.077135e+00, 1.181733e+00, 6.599640e-01, 1.468667e+00, 2.519290e+00, 1.469413e+00, 1.192829e+00, 2.716768e+00, 1.542644e+00, 1.273300e+00, 8.399396e-01,
2.000000e-01	1.138230e+00, 1.044089e+00, 5.997217e-01, 7.615603e-01, 1.369224e-01, 1.450545e+00, 5.579047e-01, 1.488943e+00, 1.579141e+00, 1.650852e+00, 6.940881e-01, 8.888733e-01, 1.591898e+00, 1.778641e+00, 9.899486e-01, 1.412340e+00, 1.609976e+00, 9.594128e-01, 1.188596e+00, 7.891202e-01,
4.000000e-01	7.398767e-01, 6.107679e-01, 7.340201e-01, 4.562431e-01, 8.942656e-02, 1.489399e+00, 2.905112e-01, 1.042239e+00, 1.632974e+00, 1.311106e+00, 4.876732e-01, 9.522055e-01, 1.292967e+00, 1.816418e+00, 6.621732e-01, 1.160780e+00, 1.005651e+00, 8.716747e-01, 1.144670e+00, 5.491137e-01,
6.000000e-01	4.974687e-01, 3.449422e-01, 8.302044e-01, 3.139253e-01, 8.449912e-02, 1.451439e+00, 1.435644e-01, 5.184716e-01, 1.771848e+00, 1.340035e+00, 4.755506e-01, 1.148951e+00, 1.249811e+00, 1.393478e+00, 3.003877e-01, 8.388561e-01, 8.169806e-01, 6.132674e-01, 9.287518e-01, 3.226736e-01,
8.000000e-01	2.867142e-01, 4.183587e-01, 8.525519e-01, 2.194789e-01, 1.473476e-01, 1.291096e+00, 9.584859e-02, 5.688529e-01, 1.098483e+00, 9.227577e-01, 4.861872e-01, 8.766646e-01, 7.750181e-01, 1.277066e+00, 2.689568e-01, 5.603592e-01, 5.330580e-01, 3.891422e-01, 1.042720e+00, 1.966854e-01,
1.000000e+00	1.977074e-01, 4.406331e-01, 8.727517e-01, 9.433966e-02, 2.228199e-01, 1.373868e+00, 1.398787e-01, 5.156947e-01, 9.694016e-01, 7.772679e-01, 5.548512e-01, 7.653459e-01, 6.925529e-01, 1.150159e+00, 1.660572e-01, 5.066251e-01, 5.052231e-01, 2.308566e-01, 8.468212e-01, 1.146577e-01,
1.200000e+00	8.160809e-02, 6.807292e-01, 6.150674e-01, 1.114127e-01, 3.534319e-01, 1.635252e+00, 2.569982e-01, 4.822282e-01, 6.709414e-01, 8.393206e-01, 5.894669e-01, 7.693011e-01, 5.756942e-01, 9.587225e-01, 1.377301e-01, 4.297285e-01, 2.863670e-01, 1.703610e-01, 1.006240e+00, 7.572271e-02,
1.400000e+00	6.680593e-02, 5.723148e-01, 3.646679e-01, 2.014186e-01, 5.285978e-01, 1.405342e+00, 5.053719e-01, 6.653234e-01, 5.585613e-01, 7.349847e-01, 5.598822e-01, 7.275621e-01, 3.751021e-01, 9.348718e-01, 2.088459e-01, 3.777373e-01, 2.550891e-01, 1.241391e-01, 9.405131e-01, 5.398458e-02,
1.600000e+00	3.739092e-02, 8.103066e-01, 2.362601e-01, 3.982535e-01, 6.132234e-01, 1.499743e+00, 4.751362e-01, 5.321356e-01, 4.065331e-01, 6.157424e-01, 5.153074e-01, 6.078496e-01, 3.650735e-01, 7.262624e-01, 2.961818e-01, 3.176687e-01, 1.429359e-01, 9.102777e-02, 9.040995e-01, 3.185530e-02,
1.800000e+00	2.201892e-02, 7.281199e-01, 2.036897e-01, 6.271942e-01, 7.842088e-01, 1.708415e+00, 5.115962e-01, 5.368960e-01, 3.246976e-01, 6.670152e-01, 5.168721e-01, 6.808453e-01, 3.314896e-01, 7.755637e-01, 2.995240e-01, 4.761954e-01, 1.073681e-01, 6.075719e-02, 9.639338e-01, 1.911608e-02,
2.000000e+00	1.233902e-02, 7.315048e-01, 1.156248e-01, 7.212798e-01, 8.423331e-01, 1.670171e+00, 5.641407e-01, 6.065562e-01, 2.608547e-01, 4.790784e-01, 5.175840e-01, 7.233635e-01, 2.439976e-01, 5.954081e-01, 3.427898e-01, 7.176381e-01, 7.178155e-02, 4.053305e-02, 9.487325e-01, 1.138951e-02,
0.000000e+00	1.313186e+00, 1.642695e+00, 1.198303e+00, 2.702041e+00, 2.567516e+00, 1.219444e+00, 3.911796e-02, 2.169571e+00, 2.967937e-01, 8.230516e-02, 1.310296e-01, 2.731957e+00, 1.184699e+00, 1.343179e+00, 1.046056e+00, 1.270974e+00, 1.949855e+00, 2.656828e+00, 1.313573e+00, 1.247810e+00,
2.000000e-01	1.010623e+00, 7.794188e-01, 7.720597e-01, 1.653753e+00, 2.219827e+00, 9.418006e-01, 2.746367e-01, 1.531137e+00, 3.900316e-01, 3.499305e-01, 6.670924e-02, 2.509335e+00, 1.162592e+00, 1.184111e+00, 5.955367e-01, 1.503283e+00, 1.923580e+00, 1.787546e+00, 1.049736e+00, 1.207234e+00,
4.000000e-01	6.497686e-01, 5.598567e-01, 5.069206e-01, 1.445713e+00, 1.465224e+00, 1.237564e+00, 3.952218e-01, 9.516467e-01, 5.732943e-01, 6.857470e-01, 1.769467e-01, 2.050898e+00, 1.251931e+00, 1.047204e+00, 3.794469e-01, 1.452798e+00, 1.434262e+00, 1.023024e+00, 8.393114e-01, 1.245507e+00,
6.000000e-01	5.203127e-01, 5.256761e-01, 3.009511e-01, 8.855846e-01, 1.040300e+00, 1.622097e+00, 4.706258e-01, 5.980855e-01, 4.236282e-01, 8.442151e-01, 3.069284e-01, 1.621154e+00, 9.430274e-01, 9.902472e-01, 2.176492e-01, 1.677475e+00, 7.535467e-01, 9.519375e-01, 6.824422e-01, 6.632355e-01,
8.000000e-01	2.925923e-01, 6.041385e-01, 1.851809e-01, 5.428188e-01, 7.559118e-01, 1.233191e+00, 5.772596e-01, 7.193163e-01, 4.084311e-01, 8.570167e-01, 4.601432e-01, 1.154434e+00, 7.396944e-01, 9.440640e-01, 9.887278e-02, 1.591966e+00, 4.745787e-01, 5.622426e-01, 4.937621e-01, 4.493071e-01,
1.000000e+00	2.511061e-01, 6.799928e-01, 1.311230e-01, 3.763191e-01, 7.127500e-01, 1.491072e+00, 6.873202e-01, 5.594327e-01, 3.018341e-01, 1.118799e+00, 6.019522e-01, 8.004937e-01, 5.011639e-01, 8.305609e-01, 8.447025e-02, 1.569475e+00, 3.642710e-01, 3.770452e-01, 4.778056e-01, 2.728696e-01,
1.200000e+00	1.062716e-01, 6.886603e-01, 7.716026e-02, 2.376911e-01, 6.318122e-01, 1.442086e+00, 4.979395e-01, 5.765803e-01, 2.149481e-01, 7.766662e-01, 5.287981e-01, 6.515691e-01, 4.941787e-01, 8.084957e-01, 1.340721e-01, 1.964280e+00, 2.378110e-01, 2.335789e-01, 5.968986e-01, 1.689612e-01,
1.400000e+00	6.622563e-02, 5.685035e-01, 4.555691e-02, 3.006429e-01, 7.280510e-01, 1.545925e+00, 6.044606e-01, 6.263288e-01, 1.364130e-01, 7.048784e-01, 4.795088e-01, 5.213416e-01, 3.819353e-01, 6.940049e-01, 2.124813e-01, 1.378648e+00, 1.415831e-01, 1.580767e-01, 7.164686e-01, 1.082797e-01,
1.600000e+00	3.611860e-02, 8.888448e-01, 3.373679e-02, 4.311532e-01, 7.345591e-01, 1.558619e+00, 5.759981e-01, 5.406698e-01, 1.144434e-01, 5.724370e-01, 5.726723e-01, 4.462848e-01, 3.567436e-01, 4.365218e-01, 3.208367e-01, 1.540340e+00, 1.026351e-01, 1.219615e-01, 6.755386e-01, 6.652473e-02,
1.800000e+00	2.229366e-02, 7.127168e-01, 1.741647e-02, 5.904290e-01, 7.626100e-01, 1.442972e+00, 6.146551e-01, 5.350664e-01, 1.068778e-01, 4.627481e-01, 5.777972e-01, 4.531545e-01, 2.686408e-01, 4.570316e-01, 4.187216e-01, 1.812833e+00, 6.384709e-02, 6.747229e-02, 7.117750e-01, 4.381100e-02,
2.000000e+00	1.233539e-02, 8.251301e-01, 1.283252e-02, 7.762031e-01, 7.276405e-01, 1.928385e+00, 5.130020e-01, 6.556968e-01, 7.003438e-02, 4.682311e-01, 5.441291e-01, 4.549556e-01, 2.814904e-01, 3.224297e-01, 5.208278e-01, 1.684811e+00, 5.018125e-02, 5.502401e-02, 8.637991e-01, 2.257311e-02,
0.000000e+00	1.363071e+00, 6.481984e-01, 2.607376e+00, 1.875985e-01, 2.167551e+00, 1.257036e+00, 8.335351e-01, 3.575246e-01, 6.598252e-01, 2.416915e-01, 3.598952e-01, 2.337608e+00, 1.952358e-01, 1.991837e+00, 2.767284e+00, 1.124628e+00, 1.530886e+00, 3.654919e+00, 2.635019e+00, 5.758031e-01,
2.000000e-01	9.621185e-01, 7.173901e-01, 1.693794e+00, 5.400359e-01, 1.597764e+00, 1.159926e+00, 7.040771e-01, 2.693053e-01, 9.409982e-01, 5.595344e-01, 4.597591e-01, 2.144760e+00, 1.741165e-01, 1.379740e+00, 2.005416e+00, 9.296934e-01, 1.072207e+00, 2.000592e+00, 2.154253e+00, 6.476372e-01,
4.000000e-01	9.086811e-01, 6.553713e-01, 1.505290e+00, 6.052423e-01, 9.726714e-01, 1.274631e+00, 5.137704e-01, 2.232664e-01, 6.570725e-01, 8.440451e-01, 6.078843e-01, 2.355480e+00, 1.022899e-01, 1.291893e+00, 9.561757e-01, 9.319380e-01, 7.979579e-01, 1.397068e+00, 1.677282e+00, 4.682938e-01,
6.000000e-01	6.522916e-01, 9.166199e-01, 7.678284e-01, 5.048033e-01, 9.277964e-01, 1.292084e+00, 5.557435e-01, 2.193002e-01, 4.896047e-01, 9.369309e-01, 5.609500e-01, 2.405192e+00, 8.762262e-02, 1.104371e+00, 5.134901e-01, 8.831895e-01, 7.794291e-01, 9.579688e-01, 1.298126e+00, 3.125815e-01,
8.000000e-01	4.499845e-01, 7.941285e-01, 5.510926e-01, 4.331156e-01, 6.616336e-01, 1.549667e+00, 4.951493e-01, 3.996729e-01, 3.452128e-01, 1.231806e+00, 6.359902e-01, 2.098734e+00, 1.051880e-01, 1.117709e+00, 3.505033e-01, 8.382367e-01, 4.968708e-01, 6.633703e-01, 1.160190e+00, 1.325116e-01,
1.000000e+00	2.732407e-01, 6.780497e-01, 3.193533e-01, 2.437747e-01, 4.569121e-01, 1.451326e+00, 6.129460e-01, 5.410924e-01, 3.388004e-01, 1.332200e+00, 5.846176e-01, 1.762635e+00, 9.171714e-02, 1.012630e+00, 1.771586e-01, 6.875132e-01, 2.955697e-01, 4.614356e-01, 9.326314e-01, 1.080836e-01,
1.200000e+00	1.395518e-01, 7.433088e-01, 1.956354e-01, 1.134215e-01, 3.361489e-01, 1.339431e+00, 5.345195e-01, 5.406552e-01, 2.135942e-01, 1.240963e+00, 5.594921e-01, 1.356710e+00, 8.368694e-02, 1.008866e+00, 1.061399e-01, 6.079917e-01, 1.981223e-01, 2.477878e-01, 7.119978e-01, 5.869747e-02,
1.400000e+00	7.515628e-02, 8.738305e-01, 1.749804e-01, 9.017512e-02, 1.719258e-01, 1.350547e+00, 6.144420e-01, 5.968084e-01, 1.762092e-01, 1.352904e+00, 5.939974e-01, 1.108206e+00, 8.643954e-02, 6.288573e-01, 7.231689e-02, 6.888147e-01, 1.213290e-01, 2.020093e-01, 5.060582e-01, 3.926542e-02,
1.600000e+00	4.520233e-02, 7.407940e-01, 1.000252e-01, 5.896225e-02, 1.135072e-01, 1.280438e+00, 5.633529e-01, 5.786038e-01, 1.297803e-01, 1.315669e+00, 5.305455e-01, 9.046028e-01, 1.046662e-01, 5.794298e-01, 1.234768e-01, 5.310932e-01, 8.936535e-02, 1.235050e-01, 5.288008e-01, 2.591046e-02,
1.800000e+00	2.669432e-02, 7.139889e-01, 6.172223e-02, 6.926546e-02, 1.950162e-01, 1.244940e+00, 5.109434e-01, 5.327473e-01, 1.020370e-01, 9.553030e-01, 5.192913e-01, 6.508191e-01, 1.005611e-01, 3.990099e-01, 2.232398e-01, 4.963777e-01, 5.751816e-02, 8.507486e-02, 6.823719e-01, 1.461224e-02,
2.000000e+00	1.678715e-02, 8.106847e-01, 3.202900e-02, 1.410332e-01, 4.020834e-01, 1.359043e+00, 4.970786e-01, 7.363963e-01, 8.081506e-02, 8.171830e-01, 5.124114e-01, 5.980532e-01, 1.595597e-01, 3.240427e-01, 3.489867e-01, 4.083352e-01, 4.173516e-02, 5.751945e-02, 7.084877e-01, 1.013809e-02,
0.000000e+00	6.955268e-01, 1.017927e+00, 1.309319e+00, 2.515699e+00, 1.906667e+00, 2.474999e+00, 8.032312e-01, 2.099001e+00, 1.160322e-01, 2.500710e+00, 1.267369e+00, 1.139017e-01, 8.853904e-01, 2.783977e+00, 2.151942e-01, 1.424448e+00, 8.729986e-01, 2.722527e+00, 1.142638e+00, 2.379676e+00,
2.000000e-01	7.168280e-01, 7.167627e-01, 8.061919e-01, 1.397663e+00, 1.470573e+00, 1.857821e+00, 8.942889e-01, 1.488681e+00, 3.761492e-01, 1.774307e+00, 8.029617e-01, 4.030660e-01, 1.026175e+00, 2.330898e+00, 1.377597e-01, 1.483439e+00, 5.682928e-01, 1.655256e+00, 1.047527e+00, 1.850948e+00,
4.000000e-01	5.812655e-01, 6.106632e-01, 5.587306e-01, 8.676146e-01, 7.310707e-01, 1.936080e+00, 7.327722e-01, 8.848875e-01, 5.071949e-01, 1.471506e+00, 4.976450e-01, 6.465462e-01, 9.277386e-01, 1.992296e+00, 8.754698e-02, 2.035153e+00, 4.622605e-01, 1.518946e+00, 1.053540e+00, 1.151835e+00,
6.000000e-01	4.455551e-01, 5.806996e-01, 2.803869e-01, 5.016797e-01, 5.161906e-01, 1.678789e+00, 6.639886e-01, 6.112819e-01, 6.394990e-01, 1.122806e+00, 5.141768e-01, 9.711905e-01, 8.957299e-01, 1.932053e+00, 5.702976e-02, 1.901963e+00, 3.151878e-01, 8.891097e-01, 1.003037e+00, 6.929285e-01,
8.000000e-01	3.002231e-01, 6.448586e-01, 2.139935e-01, 2.798594e-01, 4.587587e-01, 1.854034e+00, 5.297119e-01, 4.834879e-01, 6.333294e-01, 9.525416e-01, 4.882792e-01, 7.704154e-01, 6.739662e-01, 1.513107e+00, 5.509383e-02, 1.537760e+00, 1.716468e-01, 5.278756e-01, 9.766454e-01, 3.949773e-01,
1.000000e+00	1.249801e-01, 5.128745e-01, 1.291963e-01, 1.912013e-01, 4.451625e-01, 1.422242e+00, 5.860652e-01, 6.039105e-01, 5.502648e-01, 6.359134e-01, 5.436641e-01, 7.099657e-01, 5.706392e-01, 1.277441e+00, 6.192156e-02, 1.182155e+00, 1.245225e-01, 4.300890e-01, 1.036858e+00, 2.568911e-01,
1.200000e+00	9.934506e-02, 6.749740e-01, 1.038022e-01, 2.581099e-01, 5.089958e-01, 1.608146e+00, 5.357582e-01, 5.322205e-01, 5.181395e-01, 7.788988e-01, 6.151693e-01, 9.564825e-01, 3.506272e-01, 8.416930e-01, 9.217984e-02, 9.572208e-01, 8.526140e-02, 2.771364e-01, 8.721204e-01, 1.518772e-01,
1.400000e+00	5.961686e-02, 6.911022e-01, 6.892283e-02, 3.881802e-01, 6.067305e-01, 1.635120e+00, 5.217313e-01, 6.140273e-01, 3.114379e-01, 8.570656e-01, 5.463135e-01, 7.958130e-01, 3.029123e-01, 9.707720e-01, 1.164271e-01, 7.796347e-01, 5.747596e-02, 1.675319e-01, 8.682327e-01, 1.085535e-01,
1.600000e+00	3.758313e-02, 7.020466e-01, 4.436946e-02, 5.479769e-01, 6.804015e-01, 1.546417e+00, 5.878351e-01, 4.205712e-01, 2.626425e-01, 5.690477e-01, 6.400510e-01, 9.316004e-01, 2.872846e-01, 1.034379e+00, 1.772475e-01, 8.356412e-01, 4.367739e-02, 1.142377e-01, 7.424187e-01, 5.901448e-02,
1.800000e+00	1.956917e-02, 6.432338e-01, 2.973426e-02, 6.602057e-01, 6.873793e-01, 1.644810e+00, 5.639895e-01, 6.493867e-01, 1.829955e-01, 5.943614e-01, 5.069629e-01, 6.775429e-01, 2.156944e-01, 6.959271e-01, 1.839714e-01, 1.361775e+00, 2.843742e-02, 8.749270e-02, 9.227496e-01, 3.702211e-02,
2.000000e+00	1.101801e-02, 7.550135e-01, 1.883765e-02, 7.272894e-01, 6.237365e-01, 1.448693e+00, 5.790174e-01, 5.633543e-01, 1.490632e-01, 5.799800e-01, 5.528201e-01, 6.348761e-01, 2.158694e-01, 6.036639e-01, 2.743736e-01, 1.440574e+00, 1.508506e-02, 5.059619e-02, 9.740860e-01, 2.252432e-02,
0.000000e+00	2.780769e+00, 1.386902e-01, 3.130674e-01, 8.652603e-01, 7.521754e-01, 1.740031e-02, 2.265447e+00, 8.937232e-01, 4.969146e-01, 2.930282e+00, 2.719913e-01, 1.188427e+00, 2.841512e+00, 2.317650e+00, 2.030246e+00, 1.649014e+00, 7.290915e-01, 2.571638e+00, 8.293218e-01, 1.444716e+00,
2.000000e-01	1.821918e+00, 8.869432e-02, 1.998576e-01, 3.300243e-01, 5.152587e-01, 1.535694e-02, 1.843765e+00, 6.385852e-01, 7.201780e-01, 2.820543e+00, 3.235550e-01, 1.046535e+00, 2.073840e+00, 2.030924e+00, 1.337846e+00, 1.351579e+00, 4.727511e-01, 1.794626e+00, 6.618954e-01, 1.137059e+00,
4.000000e-01	1.298553e+00, 4.652906e-02, 1.813689e-01, 1.864848e-01, 2.650649e-01, 2.728432e-02, 1.383850e+00, 4.799828e-01, 5.833956e-01, 2.304406e+00, 4.565841e-01, 9.018039e-01, 1.740035e+00, 1.608224e+00, 1.056706e+00, 1.333692e+00, 3.883720e-01, 1.309970e+00, 7.973579e-01, 7.002733e-01,
6.000000e-01	9.329290e-01, 4.118107e-02, 1.538051e-01, 1.245020e-01, 1.615908e-01, 2.261818e-01, 1.021563e+00, 2.415741e-01, 5.507167e-01, 1.734049e+00, 4.769353e-01, 7.486864e-01, 1.104744e+00, 1.286706e+00, 8.549470e-01, 8.328911e-01, 1.897865e-01, 1.031590e+00, 8.895947e-01, 4.065943e-01,
8.000000e-01	5.686321e-01, 2.039387e-01, 1.191308e-01, 6.958756e-02, 8.178288e-02, 5.184252e-01, 8.201734e-01, 1.672111e-01, 4.493778e-01, 1.026108e+00, 5.108521e-01, 5.222059e-01, 8.214274e-01, 1.256199e+00, 5.072802e-01, 8.905632e-01, 1.327565e-01, 7.333434e-01, 9.031446e-01, 2.637774e-01,
1.000000e+00	3.458156e-01, 4.026589e-01, 6.201832e-02, 4.230026e-02, 1.393001e-01, 6.897937e-01, 8.000881e-01, 2.204785e-01, 3.068928e-01, 1.200175e+00, 5.290226e-01, 5.480389e-01, 6.751722e-01, 9.871264e-01, 5.260112e-01, 5.345196e-01, 1.118097e-01, 5.361582e-01, 7.337705e-01, 1.609503e-01,
1.200000e+00	1.948112e-01, 5.772939e-01, 4.269206e-02, 4.554169e-02, 2.870981e-01, 1.015096e+00, 7.360295e-01, 3.313463e-01, 2.980394e-01, 9.013764e-01, 5.752416e-01, 5.423354e-01, 4.739346e-01, 8.468111e-01, 5.419531e-01, 5.570629e-01, 5.686497e-02, 3.503141e-01, 1.039729e+00, 1.123699e-01,
1.400000e+00	1.366804e-01, 7.959746e-01, 2.811479e-02, 1.761915e-01, 4.156145e-01, 1.209828e+00, 6.028615e-01, 3.608605e-01, 2.054828e-01, 8.586589e-01, 6.013465e-01, 6.081138e-01, 3.069152e-01, 8.588503e-01, 5.113828e-01, 5.559030e-01, 3.317186e-02, 2.018106e-01, 9.965185e-01, 5.596960e-02,
1.600000e+00	8.161479e-02, 6.688023e-01, 1.989703e-02, 4.174911e-01, 6.045277e-01, 1.224750e+00, 5.258550e-01, 4.654679e-01, 1.465019e-01, 5.744312e-01, 5.636172e-01, 6.612895e-01, 2.725351e-01, 8.317437e-01, 4.265122e-01, 5.839255e-01, 2.867320e-02, 1.229022e-01, 8.139333e-01, 3.203881e-02,
1.800000e+00	4.304522e-02, 7.404412e-01, 1.211219e-02, 5.851676e-01, 6.475287e-01, 1.314437e+00, 6.137204e-01, 4.887948e-01, 1.194155e-01, 4.911952e-01, 6.277200e-01, 6.060687e-01, 2.321664e-01, 7.395258e-01, 4.588078e-01, 8.198175e-01, 2.043608e-02, 9.960867e-02, 9.536467e-01, 2.460665e-02,
2.000000e+00	2.580175e-02, 7.960208e-01, 7.969053e-03, 8.006991e-01, 7.739827e-01, 1.519494e+00, 6.747458e-01, 5.442985e-01, 8.716624e-02, 4.943776e-01, 6.148782e-01, 5.960479e-01, 2.104041e-01, 5.743902e-01, 3.704199e-01, 1.169070e+00, 1.325995e-02, 6.830854e-02, 1.056952e+00, 1.490430e-02,
0.000000e+00	1.647489e+00, 2.338600e+00, 3.101020e+00, 2.493148e+00, 6.544942e-01, 2.086254e+00, 8.455307e-01, 2.634314e+00, 7.024873e-01, 1.755916e+00, 1.482642e+00, 2.888265e-01, 1.268493e-01, 2.343240e+00, 1.904527e+00, 2.751708e+00, 2.591186e+00, 1.523872e+00, 5.605531e-01, 1.794288e+00,
2.000000e-01	1.143011e+00, 1.473457e+00, 1.721815e+00, 1.772830e+00, 4.594068e-01, 1.828816e+00, 5.951193e-01, 2.125629e+00, 8.151605e-01, 1.165299e+00, 9.644538e-01, 2.728432e-01, 5.104469e-01, 2.469710e+00, 1.458269e+00, 2.612358e+00, 2.015588e+00, 1.161121e+00, 6.437448e-01, 1.663954e+00,
4.000000e-01	7.534047e-01, 1.186104e+00, 1.384176e+00, 1.360913e+00, 2.756774e-01, 1.574336e+00, 6.076558e-01, 1.003604e+00, 8.904731e-01, 7.981175e-01, 5.225289e-01, 2.838811e-01, 6.991925e-01, 1.681334e+00, 9.497203e-01, 2.571890e+00, 1.156999e+00, 7.946306e-01, 5.934391e-01, 1.155135e+00,
6.000000e-01	4.848640e-01, 8.194071e-01, 8.582920e-01, 1.045154e+00, 4.407665e-01, 1.774598e+00, 5.541104e-01, 7.656056e-01, 1.085580e+00, 7.892669e-01, 4.301950e-01, 2.784339e-01, 6.485053e-01, 1.419538e+00, 6.531131e-01, 2.360953e+00, 9.025817e-01, 5.311630e-01, 7.822159e-01, 1.078572e+00,
8.000000e-01	2.689743e-01, 9.316157e-01, 6.472736e-01, 8.679004e-01, 5.853454e-01, 1.675639e+00, 4.489977e-01, 6.481318e-01, 7.727140e-01, 6.786676e-01, 4.191171e-01, 2.291718e-01, 5.991428e-01, 1.413579e+00, 5.741740e-01, 2.193518e+00, 6.304792e-01, 3.965443e-01, 8.525509e-01, 5.661381e-01,
1.000000e+00	1.386912e-01, 7.993940e-01, 4.361519e-01, 9.688555e-01, 7.429305e-01, 1.554598e+00, 4.184500e-01, 4.999881e-01, 7.136887e-01, 5.445006e-01, 5.467609e-01, 3.470710e-01, 4.104615e-01, 1.234743e+00, 5.821162e-01, 1.867846e+00, 4.256246e-01, 3.000221e-01, 9.384491e-01, 3.684711e-01,
1.200000e+00	9.746934e-02, 8.037986e-01, 3.205889e-01, 9.256815e-01, 6.738449e-01, 1.526116e+00, 4.599220e-01, 5.958177e-01, 5.203454e-01, 4.588023e-01, 5.257032e-01, 4.141797e-01, 3.202992e-01, 1.004897e+00, 5.297238e-01, 1.724100e+00, 2.887250e-01, 1.749698e-01, 9.675446e-01, 1.912793e-01,
1.400000e+00	5.764076e-02, 7.283454e-01, 2.038986e-01, 8.075565e-01, 7.972918e-01, 1.432503e+00, 4.956009e-01, 4.708931e-01, 3.396075e-01, 3.121299e-01, 6.310014e-01, 5.466446e-01, 3.024951e-01, 8.644882e-01, 4.655455e-01, 2.099270e+00, 2.040959e-01, 1.120843e-01, 8.391366e-01, 1.864450e-01,
1.600000e+00	3.469884e-02, 7.640897e-01, 1.323987e-01, 1.103732e+00, 8.578662e-01, 1.690200e+00, 6.304777e-01, 6.622459e-01, 3.059206e-01, 2.991175e-01, 6.335066e-01, 6.387750e-01, 2.439575e-01, 6.905600e-01, 3.555743e-01, 2.653727e+00, 1.251789e-01, 6.724821e-02, 1.068473e+00, 9.871876e-02,
1.800000e+00	2.118100e-02, 5.948361e-01, 8.258897e-02, 9.787176e-01, 6.880987e-01, 1.334255e+00, 5.728367e-01, 6.136394e-01, 2.570234e-01, 2.409849e-01, 6.053002e-01, 7.761882e-01, 2.509705e-01, 6.680936e-01, 4.545412e-01, 2.170451e+00, 8.578632e-02, 4.526824e-02, 8.546999e-01, 7.837986e-02,
2.000000e+00	1.328084e-02, 7.199655e-01, 4.905098e-02, 1.177777e+00, 8.242450e-01, 1.620585e+00, 6.350120e-01, 5.044142e-01, 1.617260e-01, 2.866018e-01, 4.716125e-01, 7.116690e-01, 1.852259e-01, 4.939241e-01, 4.741290e-01, 2.314193e+00, 6.192796e-02, 3.352493e-02, 8.303795e-01, 5.185865e-02,
0.000000e+00	9.477810e-01, 2.418287e+00, 2.816987e+00, 1.474052e+00, 1.400089e+00, 1.190610e-02, 2.390228e+00, 2.233147e+00, 1.502645e+00, 2.619256e+00, 3.183597e-01, 2.901709e+00, 2.319483e+00, 1.811146e+00, 3.328613e-01, 9.559006e-01, 7.624409e-01, 5.330022e-01, 3.525746e-01, 2.341861e+00,
2.000000e-01	4.907672e-01, 2.011384e+00, 2.702065e+00, 1.031240e+00, 7.102418e-01, 1.248175e-02, 1.521349e+00, 1.275308e+00, 1.402475e+00, 2.670023e+00, 1.486305e-01, 2.081175e+00, 2.434812e+00, 1.830888e+00, 2.128563e-01, 1.021842e+00, 5.796811e-01, 3.520823e-01, 3.411667e-01, 1.551167e+00,
4.000000e-01	2.874966e-01, 8.896453e-01, 1.946795e+00, 5.048441e-01, 4.327025e-01, 2.157270e-01, 8.510688e-01, 7.898067e-01, 1.447215e+00, 3.007920e+00, 1.833045e-01, 1.646229e+00, 1.866741e+00, 1.318410e+00, 1.226374e-01, 8.106273e-01, 6.180010e-01, 2.534820e-01, 2.293469e-01, 9.384033e-01,
6.000000e-01	2.091222e-01, 5.938128e-01, 1.393318e+00, 3.041897e-01, 2.570574e-01, 5.632823e-01, 4.167826e-01, 5.752380e-01, 1.417262e+00, 2.458975e+00, 3.392079e-01, 1.159179e+00, 1.490491e+00, 1.406085e+00, 6.318475e-02, 4.600827e-01, 5.856263e-01, 1.473894e-01, 1.684081e-01, 6.030676e-01,
8.000000e-01	1.171628e-01, 3.812710e-01, 1.087400e+00, 1.974821e-01, 1.427022e-01, 7.511954e-01, 3.556217e-01, 3.393377e-01, 8.105585e-01, 1.855701e+00, 4.413096e-01, 9.879340e-01, 1.014062e+00, 1.324734e+00, 4.146634e-02, 4.672126e-01, 5.259014e-01, 1.010176e-01, 2.466726e-01, 3.905687e-01,
1.000000e+00	6.203647e-02, 5.186743e-01, 8.262862e-01, 1.006046e-01, 9.928992e-02, 1.149505e+00, 3.283658e-01, 3.017995e-01, 8.686581e-01, 1.576649e+00, 4.761491e-01, 7.618646e-01, 7.533105e-01, 9.974804e-01, 7.726476e-02, 4.787687e-01, 4.594074e-01, 7.925676e-02, 3.512033e-01, 2.246218e-01,
1.200000e+00	3.849151e-02, 5.425123e-01, 5.981003e-01, 6.566196e-02, 6.189198e-02, 1.409039e+00, 4.773574e-01, 3.753845e-01, 5.252555e-01, 1.182297e+00, 6.132416e-01, 5.651506e-01, 6.385571e-01, 1.141291e+00, 2.278802e-01, 4.012405e-01, 3.479224e-01, 5.034265e-02, 4.949884e-01, 1.214974e-01,
1.400000e+00	1.846358e-02, 7.594471e-01, 3.313392e-01, 4.796725e-02, 1.073148e-01, 1.183699e+00, 4.479414e-01, 4.418097e-01, 4.050063e-01, 9.064981e-01, 6.117172e-01, 4.599044e-01, 4.387306e-01, 9.367249e-01, 3.085022e-01, 2.342752e-01, 2.230763e-01, 4.415117e-02, 6.285636e-01, 7.591364e-02,
1.600000e+00	1.521500e-02, 8.042959e-01, 2.084814e-01, 1.126949e-01, 2.566602e-01, 1.432667e+00, 4.547139e-01, 5.559695e-01, 3.737921e-01, 8.238280e-01, 4.932042e-01, 3.784183e-01, 3.669288e-01, 8.414588e-01, 3.718062e-01, 3.083494e-01, 1.209624e-01, 2.319757e-02, 6.317454e-01, 6.116270e-02,
1.800000e+00	6.980379e-03, 6.138310e-01, 1.394147e-01, 3.147272e-01, 4.678561e-01, 1.290241e+00, 5.237387e-01, 5.503027e-01, 2.922197e-01, 6.668992e-01, 4.398027e-01, 3.082565e-01, 2.919047e-01, 8.114720e-01, 4.233794e-01, 2.626568e-01, 9.155039e-02, 1.595466e-02, 8.191400e-01, 3.196788e-02,
2.000000e+00	4.261813e-03, 7.284631e-01, 9.659171e-02, 5.585391e-01, 6.432238e-01, 1.634013e+00, 5.380529e-01, 4.931135e-01, 2.433745e-01, 5.562263e-01, 4.688928e-01, 3.059741e-01, 2.666444e-01, 6.600060e-01, 3.756673e-01, 4.681257e-01, 6.134379e-02, 1.131496e-02, 9.322735e-01, 1.743715e-02,
0.000000e+00	2.108204e+00, 1.661540e+00, 1.428379e+00, 2.708965e+00, 1.237345e+00, 8.244908e-01, 9.443528e-01, 1.327791e+00, 3.128536e+00, 2.187166e+00, 2.145142e+00, 1.862136e+00, 5.568958e-01, 3.070691e-01, 1.876557e+00, 3.078375e+00, 2.315538e+00, 2.219084e+00, 2.178382e+00, 1.442067e+00,
2.000000e-01	1.492125e+00, 1.338572e+00, 1.074738e+00, 1.476780e+00, 6.720851e-01, 1.023188e+00, 5.222293e-01, 8.990251e-01, 2.317982e+00, 1.952698e+00, 1.165574e+00, 1.755962e+00, 7.004949e-01, 2.585318e-01, 1.035699e+00, 2.666212e+00, 1.322887e+00, 1.987214e+00, 1.721496e+00, 1.290340e+00,
4.000000e-01	1.179199e+00, 1.046022e+00, 1.211800e+00, 1.008625e+00, 4.460931e-01, 1.339760e+00, 3.166511e-01, 9.450395e-01, 1.686323e+00, 1.809194e+00, 1.012849e+00, 2.061601e+00, 6.299148e-01, 1.320622e-01, 6.970660e-01, 2.002306e+00, 1.013260e+00, 1.352021e+00, 1.611010e+00, 1.127636e+00,
6.000000e-01	7.833113e-01, 7.625008e-01, 1.118335e+00, 4.580947e-01, 1.934286e-01, 1.343024e+00, 2.051121e-01, 7.683527e-01, 1.233340e+00, 1.909692e+00, 8.143732e-01, 1.767690e+00, 6.251249e-01, 1.362310e-01, 3.669370e-01, 1.479237e+00, 9.061889e-01, 1.033817e+00, 1.011225e+00, 6.532764e-01,
8.000000e-01	5.045346e-01, 6.528767e-01, 9.542827e-01, 2.957915e-01, 1.398371e-01, 1.205885e+00, 1.734616e-01, 6.697902e-01, 7.809723e-01, 1.684897e+00, 7.269002e-01, 1.610919e+00, 4.976074e-01, 7.604545e-02, 2.052539e-01, 1.204240e+00, 6.277833e-01, 6.940822e-01, 9.895170e-01, 3.691826e-01,
1.000000e+00	3.119665e-01, 8.217354e-01, 6.186828e-01, 1.655331e-01, 8.224203e-02, 1.342980e+00, 3.478845e-01, 6.049218e-01, 7.587710e-01, 1.957182e+00, 6.397171e-01, 1.236255e+00, 4.220632e-01, 6.510071e-02, 1.130996e-01, 1.069108e+00, 4.733012e-01, 3.946364e-01, 7.316906e-01, 2.841858e-01,
1.200000e+00	1.815925e-01, 7.028398e-01, 4.170270e-01, 8.767139e-02, 5.446522e-02, 1.246612e+00, 3.291154e-01, 5.294055e-01, 4.708829e-01, 1.690212e+00, 6.140456e-01, 1.143453e+00, 3.855316e-01, 4.490828e-02, 8.456013e-02, 9.985815e-01, 3.483967e-01, 2.998127e-01, 6.774493e-01, 1.779460e-01,
1.400000e+00	8.340513e-02, 7.437926e-01, 2.810918e-01, 5.755705e-02, 3.162694e-02, 1.472952e+00, 5.299325e-01, 5.056948e-01, 4.344620e-01, 1.537875e+00, 5.593935e-01, 8.171303e-01, 4.121812e-01, 3.696063e-02, 9.017249e-02, 8.179372e-01, 2.209770e-01, 2.279759e-01, 5.571027e-01, 7.923329e-02,
1.600000e+00	5.900956e-02, 8.120602e-01, 1.702901e-01, 3.502181e-02, 4.979973e-02, 1.774874e+00, 4.695765e-01, 4.896100e-01, 3.767808e-01, 1.115755e+00, 5.983645e-01, 5.722835e-01, 2.948622e-01, 2.339745e-02, 2.147411e-01, 6.041297e-01, 1.709446e-01, 1.481872e-01, 7.040660e-01, 4.902796e-02,
1.800000e+00	2.930622e-02, 7.308285e-01, 1.410528e-01, 7.753840e-02, 1.635370e-01, 1.475256e+00, 4.271346e-01, 6.183223e-01, 2.498108e-01, 8.291064e-01, 4.861402e-01, 6.741533e-01, 2.212746e-01, 1.640608e-02, 3.524554e-01, 6.204952e-01, 9.189507e-02, 8.601951e-02, 9.161410e-01, 3.762836e-02,
2.000000e+00	2.271717e-02, 6.835722e-01, 7.294283e-02, 1.595202e-01, 3.355375e-01, 1.568354e+00, 4.719131e-01, 6.265073e-01, 1.855270e-01, 7.889189e-01, 5.679249e-01, 4.755988e-01, 2.455489e-01, 1.257281e-02, 3.606721e-01, 4.538933e-01, 6.719881e-02, 6.051115e-02, 7.975564e-01, 2.094361e-02,
0.000000e+00	2.968847e-01, 2.211474e-01, 2.571617e+00, 8.102441e-01, 2.047311e+00, 2.717970e+00, 1.629670e+00, 1.200243e-01, 1.182395e+00, 8.108639e-01, 2.964780e+00, 4.561092e-01, 3.877356e-03, 2.068553e+00, 1.983061e+00, 2.175676e+00, 2.079539e+00, 6.738436e-01, 3.196483e+00, 2.245678e+00,
2.000000e-01	2.087574e-01, 4.213033e-01, 1.845006e+00, 5.067734e-01, 1.619522e+00, 1.841741e+00, 1.024771e+00, 2.711331e-01, 1.030166e+00, 6.212790e-01, 1.954406e+00, 7.421006e-01, 1.078768e-02, 1.209187e+00, 1.661936e+00, 2.216972e+00, 1.845610e+00, 4.926067e-01, 2.362493e+00, 1.378677e+00,
4.000000e-01	1.169333e-01, 6.365993e-01, 1.203587e+00, 5.162053e-01, 1.280491e+00, 1.813788e+00, 7.711346e-01, 4.523690e-01, 8.141948e-01, 5.394476e-01, 1.125060e+00, 9.586367e-01, 1.833304e-02, 1.395364e+00, 9.158591e-01, 1.464783e+00, 1.287621e+00, 3.492971e-01, 2.244732e+00, 1.108925e+00,
6.000000e-01	7.256151e-02, 5.790644e-01, 7.734314e-01, 5.893940e-01, 1.003884e+00, 1.249393e+00, 7.458096e-01, 4.472254e-01, 7.236330e-01, 8.502475e-01, 1.113832e+00, 1.258225e+00, 3.367072e-02, 1.289360e+00, 5.872991e-01, 9.668663e-01, 9.969056e-01, 2.123423e-01, 1.703285e+00, 6.410861e-01,
8.000000e-01	3.872534e-02, 9.091720e-01, 4.298034e-01, 5.238734e-01, 8.306245e-01, 1.642758e+00, 5.942722e-01, 4.842618e-01, 4.902914e-01, 9.803221e-01, 7.243436e-01, 1.500187e+00, 6.205165e-02, 1.413466e+00, 3.626154e-01, 1.252276e+00, 5.051538e-01, 1.553631e-01, 1.484195e+00, 3.479445e-01,
1.000000e+00	2.232646e-02, 6.405944e-01, 3.319337e-01, 3.746289e-01, 6.825465e-01, 1.426567e+00, 6.915470e-01, 5.483098e-01, 3.876935e-01, 8.349359e-01, 7.722773e-01, 1.316264e+00, 5.987208e-02, 1.161978e+00, 1.931441e-01, 1.009084e+00, 4.391191e-01, 1.031780e-01, 1.157451e+00, 2.627361e-01,
1.200000e+00	1.161076e-02, 7.216905e-01, 1.791969e-01, 2.189366e-01, 4.952825e-01, 1.532508e+00, 5.939946e-01, 5.675054e-01, 2.726636e-01, 1.262464e+00, 5.343781e-01, 1.228586e+00, 8.458713e-02, 9.399851e-01, 1.173491e-01, 1.053865e+00, 2.990807e-01, 6.831929e-02, 8.177928e-01, 1.333895e-01,
1.400000e+00	7.627487e-03, 8.231895e-01, 1.271101e-01, 1.855592e-01, 4.186624e-01, 1.600287e+00, 6.681578e-01, 6.683393e-01, 1.908363e-01, 8.793728e-01, 6.755084e-01, 1.157947e+00, 1.066102e-01, 6.531961e-01, 7.284143e-02, 9.116668e-01, 1.644389e-01, 4.268158e-02, 7.913768e-01, 9.298743e-02,
1.600000e+00	4.496961e-03, 8.104427e-01, 8.626627e-02, 1.233152e-01, 3.333847e-01, 1.545898e+00, 5.285053e-01, 5.407886e-01, 1.488321e-01, 9.605730e-01, 6.005104e-01, 9.089332e-01, 9.391321e-02, 5.439339e-01, 1.056546e-01, 9.415021e-01, 1.243585e-01, 2.818921e-02, 8.150125e-01, 4.883494e-02,
1.800000e+00	2.679203e-03, 7.690522e-01, 5.610370e-02, 1.494673e-01, 3.637335e-01, 1.678074e+00, 5.969719e-01, 6.891691e-01, 1.334729e-01, 9.208459e-01, 6.052736e-01, 7.082258e-01, 1.127246e-01, 4.799851e-01, 1.998707e-01, 6.776089e-01, 9.232121e-02, 2.128451e-02, 7.354388e-01, 3.496667e-02,
2.000000e+00	1.670486e-03, 7.076798e-01, 2.911936e-02, 2.666568e-01, 4.033751e-01, 1.568665e+00, 4.928412e-01, 5.318937e-01, 1.017973e-01, 7.148799e-01, 5.898110e-01, 6.219655e-01, 1.433617e-01, 3.622623e-01, 2.760052e-01, 8.094471e-01, 5.580393e-02, 1.385840e-02, 8.283576e-01, 2.049760e-02,
0.000000e+00	8.600392e-01, 2.731996e-01, 1.391718e+00, 2.968458e-01, 1.348856e+00, 1.209200e+00, 2.990366e+00, 1.310213e+00, 3.042523e+00, 2.114332e+00, 2.358052e-02, 1.986879e-02, 2.342480e+00, 2.322585e+00, 2.326707e-01, 4.320263e-01, 8.277841e-01, 7.550052e-01, 5.846897e-01, 2.501562e-01,
2.000000e-01	5.618211e-01, 1.458295e-01, 1.447860e+00, 1.671569e-01, 9.365308e-01, 9.962691e-01, 1.564668e+00, 6.936321e-01, 2.115941e+00, 1.759452e+00, 1.520380e-01, 4.358696e-02, 2.035870e+00, 1.952283e+00, 3.253573e-01, 2.914627e-01, 7.845544e-01, 4.739651e-01, 8.242766e-01, 1.439219e-01,
4.000000e-01	3.355606e-01, 8.833227e-02, 1.287758e+00, 1.020340e-01, 5.121612e-01, 8.658452e-01, 9.457256e-01, 4.732771e-01, 2.410657e+00, 1.323282e+00, 2.883995e-01, 9.734687e-02, 1.304223e+00, 1.791191e+00, 4.211050e-01, 2.794255e-01, 5.692125e-01, 3.109524e-01, 8.185266e-01, 8.649831e-02,
6.000000e-01	1.814845e-01, 7.037318e-02, 1.136283e+00, 6.336737e-02, 3.670497e-01, 9.728604e-01, 5.308912e-01, 3.169186e-01, 1.781286e+00, 9.548951e-01, 3.875201e-01, 1.795101e-01, 1.042653e+00, 1.403899e+00, 4.004856e-01, 2.297744e-01, 5.994786e-01, 2.455844e-01, 8.836775e-01, 5.904978e-02,
8.000000e-01	9.948300e-02, 2.016197e-01, 1.223523e+00, 2.907056e-02, 3.367716e-01, 1.199283e+00, 2.804051e-01, 2.501989e-01, 1.350411e+00, 8.312101e-01, 4.926075e-01, 2.416942e-01, 8.046294e-01, 1.488881e+00, 4.267693e-01, 1.821617e-01, 4.944072e-01, 1.558818e-01, 9.760015e-01, 3.355300e-02,
1.000000e+00	6.160010e-02, 4.943049e-01, 1.034277e+00, 5.646030e-02, 5.373402e-01, 1.010331e+00, 2.069047e-01, 3.460475e-01, 9.963088e-01, 7.483578e-01, 5.281124e-01, 3.360819e-01, 5.390552e-01, 9.822929e-01, 4.845385e-01, 1.570960e-01, 3.958253e-01, 1.092139e-01, 8.555575e-01, 2.258015e-02,
1.200000e+00	2.932849e-02, 5.473926e-01, 8.332430e-01, 2.006102e-01, 7.181298e-01, 1.266680e+00, 2.881278e-01, 4.371464e-01, 6.965422e-01, 5.054189e-01, 5.807027e-01, 4.434724e-01, 4.540582e-01, 8.815995e-01, 4.566790e-01, 1.155913e-01, 2.779251e-01, 7.357491e-02, 1.112752e+00, 1.487787e-02,
1.400000e+00	1.887670e-02, 7.203375e-01, 5.117610e-01, 3.905537e-01, 6.074304e-01, 1.384361e+00, 4.310136e-01, 5.496143e-01, 6.531830e-01, 4.887076e-01, 5.319782e-01, 6.066583e-01, 3.603541e-01, 1.090220e+00, 4.291234e-01, 1.052587e-01, 2.247249e-01, 3.799221e-02, 7.362732e-01, 7.631871e-03,
1.600000e+00	1.317237e-02, 7.626276e-01, 2.886068e-01, 7.285808e-01, 6.923351e-01, 1.261374e+00, 4.491079e-01, 4.559262e-01, 3.872662e-01, 3.415066e-01, 5.387993e-01, 6.434485e-01, 3.836237e-01, 8.250170e-01, 4.262086e-01, 2.794739e-01, 1.292513e-01, 3.133347e-02, 1.085012e+00, 5.257412e-03,
1.800000e+00	9.272740e-03, 8.507525e-01, 2.467524e-01, 8.038719e-01, 6.879662e-01, 1.387937e+00, 4.670020e-01, 4.684400e-01, 3.474458e-01, 4.327890e-01, 5.327734e-01, 8.410347e-01, 2.736024e-01, 7.754427e-01, 4.081172e-01, 5.667843e-01, 1.027444e-01, 1.956296e-02, 1.004676e+00, 3.968994e-03,
2.000000e+00	4.606021e-03, 6.085710e-01, 1.630116e-01, 9.280430e-01, 8.103172e-01, 1.536394e+00, 5.597414e-01, 5.156352e-01, 2.649854e-01, 3.818613e-01, 5.146634e-01, 7.714237e-01, 2.089676e-01, 6.818582e-01, 4.164547e-01, 8.419945e-01, 6.467222e-02, 1.484302e-02, 1.057301e+00, 3.284590e-03,
0.000000e+00	2.462381e+00, 6.075912e-02, 1.519922e+00, 3.652454e+00, 1.534248e+00, 3.302456e-01, 2.807160e+00, 2.349069e+00, 2.961628e+00, 2.341347e-01, 1.813893e+00, 1.195654e+00, 9.086763e-01, 1.842862e+00, 2.934988e+00, 1.283467e+00, 2.762961e+00, 1.377813e+00, 8.891723e-01, 2.292135e+00,
2.000000e-01	1.349135e+00, 8.119710e-02, 1.041065e+00, 1.707681e+00, 1.349562e+00, 1.793622e-01, 1.522673e+00, 1.540667e+00, 2.293205e+00, 3.757773e-01, 1.161730e+00, 1.094013e+00, 1.059854e+00, 1.643047e+00, 2.249223e+00, 1.214898e+00, 1.891783e+00, 1.134524e+00, 7.589985e-01, 1.695550e+00,
4.000000e-01	9.756778e-01, 8.618986e-02, 1.196660e+00, 1.280100e+00, 1.113610e+00, 3.084912e-01, 7.387326e-01, 9.093060e-01, 1.932432e+00, 4.577687e-01, 7.035715e-01, 7.322150e-01, 1.210355e+00, 1.154068e+00, 1.232959e+00, 9.823626e-01, 1.155922e+00, 8.015211e-01, 7.186813e-01, 1.732326e+00,
6.000000e-01	4.975169e-01, 1.512898e-01, 1.205193e+00, 9.258288e-01, 1.141411e+00, 8.064713e-01, 4.371815e-01, 4.807766e-01, 1.561529e+00, 3.635346e-01, 6.340686e-01, 6.511164e-01, 8.257292e-01, 1.406142e+00, 7.471652e-01, 9.231830e-01, 8.229633e-01, 5.663256e-01, 8.022404e-01, 1.026424e+00,
8.000000e-01	3.418385e-01, 2.967283e-01, 1.183854e+00, 5.786717e-01, 8.553794e-01, 1.057580e+00, 2.655752e-01, 4.557950e-01, 1.540939e+00, 3.876848e-01, 6.335498e-01, 6.486017e-01, 7.267718e-01, 1.097027e+00, 4.710577e-01, 6.611824e-01, 7.357279e-01, 4.475916e-01, 8.436467e-01, 6.319545e-01,
1.000000e+00	1.991270e-01, 5.723033e-01, 1.109581e+00, 6.487474e-01, 8.882555e-01, 9.341615e-01, 1.501547e-01, 4.493015e-01, 1.038296e+00, 3.230515e-01, 6.589407e-01, 4.918544e-01, 5.594968e-01, 1.141680e+00, 2.610743e-01, 7.893594e-01, 6.151536e-01, 2.249232e-01, 1.040165e+00, 3.813566e-01,
1.200000e+00	9.439844e-02, 5.746635e-01, 7.837081e-01, 8.010360e-01, 8.198367e-01, 1.051799e+00, 2.434337e-01, 4.988560e-01, 7.870106e-01, 2.972816e-01, 6.095306e-01, 6.364193e-01, 4.299066e-01, 9.850872e-01, 2.383633e-01, 4.946569e-01, 3.803833e-01, 1.676406e-01, 8.494711e-01, 2.565606e-01,
1.400000e+00	6.436138e-02, 7.054707e-01, 4.819108e-01, 8.983964e-01, 6.590943e-01, 1.458618e+00, 3.696109e-01, 4.928892e-01, 5.770154e-01, 2.513731e-01, 5.722532e-01, 6.364333e-01, 3.458545e-01, 9.520210e-01, 2.563274e-01, 8.855914e-01, 3.287181e-01, 1.106487e-01, 9.949355e-01, 1.617403e-01,
1.600000e+00	3.035912e-02, 8.143633e-01, 3.157629e-01, 9.228988e-01, 9.732821e-01, 1.318234e+00, 4.845345e-01, 5.446667e-01, 4.841789e-01, 2.628058e-01, 5.562131e-01, 6.975996e-01, 3.356206e-01, 7.143937e-01, 3.390964e-01, 9.901145e-01, 2.650724e-01, 7.429855e-02, 8.238329e-01, 9.509153e-02,
1.800000e+00	1.767831e-02, 8.658273e-01, 2.495830e-01, 9.759817e-01, 7.818073e-01, 1.442243e+00, 4.753150e-01, 5.061576e-01, 4.074845e-01, 2.397153e-01, 6.153455e-01, 8.846115e-01, 2.581617e-01, 6.539054e-01, 3.841211e-01, 1.277961e+00, 1.367634e-01, 4.913080e-02, 1.082660e+00, 5.412610e-02,
2.000000e+00	1.218494e-02, 6.415769e-01, 1.558201e-01, 7.545966e-01, 6.773797e-01, 1.356047e+00, 5.515082e-01, 6.105789e-01, 2.533939e-01, 2.447988e-01, 5.713093e-01, 6.456258e-01, 2.563770e-01, 4.952259e-01, 3.512587e-01, 1.535085e+00, 9.212958e-02, 3.309448e-02, 9.155124e-01, 4.969018e-02,
0.000000e+00	1.912501e+00, 3.037339e+00, 1.754208e+00, 2.152144e+00, 4.078115e-01, 2.578646e+00, 2.739272e+00, 2.492660e+00, 2.420524e+00, 1.919355e+00, 1.099477e+00, 2.520283e+00, 3.614519e-01, 1.465249e+00, 2.554427e+00, 3.001334e+00, 2.786169e+00, 2.449390e+00, 2.587844e+00, 1.390686e+00,
2.000000e-01	1.483126e+00, 1.849441e+00, 1.449234e+00, 1.934174e+00, 2.832776e-01, 1.693651e+00, 1.371787e+00, 1.179965e+00, 2.454593e+00, 1.649802e+00, 5.828121e-01, 2.680383e+00, 5.989377e-01, 1.329703e+00, 1.316371e+00, 2.613520e+00, 2.424323e+00, 1.580537e+00, 1.937157e+00, 1.422711e+00,
4.000000e-01	8.500522e-01, 1.458085e+00, 1.207170e+00, 1.069347e+00, 1.521618e-01, 1.122807e+00, 6.938308e-01, 9.436522e-01, 1.845439e+00, 2.010681e+00, 5.461900e-01, 2.425702e+00, 6.445558e-01, 9.205346e-01, 8.372017e-01, 1.968329e+00, 1.720239e+00, 1.254433e+00, 1.602952e+00, 1.153801e+00,
6.000000e-01	8.392473e-01, 1.222788e+00, 1.140283e+00, 4.673367e-01, 8.971212e-02, 1.187203e+00, 4.507543e-01, 7.392818e-01, 1.477610e+00, 1.799877e+00, 4.038174e-01, 2.296008e+00, 7.066654e-01, 6.120514e-01, 5.449455e-01, 1.542093e+00, 9.122970e-01, 9.660509e-01, 1.130601e+00, 7.141491e-01,
8.000000e-01	5.073085e-01, 9.507686e-01, 1.239411e+00, 3.495211e-01, 5.761899e-02, 1.290045e+00, 2.272710e-01, 6.676243e-01, 9.348140e-01, 1.640310e+00, 3.881697e-01, 2.178593e+00, 4.929107e-01, 4.898982e-01, 2.710186e-01, 1.347367e+00, 7.112200e-01, 6.745342e-01, 1.076629e+00, 4.544284e-01,
1.000000e+00	2.875531e-01, 7.842103e-01, 9.214483e-01, 1.794267e-01, 3.274168e-02, 1.233984e+00, 3.012575e-01, 6.869747e-01, 8.040143e-01, 1.900073e+00, 5.761456e-01, 1.713012e+00, 4.946798e-01, 3.037170e-01, 1.857212e-01, 9.411462e-01, 6.881507e-01, 4.508579e-01, 8.113180e-01, 2.710806e-01,
1.200000e+00	1.507515e-01, 8.558539e-01, 6.457801e-01, 1.087316e-01, 1.874057e-02, 1.366319e+00, 4.415843e-01, 6.922448e-01, 6.892303e-01, 1.556513e+00, 5.425365e-01, 1.352383e+00, 4.195401e-01, 2.445103e-01, 9.915210e-02, 9.512210e-01, 4.572503e-01, 3.012822e-01, 5.947459e-01, 1.444475e-01,
1.400000e+00	9.933437e-02, 8.270712e-01, 3.393027e-01, 5.124591e-02, 1.164315e-02, 1.536905e+00, 4.367807e-01, 5.830305e-01, 5.399246e-01, 1.516728e+00, 4.536128e-01, 1.109138e+00, 3.356435e-01, 1.381158e-01, 6.503347e-02, 7.912792e-01, 3.001483e-01, 2.507264e-01, 5.850732e-01, 1.043046e-01,
1.600000e+00	5.105221e-02, 8.135109e-01, 2.229037e-01, 3.257431e-02, 1.850714e-02, 1.840388e+00, 5.294619e-01, 6.669330e-01, 3.684210e-01, 1.545955e+00, 6.226339e-01, 8.587984e-01, 3.063613e-01, 1.157934e-01, 1.136838e-01, 5.332660e-01, 1.851964e-01, 1.650053e-01, 5.567591e-01, 6.699870e-02,
1.800000e+00	4.315428e-02, 6.973615e-01, 1.835908e-01, 3.832860e-02, 6.877986e-02, 1.324237e+00, 5.059265e-01, 5.627286e-01, 2.377319e-01, 1.213849e+00, 5.471558e-01, 6.035908e-01, 3.106156e-01, 7.002680e-02, 2.362225e-01, 5.963199e-01, 1.298727e-01, 1.058489e-01, 6.546842e-01, 3.258870e-02,
2.000000e+00	1.741444e-02, 7.274523e-01, 1.051046e-01, 9.081574e-02, 1.784085e-01, 1.492696e+00, 5.351891e-01, 6.039802e-01, 2.485058e-01, 8.385628e-01, 6.251381e-01, 5.454211e-01, 2.344900e-01, 5.606590e-02, 3.336883e-01, 3.873386e-01, 8.882514e-02, 7.194839e-02, 6.948297e-01, 2.277098e-02,
0.000000e+00	2.413599e+00, 2.217718e+00, 1.312102e+00, 3.089246e-01, 5.063896e-01, 3.030774e+00, 2.126623e+00, 2.453239e+00, 1.096923e+00, 5.822277e-01, 1.333303e+00, 3.166837e+00, 1.323467e+00, 2.265989e+00, 9.068166e-01, 1.227426e+00, 2.498787e+00, 5.933785e-01, 4.995477e-01, 1.794058e+00,
2.000000e-01	1.374120e+00, 1.617294e+00, 1.168817e+00, 5.852696e-01, 5.465425e-01, 1.904804e+00, 1.640884e+00, 1.235672e+00, 1.080574e+00, 9.086502e-01, 8.190244e-01, 2.257586e+00, 1.305861e+00, 1.735424e+00, 4.967282e-01, 1.030326e+00, 2.134098e+00, 6.299815e-01, 4.302579e-01, 1.228194e+00,
4.000000e-01	7.264946e-01, 9.230414e-01, 9.194075e-01, 6.361271e-01, 5.398625e-01, 1.453957e+00, 9.846607e-01, 8.963398e-01, 9.868594e-01, 1.155216e+00, 5.207197e-01, 1.534805e+00, 1.420280e+00, 1.416621e+00, 3.314300e-01, 7.337349e-01, 1.513234e+00, 4.238783e-01, 3.095390e-01, 7.774309e-01,
6.000000e-01	4.590249e-01, 5.203811e-01, 9.271504e-01, 3.164046e-01, 3.966230e-01, 1.883828e+00, 4.526404e-01, 6.815999e-01, 1.129354e+00, 1.037786e+00, 5.444752e-01, 1.207153e+00, 1.014253e+00, 1.094046e+00, 2.535042e-01, 6.834273e-01, 9.080901e-01, 2.824539e-01, 3.391186e-01, 5.846699e-01,
8.000000e-01	2.562999e-01, 5.018462e-01, 7.165924e-01, 1.989726e-01, 3.225400e-01, 1.407569e+00, 5.131813e-01, 6.075401e-01, 1.020232e+00, 1.125673e+00, 5.398717e-01, 7.693585e-01, 8.903678e-01, 1.487788e+00, 2.101366e-01, 5.964385e-01, 7.254735e-01, 2.028445e-01, 3.764933e-01, 3.185945e-01,
1.000000e+00	1.565232e-01, 6.941754e-01, 5.749168e-01, 1.505331e-01, 3.997777e-01, 1.575189e+00, 4.220341e-01, 5.988036e-01, 6.581135e-01, 8.417146e-01, 5.994588e-01, 5.925386e-01, 7.174413e-01, 1.163501e+00, 2.337698e-01, 4.427331e-01, 6.200320e-01, 1.414078e-01, 5.012823e-01, 1.805887e-01,
1.200000e+00	8.779983e-02, 8.016276e-01, 3.442917e-01, 2.602511e-01, 4.797534e-01, 1.397407e+00, 4.756558e-01, 5.126288e-01, 4.673226e-01, 7.208002e-01, 5.690888e-01, 5.068718e-01, 4.467449e-01, 1.075257e+00, 4.095920e-01, 3.876845e-01, 2.838883e-01, 1.013853e-01, 5.481975e-01, 9.246144e-02,
1.400000e+00	5.061116e-02, 6.876531e-01, 2.015079e-01, 3.810626e-01, 5.194661e-01, 1.455590e+00, 3.664036e-01, 5.677578e-01, 4.366813e-01, 6.295327e-01, 6.725083e-01, 5.632630e-01, 3.735598e-01, 7.811706e-01, 3.498849e-01, 4.409652e-01, 2.355920e-01, 6.799884e-02, 7.135883e-01, 6.972483e-02,
1.600000e+00	2.836424e-02, 6.872861e-01, 1.456780e-01, 7.284249e-01, 6.822508e-01, 1.645986e+00, 5.366743e-01, 5.740200e-01, 3.019320e-01, 5.171364e-01, 6.113203e-01, 3.940955e-01, 3.981480e-01, 7.902306e-01, 3.981523e-01, 6.400726e-01, 1.519478e-01, 3.609959e-02, 6.360097e-01, 4.648322e-02,
1.800000e+00	1.779499e-02, 8.439562e-01, 9.033695e-02, 8.218820e-01, 7.043773e-01, 1.765615e+00, 5.456347e-01, 5.449048e-01, 2.185239e-01, 3.673595e-01, 5.701789e-01, 3.124967e-01, 2.676958e-01, 7.353948e-01, 4.462211e-01, 8.916765e-01, 8.687262e-02, 2.314865e-02, 9.080757e-01, 3.247606e-02,
2.000000e+00	9.659818e-03, 7.450180e-01, 5.933564e-02, 8.630309e-01, 6.210461e-01, 1.756958e+00, 5.766418e-01, 5.472380e-01, 1.854860e-01, 3.297697e-01, 6.102200e-01, 3.789203e-01, 2.553376e-01, 4.895205e-01, 4.603496e-01, 1.122726e+00, 5.614831e-02, 1.846426e-02, 9.455959e-01, 2.049669e-02,
0.000000e+00	2.595183e+00, 1.988031e+00, 1.773740e+00, 1.340335e+00, 1.261221e+00, 2.921831e+00, 2.845125e+00, 2.347539e+00, 1.255458e+00, 1.448504e+00, 1.295094e+00, 2.398068e+00, 2.350326e+00, 4.749150e-01, 1.403727e+00, 2.302181e-02, 1.570965e+00, 1.090744e+00, 8.396483e-01, 1.413455e+00,
2.000000e-01	1.281384e+00, 1.120046e+00, 1.451432e+00, 7.586035e-01, 8.344433e-01, 2.042125e+00, 1.817376e+00, 1.668158e+00, 1.148090e+00, 1.092251e+00, 9.029422e-01, 1.809764e+00, 2.433772e+00, 3.153651e-01, 8.944258e-01, 8.430657e-02, 8.365083e-01, 7.387358e-01, 7.189612e-01, 1.052133e+00,
4.000000e-01	7.580328e-01, 5.822922e-01, 9.617870e-01, 4.856356e-01, 4.215643e-01, 1.606819e+00, 1.033083e+00, 1.132017e+00, 8.716997e-01, 1.689905e+00, 4.991297e-01, 1.194188e+00, 1.919784e+00, 1.718716e-01, 4.487108e-01, 1.054014e-01, 8.227209e-01, 8.973748e-01, 5.648710e-01, 6.978641e-01,
6.000000e-01	5.363011e-01, 3.418738e-01, 6.372014e-01, 2.443671e-01, 2.400579e-01, 1.331132e+00, 7.492721e-01, 8.149311e-01, 6.840730e-01, 1.360068e+00, 3.869759e-01, 1.053982e+00, 1.698187e+00, 1.860714e-01, 3.695023e-01, 6.912246e-02, 5.986166e-01, 4.947875e-01, 5.841743e-01, 4.176330e-01,
8.000000e-01	3.090763e-01, 1.814498e-01, 4.351806e-01, 1.371594e-01, 1.319757e-01, 1.390302e+00, 7.080070e-01, 9.688417e-01, 4.488836e-01, 1.294904e+00, 4.401122e-01, 7.500935e-01, 1.306841e+00, 1.158963e-01, 3.050180e-01, 6.548452e-02, 3.792898e-01, 3.438439e-01, 5.412157e-01, 2.924342e-01,
1.000000e+00	1.500124e-01, 1.439343e-01, 2.928617e-01, 8.194382e-02, 1.594345e-01, 1.331392e+00, 6.081458e-01, 7.421054e-01, 3.741616e-01, 1.085493e+00, 5.010126e-01, 6.692549e-01, 1.226224e+00, 1.051525e-01, 3.550872e-01, 7.613827e-02, 2.144634e-01, 1.868697e-01, 6.375990e-01, 1.614251e-01,
1.200000e+00	1.247458e-01, 3.141387e-01, 1.688339e-01, 4.703056e-02, 2.743245e-01, 1.403136e+00, 5.341877e-01, 6.463684e-01, 2.594575e-01, 7.435191e-01, 5.617446e-01, 5.980212e-01, 9.082979e-01, 9.577735e-02, 4.101420e-01, 7.352068e-02, 1.780457e-01, 1.530304e-01, 7.113894e-01, 9.635944e-02,
1.400000e+00	6.067497e-02, 4.210069e-01, 1.056260e-01, 8.450017e-02, 4.138447e-01, 1.473341e+00, 6.240985e-01, 6.210013e-01, 1.958585e-01, 6.978240e-01, 5.290249e-01, 5.742411e-01, 6.686896e-01, 7.342601e-02, 4.446494e-01, 9.023094e-02, 1.155287e-01, 1.060733e-01, 6.855783e-01, 5.605238e-02,
1.600000e+00	3.578496e-02, 7.325549e-01, 7.392599e-02, 2.470294e-01, 4.473066e-01, 1.448904e+00, 6.738249e-01, 5.727629e-01, 1.683737e-01, 5.662749e-01, 5.723257e-01, 4.651270e-01, 5.858074e-01, 5.784689e-02, 4.549172e-01, 1.689337e-01, 7.231760e-02, 6.149652e-02, 7.901072e-01, 3.971274e-02,
1.800000e+00	2.136077e-02, 7.894934e-01, 4.474332e-02, 4.976560e-01, 7.302415e-01, 1.523171e+00, 4.943123e-01, 6.484738e-01, 1.211941e-01, 4.973230e-01, 5.476600e-01, 3.917379e-01, 4.945970e-01, 3.732368e-02, 4.616159e-01, 4.496913e-01, 5.501422e-02, 4.641605e-02, 8.590310e-01, 2.328410e-02,
2.000000e+00	1.291527e-02, 7.481284e-01, 2.583150e-02, 6.942523e-01, 7.661000e-01, 1.732029e+00, 6.271325e-01, 5.369253e-01, 1.019706e-01, 3.350443e-01, 5.525712e-01, 4.071346e-01, 3.025549e-01, 2.824150e-02, 4.802680e-01, 8.920959e-01, 3.432698e-02, 3.291617e-02, 9.480855e-01, 1.500358e-02,
0.000000e+00	1.670724e+00, 4.933470e-01, 2.129116e+00, 1.504674e+00, 2.035418e+00, 1.141156e+00, 7.168935e-01, 2.693454e+00, 1.480373e+00, 1.349540e+00, 1.928274e+00, 2.124214e+00, 2.947143e+00, 5.500844e-01, 2.332776e+00, 1.867965e+00, 2.295657e+00, 2.305576e+00, 2.275926e+00, 1.334034e+00,
2.000000e-01	1.349784e+00, 2.016538e-01, 1.868541e+00, 9.723661e-01, 1.268637e+00, 1.161898e+00, 4.266309e-01, 1.605723e+00, 1.453595e+00, 1.476192e+00, 1.191062e+00, 1.880974e+00, 2.739872e+00, 6.240068e-01, 1.528375e+00, 1.830900e+00, 1.286384e+00, 1.889536e+00, 2.018406e+00, 1.333270e+00,
4.000000e-01	9.527519e-01, 1.729802e-01, 1.506523e+00, 4.369385e-01, 5.949035e-01, 1.364565e+00, 2.911267e-01, 1.104084e+00, 1.012089e+00, 1.595023e+00, 6.983339e-01, 1.586799e+00, 2.322083e+00, 5.858777e-01, 7.051853e-01, 1.400503e+00, 1.315303e+00, 1.552028e+00, 1.418374e+00, 8.881942e-01,
6.000000e-01	7.747606e-01, 8.139130e-02, 1.073233e+00, 3.091012e-01, 4.201168e-01, 1.480122e+00, 3.147244e-01, 9.010447e-01, 9.135679e-01, 1.499906e+00, 3.631413e-01, 1.880939e+00, 2.000923e+00, 6.429994e-01, 4.589929e-01, 1.227414e+00, 7.662234e-01, 8.565223e-01, 1.018055e+00, 4.998085e-01,
8.000000e-01	3.709348e-01, 4.515372e-02, 7.958241e-01, 1.516394e-01, 2.342747e-01, 1.318645e+00, 4.376718e-01, 8.130079e-01, 6.284615e-01, 1.665532e+00, 4.903050e-01, 1.484617e+00, 1.407844e+00, 6.825937e-01, 3.059792e-01, 9.851341e-01, 6.858646e-01, 6.423507e-01, 8.721343e-01, 4.104076e-01,
1.000000e+00	2.424568e-01, 5.108060e-02, 4.012571e-01, 9.499775e-02, 1.567258e-01, 1.448170e+00, 4.808370e-01, 7.176099e-01, 5.124810e-01, 1.630709e+00, 4.882534e-01, 1.248124e+00, 1.002238e+00, 7.512674e-01, 1.825294e-01, 8.827167e-01, 4.084794e-01, 3.993645e-01, 7.422387e-01, 1.453483e-01,
1.200000e+00	1.488927e-01, 1.812083e-01, 2.606557e-01, 5.040725e-02, 8.893078e-02, 1.670493e+00, 4.327777e-01, 6.112651e-01, 3.692902e-01, 1.455596e+00, 5.566697e-01, 1.106004e+00, 9.706815e-01, 9.024642e-01, 1.222842e-01, 6.547725e-01, 2.741919e-01, 2.712834e-01, 5.607913e-01, 1.122066e-01,
1.400000e+00	8.623750e-02, 3.416768e-01, 1.836015e-01, 2.805961e-02, 8.161334e-02, 1.397953e+00, 5.240577e-01, 6.311940e-01, 2.138866e-01, 1.550306e+00, 5.790903e-01, 7.695629e-01, 6.736787e-01, 6.954624e-01, 1.706016e-01, 5.225141e-01, 2.074643e-01, 1.726892e-01, 6.145148e-01, 6.110189e-02,
1.600000e+00	4.537667e-02, 4.520222e-01, 1.236726e-01, 2.519037e-02, 9.384861e-02, 1.599549e+00, 4.447082e-01, 6.838221e-01, 2.236530e-01, 1.192405e+00, 4.858222e-01, 5.799483e-01, 6.665607e-01, 8.529105e-01, 2.517199e-01, 4.596274e-01, 1.485333e-01, 1.166364e-01, 7.633588e-01, 4.116804e-02,
1.800000e+00	2.693259e-02, 6.920851e-01, 7.774473e-02, 6.105746e-02, 2.713506e-01, 1.362340e+00, 5.526681e-01, 4.686797e-01, 1.719301e-01, 1.007539e+00, 5.040003e-01, 5.085703e-01, 4.471765e-01, 7.223725e-01, 3.610214e-01, 4.260270e-01, 8.826193e-02, 7.448146e-02, 7.753917e-01, 2.606071e-02,
2.000000e+00	2.050522e-02, 6.879328e-01, 4.500321e-02, 1.988313e-01, 4.146418e-01, 1.839685e+00, 6.730172e-01, 4.781270e-01, 1.405249e-01, 6.829684e-01, 5.843897e-01, 6.110846e-01, 4.033552e-01, 4.713510e-01, 3.612660e-01, 4.086447e-01, 5.758978e-02, 4.745713e-02, 7.703886e-01, 1.640798e-02,
