# Supplementary material for: Inference of Vohradský's Models of Genetic Networks by Solving Two-Dimensional Function Optimization Problems
Source: PLoS One. 2013 Dec 30;8(12):e83308. doi: 10.1371/journal.pone.0083308 (PMC3875442; doi:10.1371/journal.pone.0083308)
Supplement: Text S2 — Time-series data used in the ‘Inference in noisy environment’ section (compressed by gzip). (GZ) [file pone.0083308.s002.gz › time_series_data/gene20/20sets/tc.dat312]

Time "G0" "G1" "G2" "G3" "G4" "G5" "G6" "G7" "G8" "G9" "G10" "G11" "G12" "G13" "G14" "G15" "G16" "G17" "G18" "G19"
0.000000e+00	2.683584e+00, 7.198836e-01, 1.093956e+00, 1.784372e+00, 2.511781e-01, 4.907930e-02, 1.896757e+00, 1.584182e+00, 4.833773e-01, 1.534234e+00, 2.063764e+00, 1.285242e+00, 2.216835e+00, 2.272259e+00, 6.091094e-01, 4.990248e-01, 1.979126e+00, 4.584962e-01, 1.546827e+00, 2.329548e+00,
2.000000e-01	1.512257e+00, 1.064012e+00, 1.009940e+00, 1.007803e+00, 1.543543e-01, 3.394811e-02, 1.429579e+00, 1.042051e+00, 3.186060e-01, 1.912510e+00, 2.306648e+00, 9.039624e-01, 1.471911e+00, 2.273989e+00, 5.763686e-01, 5.413104e-01, 1.626370e+00, 5.667754e-01, 1.178143e+00, 2.013121e+00,
4.000000e-01	9.919194e-01, 1.373831e+00, 8.050082e-01, 5.401174e-01, 7.456356e-02, 2.968855e-02, 1.367966e+00, 8.263462e-01, 2.725441e-01, 1.897784e+00, 2.109305e+00, 6.239516e-01, 1.473314e+00, 1.718839e+00, 6.578758e-01, 5.074730e-01, 1.483976e+00, 5.433600e-01, 1.170723e+00, 1.536910e+00,
6.000000e-01	6.802738e-01, 1.205657e+00, 7.265834e-01, 2.362684e-01, 5.902271e-02, 2.344069e-02, 1.096650e+00, 4.997754e-01, 1.537748e-01, 1.643097e+00, 1.780942e+00, 3.615393e-01, 1.122747e+00, 1.767402e+00, 6.573628e-01, 3.029022e-01, 1.009560e+00, 5.495383e-01, 7.970885e-01, 1.605961e+00,
8.000000e-01	4.632766e-01, 1.244991e+00, 8.481818e-01, 1.730866e-01, 4.352458e-02, 1.750159e-02, 1.056776e+00, 3.840857e-01, 1.322171e-01, 1.477502e+00, 2.082572e+00, 2.455540e-01, 9.345938e-01, 1.762084e+00, 7.174754e-01, 2.347251e-01, 1.074010e+00, 4.403129e-01, 6.761105e-01, 1.448417e+00,
1.000000e+00	3.501010e-01, 1.471749e+00, 9.179923e-01, 1.000445e-01, 3.512484e-02, 1.293778e-02, 9.240561e-01, 3.069237e-01, 1.184879e-01, 1.358842e+00, 1.628029e+00, 1.880832e-01, 7.106484e-01, 1.581389e+00, 6.600967e-01, 1.547534e-01, 7.114223e-01, 2.637723e-01, 4.742981e-01, 1.197007e+00,
1.200000e+00	1.680434e-01, 1.526915e+00, 7.909884e-01, 6.133501e-02, 4.142598e-02, 1.357914e-02, 1.155653e+00, 2.669438e-01, 1.577229e-01, 1.110840e+00, 1.488847e+00, 1.889786e-01, 8.155052e-01, 1.382467e+00, 6.130429e-01, 1.528669e-01, 5.286649e-01, 3.036287e-01, 3.966438e-01, 1.201184e+00,
1.400000e+00	1.555738e-01, 1.376910e+00, 7.824014e-01, 3.278516e-02, 6.359835e-02, 1.118466e-02, 9.759520e-01, 2.190025e-01, 2.575826e-01, 1.280030e+00, 1.541441e+00, 1.388301e-01, 6.648777e-01, 1.060570e+00, 5.571915e-01, 1.035312e-01, 4.660198e-01, 2.022165e-01, 3.099045e-01, 1.272566e+00,
1.600000e+00	1.722060e-01, 1.679301e+00, 7.456738e-01, 2.055901e-02, 1.003179e-01, 8.430471e-03, 8.354255e-01, 2.564443e-01, 3.559336e-01, 1.289460e+00, 1.275457e+00, 1.647394e-01, 6.493440e-01, 1.073353e+00, 3.717525e-01, 7.598585e-02, 4.182925e-01, 1.759498e-01, 2.716171e-01, 1.345097e+00,
1.800000e+00	2.014815e-01, 1.498332e+00, 7.491575e-01, 1.089721e-02, 1.993616e-01, 6.941628e-03, 8.248327e-01, 2.677191e-01, 5.159139e-01, 1.185355e+00, 1.068615e+00, 2.002068e-01, 5.182267e-01, 1.147026e+00, 2.540935e-01, 5.792922e-02, 4.426431e-01, 1.190832e-01, 2.272012e-01, 1.298500e+00,
2.000000e+00	2.564172e-01, 1.644475e+00, 6.660957e-01, 7.448644e-03, 2.122662e-01, 6.397982e-03, 7.292665e-01, 2.536065e-01, 5.237397e-01, 1.259273e+00, 1.198626e+00, 2.280796e-01, 5.858642e-01, 6.753272e-01, 2.436959e-01, 4.030643e-02, 3.443606e-01, 1.034749e-01, 1.592417e-01, 9.816535e-01,
0.000000e+00	2.204954e+00, 1.674955e+00, 2.975321e+00, 2.429497e+00, 1.757228e+00, 2.596938e+00, 5.267032e-02, 1.510098e+00, 2.229927e+00, 2.005624e-01, 1.403010e+00, 2.097246e+00, 1.165258e-01, 2.604745e+00, 4.251630e-02, 2.845688e+00, 6.416345e-01, 6.015487e-01, 1.799674e+00, 1.416042e+00,
2.000000e-01	1.532281e+00, 9.842272e-01, 1.916553e+00, 1.449930e+00, 1.293911e+00, 2.761266e+00, 3.882371e-01, 1.154312e+00, 1.681040e+00, 1.831867e-01, 1.650623e+00, 1.664895e+00, 9.532364e-02, 2.011231e+00, 2.423102e-02, 2.010739e+00, 7.368005e-01, 8.099643e-01, 1.485667e+00, 1.219682e+00,
4.000000e-01	1.111475e+00, 8.810828e-01, 1.475999e+00, 9.805115e-01, 7.729275e-01, 2.637758e+00, 5.030055e-01, 1.006621e+00, 1.100848e+00, 1.223009e-01, 1.486924e+00, 1.107656e+00, 8.147208e-02, 1.660024e+00, 1.405374e-02, 1.793896e+00, 7.984344e-01, 7.830954e-01, 1.361874e+00, 1.081470e+00,
6.000000e-01	7.604980e-01, 5.523582e-01, 1.280190e+00, 5.472508e-01, 4.710102e-01, 2.557057e+00, 6.675414e-01, 8.769018e-01, 6.393200e-01, 1.067684e-01, 1.622916e+00, 8.774356e-01, 5.934987e-02, 9.600123e-01, 9.401737e-03, 1.253944e+00, 1.103357e+00, 8.125081e-01, 1.188732e+00, 9.298438e-01,
8.000000e-01	5.063202e-01, 3.000399e-01, 1.078740e+00, 2.977207e-01, 2.954202e-01, 2.305509e+00, 6.460883e-01, 7.569358e-01, 4.224429e-01, 8.491798e-02, 1.237807e+00, 8.184721e-01, 4.438151e-02, 8.165269e-01, 5.562650e-03, 8.914340e-01, 8.302108e-01, 6.182117e-01, 1.287625e+00, 9.171815e-01,
1.000000e+00	5.487437e-01, 3.014979e-01, 7.308083e-01, 1.499217e-01, 1.690848e-01, 2.213839e+00, 5.587695e-01, 7.479955e-01, 4.038390e-01, 6.385443e-02, 1.045989e+00, 6.339117e-01, 4.144595e-02, 6.062458e-01, 2.242467e-03, 7.220023e-01, 9.911399e-01, 5.083189e-01, 1.255269e+00, 8.701039e-01,
1.200000e+00	4.857898e-01, 3.451801e-01, 6.377422e-01, 1.038721e-01, 9.381995e-02, 2.116062e+00, 6.098651e-01, 7.072152e-01, 4.548194e-01, 5.881374e-02, 9.167071e-01, 6.800313e-01, 2.742631e-02, 5.232271e-01, 1.449034e-03, 5.658161e-01, 9.178368e-01, 5.112978e-01, 1.199542e+00, 8.975662e-01,
1.400000e+00	5.484270e-01, 4.902783e-01, 4.287558e-01, 6.668218e-02, 5.515013e-02, 1.789589e+00, 5.445886e-01, 5.285592e-01, 4.263792e-01, 5.235245e-02, 7.759791e-01, 5.525467e-01, 2.491605e-02, 4.344273e-01, 9.721634e-04, 3.768754e-01, 1.100576e+00, 4.370014e-01, 1.120937e+00, 9.697741e-01,
1.600000e+00	8.340970e-01, 6.893777e-01, 3.376092e-01, 2.967330e-02, 2.561209e-02, 1.914494e+00, 3.929377e-01, 5.919549e-01, 5.128016e-01, 3.944459e-02, 6.163037e-01, 4.670160e-01, 2.105932e-02, 2.636113e-01, 4.606063e-04, 2.965673e-01, 1.351059e+00, 3.237510e-01, 9.203864e-01, 9.062612e-01,
1.800000e+00	7.811980e-01, 8.886044e-01, 2.472583e-01, 1.910592e-02, 2.089064e-02, 1.723865e+00, 2.495084e-01, 5.908735e-01, 5.072701e-01, 3.168643e-02, 5.749633e-01, 5.179987e-01, 1.965614e-02, 2.499250e-01, 3.479180e-04, 2.065751e-01, 1.131592e+00, 2.766854e-01, 5.765445e-01, 8.981429e-01,
2.000000e+00	8.297268e-01, 1.170672e+00, 1.638838e-01, 1.248228e-02, 2.715428e-02, 1.978102e+00, 1.737413e-01, 5.741475e-01, 4.717496e-01, 2.834602e-02, 3.381115e-01, 5.752368e-01, 1.720117e-02, 1.537713e-01, 2.120302e-04, 1.703295e-01, 9.721023e-01, 2.307058e-01, 5.536391e-01, 9.749589e-01,
0.000000e+00	2.057716e+00, 4.825053e-01, 8.318676e-01, 1.316633e+00, 1.235535e+00, 2.669884e+00, 3.853578e-01, 1.021122e+00, 2.760931e+00, 7.942055e-01, 4.729876e-01, 7.708263e-01, 6.811333e-01, 2.404729e+00, 2.964350e-02, 1.153477e+00, 1.789192e+00, 5.023970e-01, 1.211400e+00, 5.037385e-01,
2.000000e-01	1.638063e+00, 3.694273e-01, 4.862788e-01, 8.650043e-01, 8.306846e-01, 2.187280e+00, 2.855335e-01, 9.348057e-01, 1.759962e+00, 6.964473e-01, 5.502419e-01, 8.203591e-01, 5.378636e-01, 1.576633e+00, 5.092174e-02, 1.095664e+00, 1.887897e+00, 4.894395e-01, 1.380489e+00, 6.297877e-01,
4.000000e-01	1.507375e+00, 2.464754e-01, 3.300033e-01, 8.993430e-01, 4.818975e-01, 2.355307e+00, 2.390108e-01, 1.105626e+00, 1.109489e+00, 5.703370e-01, 7.111622e-01, 8.973565e-01, 4.245697e-01, 1.216053e+00, 3.132641e-02, 9.514535e-01, 1.482353e+00, 6.575173e-01, 1.231969e+00, 7.490970e-01,
6.000000e-01	1.518855e+00, 2.068153e-01, 2.392933e-01, 7.450372e-01, 2.893950e-01, 1.873325e+00, 2.661952e-01, 9.991882e-01, 8.414452e-01, 4.107383e-01, 7.560791e-01, 1.001444e+00, 3.624655e-01, 8.530258e-01, 2.249957e-02, 7.382676e-01, 1.458505e+00, 7.738989e-01, 1.363722e+00, 8.167501e-01,
8.000000e-01	9.247873e-01, 3.486703e-01, 1.666145e-01, 4.267409e-01, 1.529763e-01, 1.921013e+00, 1.771923e-01, 9.922407e-01, 7.208399e-01, 4.151712e-01, 7.371721e-01, 8.049922e-01, 2.936344e-01, 7.811823e-01, 1.115875e-02, 5.421010e-01, 1.687531e+00, 5.456476e-01, 1.319614e+00, 7.198591e-01,
1.000000e+00	1.025671e+00, 5.576572e-01, 1.488673e-01, 3.063301e-01, 8.475552e-02, 2.000812e+00, 1.591349e-01, 9.335372e-01, 6.330150e-01, 3.576123e-01, 5.749975e-01, 9.793195e-01, 2.287386e-01, 5.092359e-01, 6.872593e-03, 3.962034e-01, 1.630131e+00, 6.621756e-01, 1.225808e+00, 8.125403e-01,
1.200000e+00	9.419511e-01, 9.259330e-01, 1.006993e-01, 1.624214e-01, 6.904545e-02, 2.202395e+00, 1.026426e-01, 1.021817e+00, 6.718230e-01, 2.388769e-01, 4.566419e-01, 8.048830e-01, 1.860581e-01, 4.135918e-01, 3.429459e-03, 3.021399e-01, 1.471616e+00, 6.212194e-01, 1.055146e+00, 9.278402e-01,
1.400000e+00	1.013675e+00, 1.004777e+00, 8.830879e-02, 1.358009e-01, 3.467627e-02, 1.656599e+00, 9.912995e-02, 8.936961e-01, 6.582067e-01, 2.015698e-01, 3.112087e-01, 6.678366e-01, 1.403630e-01, 2.462900e-01, 2.317258e-03, 1.823231e-01, 1.228326e+00, 5.601707e-01, 1.010491e+00, 8.237867e-01,
1.600000e+00	9.537376e-01, 1.315038e+00, 6.526999e-02, 1.134573e-01, 6.668655e-02, 2.039859e+00, 7.522483e-02, 9.248071e-01, 5.703696e-01, 1.691343e-01, 3.094803e-01, 8.793790e-01, 9.561922e-02, 2.271759e-01, 1.272321e-03, 1.580029e-01, 1.424963e+00, 5.414557e-01, 6.869906e-01, 8.884092e-01,
1.800000e+00	1.018955e+00, 1.176564e+00, 4.761494e-02, 1.218889e-01, 1.040671e-01, 1.975537e+00, 5.445169e-02, 6.876531e-01, 6.885015e-01, 1.439728e-01, 2.448909e-01, 6.630981e-01, 7.869899e-02, 1.686893e-01, 8.886120e-04, 1.184554e-01, 1.418495e+00, 4.955614e-01, 6.176084e-01, 1.100480e+00,
2.000000e+00	9.528306e-01, 1.151887e+00, 2.852191e-02, 1.412680e-01, 1.580042e-01, 1.977851e+00, 3.423038e-02, 7.167919e-01, 5.757834e-01, 1.250444e-01, 2.273907e-01, 6.789128e-01, 4.701168e-02, 1.266077e-01, 5.235620e-04, 9.126493e-02, 1.270695e+00, 5.216541e-01, 4.630703e-01, 9.806787e-01,
0.000000e+00	4.262296e-01, 6.998758e-02, 2.713238e+00, 1.610534e+00, 1.032672e+00, 9.686716e-01, 4.383454e-02, 3.602637e-01, 1.884813e+00, 1.865608e+00, 1.712317e-01, 2.716147e+00, 2.017035e+00, 7.248998e-01, 9.670087e-01, 2.542225e+00, 9.492856e-01, 5.471011e-01, 1.185926e+00, 2.382391e+00,
2.000000e-01	5.597303e-01, 4.569486e-02, 1.693785e+00, 1.175404e+00, 5.918742e-01, 9.828859e-01, 2.966601e-02, 2.346842e-01, 1.321622e+00, 2.019384e+00, 1.388056e-01, 2.053538e+00, 1.749174e+00, 4.957354e-01, 8.747335e-01, 1.756488e+00, 6.387614e-01, 3.698579e-01, 1.432058e+00, 1.878135e+00,
4.000000e-01	7.241408e-01, 4.356207e-02, 1.062110e+00, 6.064347e-01, 3.059584e-01, 1.121341e+00, 2.286011e-02, 2.205544e-01, 1.332684e+00, 1.974965e+00, 1.602461e-01, 1.235036e+00, 1.627907e+00, 4.275091e-01, 7.808611e-01, 1.392187e+00, 4.843511e-01, 3.328797e-01, 1.270917e+00, 1.491774e+00,
6.000000e-01	9.177037e-01, 2.499025e-01, 5.619475e-01, 2.680962e-01, 1.774566e-01, 1.163125e+00, 1.662970e-02, 1.285072e-01, 9.595227e-01, 1.399318e+00, 1.396082e-01, 7.965491e-01, 8.788138e-01, 3.061879e-01, 7.342067e-01, 1.186070e+00, 4.078102e-01, 2.292315e-01, 1.167058e+00, 1.576844e+00,
8.000000e-01	8.543797e-01, 6.638138e-01, 3.693247e-01, 2.078763e-01, 1.149301e-01, 1.246482e+00, 1.369302e-02, 1.376753e-01, 9.922773e-01, 1.228767e+00, 1.104742e-01, 4.661677e-01, 9.136247e-01, 2.412670e-01, 7.997856e-01, 6.912745e-01, 3.745086e-01, 2.049623e-01, 1.000101e+00, 1.442704e+00,
1.000000e+00	9.260544e-01, 9.231433e-01, 2.501206e-01, 1.039121e-01, 8.921220e-02, 1.336679e+00, 1.075838e-02, 1.011224e-01, 7.602123e-01, 1.002182e+00, 9.191911e-02, 3.274650e-01, 8.468236e-01, 1.566470e-01, 5.847309e-01, 6.367588e-01, 3.938477e-01, 1.440445e-01, 8.175081e-01, 1.341224e+00,
1.200000e+00	9.850144e-01, 1.079030e+00, 1.093418e-01, 5.624720e-02, 9.785996e-02, 1.454059e+00, 1.028633e-02, 1.337469e-01, 6.487127e-01, 7.967695e-01, 8.123383e-02, 2.582146e-01, 6.329688e-01, 1.411992e-01, 3.937802e-01, 4.051826e-01, 4.212611e-01, 1.163273e-01, 7.287483e-01, 1.346972e+00,
1.400000e+00	9.688442e-01, 1.052217e+00, 9.791185e-02, 4.004188e-02, 1.237491e-01, 1.289785e+00, 6.073016e-03, 1.162478e-01, 7.885530e-01, 5.759544e-01, 7.483490e-02, 2.454182e-01, 4.708311e-01, 9.210237e-02, 2.121727e-01, 3.093908e-01, 4.945367e-01, 9.337562e-02, 5.163585e-01, 1.186123e+00,
1.600000e+00	1.044862e+00, 1.185192e+00, 6.074876e-02, 2.386247e-02, 1.964514e-01, 1.409760e+00, 6.593738e-03, 1.425646e-01, 5.872672e-01, 5.591162e-01, 4.599015e-02, 2.293844e-01, 4.374965e-01, 7.101160e-02, 1.279206e-01, 2.202548e-01, 5.843736e-01, 8.572562e-02, 3.162576e-01, 1.047757e+00,
1.800000e+00	9.548389e-01, 1.281265e+00, 4.637930e-02, 1.820119e-02, 2.307874e-01, 1.632227e+00, 6.264602e-03, 1.827563e-01, 6.350938e-01, 4.903394e-01, 3.622664e-02, 1.976864e-01, 3.419617e-01, 5.787825e-02, 7.609441e-02, 1.695773e-01, 6.670063e-01, 5.311210e-02, 2.617168e-01, 1.003564e+00,
2.000000e+00	1.025034e+00, 1.393229e+00, 2.828550e-02, 2.183699e-02, 3.184484e-01, 1.400343e+00, 5.700881e-03, 2.159105e-01, 6.963825e-01, 4.173352e-01, 3.191567e-02, 2.240836e-01, 2.768536e-01, 4.059698e-02, 5.071834e-02, 1.432805e-01, 1.092952e+00, 4.708968e-02, 2.370732e-01, 1.083245e+00,
0.000000e+00	2.552803e-02, 2.026506e+00, 2.371299e-01, 2.405059e+00, 9.400513e-01, 2.292575e+00, 2.056349e+00, 1.248568e+00, 9.042773e-01, 1.654129e+00, 1.309433e+00, 1.213334e+00, 4.859989e-01, 2.201228e+00, 1.214078e+00, 2.449386e+00, 6.068017e-01, 1.614592e+00, 5.802344e-01, 8.160029e-01,
2.000000e-01	7.577122e-02, 1.678282e+00, 3.969551e-01, 2.251665e+00, 7.657924e-01, 2.669440e+00, 1.922402e+00, 1.032535e+00, 7.549816e-01, 1.057380e+00, 1.467211e+00, 1.066819e+00, 5.651644e-01, 1.631206e+00, 6.456095e-01, 1.958025e+00, 5.880020e-01, 1.405139e+00, 7.742596e-01, 7.306120e-01,
4.000000e-01	9.776951e-02, 1.533223e+00, 5.095277e-01, 1.270345e+00, 6.374720e-01, 2.130844e+00, 1.331060e+00, 9.702509e-01, 4.495200e-01, 9.178123e-01, 1.104398e+00, 1.238368e+00, 4.421597e-01, 1.990988e+00, 4.163842e-01, 2.211542e+00, 5.686046e-01, 1.516641e+00, 8.552437e-01, 5.954362e-01,
6.000000e-01	1.531782e-01, 1.125605e+00, 5.509228e-01, 9.757352e-01, 3.317754e-01, 2.196874e+00, 1.325457e+00, 9.585827e-01, 3.170008e-01, 8.514538e-01, 1.302270e+00, 1.129948e+00, 4.808005e-01, 2.066379e+00, 3.080604e-01, 1.624821e+00, 5.982857e-01, 1.720840e+00, 8.349422e-01, 4.121656e-01,
8.000000e-01	1.669644e-01, 9.134811e-01, 5.391488e-01, 6.176356e-01, 1.756156e-01, 2.041774e+00, 1.056705e+00, 1.051120e+00, 2.363684e-01, 6.834918e-01, 1.233660e+00, 9.788767e-01, 4.693702e-01, 1.789901e+00, 1.639230e-01, 1.247018e+00, 7.945533e-01, 1.058629e+00, 9.533527e-01, 3.352924e-01,
1.000000e+00	1.517251e-01, 1.011375e+00, 5.741516e-01, 3.944687e-01, 1.343449e-01, 1.898412e+00, 9.613500e-01, 1.076042e+00, 1.268002e-01, 4.399456e-01, 1.313149e+00, 9.221142e-01, 3.045847e-01, 1.265364e+00, 9.049349e-02, 9.079065e-01, 9.062982e-01, 1.345045e+00, 7.819586e-01, 2.470470e-01,
1.200000e+00	1.725307e-01, 1.264418e+00, 6.548133e-01, 1.425888e-01, 6.404031e-02, 1.916024e+00, 8.873867e-01, 1.355882e+00, 9.739577e-02, 4.156312e-01, 1.099050e+00, 9.513987e-01, 2.514979e-01, 1.217458e+00, 5.981958e-02, 7.074231e-01, 8.958275e-01, 1.343522e+00, 9.545589e-01, 2.694058e-01,
1.400000e+00	2.320255e-01, 1.353117e+00, 5.763113e-01, 1.101525e-01, 4.121766e-02, 1.747499e+00, 8.606673e-01, 1.224573e+00, 6.789710e-02, 2.965224e-01, 1.268574e+00, 1.052561e+00, 2.077057e-01, 1.045991e+00, 2.710330e-02, 4.887495e-01, 1.102246e+00, 1.094702e+00, 7.346424e-01, 2.100314e-01,
1.600000e+00	3.057812e-01, 1.604324e+00, 5.425448e-01, 6.519791e-02, 3.201160e-02, 2.067272e+00, 6.919997e-01, 1.030753e+00, 4.491226e-02, 2.215643e-01, 1.035840e+00, 9.812290e-01, 1.635425e-01, 9.124027e-01, 1.724153e-02, 3.273488e-01, 1.016711e+00, 1.288453e+00, 1.211791e+00, 1.695122e-01,
1.800000e+00	3.332716e-01, 1.430389e+00, 5.355182e-01, 4.222608e-02, 2.719160e-02, 1.697387e+00, 8.479955e-01, 1.163209e+00, 2.801144e-02, 2.048251e-01, 9.935182e-01, 1.058539e+00, 1.271567e-01, 5.857204e-01, 1.212370e-02, 2.440830e-01, 1.160313e+00, 1.073087e+00, 9.839349e-01, 1.899945e-01,
2.000000e+00	5.243659e-01, 1.480127e+00, 5.037317e-01, 3.311380e-02, 2.545697e-02, 2.249696e+00, 5.844315e-01, 1.139719e+00, 1.914941e-02, 1.503488e-01, 8.403018e-01, 9.527503e-01, 9.918186e-02, 5.203654e-01, 6.204442e-03, 1.849884e-01, 1.277411e+00, 1.151486e+00, 8.310151e-01, 1.865846e-01,
0.000000e+00	2.030734e+00, 2.174159e+00, 2.535553e+00, 2.213629e+00, 2.928738e+00, 2.048194e+00, 1.340559e-01, 2.621169e+00, 2.512322e+00, 5.431683e-01, 1.665790e+00, 1.244281e+00, 5.132760e-01, 3.163091e+00, 1.444485e+00, 1.825793e+00, 1.909352e+00, 1.527613e+00, 1.631981e+00, 1.191009e+00,
2.000000e-01	1.565955e+00, 1.092842e+00, 2.007412e+00, 1.854627e+00, 2.121256e+00, 2.222941e+00, 3.761198e-01, 1.469002e+00, 1.179075e+00, 4.820345e-01, 1.594233e+00, 8.367803e-01, 4.057986e-01, 2.107809e+00, 9.082986e-01, 1.598490e+00, 1.784474e+00, 1.754445e+00, 1.480363e+00, 1.104486e+00,
4.000000e-01	8.209646e-01, 1.116928e+00, 1.219357e+00, 1.290247e+00, 1.227331e+00, 1.838147e+00, 5.167137e-01, 1.752051e+00, 1.137625e+00, 3.276595e-01, 1.739245e+00, 7.750099e-01, 2.877085e-01, 1.728749e+00, 4.956278e-01, 1.301305e+00, 1.492036e+00, 1.796255e+00, 1.200307e+00, 8.935467e-01,
6.000000e-01	5.178645e-01, 7.571580e-01, 1.277699e+00, 9.838837e-01, 7.654508e-01, 2.086335e+00, 6.664375e-01, 1.851902e+00, 6.571382e-01, 2.972106e-01, 1.414591e+00, 8.503912e-01, 1.958629e-01, 1.262451e+00, 2.862513e-01, 9.887598e-01, 1.863544e+00, 1.561758e+00, 1.470565e+00, 5.927551e-01,
8.000000e-01	4.862749e-01, 5.265018e-01, 1.008412e+00, 6.072706e-01, 4.550877e-01, 2.065308e+00, 5.951728e-01, 1.385813e+00, 4.636899e-01, 2.055660e-01, 1.280615e+00, 9.358928e-01, 1.584244e-01, 1.019088e+00, 1.747231e-01, 9.995353e-01, 1.616566e+00, 1.461143e+00, 1.627400e+00, 4.477398e-01,
1.000000e+00	4.392811e-01, 3.922627e-01, 7.687643e-01, 3.496639e-01, 2.770550e-01, 1.794710e+00, 5.254233e-01, 1.517120e+00, 3.339226e-01, 1.898705e-01, 1.030270e+00, 9.568506e-01, 1.283416e-01, 7.362786e-01, 7.871291e-02, 7.632566e-01, 1.255124e+00, 1.580659e+00, 1.235875e+00, 3.311562e-01,
1.200000e+00	3.952324e-01, 6.227706e-01, 4.890525e-01, 2.128525e-01, 1.226865e-01, 1.771046e+00, 6.346958e-01, 1.208881e+00, 2.320211e-01, 1.434700e-01, 1.081453e+00, 9.560762e-01, 8.226855e-02, 5.787111e-01, 5.804880e-02, 5.724189e-01, 1.458033e+00, 1.538182e+00, 1.266244e+00, 3.006631e-01,
1.400000e+00	5.892770e-01, 8.439441e-01, 4.694511e-01, 1.029942e-01, 8.815618e-02, 2.048185e+00, 4.849022e-01, 1.335625e+00, 1.461577e-01, 1.130446e-01, 6.231558e-01, 1.024688e+00, 7.483746e-02, 4.683641e-01, 3.078178e-02, 3.823780e-01, 1.250189e+00, 1.440807e+00, 1.203505e+00, 2.004827e-01,
1.600000e+00	6.163947e-01, 1.195274e+00, 3.448058e-01, 9.851927e-02, 5.168592e-02, 1.629872e+00, 4.443614e-01, 1.277968e+00, 1.113926e-01, 1.022918e-01, 6.832199e-01, 9.660763e-01, 5.530529e-02, 3.434143e-01, 1.995264e-02, 2.781683e-01, 1.211092e+00, 1.211882e+00, 1.207418e+00, 1.640523e-01,
1.800000e+00	6.527127e-01, 1.074463e+00, 2.468910e-01, 8.071732e-02, 3.452230e-02, 1.600779e+00, 3.417701e-01, 1.174059e+00, 7.113734e-02, 9.479531e-02, 5.806696e-01, 9.906067e-01, 4.422022e-02, 2.404716e-01, 1.097307e-02, 2.084427e-01, 1.190184e+00, 1.412251e+00, 9.347824e-01, 1.511381e-01,
2.000000e+00	7.114819e-01, 1.530902e+00, 1.906207e-01, 1.146973e-01, 2.323076e-02, 1.762085e+00, 1.906364e-01, 1.336004e+00, 8.498488e-02, 7.094237e-02, 4.815986e-01, 8.948275e-01, 3.671890e-02, 1.689319e-01, 5.746416e-03, 1.570777e-01, 1.269101e+00, 1.472046e+00, 8.595971e-01, 1.302046e-01,
0.000000e+00	1.411029e+00, 1.985178e+00, 1.827900e+00, 1.289675e+00, 1.150058e+00, 8.225976e-01, 2.846129e+00, 1.770254e+00, 1.251064e+00, 1.481987e+00, 6.139530e-01, 2.564517e-01, 2.671038e+00, 1.600238e-01, 5.386677e-01, 2.122657e+00, 1.151108e+00, 2.180038e-01, 7.382096e-01, 1.269015e+00,
2.000000e-01	1.431023e+00, 1.569178e+00, 1.115698e+00, 7.349834e-01, 8.360872e-01, 1.100451e+00, 1.708795e+00, 1.617538e+00, 1.212090e+00, 1.283674e+00, 4.882996e-01, 2.255573e-01, 1.961007e+00, 5.359574e-01, 7.987062e-01, 2.088127e+00, 7.606117e-01, 5.119453e-01, 8.339694e-01, 1.142700e+00,
4.000000e-01	1.205094e+00, 1.124127e+00, 8.104026e-01, 6.280767e-01, 6.415315e-01, 8.956229e-01, 1.570398e+00, 1.213659e+00, 1.006893e+00, 1.147384e+00, 4.902147e-01, 3.161229e-01, 1.353785e+00, 8.242673e-01, 7.729828e-01, 1.345428e+00, 8.084823e-01, 5.743173e-01, 8.943197e-01, 1.249307e+00,
6.000000e-01	1.210598e+00, 1.157477e+00, 5.041680e-01, 5.867336e-01, 5.365203e-01, 7.895364e-01, 8.563566e-01, 1.020911e+00, 8.659966e-01, 1.107913e+00, 3.387775e-01, 2.382863e-01, 1.334732e+00, 8.732235e-01, 6.256757e-01, 1.101877e+00, 7.085945e-01, 8.238129e-01, 5.456874e-01, 1.139459e+00,
8.000000e-01	1.231000e+00, 1.290999e+00, 3.431822e-01, 4.258500e-01, 3.856967e-01, 7.611608e-01, 6.000573e-01, 9.210400e-01, 8.697567e-01, 1.189276e+00, 3.182421e-01, 3.622795e-01, 9.948876e-01, 5.922663e-01, 6.805499e-01, 8.769931e-01, 6.010131e-01, 8.947798e-01, 4.551481e-01, 1.041579e+00,
1.000000e+00	1.203421e+00, 1.581843e+00, 2.012329e-01, 5.110587e-01, 4.342012e-01, 6.741103e-01, 4.818842e-01, 8.868024e-01, 8.134492e-01, 9.535192e-01, 3.734403e-01, 4.902793e-01, 8.481286e-01, 4.574096e-01, 4.970065e-01, 6.003775e-01, 4.845849e-01, 7.490768e-01, 3.433763e-01, 1.033905e+00,
1.200000e+00	1.082318e+00, 1.408476e+00, 1.607878e-01, 4.621485e-01, 4.813839e-01, 4.047908e-01, 3.169807e-01, 8.967452e-01, 6.739284e-01, 9.203299e-01, 2.418152e-01, 5.481888e-01, 7.067551e-01, 3.677585e-01, 3.025308e-01, 4.287635e-01, 4.760848e-01, 6.474355e-01, 3.266104e-01, 1.047798e+00,
1.400000e+00	1.098190e+00, 1.421789e+00, 8.596973e-02, 6.752438e-01, 3.938365e-01, 3.166181e-01, 2.158965e-01, 8.188696e-01, 7.605930e-01, 1.004589e+00, 2.066905e-01, 5.017223e-01, 5.765323e-01, 2.741327e-01, 2.672212e-01, 3.813486e-01, 4.676462e-01, 6.350963e-01, 2.355497e-01, 9.712952e-01,
1.600000e+00	1.074028e+00, 1.470797e+00, 6.550265e-02, 5.546078e-01, 4.321798e-01, 3.040280e-01, 1.653987e-01, 8.567288e-01, 6.517653e-01, 1.094809e+00, 2.474526e-01, 5.994987e-01, 6.441856e-01, 2.192503e-01, 1.548763e-01, 2.624668e-01, 5.742969e-01, 5.758502e-01, 1.628169e-01, 8.274446e-01,
1.800000e+00	1.090960e+00, 1.402311e+00, 4.043062e-02, 5.886601e-01, 3.785264e-01, 2.543978e-01, 1.103224e-01, 7.008935e-01, 6.755991e-01, 1.150312e+00, 2.040442e-01, 4.737282e-01, 4.806954e-01, 1.635379e-01, 1.392439e-01, 1.690544e-01, 5.510594e-01, 5.290956e-01, 1.297091e-01, 9.355235e-01,
2.000000e+00	1.107310e+00, 1.698276e+00, 3.052349e-02, 6.704655e-01, 4.031950e-01, 2.294056e-01, 6.001367e-02, 6.923846e-01, 7.446049e-01, 8.666244e-01, 1.403348e-01, 5.903687e-01, 4.686954e-01, 1.078461e-01, 9.469689e-02, 1.443292e-01, 6.115000e-01, 4.008329e-01, 1.108506e-01, 8.718363e-01,
0.000000e+00	1.004269e+00, 1.868614e+00, 1.134929e+00, 2.998221e+00, 7.887114e-03, 1.987280e+00, 2.609281e+00, 8.941560e-01, 2.160981e-01, 6.893072e-01, 1.166362e+00, 9.489873e-01, 4.883648e-01, 2.725760e+00, 7.093049e-01, 6.173584e-01, 1.513125e+00, 2.103310e+00, 3.826516e+00, 2.916545e+00,
2.000000e-01	7.226884e-01, 1.706487e+00, 1.029970e+00, 1.150801e+00, 1.898869e-01, 1.504609e+00, 2.121923e+00, 7.125724e-01, 1.378593e-01, 6.442401e-01, 8.930574e-01, 7.222816e-01, 3.686720e-01, 2.678189e+00, 4.897940e-01, 7.630032e-01, 1.330091e+00, 1.326773e+00, 2.065352e+00, 2.033163e+00,
4.000000e-01	6.360111e-01, 2.107098e+00, 8.787713e-01, 1.002971e+00, 2.254448e-01, 1.845578e+00, 1.429210e+00, 6.393270e-01, 1.063904e-01, 5.080621e-01, 1.197172e+00, 4.972142e-01, 2.602889e-01, 2.365046e+00, 2.857288e-01, 5.512844e-01, 1.430833e+00, 1.168233e+00, 2.106331e+00, 1.845145e+00,
6.000000e-01	5.227900e-01, 1.775322e+00, 6.275249e-01, 5.161610e-01, 1.971543e-01, 2.006722e+00, 1.207420e+00, 4.639858e-01, 7.058942e-02, 3.754598e-01, 9.756732e-01, 2.578251e-01, 2.601485e-01, 2.040916e+00, 1.553509e-01, 5.740482e-01, 1.493597e+00, 1.064270e+00, 1.599964e+00, 1.225240e+00,
8.000000e-01	4.322952e-01, 1.579687e+00, 7.248961e-01, 3.614867e-01, 1.422406e-01, 1.787181e+00, 1.212447e+00, 2.950076e-01, 5.282866e-02, 3.147809e-01, 1.190282e+00, 2.235527e-01, 2.064816e-01, 2.035276e+00, 8.068959e-02, 5.262367e-01, 1.358120e+00, 8.183085e-01, 1.439358e+00, 1.164582e+00,
1.000000e+00	3.765712e-01, 1.292110e+00, 5.867893e-01, 1.814090e-01, 1.466480e-01, 1.836021e+00, 1.093515e+00, 3.323769e-01, 2.802448e-02, 2.444692e-01, 1.009730e+00, 2.766159e-01, 1.066963e-01, 1.738355e+00, 4.953580e-02, 3.844109e-01, 1.131757e+00, 6.832953e-01, 9.216751e-01, 9.737562e-01,
1.200000e+00	4.163397e-01, 1.512496e+00, 4.739237e-01, 1.119386e-01, 1.107778e-01, 1.932070e+00, 1.003052e+00, 4.351109e-01, 2.443711e-02, 2.271024e-01, 1.264371e+00, 3.110260e-01, 8.732977e-02, 1.618224e+00, 2.465554e-02, 2.625925e-01, 1.334828e+00, 5.549904e-01, 9.341216e-01, 1.018205e+00,
1.400000e+00	3.832624e-01, 1.423225e+00, 5.572176e-01, 5.843071e-02, 9.123708e-02, 1.725623e+00, 9.863299e-01, 4.297089e-01, 1.719091e-02, 1.478143e-01, 1.415925e+00, 3.898625e-01, 8.384669e-02, 1.372087e+00, 1.794687e-02, 2.167645e-01, 1.275486e+00, 3.731851e-01, 6.223554e-01, 8.982315e-01,
1.600000e+00	3.737283e-01, 1.835813e+00, 6.096148e-01, 3.369395e-02, 7.237119e-02, 1.889600e+00, 8.180350e-01, 3.660787e-01, 4.156734e-02, 1.197208e-01, 9.887351e-01, 4.128675e-01, 6.216609e-02, 1.153101e+00, 9.994671e-03, 1.389901e-01, 1.413932e+00, 2.991711e-01, 5.868608e-01, 1.070519e+00,
1.800000e+00	4.034836e-01, 1.628149e+00, 5.039083e-01, 2.276817e-02, 7.772677e-02, 1.772916e+00, 6.557972e-01, 4.415766e-01, 1.311814e-01, 1.006398e-01, 1.113126e+00, 4.027644e-01, 4.451561e-02, 7.172435e-01, 5.884335e-03, 1.080345e-01, 1.171368e+00, 3.240509e-01, 3.494514e-01, 8.603035e-01,
2.000000e+00	5.081099e-01, 1.472853e+00, 4.366559e-01, 1.120418e-02, 9.994722e-02, 1.818070e+00, 5.722516e-01, 4.885005e-01, 3.521972e-01, 7.732680e-02, 7.024172e-01, 4.175929e-01, 3.723353e-02, 5.958668e-01, 2.513720e-03, 8.116472e-02, 1.354618e+00, 2.035155e-01, 2.881617e-01, 1.095619e+00,
0.000000e+00	1.029079e+00, 1.746796e+00, 1.276044e+00, 1.904139e+00, 2.071876e+00, 6.797410e-01, 1.811663e+00, 2.424008e+00, 2.019119e+00, 2.416546e+00, 2.396006e+00, 2.374318e+00, 3.061749e+00, 2.965377e-01, 2.417951e+00, 2.047391e+00, 9.013607e-01, 9.702954e-01, 6.169101e-01, 4.811477e-01,
2.000000e-01	8.075318e-01, 1.269654e+00, 1.197834e+00, 1.644841e+00, 1.593810e+00, 5.647777e-01, 1.310551e+00, 1.743225e+00, 1.564478e+00, 1.885038e+00, 2.067145e+00, 1.760263e+00, 1.823491e+00, 5.780291e-01, 1.520270e+00, 1.784505e+00, 6.545309e-01, 1.114868e+00, 7.981773e-01, 5.522107e-01,
4.000000e-01	4.484584e-01, 1.074591e+00, 1.013926e+00, 1.305985e+00, 1.093067e+00, 3.789247e-01, 1.079262e+00, 1.659402e+00, 1.192350e+00, 1.876776e+00, 1.747494e+00, 1.818055e+00, 1.637461e+00, 8.032473e-01, 1.142712e+00, 1.370184e+00, 5.177914e-01, 1.019518e+00, 7.918887e-01, 4.774434e-01,
6.000000e-01	3.604006e-01, 1.240107e+00, 9.751172e-01, 8.327435e-01, 9.322248e-01, 4.280043e-01, 1.005948e+00, 1.569778e+00, 9.588384e-01, 1.679729e+00, 1.627963e+00, 1.737782e+00, 1.361930e+00, 1.032086e+00, 1.281326e+00, 1.525014e+00, 5.128884e-01, 1.355362e+00, 9.327133e-01, 3.800168e-01,
8.000000e-01	2.533305e-01, 1.449442e+00, 8.524736e-01, 9.208057e-01, 5.459603e-01, 2.845402e-01, 1.307184e+00, 1.342377e+00, 8.231151e-01, 1.384664e+00, 1.379678e+00, 1.504063e+00, 1.147670e+00, 9.322070e-01, 1.189078e+00, 1.195617e+00, 3.730577e-01, 1.230323e+00, 8.913721e-01, 3.356865e-01,
1.000000e+00	2.214857e-01, 1.361218e+00, 7.861401e-01, 6.182604e-01, 4.209889e-01, 2.367184e-01, 8.880943e-01, 1.467954e+00, 5.174621e-01, 1.403325e+00, 1.207242e+00, 1.164004e+00, 8.329885e-01, 8.907719e-01, 6.603792e-01, 8.610097e-01, 2.762888e-01, 1.441861e+00, 7.653598e-01, 2.857806e-01,
1.200000e+00	2.985248e-01, 1.605426e+00, 7.698393e-01, 3.611789e-01, 3.096175e-01, 2.060577e-01, 8.325351e-01, 1.266752e+00, 3.597034e-01, 1.330463e+00, 1.035855e+00, 1.090436e+00, 8.056426e-01, 8.570296e-01, 6.801686e-01, 7.327439e-01, 2.232515e-01, 1.550818e+00, 5.759903e-01, 2.857434e-01,
1.400000e+00	4.004188e-01, 1.530718e+00, 6.224652e-01, 2.513603e-01, 2.241526e-01, 1.526170e-01, 7.804823e-01, 1.477599e+00, 2.430190e-01, 1.050507e+00, 9.732804e-01, 1.069060e+00, 7.061458e-01, 8.427620e-01, 5.231656e-01, 5.302653e-01, 2.032943e-01, 1.294417e+00, 4.425324e-01, 2.015092e-01,
1.600000e+00	5.052704e-01, 1.487414e+00, 4.919508e-01, 2.171813e-01, 1.502938e-01, 1.438423e-01, 7.109702e-01, 1.255495e+00, 1.862593e-01, 1.048690e+00, 7.509803e-01, 9.791327e-01, 5.728672e-01, 6.051938e-01, 4.693667e-01, 3.530604e-01, 2.193702e-01, 1.204608e+00, 2.894756e-01, 1.594852e-01,
1.800000e+00	6.235455e-01, 1.466690e+00, 3.440495e-01, 1.615867e-01, 1.472530e-01, 1.131405e-01, 4.509987e-01, 1.192231e+00, 1.954493e-01, 1.203669e+00, 6.366314e-01, 1.138662e+00, 6.547903e-01, 4.596500e-01, 2.841270e-01, 2.894061e-01, 2.402217e-01, 1.480429e+00, 2.671860e-01, 1.549472e-01,
2.000000e+00	6.736379e-01, 1.461297e+00, 2.600831e-01, 1.813816e-01, 1.205020e-01, 9.416211e-02, 3.800396e-01, 1.415142e+00, 2.686280e-01, 1.307797e+00, 5.838255e-01, 9.438847e-01, 6.124383e-01, 3.432765e-01, 2.238346e-01, 2.124194e-01, 2.557813e-01, 1.270257e+00, 2.143879e-01, 1.469682e-01,
0.000000e+00	1.112584e+00, 8.065366e-01, 2.405543e+00, 2.493359e-01, 5.371347e-01, 1.217299e+00, 1.105605e+00, 1.003241e-01, 9.006150e-01, 1.279615e+00, 8.497197e-02, 9.672397e-01, 2.425477e+00, 1.414376e+00, 2.249075e+00, 2.672599e+00, 1.443457e+00, 9.593019e-01, 3.100898e+00, 3.011158e+00,
2.000000e-01	1.108203e+00, 6.204351e-01, 2.121500e+00, 1.807867e-01, 3.575307e-01, 1.363088e+00, 7.639258e-01, 8.311702e-02, 7.880533e-01, 1.065616e+00, 3.326049e-01, 6.514896e-01, 1.983546e+00, 1.122863e+00, 1.622420e+00, 2.703010e+00, 1.115858e+00, 7.092274e-01, 2.153936e+00, 2.460485e+00,
4.000000e-01	1.204386e+00, 4.556409e-01, 1.199656e+00, 9.284096e-02, 2.041135e-01, 1.431751e+00, 4.906702e-01, 5.392937e-02, 9.741669e-01, 8.734818e-01, 3.867951e-01, 4.494669e-01, 1.185400e+00, 8.010831e-01, 1.444264e+00, 1.660297e+00, 9.961210e-01, 6.273810e-01, 2.206239e+00, 2.285702e+00,
6.000000e-01	1.283964e+00, 4.397997e-01, 6.997924e-01, 5.113570e-02, 1.252978e-01, 1.529918e+00, 3.694611e-01, 4.433666e-02, 6.655463e-01, 6.528106e-01, 3.479569e-01, 2.819497e-01, 8.372005e-01, 6.411559e-01, 8.831849e-01, 1.063598e+00, 8.573382e-01, 5.437116e-01, 2.026830e+00, 1.936881e+00,
8.000000e-01	1.198977e+00, 7.117853e-01, 4.772684e-01, 2.769190e-02, 6.602540e-02, 1.461310e+00, 2.418979e-01, 3.247214e-02, 7.993493e-01, 5.639002e-01, 3.717363e-01, 1.928506e-01, 5.245698e-01, 5.191224e-01, 4.854789e-01, 8.753060e-01, 8.270339e-01, 3.819050e-01, 1.707339e+00, 1.619319e+00,
1.000000e+00	1.087288e+00, 1.081659e+00, 3.319706e-01, 1.467863e-02, 5.640426e-02, 1.609024e+00, 1.673695e-01, 2.607950e-02, 6.302339e-01, 4.005827e-01, 2.328361e-01, 1.519124e-01, 4.261227e-01, 2.823953e-01, 2.681670e-01, 5.220748e-01, 1.054065e+00, 3.622663e-01, 1.210814e+00, 1.532316e+00,
1.200000e+00	1.135912e+00, 8.582098e-01, 1.898268e-01, 8.216790e-03, 7.904145e-02, 1.589776e+00, 1.265733e-01, 3.681171e-02, 5.650441e-01, 4.070336e-01, 1.767765e-01, 1.089408e-01, 3.081462e-01, 2.628772e-01, 1.945068e-01, 4.742306e-01, 1.154396e+00, 2.136240e-01, 8.751504e-01, 1.481000e+00,
1.400000e+00	1.105586e+00, 1.341604e+00, 1.384316e-01, 6.623622e-03, 1.181089e-01, 1.729947e+00, 8.488736e-02, 3.959141e-02, 6.644967e-01, 3.499172e-01, 1.653607e-01, 9.853192e-02, 2.509258e-01, 2.096513e-01, 7.652621e-02, 3.065881e-01, 1.223291e+00, 1.677089e-01, 6.938677e-01, 1.187398e+00,
1.600000e+00	1.033586e+00, 1.226126e+00, 8.465583e-02, 4.490692e-03, 2.005390e-01, 1.931029e+00, 6.240830e-02, 6.991959e-02, 7.697501e-01, 2.274740e-01, 1.517725e-01, 9.847218e-02, 1.666664e-01, 1.660880e-01, 6.338795e-02, 2.388217e-01, 1.339450e+00, 1.483071e-01, 5.859350e-01, 1.156481e+00,
1.800000e+00	1.036297e+00, 1.530904e+00, 5.562186e-02, 4.464875e-03, 2.572486e-01, 1.647319e+00, 3.860599e-02, 9.510965e-02, 5.919655e-01, 2.024667e-01, 1.203412e-01, 1.216459e-01, 1.236348e-01, 1.241522e-01, 3.071403e-02, 1.732297e-01, 1.365088e+00, 1.321031e-01, 4.160009e-01, 1.218282e+00,
2.000000e+00	1.140033e+00, 1.354283e+00, 3.866361e-02, 9.177228e-03, 2.586526e-01, 1.867734e+00, 3.103882e-02, 1.509355e-01, 5.530945e-01, 1.304527e-01, 8.978603e-02, 1.477144e-01, 9.250931e-02, 7.365249e-02, 1.733494e-02, 1.493689e-01, 1.017191e+00, 1.158736e-01, 4.090942e-01, 9.953464e-01,
0.000000e+00	4.093042e-01, 2.485155e+00, 9.951657e-01, 1.186498e+00, 7.864403e-01, 3.624397e-01, 3.962293e-01, 2.131867e+00, 1.625578e+00, 2.287994e+00, 2.479138e+00, 4.025923e-01, 1.456842e+00, 9.188961e-02, 2.226787e+00, 2.088245e+00, 2.303654e+00, 1.361105e+00, 1.299389e+00, 2.754963e+00,
2.000000e-01	2.369485e-01, 2.147573e+00, 8.994736e-01, 9.199416e-01, 6.692695e-01, 3.748028e-01, 6.586775e-01, 1.460898e+00, 1.441136e+00, 1.820072e+00, 2.115685e+00, 2.544365e-01, 1.005075e+00, 6.645397e-02, 1.722571e+00, 1.435247e+00, 1.805738e+00, 1.937185e+00, 8.823602e-01, 1.919221e+00,
4.000000e-01	2.251532e-01, 1.540256e+00, 8.857934e-01, 7.981932e-01, 6.041855e-01, 2.685579e-01, 6.733969e-01, 1.160487e+00, 1.174198e+00, 1.930818e+00, 1.244105e+00, 2.109580e-01, 9.844128e-01, 7.277185e-02, 1.142650e+00, 1.083556e+00, 1.752996e+00, 1.948625e+00, 6.868915e-01, 1.704049e+00,
6.000000e-01	1.569843e-01, 1.764828e+00, 7.418168e-01, 5.330671e-01, 5.646053e-01, 2.516096e-01, 8.854044e-01, 1.005094e+00, 8.985153e-01, 1.769907e+00, 1.153516e+00, 1.747019e-01, 7.577878e-01, 8.472738e-02, 1.002958e+00, 7.781613e-01, 1.326434e+00, 1.355646e+00, 5.416626e-01, 1.242671e+00,
8.000000e-01	2.624340e-01, 1.620224e+00, 6.355709e-01, 3.201333e-01, 5.907392e-01, 1.989412e-01, 6.997447e-01, 9.562285e-01, 9.672482e-01, 1.164843e+00, 1.119750e+00, 2.423579e-01, 8.563840e-01, 8.938157e-02, 1.030539e+00, 6.098089e-01, 1.074358e+00, 1.259130e+00, 4.256837e-01, 1.001095e+00,
1.000000e+00	3.939943e-01, 1.780655e+00, 5.778719e-01, 2.312739e-01, 4.866303e-01, 1.221515e-01, 5.913816e-01, 8.735170e-01, 7.754166e-01, 1.432211e+00, 8.993280e-01, 4.634599e-01, 6.384368e-01, 8.346338e-02, 6.893574e-01, 4.338237e-01, 7.303801e-01, 1.148221e+00, 3.310452e-01, 7.110157e-01,
1.200000e+00	5.343070e-01, 1.437619e+00, 4.274876e-01, 2.340626e-01, 5.119009e-01, 1.228033e-01, 4.709405e-01, 9.013328e-01, 8.136308e-01, 1.347005e+00, 5.963840e-01, 6.135068e-01, 5.793210e-01, 6.258887e-02, 5.763094e-01, 3.438691e-01, 6.807847e-01, 1.046303e+00, 3.234584e-01, 7.683335e-01,
1.400000e+00	7.503877e-01, 1.606374e+00, 2.984359e-01, 4.543066e-01, 4.580003e-01, 9.042850e-02, 3.958395e-01, 1.064344e+00, 6.585485e-01, 1.122168e+00, 5.092382e-01, 8.541060e-01, 5.620528e-01, 5.281288e-02, 4.010041e-01, 2.461660e-01, 6.005755e-01, 1.027045e+00, 2.291999e-01, 6.399676e-01,
1.600000e+00	8.139131e-01, 1.515931e+00, 1.885552e-01, 4.886377e-01, 5.271750e-01, 8.729404e-02, 2.337467e-01, 8.747520e-01, 5.707144e-01, 9.932542e-01, 3.903877e-01, 7.284305e-01, 5.378630e-01, 4.235993e-02, 3.579973e-01, 1.608334e-01, 5.166265e-01, 8.643350e-01, 1.638843e-01, 6.072668e-01,
1.800000e+00	7.861550e-01, 1.151348e+00, 1.461008e-01, 7.717446e-01, 4.407541e-01, 6.644629e-02, 2.071027e-01, 1.098982e+00, 6.255059e-01, 1.173619e+00, 3.450234e-01, 7.635772e-01, 5.644964e-01, 3.204559e-02, 2.553976e-01, 1.409146e-01, 4.782324e-01, 8.569935e-01, 1.288590e-01, 6.327178e-01,
2.000000e+00	9.325991e-01, 1.500826e+00, 9.037696e-02, 7.869903e-01, 4.484012e-01, 4.474620e-02, 1.388421e-01, 7.818246e-01, 6.738191e-01, 1.145416e+00, 2.952210e-01, 6.211117e-01, 5.668589e-01, 2.187365e-02, 2.077079e-01, 1.330296e-01, 3.280497e-01, 8.491506e-01, 1.144424e-01, 6.317550e-01,
0.000000e+00	2.443142e+00, 2.705180e+00, 1.842841e+00, 9.544426e-01, 1.242117e+00, 7.592222e-01, 2.172940e+00, 2.470761e+00, 2.144083e-01, 1.428749e+00, 3.016290e-01, 2.589468e+00, 2.270545e+00, 1.301378e+00, 5.706914e-01, 8.730305e-01, 1.589222e+00, 1.699235e+00, 3.326646e-01, 2.560142e+00,
2.000000e-01	2.115472e+00, 2.154955e+00, 1.151105e+00, 1.161050e+00, 9.239469e-01, 6.125385e-01, 1.463247e+00, 1.666182e+00, 1.536958e-01, 1.531751e+00, 4.119364e-01, 1.822089e+00, 1.580346e+00, 1.628091e+00, 6.441892e-01, 9.314036e-01, 1.074457e+00, 1.623251e+00, 4.865901e-01, 2.723632e+00,
4.000000e-01	1.380414e+00, 2.096286e+00, 7.762144e-01, 1.032503e+00, 7.961751e-01, 5.976740e-01, 1.158058e+00, 1.362808e+00, 1.327774e-01, 1.230178e+00, 6.073951e-01, 1.366832e+00, 1.355550e+00, 1.413389e+00, 6.767911e-01, 8.083708e-01, 9.483157e-01, 1.633066e+00, 5.964960e-01, 1.654595e+00,
6.000000e-01	1.290517e+00, 1.741588e+00, 4.270313e-01, 8.324819e-01, 5.605923e-01, 4.158733e-01, 8.587410e-01, 1.019915e+00, 7.917905e-02, 1.273794e+00, 6.710840e-01, 7.849815e-01, 1.070493e+00, 1.268330e+00, 7.761508e-01, 7.854615e-01, 7.579173e-01, 1.745649e+00, 3.951753e-01, 1.172732e+00,
8.000000e-01	1.133775e+00, 1.706646e+00, 4.177070e-01, 5.872640e-01, 4.697374e-01, 3.548520e-01, 7.820385e-01, 6.119571e-01, 5.032220e-02, 1.035699e+00, 7.402437e-01, 6.026479e-01, 8.165518e-01, 9.934651e-01, 6.429737e-01, 5.714050e-01, 7.704817e-01, 1.477924e+00, 3.190121e-01, 1.227501e+00,
1.000000e+00	1.204574e+00, 1.661173e+00, 3.029623e-01, 3.614162e-01, 3.354098e-01, 3.039529e-01, 5.167343e-01, 6.473777e-01, 7.584949e-02, 1.183206e+00, 7.366976e-01, 7.187652e-01, 7.277950e-01, 9.111409e-01, 4.452200e-01, 3.752951e-01, 5.589774e-01, 1.093110e+00, 2.845355e-01, 7.786822e-01,
1.200000e+00	1.091076e+00, 1.783706e+00, 1.962907e-01, 2.942966e-01, 2.907373e-01, 2.791166e-01, 3.227533e-01, 8.586856e-01, 1.703474e-01, 9.029767e-01, 5.986495e-01, 8.193152e-01, 6.251936e-01, 5.765848e-01, 3.926723e-01, 3.428710e-01, 4.266007e-01, 8.812029e-01, 2.171155e-01, 6.844433e-01,
1.400000e+00	1.098949e+00, 1.802034e+00, 1.567398e-01, 2.881277e-01, 2.760831e-01, 1.840032e-01, 2.492922e-01, 8.238881e-01, 2.628693e-01, 1.135505e+00, 5.530115e-01, 8.212748e-01, 5.068613e-01, 4.984319e-01, 2.693478e-01, 2.147317e-01, 5.364337e-01, 9.876613e-01, 1.632468e-01, 6.732041e-01,
1.600000e+00	9.669746e-01, 1.454361e+00, 1.175561e-01, 3.452214e-01, 3.256669e-01, 1.959988e-01, 1.873728e-01, 8.193408e-01, 3.162772e-01, 1.180055e+00, 4.221842e-01, 8.890657e-01, 6.000189e-01, 3.148957e-01, 1.956836e-01, 1.679142e-01, 4.355058e-01, 7.421166e-01, 1.479766e-01, 7.051057e-01,
1.800000e+00	9.656833e-01, 1.673877e+00, 8.673733e-02, 5.341806e-01, 3.145617e-01, 1.487017e-01, 1.701653e-01, 9.515205e-01, 5.282950e-01, 9.240870e-01, 2.992519e-01, 9.015015e-01, 6.155814e-01, 2.437091e-01, 1.633497e-01, 1.199014e-01, 4.701404e-01, 7.500389e-01, 1.028691e-01, 7.538028e-01,
2.000000e+00	1.067773e+00, 1.684359e+00, 5.517905e-02, 5.741699e-01, 3.866346e-01, 1.189642e-01, 1.206993e-01, 1.101973e+00, 4.622293e-01, 8.492404e-01, 2.676628e-01, 8.157081e-01, 5.747781e-01, 1.764011e-01, 1.326642e-01, 1.040780e-01, 4.823418e-01, 6.920261e-01, 8.786585e-02, 7.148444e-01,
0.000000e+00	5.912112e-02, 3.004343e+00, 2.287737e+00, 3.202226e+00, 2.164744e+00, 8.417421e-01, 2.936269e+00, 1.067569e+00, 2.688929e+00, 1.615292e+00, 3.021346e+00, 2.164362e+00, 1.045185e+00, 2.844848e+00, 2.737171e+00, 2.284223e+00, 9.304090e-02, 1.707048e+00, 1.535166e+00, 2.226009e+00,
2.000000e-01	3.904455e-02, 1.838934e+00, 1.619664e+00, 2.133451e+00, 1.439497e+00, 7.852129e-01, 1.792913e+00, 8.078493e-01, 1.890498e+00, 1.352927e+00, 2.532777e+00, 1.364182e+00, 9.214388e-01, 2.895796e+00, 1.799137e+00, 1.990177e+00, 8.233401e-02, 1.528412e+00, 1.559845e+00, 1.502001e+00,
4.000000e-01	2.637655e-02, 1.469408e+00, 1.033559e+00, 1.022309e+00, 1.103341e+00, 5.787833e-01, 1.381982e+00, 6.036357e-01, 1.237464e+00, 1.402152e+00, 2.130350e+00, 9.958715e-01, 8.476569e-01, 1.911776e+00, 1.241757e+00, 2.020079e+00, 7.117520e-02, 1.361604e+00, 1.637648e+00, 1.224704e+00,
6.000000e-01	1.896321e-02, 1.536363e+00, 9.013359e-01, 7.319259e-01, 7.444356e-01, 4.801652e-01, 1.442317e+00, 5.077541e-01, 8.151345e-01, 1.349272e+00, 2.242688e+00, 7.369726e-01, 6.618119e-01, 2.524209e+00, 8.990037e-01, 1.298898e+00, 8.267172e-02, 1.052198e+00, 1.260570e+00, 1.006020e+00,
8.000000e-01	1.350255e-02, 1.387714e+00, 9.665076e-01, 3.614423e-01, 6.145157e-01, 4.694308e-01, 1.500927e+00, 4.709324e-01, 6.041751e-01, 1.122218e+00, 2.192711e+00, 5.646081e-01, 7.612494e-01, 2.233009e+00, 7.003239e-01, 1.077413e+00, 9.712654e-02, 7.243326e-01, 1.160056e+00, 1.083344e+00,
1.000000e+00	1.297189e-02, 1.387911e+00, 1.058955e+00, 2.202472e-01, 4.746138e-01, 3.377037e-01, 1.134369e+00, 5.104105e-01, 3.436753e-01, 1.069185e+00, 1.669382e+00, 5.809445e-01, 6.228168e-01, 1.632800e+00, 4.543790e-01, 7.427733e-01, 1.646372e-01, 5.653760e-01, 7.113302e-01, 9.148335e-01,
1.200000e+00	1.731237e-02, 1.602536e+00, 8.846312e-01, 8.310827e-02, 3.739302e-01, 2.129341e-01, 9.749021e-01, 5.917476e-01, 2.407676e-01, 1.109469e+00, 1.664930e+00, 5.649492e-01, 6.686169e-01, 1.625256e+00, 2.851782e-01, 5.180237e-01, 1.578239e-01, 5.062392e-01, 7.276462e-01, 7.351840e-01,
1.400000e+00	1.938168e-02, 1.395182e+00, 8.270421e-01, 6.649144e-02, 2.386548e-01, 2.249513e-01, 1.154310e+00, 7.135323e-01, 1.748849e-01, 9.810597e-01, 1.716074e+00, 5.480326e-01, 6.252277e-01, 1.415017e+00, 2.184909e-01, 3.909483e-01, 1.808523e-01, 3.927427e-01, 5.303099e-01, 9.739630e-01,
1.600000e+00	3.441512e-02, 1.635851e+00, 7.382613e-01, 4.957985e-02, 1.790997e-01, 1.960466e-01, 8.330154e-01, 4.069112e-01, 1.336880e-01, 1.065057e+00, 1.621049e+00, 5.870024e-01, 4.211682e-01, 1.201983e+00, 1.673141e-01, 3.226714e-01, 2.891629e-01, 3.254341e-01, 3.575374e-01, 1.077574e+00,
1.800000e+00	5.270313e-02, 1.559727e+00, 6.906647e-01, 2.089474e-02, 1.371254e-01, 1.523998e-01, 1.198925e+00, 6.120893e-01, 1.767497e-01, 9.317730e-01, 1.460610e+00, 5.197426e-01, 4.533163e-01, 1.338976e+00, 1.130545e-01, 2.562799e-01, 3.512839e-01, 2.546315e-01, 3.148932e-01, 1.078106e+00,
2.000000e+00	7.958354e-02, 1.728778e+00, 7.138268e-01, 1.464002e-02, 1.309469e-01, 1.237846e-01, 9.949890e-01, 5.902511e-01, 3.072634e-01, 9.673373e-01, 1.525415e+00, 4.184028e-01, 5.508635e-01, 9.207506e-01, 9.290430e-02, 1.455232e-01, 3.769019e-01, 2.703850e-01, 2.696135e-01, 8.864797e-01,
0.000000e+00	4.967393e-01, 1.270251e+00, 2.753475e+00, 2.242322e+00, 6.063490e-02, 2.367041e+00, 1.308462e+00, 2.936893e+00, 1.877570e+00, 2.221174e+00, 5.077583e-01, 2.688174e+00, 1.059092e+00, 2.583119e+00, 2.942679e-01, 2.118877e+00, 2.857416e+00, 2.641227e-01, 2.224886e+00, 7.212639e-02,
2.000000e-01	6.886575e-01, 9.244333e-01, 1.739846e+00, 1.194436e+00, 2.496509e-01, 2.000945e+00, 1.121569e+00, 2.679920e+00, 1.319128e+00, 1.811591e+00, 7.173368e-01, 2.293336e+00, 8.088786e-01, 2.176756e+00, 4.381314e-01, 1.987850e+00, 1.892647e+00, 5.786849e-01, 1.995601e+00, 2.514572e-01,
4.000000e-01	6.216385e-01, 6.423610e-01, 1.069531e+00, 6.811174e-01, 1.844080e-01, 2.219728e+00, 5.509686e-01, 2.108496e+00, 8.219719e-01, 1.469752e+00, 8.134654e-01, 1.923983e+00, 7.017924e-01, 1.702322e+00, 6.381605e-01, 1.489059e+00, 1.942487e+00, 8.931395e-01, 1.864067e+00, 4.513264e-01,
6.000000e-01	5.075590e-01, 5.110152e-01, 7.863064e-01, 3.860398e-01, 1.254741e-01, 2.393686e+00, 6.536493e-01, 1.545773e+00, 6.224691e-01, 1.451034e+00, 8.719567e-01, 1.428809e+00, 7.929691e-01, 1.535063e+00, 6.023291e-01, 9.377460e-01, 1.379434e+00, 8.923309e-01, 1.838700e+00, 4.339537e-01,
8.000000e-01	7.443164e-01, 5.283191e-01, 5.747414e-01, 3.323279e-01, 7.697238e-02, 2.094134e+00, 4.970271e-01, 1.890541e+00, 3.589520e-01, 8.217435e-01, 8.325997e-01, 1.086016e+00, 6.761069e-01, 1.117846e+00, 3.066965e-01, 8.286048e-01, 1.178364e+00, 1.254098e+00, 1.479322e+00, 5.390017e-01,
1.000000e+00	6.157396e-01, 6.560304e-01, 4.297494e-01, 2.032807e-01, 4.258507e-02, 2.374079e+00, 4.023716e-01, 1.718070e+00, 2.675145e-01, 8.170173e-01, 7.673848e-01, 1.289597e+00, 6.146073e-01, 8.744732e-01, 2.256484e-01, 6.196498e-01, 1.151682e+00, 1.159267e+00, 1.509789e+00, 3.874372e-01,
1.200000e+00	7.532054e-01, 1.015349e+00, 2.630148e-01, 1.962173e-01, 2.551559e-02, 2.067031e+00, 3.237641e-01, 1.532822e+00, 1.784912e-01, 6.242998e-01, 6.830155e-01, 1.476067e+00, 4.039299e-01, 5.346164e-01, 1.130268e-01, 3.705203e-01, 1.220894e+00, 1.386676e+00, 1.578259e+00, 3.800537e-01,
1.400000e+00	8.604748e-01, 1.332618e+00, 2.203445e-01, 1.795339e-01, 1.739775e-02, 1.856693e+00, 2.670641e-01, 1.465593e+00, 1.859113e-01, 5.038465e-01, 6.427935e-01, 1.231693e+00, 3.620639e-01, 4.716660e-01, 7.512407e-02, 2.744769e-01, 1.186825e+00, 1.471366e+00, 1.251568e+00, 3.402459e-01,
1.600000e+00	1.024065e+00, 1.291728e+00, 1.734685e-01, 1.904199e-01, 2.019457e-02, 1.842235e+00, 2.077049e-01, 1.396014e+00, 1.653869e-01, 4.203115e-01, 4.901719e-01, 1.138164e+00, 2.753186e-01, 3.507809e-01, 5.199286e-02, 1.638684e-01, 1.146662e+00, 1.302837e+00, 1.248605e+00, 2.306291e-01,
1.800000e+00	1.060128e+00, 1.484301e+00, 1.119398e-01, 2.436987e-01, 2.378801e-02, 1.981521e+00, 1.450183e-01, 1.409611e+00, 1.831788e-01, 3.254564e-01, 3.507631e-01, 9.099650e-01, 2.122863e-01, 2.361989e-01, 2.864488e-02, 2.014481e-01, 1.150907e+00, 1.262967e+00, 1.205330e+00, 2.276451e-01,
2.000000e+00	8.859757e-01, 1.512009e+00, 7.010290e-02, 2.697943e-01, 3.806462e-02, 2.177768e+00, 1.171286e-01, 1.114770e+00, 2.211151e-01, 3.037673e-01, 3.289705e-01, 8.934104e-01, 1.830820e-01, 1.854897e-01, 1.511220e-02, 1.222311e-01, 1.172221e+00, 1.563301e+00, 1.064071e+00, 2.091188e-01,
0.000000e+00	1.809784e+00, 2.944915e+00, 1.395651e+00, 1.724923e+00, 3.251046e-01, 2.422199e+00, 2.563830e+00, 2.355019e+00, 1.929956e+00, 7.712893e-01, 8.277321e-01, 1.316235e+00, 2.924367e+00, 5.608043e-01, 1.211570e+00, 1.761096e+00, 8.708908e-01, 4.861929e-01, 7.832004e-01, 1.844843e-02,
2.000000e-01	1.229084e+00, 1.994465e+00, 1.109356e+00, 1.093968e+00, 3.787452e-01, 2.026801e+00, 1.473086e+00, 1.393292e+00, 1.734198e+00, 5.757787e-01, 6.022081e-01, 1.362249e+00, 1.529068e+00, 7.445310e-01, 9.003209e-01, 1.280112e+00, 8.879972e-01, 5.799040e-01, 7.584222e-01, 2.097815e-01,
4.000000e-01	1.357505e+00, 1.644863e+00, 7.905106e-01, 6.744358e-01, 3.891153e-01, 2.171054e+00, 9.506804e-01, 1.723017e+00, 1.495630e+00, 5.545524e-01, 6.912570e-01, 1.329393e+00, 1.143785e+00, 1.046837e+00, 6.257934e-01, 1.279711e+00, 9.849000e-01, 7.349169e-01, 1.011941e+00, 3.581087e-01,
6.000000e-01	1.095356e+00, 1.108991e+00, 5.645811e-01, 6.579293e-01, 5.033965e-01, 1.860673e+00, 7.974546e-01, 1.570063e+00, 1.000566e+00, 3.854211e-01, 6.536620e-01, 1.262172e+00, 7.798333e-01, 8.071713e-01, 4.138126e-01, 8.163890e-01, 1.161728e+00, 9.476546e-01, 1.029735e+00, 4.568773e-01,
8.000000e-01	1.065167e+00, 7.708237e-01, 3.643262e-01, 7.570768e-01, 2.856180e-01, 2.153344e+00, 6.225561e-01, 1.266483e+00, 7.752239e-01, 2.860824e-01, 6.039335e-01, 9.848059e-01, 4.242771e-01, 7.897471e-01, 1.975453e-01, 6.967662e-01, 1.225226e+00, 1.290615e+00, 1.008078e+00, 3.525429e-01,
1.000000e+00	9.517131e-01, 8.533421e-01, 2.381020e-01, 7.056594e-01, 1.956617e-01, 2.001585e+00, 4.607872e-01, 1.541276e+00, 5.054413e-01, 2.544158e-01, 5.177705e-01, 9.879703e-01, 3.820803e-01, 6.536915e-01, 1.322746e-01, 5.244461e-01, 1.205061e+00, 1.188989e+00, 9.487042e-01, 2.877545e-01,
1.200000e+00	1.031112e+00, 1.115644e+00, 1.612794e-01, 5.600315e-01, 1.068048e-01, 2.058988e+00, 2.633413e-01, 1.324529e+00, 3.500917e-01, 2.001967e-01, 4.603339e-01, 1.081419e+00, 2.597614e-01, 4.281795e-01, 8.560103e-02, 2.863958e-01, 1.263061e+00, 1.153434e+00, 1.055139e+00, 3.020626e-01,
1.400000e+00	1.144206e+00, 1.173599e+00, 1.205655e-01, 4.726993e-01, 9.697334e-02, 1.552699e+00, 2.095995e-01, 1.217107e+00, 2.910243e-01, 1.763560e-01, 2.959972e-01, 8.881288e-01, 1.846775e-01, 2.641780e-01, 4.343681e-02, 3.052948e-01, 1.056233e+00, 1.423767e+00, 1.016538e+00, 2.445853e-01,
1.600000e+00	1.090790e+00, 1.435737e+00, 7.368498e-02, 4.672945e-01, 6.295704e-02, 2.084770e+00, 1.578839e-01, 1.234496e+00, 2.793887e-01, 1.115824e-01, 2.916814e-01, 9.723417e-01, 1.448143e-01, 2.141425e-01, 2.795321e-02, 2.217513e-01, 1.284936e+00, 1.235318e+00, 9.478982e-01, 2.035149e-01,
1.800000e+00	1.022676e+00, 1.344514e+00, 6.374938e-02, 4.505974e-01, 5.668684e-02, 1.666409e+00, 1.149360e-01, 1.188013e+00, 2.612055e-01, 1.004172e-01, 2.613437e-01, 9.971456e-01, 1.010858e-01, 1.873360e-01, 1.483715e-02, 1.261422e-01, 1.026672e+00, 1.243711e+00, 9.408038e-01, 1.616023e-01,
2.000000e+00	9.293489e-01, 1.283298e+00, 3.792663e-02, 3.556523e-01, 7.166907e-02, 1.599534e+00, 8.815184e-02, 1.323893e+00, 2.523606e-01, 9.878574e-02, 1.981562e-01, 1.024549e+00, 6.896397e-02, 1.317360e-01, 8.111336e-03, 1.134733e-01, 1.081832e+00, 1.370540e+00, 7.913335e-01, 1.794467e-01,
0.000000e+00	1.740072e+00, 8.657888e-01, 2.502808e+00, 8.324618e-01, 1.548077e+00, 6.250555e-01, 5.791433e-01, 1.916693e+00, 2.893600e+00, 9.103338e-01, 1.209834e+00, 7.488504e-01, 2.218393e-01, 2.060397e-01, 2.923247e+00, 1.398765e+00, 8.873342e-01, 9.793827e-01, 1.630941e+00, 1.451187e+00,
2.000000e-01	1.203125e+00, 6.340096e-01, 1.794663e+00, 6.022152e-01, 1.087380e+00, 5.717873e-01, 5.908544e-01, 1.499066e+00, 1.686274e+00, 9.103209e-01, 1.207797e+00, 6.052538e-01, 3.073694e-01, 1.645753e-01, 1.575208e+00, 1.180317e+00, 7.982116e-01, 8.498602e-01, 1.175546e+00, 1.252695e+00,
4.000000e-01	9.172806e-01, 4.779888e-01, 1.288233e+00, 3.545927e-01, 6.031087e-01, 3.249978e-01, 4.985532e-01, 1.005017e+00, 1.541830e+00, 1.105929e+00, 9.712104e-01, 4.031149e-01, 3.970451e-01, 1.487204e-01, 1.043719e+00, 6.802959e-01, 7.618998e-01, 9.971248e-01, 1.006892e+00, 1.185074e+00,
6.000000e-01	9.831612e-01, 8.534332e-01, 6.995111e-01, 2.293038e-01, 4.802288e-01, 3.301755e-01, 5.735341e-01, 1.095084e+00, 1.247725e+00, 8.352270e-01, 9.482033e-01, 3.621343e-01, 3.695428e-01, 1.039494e-01, 5.673834e-01, 5.916211e-01, 9.546115e-01, 1.063427e+00, 7.103337e-01, 7.461399e-01,
8.000000e-01	8.257737e-01, 9.334878e-01, 5.634581e-01, 1.475511e-01, 3.050355e-01, 2.481074e-01, 3.526028e-01, 1.167312e+00, 1.128920e+00, 8.511243e-01, 5.337431e-01, 4.563107e-01, 4.172930e-01, 8.750542e-02, 3.519313e-01, 4.000902e-01, 8.905540e-01, 8.387370e-01, 6.365317e-01, 8.222462e-01,
1.000000e+00	9.859883e-01, 1.206303e+00, 3.757224e-01, 1.259953e-01, 2.969270e-01, 2.099706e-01, 2.843047e-01, 1.009266e+00, 8.929309e-01, 9.459069e-01, 5.690196e-01, 7.215740e-01, 4.463726e-01, 5.780235e-02, 2.088656e-01, 3.671150e-01, 8.800558e-01, 1.099035e+00, 4.986188e-01, 8.055337e-01,
1.200000e+00	1.009534e+00, 1.427046e+00, 2.618662e-01, 1.556213e-01, 3.477381e-01, 1.536963e-01, 2.450120e-01, 8.746909e-01, 8.064824e-01, 9.286498e-01, 4.079609e-01, 6.495378e-01, 3.826077e-01, 4.431268e-02, 1.368237e-01, 2.012494e-01, 1.080996e+00, 9.195356e-01, 3.952258e-01, 7.032300e-01,
1.400000e+00	1.003825e+00, 1.267105e+00, 1.688190e-01, 2.122648e-01, 3.633883e-01, 1.632582e-01, 1.415201e-01, 1.131323e+00, 8.083822e-01, 8.117401e-01, 3.425993e-01, 6.846086e-01, 4.439113e-01, 3.283029e-02, 9.611248e-02, 2.074607e-01, 7.512620e-01, 8.651226e-01, 3.016978e-01, 6.518751e-01,
1.600000e+00	8.591652e-01, 1.300868e+00, 1.160304e-01, 4.575101e-01, 3.964939e-01, 1.200470e-01, 1.219655e-01, 8.509943e-01, 7.283947e-01, 9.047554e-01, 3.256464e-01, 7.098820e-01, 4.893932e-01, 2.585251e-02, 5.397577e-02, 1.132916e-01, 8.115468e-01, 7.735444e-01, 2.442704e-01, 6.321985e-01,
1.800000e+00	9.538450e-01, 1.371369e+00, 7.320887e-02, 6.210431e-01, 3.955373e-01, 9.089226e-02, 8.411350e-02, 1.132881e+00, 6.584632e-01, 7.732493e-01, 2.433438e-01, 7.579915e-01, 5.045639e-01, 2.102439e-02, 4.531488e-02, 1.002963e-01, 1.024798e+00, 7.544831e-01, 2.061696e-01, 6.902751e-01,
2.000000e+00	8.851492e-01, 1.519185e+00, 5.422079e-02, 5.445634e-01, 3.770025e-01, 7.351473e-02, 6.696048e-02, 1.047359e+00, 5.669286e-01, 9.536765e-01, 1.705482e-01, 7.965064e-01, 4.161961e-01, 1.500554e-02, 4.194305e-02, 8.843268e-02, 7.126795e-01, 8.942039e-01, 1.449694e-01, 7.557341e-01,
0.000000e+00	2.666630e+00, 2.874237e+00, 2.270628e+00, 4.902932e-01, 2.843177e+00, 7.945919e-02, 2.835408e+00, 9.944469e-02, 3.783097e-01, 4.784117e-02, 1.619215e+00, 1.430053e-02, 8.523377e-01, 5.784353e-01, 3.376077e-02, 2.578747e+00, 1.260225e-01, 2.134331e-02, 1.833840e+00, 5.735069e-01,
2.000000e-01	1.783306e+00, 1.971952e+00, 1.786301e+00, 4.426576e-01, 2.093844e+00, 4.616728e-02, 1.472921e+00, 3.289601e-01, 4.742354e-01, 2.237823e-01, 1.404174e+00, 3.521704e-01, 6.788908e-01, 8.922591e-01, 2.045733e-02, 2.003408e+00, 3.899227e-01, 1.612314e-02, 1.358871e+00, 7.250913e-01,
4.000000e-01	9.652828e-01, 2.058266e+00, 1.363385e+00, 2.617618e-01, 1.186634e+00, 3.981986e-02, 1.759389e+00, 5.905328e-01, 4.527001e-01, 3.509717e-01, 1.323167e+00, 5.344240e-01, 4.077378e-01, 1.064644e+00, 1.239231e-02, 1.426556e+00, 5.405993e-01, 1.874823e-02, 1.023917e+00, 7.348911e-01,
6.000000e-01	9.600166e-01, 2.005336e+00, 9.373028e-01, 1.844964e-01, 1.158097e+00, 3.251577e-02, 1.123881e+00, 6.571526e-01, 5.643742e-01, 4.218432e-01, 1.073211e+00, 6.162309e-01, 2.980389e-01, 1.105753e+00, 7.800884e-03, 1.064785e+00, 5.144166e-01, 2.782737e-02, 9.613345e-01, 7.289368e-01,
8.000000e-01	7.597466e-01, 1.851563e+00, 8.652962e-01, 1.191015e-01, 7.796494e-01, 2.756549e-02, 1.013297e+00, 5.522635e-01, 5.152949e-01, 5.939973e-01, 9.166782e-01, 8.002688e-01, 2.748411e-01, 1.145595e+00, 5.001277e-03, 7.342916e-01, 7.176411e-01, 5.023626e-02, 7.110496e-01, 7.775859e-01,
1.000000e+00	6.267770e-01, 1.796396e+00, 6.302409e-01, 9.404732e-02, 6.221020e-01, 1.877453e-02, 7.913014e-01, 6.704975e-01, 6.296000e-01, 7.070882e-01, 1.010292e+00, 6.812890e-01, 3.157339e-01, 9.163220e-01, 3.550676e-03, 5.476881e-01, 8.669249e-01, 7.075546e-02, 5.478736e-01, 7.570269e-01,
1.200000e+00	6.733810e-01, 1.775082e+00, 5.420845e-01, 1.014200e-01, 5.872900e-01, 1.753014e-02, 7.907255e-01, 8.350454e-01, 6.019141e-01, 5.886892e-01, 9.059684e-01, 7.423856e-01, 3.268751e-01, 7.741118e-01, 2.943333e-03, 3.688599e-01, 8.982427e-01, 8.660080e-02, 4.150284e-01, 8.244701e-01,
1.400000e+00	6.250767e-01, 1.619147e+00, 4.094157e-01, 1.234218e-01, 5.399708e-01, 1.430092e-02, 5.798320e-01, 6.328388e-01, 5.784322e-01, 7.888127e-01, 6.619554e-01, 5.484531e-01, 3.955265e-01, 5.570278e-01, 3.473287e-03, 2.545100e-01, 9.610131e-01, 1.330706e-01, 3.419762e-01, 1.169485e+00,
1.600000e+00	7.831726e-01, 1.501714e+00, 3.417384e-01, 1.449480e-01, 4.447072e-01, 1.282421e-02, 4.341300e-01, 6.478870e-01, 4.963868e-01, 6.954298e-01, 7.437208e-01, 6.091922e-01, 4.193738e-01, 4.737551e-01, 4.546641e-03, 1.842919e-01, 9.819190e-01, 1.466807e-01, 2.867942e-01, 1.078901e+00,
1.800000e+00	8.086992e-01, 1.805356e+00, 2.277515e-01, 2.081857e-01, 5.192775e-01, 9.772302e-03, 3.123839e-01, 8.051841e-01, 6.145364e-01, 1.008238e+00, 5.398160e-01, 5.488035e-01, 4.105594e-01, 3.532570e-01, 7.614183e-03, 1.483822e-01, 9.024404e-01, 1.377373e-01, 2.144777e-01, 8.545029e-01,
2.000000e+00	9.593943e-01, 1.643944e+00, 1.322011e-01, 2.926836e-01, 4.953163e-01, 6.693853e-03, 2.708307e-01, 7.043618e-01, 6.246736e-01, 9.311397e-01, 3.551050e-01, 5.619935e-01, 3.533774e-01, 2.491808e-01, 9.997754e-03, 1.102106e-01, 1.040039e+00, 1.457333e-01, 1.811838e-01, 1.074046e+00,
0.000000e+00	2.419982e+00, 1.202780e+00, 2.277226e-01, 1.373680e+00, 2.057420e-01, 1.971982e+00, 1.908274e+00, 9.213752e-01, 1.967605e-01, 1.086262e+00, 3.791243e-01, 3.560549e-01, 2.635121e+00, 1.662158e+00, 9.227605e-01, 8.505563e-01, 2.695250e+00, 1.913974e+00, 1.083651e+00, 4.157750e-01,
2.000000e-01	1.982707e+00, 1.237863e+00, 1.537730e-01, 9.357221e-01, 1.435566e-01, 1.990239e+00, 1.282974e+00, 1.039025e+00, 1.215701e-01, 7.847418e-01, 4.470127e-01, 5.796955e-01, 1.945660e+00, 1.564596e+00, 8.891940e-01, 8.643280e-01, 1.841213e+00, 1.929197e+00, 1.154237e+00, 3.523597e-01,
4.000000e-01	1.254222e+00, 1.604165e+00, 1.439777e-01, 6.028822e-01, 8.673669e-02, 1.747573e+00, 9.770287e-01, 8.679948e-01, 9.844598e-02, 5.934980e-01, 6.715755e-01, 6.171274e-01, 1.247289e+00, 1.175791e+00, 5.584794e-01, 5.952937e-01, 1.482056e+00, 1.656319e+00, 8.639057e-01, 2.838115e-01,
6.000000e-01	1.326574e+00, 1.417567e+00, 1.058849e-01, 3.352089e-01, 5.582806e-02, 1.869917e+00, 7.773530e-01, 9.956591e-01, 5.928643e-02, 5.978623e-01, 7.028082e-01, 6.741909e-01, 8.174213e-01, 9.256080e-01, 4.794850e-01, 4.186301e-01, 1.457763e+00, 1.233708e+00, 6.503530e-01, 1.886716e-01,
8.000000e-01	1.420419e+00, 1.678076e+00, 1.293990e-01, 2.839647e-01, 5.606857e-02, 1.729960e+00, 4.859516e-01, 9.869921e-01, 5.246897e-02, 4.465540e-01, 6.896019e-01, 8.961080e-01, 5.304635e-01, 7.660690e-01, 3.054367e-01, 2.895998e-01, 1.558619e+00, 1.442099e+00, 7.440420e-01, 2.119618e-01,
1.000000e+00	1.180061e+00, 1.666118e+00, 1.098068e-01, 2.387746e-01, 4.751621e-02, 1.611229e+00, 3.732224e-01, 9.907701e-01, 5.053175e-02, 4.183779e-01, 6.063219e-01, 8.500872e-01, 3.861931e-01, 5.448121e-01, 2.004232e-01, 2.324586e-01, 1.504682e+00, 1.500959e+00, 5.404116e-01, 1.502268e-01,
1.200000e+00	1.259190e+00, 1.284011e+00, 9.378119e-02, 2.609216e-01, 5.001435e-02, 1.977876e+00, 2.890486e-01, 1.184822e+00, 7.012433e-02, 3.596249e-01, 5.802953e-01, 8.721877e-01, 3.001550e-01, 3.805879e-01, 9.082122e-02, 1.739138e-01, 1.194501e+00, 1.439531e+00, 4.970013e-01, 1.676543e-01,
1.400000e+00	1.086187e+00, 1.573900e+00, 7.402332e-02, 2.178794e-01, 5.871389e-02, 1.757340e+00, 1.911054e-01, 1.413304e+00, 1.317403e-01, 2.006642e-01, 4.229176e-01, 8.840839e-01, 1.952483e-01, 3.747051e-01, 5.627208e-02, 1.250612e-01, 1.156549e+00, 1.180935e+00, 4.689394e-01, 1.661247e-01,
1.600000e+00	1.239031e+00, 1.421964e+00, 4.381048e-02, 2.624457e-01, 8.127534e-02, 2.065338e+00, 1.529203e-01, 1.176240e+00, 1.709107e-01, 2.166283e-01, 3.954470e-01, 8.898936e-01, 1.483729e-01, 2.602168e-01, 2.445637e-02, 8.754141e-02, 1.447918e+00, 1.238626e+00, 4.056788e-01, 2.062860e-01,
1.800000e+00	1.145284e+00, 1.579263e+00, 3.965694e-02, 3.454521e-01, 1.239991e-01, 2.060668e+00, 1.164181e-01, 1.140919e+00, 2.972004e-01, 1.699568e-01, 2.711710e-01, 9.720777e-01, 1.093164e-01, 1.790311e-01, 1.981474e-02, 7.603733e-02, 1.544280e+00, 1.080267e+00, 3.699423e-01, 1.826253e-01,
2.000000e+00	1.059790e+00, 1.343579e+00, 3.492085e-02, 3.309982e-01, 1.359064e-01, 2.042656e+00, 6.884581e-02, 1.385609e+00, 3.332604e-01, 1.281419e-01, 2.366739e-01, 9.816284e-01, 8.003180e-02, 1.299835e-01, 9.945575e-03, 4.974203e-02, 1.253960e+00, 1.223477e+00, 3.061456e-01, 1.906701e-01,
0.000000e+00	6.520801e-01, 1.960484e+00, 1.750575e+00, 1.409733e+00, 5.324019e-01, 4.779824e-01, 1.644607e+00, 1.188443e+00, 6.977569e-01, 2.548083e+00, 3.039976e+00, 2.690453e-02, 3.088872e+00, 5.310240e-01, 1.315572e+00, 2.494186e+00, 2.412918e+00, 2.603108e+00, 6.036650e-01, 9.319522e-01,
2.000000e-01	4.388980e-01, 1.921821e+00, 1.286339e+00, 6.456845e-01, 4.444291e-01, 4.856430e-01, 1.586609e+00, 1.181919e+00, 8.365128e-01, 2.631791e+00, 2.259591e+00, 2.810763e-01, 2.059424e+00, 7.794673e-01, 1.055229e+00, 2.039594e+00, 1.857824e+00, 2.003049e+00, 6.195712e-01, 6.510624e-01,
4.000000e-01	2.808112e-01, 1.799847e+00, 1.188832e+00, 4.370294e-01, 4.024719e-01, 3.634986e-01, 1.265726e+00, 1.198052e+00, 5.781734e-01, 1.945487e+00, 1.842106e+00, 5.506372e-01, 1.570511e+00, 9.353889e-01, 1.161958e+00, 1.536736e+00, 1.651535e+00, 1.878379e+00, 3.573210e-01, 3.829211e-01,
6.000000e-01	1.745573e-01, 1.820066e+00, 1.164264e+00, 2.396837e-01, 4.463657e-01, 2.956940e-01, 1.217664e+00, 1.100229e+00, 3.268659e-01, 1.963956e+00, 1.490149e+00, 6.965191e-01, 1.288577e+00, 9.237474e-01, 8.389904e-01, 9.836244e-01, 1.027140e+00, 1.857376e+00, 3.426541e-01, 4.186690e-01,
8.000000e-01	1.525899e-01, 1.768016e+00, 1.044024e+00, 1.352463e-01, 3.928809e-01, 2.696907e-01, 1.330137e+00, 1.204574e+00, 2.953583e-01, 1.248855e+00, 1.285584e+00, 8.010174e-01, 1.038970e+00, 1.132675e+00, 7.617335e-01, 7.367951e-01, 9.904755e-01, 1.799381e+00, 2.925890e-01, 3.435348e-01,
1.000000e+00	1.482341e-01, 1.686655e+00, 8.591360e-01, 8.899132e-02, 2.994623e-01, 2.312284e-01, 1.183823e+00, 1.238746e+00, 1.859629e-01, 1.403283e+00, 1.356616e+00, 8.227760e-01, 8.496387e-01, 9.928228e-01, 8.698312e-01, 6.255973e-01, 8.874862e-01, 1.553087e+00, 2.190387e-01, 2.745280e-01,
1.200000e+00	1.566561e-01, 1.490744e+00, 7.923164e-01, 4.515829e-02, 2.444919e-01, 1.895487e-01, 7.711454e-01, 1.022950e+00, 9.847689e-02, 1.183880e+00, 1.235967e+00, 8.699290e-01, 7.834406e-01, 9.118319e-01, 8.778742e-01, 4.402192e-01, 5.717993e-01, 1.623993e+00, 1.907331e-01, 1.987957e-01,
1.400000e+00	2.118572e-01, 1.575577e+00, 7.410630e-01, 3.482418e-02, 1.823500e-01, 1.289066e-01, 8.524985e-01, 9.281795e-01, 7.124442e-02, 1.258897e+00, 9.838355e-01, 1.003515e+00, 7.619897e-01, 7.745772e-01, 5.861239e-01, 3.612845e-01, 5.631182e-01, 1.559885e+00, 1.399104e-01, 1.528429e-01,
1.600000e+00	3.471506e-01, 1.247784e+00, 5.770547e-01, 2.397049e-02, 1.287288e-01, 1.134427e-01, 6.369972e-01, 1.326982e+00, 7.540012e-02, 1.230901e+00, 1.081999e+00, 9.476390e-01, 6.298917e-01, 6.639628e-01, 4.424245e-01, 2.392341e-01, 4.439698e-01, 1.345533e+00, 1.066389e-01, 1.402318e-01,
1.800000e+00	5.125272e-01, 1.690677e+00, 5.456948e-01, 3.059288e-02, 8.255006e-02, 8.840424e-02, 5.494035e-01, 1.100304e+00, 1.152005e-01, 1.186422e+00, 6.932609e-01, 1.049110e+00, 6.476673e-01, 5.296624e-01, 3.418619e-01, 1.427221e-01, 4.489229e-01, 9.251494e-01, 8.847252e-02, 1.246346e-01,
2.000000e+00	6.364485e-01, 1.429744e+00, 3.151137e-01, 4.350512e-02, 1.062201e-01, 7.862909e-02, 4.636662e-01, 1.091525e+00, 1.770817e-01, 1.124543e+00, 6.464303e-01, 9.654684e-01, 5.954361e-01, 3.897881e-01, 2.418671e-01, 1.219563e-01, 3.602086e-01, 1.382614e+00, 6.896895e-02, 1.168433e-01,
0.000000e+00	1.166082e+00, 1.452461e+00, 1.765668e+00, 1.376212e+00, 2.353715e+00, 2.171574e+00, 2.319734e+00, 2.234076e+00, 1.809328e+00, 7.118046e-01, 9.643358e-01, 2.737287e+00, 7.116691e-01, 2.425760e+00, 1.447481e+00, 2.332615e+00, 3.865800e-01, 1.073086e+00, 2.362901e+00, 4.017254e-01,
2.000000e-01	9.903253e-01, 1.103502e+00, 1.234140e+00, 1.422213e+00, 1.735092e+00, 2.365655e+00, 1.630936e+00, 2.237884e+00, 1.054872e+00, 6.203849e-01, 9.032444e-01, 1.887186e+00, 5.782403e-01, 1.977351e+00, 7.426305e-01, 1.933250e+00, 4.744681e-01, 9.624969e-01, 2.099534e+00, 3.971225e-01,
4.000000e-01	9.268708e-01, 6.627736e-01, 1.072691e+00, 1.121118e+00, 1.265033e+00, 1.949692e+00, 1.464498e+00, 1.901812e+00, 9.033627e-01, 4.599333e-01, 9.532758e-01, 1.982804e+00, 4.390488e-01, 1.846319e+00, 4.929068e-01, 1.744879e+00, 6.873340e-01, 1.311136e+00, 2.153513e+00, 3.200009e-01,
6.000000e-01	7.614147e-01, 4.163017e-01, 7.868455e-01, 9.382900e-01, 5.217192e-01, 1.886551e+00, 1.059176e+00, 1.995265e+00, 5.287003e-01, 3.994600e-01, 1.009856e+00, 1.449867e+00, 3.086870e-01, 1.777881e+00, 2.169861e-01, 1.171869e+00, 6.093439e-01, 1.275481e+00, 2.040699e+00, 2.622995e-01,
8.000000e-01	6.525600e-01, 4.916565e-01, 6.216025e-01, 6.317265e-01, 3.769727e-01, 2.306343e+00, 6.651157e-01, 1.608507e+00, 3.799348e-01, 3.050555e-01, 1.002672e+00, 1.508564e+00, 1.927963e-01, 1.505847e+00, 1.475160e-01, 1.226516e+00, 9.209384e-01, 1.528126e+00, 1.531430e+00, 2.401120e-01,
1.000000e+00	4.842300e-01, 7.830151e-01, 4.859709e-01, 6.403029e-01, 2.263205e-01, 2.070112e+00, 8.231517e-01, 1.331740e+00, 2.629382e-01, 2.316298e-01, 1.127814e+00, 1.329270e+00, 1.499476e-01, 1.053060e+00, 9.678233e-02, 8.904527e-01, 9.590161e-01, 1.402080e+00, 1.399366e+00, 1.518486e-01,
1.200000e+00	4.732338e-01, 9.290773e-01, 5.667288e-01, 3.758459e-01, 1.398532e-01, 1.984363e+00, 7.320159e-01, 1.565055e+00, 1.448755e-01, 2.148892e-01, 1.034871e+00, 1.164404e+00, 1.188017e-01, 8.544741e-01, 5.057127e-02, 6.073064e-01, 1.020704e+00, 1.434226e+00, 1.412808e+00, 1.183976e-01,
1.400000e+00	5.575166e-01, 1.106133e+00, 5.314497e-01, 2.480135e-01, 8.102192e-02, 2.310583e+00, 6.602156e-01, 1.327152e+00, 1.060240e-01, 1.599290e-01, 8.626654e-01, 1.108980e+00, 1.014972e-01, 7.509223e-01, 2.671578e-02, 4.697127e-01, 1.027120e+00, 1.495437e+00, 1.135082e+00, 1.275192e-01,
1.600000e+00	6.554379e-01, 1.477051e+00, 3.449101e-01, 1.993322e-01, 4.982125e-02, 2.049446e+00, 4.521496e-01, 1.414896e+00, 7.122006e-02, 1.545260e-01, 7.293212e-01, 1.032832e+00, 7.628070e-02, 4.395882e-01, 1.930900e-02, 3.710307e-01, 1.015032e+00, 1.579243e+00, 1.373415e+00, 8.835140e-02,
1.800000e+00	9.203822e-01, 1.521033e+00, 2.418918e-01, 1.663815e-01, 2.611574e-02, 1.831088e+00, 4.074503e-01, 1.313025e+00, 5.349425e-02, 1.017881e-01, 6.986820e-01, 1.115092e+00, 5.584457e-02, 3.409020e-01, 8.995908e-03, 2.601773e-01, 1.205230e+00, 1.552452e+00, 1.304337e+00, 7.046236e-02,
2.000000e+00	8.898890e-01, 1.394871e+00, 1.622762e-01, 1.502041e-01, 2.862722e-02, 1.833398e+00, 2.957563e-01, 1.206599e+00, 4.558544e-02, 9.786546e-02, 4.404007e-01, 1.082991e+00, 4.411992e-02, 3.403952e-01, 5.204931e-03, 1.841001e-01, 1.043734e+00, 1.508205e+00, 1.081758e+00, 8.137618e-02,
