# Supplementary material for: Inference of Vohradský's Models of Genetic Networks by Solving Two-Dimensional Function Optimization Problems
Source: PLoS One. 2013 Dec 30;8(12):e83308. doi: 10.1371/journal.pone.0083308 (PMC3875442; doi:10.1371/journal.pone.0083308)
Supplement: Text S2 — Time-series data used in the ‘Inference in noisy environment’ section (compressed by gzip). (GZ) [file pone.0083308.s002.gz › time_series_data/gene20/20sets/tc.dat313]

Time "G0" "G1" "G2" "G3" "G4" "G5" "G6" "G7" "G8" "G9" "G10" "G11" "G12" "G13" "G14" "G15" "G16" "G17" "G18" "G19"
0.000000e+00	9.377954e-01, 4.295131e-01, 3.521327e+00, 2.164719e+00, 7.521639e-01, 8.340134e-01, 1.843685e-01, 2.263622e-01, 1.729077e-01, 2.000931e+00, 2.766978e+00, 2.593696e+00, 2.698727e+00, 1.080601e+00, 8.598652e-01, 2.024711e+00, 1.163920e+00, 8.745101e-01, 2.545017e+00, 1.852807e+00,
2.000000e-01	5.303141e-01, 2.100236e-01, 1.634108e+00, 1.538240e+00, 8.036577e-01, 9.746576e-01, 3.961068e-01, 1.898520e-01, 9.513291e-02, 1.489080e+00, 1.968488e+00, 2.241271e+00, 2.263424e+00, 9.595406e-01, 5.831377e-01, 1.522712e+00, 1.327126e+00, 5.606340e-01, 1.818295e+00, 1.246498e+00,
4.000000e-01	3.712832e-01, 1.045224e-01, 1.156196e+00, 1.280884e+00, 6.618847e-01, 1.145030e+00, 5.624554e-01, 1.511160e-01, 7.490391e-02, 9.703847e-01, 1.305199e+00, 1.879147e+00, 2.458919e+00, 5.960690e-01, 6.304816e-01, 1.151068e+00, 1.551944e+00, 3.917963e-01, 1.302540e+00, 1.391465e+00,
6.000000e-01	2.577029e-01, 5.671443e-02, 7.831175e-01, 1.126305e+00, 7.242422e-01, 8.765338e-01, 5.739573e-01, 1.506884e-01, 1.437386e-01, 7.904051e-01, 5.032031e-01, 2.245880e+00, 1.693172e+00, 6.083957e-01, 4.019003e-01, 8.189180e-01, 9.710095e-01, 3.602663e-01, 1.291888e+00, 1.231792e+00,
8.000000e-01	2.327699e-01, 3.753785e-02, 4.314470e-01, 8.749921e-01, 7.161620e-01, 1.030845e+00, 6.366138e-01, 9.089312e-02, 3.163442e-01, 8.031950e-01, 4.053109e-01, 1.985291e+00, 1.245454e+00, 3.457751e-01, 3.543987e-01, 6.590430e-01, 8.827334e-01, 3.722433e-01, 8.117087e-01, 1.247640e+00,
1.000000e+00	1.399572e-01, 2.015855e-02, 3.110108e-01, 7.553745e-01, 8.283993e-01, 1.059398e+00, 3.658327e-01, 8.468311e-02, 5.405954e-01, 7.522852e-01, 2.715782e-01, 1.759672e+00, 1.053713e+00, 2.303141e-01, 2.770289e-01, 5.185373e-01, 6.239338e-01, 4.868000e-01, 6.975410e-01, 9.139558e-01,
1.200000e+00	1.106449e-01, 1.183392e-02, 6.021936e-01, 4.870229e-01, 7.076777e-01, 7.912351e-01, 2.923728e-01, 6.445937e-02, 5.875055e-01, 6.299435e-01, 2.004058e-01, 1.631312e+00, 6.893916e-01, 1.891435e-01, 2.303341e-01, 4.154887e-01, 7.038222e-01, 5.218639e-01, 5.500171e-01, 9.809534e-01,
1.400000e+00	7.793188e-02, 7.859756e-03, 6.690919e-01, 4.124333e-01, 6.234915e-01, 8.553499e-01, 2.224782e-01, 4.194764e-02, 6.932525e-01, 7.654500e-01, 1.326904e-01, 1.716292e+00, 5.068595e-01, 1.577827e-01, 2.011243e-01, 4.304329e-01, 6.372759e-01, 5.188445e-01, 4.511376e-01, 8.809739e-01,
1.600000e+00	5.128143e-02, 5.745878e-03, 9.052290e-01, 3.281127e-01, 7.270831e-01, 7.736729e-01, 1.131634e-01, 3.870145e-02, 8.385410e-01, 6.180083e-01, 1.483642e-01, 1.755114e+00, 3.467752e-01, 8.858488e-02, 1.407843e-01, 4.289311e-01, 7.372725e-01, 5.465583e-01, 3.888171e-01, 8.409156e-01,
1.800000e+00	2.869623e-02, 4.240057e-03, 7.165388e-01, 2.500250e-01, 6.916796e-01, 8.402671e-01, 7.863558e-02, 2.534225e-02, 9.020375e-01, 6.129100e-01, 1.339563e-01, 1.817163e+00, 2.872687e-01, 6.624493e-02, 1.212896e-01, 5.220381e-01, 9.026607e-01, 5.650148e-01, 2.237996e-01, 9.820442e-01,
2.000000e+00	2.480536e-02, 4.296643e-03, 8.982163e-01, 2.556144e-01, 7.829412e-01, 7.538445e-01, 6.203809e-02, 2.330535e-02, 6.859925e-01, 5.832131e-01, 1.544885e-01, 1.702837e+00, 2.192934e-01, 4.920472e-02, 8.724074e-02, 4.632865e-01, 7.016523e-01, 4.718862e-01, 1.867376e-01, 8.311437e-01,
0.000000e+00	1.730701e-01, 1.857355e+00, 2.771125e+00, 7.990947e-01, 2.756416e+00, 2.815999e+00, 2.690703e+00, 2.284602e+00, 1.451093e+00, 8.530870e-01, 2.040949e+00, 5.376449e-01, 2.004061e+00, 3.079732e+00, 1.352921e+00, 2.420936e-01, 1.110646e+00, 1.311192e-01, 2.109452e+00, 1.273121e+00,
2.000000e-01	5.195069e-01, 1.877751e+00, 2.143683e+00, 9.593776e-01, 1.511488e+00, 1.852340e+00, 1.927239e+00, 1.634682e+00, 8.085411e-01, 3.817402e-01, 1.396342e+00, 3.917660e-01, 1.481860e+00, 1.621994e+00, 1.903329e+00, 1.420300e-01, 6.267605e-01, 3.456340e-01, 1.688282e+00, 1.074456e+00,
4.000000e-01	7.898858e-01, 1.287099e+00, 9.199042e-01, 8.423302e-01, 9.731727e-01, 1.128458e+00, 1.590753e+00, 1.554012e+00, 6.115975e-01, 2.545710e-01, 9.788895e-01, 3.225664e-01, 1.831077e+00, 1.416972e+00, 1.459941e+00, 9.794521e-02, 4.705008e-01, 3.869839e-01, 1.905995e+00, 1.163318e+00,
6.000000e-01	1.017699e+00, 1.075250e+00, 5.983708e-01, 1.124982e+00, 5.646459e-01, 8.842572e-01, 1.355106e+00, 1.724700e+00, 3.203384e-01, 2.545156e-01, 1.184409e+00, 2.782121e-01, 2.056824e+00, 7.048908e-01, 1.442550e+00, 4.982127e-02, 3.687211e-01, 5.405795e-01, 1.670423e+00, 1.130447e+00,
8.000000e-01	8.243295e-01, 9.017735e-01, 3.894552e-01, 1.276567e+00, 2.966246e-01, 7.410391e-01, 1.053670e+00, 1.264510e+00, 2.685987e-01, 3.927555e-01, 8.582200e-01, 2.693320e-01, 1.355915e+00, 7.149100e-01, 1.454633e+00, 2.656778e-02, 3.535149e-01, 5.452811e-01, 1.288382e+00, 8.876408e-01,
1.000000e+00	8.546545e-01, 1.033749e+00, 3.285803e-01, 9.645334e-01, 2.145946e-01, 4.879052e-01, 8.667582e-01, 1.372805e+00, 2.623272e-01, 5.455803e-01, 7.762919e-01, 2.439826e-01, 1.154897e+00, 4.667842e-01, 1.525737e+00, 2.198459e-02, 4.085639e-01, 5.950002e-01, 1.143144e+00, 7.476884e-01,
1.200000e+00	8.154274e-01, 8.652445e-01, 3.224245e-01, 7.847507e-01, 1.771727e-01, 4.264774e-01, 8.422605e-01, 1.134672e+00, 2.670666e-01, 5.445704e-01, 8.721958e-01, 3.368911e-01, 7.367969e-01, 3.206100e-01, 1.161160e+00, 2.465179e-02, 5.570006e-01, 4.764903e-01, 1.000712e+00, 7.864508e-01,
1.400000e+00	5.238972e-01, 8.717079e-01, 4.721287e-01, 8.783369e-01, 2.070171e-01, 3.788177e-01, 7.129311e-01, 9.744966e-01, 3.556003e-01, 6.043152e-01, 8.900956e-01, 4.639362e-01, 8.344206e-01, 2.244224e-01, 8.624249e-01, 7.440594e-02, 4.935818e-01, 6.596321e-01, 8.508406e-01, 6.593365e-01,
1.600000e+00	4.836825e-01, 7.868386e-01, 7.416712e-01, 6.103806e-01, 3.027812e-01, 4.684937e-01, 4.821486e-01, 9.485407e-01, 4.882226e-01, 5.530037e-01, 7.151301e-01, 6.345196e-01, 6.664325e-01, 1.523694e-01, 7.519252e-01, 1.642907e-01, 7.314621e-01, 4.949974e-01, 8.091552e-01, 7.451068e-01,
1.800000e+00	3.288273e-01, 8.113902e-01, 7.174459e-01, 5.404797e-01, 4.140144e-01, 5.199154e-01, 3.677798e-01, 7.591051e-01, 5.970975e-01, 7.076927e-01, 8.534878e-01, 7.687470e-01, 5.619955e-01, 1.207324e-01, 6.743966e-01, 2.710975e-01, 5.957297e-01, 4.976912e-01, 6.964899e-01, 7.235899e-01,
2.000000e+00	1.934523e-01, 9.702810e-01, 9.364485e-01, 4.070976e-01, 5.563128e-01, 5.229976e-01, 3.121827e-01, 5.146015e-01, 7.483718e-01, 7.653502e-01, 8.111045e-01, 8.554753e-01, 4.932310e-01, 7.611008e-02, 3.973291e-01, 3.168602e-01, 7.058476e-01, 5.743530e-01, 5.844064e-01, 7.153529e-01,
0.000000e+00	2.094199e-01, 3.236254e-01, 2.334294e+00, 5.420435e-01, 2.088978e+00, 1.839235e-01, 3.272550e-01, 1.989507e+00, 2.449972e-01, 2.490322e+00, 1.650880e+00, 2.139570e+00, 2.456148e-01, 2.085651e+00, 1.917813e+00, 2.097484e+00, 1.181088e+00, 1.234053e+00, 2.635482e+00, 3.211843e-01,
2.000000e-01	1.600149e-01, 1.300770e-01, 1.621228e+00, 4.030556e-01, 1.240247e+00, 5.035712e-01, 5.430458e-01, 1.543549e+00, 1.475597e-01, 1.636811e+00, 1.124476e+00, 1.828175e+00, 5.057770e-01, 1.749809e+00, 1.563777e+00, 1.642167e+00, 1.060253e+00, 6.980401e-01, 2.229757e+00, 4.655063e-01,
4.000000e-01	1.157768e-01, 1.081054e-01, 1.441583e+00, 3.495944e-01, 6.584147e-01, 7.580935e-01, 6.735375e-01, 1.669417e+00, 8.820766e-02, 8.143663e-01, 1.146935e+00, 1.440381e+00, 6.768550e-01, 1.186564e+00, 1.282709e+00, 8.677491e-01, 7.833126e-01, 5.850556e-01, 2.099435e+00, 6.794493e-01,
6.000000e-01	1.329184e-01, 1.943678e-01, 1.167854e+00, 3.187942e-01, 4.223997e-01, 8.284792e-01, 7.034863e-01, 1.259159e+00, 6.891771e-02, 6.207477e-01, 8.882159e-01, 1.037101e+00, 6.398953e-01, 7.984943e-01, 8.506603e-01, 4.967893e-01, 6.755731e-01, 6.337711e-01, 1.377764e+00, 7.331780e-01,
8.000000e-01	1.271428e-01, 4.019488e-01, 1.047631e+00, 2.528589e-01, 2.566694e-01, 7.467262e-01, 7.366455e-01, 1.096636e+00, 1.399380e-01, 6.293934e-01, 7.829710e-01, 1.063331e+00, 5.666825e-01, 5.757115e-01, 7.503139e-01, 4.919431e-01, 4.220193e-01, 5.890107e-01, 9.397859e-01, 7.464148e-01,
1.000000e+00	1.170320e-01, 4.200231e-01, 7.888583e-01, 2.712047e-01, 3.251852e-01, 7.005462e-01, 6.177329e-01, 9.873859e-01, 3.106988e-01, 6.402134e-01, 7.803875e-01, 8.774445e-01, 5.103683e-01, 4.185640e-01, 7.959662e-01, 3.952094e-01, 3.697854e-01, 5.073262e-01, 9.457460e-01, 7.893062e-01,
1.200000e+00	9.139259e-02, 5.604648e-01, 9.605081e-01, 1.993246e-01, 4.634545e-01, 6.536527e-01, 4.487316e-01, 7.038283e-01, 4.279556e-01, 6.437420e-01, 4.992875e-01, 9.138882e-01, 3.597780e-01, 2.620552e-01, 5.515281e-01, 4.652875e-01, 2.930610e-01, 5.034223e-01, 7.326367e-01, 8.520725e-01,
1.400000e+00	7.025644e-02, 4.651686e-01, 9.673632e-01, 1.675864e-01, 5.519779e-01, 7.001561e-01, 3.317430e-01, 5.235619e-01, 7.481191e-01, 5.855430e-01, 2.993034e-01, 1.146560e+00, 3.302475e-01, 1.746039e-01, 4.203179e-01, 4.872380e-01, 3.556899e-01, 5.567943e-01, 4.258944e-01, 8.319572e-01,
1.600000e+00	4.955530e-02, 2.873603e-01, 8.778266e-01, 1.624474e-01, 6.838287e-01, 7.756453e-01, 2.025789e-01, 3.816409e-01, 6.772185e-01, 6.660500e-01, 2.272082e-01, 1.096729e+00, 2.211828e-01, 1.328648e-01, 3.204860e-01, 5.402520e-01, 4.324843e-01, 5.110154e-01, 4.394567e-01, 7.007406e-01,
1.800000e+00	3.162610e-02, 2.456814e-01, 1.057637e+00, 1.055853e-01, 5.810051e-01, 7.666120e-01, 1.229563e-01, 2.866706e-01, 7.765160e-01, 6.565884e-01, 2.119364e-01, 1.509717e+00, 1.625870e-01, 9.207373e-02, 3.008346e-01, 3.716854e-01, 4.728772e-01, 4.120924e-01, 3.816221e-01, 7.111192e-01,
2.000000e+00	2.314560e-02, 1.752072e-01, 9.097382e-01, 9.495867e-02, 7.560212e-01, 8.357704e-01, 9.018697e-02, 2.866632e-01, 6.818634e-01, 5.397104e-01, 1.493872e-01, 1.318142e+00, 1.093790e-01, 6.100354e-02, 2.026112e-01, 3.805924e-01, 6.625521e-01, 4.701880e-01, 2.763282e-01, 7.453828e-01,
0.000000e+00	2.058847e+00, 1.809557e+00, 2.517193e+00, 2.155800e+00, 1.326813e+00, 2.303950e+00, 1.205601e+00, 1.387466e+00, 1.678214e+00, 1.811304e+00, 7.020270e-01, 2.473591e+00, 1.441538e-01, 1.723230e+00, 7.758669e-01, 1.585001e+00, 3.067454e-01, 9.620207e-01, 1.115815e+00, 1.740783e+00,
2.000000e-01	1.332748e+00, 7.366080e-01, 1.835520e+00, 1.674692e+00, 6.156597e-01, 1.648539e+00, 8.945333e-01, 1.381527e+00, 1.183815e+00, 9.585326e-01, 3.460976e-01, 1.934210e+00, 1.192441e-01, 1.399834e+00, 8.355597e-01, 1.210825e+00, 7.152608e-01, 6.260203e-01, 9.268061e-01, 1.193147e+00,
4.000000e-01	1.054053e+00, 4.722936e-01, 1.623298e+00, 1.652769e+00, 4.174559e-01, 1.547486e+00, 8.158210e-01, 8.446596e-01, 1.061506e+00, 6.697498e-01, 2.533476e-01, 1.266307e+00, 1.040051e-01, 1.060939e+00, 7.909201e-01, 7.282767e-01, 8.906745e-01, 6.552766e-01, 8.514686e-01, 8.834915e-01,
6.000000e-01	7.258838e-01, 3.012396e-01, 1.463833e+00, 1.171244e+00, 5.331483e-01, 1.076765e+00, 4.852900e-01, 9.589041e-01, 1.059077e+00, 5.425152e-01, 3.914859e-01, 1.549672e+00, 6.704523e-02, 9.275464e-01, 5.596559e-01, 5.771665e-01, 1.033956e+00, 5.508807e-01, 5.043094e-01, 8.925289e-01,
8.000000e-01	4.407019e-01, 1.758086e-01, 1.102155e+00, 1.007988e+00, 5.162487e-01, 1.030247e+00, 3.659630e-01, 5.129378e-01, 9.127813e-01, 5.397590e-01, 4.870312e-01, 1.601733e+00, 5.290678e-02, 6.393763e-01, 3.724154e-01, 5.077153e-01, 1.018565e+00, 7.134923e-01, 4.400551e-01, 6.771662e-01,
1.000000e+00	2.955910e-01, 1.059496e-01, 1.183126e+00, 8.229153e-01, 5.501579e-01, 9.944022e-01, 2.153803e-01, 4.430682e-01, 8.145919e-01, 5.726282e-01, 4.091386e-01, 1.364586e+00, 4.114995e-02, 3.856548e-01, 3.572879e-01, 5.238345e-01, 1.149543e+00, 6.038729e-01, 3.923540e-01, 8.376703e-01,
1.200000e+00	2.517295e-01, 7.076133e-02, 1.206233e+00, 6.041972e-01, 7.100480e-01, 8.507870e-01, 1.565227e-01, 4.121583e-01, 6.911002e-01, 5.756562e-01, 7.614887e-01, 1.419470e+00, 3.819423e-02, 2.506228e-01, 2.152228e-01, 4.404556e-01, 1.255122e+00, 5.343362e-01, 3.266727e-01, 7.351460e-01,
1.400000e+00	1.764186e-01, 5.270907e-02, 1.103934e+00, 4.723788e-01, 6.672377e-01, 7.987190e-01, 9.391885e-02, 2.970302e-01, 9.778061e-01, 7.351854e-01, 5.547967e-01, 1.422307e+00, 5.223410e-02, 1.974684e-01, 2.251422e-01, 4.336543e-01, 1.201613e+00, 5.699927e-01, 2.531358e-01, 7.529372e-01,
1.600000e+00	1.082769e-01, 3.568483e-02, 9.958966e-01, 3.679697e-01, 6.873981e-01, 8.452440e-01, 6.284907e-02, 2.649159e-01, 1.052013e+00, 7.386968e-01, 7.191222e-01, 1.659017e+00, 5.759695e-02, 1.354285e-01, 1.832937e-01, 4.218245e-01, 1.069997e+00, 5.338769e-01, 2.025753e-01, 7.658249e-01,
1.800000e+00	6.542120e-02, 2.062013e-02, 9.841155e-01, 3.849513e-01, 7.243808e-01, 9.469321e-01, 4.882692e-02, 1.727708e-01, 6.490071e-01, 7.277431e-01, 7.678466e-01, 1.611347e+00, 6.050208e-02, 8.955095e-02, 1.429487e-01, 3.732144e-01, 1.209634e+00, 5.744023e-01, 1.591882e-01, 8.690384e-01,
2.000000e+00	4.274292e-02, 1.642426e-02, 1.066706e+00, 2.478119e-01, 6.904646e-01, 8.215715e-01, 2.687339e-02, 1.314682e-01, 8.492381e-01, 6.868201e-01, 6.627781e-01, 1.773434e+00, 7.880195e-02, 6.553917e-02, 1.135134e-01, 3.887919e-01, 1.180013e+00, 5.870201e-01, 1.167249e-01, 6.364152e-01,
0.000000e+00	2.699369e+00, 2.440343e+00, 2.548600e-01, 3.105690e+00, 3.082556e+00, 1.389771e+00, 2.089561e-02, 2.717439e+00, 1.825546e+00, 2.093622e+00, 4.731361e-01, 2.958101e+00, 1.856569e+00, 9.626604e-01, 1.950016e+00, 1.883298e+00, 2.918979e+00, 1.619283e+00, 1.928687e+00, 4.393942e-01,
2.000000e-01	1.775757e+00, 1.226584e+00, 1.448462e-01, 1.993161e+00, 1.527017e+00, 8.983312e-01, 3.562768e-01, 1.851201e+00, 1.082347e+00, 1.687063e+00, 6.611918e-01, 2.096968e+00, 1.348609e+00, 9.579837e-01, 1.246940e+00, 9.866594e-01, 3.100426e+00, 7.557142e-01, 1.817915e+00, 3.198222e-01,
4.000000e-01	1.145364e+00, 7.796807e-01, 1.265812e-01, 1.839580e+00, 8.242966e-01, 8.590587e-01, 4.633265e-01, 1.869158e+00, 7.798807e-01, 1.139939e+00, 6.401109e-01, 1.456221e+00, 9.120666e-01, 7.826425e-01, 1.182678e+00, 6.492722e-01, 2.335757e+00, 7.237997e-01, 1.368198e+00, 1.959030e-01,
6.000000e-01	8.255943e-01, 4.231258e-01, 4.013211e-01, 1.565802e+00, 5.358347e-01, 5.972244e-01, 5.925064e-01, 1.575442e+00, 5.355832e-01, 9.279399e-01, 6.353308e-01, 1.360154e+00, 8.407505e-01, 4.595075e-01, 9.849953e-01, 3.472551e-01, 2.199941e+00, 4.281284e-01, 1.322405e+00, 3.016783e-01,
8.000000e-01	6.393857e-01, 4.912147e-01, 4.768325e-01, 1.243940e+00, 3.678011e-01, 5.622102e-01, 5.223952e-01, 1.270343e+00, 4.439343e-01, 7.314060e-01, 5.757385e-01, 9.636466e-01, 5.667879e-01, 3.478540e-01, 8.088092e-01, 3.696518e-01, 1.563207e+00, 5.125740e-01, 9.020561e-01, 3.843214e-01,
1.000000e+00	4.073830e-01, 6.564821e-01, 5.095218e-01, 1.063909e+00, 2.509755e-01, 6.950800e-01, 4.361121e-01, 1.074555e+00, 4.650468e-01, 7.345556e-01, 7.125579e-01, 8.085727e-01, 4.638457e-01, 2.677982e-01, 6.684165e-01, 3.509514e-01, 1.534533e+00, 4.837806e-01, 7.262697e-01, 5.294171e-01,
1.200000e+00	2.934114e-01, 6.054806e-01, 8.124228e-01, 7.922396e-01, 3.378849e-01, 6.037612e-01, 3.482126e-01, 7.013765e-01, 5.504554e-01, 7.281524e-01, 7.224738e-01, 8.673225e-01, 3.591355e-01, 1.684946e-01, 4.489848e-01, 3.018929e-01, 1.178532e+00, 5.280922e-01, 5.822941e-01, 5.529843e-01,
1.400000e+00	1.604791e-01, 6.710484e-01, 1.080438e+00, 7.654222e-01, 4.385655e-01, 6.084664e-01, 2.334493e-01, 6.655329e-01, 8.402975e-01, 7.925419e-01, 7.922613e-01, 8.110825e-01, 3.337154e-01, 1.456919e-01, 3.854462e-01, 3.952324e-01, 1.256084e+00, 5.302807e-01, 4.460652e-01, 7.379391e-01,
1.600000e+00	1.186975e-01, 4.378708e-01, 9.095499e-01, 4.381090e-01, 5.590577e-01, 6.465772e-01, 1.409145e-01, 4.319049e-01, 7.814849e-01, 6.664125e-01, 6.490000e-01, 1.199460e+00, 2.960511e-01, 8.660522e-02, 2.766124e-01, 4.053616e-01, 1.182755e+00, 4.864805e-01, 3.751947e-01, 6.759240e-01,
1.800000e+00	7.580884e-02, 3.236422e-01, 7.257638e-01, 3.823831e-01, 5.771430e-01, 7.309030e-01, 9.379967e-02, 3.722989e-01, 8.330154e-01, 6.877003e-01, 8.057328e-01, 1.185529e+00, 2.852912e-01, 5.014699e-02, 2.009251e-01, 4.549330e-01, 1.139796e+00, 4.464982e-01, 3.273077e-01, 5.789218e-01,
2.000000e+00	5.434890e-02, 1.798135e-01, 8.368831e-01, 3.461980e-01, 7.031135e-01, 7.155956e-01, 6.980382e-02, 2.925928e-01, 8.573244e-01, 6.403279e-01, 7.244747e-01, 1.308669e+00, 2.245035e-01, 4.582390e-02, 2.032188e-01, 3.879712e-01, 1.127123e+00, 5.036232e-01, 2.257835e-01, 7.248565e-01,
0.000000e+00	1.433604e-01, 1.999985e+00, 1.685945e+00, 1.414722e+00, 6.192017e-01, 1.873121e+00, 2.217909e+00, 8.703349e-01, 9.875365e-01, 2.707153e-01, 1.622779e-01, 2.256600e-01, 6.680411e-01, 1.788946e+00, 8.618037e-01, 2.732852e+00, 6.098280e-02, 1.710550e+00, 3.094725e+00, 2.406704e+00,
2.000000e-01	5.780298e-01, 1.900203e+00, 1.537704e+00, 1.505875e+00, 6.090144e-01, 1.773208e+00, 1.622761e+00, 8.220992e-01, 4.774041e-01, 1.352957e-01, 7.807197e-02, 4.949235e-01, 6.403333e-01, 1.613120e+00, 1.275823e+00, 1.637089e+00, 4.688634e-02, 1.129000e+00, 2.199625e+00, 1.702856e+00,
4.000000e-01	8.183115e-01, 1.366987e+00, 1.173966e+00, 1.445570e+00, 5.381987e-01, 1.102693e+00, 1.502168e+00, 7.979382e-01, 3.293020e-01, 1.336258e-01, 5.851306e-02, 7.402878e-01, 3.575076e-01, 1.014306e+00, 1.434470e+00, 1.099636e+00, 3.332536e-02, 8.884787e-01, 2.444951e+00, 1.710555e+00,
6.000000e-01	9.066874e-01, 9.732360e-01, 8.740537e-01, 1.502986e+00, 5.191014e-01, 8.373029e-01, 1.410921e+00, 8.412755e-01, 2.043821e-01, 1.873141e-01, 3.874392e-02, 7.359609e-01, 3.665743e-01, 8.079394e-01, 1.328905e+00, 6.622426e-01, 4.437200e-02, 9.036456e-01, 1.679635e+00, 1.261990e+00,
8.000000e-01	8.252210e-01, 7.315713e-01, 8.601134e-01, 1.119698e+00, 4.830631e-01, 6.258810e-01, 1.031903e+00, 8.153141e-01, 1.394830e-01, 3.300992e-01, 1.037079e-01, 9.061236e-01, 2.609788e-01, 6.188798e-01, 1.108568e+00, 4.013598e-01, 1.246669e-01, 7.433002e-01, 1.335761e+00, 8.890922e-01,
1.000000e+00	7.774228e-01, 6.400882e-01, 1.214287e+00, 1.122088e+00, 5.054598e-01, 5.355061e-01, 9.187702e-01, 7.874771e-01, 1.130587e-01, 5.337460e-01, 3.349045e-01, 8.789577e-01, 1.392136e-01, 4.354298e-01, 1.076420e+00, 2.225694e-01, 2.465634e-01, 5.531372e-01, 1.285252e+00, 8.555141e-01,
1.200000e+00	7.759085e-01, 4.413223e-01, 8.917831e-01, 1.067587e+00, 5.126451e-01, 4.322683e-01, 1.001283e+00, 7.557822e-01, 1.697757e-01, 4.769824e-01, 3.891639e-01, 1.094563e+00, 1.413691e-01, 3.007973e-01, 9.423912e-01, 1.808858e-01, 3.267713e-01, 6.869653e-01, 8.903746e-01, 7.691214e-01,
1.400000e+00	6.622774e-01, 3.541740e-01, 1.094983e+00, 9.122188e-01, 6.300132e-01, 4.580413e-01, 5.911532e-01, 6.856143e-01, 3.093883e-01, 5.988662e-01, 5.374909e-01, 9.445169e-01, 1.198127e-01, 1.953275e-01, 9.543777e-01, 1.833037e-01, 4.205694e-01, 6.419312e-01, 6.931584e-01, 6.831590e-01,
1.600000e+00	4.665553e-01, 3.051694e-01, 1.014861e+00, 7.865308e-01, 5.181880e-01, 4.752864e-01, 4.979809e-01, 5.691386e-01, 4.267454e-01, 6.984902e-01, 5.130468e-01, 1.368593e+00, 1.143663e-01, 1.574825e-01, 6.885040e-01, 2.570500e-01, 4.753165e-01, 6.730133e-01, 6.787902e-01, 7.828276e-01,
1.800000e+00	3.063955e-01, 1.663961e-01, 9.124420e-01, 6.410143e-01, 6.043445e-01, 5.610591e-01, 3.313837e-01, 4.462421e-01, 6.783399e-01, 7.230322e-01, 7.229644e-01, 1.335023e+00, 9.794020e-02, 1.021644e-01, 4.684389e-01, 3.581349e-01, 6.974439e-01, 5.491360e-01, 5.364141e-01, 6.757653e-01,
2.000000e+00	1.896853e-01, 1.111492e-01, 1.094419e+00, 4.742912e-01, 6.130315e-01, 6.090000e-01, 1.716684e-01, 3.834959e-01, 7.453834e-01, 6.137520e-01, 6.467240e-01, 1.689395e+00, 8.919217e-02, 7.362439e-02, 5.122099e-01, 3.376195e-01, 6.817304e-01, 6.419598e-01, 4.366655e-01, 8.242019e-01,
0.000000e+00	2.557124e+00, 6.719247e-01, 2.151214e+00, 2.444597e-01, 1.497846e+00, 2.123879e+00, 2.360161e+00, 6.948317e-01, 2.468135e+00, 1.300528e+00, 2.598540e-01, 7.168194e-01, 3.923888e-01, 2.334928e+00, 1.526224e+00, 1.830840e+00, 1.460046e+00, 4.123689e-01, 2.603108e+00, 2.117397e+00,
2.000000e-01	2.113906e+00, 6.896388e-01, 1.679085e+00, 5.203545e-01, 1.476597e+00, 1.681850e+00, 1.880184e+00, 9.347192e-01, 1.662666e+00, 7.244293e-01, 1.795205e-01, 9.129006e-01, 3.514208e-01, 2.084813e+00, 1.242961e+00, 1.201142e+00, 1.094137e+00, 3.234760e-01, 1.548774e+00, 1.968796e+00,
4.000000e-01	1.657686e+00, 5.387281e-01, 1.399738e+00, 7.845970e-01, 7.878452e-01, 1.416373e+00, 1.285583e+00, 7.848023e-01, 1.019269e+00, 5.003043e-01, 3.258358e-01, 1.067811e+00, 2.465249e-01, 1.423342e+00, 1.392516e+00, 6.050147e-01, 9.003196e-01, 4.889919e-01, 1.282618e+00, 9.740133e-01,
6.000000e-01	1.708118e+00, 4.643534e-01, 1.139642e+00, 9.762906e-01, 6.841300e-01, 8.816531e-01, 1.237838e+00, 8.901844e-01, 6.078691e-01, 2.863933e-01, 5.038627e-01, 9.943088e-01, 1.786398e-01, 9.544087e-01, 1.317903e+00, 3.686010e-01, 9.581802e-01, 5.315909e-01, 1.180382e+00, 1.005901e+00,
8.000000e-01	1.375895e+00, 3.785009e-01, 1.104203e+00, 9.456268e-01, 7.480653e-01, 5.834492e-01, 8.861384e-01, 8.593299e-01, 5.379928e-01, 4.323319e-01, 5.569561e-01, 1.246454e+00, 1.457895e-01, 7.837814e-01, 9.938654e-01, 2.083556e-01, 9.873869e-01, 5.229931e-01, 8.489057e-01, 6.199137e-01,
1.000000e+00	8.147835e-01, 3.707195e-01, 1.185023e+00, 6.782575e-01, 7.049941e-01, 5.212240e-01, 5.580398e-01, 8.983723e-01, 6.946058e-01, 4.196456e-01, 5.649494e-01, 1.210632e+00, 1.314550e-01, 4.245756e-01, 1.296973e+00, 1.364111e-01, 9.735090e-01, 5.609170e-01, 5.865307e-01, 5.944953e-01,
1.200000e+00	6.946466e-01, 2.780696e-01, 1.016298e+00, 5.495197e-01, 7.362085e-01, 4.617711e-01, 4.506947e-01, 7.160195e-01, 7.825771e-01, 5.844378e-01, 6.585887e-01, 1.111978e+00, 1.331509e-01, 2.926789e-01, 8.832630e-01, 1.779904e-01, 1.314971e+00, 4.751347e-01, 5.276214e-01, 5.477742e-01,
1.400000e+00	4.713655e-01, 2.066547e-01, 9.087006e-01, 5.419182e-01, 5.959024e-01, 5.762638e-01, 2.660304e-01, 6.589582e-01, 8.187483e-01, 6.844805e-01, 7.471324e-01, 1.321530e+00, 1.298582e-01, 2.092457e-01, 6.886120e-01, 2.775103e-01, 1.400507e+00, 5.726995e-01, 4.435539e-01, 6.830613e-01,
1.600000e+00	2.748438e-01, 1.254736e-01, 9.874771e-01, 3.069719e-01, 6.214282e-01, 5.122163e-01, 1.994949e-01, 5.098266e-01, 7.025982e-01, 6.666695e-01, 7.608210e-01, 1.207688e+00, 1.232215e-01, 1.477196e-01, 5.719720e-01, 2.582493e-01, 1.298607e+00, 6.266124e-01, 3.681733e-01, 7.779303e-01,
1.800000e+00	1.720272e-01, 9.737266e-02, 9.798650e-01, 2.882425e-01, 7.644822e-01, 6.076050e-01, 1.357851e-01, 3.828430e-01, 7.883723e-01, 7.749656e-01, 7.465954e-01, 1.401452e+00, 1.010430e-01, 9.087960e-02, 4.383754e-01, 3.287982e-01, 1.223768e+00, 6.132179e-01, 2.641219e-01, 5.647015e-01,
2.000000e+00	1.205364e-01, 6.160716e-02, 1.027591e+00, 2.311993e-01, 6.151940e-01, 5.811571e-01, 7.731307e-02, 3.001143e-01, 1.048422e+00, 5.811759e-01, 7.426567e-01, 1.619654e+00, 1.309508e-01, 7.665385e-02, 3.405723e-01, 3.580703e-01, 1.127441e+00, 5.336273e-01, 2.354649e-01, 6.516990e-01,
0.000000e+00	1.787053e+00, 2.779834e+00, 1.492330e+00, 3.139435e+00, 9.109943e-01, 2.842147e+00, 2.488962e+00, 1.124263e+00, 2.283166e+00, 1.915250e+00, 2.934096e+00, 1.844743e+00, 1.131524e+00, 4.171494e-03, 1.447863e+00, 4.931475e-01, 2.957522e+00, 1.022069e+00, 4.819134e-01, 4.001844e-01,
2.000000e-01	1.531008e+00, 1.509051e+00, 1.180278e+00, 2.734546e+00, 5.757063e-01, 1.408180e+00, 1.838895e+00, 1.154197e+00, 1.702856e+00, 1.259988e+00, 1.658687e+00, 1.106968e+00, 1.306073e+00, 3.946497e-03, 1.609810e+00, 3.045239e-01, 1.643730e+00, 5.472001e-01, 5.912012e-01, 3.460218e-01,
4.000000e-01	1.207627e+00, 6.820325e-01, 6.760746e-01, 2.166172e+00, 5.779878e-01, 1.060929e+00, 1.119329e+00, 8.635166e-01, 1.453506e+00, 1.082126e+00, 1.576666e+00, 1.422151e+00, 1.362976e+00, 2.364919e-03, 1.117039e+00, 1.550547e-01, 1.852011e+00, 3.302354e-01, 6.731700e-01, 2.230251e-01,
6.000000e-01	1.110867e+00, 5.304188e-01, 4.529902e-01, 2.094163e+00, 4.731102e-01, 8.834943e-01, 7.052233e-01, 1.045547e+00, 1.177233e+00, 9.287862e-01, 1.081310e+00, 1.158685e+00, 1.296160e+00, 1.449493e-03, 1.299813e+00, 1.055839e-01, 2.045966e+00, 3.474887e-01, 5.288024e-01, 2.073785e-01,
8.000000e-01	7.723419e-01, 3.738987e-01, 3.740600e-01, 1.369076e+00, 4.626180e-01, 4.615265e-01, 6.013819e-01, 9.681030e-01, 1.051252e+00, 7.617053e-01, 9.375918e-01, 1.140006e+00, 1.083563e+00, 1.430125e-03, 1.010508e+00, 1.127380e-01, 1.416305e+00, 4.796638e-01, 4.222545e-01, 3.389323e-01,
1.000000e+00	4.899084e-01, 3.038047e-01, 3.067850e-01, 1.263398e+00, 4.648690e-01, 4.536632e-01, 2.900714e-01, 7.454525e-01, 7.915944e-01, 7.658951e-01, 8.107967e-01, 1.129977e+00, 1.138369e+00, 1.064812e-03, 7.305768e-01, 1.989744e-01, 1.642924e+00, 4.763807e-01, 3.250643e-01, 3.882575e-01,
1.200000e+00	3.017913e-01, 2.285578e-01, 4.954954e-01, 1.022009e+00, 6.836807e-01, 4.733019e-01, 1.807479e-01, 5.550359e-01, 9.665453e-01, 7.237373e-01, 9.218148e-01, 1.210501e+00, 8.228649e-01, 8.125700e-04, 7.607992e-01, 2.611467e-01, 1.552221e+00, 4.932474e-01, 2.544067e-01, 4.312748e-01,
1.400000e+00	2.644811e-01, 1.524441e-01, 6.083380e-01, 9.585624e-01, 6.622452e-01, 4.368949e-01, 1.342087e-01, 5.396979e-01, 9.399096e-01, 6.334907e-01, 7.996094e-01, 1.524898e+00, 7.642431e-01, 9.323590e-04, 5.259396e-01, 3.385677e-01, 1.218191e+00, 5.106096e-01, 2.448586e-01, 4.870799e-01,
1.600000e+00	1.433450e-01, 1.061238e-01, 5.738402e-01, 6.807568e-01, 6.575820e-01, 6.149403e-01, 8.616078e-02, 3.745535e-01, 1.037273e+00, 7.528320e-01, 6.332541e-01, 1.287014e+00, 6.369208e-01, 9.849547e-04, 4.694765e-01, 3.524736e-01, 1.180274e+00, 5.065150e-01, 1.756575e-01, 6.001205e-01,
1.800000e+00	9.748329e-02, 7.198761e-02, 6.962572e-01, 5.131657e-01, 5.320012e-01, 5.719419e-01, 4.837233e-02, 2.855884e-01, 1.095272e+00, 7.480765e-01, 7.330579e-01, 1.581963e+00, 5.042163e-01, 9.694269e-04, 3.508377e-01, 3.780301e-01, 1.302565e+00, 6.294636e-01, 1.194254e-01, 7.160148e-01,
2.000000e+00	8.612405e-02, 5.104061e-02, 9.099750e-01, 4.320606e-01, 5.974285e-01, 7.233568e-01, 3.261891e-02, 1.927307e-01, 8.326955e-01, 6.598584e-01, 7.728306e-01, 1.555286e+00, 4.191345e-01, 1.399259e-03, 2.260963e-01, 3.529533e-01, 1.287814e+00, 6.350167e-01, 9.334056e-02, 7.644155e-01,
0.000000e+00	6.879789e-01, 2.183919e+00, 1.944270e+00, 2.530033e+00, 2.952897e-01, 1.333044e+00, 2.201224e+00, 2.263508e+00, 2.983578e+00, 1.595066e+00, 2.649689e+00, 2.730804e-01, 2.197993e+00, 2.183527e+00, 2.876321e+00, 1.321455e+00, 1.693862e+00, 6.047814e-01, 2.295388e+00, 1.940111e+00,
2.000000e-01	1.115852e+00, 1.895407e+00, 1.159600e+00, 2.186323e+00, 1.559127e-01, 7.108642e-01, 1.356348e+00, 1.866494e+00, 1.408907e+00, 1.012842e+00, 1.914038e+00, 1.472230e-01, 2.177758e+00, 1.782243e+00, 2.691891e+00, 8.605274e-01, 1.000947e+00, 3.808231e-01, 1.874264e+00, 1.368724e+00,
4.000000e-01	9.240343e-01, 1.486430e+00, 5.538922e-01, 2.357017e+00, 1.031373e-01, 6.746297e-01, 1.398623e+00, 1.926974e+00, 1.096645e+00, 5.142848e-01, 1.438066e+00, 1.140992e-01, 1.676577e+00, 1.166581e+00, 2.125969e+00, 5.899743e-01, 7.832929e-01, 5.886576e-01, 1.816089e+00, 1.347441e+00,
6.000000e-01	1.140993e+00, 1.082459e+00, 4.007350e-01, 1.911304e+00, 4.933206e-02, 4.562934e-01, 1.191864e+00, 1.708016e+00, 5.531214e-01, 4.829222e-01, 9.741356e-01, 9.848348e-02, 1.541708e+00, 6.825275e-01, 2.374051e+00, 2.963332e-01, 7.865221e-01, 4.645009e-01, 1.024978e+00, 8.854153e-01,
8.000000e-01	9.108158e-01, 9.420326e-01, 2.250584e-01, 1.928777e+00, 3.744750e-02, 3.383142e-01, 1.085116e+00, 1.495000e+00, 4.241371e-01, 5.139040e-01, 8.818503e-01, 1.265751e-01, 1.350013e+00, 5.598012e-01, 1.596633e+00, 1.745002e-01, 6.328395e-01, 6.796412e-01, 1.461724e+00, 8.240362e-01,
1.000000e+00	1.000607e+00, 9.257572e-01, 1.426895e-01, 1.411349e+00, 4.399315e-02, 2.726968e-01, 1.053549e+00, 1.323680e+00, 3.197388e-01, 5.912493e-01, 8.277724e-01, 1.608709e-01, 1.470003e+00, 4.398661e-01, 1.415457e+00, 9.098874e-02, 6.166605e-01, 5.701906e-01, 1.123045e+00, 6.977918e-01,
1.200000e+00	7.294267e-01, 8.646406e-01, 1.616024e-01, 1.410515e+00, 8.618430e-02, 1.940165e-01, 8.487352e-01, 1.446571e+00, 3.391863e-01, 6.690669e-01, 8.184152e-01, 2.320004e-01, 1.069266e+00, 2.188156e-01, 1.480161e+00, 6.027983e-02, 7.782866e-01, 4.793340e-01, 1.014615e+00, 7.018572e-01,
1.400000e+00	5.694628e-01, 8.501297e-01, 2.731679e-01, 9.172592e-01, 1.127437e-01, 2.096897e-01, 7.559637e-01, 1.133528e+00, 4.216320e-01, 6.072904e-01, 7.244020e-01, 3.431839e-01, 8.565049e-01, 1.727411e-01, 1.102035e+00, 5.224315e-02, 7.321673e-01, 6.932524e-01, 8.675817e-01, 5.405587e-01,
1.600000e+00	4.135762e-01, 9.759146e-01, 4.130360e-01, 7.631808e-01, 1.960122e-01, 3.445157e-01, 4.757343e-01, 9.786118e-01, 4.699986e-01, 5.576181e-01, 6.812902e-01, 4.082074e-01, 7.272232e-01, 1.308846e-01, 9.356674e-01, 1.079869e-01, 6.369536e-01, 6.088317e-01, 8.490547e-01, 5.919630e-01,
1.800000e+00	2.528010e-01, 9.092255e-01, 7.256981e-01, 8.408085e-01, 3.270066e-01, 4.249355e-01, 3.028008e-01, 8.413078e-01, 5.844901e-01, 5.669250e-01, 7.023261e-01, 6.030076e-01, 5.622062e-01, 8.491640e-02, 6.632663e-01, 2.158244e-01, 8.178692e-01, 5.660077e-01, 7.646585e-01, 6.868866e-01,
2.000000e+00	1.611905e-01, 8.156193e-01, 8.049369e-01, 5.637761e-01, 4.094155e-01, 5.266588e-01, 2.454180e-01, 7.612114e-01, 7.243814e-01, 7.763134e-01, 8.755723e-01, 9.431639e-01, 4.129583e-01, 5.730215e-02, 5.875524e-01, 3.448768e-01, 7.937200e-01, 5.904577e-01, 6.223315e-01, 7.781436e-01,
0.000000e+00	1.753988e+00, 9.491950e-01, 2.281367e+00, 8.935393e-01, 2.049643e+00, 1.927293e+00, 1.620170e+00, 2.229766e+00, 1.144269e+00, 2.316689e+00, 1.941196e+00, 1.252547e+00, 2.588660e+00, 2.102234e+00, 5.321195e-01, 1.558401e+00, 2.499906e+00, 1.514741e+00, 2.847155e+00, 2.049196e+00,
2.000000e-01	1.423086e+00, 7.114464e-01, 1.091282e+00, 9.521197e-01, 1.169535e+00, 1.461960e+00, 1.757370e+00, 1.663161e+00, 7.615161e-01, 1.511076e+00, 1.243104e+00, 1.114215e+00, 1.982320e+00, 1.325096e+00, 6.436618e-01, 1.121368e+00, 1.753857e+00, 8.548814e-01, 1.979320e+00, 1.623291e+00,
4.000000e-01	1.404909e+00, 7.045395e-01, 7.023794e-01, 1.127590e+00, 6.437207e-01, 1.226681e+00, 1.366824e+00, 1.448747e+00, 4.713160e-01, 8.150910e-01, 1.054967e+00, 8.123092e-01, 1.830825e+00, 1.025677e+00, 7.500423e-01, 6.839429e-01, 1.123609e+00, 5.235269e-01, 2.029847e+00, 1.054517e+00,
6.000000e-01	1.410062e+00, 7.613637e-01, 4.312836e-01, 1.239230e+00, 4.661840e-01, 1.112820e+00, 1.071264e+00, 1.159538e+00, 3.197082e-01, 5.763103e-01, 8.312080e-01, 6.122941e-01, 1.387812e+00, 7.764638e-01, 9.029151e-01, 5.498354e-01, 1.200814e+00, 5.317778e-01, 1.518597e+00, 8.213896e-01,
8.000000e-01	9.620087e-01, 7.535281e-01, 2.581913e-01, 1.306080e+00, 4.602406e-01, 6.803840e-01, 1.072510e+00, 7.866044e-01, 2.406844e-01, 7.506194e-01, 8.947545e-01, 7.370992e-01, 1.293947e+00, 5.211872e-01, 9.137620e-01, 3.775783e-01, 1.232926e+00, 6.404586e-01, 1.269631e+00, 5.662667e-01,
1.000000e+00	1.089384e+00, 6.324153e-01, 2.486378e-01, 1.031423e+00, 4.516181e-01, 5.416766e-01, 7.322414e-01, 7.546789e-01, 2.714434e-01, 6.993038e-01, 8.310637e-01, 9.073824e-01, 9.526049e-01, 3.744608e-01, 9.846744e-01, 2.702187e-01, 1.156369e+00, 5.635099e-01, 8.708221e-01, 4.672843e-01,
1.200000e+00	6.280813e-01, 6.999404e-01, 4.864260e-01, 7.963893e-01, 6.120860e-01, 5.829475e-01, 6.169103e-01, 7.381098e-01, 4.305982e-01, 6.780513e-01, 9.190829e-01, 1.043775e+00, 7.250370e-01, 2.255380e-01, 8.227426e-01, 3.768855e-01, 1.086582e+00, 6.392220e-01, 7.568794e-01, 5.815890e-01,
1.400000e+00	5.070104e-01, 4.539127e-01, 7.106082e-01, 6.588772e-01, 5.564371e-01, 5.217710e-01, 4.402890e-01, 5.086178e-01, 6.530094e-01, 6.468405e-01, 7.736548e-01, 1.033414e+00, 5.609605e-01, 1.871304e-01, 7.077240e-01, 3.743484e-01, 1.143293e+00, 5.558756e-01, 5.258002e-01, 5.986900e-01,
1.600000e+00	3.135732e-01, 3.639029e-01, 7.080174e-01, 3.840647e-01, 6.305133e-01, 5.973283e-01, 2.911800e-01, 4.304967e-01, 6.968014e-01, 5.381814e-01, 7.856758e-01, 1.360545e+00, 5.589531e-01, 1.118570e-01, 5.229854e-01, 3.946445e-01, 1.174228e+00, 5.495994e-01, 4.566002e-01, 6.251232e-01,
1.800000e+00	1.797779e-01, 2.076477e-01, 8.986366e-01, 5.055109e-01, 7.284557e-01, 8.017147e-01, 1.735867e-01, 3.068359e-01, 7.918621e-01, 5.902523e-01, 6.048321e-01, 1.163226e+00, 4.261653e-01, 8.171610e-02, 3.627951e-01, 3.049904e-01, 1.047134e+00, 4.913917e-01, 3.927275e-01, 7.198698e-01,
2.000000e+00	1.497874e-01, 1.458240e-01, 1.061284e+00, 3.557946e-01, 5.925277e-01, 6.766168e-01, 1.419339e-01, 2.593833e-01, 9.461052e-01, 7.099056e-01, 7.379946e-01, 1.057380e+00, 3.474788e-01, 6.481706e-02, 2.654190e-01, 3.750174e-01, 9.342836e-01, 5.923051e-01, 2.556752e-01, 7.660609e-01,
0.000000e+00	1.534625e+00, 1.164324e+00, 1.497969e+00, 1.584220e+00, 2.503628e-01, 1.727107e+00, 1.932325e+00, 3.541088e+00, 1.691555e+00, 9.318004e-01, 1.892628e+00, 1.422812e+00, 1.350157e+00, 7.778989e-01, 2.974338e-01, 9.515926e-01, 9.314330e-01, 6.725720e-01, 1.165406e+00, 9.395078e-01,
2.000000e-01	1.315992e+00, 8.480427e-01, 9.120442e-01, 1.207069e+00, 1.361397e-01, 1.046857e+00, 1.345134e+00, 2.317377e+00, 1.159929e+00, 7.680704e-01, 1.035721e+00, 8.635201e-01, 1.711129e+00, 5.404743e-01, 5.856459e-01, 7.075255e-01, 6.237459e-01, 6.059884e-01, 1.001059e+00, 6.057833e-01,
4.000000e-01	1.381192e+00, 7.545346e-01, 5.241959e-01, 1.633653e+00, 7.312486e-02, 8.694839e-01, 9.561903e-01, 1.423652e+00, 9.733380e-01, 8.192453e-01, 1.015188e+00, 7.065296e-01, 1.357075e+00, 4.030501e-01, 6.408827e-01, 5.376307e-01, 7.891532e-01, 5.738304e-01, 9.558501e-01, 6.456873e-01,
6.000000e-01	9.580295e-01, 6.747149e-01, 3.337175e-01, 1.506829e+00, 5.016517e-02, 8.322657e-01, 8.037359e-01, 1.327834e+00, 7.688364e-01, 8.337467e-01, 7.832391e-01, 4.651788e-01, 1.090349e+00, 2.361749e-01, 5.530201e-01, 4.732317e-01, 9.337397e-01, 5.169771e-01, 5.865041e-01, 6.360619e-01,
8.000000e-01	7.057009e-01, 8.435678e-01, 3.466692e-01, 1.021609e+00, 7.070406e-02, 5.323947e-01, 5.619746e-01, 1.144047e+00, 6.822507e-01, 5.440480e-01, 7.176197e-01, 3.955642e-01, 1.009691e+00, 1.912125e-01, 5.981806e-01, 4.125236e-01, 1.043162e+00, 6.248888e-01, 6.928218e-01, 4.636177e-01,
1.000000e+00	4.393418e-01, 8.716758e-01, 6.116702e-01, 7.414309e-01, 2.128580e-01, 6.015860e-01, 3.469575e-01, 7.946787e-01, 7.118866e-01, 6.991738e-01, 7.494660e-01, 5.540717e-01, 7.372950e-01, 1.271197e-01, 4.795624e-01, 4.337036e-01, 9.128944e-01, 5.109589e-01, 5.515765e-01, 3.916709e-01,
1.200000e+00	4.087674e-01, 9.537279e-01, 6.855392e-01, 5.655770e-01, 3.373218e-01, 7.095294e-01, 2.392111e-01, 7.535802e-01, 7.737573e-01, 7.164214e-01, 8.339088e-01, 7.071925e-01, 6.020327e-01, 9.162266e-02, 3.590472e-01, 3.790388e-01, 1.019459e+00, 5.919314e-01, 5.738015e-01, 5.847654e-01,
1.400000e+00	2.228728e-01, 7.646271e-01, 9.103529e-01, 4.983147e-01, 5.140716e-01, 7.070316e-01, 1.579331e-01, 5.152276e-01, 7.250489e-01, 5.768176e-01, 8.628879e-01, 9.940865e-01, 4.713254e-01, 5.993828e-02, 3.368925e-01, 3.805398e-01, 8.822385e-01, 5.163353e-01, 3.891549e-01, 6.364707e-01,
1.600000e+00	1.791998e-01, 5.372112e-01, 8.852815e-01, 4.660624e-01, 5.763855e-01, 5.994557e-01, 1.123732e-01, 4.239693e-01, 9.297860e-01, 6.133169e-01, 8.270063e-01, 1.188531e+00, 4.095870e-01, 4.437787e-02, 2.169973e-01, 4.658634e-01, 1.019284e+00, 5.464685e-01, 3.685854e-01, 6.669735e-01,
1.800000e+00	9.529050e-02, 3.177791e-01, 7.492427e-01, 3.381225e-01, 5.839788e-01, 7.190755e-01, 7.658910e-02, 3.470126e-01, 9.314326e-01, 7.130972e-01, 7.689165e-01, 1.452875e+00, 3.530911e-01, 2.809052e-02, 1.462487e-01, 4.153633e-01, 1.065864e+00, 5.476190e-01, 2.580206e-01, 6.840709e-01,
2.000000e+00	8.511582e-02, 2.400437e-01, 9.157172e-01, 2.491210e-01, 5.726355e-01, 7.584208e-01, 5.152553e-02, 2.421091e-01, 8.871951e-01, 6.004538e-01, 8.001353e-01, 1.341020e+00, 3.406119e-01, 2.012398e-02, 1.441847e-01, 4.803826e-01, 1.075966e+00, 6.104794e-01, 2.632862e-01, 7.909777e-01,
0.000000e+00	4.497143e-01, 4.036649e-01, 3.363048e-01, 7.965222e-01, 1.103795e+00, 2.359511e+00, 1.259765e+00, 1.337701e+00, 2.339192e+00, 5.828586e-01, 2.685047e+00, 2.664353e-01, 1.317718e+00, 5.392147e-01, 1.312422e+00, 2.172820e+00, 6.776597e-01, 2.335952e+00, 2.181675e-02, 6.947801e-01,
2.000000e-01	5.028627e-01, 5.288912e-01, 1.789833e-01, 7.769104e-01, 6.745535e-01, 1.781457e+00, 8.088270e-01, 1.079635e+00, 1.678828e+00, 5.604768e-01, 1.262044e+00, 2.641004e-01, 1.451427e+00, 6.080173e-01, 1.260383e+00, 1.438206e+00, 5.385822e-01, 1.831572e+00, 2.227498e-02, 6.867935e-01,
4.000000e-01	3.547540e-01, 6.365934e-01, 1.328384e-01, 6.742777e-01, 5.085002e-01, 1.044250e+00, 4.674463e-01, 1.072683e+00, 1.671585e+00, 6.687879e-01, 1.066221e+00, 3.557214e-01, 1.259252e+00, 5.813999e-01, 1.057810e+00, 1.060421e+00, 5.280782e-01, 1.105547e+00, 3.981211e-02, 5.740503e-01,
6.000000e-01	2.547239e-01, 8.695629e-01, 1.563442e-01, 5.283588e-01, 4.484405e-01, 7.708828e-01, 3.225521e-01, 9.707299e-01, 1.040766e+00, 6.519919e-01, 8.821869e-01, 5.202623e-01, 1.113814e+00, 4.226637e-01, 6.611446e-01, 6.702856e-01, 5.134413e-01, 8.469796e-01, 7.203869e-02, 7.691131e-01,
8.000000e-01	2.194257e-01, 7.105128e-01, 3.689033e-01, 4.197761e-01, 4.249379e-01, 6.442721e-01, 1.799474e-01, 7.737544e-01, 9.607922e-01, 6.556517e-01, 7.275761e-01, 6.533548e-01, 8.923618e-01, 2.898209e-01, 5.540444e-01, 5.353528e-01, 6.617809e-01, 8.130905e-01, 7.770021e-02, 8.660247e-01,
1.000000e+00	1.429299e-01, 7.026606e-01, 5.912793e-01, 3.427549e-01, 6.431065e-01, 6.694909e-01, 1.339916e-01, 4.755034e-01, 1.094120e+00, 6.180974e-01, 4.584515e-01, 9.575706e-01, 5.603257e-01, 2.048385e-01, 4.092537e-01, 4.597911e-01, 7.499872e-01, 5.770197e-01, 1.270594e-01, 7.439670e-01,
1.200000e+00	8.433020e-02, 5.593728e-01, 7.013531e-01, 3.283098e-01, 7.062953e-01, 6.152697e-01, 1.032470e-01, 4.045951e-01, 9.597070e-01, 7.637452e-01, 6.402878e-01, 1.246117e+00, 4.605039e-01, 1.445910e-01, 4.377366e-01, 4.401581e-01, 9.103685e-01, 6.488753e-01, 1.029005e-01, 7.383099e-01,
1.400000e+00	5.215962e-02, 3.861909e-01, 8.622172e-01, 2.287220e-01, 5.890417e-01, 7.907519e-01, 5.634421e-02, 3.226487e-01, 9.731618e-01, 6.447729e-01, 5.657473e-01, 1.337153e+00, 4.082088e-01, 9.360186e-02, 2.738626e-01, 4.181283e-01, 6.883575e-01, 5.785148e-01, 7.788124e-02, 8.675096e-01,
1.600000e+00	4.438221e-02, 1.920808e-01, 7.439271e-01, 1.699733e-01, 6.194461e-01, 7.667594e-01, 3.834390e-02, 2.508605e-01, 8.386263e-01, 7.161471e-01, 5.972377e-01, 1.101312e+00, 2.952198e-01, 5.966135e-02, 1.977274e-01, 4.437149e-01, 8.879367e-01, 6.309296e-01, 6.970774e-02, 7.064628e-01,
1.800000e+00	2.418862e-02, 1.375933e-01, 1.014237e+00, 1.732648e-01, 7.255327e-01, 7.760799e-01, 2.337699e-02, 2.386561e-01, 1.113604e+00, 5.605687e-01, 6.473540e-01, 1.296781e+00, 2.134920e-01, 5.707946e-02, 1.802047e-01, 3.606809e-01, 1.026144e+00, 4.665597e-01, 4.602980e-02, 7.907378e-01,
2.000000e+00	2.228143e-02, 1.037304e-01, 9.768154e-01, 1.156446e-01, 7.757592e-01, 6.256039e-01, 1.738628e-02, 1.655334e-01, 9.278155e-01, 6.778711e-01, 5.286668e-01, 1.577021e+00, 1.978819e-01, 3.543219e-02, 1.429430e-01, 4.101897e-01, 8.452548e-01, 5.127037e-01, 4.009652e-02, 7.481855e-01,
0.000000e+00	1.610770e+00, 1.972932e+00, 1.157439e+00, 1.808566e+00, 2.596517e+00, 2.483638e+00, 1.510068e+00, 4.516376e-01, 2.235870e+00, 2.921547e-02, 1.887156e+00, 1.592522e+00, 1.488402e+00, 2.345652e+00, 1.423053e+00, 1.412813e-01, 1.359444e+00, 1.887145e+00, 9.964942e-01, 5.399614e-01,
2.000000e-01	1.238481e+00, 1.096747e+00, 8.560685e-01, 1.669056e+00, 1.411929e+00, 1.097599e+00, 1.250546e+00, 5.361173e-01, 1.251181e+00, 1.588714e-02, 1.551979e+00, 1.763671e+00, 1.978358e+00, 1.886649e+00, 1.695958e+00, 1.021720e-01, 1.238784e+00, 1.507065e+00, 1.272857e+00, 3.898986e-01,
4.000000e-01	1.272180e+00, 5.879571e-01, 4.558992e-01, 1.454529e+00, 1.086821e+00, 1.148439e+00, 9.411923e-01, 7.147011e-01, 9.919460e-01, 3.507804e-02, 1.130299e+00, 1.549073e+00, 1.911200e+00, 1.311775e+00, 1.454501e+00, 5.468122e-02, 1.003128e+00, 1.227669e+00, 1.042822e+00, 3.426026e-01,
6.000000e-01	8.404715e-01, 3.744994e-01, 2.428702e-01, 1.486733e+00, 1.089259e+00, 7.301904e-01, 7.474325e-01, 5.896340e-01, 8.250780e-01, 1.979926e-01, 8.740199e-01, 1.391070e+00, 2.020705e+00, 6.805604e-01, 1.052703e+00, 4.937581e-02, 1.124652e+00, 8.456637e-01, 6.650497e-01, 4.095539e-01,
8.000000e-01	6.800076e-01, 1.734819e-01, 1.586453e-01, 9.540596e-01, 8.468415e-01, 5.675560e-01, 5.383396e-01, 5.854672e-01, 7.690880e-01, 4.340205e-01, 7.516708e-01, 1.781240e+00, 1.292154e+00, 5.452213e-01, 8.942366e-01, 7.768803e-02, 1.026362e+00, 8.830635e-01, 6.232187e-01, 3.415118e-01,
1.000000e+00	5.142438e-01, 1.207183e-01, 1.915708e-01, 8.481950e-01, 8.067241e-01, 6.830044e-01, 3.618480e-01, 6.100523e-01, 8.979765e-01, 4.208323e-01, 8.139540e-01, 1.599492e+00, 9.446708e-01, 3.307984e-01, 7.710512e-01, 1.976151e-01, 1.089512e+00, 5.967062e-01, 4.440065e-01, 4.459688e-01,
1.200000e+00	3.094445e-01, 7.006214e-02, 3.574602e-01, 6.053234e-01, 8.121742e-01, 6.792508e-01, 2.617743e-01, 3.970749e-01, 7.034813e-01, 4.963893e-01, 8.716587e-01, 1.815136e+00, 6.942351e-01, 2.713223e-01, 5.949259e-01, 2.071748e-01, 9.875682e-01, 7.147893e-01, 3.320849e-01, 4.935347e-01,
1.400000e+00	1.958800e-01, 4.016879e-02, 5.025214e-01, 5.498418e-01, 6.949500e-01, 6.519672e-01, 1.473220e-01, 3.875030e-01, 8.197252e-01, 6.609147e-01, 6.579462e-01, 1.603753e+00, 7.450353e-01, 1.876750e-01, 4.626469e-01, 3.188905e-01, 1.169396e+00, 6.761773e-01, 2.887191e-01, 6.277424e-01,
1.600000e+00	1.323905e-01, 2.846669e-02, 7.527367e-01, 3.823730e-01, 7.036563e-01, 5.965994e-01, 8.370832e-02, 2.492418e-01, 9.144968e-01, 5.843013e-01, 9.250142e-01, 1.504906e+00, 5.235431e-01, 1.240550e-01, 3.349429e-01, 3.298528e-01, 1.053328e+00, 6.832439e-01, 2.194857e-01, 7.463751e-01,
1.800000e+00	1.061617e-01, 1.786419e-02, 8.161063e-01, 2.538396e-01, 6.424701e-01, 8.076531e-01, 5.632184e-02, 2.347388e-01, 8.663802e-01, 6.310667e-01, 6.918406e-01, 1.561453e+00, 4.681652e-01, 8.666277e-02, 2.678186e-01, 4.392624e-01, 1.154550e+00, 6.304001e-01, 1.812015e-01, 7.531671e-01,
2.000000e+00	7.295088e-02, 1.324464e-02, 8.254123e-01, 3.204240e-01, 6.919338e-01, 5.899380e-01, 5.143732e-02, 1.676911e-01, 8.887810e-01, 8.235265e-01, 7.099001e-01, 1.907151e+00, 3.483346e-01, 5.773730e-02, 2.396284e-01, 3.980725e-01, 1.190015e+00, 4.793287e-01, 1.478713e-01, 7.352779e-01,
0.000000e+00	2.067912e+00, 1.218592e+00, 1.068918e+00, 1.099424e+00, 2.208590e+00, 8.423074e-01, 8.939077e-02, 8.834509e-01, 6.578553e-01, 1.707720e+00, 1.114605e+00, 2.533534e-01, 1.158729e+00, 1.356568e+00, 2.426663e+00, 2.984879e+00, 2.827813e+00, 3.065189e+00, 7.126007e-01, 2.039723e+00,
2.000000e-01	1.821236e+00, 7.652754e-01, 8.126660e-01, 9.907687e-01, 1.272201e+00, 5.184880e-01, 1.408517e-01, 1.064234e+00, 7.880441e-01, 1.110903e+00, 9.718771e-01, 3.369168e-01, 1.074872e+00, 9.566782e-01, 2.173475e+00, 1.678506e+00, 2.493278e+00, 1.566531e+00, 8.735676e-01, 1.392152e+00,
4.000000e-01	1.206772e+00, 8.913181e-01, 7.466643e-01, 7.624137e-01, 8.265454e-01, 4.307564e-01, 1.393330e-01, 7.527813e-01, 6.632791e-01, 9.217618e-01, 9.055448e-01, 5.510522e-01, 9.252969e-01, 7.568805e-01, 1.530328e+00, 8.374399e-01, 2.336746e+00, 9.946039e-01, 7.272226e-01, 9.090110e-01,
6.000000e-01	7.100414e-01, 1.017777e+00, 8.813415e-01, 5.956889e-01, 7.434742e-01, 5.539517e-01, 1.405233e-01, 9.022938e-01, 7.106559e-01, 8.768647e-01, 8.062335e-01, 5.564316e-01, 6.374530e-01, 5.350247e-01, 1.106305e+00, 5.228566e-01, 1.736103e+00, 8.611507e-01, 7.211019e-01, 9.969821e-01,
8.000000e-01	5.395459e-01, 7.762107e-01, 9.088203e-01, 5.512359e-01, 5.774826e-01, 4.193185e-01, 9.742102e-02, 9.706051e-01, 7.336328e-01, 5.968450e-01, 7.495091e-01, 6.442390e-01, 6.293555e-01, 4.720847e-01, 1.153571e+00, 3.223263e-01, 1.637326e+00, 7.524177e-01, 6.376929e-01, 8.508402e-01,
1.000000e+00	3.245599e-01, 7.375691e-01, 9.161636e-01, 3.097979e-01, 5.963019e-01, 4.384836e-01, 7.813656e-02, 7.243523e-01, 7.356506e-01, 6.006399e-01, 7.235603e-01, 9.293159e-01, 4.718953e-01, 3.094179e-01, 7.803634e-01, 3.225898e-01, 1.645728e+00, 7.282409e-01, 4.196741e-01, 9.271975e-01,
1.200000e+00	2.161527e-01, 7.064175e-01, 9.337451e-01, 3.121104e-01, 6.326165e-01, 6.619443e-01, 7.324686e-02, 6.710125e-01, 6.644186e-01, 6.912197e-01, 7.185907e-01, 9.106019e-01, 4.640178e-01, 2.061830e-01, 6.876356e-01, 3.348313e-01, 1.629448e+00, 6.340767e-01, 4.356105e-01, 7.983596e-01,
1.400000e+00	1.684478e-01, 4.539530e-01, 1.008721e+00, 2.369087e-01, 5.792589e-01, 6.498158e-01, 4.116606e-02, 4.601981e-01, 8.578381e-01, 5.626283e-01, 7.425875e-01, 1.244102e+00, 3.598990e-01, 1.334151e-01, 4.959124e-01, 3.772357e-01, 1.510592e+00, 5.728891e-01, 3.385240e-01, 8.900038e-01,
1.600000e+00	9.638171e-02, 3.344755e-01, 1.043603e+00, 2.118412e-01, 7.459550e-01, 6.404428e-01, 3.014647e-02, 3.863505e-01, 9.474814e-01, 6.922899e-01, 7.721845e-01, 1.014057e+00, 3.186046e-01, 1.065321e-01, 3.293187e-01, 3.834952e-01, 1.235521e+00, 5.408133e-01, 2.148168e-01, 7.320198e-01,
1.800000e+00	7.431569e-02, 1.910686e-01, 1.012041e+00, 1.633851e-01, 6.646664e-01, 5.687028e-01, 2.415776e-02, 2.974729e-01, 8.415748e-01, 7.098637e-01, 7.088647e-01, 1.173495e+00, 2.524216e-01, 6.899950e-02, 3.520302e-01, 3.940990e-01, 1.233305e+00, 5.128541e-01, 2.146887e-01, 7.805557e-01,
2.000000e+00	4.818764e-02, 1.252585e-01, 8.467039e-01, 1.262289e-01, 7.217481e-01, 7.485734e-01, 1.473169e-02, 2.137934e-01, 8.890162e-01, 6.658058e-01, 7.173205e-01, 1.550194e+00, 2.309975e-01, 5.245508e-02, 1.866164e-01, 4.888224e-01, 1.249903e+00, 5.297031e-01, 2.126152e-01, 8.469343e-01,
0.000000e+00	2.064271e+00, 6.309802e-01, 2.522984e+00, 2.381093e+00, 2.439744e+00, 5.590495e-01, 2.504619e+00, 1.789344e+00, 1.530254e-01, 2.309649e+00, 1.272417e+00, 1.355407e+00, 1.889647e+00, 8.385915e-01, 2.755338e+00, 2.003047e+00, 1.337432e+00, 2.619305e+00, 8.012234e-01, 2.307037e+00,
2.000000e-01	1.858135e+00, 3.943815e-01, 1.484944e+00, 2.134269e+00, 1.198426e+00, 3.887109e-01, 1.386616e+00, 1.907810e+00, 5.036808e-01, 1.477699e+00, 1.022243e+00, 1.025845e+00, 1.789704e+00, 6.670669e-01, 2.237410e+00, 1.246251e+00, 1.112489e+00, 1.089166e+00, 4.987870e-01, 1.683503e+00,
4.000000e-01	2.039686e+00, 4.708818e-01, 9.190015e-01, 1.864405e+00, 6.215347e-01, 2.373954e-01, 9.867891e-01, 1.181323e+00, 6.537466e-01, 1.408168e+00, 7.999356e-01, 1.000066e+00, 1.469128e+00, 5.499277e-01, 2.043616e+00, 7.604042e-01, 1.220039e+00, 7.920115e-01, 4.099324e-01, 1.204938e+00,
6.000000e-01	1.246420e+00, 4.811307e-01, 5.775263e-01, 1.622970e+00, 3.464967e-01, 1.917582e-01, 6.393517e-01, 1.050079e+00, 7.721033e-01, 8.636205e-01, 8.201589e-01, 7.116145e-01, 1.198383e+00, 3.875420e-01, 2.211331e+00, 3.905125e-01, 1.346640e+00, 4.350670e-01, 3.338544e-01, 8.068845e-01,
8.000000e-01	8.668370e-01, 6.267159e-01, 5.710777e-01, 1.373083e+00, 2.509144e-01, 1.872757e-01, 4.798301e-01, 9.174160e-01, 8.613213e-01, 8.061994e-01, 7.930492e-01, 5.987467e-01, 8.006387e-01, 2.344734e-01, 1.717466e+00, 2.435914e-01, 1.156057e+00, 4.311533e-01, 3.023278e-01, 6.856969e-01,
1.000000e+00	5.684586e-01, 8.792643e-01, 7.748998e-01, 1.124261e+00, 2.570596e-01, 2.390061e-01, 2.860096e-01, 1.044510e+00, 7.719810e-01, 7.598201e-01, 6.995712e-01, 6.059173e-01, 6.827437e-01, 1.753066e-01, 1.079864e+00, 1.295816e-01, 1.403251e+00, 4.149740e-01, 2.373899e-01, 7.145844e-01,
1.200000e+00	4.779072e-01, 7.260549e-01, 6.928741e-01, 7.732635e-01, 2.434251e-01, 3.159161e-01, 1.581427e-01, 1.018721e+00, 9.567976e-01, 7.854976e-01, 7.306335e-01, 6.490062e-01, 5.935336e-01, 1.250715e-01, 9.523664e-01, 1.430521e-01, 1.312532e+00, 4.721403e-01, 2.159607e-01, 6.900842e-01,
1.400000e+00	2.516688e-01, 7.175060e-01, 7.795184e-01, 5.691510e-01, 3.824190e-01, 3.592090e-01, 1.413805e-01, 7.489255e-01, 7.821716e-01, 6.867339e-01, 8.316742e-01, 8.599787e-01, 4.883926e-01, 1.066285e-01, 7.318524e-01, 2.369690e-01, 1.690623e+00, 5.101219e-01, 2.156829e-01, 7.765267e-01,
1.600000e+00	1.854899e-01, 6.741379e-01, 8.296005e-01, 5.224406e-01, 5.097643e-01, 4.921299e-01, 6.588775e-02, 6.309405e-01, 1.037740e+00, 7.242519e-01, 7.771007e-01, 1.086023e+00, 4.603472e-01, 6.128967e-02, 5.577491e-01, 2.975640e-01, 1.187619e+00, 6.017961e-01, 2.200035e-01, 6.303233e-01,
1.800000e+00	1.135880e-01, 5.929017e-01, 7.424962e-01, 4.919020e-01, 5.862420e-01, 4.242921e-01, 4.569157e-02, 4.213606e-01, 9.227647e-01, 6.583778e-01, 7.527434e-01, 1.171958e+00, 3.589900e-01, 4.360492e-02, 4.909492e-01, 3.047737e-01, 1.170038e+00, 5.578622e-01, 1.620507e-01, 7.228486e-01,
2.000000e+00	8.017127e-02, 3.818063e-01, 9.443967e-01, 3.122438e-01, 6.119516e-01, 7.413879e-01, 3.209466e-02, 3.361505e-01, 1.000476e+00, 5.703634e-01, 6.327240e-01, 1.391570e+00, 3.083490e-01, 3.343499e-02, 3.700496e-01, 3.936271e-01, 1.195650e+00, 5.355357e-01, 1.286008e-01, 7.238371e-01,
0.000000e+00	1.434111e+00, 7.193278e-01, 5.058379e-01, 1.291761e+00, 1.910050e+00, 6.485536e-01, 9.113494e-01, 4.945523e-01, 2.039068e+00, 3.717631e-01, 7.893182e-01, 4.863142e-01, 2.171930e+00, 1.603606e+00, 4.054292e-01, 2.679324e+00, 9.955827e-01, 9.202443e-01, 7.233600e-01, 1.782142e+00,
2.000000e-01	1.024770e+00, 7.880222e-01, 2.941871e-01, 1.297553e+00, 1.258640e+00, 9.999594e-01, 6.433526e-01, 4.950019e-01, 1.457844e+00, 2.357269e-01, 4.250670e-01, 8.187500e-01, 1.667939e+00, 1.149160e+00, 4.278170e-01, 1.639335e+00, 1.309149e+00, 8.199966e-01, 6.025141e-01, 1.369436e+00,
4.000000e-01	5.820451e-01, 6.383813e-01, 2.252780e-01, 1.107806e+00, 1.006253e+00, 8.718701e-01, 4.762196e-01, 3.729863e-01, 1.114709e+00, 2.464723e-01, 2.961599e-01, 1.029684e+00, 8.987743e-01, 1.100140e+00, 3.352088e-01, 1.298466e+00, 1.341977e+00, 7.626195e-01, 4.779669e-01, 8.481888e-01,
6.000000e-01	4.228875e-01, 4.024396e-01, 4.653229e-01, 8.460688e-01, 9.050806e-01, 1.285507e+00, 2.345184e-01, 2.383477e-01, 8.367800e-01, 3.541497e-01, 1.963957e-01, 9.674918e-01, 8.653949e-01, 8.036912e-01, 2.493072e-01, 9.741189e-01, 1.581887e+00, 7.528199e-01, 3.242046e-01, 8.597262e-01,
8.000000e-01	3.068164e-01, 3.541117e-01, 5.236474e-01, 6.866514e-01, 9.008963e-01, 1.158187e+00, 1.691396e-01, 1.909821e-01, 1.269721e+00, 4.626287e-01, 1.907877e-01, 1.260987e+00, 5.971915e-01, 6.199762e-01, 2.374816e-01, 5.649520e-01, 1.302494e+00, 7.486439e-01, 3.199248e-01, 8.886457e-01,
1.000000e+00	2.246155e-01, 2.245626e-01, 5.557130e-01, 5.137601e-01, 7.302618e-01, 1.111475e+00, 1.252501e-01, 1.967979e-01, 9.288617e-01, 6.519430e-01, 3.040076e-01, 1.410937e+00, 4.235846e-01, 4.226270e-01, 1.843365e-01, 5.705337e-01, 1.230898e+00, 6.283503e-01, 2.704062e-01, 8.981267e-01,
1.200000e+00	1.523583e-01, 1.311729e-01, 8.481603e-01, 4.442332e-01, 7.078921e-01, 9.525363e-01, 7.215797e-02, 1.298545e-01, 8.541322e-01, 6.379612e-01, 4.572220e-01, 1.363031e+00, 3.619115e-01, 3.042264e-01, 1.182315e-01, 5.024713e-01, 1.154104e+00, 6.042983e-01, 1.688552e-01, 8.938455e-01,
1.400000e+00	1.095458e-01, 6.832950e-02, 9.571970e-01, 3.854322e-01, 5.571982e-01, 9.209256e-01, 5.677967e-02, 1.097049e-01, 8.722056e-01, 6.223353e-01, 5.617313e-01, 1.558793e+00, 2.665400e-01, 1.996763e-01, 1.211281e-01, 4.403105e-01, 1.132686e+00, 6.142472e-01, 1.213148e-01, 7.093570e-01,
1.600000e+00	6.880743e-02, 5.067080e-02, 9.660589e-01, 2.509004e-01, 8.180218e-01, 9.206827e-01, 3.320220e-02, 8.736817e-02, 9.659209e-01, 6.279610e-01, 5.911865e-01, 1.883383e+00, 1.784950e-01, 1.415928e-01, 9.679259e-02, 4.408645e-01, 1.122969e+00, 5.757880e-01, 1.034276e-01, 5.761525e-01,
1.800000e+00	4.555009e-02, 3.451969e-02, 8.421955e-01, 2.178804e-01, 6.498636e-01, 7.799524e-01, 2.680425e-02, 6.114623e-02, 1.005921e+00, 6.886834e-01, 7.098380e-01, 2.000887e+00, 1.553471e-01, 8.709370e-02, 7.109819e-02, 4.311213e-01, 1.088649e+00, 4.918765e-01, 8.021255e-02, 7.356180e-01,
2.000000e+00	2.740435e-02, 1.802221e-02, 8.310386e-01, 1.726931e-01, 5.234747e-01, 9.372403e-01, 1.571016e-02, 4.367056e-02, 8.056136e-01, 7.389321e-01, 6.307392e-01, 1.445893e+00, 1.235634e-01, 6.795676e-02, 4.166451e-02, 4.378905e-01, 1.210437e+00, 4.908020e-01, 6.885500e-02, 8.179585e-01,
0.000000e+00	2.940241e+00, 2.727312e+00, 2.333604e+00, 8.125434e-01, 9.990256e-02, 2.383062e+00, 2.539583e-01, 2.868555e+00, 2.156428e+00, 3.232466e+00, 3.163794e+00, 2.932972e+00, 1.547990e+00, 1.479019e+00, 1.291478e+00, 1.523818e+00, 1.723821e+00, 2.332434e+00, 2.003404e+00, 1.866238e+00,
2.000000e-01	1.945138e+00, 1.489901e+00, 1.670656e+00, 8.730112e-01, 5.088636e-02, 1.856396e+00, 4.408557e-01, 2.608267e+00, 1.577484e+00, 1.475731e+00, 1.781888e+00, 1.800277e+00, 1.643729e+00, 9.777896e-01, 1.023784e+00, 8.938890e-01, 1.417039e+00, 9.160966e-01, 1.806869e+00, 1.283405e+00,
4.000000e-01	1.463762e+00, 9.072830e-01, 9.451350e-01, 6.523197e-01, 2.569369e-02, 1.454685e+00, 6.018501e-01, 2.029959e+00, 8.980151e-01, 1.429654e+00, 1.656253e+00, 1.565556e+00, 1.558708e+00, 8.256555e-01, 9.044918e-01, 6.118690e-01, 1.649198e+00, 6.013778e-01, 1.823034e+00, 1.003748e+00,
6.000000e-01	8.875493e-01, 5.711669e-01, 5.350500e-01, 5.660455e-01, 2.199339e-02, 1.007308e+00, 6.367318e-01, 1.367724e+00, 4.227748e-01, 9.013334e-01, 1.285741e+00, 1.158377e+00, 1.589845e+00, 5.031860e-01, 6.860816e-01, 5.651011e-01, 1.421052e+00, 4.405608e-01, 1.505567e+00, 6.725679e-01,
8.000000e-01	6.642537e-01, 5.585500e-01, 3.742858e-01, 4.008704e-01, 3.303515e-02, 9.030164e-01, 7.468007e-01, 1.230675e+00, 4.249332e-01, 7.440371e-01, 1.019472e+00, 7.335508e-01, 1.676070e+00, 3.573619e-01, 5.281686e-01, 4.372713e-01, 1.537892e+00, 4.240690e-01, 1.076654e+00, 7.203412e-01,
1.000000e+00	4.892493e-01, 5.717732e-01, 1.890579e-01, 3.662435e-01, 1.563313e-01, 7.052946e-01, 4.731477e-01, 1.077211e+00, 4.679299e-01, 7.072592e-01, 8.121331e-01, 9.685288e-01, 1.501319e+00, 2.881815e-01, 4.659519e-01, 3.458420e-01, 1.300591e+00, 5.117918e-01, 9.732012e-01, 6.097137e-01,
1.200000e+00	3.751470e-01, 6.013380e-01, 1.591679e-01, 3.257231e-01, 2.093129e-01, 6.678658e-01, 4.453985e-01, 6.090600e-01, 5.885647e-01, 7.280845e-01, 8.448778e-01, 8.959659e-01, 1.253511e+00, 1.704084e-01, 3.466385e-01, 4.136710e-01, 1.283985e+00, 5.166072e-01, 7.429547e-01, 7.085966e-01,
1.400000e+00	2.021971e-01, 5.886181e-01, 3.149166e-01, 2.280775e-01, 4.530098e-01, 7.709571e-01, 2.525592e-01, 4.743331e-01, 6.174820e-01, 5.547706e-01, 7.238511e-01, 9.441550e-01, 1.103696e+00, 1.359653e-01, 2.857953e-01, 4.245456e-01, 8.833768e-01, 4.507673e-01, 5.567102e-01, 6.956261e-01,
1.600000e+00	1.664959e-01, 5.377651e-01, 5.428440e-01, 2.376292e-01, 5.041727e-01, 6.868465e-01, 2.036850e-01, 4.611210e-01, 7.704724e-01, 6.897630e-01, 8.757279e-01, 1.189226e+00, 7.926525e-01, 9.089681e-02, 2.197017e-01, 4.002654e-01, 1.046571e+00, 4.947863e-01, 4.962367e-01, 6.691686e-01,
1.800000e+00	1.378553e-01, 3.031882e-01, 6.894549e-01, 1.612893e-01, 5.553761e-01, 6.815041e-01, 1.203589e-01, 2.850138e-01, 9.163923e-01, 7.209157e-01, 7.217709e-01, 1.112606e+00, 5.094545e-01, 6.436259e-02, 1.671466e-01, 4.001712e-01, 1.106977e+00, 5.863059e-01, 2.555171e-01, 7.803448e-01,
2.000000e+00	7.936592e-02, 1.904183e-01, 8.164819e-01, 1.413539e-01, 6.927120e-01, 6.556179e-01, 8.595519e-02, 2.963568e-01, 8.320135e-01, 6.586206e-01, 6.424785e-01, 1.389165e+00, 4.493828e-01, 4.452574e-02, 1.503970e-01, 4.071001e-01, 9.657851e-01, 5.196978e-01, 2.302780e-01, 7.143305e-01,
0.000000e+00	2.067084e+00, 2.165639e+00, 3.128683e+00, 8.063111e-01, 6.266728e-01, 9.538288e-01, 8.309846e-01, 1.655628e+00, 3.906153e-01, 2.827371e+00, 1.101702e+00, 2.285194e+00, 1.965689e+00, 7.667740e-01, 2.950017e+00, 2.009528e+00, 1.952998e-01, 2.542625e+00, 1.189685e+00, 7.038800e-01,
2.000000e-01	1.726288e+00, 1.071132e+00, 1.371015e+00, 6.645985e-01, 3.244518e-01, 6.461386e-01, 7.810336e-01, 1.413793e+00, 2.507586e-01, 1.856326e+00, 1.179438e+00, 1.366559e+00, 2.257472e+00, 5.935435e-01, 2.570441e+00, 1.192707e+00, 5.155852e-01, 1.450900e+00, 1.288689e+00, 5.810545e-01,
4.000000e-01	1.078990e+00, 7.517406e-01, 1.054738e+00, 7.252725e-01, 2.328490e-01, 4.099748e-01, 7.997329e-01, 1.256967e+00, 2.382043e-01, 1.522112e+00, 8.241943e-01, 1.130762e+00, 1.901726e+00, 4.526806e-01, 1.730833e+00, 5.838520e-01, 8.890858e-01, 8.761646e-01, 1.231919e+00, 4.848023e-01,
6.000000e-01	8.278924e-01, 6.824235e-01, 5.966946e-01, 5.625543e-01, 1.672485e-01, 3.167881e-01, 6.586671e-01, 1.269156e+00, 3.462829e-01, 7.568881e-01, 8.132703e-01, 8.549877e-01, 1.448844e+00, 3.580733e-01, 1.660977e+00, 3.831854e-01, 1.047295e+00, 5.335944e-01, 9.396361e-01, 4.087465e-01,
8.000000e-01	5.475390e-01, 6.728074e-01, 3.283802e-01, 6.181791e-01, 1.245663e-01, 2.801853e-01, 4.714969e-01, 1.217794e+00, 5.414598e-01, 9.627321e-01, 7.548099e-01, 7.685185e-01, 1.245008e+00, 2.393549e-01, 1.072439e+00, 2.413290e-01, 9.096132e-01, 4.057814e-01, 6.387530e-01, 5.084751e-01,
1.000000e+00	4.112998e-01, 7.662800e-01, 4.050991e-01, 3.577336e-01, 1.929280e-01, 3.826236e-01, 3.730723e-01, 1.081657e+00, 6.080594e-01, 6.678688e-01, 7.566221e-01, 8.174134e-01, 8.509978e-01, 1.516049e-01, 8.957493e-01, 1.806578e-01, 1.085081e+00, 5.030148e-01, 6.088348e-01, 5.583940e-01,
1.200000e+00	2.665303e-01, 8.622113e-01, 5.776560e-01, 2.207613e-01, 2.747166e-01, 3.497451e-01, 2.444161e-01, 8.698849e-01, 8.610235e-01, 7.681091e-01, 8.747432e-01, 8.129909e-01, 7.428543e-01, 1.083604e-01, 7.013118e-01, 2.448868e-01, 9.959078e-01, 5.461196e-01, 5.260774e-01, 5.758004e-01,
1.400000e+00	2.107833e-01, 7.717643e-01, 8.651271e-01, 2.617445e-01, 4.118320e-01, 4.990081e-01, 1.405893e-01, 5.457170e-01, 7.725665e-01, 6.605999e-01, 8.355385e-01, 9.687560e-01, 5.736771e-01, 8.046251e-02, 6.606777e-01, 2.925830e-01, 9.783607e-01, 5.161279e-01, 4.605293e-01, 5.681419e-01,
1.600000e+00	1.311134e-01, 5.799764e-01, 9.273865e-01, 1.787058e-01, 4.945462e-01, 6.452714e-01, 9.724175e-02, 4.918823e-01, 7.723214e-01, 6.781830e-01, 7.928661e-01, 1.067033e+00, 4.776338e-01, 5.064653e-02, 4.406453e-01, 3.497334e-01, 1.241346e+00, 5.322695e-01, 3.285630e-01, 7.754076e-01,
1.800000e+00	9.229178e-02, 4.203771e-01, 9.676886e-01, 1.469833e-01, 6.673351e-01, 4.821333e-01, 8.048740e-02, 3.596789e-01, 9.290069e-01, 6.868503e-01, 6.510077e-01, 1.407213e+00, 4.856860e-01, 3.311461e-02, 4.249595e-01, 3.940434e-01, 1.263271e+00, 5.100838e-01, 2.272089e-01, 7.015010e-01,
2.000000e+00	6.246849e-02, 2.644036e-01, 9.155564e-01, 1.181668e-01, 6.579567e-01, 7.046165e-01, 5.762886e-02, 2.987577e-01, 9.595026e-01, 5.543113e-01, 8.373490e-01, 1.364534e+00, 3.224344e-01, 2.728174e-02, 3.126252e-01, 3.920137e-01, 1.022235e+00, 4.996478e-01, 2.169237e-01, 7.539170e-01,
0.000000e+00	1.515893e+00, 3.280364e+00, 3.115208e-01, 1.863587e+00, 3.127731e+00, 2.608275e-01, 2.741640e+00, 1.277474e+00, 1.422162e+00, 5.090953e-01, 6.029529e-01, 1.079120e+00, 2.386441e+00, 2.111627e+00, 5.970426e-01, 7.263329e-01, 2.625568e+00, 2.519435e+00, 2.116502e+00, 3.563552e-01,
2.000000e-01	1.335303e+00, 1.950215e+00, 1.575880e-01, 1.724258e+00, 1.593367e+00, 6.209244e-01, 1.994538e+00, 1.303831e+00, 6.976205e-01, 3.237486e-01, 6.964920e-01, 8.320336e-01, 1.673802e+00, 1.829958e+00, 7.211661e-01, 5.135398e-01, 1.944887e+00, 1.779959e+00, 1.899506e+00, 2.858356e-01,
4.000000e-01	1.382821e+00, 1.395022e+00, 1.081684e-01, 1.856874e+00, 1.245730e+00, 8.451555e-01, 1.506581e+00, 1.178037e+00, 4.519592e-01, 1.727673e-01, 6.932025e-01, 9.065519e-01, 1.333826e+00, 1.104227e+00, 1.164541e+00, 5.056390e-01, 1.205248e+00, 1.159739e+00, 1.447588e+00, 2.021959e-01,
6.000000e-01	1.213015e+00, 1.038618e+00, 1.900434e-01, 1.603075e+00, 6.747612e-01, 7.959903e-01, 1.367296e+00, 8.285221e-01, 2.776631e-01, 2.435506e-01, 7.080697e-01, 9.106643e-01, 1.057247e+00, 8.751136e-01, 9.042281e-01, 2.641695e-01, 1.317848e+00, 8.250149e-01, 1.599532e+00, 1.819565e-01,
8.000000e-01	1.220554e+00, 6.315461e-01, 4.304611e-01, 1.838269e+00, 7.342616e-01, 6.734110e-01, 1.140988e+00, 7.981735e-01, 2.232950e-01, 3.929975e-01, 5.504492e-01, 1.293428e+00, 9.104682e-01, 5.796038e-01, 1.037076e+00, 2.577905e-01, 8.855239e-01, 8.724873e-01, 1.522857e+00, 1.808093e-01,
1.000000e+00	1.290409e+00, 4.842957e-01, 5.534544e-01, 1.479668e+00, 6.768737e-01, 4.569370e-01, 7.759016e-01, 7.705350e-01, 2.246941e-01, 5.681428e-01, 8.166592e-01, 1.175952e+00, 5.832204e-01, 3.820516e-01, 1.175648e+00, 1.767155e-01, 9.725874e-01, 8.009740e-01, 1.092888e+00, 1.779817e-01,
1.200000e+00	9.007007e-01, 3.643179e-01, 7.996073e-01, 1.067508e+00, 7.059464e-01, 5.229419e-01, 7.774264e-01, 7.284713e-01, 3.945658e-01, 5.949109e-01, 7.967313e-01, 1.036043e+00, 5.220961e-01, 2.794716e-01, 1.037016e+00, 1.727771e-01, 9.515884e-01, 6.699790e-01, 9.665129e-01, 2.604808e-01,
1.400000e+00	7.021474e-01, 2.448292e-01, 7.312021e-01, 1.095395e+00, 6.330203e-01, 4.716949e-01, 5.447147e-01, 6.182132e-01, 5.445941e-01, 4.992230e-01, 6.447437e-01, 1.057331e+00, 3.814095e-01, 1.621003e-01, 6.923990e-01, 2.874203e-01, 7.907687e-01, 6.196238e-01, 5.956305e-01, 3.799224e-01,
1.600000e+00	4.607297e-01, 1.699370e-01, 8.487172e-01, 7.032536e-01, 7.529489e-01, 4.816999e-01, 3.291331e-01, 5.769840e-01, 6.206781e-01, 6.195415e-01, 6.623921e-01, 1.380811e+00, 3.607915e-01, 1.262423e-01, 5.844128e-01, 2.616276e-01, 1.004293e+00, 6.357814e-01, 5.108411e-01, 4.865421e-01,
1.800000e+00	2.752295e-01, 1.115686e-01, 8.444242e-01, 7.781563e-01, 7.009729e-01, 6.499161e-01, 2.659775e-01, 3.940491e-01, 7.751982e-01, 5.832441e-01, 7.442295e-01, 1.604555e+00, 3.137678e-01, 9.080743e-02, 4.954034e-01, 3.761126e-01, 1.055248e+00, 5.393710e-01, 4.363577e-01, 6.044520e-01,
2.000000e+00	1.932771e-01, 6.640415e-02, 8.148442e-01, 5.658842e-01, 6.212118e-01, 5.972473e-01, 1.368385e-01, 2.544226e-01, 8.164522e-01, 7.100696e-01, 7.441503e-01, 1.511939e+00, 2.753315e-01, 6.007808e-02, 3.467729e-01, 3.350376e-01, 1.056317e+00, 5.360525e-01, 3.628193e-01, 6.469764e-01,
0.000000e+00	3.808062e-01, 8.411287e-01, 1.978011e+00, 4.443849e-02, 2.612102e-01, 3.094464e+00, 4.838155e-01, 1.851173e+00, 1.337593e+00, 1.790941e-01, 1.815162e+00, 1.187513e+00, 1.981654e-01, 1.415628e+00, 3.382407e-01, 4.682141e-01, 3.358663e-01, 1.974479e+00, 1.791320e+00, 3.547598e-01,
2.000000e-01	2.760318e-01, 7.737787e-01, 1.494140e+00, 4.201930e-02, 1.381455e-01, 1.638831e+00, 4.889413e-01, 1.245823e+00, 1.218906e+00, 1.162023e-01, 1.372395e+00, 7.952598e-01, 4.134342e-01, 1.187118e+00, 2.069329e-01, 5.079555e-01, 3.689324e-01, 1.243841e+00, 1.560707e+00, 4.639113e-01,
4.000000e-01	2.639583e-01, 9.301006e-01, 1.316079e+00, 6.202576e-02, 1.101872e-01, 1.240250e+00, 6.437442e-01, 9.416862e-01, 7.050981e-01, 2.956968e-01, 8.309139e-01, 6.030456e-01, 6.249443e-01, 7.811635e-01, 2.564754e-01, 4.107247e-01, 3.881334e-01, 1.009311e+00, 1.344682e+00, 4.790404e-01,
6.000000e-01	1.789540e-01, 7.228065e-01, 1.259282e+00, 7.928802e-02, 2.279879e-01, 1.187548e+00, 6.372167e-01, 9.148810e-01, 4.359607e-01, 4.910501e-01, 6.730482e-01, 6.565558e-01, 4.825313e-01, 5.591444e-01, 1.820385e-01, 4.989324e-01, 3.869896e-01, 8.891235e-01, 9.972086e-01, 6.987628e-01,
8.000000e-01	1.284660e-01, 8.213754e-01, 9.281597e-01, 7.505257e-02, 4.264087e-01, 9.147772e-01, 5.605217e-01, 8.664078e-01, 4.988698e-01, 5.153247e-01, 3.169154e-01, 9.400149e-01, 4.228069e-01, 4.473458e-01, 1.511559e-01, 4.636149e-01, 2.988122e-01, 6.470967e-01, 8.718978e-01, 7.014400e-01,
1.000000e+00	1.140960e-01, 5.760146e-01, 1.005662e+00, 4.929186e-02, 5.257764e-01, 9.767353e-01, 4.215171e-01, 5.187942e-01, 6.393190e-01, 5.021547e-01, 2.185276e-01, 9.021978e-01, 3.837155e-01, 2.499044e-01, 1.795673e-01, 4.336673e-01, 3.447095e-01, 6.779488e-01, 7.297163e-01, 7.072344e-01,
1.200000e+00	7.395207e-02, 5.864816e-01, 9.588638e-01, 5.707031e-02, 6.756318e-01, 8.242259e-01, 2.715245e-01, 4.148184e-01, 6.911282e-01, 5.559928e-01, 1.851752e-01, 1.184842e+00, 2.075671e-01, 1.779156e-01, 1.248364e-01, 4.219858e-01, 4.038166e-01, 6.350781e-01, 5.668899e-01, 7.995934e-01,
1.400000e+00	5.396928e-02, 3.031593e-01, 1.004136e+00, 4.336076e-02, 6.157918e-01, 9.590615e-01, 1.754145e-01, 3.332937e-01, 7.154529e-01, 6.686831e-01, 7.718100e-02, 1.227325e+00, 1.844816e-01, 1.386093e-01, 9.460811e-02, 4.389849e-01, 4.677980e-01, 6.522377e-01, 4.592042e-01, 6.595937e-01,
1.600000e+00	3.423991e-02, 2.159597e-01, 8.711254e-01, 3.694303e-02, 8.543590e-01, 9.220845e-01, 1.067289e-01, 2.531003e-01, 9.000445e-01, 5.563982e-01, 5.829616e-02, 1.388466e+00, 1.286588e-01, 7.648399e-02, 7.579625e-02, 4.574942e-01, 4.848724e-01, 5.752214e-01, 3.270799e-01, 6.990258e-01,
1.800000e+00	2.667854e-02, 1.350566e-01, 1.094638e+00, 2.818516e-02, 5.865192e-01, 8.210875e-01, 7.142436e-02, 1.769288e-01, 9.238405e-01, 7.639642e-01, 5.717408e-02, 1.556537e+00, 8.021104e-02, 5.584368e-02, 5.913024e-02, 3.373864e-01, 5.996283e-01, 5.609079e-01, 2.991824e-01, 5.699272e-01,
2.000000e+00	1.787486e-02, 8.682174e-02, 9.781890e-01, 2.360176e-02, 5.671148e-01, 8.664130e-01, 6.862480e-02, 1.734785e-01, 7.586266e-01, 6.696155e-01, 8.304206e-02, 1.527616e+00, 7.492490e-02, 4.067972e-02, 3.603475e-02, 4.854071e-01, 7.773599e-01, 5.809704e-01, 2.005964e-01, 6.433272e-01,
