# Supplementary material for: Inference of Vohradský's Models of Genetic Networks by Solving Two-Dimensional Function Optimization Problems
Source: PLoS One. 2013 Dec 30;8(12):e83308. doi: 10.1371/journal.pone.0083308 (PMC3875442; doi:10.1371/journal.pone.0083308)
Supplement: Text S2 — Time-series data used in the ‘Inference in noisy environment’ section (compressed by gzip). (GZ) [file pone.0083308.s002.gz › time_series_data/gene20/20sets/tc.dat314]

Time "G0" "G1" "G2" "G3" "G4" "G5" "G6" "G7" "G8" "G9" "G10" "G11" "G12" "G13" "G14" "G15" "G16" "G17" "G18" "G19"
0.000000e+00	2.274416e-01, 3.140916e+00, 1.274122e+00, 1.307734e+00, 6.367660e-01, 1.045090e+00, 2.269887e+00, 3.113068e+00, 3.521871e-01, 9.427226e-01, 8.793729e-01, 1.401584e+00, 7.802961e-01, 1.451807e+00, 1.454000e+00, 4.488496e-01, 4.134634e-01, 2.852970e+00, 2.211826e-01, 3.495951e-01,
2.000000e-01	5.222002e-01, 1.883419e+00, 8.814031e-01, 1.247956e+00, 9.263362e-01, 1.160708e+00, 1.432025e+00, 2.058168e+00, 3.384333e-01, 6.529179e-01, 8.215697e-01, 1.671043e+00, 1.158434e+00, 1.340078e+00, 1.057258e+00, 5.442617e-01, 5.508753e-01, 1.717681e+00, 2.787472e-01, 4.665432e-01,
4.000000e-01	7.933840e-01, 1.069249e+00, 7.830013e-01, 1.059040e+00, 9.194769e-01, 1.029925e+00, 7.870999e-01, 1.296578e+00, 1.689771e-01, 5.094200e-01, 6.119493e-01, 1.481799e+00, 1.174545e+00, 1.344212e+00, 6.021814e-01, 3.560765e-01, 7.117833e-01, 1.675830e+00, 2.499862e-01, 3.484019e-01,
6.000000e-01	7.476431e-01, 6.610258e-01, 7.893003e-01, 1.213658e+00, 1.019079e+00, 9.133118e-01, 6.093347e-01, 8.403347e-01, 1.307833e-01, 4.065173e-01, 5.739012e-01, 1.188830e+00, 1.802356e+00, 1.076371e+00, 4.808968e-01, 3.110151e-01, 7.894332e-01, 1.162552e+00, 2.215896e-01, 2.890663e-01,
8.000000e-01	5.022232e-01, 3.799481e-01, 8.167362e-01, 1.043963e+00, 8.045073e-01, 6.134710e-01, 3.672629e-01, 7.719923e-01, 7.973702e-02, 3.096364e-01, 4.219013e-01, 1.322362e+00, 1.898783e+00, 1.229473e+00, 4.645466e-01, 1.721908e-01, 5.984262e-01, 9.454282e-01, 2.622088e-01, 2.737094e-01,
1.000000e+00	4.424694e-01, 2.358191e-01, 7.873777e-01, 1.208726e+00, 7.692217e-01, 4.079511e-01, 1.944951e-01, 5.314745e-01, 5.499957e-02, 1.937605e-01, 2.446091e-01, 1.542706e+00, 1.800926e+00, 1.102190e+00, 7.486285e-01, 1.334710e-01, 6.959379e-01, 6.470039e-01, 1.551025e-01, 1.636160e-01,
1.200000e+00	2.500382e-01, 1.679783e-01, 9.512871e-01, 1.046414e+00, 5.725514e-01, 3.080494e-01, 1.438694e-01, 3.498972e-01, 3.243367e-02, 1.568286e-01, 3.019416e-01, 1.494952e+00, 1.704302e+00, 1.123739e+00, 7.798088e-01, 1.378348e-01, 8.655016e-01, 5.088596e-01, 1.021906e-01, 1.273190e-01,
1.400000e+00	1.327745e-01, 7.646072e-02, 6.241232e-01, 9.674105e-01, 5.027193e-01, 2.421207e-01, 8.755860e-02, 3.107627e-01, 2.159897e-02, 1.427882e-01, 2.079972e-01, 1.324723e+00, 2.305517e+00, 1.059356e+00, 1.118737e+00, 2.434180e-01, 8.630264e-01, 4.836238e-01, 1.034240e-01, 9.888200e-02,
1.600000e+00	8.427447e-02, 5.349846e-02, 7.203711e-01, 8.543135e-01, 3.347503e-01, 1.548141e-01, 5.344490e-02, 1.628550e-01, 1.442953e-02, 1.016352e-01, 1.563988e-01, 1.545721e+00, 2.346759e+00, 1.283962e+00, 1.270778e+00, 3.425991e-01, 8.760216e-01, 3.001956e-01, 8.176059e-02, 7.412937e-02,
1.800000e+00	4.917084e-02, 3.594914e-02, 7.408677e-01, 1.115388e+00, 2.211771e-01, 1.068979e-01, 3.206051e-02, 1.281213e-01, 1.614299e-02, 7.603830e-02, 1.475157e-01, 1.745070e+00, 2.139758e+00, 1.088035e+00, 1.515287e+00, 4.172916e-01, 9.904464e-01, 1.902425e-01, 7.999419e-02, 4.471686e-02,
2.000000e+00	2.624296e-02, 2.251016e-02, 7.410345e-01, 9.949063e-01, 1.704277e-01, 7.340096e-02, 1.999535e-02, 9.537271e-02, 1.924743e-02, 6.649429e-02, 1.019010e-01, 1.650046e+00, 2.006607e+00, 1.204526e+00, 1.124201e+00, 5.145205e-01, 9.819485e-01, 1.638515e-01, 6.398440e-02, 3.728342e-02,
0.000000e+00	1.337746e+00, 2.419960e+00, 8.848895e-01, 1.585739e+00, 7.684054e-01, 1.937401e+00, 1.978451e-01, 7.167420e-01, 2.777770e-01, 7.091006e-01, 4.385922e-01, 7.567258e-01, 3.139886e+00, 1.593777e+00, 2.197983e+00, 1.572321e-01, 1.046637e+00, 2.570547e+00, 2.576326e+00, 3.222142e+00,
2.000000e-01	7.632045e-01, 1.851698e+00, 5.406719e-01, 1.441936e+00, 5.744155e-01, 1.690865e+00, 3.139209e-01, 7.682225e-01, 1.813329e-01, 5.349270e-01, 8.765129e-01, 6.403819e-01, 3.005075e+00, 1.143621e+00, 1.818247e+00, 3.836828e-01, 7.923225e-01, 2.209268e+00, 2.143476e+00, 1.885873e+00,
4.000000e-01	5.227778e-01, 1.351749e+00, 5.970681e-01, 1.499394e+00, 4.764609e-01, 1.235569e+00, 4.086202e-01, 6.360877e-01, 1.091496e-01, 3.737766e-01, 1.218636e+00, 5.159125e-01, 2.462082e+00, 5.312527e-01, 9.577502e-01, 5.421824e-01, 5.277423e-01, 1.982206e+00, 1.629969e+00, 1.294196e+00,
6.000000e-01	2.988604e-01, 1.043412e+00, 6.230012e-01, 1.281097e+00, 3.282853e-01, 8.672878e-01, 4.799925e-01, 5.032936e-01, 7.819741e-02, 3.431564e-01, 1.571932e+00, 4.801834e-01, 2.180864e+00, 3.960775e-01, 6.960513e-01, 3.948323e-01, 4.106791e-01, 1.586871e+00, 1.640554e+00, 1.202639e+00,
8.000000e-01	1.909003e-01, 8.560091e-01, 6.293759e-01, 9.887493e-01, 2.945325e-01, 5.380641e-01, 5.235834e-01, 2.596108e-01, 5.685559e-02, 2.647321e-01, 1.749783e+00, 2.692926e-01, 1.939195e+00, 2.021134e-01, 4.402894e-01, 2.552425e-01, 2.081043e-01, 1.219557e+00, 1.165922e+00, 7.792187e-01,
1.000000e+00	1.256211e-01, 5.268326e-01, 7.518289e-01, 1.320954e+00, 2.464409e-01, 4.127601e-01, 5.426797e-01, 2.083210e-01, 3.764380e-02, 1.848667e-01, 2.010649e+00, 2.366766e-01, 2.460821e+00, 1.377743e-01, 3.278194e-01, 1.712004e-01, 2.061489e-01, 1.146173e+00, 1.395932e+00, 4.917492e-01,
1.200000e+00	6.208046e-02, 3.606059e-01, 7.916958e-01, 1.169892e+00, 1.571173e-01, 2.429325e-01, 5.381964e-01, 1.607979e-01, 2.337022e-02, 1.311157e-01, 1.938236e+00, 1.199265e-01, 2.319408e+00, 9.853912e-02, 3.087378e-01, 9.651595e-02, 1.349103e-01, 1.132732e+00, 1.440872e+00, 3.941123e-01,
1.400000e+00	3.489067e-02, 2.613108e-01, 7.101462e-01, 1.134324e+00, 1.203178e-01, 1.848520e-01, 5.903193e-01, 1.017960e-01, 1.589645e-02, 1.360911e-01, 1.792620e+00, 8.864401e-02, 2.141116e+00, 6.582376e-02, 3.378233e-01, 7.525810e-02, 8.540508e-02, 1.106505e+00, 1.290537e+00, 2.898819e-01,
1.600000e+00	1.975263e-02, 1.346441e-01, 7.267029e-01, 1.267108e+00, 8.129145e-02, 1.137085e-01, 5.803952e-01, 7.798650e-02, 8.830173e-03, 9.453676e-02, 2.200086e+00, 5.726258e-02, 1.758941e+00, 5.040649e-02, 4.017369e-01, 4.399386e-02, 4.841332e-02, 8.897663e-01, 1.642389e+00, 1.887542e-01,
1.800000e+00	1.439190e-02, 9.401839e-02, 9.543143e-01, 1.006504e+00, 7.602378e-02, 8.845047e-02, 5.094760e-01, 5.568171e-02, 7.148812e-03, 6.270951e-02, 2.447507e+00, 3.563753e-02, 2.160906e+00, 5.149633e-02, 5.554641e-01, 4.971825e-02, 3.508039e-02, 8.215245e-01, 1.260319e+00, 1.328582e-01,
2.000000e+00	9.666417e-03, 6.488689e-02, 8.120536e-01, 1.095731e+00, 5.397191e-02, 6.728684e-02, 5.478418e-01, 3.553672e-02, 4.727821e-03, 5.052901e-02, 2.149638e+00, 3.342467e-02, 2.302408e+00, 4.949386e-02, 7.100616e-01, 7.499620e-02, 2.210227e-02, 8.571968e-01, 1.231956e+00, 1.187652e-01,
0.000000e+00	2.435433e+00, 1.988584e+00, 1.488871e+00, 8.005968e-01, 2.153520e+00, 6.795996e-01, 1.378281e+00, 1.735557e+00, 2.424249e+00, 2.807741e+00, 1.901490e+00, 1.059548e+00, 1.001920e-01, 7.688294e-01, 1.846708e+00, 2.865612e+00, 1.765129e+00, 9.259259e-01, 2.655245e+00, 2.828450e+00,
2.000000e-01	2.152929e+00, 1.690326e+00, 1.279586e+00, 4.936502e-01, 1.936690e+00, 7.075727e-01, 1.123681e+00, 1.719993e+00, 2.140120e+00, 2.407212e+00, 2.300235e+00, 8.736810e-01, 7.644392e-02, 3.733880e-01, 1.522213e+00, 1.735633e+00, 1.271774e+00, 9.811755e-01, 2.515606e+00, 2.099968e+00,
4.000000e-01	1.373290e+00, 1.019828e+00, 9.939657e-01, 3.980757e-01, 1.551728e+00, 8.561139e-01, 8.266816e-01, 1.077015e+00, 1.439173e+00, 2.148880e+00, 2.098217e+00, 6.013369e-01, 5.752691e-02, 2.602559e-01, 1.167763e+00, 1.514126e+00, 7.589435e-01, 7.690961e-01, 2.019288e+00, 1.795962e+00,
6.000000e-01	1.351512e+00, 9.913166e-01, 9.431302e-01, 3.167033e-01, 1.457702e+00, 9.294183e-01, 7.395053e-01, 1.082364e+00, 1.028045e+00, 1.970092e+00, 2.133117e+00, 3.884798e-01, 9.131475e-02, 1.552294e-01, 8.487018e-01, 1.089354e+00, 6.579373e-01, 9.638387e-01, 2.153069e+00, 1.945901e+00,
8.000000e-01	1.007213e+00, 8.732806e-01, 1.059691e+00, 2.295763e-01, 1.681965e+00, 9.130914e-01, 5.978211e-01, 8.646753e-01, 6.154517e-01, 1.784164e+00, 2.110363e+00, 2.048182e-01, 4.340791e-01, 9.578321e-02, 1.188351e+00, 8.345781e-01, 3.900000e-01, 8.578055e-01, 1.873584e+00, 1.596030e+00,
1.000000e+00	6.693321e-01, 6.621458e-01, 8.823338e-01, 1.750218e-01, 1.350552e+00, 8.955879e-01, 4.485183e-01, 9.437871e-01, 5.913354e-01, 1.435462e+00, 2.045448e+00, 1.932512e-01, 7.718728e-01, 5.638685e-02, 1.068429e+00, 6.561313e-01, 2.311848e-01, 9.348423e-01, 1.868624e+00, 1.360011e+00,
1.200000e+00	6.031659e-01, 3.985178e-01, 1.011076e+00, 2.755285e-01, 1.005388e+00, 7.216156e-01, 3.794554e-01, 8.429635e-01, 3.739754e-01, 1.216836e+00, 1.874499e+00, 1.178160e-01, 9.987969e-01, 3.846988e-02, 9.973079e-01, 6.780602e-01, 1.400988e-01, 9.024644e-01, 1.328587e+00, 1.224010e+00,
1.400000e+00	4.452240e-01, 3.424970e-01, 8.007752e-01, 3.612158e-01, 7.360396e-01, 4.998370e-01, 3.273859e-01, 7.434807e-01, 2.480248e-01, 7.694354e-01, 2.343408e+00, 8.160421e-02, 1.489613e+00, 2.335342e-02, 1.188489e+00, 4.943122e-01, 1.109373e-01, 8.329552e-01, 1.546016e+00, 8.319373e-01,
1.600000e+00	2.479958e-01, 2.493637e-01, 8.582892e-01, 5.540120e-01, 7.384785e-01, 3.779666e-01, 3.600326e-01, 5.864485e-01, 1.602747e-01, 7.358189e-01, 2.287168e+00, 4.928191e-02, 1.675362e+00, 1.428348e-02, 1.071638e+00, 6.764828e-01, 1.163199e-01, 1.027504e+00, 1.525613e+00, 6.424335e-01,
1.800000e+00	1.953326e-01, 1.593724e-01, 7.814030e-01, 6.965614e-01, 4.748566e-01, 2.755789e-01, 3.126680e-01, 3.840678e-01, 9.302122e-02, 5.390035e-01, 2.261818e+00, 3.857805e-02, 1.742958e+00, 1.258269e-02, 1.257443e+00, 5.195879e-01, 8.364734e-02, 7.920290e-01, 1.719168e+00, 5.579322e-01,
2.000000e+00	9.178306e-02, 1.196852e-01, 9.455290e-01, 6.143121e-01, 3.941492e-01, 1.897144e-01, 3.474415e-01, 3.097233e-01, 7.028505e-02, 4.580616e-01, 2.123992e+00, 1.956637e-02, 1.807699e+00, 1.813940e-02, 9.685493e-01, 4.699280e-01, 9.118802e-02, 8.534492e-01, 1.395831e+00, 3.454085e-01,
0.000000e+00	1.092224e+00, 9.062478e-01, 2.673825e+00, 1.171150e+00, 2.527177e+00, 2.712023e-01, 3.508324e-01, 1.223393e+00, 3.099189e+00, 1.245787e+00, 2.778529e+00, 3.104880e+00, 4.686816e-01, 1.849208e+00, 9.309828e-01, 4.299182e-01, 2.021916e+00, 1.298768e+00, 1.877709e-01, 1.987999e-01,
2.000000e-01	9.833577e-01, 6.830183e-01, 2.354515e+00, 9.804032e-01, 2.325432e+00, 4.477227e-01, 2.264232e-01, 1.041177e+00, 1.930659e+00, 1.463388e+00, 2.007290e+00, 2.585764e+00, 2.885350e-01, 1.279242e+00, 5.079786e-01, 3.093515e-01, 1.549897e+00, 1.119192e+00, 4.052560e-01, 5.348440e-01,
4.000000e-01	7.750751e-01, 4.898482e-01, 1.486031e+00, 6.266188e-01, 2.073239e+00, 7.133469e-01, 1.544128e-01, 9.952575e-01, 1.126355e+00, 1.372081e+00, 1.659906e+00, 2.182740e+00, 5.315444e-01, 1.082835e+00, 6.251972e-01, 1.775493e-01, 1.454515e+00, 9.012095e-01, 5.632003e-01, 6.758253e-01,
6.000000e-01	8.689347e-01, 3.500670e-01, 1.550489e+00, 5.566912e-01, 1.689722e+00, 7.414246e-01, 9.205904e-02, 1.046455e+00, 6.373050e-01, 1.245256e+00, 1.270585e+00, 1.987854e+00, 7.760057e-01, 1.131488e+00, 7.625784e-01, 1.930890e-01, 1.011367e+00, 6.602192e-01, 6.595522e-01, 9.036560e-01,
8.000000e-01	5.952760e-01, 2.202575e-01, 8.309491e-01, 5.830964e-01, 1.525181e+00, 7.873002e-01, 5.212872e-02, 7.952431e-01, 5.125050e-01, 9.684706e-01, 8.813281e-01, 1.874278e+00, 1.193154e+00, 1.251182e+00, 9.102802e-01, 1.855555e-01, 8.623422e-01, 5.258950e-01, 7.775512e-01, 7.260403e-01,
1.000000e+00	3.413011e-01, 2.277019e-01, 1.003688e+00, 6.963020e-01, 1.275970e+00, 7.798024e-01, 3.894079e-02, 5.465093e-01, 2.999864e-01, 8.256830e-01, 6.560840e-01, 1.531019e+00, 1.451333e+00, 9.535074e-01, 1.249770e+00, 2.892904e-01, 1.067171e+00, 3.546208e-01, 6.829259e-01, 5.752909e-01,
1.200000e+00	2.358767e-01, 1.458480e-01, 9.477967e-01, 6.671041e-01, 9.359788e-01, 4.917499e-01, 2.323480e-02, 3.987837e-01, 1.949578e-01, 7.099467e-01, 6.469882e-01, 1.470241e+00, 1.467682e+00, 1.059431e+00, 1.378834e+00, 3.723285e-01, 8.847915e-01, 3.172856e-01, 5.572658e-01, 4.969991e-01,
1.400000e+00	1.307306e-01, 9.361918e-02, 1.100156e+00, 8.186530e-01, 6.613349e-01, 4.653217e-01, 1.809049e-02, 3.432966e-01, 1.012878e-01, 4.239986e-01, 5.008480e-01, 1.443781e+00, 1.823521e+00, 1.015386e+00, 1.363360e+00, 5.228581e-01, 1.110524e+00, 1.940881e-01, 5.582142e-01, 2.986428e-01,
1.600000e+00	7.945289e-02, 7.290851e-02, 8.688954e-01, 8.233282e-01, 4.589015e-01, 3.128987e-01, 1.292781e-02, 1.959761e-01, 7.847105e-02, 3.853112e-01, 3.795251e-01, 1.734693e+00, 1.576539e+00, 1.253889e+00, 1.423614e+00, 5.425445e-01, 9.769946e-01, 1.703645e-01, 4.120689e-01, 2.706533e-01,
1.800000e+00	5.499479e-02, 4.014854e-02, 9.201206e-01, 1.055912e+00, 3.780888e-01, 1.991710e-01, 1.041089e-02, 1.594123e-01, 6.066136e-02, 2.834011e-01, 3.417380e-01, 1.545066e+00, 1.747036e+00, 1.181102e+00, 1.207830e+00, 5.628101e-01, 1.005571e+00, 1.112276e-01, 4.097626e-01, 1.844003e-01,
2.000000e+00	2.592912e-02, 3.176207e-02, 7.924377e-01, 9.009661e-01, 2.590329e-01, 1.666330e-01, 6.794380e-03, 9.482804e-02, 4.893233e-02, 1.930414e-01, 3.130872e-01, 1.323302e+00, 1.643228e+00, 1.176457e+00, 1.402725e+00, 5.960456e-01, 1.057362e+00, 1.217240e-01, 2.657605e-01, 1.084369e-01,
0.000000e+00	1.985872e+00, 5.985963e-01, 1.167958e+00, 1.317451e+00, 1.668010e+00, 5.306742e-01, 3.053123e+00, 2.391369e+00, 2.338825e+00, 7.302595e-01, 2.159058e+00, 2.336854e+00, 6.330540e-01, 1.306372e+00, 7.754905e-01, 1.800266e+00, 1.039179e+00, 1.735728e+00, 2.449377e+00, 8.347621e-01,
2.000000e-01	1.801658e+00, 6.060046e-01, 1.094121e+00, 8.180465e-01, 1.936758e+00, 5.888017e-01, 1.910108e+00, 1.803448e+00, 1.758464e+00, 8.917324e-01, 2.431800e+00, 2.430678e+00, 4.745019e-01, 1.086220e+00, 6.619290e-01, 8.937679e-01, 5.793198e-01, 1.445358e+00, 3.006050e+00, 8.468943e-01,
4.000000e-01	1.218218e+00, 6.214050e-01, 1.027152e+00, 8.046435e-01, 1.820254e+00, 7.143204e-01, 1.588800e+00, 1.472612e+00, 1.031567e+00, 1.101800e+00, 2.197165e+00, 2.294692e+00, 8.018048e-01, 6.761523e-01, 4.287843e-01, 6.475348e-01, 4.654717e-01, 1.459779e+00, 2.544371e+00, 8.228257e-01,
6.000000e-01	1.148150e+00, 5.758976e-01, 1.026645e+00, 6.557982e-01, 1.506937e+00, 8.708271e-01, 9.761318e-01, 1.610786e+00, 6.518550e-01, 1.146668e+00, 2.292587e+00, 1.875715e+00, 1.016194e+00, 3.474082e-01, 3.380658e-01, 3.831687e-01, 2.702991e-01, 1.205209e+00, 1.984703e+00, 9.582937e-01,
8.000000e-01	9.057597e-01, 7.455793e-01, 8.853868e-01, 7.590610e-01, 1.643004e+00, 8.483501e-01, 1.022517e+00, 1.160673e+00, 4.442148e-01, 9.021423e-01, 1.984871e+00, 1.667103e+00, 1.243068e+00, 2.154912e-01, 3.165597e-01, 2.897487e-01, 1.831027e-01, 1.138585e+00, 1.851132e+00, 8.708397e-01,
1.000000e+00	7.559230e-01, 4.811910e-01, 8.049688e-01, 7.238809e-01, 1.459981e+00, 9.624854e-01, 8.520696e-01, 1.006708e+00, 3.404227e-01, 7.060558e-01, 2.238595e+00, 1.565103e+00, 1.831247e+00, 1.150997e-01, 3.392133e-01, 1.990189e-01, 1.359005e-01, 8.617395e-01, 1.791864e+00, 5.238623e-01,
1.200000e+00	6.479364e-01, 4.240374e-01, 8.841468e-01, 8.462530e-01, 1.185182e+00, 9.267899e-01, 7.698667e-01, 9.171073e-01, 1.731572e-01, 4.986745e-01, 2.385732e+00, 1.458819e+00, 1.788692e+00, 7.511592e-02, 4.664226e-01, 9.864284e-02, 8.483433e-02, 9.045454e-01, 2.099522e+00, 4.484720e-01,
1.400000e+00	4.532348e-01, 3.239157e-01, 8.365889e-01, 1.061994e+00, 1.025558e+00, 8.560905e-01, 7.031887e-01, 7.328841e-01, 1.319936e-01, 3.963134e-01, 2.591020e+00, 1.454274e+00, 2.255822e+00, 5.372505e-02, 5.688167e-01, 8.573250e-02, 4.196953e-02, 8.775902e-01, 1.550307e+00, 2.773244e-01,
1.600000e+00	2.596671e-01, 2.593908e-01, 7.997262e-01, 8.839575e-01, 6.273295e-01, 9.031164e-01, 6.735677e-01, 5.233602e-01, 7.631289e-02, 3.217870e-01, 2.406812e+00, 1.558119e+00, 1.859264e+00, 2.669701e-02, 6.773500e-01, 8.810000e-02, 4.345194e-02, 8.758229e-01, 1.187925e+00, 2.309308e-01,
1.800000e+00	1.743887e-01, 1.959638e-01, 9.004110e-01, 9.650245e-01, 6.252715e-01, 6.054441e-01, 5.534102e-01, 3.255617e-01, 4.634024e-02, 2.238892e-01, 2.577705e+00, 1.653691e+00, 1.748537e+00, 2.283832e-02, 7.705340e-01, 1.183080e-01, 2.770477e-02, 6.657024e-01, 1.535211e+00, 1.349804e-01,
2.000000e+00	1.233519e-01, 9.978316e-02, 7.802825e-01, 9.069128e-01, 4.052647e-01, 5.095016e-01, 6.190148e-01, 2.226213e-01, 3.109615e-02, 1.576947e-01, 2.819201e+00, 1.628075e+00, 2.116727e+00, 2.059873e-02, 8.325303e-01, 1.791419e-01, 1.699591e-02, 9.949183e-01, 1.386259e+00, 9.931392e-02,
0.000000e+00	2.166515e+00, 7.739633e-01, 2.351102e+00, 1.087475e+00, 3.141476e-01, 1.838956e+00, 5.374582e-01, 5.702533e-01, 5.621422e-01, 6.118387e-01, 4.964835e-01, 2.785952e+00, 1.922497e+00, 5.663198e-02, 1.535117e+00, 7.826511e-01, 1.905332e+00, 2.999538e+00, 4.760572e-02, 2.044735e+00,
2.000000e-01	1.134450e+00, 5.488179e-01, 2.054472e+00, 1.261379e+00, 2.256519e-01, 1.769119e+00, 3.839856e-01, 4.100116e-01, 3.099201e-01, 4.221554e-01, 4.030496e-01, 2.504165e+00, 9.903333e-01, 4.500183e-01, 1.093730e+00, 6.451981e-01, 1.923001e+00, 1.919978e+00, 4.704141e-02, 1.392080e+00,
4.000000e-01	6.533499e-01, 3.463089e-01, 1.881752e+00, 1.265667e+00, 1.701611e-01, 1.384744e+00, 2.131151e-01, 2.551649e-01, 2.534920e-01, 3.000240e-01, 2.829055e-01, 2.206936e+00, 7.395187e-01, 8.309493e-01, 5.697978e-01, 4.812776e-01, 1.357638e+00, 1.358841e+00, 4.618836e-02, 1.403516e+00,
6.000000e-01	4.990077e-01, 1.783660e-01, 1.258458e+00, 9.124271e-01, 1.412521e-01, 1.101979e+00, 1.344840e-01, 2.099339e-01, 1.485110e-01, 2.936936e-01, 2.178739e-01, 1.946271e+00, 1.123449e+00, 8.157993e-01, 3.979996e-01, 3.065673e-01, 1.150045e+00, 1.084639e+00, 4.530178e-02, 9.675866e-01,
8.000000e-01	2.348089e-01, 1.384998e-01, 1.014398e+00, 9.589420e-01, 1.128271e-01, 1.279776e+00, 9.806523e-02, 1.251393e-01, 8.867212e-02, 2.368645e-01, 2.138127e-01, 1.769573e+00, 1.616592e+00, 1.019050e+00, 5.630503e-01, 2.120639e-01, 1.252333e+00, 7.808155e-01, 3.688518e-02, 8.259536e-01,
1.000000e+00	1.711663e-01, 8.215588e-02, 7.419415e-01, 9.761982e-01, 9.648110e-02, 7.096920e-01, 5.643802e-02, 8.450334e-02, 7.182359e-02, 1.579164e-01, 1.364633e-01, 1.877898e+00, 1.642949e+00, 1.049581e+00, 7.775759e-01, 1.831004e-01, 1.112576e+00, 6.619023e-01, 3.689228e-02, 5.612739e-01,
1.200000e+00	1.018058e-01, 4.039461e-02, 9.935639e-01, 8.487204e-01, 5.369858e-02, 5.699520e-01, 3.284986e-02, 6.985431e-02, 4.013665e-02, 1.184741e-01, 1.066452e-01, 1.576271e+00, 1.399593e+00, 1.111588e+00, 9.573278e-01, 2.458410e-01, 9.552951e-01, 4.744786e-01, 3.197053e-02, 4.129135e-01,
1.400000e+00	5.597543e-02, 3.186880e-02, 8.765553e-01, 1.145005e+00, 4.275988e-02, 4.292689e-01, 2.084012e-02, 4.034736e-02, 2.510193e-02, 9.674569e-02, 9.895907e-02, 1.904922e+00, 1.767530e+00, 8.507993e-01, 1.106657e+00, 3.113155e-01, 8.294702e-01, 4.203204e-01, 2.352482e-02, 2.848475e-01,
1.600000e+00	3.410227e-02, 1.973795e-02, 9.159235e-01, 1.098512e+00, 3.611796e-02, 2.409560e-01, 1.361505e-02, 3.476860e-02, 2.596687e-02, 6.900519e-02, 7.580942e-02, 1.784408e+00, 1.704497e+00, 1.225596e+00, 1.325024e+00, 4.095089e-01, 8.526112e-01, 2.589057e-01, 2.492963e-02, 2.492103e-01,
1.800000e+00	1.654607e-02, 1.221570e-02, 7.973194e-01, 1.065938e+00, 2.180415e-02, 1.763370e-01, 8.928475e-03, 2.145638e-02, 1.811737e-02, 5.405512e-02, 6.002351e-02, 1.763280e+00, 2.151849e+00, 1.144552e+00, 1.417882e+00, 4.612071e-01, 9.463665e-01, 2.278948e-01, 2.183665e-02, 1.615932e-01,
2.000000e+00	1.113322e-02, 6.593062e-03, 8.979368e-01, 1.051418e+00, 2.126592e-02, 1.172240e-01, 6.028871e-03, 1.517533e-02, 2.063348e-02, 3.693568e-02, 4.856945e-02, 1.890094e+00, 1.829087e+00, 9.868441e-01, 1.047786e+00, 4.888768e-01, 9.291392e-01, 1.424858e-01, 1.530761e-02, 1.093272e-01,
0.000000e+00	2.513545e+00, 3.551972e-01, 4.175578e-02, 2.054593e+00, 6.411084e-01, 8.135807e-01, 2.467461e+00, 1.575320e+00, 7.167200e-01, 9.258926e-01, 2.911390e+00, 2.058879e+00, 2.284642e+00, 1.548659e-01, 9.210867e-01, 2.517884e+00, 8.708660e-01, 7.287516e-01, 1.848422e+00, 2.523702e+00,
2.000000e-01	2.003111e+00, 3.921160e-01, 2.217905e-01, 1.922719e+00, 7.940566e-01, 7.211226e-01, 1.806139e+00, 1.241966e+00, 6.603152e-01, 7.955647e-01, 2.277516e+00, 1.779835e+00, 1.677942e+00, 1.141385e-01, 1.008654e+00, 1.383133e+00, 7.562365e-01, 8.686332e-01, 1.747490e+00, 1.658409e+00,
4.000000e-01	1.641946e+00, 3.473326e-01, 3.426088e-01, 2.085904e+00, 9.026542e-01, 5.012704e-01, 1.510065e+00, 1.227693e+00, 4.495912e-01, 6.330833e-01, 2.298053e+00, 1.767489e+00, 1.563718e+00, 5.343376e-02, 9.954966e-01, 9.876613e-01, 4.080727e-01, 6.052309e-01, 1.612685e+00, 1.078804e+00,
6.000000e-01	1.143579e+00, 2.253803e-01, 3.989266e-01, 1.393246e+00, 8.459927e-01, 3.807850e-01, 1.020091e+00, 9.704223e-01, 4.069192e-01, 6.468804e-01, 2.292678e+00, 1.942071e+00, 1.913589e+00, 4.031949e-02, 1.180384e+00, 8.510595e-01, 3.397720e-01, 6.394586e-01, 1.739108e+00, 7.313899e-01,
8.000000e-01	8.569865e-01, 1.641360e-01, 6.488192e-01, 1.081964e+00, 9.827748e-01, 3.741582e-01, 8.654751e-01, 8.441002e-01, 3.749602e-01, 4.634449e-01, 2.362851e+00, 1.488714e+00, 1.802135e+00, 3.221615e-02, 1.382333e+00, 7.409738e-01, 2.336670e-01, 6.548883e-01, 1.326211e+00, 5.298960e-01,
1.000000e+00	5.889665e-01, 8.716747e-02, 6.985814e-01, 1.470545e+00, 6.392901e-01, 3.012569e-01, 7.155104e-01, 6.314694e-01, 2.516100e-01, 3.776808e-01, 2.293427e+00, 1.520519e+00, 2.136830e+00, 2.462885e-02, 1.159458e+00, 6.362483e-01, 2.027530e-01, 8.895286e-01, 1.445906e+00, 4.008643e-01,
1.200000e+00	3.010906e-01, 6.919909e-02, 6.991538e-01, 1.278370e+00, 5.817103e-01, 2.157472e-01, 6.410723e-01, 4.374952e-01, 1.708252e-01, 2.649064e-01, 2.550022e+00, 1.615340e+00, 2.406778e+00, 3.100648e-02, 1.098710e+00, 6.019397e-01, 2.049468e-01, 7.157743e-01, 1.698482e+00, 3.379808e-01,
1.400000e+00	1.832459e-01, 5.684131e-02, 7.962813e-01, 1.418155e+00, 3.422932e-01, 1.418953e-01, 6.094259e-01, 3.358596e-01, 1.114301e-01, 2.270910e-01, 2.653931e+00, 1.621605e+00, 2.286393e+00, 2.878285e-02, 1.092073e+00, 5.841729e-01, 2.376474e-01, 7.315980e-01, 1.508667e+00, 2.358871e-01,
1.600000e+00	1.300176e-01, 3.985076e-02, 7.623189e-01, 1.248361e+00, 3.515831e-01, 1.116947e-01, 5.627727e-01, 2.186956e-01, 8.715354e-02, 1.763687e-01, 2.125152e+00, 1.816590e+00, 2.195835e+00, 3.179186e-02, 1.207048e+00, 7.086341e-01, 2.266157e-01, 7.262102e-01, 1.547316e+00, 1.468574e-01,
1.800000e+00	6.919361e-02, 2.984429e-02, 8.690302e-01, 1.352028e+00, 2.321220e-01, 9.651326e-02, 5.078460e-01, 1.423175e-01, 7.246523e-02, 1.208845e-01, 1.967638e+00, 1.659170e+00, 2.051584e+00, 4.031576e-02, 1.360914e+00, 5.831754e-01, 3.891109e-01, 7.928663e-01, 1.372278e+00, 1.171225e-01,
2.000000e+00	4.669229e-02, 2.373562e-02, 7.148872e-01, 1.046533e+00, 1.617261e-01, 6.923063e-02, 6.078043e-01, 9.599876e-02, 6.369780e-02, 9.916958e-02, 2.498585e+00, 1.370409e+00, 2.075588e+00, 4.770636e-02, 1.331723e+00, 6.301257e-01, 3.106974e-01, 7.866386e-01, 1.335283e+00, 8.764402e-02,
0.000000e+00	1.977244e+00, 3.279386e-01, 2.948841e+00, 2.408430e+00, 7.458792e-01, 2.375397e+00, 2.750246e+00, 1.879449e+00, 2.720814e+00, 2.215494e+00, 7.150541e-01, 1.163026e+00, 2.626497e+00, 1.759126e+00, 1.955526e+00, 2.547936e+00, 8.059679e-01, 2.238200e+00, 1.827747e+00, 1.265695e+00,
2.000000e-01	1.786095e+00, 5.160166e-01, 1.894264e+00, 1.586448e+00, 9.071785e-01, 1.282306e+00, 2.132838e+00, 1.771217e+00, 1.624169e+00, 1.922211e+00, 1.188006e+00, 1.343207e+00, 1.811489e+00, 1.295451e+00, 1.208936e+00, 1.827745e+00, 6.672832e-01, 1.666277e+00, 1.689129e+00, 7.503711e-01,
4.000000e-01	1.601578e+00, 5.765258e-01, 1.748802e+00, 1.641599e+00, 1.081553e+00, 1.008248e+00, 1.462472e+00, 1.432674e+00, 1.343411e+00, 1.794266e+00, 1.353953e+00, 1.441947e+00, 1.399111e+00, 7.193652e-01, 7.665737e-01, 1.319703e+00, 5.559387e-01, 1.336843e+00, 1.558527e+00, 6.421810e-01,
6.000000e-01	1.380445e+00, 5.054273e-01, 1.280430e+00, 1.462803e+00, 1.156841e+00, 9.910674e-01, 1.100045e+00, 1.105755e+00, 1.048003e+00, 1.788643e+00, 1.705699e+00, 1.243319e+00, 1.229642e+00, 4.337160e-01, 6.403378e-01, 7.530924e-01, 4.175591e-01, 1.443924e+00, 1.217412e+00, 4.781695e-01,
8.000000e-01	9.412258e-01, 3.233055e-01, 9.815705e-01, 1.317014e+00, 1.256276e+00, 8.489373e-01, 1.020801e+00, 1.300550e+00, 5.997531e-01, 1.219218e+00, 1.702871e+00, 1.437241e+00, 1.332575e+00, 2.198450e-01, 3.415204e-01, 5.111810e-01, 2.216404e-01, 1.268075e+00, 1.033322e+00, 3.701569e-01,
1.000000e+00	8.209030e-01, 2.157747e-01, 9.068111e-01, 1.339939e+00, 1.117016e+00, 9.838051e-01, 7.996618e-01, 1.011600e+00, 4.163270e-01, 1.036953e+00, 1.586511e+00, 1.550887e+00, 1.730754e+00, 2.299908e-01, 3.654392e-01, 2.756440e-01, 1.380849e-01, 7.861834e-01, 1.199099e+00, 3.465350e-01,
1.200000e+00	6.441622e-01, 1.561309e-01, 8.388902e-01, 1.303993e+00, 9.904833e-01, 9.393625e-01, 7.008585e-01, 6.399982e-01, 2.151590e-01, 8.681951e-01, 1.518914e+00, 1.467884e+00, 1.601735e+00, 1.257096e-01, 4.674227e-01, 1.533703e-01, 1.054702e-01, 9.989018e-01, 1.310460e+00, 2.507412e-01,
1.400000e+00	4.572041e-01, 8.415649e-02, 9.081144e-01, 1.286441e+00, 8.592148e-01, 6.924684e-01, 6.436392e-01, 5.359485e-01, 1.784961e-01, 5.588781e-01, 2.176892e+00, 1.388962e+00, 1.963038e+00, 8.775739e-02, 6.853482e-01, 1.261649e-01, 9.064035e-02, 1.056494e+00, 1.353056e+00, 1.816117e-01,
1.600000e+00	2.777258e-01, 6.893249e-02, 8.389661e-01, 1.284033e+00, 5.880829e-01, 6.187564e-01, 6.307202e-01, 4.812725e-01, 1.018133e-01, 5.535489e-01, 2.509363e+00, 1.416222e+00, 1.824144e+00, 8.601740e-02, 7.864403e-01, 1.073861e-01, 5.092603e-02, 1.038953e+00, 1.602019e+00, 9.645357e-02,
1.800000e+00	1.615477e-01, 4.155592e-02, 8.293027e-01, 1.302644e+00, 5.457392e-01, 5.254462e-01, 5.218600e-01, 2.853994e-01, 5.902661e-02, 4.007859e-01, 2.159518e+00, 1.643682e+00, 1.594662e+00, 8.149201e-02, 7.965391e-01, 1.140551e-01, 4.230525e-02, 9.400027e-01, 1.080880e+00, 9.980968e-02,
2.000000e+00	1.121893e-01, 2.944958e-02, 8.207427e-01, 1.250600e+00, 3.375889e-01, 4.134099e-01, 4.590780e-01, 2.106909e-01, 3.254913e-02, 2.560226e-01, 2.154374e+00, 1.465771e+00, 2.221125e+00, 8.221961e-02, 8.340494e-01, 1.964952e-01, 4.376444e-02, 9.106383e-01, 1.437569e+00, 5.204448e-02,
0.000000e+00	1.735182e+00, 1.178083e+00, 1.748986e+00, 1.970173e+00, 1.090191e+00, 2.208064e+00, 2.469827e+00, 9.449038e-02, 3.834763e-01, 2.064307e+00, 2.921382e-01, 7.445676e-02, 2.793361e+00, 2.072466e+00, 9.312677e-01, 2.100297e+00, 1.302977e+00, 3.035699e-01, 1.432629e+00, 2.647336e+00,
2.000000e-01	1.168192e+00, 8.488174e-01, 1.314514e+00, 2.253617e+00, 8.034333e-01, 1.744543e+00, 1.639650e+00, 2.538370e-01, 4.329931e-01, 1.661595e+00, 7.443704e-01, 4.453392e-01, 1.570373e+00, 1.337573e+00, 1.019759e+00, 1.633156e+00, 8.288792e-01, 4.626863e-01, 1.422949e+00, 1.499142e+00,
4.000000e-01	5.699925e-01, 9.169316e-01, 1.018576e+00, 1.816179e+00, 6.832379e-01, 1.275596e+00, 1.356295e+00, 3.626395e-01, 4.318373e-01, 1.247527e+00, 1.083718e+00, 7.924558e-01, 1.269405e+00, 8.261793e-01, 1.212324e+00, 1.107061e+00, 6.684391e-01, 4.534733e-01, 1.094872e+00, 1.053720e+00,
6.000000e-01	3.505220e-01, 6.698840e-01, 8.540600e-01, 1.660624e+00, 4.080389e-01, 8.776209e-01, 1.003968e+00, 3.433101e-01, 3.532380e-01, 8.851379e-01, 1.317586e+00, 7.906979e-01, 1.275345e+00, 6.102815e-01, 1.110797e+00, 8.094618e-01, 5.781947e-01, 5.622829e-01, 1.331733e+00, 9.019010e-01,
8.000000e-01	2.157407e-01, 4.090665e-01, 7.275947e-01, 1.849597e+00, 3.681324e-01, 7.079070e-01, 1.038980e+00, 2.422936e-01, 3.138893e-01, 7.000860e-01, 1.619088e+00, 1.222318e+00, 1.454102e+00, 3.790441e-01, 1.051301e+00, 6.945512e-01, 6.910947e-01, 6.811542e-01, 9.180021e-01, 6.211788e-01,
1.000000e+00	1.486701e-01, 2.460176e-01, 7.818866e-01, 1.385538e+00, 2.439006e-01, 4.060401e-01, 7.236034e-01, 1.833715e-01, 2.450783e-01, 5.576357e-01, 1.580713e+00, 1.422376e+00, 1.734488e+00, 3.162286e-01, 1.393895e+00, 7.030354e-01, 9.359166e-01, 5.889350e-01, 1.165156e+00, 5.608998e-01,
1.200000e+00	8.060330e-02, 1.742753e-01, 9.115319e-01, 1.146009e+00, 1.761788e-01, 3.412311e-01, 5.521947e-01, 1.043336e-01, 1.468058e-01, 3.782651e-01, 1.755151e+00, 1.552597e+00, 1.958448e+00, 2.713970e-01, 1.069199e+00, 6.372888e-01, 7.647876e-01, 7.310160e-01, 1.222085e+00, 3.613267e-01,
1.400000e+00	5.562691e-02, 9.771615e-02, 8.376223e-01, 1.250644e+00, 1.489714e-01, 2.638729e-01, 7.085596e-01, 9.664765e-02, 1.378191e-01, 2.508744e-01, 1.774836e+00, 1.278594e+00, 1.750445e+00, 2.520559e-01, 1.160202e+00, 7.392655e-01, 9.552897e-01, 6.859147e-01, 1.210254e+00, 2.695948e-01,
1.600000e+00	3.321661e-02, 7.389370e-02, 7.830938e-01, 1.167637e+00, 1.144552e-01, 1.637602e-01, 6.205612e-01, 6.185083e-02, 8.265119e-02, 2.136571e-01, 1.876695e+00, 1.416879e+00, 1.948057e+00, 2.134284e-01, 1.333708e+00, 7.575833e-01, 8.084883e-01, 6.535483e-01, 1.229966e+00, 2.157651e-01,
1.800000e+00	1.373299e-02, 5.339214e-02, 8.317326e-01, 1.123563e+00, 8.415694e-02, 8.659508e-02, 5.212478e-01, 3.850500e-02, 8.404173e-02, 1.683135e-01, 1.997886e+00, 1.319103e+00, 2.069184e+00, 1.977115e-01, 1.268976e+00, 6.289826e-01, 8.448394e-01, 6.811674e-01, 1.113853e+00, 1.097431e-01,
2.000000e+00	1.032142e-02, 4.477471e-02, 8.978118e-01, 9.815707e-01, 6.876235e-02, 8.773334e-02, 6.694702e-01, 3.439100e-02, 6.584345e-02, 1.554028e-01, 2.421378e+00, 1.327548e+00, 1.841761e+00, 1.882180e-01, 1.370293e+00, 6.833222e-01, 8.559678e-01, 7.024508e-01, 1.145480e+00, 1.057247e-01,
0.000000e+00	3.158326e+00, 2.618810e+00, 1.989092e+00, 2.025836e+00, 4.494297e-01, 1.119298e+00, 2.786435e+00, 1.686556e+00, 7.134962e-01, 1.271915e+00, 1.276455e+00, 1.854861e+00, 3.358722e+00, 1.351722e+00, 1.666741e+00, 3.044277e+00, 2.197629e+00, 2.507800e-01, 8.873835e-02, 1.067701e+00,
2.000000e-01	2.084419e+00, 1.706619e+00, 1.416151e+00, 1.544970e+00, 6.111874e-01, 7.736923e-01, 1.995982e+00, 1.509020e+00, 5.485488e-01, 1.143415e+00, 1.059839e+00, 1.515300e+00, 2.670017e+00, 1.546171e+00, 1.852006e+00, 1.776922e+00, 1.749642e+00, 2.111338e-01, 3.103636e-01, 6.927497e-01,
4.000000e-01	1.264304e+00, 1.029798e+00, 1.231383e+00, 1.654604e+00, 9.409518e-01, 5.467440e-01, 1.247388e+00, 1.010176e+00, 5.616119e-01, 1.027699e+00, 9.028872e-01, 1.671955e+00, 1.699395e+00, 1.316379e+00, 1.630736e+00, 1.472321e+00, 1.434094e+00, 1.726901e-01, 3.367654e-01, 5.027495e-01,
6.000000e-01	9.262479e-01, 5.995964e-01, 1.019643e+00, 1.620249e+00, 7.944569e-01, 3.052825e-01, 8.171591e-01, 6.532320e-01, 5.165861e-01, 8.192203e-01, 6.654519e-01, 1.688654e+00, 1.383888e+00, 1.056414e+00, 1.450340e+00, 1.071114e+00, 1.450791e+00, 1.224859e-01, 2.893190e-01, 3.906470e-01,
8.000000e-01	7.070038e-01, 3.669633e-01, 1.147488e+00, 1.420860e+00, 5.278813e-01, 4.259932e-01, 5.528247e-01, 3.966828e-01, 4.149714e-01, 6.039378e-01, 4.662225e-01, 1.802049e+00, 1.224269e+00, 1.270874e+00, 1.461273e+00, 9.397059e-01, 1.211576e+00, 7.760229e-02, 2.974740e-01, 4.017953e-01,
1.000000e+00	4.199053e-01, 2.570337e-01, 1.070179e+00, 1.322231e+00, 5.000686e-01, 6.229995e-01, 4.793118e-01, 3.975819e-01, 3.633430e-01, 3.754605e-01, 4.405856e-01, 1.595523e+00, 1.006422e+00, 1.135109e+00, 1.468294e+00, 9.117403e-01, 1.002659e+00, 4.834814e-02, 2.314754e-01, 4.398447e-01,
1.200000e+00	2.243110e-01, 1.270067e-01, 9.885148e-01, 1.187078e+00, 3.978162e-01, 5.158243e-01, 2.218903e-01, 2.506903e-01, 2.700899e-01, 3.913806e-01, 3.642201e-01, 1.286231e+00, 1.120716e+00, 1.164033e+00, 1.231214e+00, 9.054206e-01, 9.745738e-01, 4.971482e-02, 1.958954e-01, 4.233624e-01,
1.400000e+00	1.337317e-01, 8.027450e-02, 8.029183e-01, 1.051557e+00, 2.204193e-01, 6.142181e-01, 1.445439e-01, 1.726062e-01, 2.392046e-01, 2.256260e-01, 2.772032e-01, 1.639666e+00, 1.408610e+00, 9.668053e-01, 1.589685e+00, 8.268484e-01, 8.409157e-01, 3.824787e-02, 1.821627e-01, 3.806016e-01,
1.600000e+00	7.680566e-02, 6.002002e-02, 1.057843e+00, 1.127582e+00, 1.870159e-01, 4.389440e-01, 1.205969e-01, 1.052813e-01, 1.740843e-01, 1.691795e-01, 2.292748e-01, 1.665754e+00, 1.527056e+00, 1.102084e+00, 1.117436e+00, 7.972955e-01, 9.890526e-01, 2.654786e-02, 1.250193e-01, 2.549193e-01,
1.800000e+00	4.946181e-02, 3.486609e-02, 8.324468e-01, 1.354643e+00, 1.423988e-01, 3.347604e-01, 6.009597e-02, 9.557214e-02, 1.497195e-01, 1.453753e-01, 2.023920e-01, 1.617716e+00, 1.566231e+00, 1.132265e+00, 1.432839e+00, 6.431924e-01, 1.024401e+00, 2.088770e-02, 1.071234e-01, 2.186921e-01,
2.000000e+00	2.601433e-02, 2.077918e-02, 9.395303e-01, 1.094291e+00, 1.279419e-01, 2.307895e-01, 3.526359e-02, 6.375602e-02, 1.109839e-01, 9.544253e-02, 1.277088e-01, 1.515696e+00, 1.508795e+00, 9.016717e-01, 1.433549e+00, 5.629382e-01, 8.839480e-01, 1.444753e-02, 9.212923e-02, 1.590919e-01,
0.000000e+00	1.029135e+00, 3.630937e+00, 1.677501e+00, 2.258764e+00, 1.663248e+00, 2.119761e+00, 1.508538e-01, 2.522763e-01, 1.571076e+00, 1.050937e+00, 2.359874e+00, 1.613931e+00, 7.847069e-01, 2.758444e+00, 6.982390e-01, 1.897635e+00, 2.194175e-01, 2.319684e+00, 1.891066e+00, 1.512782e+00,
2.000000e-01	4.988252e-01, 1.956955e+00, 1.516688e+00, 1.230188e+00, 1.429389e+00, 1.586249e+00, 2.908157e-01, 4.392596e-01, 9.231587e-01, 1.331996e+00, 1.580089e+00, 1.826154e+00, 6.355855e-01, 1.976085e+00, 4.102304e-01, 1.506592e+00, 1.372718e-01, 1.743623e+00, 1.538134e+00, 1.615489e+00,
4.000000e-01	3.091178e-01, 1.619027e+00, 1.069338e+00, 1.168581e+00, 7.971358e-01, 1.639720e+00, 3.844913e-01, 5.169027e-01, 6.860855e-01, 9.003723e-01, 2.133903e+00, 1.320616e+00, 5.981955e-01, 1.011034e+00, 3.055030e-01, 8.159852e-01, 7.956385e-02, 1.475717e+00, 1.524549e+00, 1.214294e+00,
6.000000e-01	1.709686e-01, 1.216261e+00, 7.697440e-01, 9.594670e-01, 8.455894e-01, 1.366575e+00, 5.014223e-01, 5.600190e-01, 5.170953e-01, 1.016550e+00, 2.479017e+00, 1.739171e+00, 9.220748e-01, 5.538818e-01, 2.163942e-01, 6.264127e-01, 5.575182e-02, 1.196982e+00, 1.650086e+00, 1.245851e+00,
8.000000e-01	1.348102e-01, 9.727880e-01, 6.818745e-01, 1.002671e+00, 4.873935e-01, 1.362876e+00, 4.464883e-01, 4.281946e-01, 3.091729e-01, 5.897593e-01, 2.234944e+00, 1.639665e+00, 1.008920e+00, 3.588785e-01, 1.548947e-01, 3.033257e-01, 4.142725e-02, 1.504173e+00, 1.461398e+00, 1.049979e+00,
1.000000e+00	7.143218e-02, 6.400848e-01, 6.754592e-01, 8.416591e-01, 3.601295e-01, 9.862931e-01, 4.833807e-01, 1.825126e-01, 2.495190e-01, 5.388941e-01, 2.433226e+00, 1.488191e+00, 1.364625e+00, 2.439802e-01, 2.166168e-01, 2.133929e-01, 2.366056e-02, 9.991738e-01, 1.255030e+00, 8.468652e-01,
1.200000e+00	4.920690e-02, 3.803906e-01, 6.098775e-01, 8.119991e-01, 2.902550e-01, 1.009953e+00, 5.135773e-01, 1.879650e-01, 1.184726e-01, 3.656761e-01, 2.087849e+00, 1.459567e+00, 1.681736e+00, 1.363358e-01, 3.560324e-01, 1.139994e-01, 1.853940e-02, 8.011595e-01, 1.527217e+00, 4.868369e-01,
1.400000e+00	2.872256e-02, 2.744529e-01, 6.875653e-01, 7.664524e-01, 2.591249e-01, 9.526004e-01, 5.364689e-01, 1.332478e-01, 8.980522e-02, 3.174555e-01, 1.853866e+00, 1.403494e+00, 1.480470e+00, 1.156462e-01, 4.160608e-01, 9.229786e-02, 1.069301e-02, 1.081835e+00, 1.561541e+00, 4.209193e-01,
1.600000e+00	1.629512e-02, 1.782976e-01, 6.207333e-01, 1.015589e+00, 1.876774e-01, 9.318468e-01, 5.738615e-01, 8.828974e-02, 5.680531e-02, 2.154228e-01, 2.566660e+00, 1.614757e+00, 1.890447e+00, 6.479341e-02, 5.155064e-01, 7.523078e-02, 8.202931e-03, 7.934452e-01, 1.317217e+00, 2.522788e-01,
1.800000e+00	9.949420e-03, 1.055479e-01, 7.352707e-01, 9.966388e-01, 1.238717e-01, 7.559359e-01, 4.454968e-01, 5.660726e-02, 4.025097e-02, 1.719235e-01, 2.410353e+00, 1.232208e+00, 2.163369e+00, 4.393685e-02, 7.707923e-01, 8.438965e-02, 6.084962e-03, 8.111611e-01, 1.335332e+00, 2.484767e-01,
2.000000e+00	6.040743e-03, 7.452998e-02, 7.328367e-01, 1.170172e+00, 7.329328e-02, 5.073881e-01, 4.853809e-01, 4.137696e-02, 2.280890e-02, 1.517840e-01, 2.726900e+00, 1.469130e+00, 1.945176e+00, 5.587612e-02, 9.388626e-01, 1.066771e-01, 7.958097e-03, 8.436676e-01, 1.372988e+00, 1.771101e-01,
0.000000e+00	2.610884e+00, 4.569196e-01, 9.146997e-01, 1.251681e+00, 3.005335e+00, 5.502650e-01, 1.584610e+00, 1.569234e+00, 1.981739e+00, 2.417352e+00, 2.996136e+00, 1.736233e+00, 2.084561e+00, 1.801846e-01, 4.109339e-01, 3.225042e+00, 2.785493e+00, 1.176904e+00, 1.795935e+00, 9.157217e-01,
2.000000e-01	1.775463e+00, 6.022103e-01, 9.723749e-01, 1.002233e+00, 2.170969e+00, 3.667880e-01, 1.393278e+00, 1.276853e+00, 1.518095e+00, 2.260774e+00, 2.902182e+00, 1.873587e+00, 1.286643e+00, 1.015464e-01, 2.989873e-01, 1.594350e+00, 1.899678e+00, 1.066273e+00, 2.324255e+00, 6.853325e-01,
4.000000e-01	1.292840e+00, 4.762940e-01, 8.883437e-01, 9.460476e-01, 1.901996e+00, 3.851988e-01, 9.174624e-01, 1.325445e+00, 1.037378e+00, 2.004284e+00, 2.616377e+00, 1.424265e+00, 1.156503e+00, 6.729125e-02, 4.308403e-01, 1.083748e+00, 1.572630e+00, 1.118996e+00, 1.711141e+00, 4.411174e-01,
6.000000e-01	1.019822e+00, 4.672700e-01, 9.348787e-01, 9.288365e-01, 1.807151e+00, 4.421908e-01, 8.038691e-01, 9.890737e-01, 7.258654e-01, 2.128556e+00, 2.737798e+00, 1.543622e+00, 1.097416e+00, 3.537295e-02, 4.325697e-01, 7.502603e-01, 8.884372e-01, 9.787528e-01, 1.754468e+00, 4.439729e-01,
8.000000e-01	7.938487e-01, 3.154884e-01, 7.661693e-01, 9.263616e-01, 1.664854e+00, 5.213014e-01, 6.220366e-01, 8.898904e-01, 4.906023e-01, 1.812111e+00, 2.291780e+00, 1.540114e+00, 1.627006e+00, 2.076399e-02, 6.510505e-01, 4.910680e-01, 5.765433e-01, 8.260381e-01, 1.452297e+00, 3.486005e-01,
1.000000e+00	5.458774e-01, 2.399177e-01, 8.466593e-01, 8.280161e-01, 1.292409e+00, 6.156962e-01, 7.884112e-01, 7.440331e-01, 2.980458e-01, 1.262956e+00, 2.691608e+00, 1.389772e+00, 1.784258e+00, 1.473849e-02, 6.884574e-01, 2.349308e-01, 3.562280e-01, 9.797386e-01, 1.951211e+00, 2.668449e-01,
1.200000e+00	4.600356e-01, 1.659078e-01, 8.123116e-01, 1.075155e+00, 1.003998e+00, 6.048959e-01, 7.161855e-01, 8.114767e-01, 2.270096e-01, 1.023881e+00, 2.418913e+00, 1.560140e+00, 1.866622e+00, 1.353846e-02, 7.717653e-01, 2.387096e-01, 1.688478e-01, 9.461790e-01, 1.421539e+00, 1.895370e-01,
1.400000e+00	3.096335e-01, 1.123501e-01, 8.751883e-01, 8.294217e-01, 8.727587e-01, 4.716679e-01, 6.329251e-01, 6.531422e-01, 1.333938e-01, 7.661777e-01, 2.351243e+00, 1.323820e+00, 1.796185e+00, 1.698151e-02, 1.053078e+00, 2.469636e-01, 1.908337e-01, 8.354523e-01, 1.509376e+00, 1.750666e-01,
1.600000e+00	2.276264e-01, 7.946198e-02, 8.582258e-01, 1.185730e+00, 6.813907e-01, 3.503198e-01, 6.649045e-01, 4.222112e-01, 8.729899e-02, 4.863566e-01, 2.496095e+00, 1.597217e+00, 2.245056e+00, 1.978432e-02, 1.169624e+00, 2.384686e-01, 1.304937e-01, 9.283577e-01, 1.380041e+00, 1.258520e-01,
1.800000e+00	1.255988e-01, 5.915748e-02, 1.027923e+00, 1.011002e+00, 5.588026e-01, 3.141634e-01, 5.686568e-01, 3.855872e-01, 6.063947e-02, 3.769706e-01, 2.439372e+00, 1.605128e+00, 1.831801e+00, 2.082796e-02, 9.751499e-01, 3.316781e-01, 1.127942e-01, 9.009354e-01, 1.388303e+00, 7.035917e-02,
2.000000e+00	6.173653e-02, 3.903000e-02, 8.701086e-01, 1.233011e+00, 4.972365e-01, 2.712444e-01, 6.251216e-01, 2.462368e-01, 4.103912e-02, 3.311864e-01, 2.218953e+00, 1.807643e+00, 1.838942e+00, 3.323763e-02, 9.961389e-01, 3.014685e-01, 8.897982e-02, 8.668476e-01, 1.509151e+00, 6.669456e-02,
0.000000e+00	9.459183e-01, 1.573329e+00, 1.608309e+00, 2.608159e+00, 1.479681e+00, 9.325515e-01, 5.235287e-01, 1.431588e+00, 8.890012e-01, 2.825755e+00, 2.245466e+00, 1.993869e+00, 2.050969e+00, 2.500277e+00, 7.815953e-01, 1.472508e+00, 7.450714e-01, 1.651763e+00, 8.263788e-01, 2.614239e-01,
2.000000e-01	9.776982e-01, 1.100849e+00, 1.218958e+00, 2.002936e+00, 1.443018e+00, 7.457069e-01, 6.215194e-01, 1.052027e+00, 6.372485e-01, 2.385165e+00, 2.214196e+00, 1.607686e+00, 1.534453e+00, 1.786399e+00, 5.321086e-01, 8.648033e-01, 5.790106e-01, 1.460769e+00, 1.148399e+00, 2.853432e-01,
4.000000e-01	7.231958e-01, 8.548346e-01, 1.025577e+00, 2.071312e+00, 1.450326e+00, 5.534688e-01, 5.321010e-01, 1.016722e+00, 4.442154e-01, 1.950188e+00, 2.032006e+00, 1.886959e+00, 1.513811e+00, 1.005779e+00, 3.720889e-01, 5.448717e-01, 3.083591e-01, 1.104479e+00, 1.046508e+00, 1.909942e-01,
6.000000e-01	6.133080e-01, 7.811265e-01, 8.042962e-01, 1.902359e+00, 1.237184e+00, 5.197474e-01, 5.818228e-01, 8.753591e-01, 2.866451e-01, 1.205758e+00, 1.928133e+00, 1.581687e+00, 1.957740e+00, 7.460095e-01, 3.830677e-01, 3.503475e-01, 2.287657e-01, 8.957352e-01, 1.220599e+00, 1.266707e-01,
8.000000e-01	4.379658e-01, 5.061021e-01, 9.798259e-01, 1.698930e+00, 1.151451e+00, 5.433599e-01, 5.271298e-01, 9.401204e-01, 1.757870e-01, 1.053865e+00, 2.066559e+00, 1.610270e+00, 2.190231e+00, 5.267998e-01, 5.588047e-01, 2.218325e-01, 1.513028e-01, 9.991747e-01, 1.187254e+00, 1.039221e-01,
1.000000e+00	3.590992e-01, 2.866793e-01, 8.455712e-01, 1.607269e+00, 6.001132e-01, 4.551441e-01, 6.061163e-01, 6.979856e-01, 1.159300e-01, 7.938014e-01, 2.010308e+00, 1.222176e+00, 1.983249e+00, 3.296889e-01, 7.211747e-01, 1.894728e-01, 1.083025e-01, 7.793347e-01, 1.214820e+00, 6.276187e-02,
1.200000e+00	2.180661e-01, 2.150305e-01, 8.486346e-01, 1.277482e+00, 6.408001e-01, 3.942003e-01, 5.486628e-01, 3.339685e-01, 7.109471e-02, 7.890870e-01, 1.786567e+00, 1.763718e+00, 1.873664e+00, 2.542656e-01, 8.695107e-01, 1.473687e-01, 6.786101e-02, 9.650551e-01, 1.260878e+00, 4.965191e-02,
1.400000e+00	1.183321e-01, 1.418810e-01, 7.701365e-01, 1.306063e+00, 3.995488e-01, 2.641285e-01, 4.925149e-01, 2.490494e-01, 4.666163e-02, 5.970944e-01, 2.312991e+00, 1.417790e+00, 2.406743e+00, 2.645846e-01, 8.529937e-01, 2.075854e-01, 7.759278e-02, 7.897339e-01, 1.182760e+00, 3.583286e-02,
1.600000e+00	7.420021e-02, 9.554151e-02, 8.316831e-01, 1.452974e+00, 3.099449e-01, 2.237308e-01, 4.863538e-01, 2.238788e-01, 3.258472e-02, 4.350431e-01, 1.921803e+00, 1.227000e+00, 1.978993e+00, 1.757762e-01, 1.068250e+00, 2.584928e-01, 9.275299e-02, 7.815841e-01, 1.312596e+00, 2.979151e-02,
1.800000e+00	4.936898e-02, 6.011549e-02, 8.324886e-01, 9.922693e-01, 2.711003e-01, 1.442528e-01, 4.991330e-01, 1.692344e-01, 2.420491e-02, 2.979304e-01, 2.267380e+00, 1.421024e+00, 2.181551e+00, 1.841785e-01, 1.084309e+00, 3.730524e-01, 1.607612e-01, 7.544586e-01, 1.377353e+00, 2.381720e-02,
2.000000e+00	2.318010e-02, 4.568006e-02, 7.861276e-01, 1.179093e+00, 1.950031e-01, 1.248151e-01, 4.946818e-01, 1.046975e-01, 1.586856e-02, 2.290789e-01, 2.419490e+00, 1.485539e+00, 1.849422e+00, 1.623852e-01, 1.169444e+00, 3.025486e-01, 2.053329e-01, 7.867905e-01, 1.372071e+00, 1.754727e-02,
0.000000e+00	2.263715e+00, 1.677477e+00, 1.910654e+00, 6.214366e-01, 2.217781e+00, 2.386421e+00, 9.992740e-01, 2.411145e+00, 8.608689e-01, 1.889127e-01, 3.810676e-01, 1.344237e+00, 1.043979e+00, 2.161273e+00, 6.824246e-01, 1.965134e+00, 1.560046e+00, 2.405117e+00, 1.087312e+00, 2.699940e+00,
2.000000e-01	1.788032e+00, 1.345627e+00, 1.246935e+00, 6.022608e-01, 2.391328e+00, 1.318341e+00, 6.261983e-01, 2.438940e+00, 7.187796e-01, 5.722331e-01, 5.646548e-01, 1.015266e+00, 8.619363e-01, 1.683423e+00, 3.887024e-01, 1.120684e+00, 1.132033e+00, 1.567327e+00, 9.345156e-01, 2.219902e+00,
4.000000e-01	1.648991e+00, 9.276317e-01, 1.127807e+00, 4.062329e-01, 1.860023e+00, 1.539338e+00, 3.974177e-01, 1.493041e+00, 5.257437e-01, 8.302362e-01, 5.604621e-01, 7.747747e-01, 8.794953e-01, 1.316617e+00, 2.942275e-01, 7.483194e-01, 7.407004e-01, 1.319200e+00, 7.854393e-01, 1.847523e+00,
6.000000e-01	1.593856e+00, 7.971849e-01, 8.541632e-01, 4.308947e-01, 2.016780e+00, 1.041610e+00, 3.237307e-01, 1.325243e+00, 3.438826e-01, 8.189207e-01, 4.236125e-01, 4.593530e-01, 1.036017e+00, 9.870410e-01, 2.167200e-01, 4.000040e-01, 4.496599e-01, 1.182009e+00, 6.117589e-01, 1.385344e+00,
8.000000e-01	1.257032e+00, 3.357469e-01, 9.072858e-01, 6.827338e-01, 1.698902e+00, 8.413243e-01, 2.224997e-01, 1.116493e+00, 2.468084e-01, 5.502237e-01, 3.775892e-01, 3.295619e-01, 1.214437e+00, 1.232549e+00, 4.629658e-01, 3.108898e-01, 3.183167e-01, 8.897864e-01, 4.782394e-01, 1.205213e+00,
1.000000e+00	9.223668e-01, 2.997064e-01, 1.036618e+00, 6.511875e-01, 1.556269e+00, 5.593716e-01, 1.058656e-01, 7.919509e-01, 1.189973e-01, 4.716875e-01, 2.885408e-01, 2.222263e-01, 1.682519e+00, 1.035815e+00, 6.523699e-01, 1.811423e-01, 3.748770e-01, 6.185887e-01, 4.671145e-01, 8.759935e-01,
1.200000e+00	5.741214e-01, 1.571863e-01, 7.359952e-01, 7.502137e-01, 8.668832e-01, 3.845044e-01, 7.064882e-02, 6.899825e-01, 8.416569e-02, 4.051012e-01, 1.992692e-01, 1.460025e-01, 1.748353e+00, 1.027236e+00, 7.759486e-01, 2.509299e-01, 6.189786e-01, 3.904545e-01, 3.041306e-01, 6.007082e-01,
1.400000e+00	3.480293e-01, 1.098635e-01, 8.525965e-01, 8.720659e-01, 8.060598e-01, 2.178340e-01, 5.290999e-02, 4.129757e-01, 6.103979e-02, 2.536898e-01, 1.938599e-01, 9.890298e-02, 1.588803e+00, 1.136832e+00, 1.230619e+00, 2.794386e-01, 7.325592e-01, 3.997905e-01, 2.864458e-01, 4.885642e-01,
1.600000e+00	1.700345e-01, 6.005616e-02, 6.736632e-01, 9.183499e-01, 7.852497e-01, 1.919117e-01, 3.294001e-02, 2.815687e-01, 3.973640e-02, 1.496074e-01, 1.703114e-01, 5.975723e-02, 1.582025e+00, 1.241071e+00, 1.281744e+00, 3.215582e-01, 8.982841e-01, 2.550146e-01, 2.438454e-01, 3.653278e-01,
1.800000e+00	1.245693e-01, 4.233771e-02, 8.661502e-01, 9.106794e-01, 4.141411e-01, 1.249354e-01, 1.778891e-02, 1.662432e-01, 3.373853e-02, 1.304784e-01, 1.097381e-01, 4.393393e-02, 2.141939e+00, 1.353178e+00, 1.250673e+00, 4.105783e-01, 7.206961e-01, 2.266655e-01, 1.799313e-01, 2.756241e-01,
2.000000e+00	6.128909e-02, 2.301024e-02, 7.986072e-01, 8.916462e-01, 4.064824e-01, 7.134196e-02, 1.310099e-02, 1.246209e-01, 2.460206e-02, 1.140896e-01, 1.101176e-01, 3.129374e-02, 2.109214e+00, 1.074955e+00, 1.441989e+00, 5.238156e-01, 9.611591e-01, 1.562922e-01, 1.429306e-01, 1.875725e-01,
0.000000e+00	1.186920e+00, 2.485433e+00, 4.135719e-01, 2.915742e+00, 9.351770e-02, 2.586775e-01, 1.478024e+00, 9.052059e-01, 9.588598e-01, 2.114283e+00, 1.219792e+00, 2.134701e+00, 2.425975e+00, 9.131804e-01, 1.919041e+00, 1.366302e+00, 2.034410e+00, 8.520332e-01, 1.881881e+00, 2.743589e-01,
2.000000e-01	7.574452e-01, 1.666408e+00, 6.226256e-01, 2.299511e+00, 1.753347e-01, 2.266988e-01, 1.563799e+00, 8.256720e-01, 8.295752e-01, 1.354930e+00, 1.607239e+00, 1.552295e+00, 1.994034e+00, 4.619555e-01, 1.613381e+00, 1.140119e+00, 1.926620e+00, 6.896435e-01, 1.813403e+00, 2.136217e-01,
4.000000e-01	4.211142e-01, 1.199991e+00, 6.347933e-01, 1.792652e+00, 2.971155e-01, 1.464399e-01, 1.113627e+00, 6.620414e-01, 6.451653e-01, 1.123182e+00, 1.668142e+00, 1.416046e+00, 2.292786e+00, 3.522477e-01, 1.413166e+00, 8.961124e-01, 1.303515e+00, 9.441133e-01, 1.606348e+00, 1.466564e-01,
6.000000e-01	3.373524e-01, 8.061394e-01, 7.588234e-01, 2.055945e+00, 1.931844e-01, 8.684137e-02, 8.666697e-01, 5.312117e-01, 4.182517e-01, 7.543914e-01, 1.940753e+00, 1.695608e+00, 1.954257e+00, 2.052136e-01, 1.494490e+00, 7.736592e-01, 8.385508e-01, 8.157317e-01, 1.540696e+00, 8.882786e-02,
8.000000e-01	2.113688e-01, 6.466681e-01, 7.762579e-01, 1.630518e+00, 1.553216e-01, 6.017465e-02, 9.113231e-01, 3.479792e-01, 3.439393e-01, 6.558940e-01, 2.201588e+00, 1.413536e+00, 2.136689e+00, 1.254933e-01, 1.120496e+00, 7.238046e-01, 7.472657e-01, 8.243842e-01, 1.450089e+00, 7.436126e-02,
1.000000e+00	1.005926e-01, 4.069454e-01, 8.169110e-01, 1.376142e+00, 1.200928e-01, 4.024389e-02, 7.213307e-01, 2.451948e-01, 2.253192e-01, 5.218018e-01, 2.141278e+00, 1.667979e+00, 2.262704e+00, 7.816718e-02, 1.244822e+00, 6.779831e-01, 4.828998e-01, 8.407402e-01, 1.394543e+00, 4.766743e-02,
1.200000e+00	6.749514e-02, 1.929385e-01, 6.377319e-01, 1.415391e+00, 8.094031e-02, 3.525397e-02, 6.417884e-01, 1.738947e-01, 1.565300e-01, 3.604042e-01, 2.256003e+00, 1.607159e+00, 2.274527e+00, 6.544897e-02, 1.346029e+00, 5.701490e-01, 5.237629e-01, 8.199975e-01, 1.674320e+00, 4.008553e-02,
1.400000e+00	4.101795e-02, 1.386872e-01, 7.870666e-01, 1.029883e+00, 6.686731e-02, 2.723484e-02, 6.791291e-01, 1.270430e-01, 1.231787e-01, 2.887114e-01, 1.939143e+00, 1.453710e+00, 2.145079e+00, 4.921441e-02, 1.274406e+00, 6.010462e-01, 3.005715e-01, 9.183885e-01, 1.297238e+00, 2.695728e-02,
1.600000e+00	2.905778e-02, 9.449094e-02, 7.720500e-01, 1.052097e+00, 3.742091e-02, 2.419137e-02, 6.525772e-01, 9.710297e-02, 8.847449e-02, 2.417204e-01, 2.145731e+00, 1.812009e+00, 2.225494e+00, 4.695749e-02, 1.125415e+00, 5.594936e-01, 3.394711e-01, 8.461080e-01, 1.258183e+00, 2.180944e-02,
1.800000e+00	1.394843e-02, 6.692186e-02, 8.178054e-01, 1.139521e+00, 4.604125e-02, 1.735388e-02, 4.861159e-01, 5.408633e-02, 7.188881e-02, 1.692733e-01, 2.055417e+00, 1.318590e+00, 2.376393e+00, 4.943211e-02, 1.094162e+00, 4.628311e-01, 3.328856e-01, 7.088687e-01, 1.150701e+00, 1.805389e-02,
2.000000e+00	9.323381e-03, 4.540524e-02, 8.979446e-01, 1.246321e+00, 3.572361e-02, 1.487803e-02, 5.662845e-01, 3.346744e-02, 5.034237e-02, 1.286123e-01, 2.207365e+00, 1.186689e+00, 2.087001e+00, 5.071574e-02, 1.065277e+00, 6.357367e-01, 3.281035e-01, 8.169151e-01, 1.441170e+00, 1.319269e-02,
0.000000e+00	2.890500e+00, 2.523123e+00, 7.276278e-01, 2.032586e+00, 9.405223e-01, 1.714026e+00, 9.159614e-02, 2.367790e+00, 2.191601e+00, 2.924334e+00, 1.078441e+00, 9.527031e-01, 3.492923e-01, 1.673238e+00, 2.812874e+00, 1.376853e+00, 2.003158e+00, 1.310569e+00, 1.709199e+00, 5.198547e-01,
2.000000e-01	2.102892e+00, 1.846269e+00, 7.070169e-01, 1.769202e+00, 1.123939e+00, 1.449194e+00, 2.663641e-01, 1.898995e+00, 1.694251e+00, 2.227225e+00, 1.544141e+00, 1.155939e+00, 4.695686e-01, 8.249780e-01, 1.667705e+00, 1.110216e+00, 1.666098e+00, 1.101935e+00, 2.000973e+00, 7.942037e-01,
4.000000e-01	1.453324e+00, 1.335300e+00, 6.268209e-01, 1.426878e+00, 1.242171e+00, 9.379605e-01, 3.744087e-01, 1.598657e+00, 1.146984e+00, 2.355239e+00, 1.582191e+00, 1.246961e+00, 8.104843e-01, 6.106978e-01, 1.372491e+00, 1.069353e+00, 1.546742e+00, 9.449017e-01, 1.642839e+00, 8.302934e-01,
6.000000e-01	1.419114e+00, 1.065745e+00, 7.349117e-01, 1.254921e+00, 1.118742e+00, 1.017959e+00, 4.622431e-01, 1.334408e+00, 7.823829e-01, 1.962329e+00, 1.617938e+00, 1.480624e+00, 1.135508e+00, 3.678556e-01, 1.233189e+00, 7.762608e-01, 8.679113e-01, 9.813413e-01, 1.451772e+00, 7.962978e-01,
8.000000e-01	1.330509e+00, 7.073391e-01, 5.686700e-01, 8.930394e-01, 1.107663e+00, 9.894735e-01, 5.046860e-01, 1.250666e+00, 5.342197e-01, 1.465230e+00, 1.675714e+00, 1.550666e+00, 1.457691e+00, 2.225310e-01, 1.161430e+00, 6.214796e-01, 6.663308e-01, 1.042512e+00, 1.336423e+00, 6.770907e-01,
1.000000e+00	1.027770e+00, 4.729100e-01, 7.322785e-01, 1.363502e+00, 1.572998e+00, 8.941616e-01, 4.774873e-01, 1.045978e+00, 4.309472e-01, 1.385014e+00, 2.042911e+00, 1.512011e+00, 1.535711e+00, 1.463281e-01, 9.621127e-01, 5.874983e-01, 4.436483e-01, 8.519731e-01, 1.317881e+00, 4.314041e-01,
1.200000e+00	8.537583e-01, 3.009634e-01, 8.707644e-01, 1.022151e+00, 9.621508e-01, 7.813311e-01, 5.948607e-01, 8.616058e-01, 2.672653e-01, 8.389842e-01, 2.244398e+00, 1.407678e+00, 1.593902e+00, 8.312287e-02, 9.637348e-01, 4.968040e-01, 2.862756e-01, 8.769349e-01, 1.441848e+00, 3.596140e-01,
1.400000e+00	5.922811e-01, 1.641846e-01, 7.335397e-01, 1.326973e+00, 9.737223e-01, 6.453126e-01, 5.657687e-01, 5.392167e-01, 1.499448e-01, 6.214405e-01, 2.825071e+00, 1.572105e+00, 1.740437e+00, 6.323151e-02, 8.710122e-01, 3.325982e-01, 2.096575e-01, 8.363194e-01, 1.307358e+00, 2.698033e-01,
1.600000e+00	4.737909e-01, 1.178284e-01, 6.474192e-01, 1.092220e+00, 8.591577e-01, 5.483660e-01, 5.998348e-01, 6.330301e-01, 1.063873e-01, 5.553365e-01, 2.035396e+00, 1.379031e+00, 1.623721e+00, 6.354480e-02, 1.012586e+00, 3.834804e-01, 1.757802e-01, 1.030756e+00, 1.277968e+00, 1.804009e-01,
1.800000e+00	1.972240e-01, 8.245356e-02, 8.521675e-01, 1.015162e+00, 5.075394e-01, 3.805744e-01, 5.404863e-01, 3.816400e-01, 7.181478e-02, 3.741773e-01, 2.069086e+00, 1.667194e+00, 1.787998e+00, 6.355558e-02, 1.130556e+00, 3.787232e-01, 1.690082e-01, 7.211900e-01, 1.469627e+00, 1.392048e-01,
2.000000e+00	1.511023e-01, 5.099842e-02, 8.030002e-01, 1.097226e+00, 4.585443e-01, 3.099813e-01, 5.607301e-01, 3.276130e-01, 4.981754e-02, 3.051866e-01, 2.103352e+00, 1.196994e+00, 2.440024e+00, 5.616612e-02, 1.233399e+00, 4.010006e-01, 1.663050e-01, 7.362715e-01, 1.154747e+00, 1.136936e-01,
0.000000e+00	9.361384e-01, 1.990666e+00, 1.786103e+00, 5.408127e-01, 2.104128e+00, 2.607119e+00, 2.287391e+00, 2.117613e-01, 6.460687e-01, 1.766367e+00, 1.240344e+00, 2.970474e-01, 9.768369e-01, 7.746051e-01, 9.168008e-01, 1.963850e+00, 2.401190e+00, 1.966284e+00, 2.221433e+00, 9.523863e-01,
2.000000e-01	6.373596e-01, 1.301769e+00, 1.495419e+00, 4.526239e-01, 1.447367e+00, 1.734554e+00, 1.444469e+00, 3.173387e-01, 5.998383e-01, 1.522010e+00, 1.524188e+00, 1.777764e-01, 9.372576e-01, 4.578449e-01, 7.469691e-01, 1.243957e+00, 1.718757e+00, 1.754958e+00, 2.158425e+00, 9.055309e-01,
4.000000e-01	2.924782e-01, 1.193710e+00, 1.044996e+00, 3.473727e-01, 1.505777e+00, 1.323120e+00, 1.218929e+00, 4.660006e-01, 5.423797e-01, 1.441475e+00, 1.937440e+00, 1.076363e-01, 7.585018e-01, 2.316599e-01, 6.673471e-01, 9.159254e-01, 9.442891e-01, 1.577566e+00, 1.875661e+00, 9.145125e-01,
6.000000e-01	1.855520e-01, 7.920973e-01, 1.074125e+00, 3.416080e-01, 9.519334e-01, 8.606976e-01, 8.457856e-01, 6.246559e-01, 3.049382e-01, 1.011346e+00, 1.699289e+00, 9.024914e-02, 8.643473e-01, 1.582992e-01, 3.434304e-01, 5.199607e-01, 6.797988e-01, 1.290114e+00, 1.695379e+00, 9.067339e-01,
8.000000e-01	1.320772e-01, 6.362089e-01, 9.233723e-01, 4.735905e-01, 8.309531e-01, 7.534612e-01, 7.085294e-01, 5.006671e-01, 2.319162e-01, 8.765263e-01, 2.050358e+00, 6.607728e-02, 1.163873e+00, 1.208071e-01, 2.557945e-01, 3.700391e-01, 5.072275e-01, 1.132586e+00, 1.633476e+00, 8.607938e-01,
1.000000e+00	8.589664e-02, 4.378007e-01, 9.497007e-01, 6.672009e-01, 5.040453e-01, 4.714998e-01, 5.291786e-01, 3.613553e-01, 1.247153e-01, 6.819281e-01, 2.189441e+00, 4.148529e-02, 1.508286e+00, 6.656593e-02, 2.850839e-01, 1.983281e-01, 3.911061e-01, 1.053167e+00, 1.493660e+00, 6.158522e-01,
1.200000e+00	5.197195e-02, 2.804167e-01, 8.208727e-01, 7.397486e-01, 4.472548e-01, 3.264133e-01, 5.790447e-01, 3.203072e-01, 8.809134e-02, 5.168212e-01, 2.345118e+00, 2.828427e-02, 1.560432e+00, 4.162528e-02, 3.844546e-01, 1.385231e-01, 2.135336e-01, 1.098675e+00, 1.391877e+00, 4.189605e-01,
1.400000e+00	2.912761e-02, 1.530170e-01, 8.598664e-01, 7.973095e-01, 2.964372e-01, 1.938729e-01, 5.544528e-01, 1.582572e-01, 5.376744e-02, 2.924948e-01, 1.971463e+00, 2.088068e-02, 2.011632e+00, 2.770821e-02, 5.236247e-01, 8.328789e-02, 1.362565e-01, 8.837089e-01, 1.275233e+00, 3.381258e-01,
1.600000e+00	2.047431e-02, 1.451132e-01, 8.962970e-01, 8.756288e-01, 2.755128e-01, 1.504589e-01, 4.163090e-01, 1.458926e-01, 3.702773e-02, 2.505258e-01, 2.420805e+00, 1.278369e-02, 1.915613e+00, 2.214767e-02, 5.631499e-01, 7.901747e-02, 9.916549e-02, 7.615704e-01, 1.446058e+00, 2.749939e-01,
1.800000e+00	1.047074e-02, 7.470936e-02, 9.643394e-01, 8.867920e-01, 1.590429e-01, 9.818677e-02, 5.621677e-01, 9.697986e-02, 2.923837e-02, 1.875011e-01, 1.933928e+00, 7.528024e-03, 1.995748e+00, 2.316157e-02, 8.332641e-01, 9.151660e-02, 6.347037e-02, 9.758317e-01, 1.591351e+00, 1.923738e-01,
2.000000e+00	7.808158e-03, 4.590993e-02, 8.464311e-01, 1.032848e+00, 1.230270e-01, 6.294334e-02, 5.419629e-01, 6.853626e-02, 1.743720e-02, 1.899901e-01, 2.348289e+00, 6.936118e-03, 1.580270e+00, 3.227650e-02, 9.183064e-01, 1.146069e-01, 4.623851e-02, 8.123935e-01, 1.465354e+00, 1.239125e-01,
0.000000e+00	2.240554e+00, 2.640328e+00, 1.059308e+00, 1.374363e+00, 1.933680e+00, 1.163128e+00, 2.295659e+00, 3.853144e-01, 1.156910e+00, 2.297456e+00, 4.382568e-01, 2.413643e+00, 1.181052e+00, 1.997690e+00, 1.265235e+00, 1.442858e+00, 2.224507e+00, 6.012188e-01, 7.464391e-01, 1.201478e-01,
2.000000e-01	1.794374e+00, 1.769550e+00, 9.287417e-01, 1.386411e+00, 1.389442e+00, 8.629972e-01, 1.493296e+00, 4.629343e-01, 8.213079e-01, 2.163544e+00, 4.102976e-01, 1.820177e+00, 9.832994e-01, 1.541912e+00, 1.032045e+00, 1.010539e+00, 1.480385e+00, 4.919151e-01, 6.468367e-01, 1.851037e-01,
4.000000e-01	8.413649e-01, 1.444856e+00, 9.651940e-01, 1.207606e+00, 1.145212e+00, 8.899178e-01, 9.682632e-01, 5.570629e-01, 6.690397e-01, 2.005500e+00, 3.730134e-01, 1.702522e+00, 1.359940e+00, 1.615661e+00, 1.226747e+00, 8.452628e-01, 1.315008e+00, 3.022684e-01, 4.498946e-01, 3.052565e-01,
6.000000e-01	4.833388e-01, 8.476610e-01, 9.294288e-01, 1.276640e+00, 9.227877e-01, 6.152716e-01, 5.516638e-01, 6.074903e-01, 4.636695e-01, 1.542987e+00, 2.704341e-01, 1.693181e+00, 1.390024e+00, 1.088708e+00, 1.290654e+00, 7.888473e-01, 1.651881e+00, 1.647183e-01, 3.698344e-01, 1.980031e-01,
8.000000e-01	2.594327e-01, 4.662489e-01, 5.867616e-01, 1.175698e+00, 7.156311e-01, 4.590405e-01, 4.964194e-01, 3.442194e-01, 2.603674e-01, 1.186993e+00, 2.070014e-01, 1.573823e+00, 1.602512e+00, 1.149855e+00, 1.237790e+00, 6.435011e-01, 1.125310e+00, 2.028195e-01, 3.043931e-01, 1.914613e-01,
1.000000e+00	1.653199e-01, 3.619516e-01, 7.984567e-01, 1.259952e+00, 5.768840e-01, 3.240239e-01, 2.646342e-01, 3.127868e-01, 2.283429e-01, 9.236908e-01, 1.688116e-01, 1.941264e+00, 1.747160e+00, 1.205936e+00, 1.229630e+00, 6.047438e-01, 1.202483e+00, 1.443996e-01, 2.421561e-01, 1.285877e-01,
1.200000e+00	1.347419e-01, 1.597089e-01, 9.091914e-01, 1.270922e+00, 4.147753e-01, 2.129178e-01, 1.731233e-01, 1.922351e-01, 1.824764e-01, 6.120145e-01, 1.286990e-01, 1.547476e+00, 1.897658e+00, 1.049888e+00, 1.199361e+00, 7.460137e-01, 1.059360e+00, 1.220180e-01, 1.597589e-01, 1.094897e-01,
1.400000e+00	7.279227e-02, 1.036239e-01, 8.628642e-01, 9.423414e-01, 3.071779e-01, 1.512068e-01, 1.234534e-01, 1.303355e-01, 1.260874e-01, 5.262017e-01, 1.036413e-01, 1.834889e+00, 1.845450e+00, 1.284372e+00, 1.425106e+00, 6.723468e-01, 9.485370e-01, 8.192772e-02, 1.962058e-01, 7.372468e-02,
1.600000e+00	4.095714e-02, 6.716785e-02, 9.280796e-01, 1.208104e+00, 2.325220e-01, 1.108067e-01, 8.664096e-02, 1.026787e-01, 1.071774e-01, 3.924230e-01, 8.714461e-02, 1.739764e+00, 1.748981e+00, 1.192759e+00, 1.283483e+00, 6.054476e-01, 9.878778e-01, 6.217627e-02, 1.566655e-01, 5.305768e-02,
1.800000e+00	2.256536e-02, 4.777505e-02, 8.866805e-01, 1.146150e+00, 1.749016e-01, 6.741169e-02, 4.262401e-02, 7.023547e-02, 6.966322e-02, 3.174243e-01, 8.112524e-02, 1.341626e+00, 2.185623e+00, 1.298001e+00, 1.129631e+00, 7.163214e-01, 9.760070e-01, 4.810988e-02, 1.272862e-01, 4.330081e-02,
2.000000e+00	1.345333e-02, 2.604610e-02, 8.098836e-01, 1.198377e+00, 1.505926e-01, 6.211812e-02, 3.083937e-02, 5.016613e-02, 6.219517e-02, 2.685586e-01, 5.562348e-02, 1.519665e+00, 2.196438e+00, 1.018270e+00, 1.284735e+00, 5.998117e-01, 7.971675e-01, 3.535212e-02, 8.671405e-02, 3.310518e-02,
0.000000e+00	1.548626e+00, 2.319864e-01, 6.380648e-01, 1.695582e+00, 8.938470e-01, 1.472164e-01, 1.202011e+00, 9.132065e-01, 4.124448e-01, 2.316109e-01, 1.455338e-01, 5.429321e-01, 1.243602e+00, 2.621869e+00, 1.891392e+00, 1.393191e+00, 7.393394e-01, 3.093622e-01, 1.933979e+00, 2.193594e+00,
2.000000e-01	1.293667e+00, 4.320612e-01, 5.217562e-01, 1.792124e+00, 1.037264e+00, 1.383279e-01, 1.141868e+00, 9.579044e-01, 4.401425e-01, 2.290348e-01, 5.107476e-01, 8.501894e-01, 1.548879e+00, 1.713382e+00, 1.701663e+00, 1.172271e+00, 6.561164e-01, 4.890618e-01, 1.726529e+00, 1.593258e+00,
4.000000e-01	1.021992e+00, 5.805848e-01, 6.485336e-01, 1.550091e+00, 1.021582e+00, 1.336123e-01, 7.743327e-01, 7.697576e-01, 3.890708e-01, 1.687253e-01, 9.876094e-01, 1.068886e+00, 1.306597e+00, 9.287477e-01, 1.702711e+00, 9.995495e-01, 8.803074e-01, 5.430905e-01, 1.414609e+00, 1.084381e+00,
6.000000e-01	5.264814e-01, 6.215513e-01, 7.673090e-01, 1.298781e+00, 7.901745e-01, 1.132402e-01, 6.609371e-01, 4.346048e-01, 2.786706e-01, 1.321443e-01, 1.470531e+00, 1.073269e+00, 1.495304e+00, 6.405213e-01, 1.663474e+00, 7.859441e-01, 7.510177e-01, 6.110323e-01, 1.190692e+00, 8.658169e-01,
8.000000e-01	3.233894e-01, 4.083365e-01, 8.523196e-01, 1.105439e+00, 5.825276e-01, 1.010799e-01, 5.859345e-01, 2.989325e-01, 2.763897e-01, 1.018051e-01, 1.448486e+00, 1.156233e+00, 1.669033e+00, 4.394425e-01, 1.797762e+00, 8.844255e-01, 1.009919e+00, 6.955052e-01, 1.199822e+00, 6.659539e-01,
1.000000e+00	2.095471e-01, 2.541175e-01, 8.087899e-01, 1.241841e+00, 3.065892e-01, 5.967050e-02, 5.723310e-01, 2.108709e-01, 2.055028e-01, 8.615771e-02, 1.251141e+00, 1.292842e+00, 1.857588e+00, 2.929790e-01, 1.349073e+00, 6.560991e-01, 8.942119e-01, 7.313579e-01, 1.438149e+00, 4.387597e-01,
1.200000e+00	9.666154e-02, 2.107420e-01, 8.910659e-01, 1.153806e+00, 2.955895e-01, 4.534045e-02, 6.145549e-01, 1.662584e-01, 1.689850e-01, 5.847652e-02, 1.830460e+00, 1.361272e+00, 1.653697e+00, 2.257221e-01, 1.626296e+00, 7.424271e-01, 9.226682e-01, 7.028829e-01, 1.262203e+00, 3.907751e-01,
1.400000e+00	6.356900e-02, 1.261233e-01, 7.203671e-01, 1.220263e+00, 2.705668e-01, 3.541088e-02, 6.116409e-01, 1.449578e-01, 1.628612e-01, 4.866928e-02, 1.581649e+00, 1.627134e+00, 2.079000e+00, 1.588671e-01, 1.175820e+00, 8.055067e-01, 8.040443e-01, 7.553815e-01, 1.401953e+00, 2.242038e-01,
1.600000e+00	4.270714e-02, 8.361903e-02, 7.070325e-01, 1.149690e+00, 1.913227e-01, 2.176041e-02, 6.542927e-01, 1.063293e-01, 1.099784e-01, 3.609589e-02, 2.042742e+00, 1.294014e+00, 2.152474e+00, 1.473279e-01, 1.336806e+00, 6.513071e-01, 8.971127e-01, 7.506572e-01, 1.341242e+00, 1.583077e-01,
1.800000e+00	2.195010e-02, 5.924056e-02, 9.206676e-01, 1.113385e+00, 1.356454e-01, 1.830112e-02, 6.062309e-01, 6.304224e-02, 9.265195e-02, 2.465745e-02, 1.916657e+00, 1.565502e+00, 1.917166e+00, 1.168784e-01, 1.332542e+00, 6.807445e-01, 9.100650e-01, 7.923196e-01, 1.340470e+00, 1.013440e-01,
2.000000e+00	1.254267e-02, 3.273887e-02, 8.936981e-01, 1.204085e+00, 1.165438e-01, 1.154371e-02, 5.616111e-01, 4.920672e-02, 6.940468e-02, 1.893182e-02, 1.979548e+00, 1.701746e+00, 2.053444e+00, 1.030139e-01, 1.378130e+00, 5.446270e-01, 6.584947e-01, 8.484453e-01, 1.239557e+00, 9.683281e-02,
0.000000e+00	1.962579e+00, 2.334360e+00, 1.610671e+00, 6.269324e-01, 1.396381e+00, 3.012641e+00, 5.762048e-01, 1.000594e+00, 1.286743e+00, 2.031987e-01, 1.571677e+00, 4.242319e-01, 3.114040e+00, 3.962809e-01, 6.530879e-01, 2.146804e+00, 8.311481e-01, 2.295901e+00, 2.345865e-01, 3.062598e+00,
2.000000e-01	1.181022e+00, 1.310106e+00, 1.418817e+00, 6.829861e-01, 1.703175e+00, 1.718424e+00, 3.085107e-01, 6.370382e-01, 9.637669e-01, 5.608998e-01, 8.232706e-01, 2.711194e-01, 2.184333e+00, 6.849073e-01, 4.602469e-01, 1.517193e+00, 7.919502e-01, 1.432275e+00, 4.235255e-01, 1.743399e+00,
4.000000e-01	6.545185e-01, 9.141696e-01, 1.149203e+00, 8.019419e-01, 9.688962e-01, 1.249650e+00, 2.277658e-01, 5.548676e-01, 6.269197e-01, 5.389392e-01, 7.272079e-01, 2.133159e-01, 2.065324e+00, 7.277320e-01, 2.986101e-01, 8.732335e-01, 4.720776e-01, 1.049050e+00, 3.973871e-01, 1.337189e+00,
6.000000e-01	4.118258e-01, 4.763862e-01, 8.649709e-01, 7.974240e-01, 7.335109e-01, 9.005776e-01, 1.106056e-01, 3.344887e-01, 3.352590e-01, 4.703872e-01, 7.342842e-01, 1.313503e-01, 2.110679e+00, 9.059101e-01, 5.136816e-01, 5.333119e-01, 4.388215e-01, 9.006561e-01, 3.596953e-01, 9.059885e-01,
8.000000e-01	2.409190e-01, 3.240854e-01, 9.464418e-01, 8.729993e-01, 5.931211e-01, 5.906277e-01, 7.640119e-02, 2.954041e-01, 2.825475e-01, 3.194025e-01, 4.801299e-01, 9.307039e-02, 1.828964e+00, 1.076830e+00, 7.235251e-01, 3.315747e-01, 5.542187e-01, 6.291204e-01, 3.519947e-01, 6.183964e-01,
1.000000e+00	1.433623e-01, 1.800839e-01, 8.422467e-01, 9.574117e-01, 4.580486e-01, 3.402315e-01, 3.794074e-02, 2.073323e-01, 1.787998e-01, 3.202875e-01, 3.358783e-01, 6.318687e-02, 1.802320e+00, 9.432282e-01, 9.894937e-01, 3.462721e-01, 5.802667e-01, 4.849473e-01, 2.407450e-01, 4.263125e-01,
1.200000e+00	8.586565e-02, 1.049316e-01, 8.240911e-01, 1.034681e+00, 3.642195e-01, 2.381013e-01, 3.705362e-02, 1.209595e-01, 1.141804e-01, 2.324720e-01, 3.296842e-01, 4.589138e-02, 1.657848e+00, 9.720217e-01, 9.346240e-01, 3.995890e-01, 7.503336e-01, 3.790965e-01, 2.257183e-01, 2.724889e-01,
1.400000e+00	5.291924e-02, 7.351736e-02, 8.931951e-01, 9.430407e-01, 2.492042e-01, 2.084200e-01, 2.254313e-02, 9.614078e-02, 8.893927e-02, 1.506254e-01, 2.271633e-01, 2.858579e-02, 2.401249e+00, 1.070498e+00, 1.115055e+00, 4.227560e-01, 9.177030e-01, 2.652607e-01, 1.792167e-01, 2.190549e-01,
1.600000e+00	2.981796e-02, 3.698247e-02, 9.294406e-01, 1.024490e+00, 1.810315e-01, 1.072579e-01, 1.641736e-02, 5.212246e-02, 5.536633e-02, 1.462271e-01, 2.013125e-01, 1.729875e-02, 2.397657e+00, 1.138103e+00, 1.391875e+00, 4.334221e-01, 8.309788e-01, 2.043736e-01, 1.786364e-01, 1.806704e-01,
1.800000e+00	1.747717e-02, 2.685416e-02, 8.950690e-01, 9.956387e-01, 1.414712e-01, 9.151158e-02, 9.115794e-03, 4.366497e-02, 4.512372e-02, 9.387572e-02, 1.658945e-01, 1.459719e-02, 1.815150e+00, 1.074261e+00, 1.280809e+00, 4.345400e-01, 8.655189e-01, 1.598165e-01, 1.298910e-01, 1.297830e-01,
2.000000e+00	1.109302e-02, 1.814035e-02, 9.333078e-01, 1.017973e+00, 1.289031e-01, 6.124262e-02, 5.126059e-03, 3.483909e-02, 3.933910e-02, 6.438282e-02, 1.173587e-01, 9.319237e-03, 1.874971e+00, 1.246289e+00, 1.364662e+00, 5.334790e-01, 8.660396e-01, 1.075667e-01, 1.174897e-01, 8.492254e-02,
