# Supplementary material for: Inference of Vohradský's Models of Genetic Networks by Solving Two-Dimensional Function Optimization Problems
Source: PLoS One. 2013 Dec 30;8(12):e83308. doi: 10.1371/journal.pone.0083308 (PMC3875442; doi:10.1371/journal.pone.0083308)
Supplement: Text S2 — Time-series data used in the ‘Inference in noisy environment’ section (compressed by gzip). (GZ) [file pone.0083308.s002.gz › time_series_data/gene20/20sets/tc.dat315]

Time "G0" "G1" "G2" "G3" "G4" "G5" "G6" "G7" "G8" "G9" "G10" "G11" "G12" "G13" "G14" "G15" "G16" "G17" "G18" "G19"
0.000000e+00	1.849621e-01, 6.873362e-01, 1.945392e-01, 1.481702e+00, 1.911031e+00, 1.942412e+00, 2.709045e+00, 1.981739e+00, 7.986459e-01, 1.112957e+00, 3.153450e-01, 3.559071e-01, 2.665271e+00, 2.648482e+00, 8.758675e-01, 1.986478e+00, 1.612716e+00, 2.360822e-01, 1.084631e+00, 2.306539e+00,
2.000000e-01	2.221828e-01, 5.890390e-01, 1.165456e-01, 9.036218e-01, 1.518447e+00, 1.790418e+00, 2.320702e+00, 1.882377e+00, 8.224261e-01, 9.523824e-01, 5.268394e-01, 6.261589e-01, 1.742222e+00, 2.433833e+00, 6.251749e-01, 2.194375e+00, 1.588370e+00, 1.748351e-01, 5.758894e-01, 1.311248e+00,
4.000000e-01	1.839656e-01, 4.392858e-01, 2.409838e-01, 5.770705e-01, 1.141615e+00, 1.647006e+00, 1.553327e+00, 1.469940e+00, 5.862994e-01, 6.549296e-01, 6.566476e-01, 7.349619e-01, 1.034078e+00, 2.383134e+00, 8.736773e-01, 1.844836e+00, 1.571279e+00, 3.378014e-01, 4.011729e-01, 7.754669e-01,
6.000000e-01	2.049484e-01, 3.703795e-01, 4.382711e-01, 4.539985e-01, 9.587573e-01, 1.266428e+00, 1.228079e+00, 1.263103e+00, 4.968916e-01, 4.343198e-01, 8.382555e-01, 8.039874e-01, 8.485101e-01, 2.362531e+00, 1.164014e+00, 1.542005e+00, 1.542081e+00, 4.483960e-01, 2.593432e-01, 4.168553e-01,
8.000000e-01	1.526760e-01, 3.508449e-01, 5.030835e-01, 4.207624e-01, 8.465992e-01, 1.309700e+00, 1.046553e+00, 9.831906e-01, 3.287124e-01, 2.447422e-01, 9.571782e-01, 8.129799e-01, 4.655284e-01, 1.787546e+00, 1.127015e+00, 1.184001e+00, 1.293508e+00, 7.002395e-01, 1.104455e-01, 2.136303e-01,
1.000000e+00	1.356786e-01, 3.989829e-01, 6.292790e-01, 5.402174e-01, 6.943541e-01, 1.633256e+00, 6.880160e-01, 8.591438e-01, 2.205694e-01, 1.307099e-01, 9.895752e-01, 7.179298e-01, 5.009285e-01, 1.349439e+00, 9.611030e-01, 9.475368e-01, 1.534192e+00, 7.614748e-01, 7.642433e-02, 1.545170e-01,
1.200000e+00	1.110482e-01, 3.911499e-01, 8.335519e-01, 6.401194e-01, 7.372141e-01, 1.644873e+00, 5.524496e-01, 6.176382e-01, 1.827920e-01, 1.189050e-01, 8.888133e-01, 5.621102e-01, 3.650586e-01, 9.820025e-01, 1.184289e+00, 6.367575e-01, 1.162813e+00, 8.298329e-01, 5.748626e-02, 1.056564e-01,
1.400000e+00	7.177236e-02, 3.638994e-01, 8.051407e-01, 7.011545e-01, 6.692518e-01, 1.613488e+00, 6.753682e-01, 4.304299e-01, 1.078594e-01, 1.099972e-01, 9.994192e-01, 3.028730e-01, 3.407897e-01, 7.596671e-01, 1.253666e+00, 5.045277e-01, 1.395085e+00, 9.226546e-01, 3.434684e-02, 5.878601e-02,
1.600000e+00	6.757428e-02, 3.856477e-01, 9.156593e-01, 7.728695e-01, 7.412298e-01, 1.400737e+00, 5.279158e-01, 4.195093e-01, 9.018885e-02, 9.841952e-02, 1.060154e+00, 2.782680e-01, 3.491030e-01, 5.680262e-01, 1.424896e+00, 3.448445e-01, 1.052257e+00, 1.035477e+00, 1.873670e-02, 3.322358e-02,
1.800000e+00	6.184408e-02, 4.134404e-01, 8.627042e-01, 6.708740e-01, 7.426836e-01, 2.139480e+00, 4.633580e-01, 2.691719e-01, 7.017235e-02, 1.097409e-01, 7.901240e-01, 2.400130e-01, 2.737210e-01, 3.450802e-01, 1.189747e+00, 2.744676e-01, 1.067734e+00, 8.063904e-01, 1.121308e-02, 1.661321e-02,
2.000000e+00	3.589441e-02, 3.931968e-01, 9.790783e-01, 8.933393e-01, 7.818068e-01, 1.976414e+00, 6.787135e-01, 1.737247e-01, 4.397755e-02, 1.249103e-01, 7.819623e-01, 1.610814e-01, 2.532041e-01, 2.680652e-01, 1.169341e+00, 2.768068e-01, 1.025939e+00, 9.126570e-01, 8.273551e-03, 1.043059e-02,
0.000000e+00	2.769377e-01, 1.961659e+00, 2.046370e+00, 5.820637e-01, 2.546021e-02, 2.377768e+00, 3.041338e+00, 2.764916e+00, 1.705380e+00, 1.190513e-01, 2.447835e+00, 4.158110e-01, 5.985696e-01, 2.644789e+00, 2.599064e+00, 2.743760e+00, 3.102310e+00, 2.219287e+00, 8.641636e-01, 2.456506e+00,
2.000000e-01	6.025612e-01, 1.171944e+00, 1.761938e+00, 4.271202e-01, 1.781568e-01, 2.020668e+00, 2.081491e+00, 2.346371e+00, 1.081126e+00, 8.335213e-02, 1.968427e+00, 6.725116e-01, 6.081362e-01, 2.232975e+00, 1.790006e+00, 2.355651e+00, 2.262029e+00, 1.845188e+00, 4.854510e-01, 1.335667e+00,
4.000000e-01	6.941419e-01, 6.695026e-01, 1.386225e+00, 2.951255e-01, 4.189401e-01, 1.955648e+00, 1.718119e+00, 2.265048e+00, 8.711726e-01, 5.950599e-02, 1.307098e+00, 9.178950e-01, 6.368328e-01, 2.239895e+00, 1.649515e+00, 1.390923e+00, 1.465771e+00, 1.426074e+00, 3.471938e-01, 5.732642e-01,
6.000000e-01	6.131720e-01, 6.485184e-01, 1.269656e+00, 2.573499e-01, 5.041608e-01, 1.485901e+00, 8.030977e-01, 1.743935e+00, 7.094855e-01, 3.505831e-02, 1.324137e+00, 8.243360e-01, 6.247274e-01, 2.149046e+00, 1.520815e+00, 1.261778e+00, 9.016645e-01, 1.151179e+00, 1.996642e-01, 4.581028e-01,
8.000000e-01	4.221946e-01, 5.751266e-01, 1.254987e+00, 2.748513e-01, 5.249135e-01, 1.078212e+00, 8.306959e-01, 1.208813e+00, 4.818472e-01, 2.793360e-02, 6.605978e-01, 7.628529e-01, 6.082855e-01, 1.532557e+00, 1.210959e+00, 8.890125e-01, 9.545425e-01, 1.176542e+00, 1.373750e-01, 2.795615e-01,
1.000000e+00	3.480525e-01, 4.904682e-01, 1.172873e+00, 4.173202e-01, 6.075902e-01, 1.300238e+00, 6.927064e-01, 7.776479e-01, 2.657566e-01, 1.719131e-02, 9.037117e-01, 5.580558e-01, 5.165252e-01, 1.496283e+00, 1.444610e+00, 8.941376e-01, 6.868016e-01, 1.174755e+00, 9.959428e-02, 1.673578e-01,
1.200000e+00	3.835177e-01, 3.711791e-01, 1.209344e+00, 5.928786e-01, 6.132449e-01, 1.474193e+00, 7.241390e-01, 7.580634e-01, 2.893166e-01, 1.650137e-02, 5.448840e-01, 5.108590e-01, 3.224713e-01, 1.351140e+00, 1.294138e+00, 6.131679e-01, 5.767220e-01, 1.160851e+00, 7.029878e-02, 1.193953e-01,
1.400000e+00	2.649937e-01, 3.568285e-01, 1.109059e+00, 6.984087e-01, 5.747132e-01, 1.603015e+00, 6.522397e-01, 6.023156e-01, 1.811957e-01, 2.549127e-02, 4.730463e-01, 4.520903e-01, 2.952120e-01, 6.960490e-01, 1.353127e+00, 5.061614e-01, 6.539724e-01, 1.061055e+00, 4.472093e-02, 6.754379e-02,
1.600000e+00	2.563915e-01, 3.613284e-01, 1.385755e+00, 7.304344e-01, 5.556489e-01, 1.759760e+00, 5.209841e-01, 4.172991e-01, 1.409348e-01, 3.662090e-02, 3.628288e-01, 2.877372e-01, 1.839945e-01, 6.326643e-01, 1.140817e+00, 3.646211e-01, 7.175858e-01, 1.061519e+00, 2.663279e-02, 3.910959e-02,
1.800000e+00	2.063815e-01, 3.602229e-01, 1.206622e+00, 6.748554e-01, 6.602592e-01, 1.673759e+00, 4.776065e-01, 3.748457e-01, 8.777719e-02, 6.589906e-02, 3.372827e-01, 2.201711e-01, 1.319773e-01, 5.317848e-01, 1.432183e+00, 2.775812e-01, 6.664531e-01, 1.083334e+00, 1.914905e-02, 2.649070e-02,
2.000000e+00	1.315278e-01, 4.765529e-01, 1.088037e+00, 7.953401e-01, 6.976545e-01, 1.686747e+00, 5.037890e-01, 2.484035e-01, 6.080097e-02, 8.580767e-02, 2.446189e-01, 1.769490e-01, 9.105691e-02, 3.557856e-01, 1.265912e+00, 1.906029e-01, 6.990084e-01, 1.040827e+00, 1.095169e-02, 1.474130e-02,
0.000000e+00	3.205327e+00, 1.299133e+00, 2.512535e+00, 3.804908e-01, 2.460354e+00, 8.237167e-01, 2.274237e+00, 1.952860e+00, 3.395671e+00, 1.444612e+00, 2.392820e+00, 2.201767e-01, 2.437486e+00, 2.437434e+00, 2.589201e+00, 2.315146e+00, 1.960016e-01, 1.493293e+00, 6.975281e-01, 2.275340e+00,
2.000000e-01	2.631157e+00, 6.706808e-01, 1.876701e+00, 2.440481e-01, 1.797906e+00, 4.633605e-01, 1.787434e+00, 1.878875e+00, 2.404101e+00, 8.614819e-01, 1.857517e+00, 5.164426e-01, 2.007485e+00, 1.960324e+00, 1.747764e+00, 1.583612e+00, 2.907003e-01, 1.015177e+00, 8.196584e-01, 1.787937e+00,
4.000000e-01	2.556736e+00, 4.066434e-01, 1.672505e+00, 1.665915e-01, 1.032253e+00, 5.020983e-01, 1.474769e+00, 1.924546e+00, 2.082493e+00, 5.263735e-01, 1.543231e+00, 7.645049e-01, 1.719769e+00, 1.771542e+00, 1.545381e+00, 1.526201e+00, 5.133295e-01, 7.286169e-01, 6.470849e-01, 1.014958e+00,
6.000000e-01	2.472793e+00, 2.354672e-01, 1.541787e+00, 1.736865e-01, 1.074992e+00, 4.599273e-01, 1.038809e+00, 1.784936e+00, 1.364072e+00, 4.408220e-01, 1.173564e+00, 8.535225e-01, 1.416791e+00, 1.859544e+00, 1.453760e+00, 1.644380e+00, 7.294482e-01, 6.121078e-01, 6.736592e-01, 1.177156e+00,
8.000000e-01	2.626990e+00, 2.002018e-01, 1.601268e+00, 3.145064e-01, 7.682444e-01, 3.015384e-01, 7.202399e-01, 1.447675e+00, 1.081373e+00, 2.407610e-01, 7.238087e-01, 7.504413e-01, 1.226711e+00, 1.949188e+00, 1.306354e+00, 1.293659e+00, 8.213927e-01, 6.505456e-01, 6.182610e-01, 7.620157e-01,
1.000000e+00	1.849783e+00, 2.834865e-01, 1.483397e+00, 4.884082e-01, 8.311585e-01, 2.538102e-01, 7.545805e-01, 1.064434e+00, 6.846035e-01, 1.511163e-01, 5.503222e-01, 6.081057e-01, 8.623292e-01, 1.936624e+00, 1.309124e+00, 1.446562e+00, 8.802113e-01, 6.259683e-01, 5.886732e-01, 8.264989e-01,
1.200000e+00	1.568311e+00, 2.928159e-01, 1.239613e+00, 5.202296e-01, 7.320831e-01, 2.536598e-01, 6.251795e-01, 1.059574e+00, 4.385280e-01, 1.139514e-01, 5.556202e-01, 4.575895e-01, 4.633647e-01, 1.655324e+00, 1.233732e+00, 1.114242e+00, 1.067099e+00, 7.677505e-01, 7.712227e-01, 8.141698e-01,
1.400000e+00	1.389645e+00, 3.109543e-01, 1.009316e+00, 7.548988e-01, 6.385982e-01, 3.001131e-01, 5.994432e-01, 8.476045e-01, 3.257326e-01, 8.565810e-02, 4.906205e-01, 3.069209e-01, 3.239581e-01, 1.187951e+00, 1.324644e+00, 1.152455e+00, 1.260335e+00, 7.366242e-01, 6.671777e-01, 8.162848e-01,
1.600000e+00	8.654793e-01, 2.109839e-01, 9.862865e-01, 6.967401e-01, 7.345281e-01, 5.719969e-01, 5.209841e-01, 5.991467e-01, 2.626189e-01, 8.518584e-02, 3.891015e-01, 2.552702e-01, 2.830321e-01, 1.024437e+00, 1.107532e+00, 8.523542e-01, 1.068830e+00, 7.384753e-01, 7.697933e-01, 8.044703e-01,
1.800000e+00	8.787567e-01, 2.881465e-01, 1.316232e+00, 8.734015e-01, 7.852964e-01, 8.431646e-01, 6.148163e-01, 7.044169e-01, 1.946282e-01, 8.024016e-02, 4.452560e-01, 2.353887e-01, 1.902356e-01, 7.570400e-01, 1.385170e+00, 7.603468e-01, 1.260090e+00, 8.610011e-01, 7.018305e-01, 7.235403e-01,
2.000000e+00	5.915805e-01, 3.266659e-01, 1.077384e+00, 8.004022e-01, 5.847330e-01, 1.137944e+00, 5.696721e-01, 5.864263e-01, 1.428560e-01, 1.087962e-01, 3.830718e-01, 1.978380e-01, 1.027287e-01, 5.594029e-01, 1.137700e+00, 5.312290e-01, 1.026532e+00, 7.477063e-01, 5.324587e-01, 5.762800e-01,
0.000000e+00	1.074086e+00, 6.222593e-01, 3.096504e-03, 1.608501e+00, 2.183893e+00, 2.402627e+00, 1.247061e-02, 2.415412e+00, 1.808866e+00, 2.197882e+00, 2.731659e+00, 2.512453e+00, 5.407227e-01, 2.594004e+00, 2.215478e-02, 2.337829e+00, 2.701291e+00, 2.810157e+00, 5.790596e-01, 5.669984e-01,
2.000000e-01	1.174880e+00, 5.157915e-01, 7.775331e-02, 1.627464e+00, 1.127644e+00, 1.436602e+00, 1.118252e-02, 1.370578e+00, 1.620675e+00, 1.576776e+00, 2.430238e+00, 2.034002e+00, 7.802305e-01, 2.557277e+00, 4.871024e-01, 1.871771e+00, 2.237757e+00, 2.269819e+00, 3.589543e-01, 3.721301e-01,
4.000000e-01	1.075742e+00, 4.418110e-01, 3.379429e-01, 1.353880e+00, 9.321565e-01, 1.229345e+00, 1.165202e-02, 1.060099e+00, 1.600663e+00, 1.345968e+00, 1.958494e+00, 1.206849e+00, 7.771494e-01, 2.545867e+00, 7.149811e-01, 1.622612e+00, 1.330213e+00, 1.834318e+00, 2.346902e-01, 2.457006e-01,
6.000000e-01	1.694139e+00, 4.605848e-01, 4.433968e-01, 1.394394e+00, 9.004016e-01, 9.361952e-01, 1.067905e-01, 9.184268e-01, 1.112594e+00, 1.168904e+00, 1.784758e+00, 6.827516e-01, 6.811815e-01, 1.815744e+00, 9.028414e-01, 1.582856e+00, 1.119768e+00, 1.767033e+00, 2.407397e-01, 2.352623e-01,
8.000000e-01	1.504758e+00, 4.433591e-01, 5.606748e-01, 1.068760e+00, 8.359019e-01, 8.793823e-01, 2.316228e-01, 7.551694e-01, 9.100368e-01, 9.887304e-01, 1.980070e+00, 5.948635e-01, 9.030810e-01, 1.204874e+00, 1.013363e+00, 1.528817e+00, 7.465035e-01, 1.411685e+00, 3.504576e-01, 3.745026e-01,
1.000000e+00	1.133165e+00, 3.477795e-01, 8.197779e-01, 9.431436e-01, 9.294725e-01, 8.734824e-01, 3.625387e-01, 5.462370e-01, 7.168372e-01, 8.000135e-01, 1.380039e+00, 3.207806e-01, 7.023684e-01, 9.307903e-01, 9.597512e-01, 1.598255e+00, 6.316495e-01, 1.244586e+00, 3.998693e-01, 4.476167e-01,
1.200000e+00	1.078728e+00, 4.079045e-01, 7.834171e-01, 9.039157e-01, 6.728537e-01, 1.149622e+00, 3.238827e-01, 4.370910e-01, 4.708472e-01, 6.256494e-01, 1.041737e+00, 2.098904e-01, 5.442148e-01, 7.795532e-01, 1.205903e+00, 1.073710e+00, 4.617554e-01, 1.084112e+00, 3.902441e-01, 3.703895e-01,
1.400000e+00	7.763443e-01, 4.426080e-01, 8.510004e-01, 9.750742e-01, 7.080280e-01, 1.332564e+00, 4.705020e-01, 3.340501e-01, 3.957888e-01, 6.066002e-01, 8.502156e-01, 1.902109e-01, 5.693639e-01, 4.775094e-01, 8.898170e-01, 9.191746e-01, 5.349283e-01, 1.067809e+00, 2.952351e-01, 2.696070e-01,
1.600000e+00	7.148661e-01, 3.870775e-01, 8.580550e-01, 1.070338e+00, 6.628526e-01, 1.414799e+00, 5.013570e-01, 2.580784e-01, 1.967435e-01, 4.954341e-01, 5.994625e-01, 1.644013e-01, 4.796008e-01, 3.854789e-01, 1.253376e+00, 7.518615e-01, 5.556155e-01, 1.225287e+00, 1.633982e-01, 1.995142e-01,
1.800000e+00	5.395482e-01, 4.191131e-01, 1.131490e+00, 9.573802e-01, 6.976781e-01, 1.455885e+00, 4.991435e-01, 1.896703e-01, 1.545772e-01, 4.531271e-01, 4.145284e-01, 1.207688e-01, 2.859007e-01, 3.021012e-01, 1.211258e+00, 5.247649e-01, 4.802392e-01, 1.143816e+00, 1.093545e-01, 1.163343e-01,
2.000000e+00	3.480925e-01, 4.468497e-01, 1.112410e+00, 8.616797e-01, 7.896275e-01, 1.488932e+00, 5.134123e-01, 1.480369e-01, 1.385455e-01, 3.118612e-01, 3.959380e-01, 8.917740e-02, 2.081746e-01, 1.729740e-01, 1.412346e+00, 3.537238e-01, 4.922173e-01, 9.573114e-01, 6.215990e-02, 5.858556e-02,
0.000000e+00	7.386151e-02, 1.984253e+00, 3.114832e-01, 1.174016e+00, 2.034452e+00, 1.264203e+00, 2.195070e+00, 3.530392e-01, 6.972515e-01, 1.089808e+00, 4.905445e-01, 2.944096e-01, 1.138841e+00, 2.760680e-01, 3.587601e-01, 2.033300e+00, 1.750575e-01, 2.591611e+00, 1.403202e+00, 1.025783e+00,
2.000000e-01	6.578068e-02, 1.231952e+00, 2.594876e-01, 8.258885e-01, 1.562952e+00, 1.230686e+00, 1.554166e+00, 3.735626e-01, 4.402972e-01, 8.878016e-01, 4.773991e-01, 5.273268e-01, 8.070851e-01, 1.875490e-01, 4.049415e-01, 1.783611e+00, 1.681120e-01, 2.065943e+00, 8.383633e-01, 6.350562e-01,
4.000000e-01	5.922616e-02, 9.390118e-01, 4.345644e-01, 6.850212e-01, 1.136827e+00, 1.432013e+00, 1.044225e+00, 3.108096e-01, 3.808430e-01, 7.420237e-01, 3.103083e-01, 5.994805e-01, 5.345183e-01, 1.342372e-01, 7.922325e-01, 1.469383e+00, 1.262937e-01, 1.809908e+00, 5.844999e-01, 4.342079e-01,
6.000000e-01	4.656434e-02, 4.833127e-01, 6.093707e-01, 5.731751e-01, 1.030396e+00, 1.634484e+00, 8.945451e-01, 2.950146e-01, 2.508292e-01, 4.487946e-01, 3.591809e-01, 7.436111e-01, 4.495639e-01, 1.141588e-01, 1.023965e+00, 9.681386e-01, 8.180856e-02, 1.656231e+00, 3.097915e-01, 2.504579e-01,
8.000000e-01	3.786538e-02, 6.194361e-01, 6.774102e-01, 5.971694e-01, 8.770194e-01, 1.618809e+00, 7.794266e-01, 2.000204e-01, 1.774042e-01, 2.735234e-01, 2.368591e-01, 7.461269e-01, 2.857838e-01, 9.153832e-02, 8.291939e-01, 8.227866e-01, 9.932524e-02, 1.465762e+00, 2.088830e-01, 1.383477e-01,
1.000000e+00	3.429088e-02, 4.322059e-01, 7.318548e-01, 7.197361e-01, 7.946261e-01, 1.818224e+00, 8.102327e-01, 1.585312e-01, 1.244676e-01, 2.375175e-01, 1.738952e-01, 6.241172e-01, 1.757620e-01, 5.313601e-02, 1.071809e+00, 5.752156e-01, 1.262038e-01, 1.190886e+00, 1.073178e-01, 7.544873e-02,
1.200000e+00	2.922795e-02, 4.514819e-01, 9.019279e-01, 7.691472e-01, 7.670170e-01, 2.032498e+00, 6.444839e-01, 1.282674e-01, 9.358410e-02, 1.397900e-01, 1.496608e-01, 3.495499e-01, 1.136720e-01, 4.171218e-02, 1.318861e+00, 5.874136e-01, 1.814024e-01, 1.344489e+00, 6.552841e-02, 5.127322e-02,
1.400000e+00	2.266988e-02, 4.253094e-01, 9.934253e-01, 6.576111e-01, 6.011131e-01, 1.935613e+00, 5.908487e-01, 9.404971e-02, 6.909500e-02, 1.191640e-01, 1.301227e-01, 2.903039e-01, 7.542793e-02, 3.201472e-02, 1.197520e+00, 4.393054e-01, 2.324940e-01, 1.218226e+00, 3.349804e-02, 2.586522e-02,
1.600000e+00	1.944664e-02, 4.003335e-01, 7.819396e-01, 7.269215e-01, 6.059759e-01, 2.016301e+00, 5.981504e-01, 8.513290e-02, 4.226914e-02, 1.162371e-01, 8.448271e-02, 2.668645e-01, 6.445362e-02, 2.485730e-02, 1.323722e+00, 3.260405e-01, 2.978665e-01, 1.243761e+00, 2.016429e-02, 1.901406e-02,
1.800000e+00	1.325019e-02, 3.578522e-01, 8.846478e-01, 9.703639e-01, 7.956254e-01, 1.946657e+00, 4.893176e-01, 5.145723e-02, 3.649001e-02, 1.271591e-01, 7.367191e-02, 2.011885e-01, 4.498512e-02, 1.707824e-02, 1.161401e+00, 2.427845e-01, 3.349052e-01, 9.107594e-01, 1.296492e-02, 1.082741e-02,
2.000000e+00	1.265819e-02, 4.462576e-01, 1.134880e+00, 9.588677e-01, 6.553270e-01, 1.882703e+00, 5.463908e-01, 5.486176e-02, 2.584919e-02, 1.628069e-01, 5.169422e-02, 1.581599e-01, 3.039060e-02, 1.232352e-02, 1.285345e+00, 1.977581e-01, 4.399538e-01, 7.600255e-01, 8.632473e-03, 6.333040e-03,
0.000000e+00	2.256167e+00, 5.664627e-01, 2.817584e+00, 9.155008e-01, 1.305840e+00, 1.736440e+00, 7.207520e-01, 1.035929e+00, 2.845645e-02, 2.351545e+00, 2.032030e+00, 1.895088e+00, 4.399127e-01, 1.154563e+00, 9.683870e-01, 1.749011e+00, 1.901287e+00, 6.076565e-01, 2.133330e+00, 2.466326e+00,
2.000000e-01	1.370117e+00, 2.952682e-01, 2.162653e+00, 8.634711e-01, 9.744459e-01, 1.522611e+00, 4.214971e-01, 9.302943e-01, 5.725510e-01, 1.291657e+00, 2.115658e+00, 1.148362e+00, 5.743196e-01, 7.509873e-01, 5.333959e-01, 1.503321e+00, 1.674218e+00, 4.590506e-01, 1.465099e+00, 1.721178e+00,
4.000000e-01	1.252578e+00, 2.158230e-01, 1.779491e+00, 1.023717e+00, 8.086012e-01, 1.532967e+00, 4.072238e-01, 1.076187e+00, 7.624348e-01, 1.186713e+00, 1.402220e+00, 8.354832e-01, 5.515779e-01, 1.008391e+00, 8.063795e-01, 1.116462e+00, 1.746067e+00, 4.173872e-01, 8.564172e-01, 9.201049e-01,
6.000000e-01	1.040311e+00, 2.537687e-01, 1.690156e+00, 8.949136e-01, 7.396479e-01, 1.379927e+00, 4.299498e-01, 8.941584e-01, 6.193120e-01, 8.071271e-01, 1.130073e+00, 4.850115e-01, 5.556386e-01, 8.968567e-01, 1.019637e+00, 9.644778e-01, 1.463578e+00, 5.393359e-01, 4.325760e-01, 5.937093e-01,
8.000000e-01	7.550678e-01, 3.067510e-01, 1.038252e+00, 9.341343e-01, 6.855151e-01, 1.479683e+00, 5.100739e-01, 6.641591e-01, 3.393102e-01, 6.324244e-01, 1.105030e+00, 4.423517e-01, 6.948369e-01, 6.666468e-01, 9.110879e-01, 7.030799e-01, 1.669407e+00, 7.417199e-01, 2.593331e-01, 3.370349e-01,
1.000000e+00	8.439086e-01, 3.446746e-01, 1.223651e+00, 8.815306e-01, 5.855822e-01, 1.643403e+00, 4.597064e-01, 4.879707e-01, 3.283298e-01, 5.397245e-01, 1.139720e+00, 2.586340e-01, 6.080825e-01, 4.749637e-01, 9.455705e-01, 5.504093e-01, 1.285921e+00, 7.334132e-01, 1.604258e-01, 1.972977e-01,
1.200000e+00	4.833347e-01, 4.053116e-01, 1.118414e+00, 9.199349e-01, 7.252571e-01, 1.733871e+00, 4.601850e-01, 3.389410e-01, 2.076791e-01, 5.094523e-01, 9.918854e-01, 2.304613e-01, 5.107738e-01, 3.297176e-01, 1.134905e+00, 4.371155e-01, 1.314242e+00, 8.661764e-01, 9.211892e-02, 1.147677e-01,
1.400000e+00	3.680368e-01, 4.377428e-01, 1.239931e+00, 1.037761e+00, 7.317610e-01, 2.076917e+00, 5.507129e-01, 2.289057e-01, 1.641249e-01, 3.239417e-01, 8.936711e-01, 1.336409e-01, 4.854334e-01, 2.309919e-01, 1.123114e+00, 3.188615e-01, 1.014852e+00, 8.524011e-01, 5.779080e-02, 6.659296e-02,
1.600000e+00	3.843743e-01, 3.264724e-01, 1.168165e+00, 8.871574e-01, 7.217353e-01, 1.919570e+00, 5.269490e-01, 2.171106e-01, 9.785429e-02, 3.732002e-01, 7.646071e-01, 1.341868e-01, 3.253782e-01, 1.823755e-01, 1.637020e+00, 2.582628e-01, 9.561583e-01, 9.806599e-01, 3.182246e-02, 3.956825e-02,
1.800000e+00	2.904193e-01, 4.211661e-01, 1.099529e+00, 1.027621e+00, 6.742419e-01, 2.179269e+00, 5.476700e-01, 1.697384e-01, 7.551236e-02, 2.448141e-01, 6.783652e-01, 1.057847e-01, 2.399211e-01, 1.270248e-01, 1.353924e+00, 1.815937e-01, 1.131646e+00, 1.032766e+00, 2.091589e-02, 2.309739e-02,
2.000000e+00	2.124799e-01, 3.420683e-01, 1.201744e+00, 7.755537e-01, 6.980021e-01, 2.068245e+00, 4.967565e-01, 1.298357e-01, 6.161812e-02, 2.383343e-01, 5.536602e-01, 1.129387e-01, 1.745540e-01, 1.050502e-01, 1.157111e+00, 1.306839e-01, 9.471910e-01, 9.494287e-01, 1.064269e-02, 1.322003e-02,
0.000000e+00	1.107133e+00, 1.431674e+00, 2.935972e+00, 1.858904e+00, 1.047440e+00, 1.615296e+00, 1.960077e+00, 2.408512e+00, 1.102991e+00, 1.384413e+00, 2.124887e+00, 4.787383e-01, 2.968977e+00, 1.724474e+00, 1.123978e+00, 5.925043e-01, 1.857965e+00, 6.844984e-01, 2.205163e+00, 4.248293e-01,
2.000000e-01	1.294788e+00, 1.173565e+00, 2.266962e+00, 1.374584e+00, 4.780690e-01, 1.132823e+00, 1.264379e+00, 1.948416e+00, 6.495122e-01, 1.428301e+00, 1.741628e+00, 8.466501e-01, 1.832368e+00, 1.451252e+00, 6.354005e-01, 4.478253e-01, 1.627371e+00, 7.246595e-01, 1.215616e+00, 2.682419e-01,
4.000000e-01	9.965478e-01, 8.149221e-01, 1.853021e+00, 7.479199e-01, 4.516219e-01, 9.783510e-01, 1.036677e+00, 1.138581e+00, 5.287670e-01, 9.255224e-01, 1.244661e+00, 7.280177e-01, 2.067058e+00, 1.829640e+00, 6.583930e-01, 3.118969e-01, 1.383791e+00, 8.607595e-01, 7.608260e-01, 2.470990e-01,
6.000000e-01	7.400270e-01, 6.153248e-01, 1.680903e+00, 8.610418e-01, 4.668563e-01, 1.002538e+00, 9.018189e-01, 1.010531e+00, 3.928411e-01, 5.882759e-01, 1.134527e+00, 6.247022e-01, 1.475480e+00, 1.774754e+00, 9.191887e-01, 2.392189e-01, 1.230737e+00, 8.367891e-01, 6.584132e-01, 2.677153e-01,
8.000000e-01	5.875221e-01, 5.040505e-01, 1.628475e+00, 6.927664e-01, 6.432231e-01, 1.137635e+00, 8.323716e-01, 8.120050e-01, 2.428696e-01, 5.257061e-01, 7.777233e-01, 5.418502e-01, 9.687077e-01, 1.368492e+00, 1.118868e+00, 2.064099e-01, 1.061417e+00, 8.970364e-01, 4.866847e-01, 3.139534e-01,
1.000000e+00	5.151789e-01, 5.184733e-01, 1.396330e+00, 7.326135e-01, 6.217215e-01, 1.225271e+00, 7.641306e-01, 7.187485e-01, 1.865622e-01, 3.335021e-01, 6.083046e-01, 3.596984e-01, 6.693850e-01, 1.070758e+00, 1.096277e+00, 1.359819e-01, 1.117225e+00, 1.087406e+00, 3.834849e-01, 2.102425e-01,
1.200000e+00	4.416323e-01, 4.606764e-01, 1.344502e+00, 7.275822e-01, 6.568002e-01, 1.277411e+00, 6.793929e-01, 5.359675e-01, 1.439763e-01, 2.557198e-01, 4.569011e-01, 3.312318e-01, 5.068924e-01, 7.524500e-01, 1.259618e+00, 1.244323e-01, 1.005186e+00, 9.467726e-01, 1.911093e-01, 1.449631e-01,
1.400000e+00	3.228088e-01, 4.329465e-01, 1.220275e+00, 7.819679e-01, 5.362465e-01, 1.606219e+00, 5.834947e-01, 3.260559e-01, 8.239165e-02, 2.741273e-01, 4.910072e-01, 2.600903e-01, 3.097284e-01, 4.051829e-01, 1.101397e+00, 1.006036e-01, 1.095183e+00, 1.100298e+00, 1.293329e-01, 9.487886e-02,
1.600000e+00	2.434795e-01, 4.803243e-01, 1.134473e+00, 8.273018e-01, 7.823187e-01, 1.777545e+00, 6.121965e-01, 3.130519e-01, 7.385139e-02, 2.088530e-01, 3.007881e-01, 2.328414e-01, 2.204464e-01, 3.782242e-01, 1.038497e+00, 5.931461e-02, 8.186363e-01, 1.084058e+00, 8.821010e-02, 5.295680e-02,
1.800000e+00	1.989375e-01, 3.478226e-01, 1.407453e+00, 9.393296e-01, 7.244642e-01, 1.537018e+00, 5.443169e-01, 2.200717e-01, 4.491813e-02, 1.924845e-01, 2.196047e-01, 1.532803e-01, 1.532781e-01, 2.733612e-01, 1.474458e+00, 4.692725e-02, 6.778268e-01, 1.079064e+00, 5.081940e-02, 3.388088e-02,
2.000000e+00	1.604109e-01, 4.387193e-01, 1.287203e+00, 7.541290e-01, 5.194411e-01, 1.819937e+00, 5.875679e-01, 1.864964e-01, 3.263647e-02, 1.960511e-01, 1.740595e-01, 1.452066e-01, 1.164334e-01, 2.062933e-01, 1.265904e+00, 4.597434e-02, 8.416905e-01, 9.046484e-01, 2.908320e-02, 1.688367e-02,
0.000000e+00	1.001104e+00, 2.735571e+00, 1.154450e+00, 1.168553e-01, 8.730349e-01, 2.867297e+00, 1.984078e+00, 1.558173e+00, 4.062981e-01, 1.275111e+00, 1.367297e+00, 1.535832e+00, 1.297017e+00, 1.675521e+00, 2.138331e+00, 1.669582e+00, 5.343164e-01, 8.574850e-01, 8.805409e-01, 1.616328e+00,
2.000000e-01	8.523603e-01, 1.387545e+00, 9.828247e-01, 1.328347e-01, 6.268188e-01, 2.426087e+00, 8.719301e-01, 2.038894e+00, 8.000120e-01, 7.317812e-01, 1.060954e+00, 1.369840e+00, 1.009594e+00, 1.931554e+00, 2.046936e+00, 1.161225e+00, 7.911448e-01, 7.549224e-01, 4.677953e-01, 9.687408e-01,
4.000000e-01	6.670119e-01, 7.831830e-01, 9.984369e-01, 2.580393e-01, 5.167094e-01, 1.873399e+00, 8.340851e-01, 1.754435e+00, 5.763066e-01, 5.344309e-01, 8.197781e-01, 8.432924e-01, 8.744600e-01, 1.466526e+00, 1.793098e+00, 8.897114e-01, 8.249072e-01, 7.044005e-01, 3.152090e-01, 5.553216e-01,
6.000000e-01	5.757365e-01, 7.364835e-01, 1.123454e+00, 4.592205e-01, 5.621370e-01, 1.652698e+00, 6.774107e-01, 1.258987e+00, 4.319867e-01, 2.990899e-01, 6.104711e-01, 8.409976e-01, 7.339424e-01, 1.780288e+00, 1.643425e+00, 7.094622e-01, 9.583126e-01, 7.686916e-01, 2.154662e-01, 3.107463e-01,
8.000000e-01	4.518908e-01, 6.230880e-01, 1.261880e+00, 6.744394e-01, 5.555264e-01, 1.952477e+00, 5.648589e-01, 9.756354e-01, 3.693651e-01, 1.840877e-01, 7.254337e-01, 5.255980e-01, 4.583610e-01, 1.577294e+00, 1.658441e+00, 5.966888e-01, 8.828360e-01, 9.215055e-01, 1.225739e-01, 2.287088e-01,
1.000000e+00	3.714417e-01, 4.337202e-01, 1.022736e+00, 6.576811e-01, 7.217178e-01, 1.804018e+00, 4.846676e-01, 8.086832e-01, 2.377008e-01, 1.674033e-01, 5.511743e-01, 3.955896e-01, 2.671456e-01, 1.187580e+00, 1.478737e+00, 4.228614e-01, 8.566267e-01, 1.078721e+00, 6.881698e-02, 1.095872e-01,
1.200000e+00	3.326016e-01, 5.594324e-01, 9.347544e-01, 7.020443e-01, 6.548341e-01, 1.635132e+00, 5.690904e-01, 5.629557e-01, 1.749515e-01, 1.302830e-01, 4.375599e-01, 2.972568e-01, 1.793479e-01, 8.615464e-01, 1.314566e+00, 2.769563e-01, 9.049414e-01, 9.075471e-01, 3.189582e-02, 6.625708e-02,
1.400000e+00	2.407378e-01, 4.191409e-01, 9.770946e-01, 9.581153e-01, 5.740239e-01, 2.413049e+00, 5.768234e-01, 4.632357e-01, 1.120150e-01, 1.206842e-01, 4.108861e-01, 2.429995e-01, 1.314955e-01, 6.478929e-01, 1.344210e+00, 2.253798e-01, 8.715063e-01, 1.055417e+00, 2.934555e-02, 4.238185e-02,
1.600000e+00	1.586909e-01, 3.849882e-01, 1.222491e+00, 8.986636e-01, 6.420101e-01, 1.879225e+00, 6.114242e-01, 4.114517e-01, 7.719590e-02, 1.272321e-01, 3.731685e-01, 1.795290e-01, 1.108091e-01, 4.904965e-01, 1.406116e+00, 1.582718e-01, 7.259291e-01, 1.159021e+00, 1.473818e-02, 2.132502e-02,
1.800000e+00	1.507443e-01, 4.856077e-01, 9.758784e-01, 7.153592e-01, 6.657759e-01, 1.981389e+00, 5.010828e-01, 2.235589e-01, 6.329492e-02, 1.351968e-01, 2.421959e-01, 1.344940e-01, 6.312271e-02, 3.106485e-01, 1.157737e+00, 1.534068e-01, 8.224549e-01, 1.085248e+00, 9.035094e-03, 1.579460e-02,
2.000000e+00	1.301473e-01, 4.046789e-01, 1.101264e+00, 6.618433e-01, 7.345922e-01, 1.964685e+00, 5.501177e-01, 2.021705e-01, 4.745047e-02, 1.792861e-01, 2.257403e-01, 1.428828e-01, 5.546770e-02, 2.383683e-01, 1.176495e+00, 1.015208e-01, 8.029547e-01, 1.121557e+00, 4.384474e-03, 8.461357e-03,
0.000000e+00	1.355150e+00, 6.068888e-01, 1.619539e+00, 2.609930e+00, 9.928625e-01, 2.084536e+00, 2.532257e+00, 1.169112e-01, 2.415694e+00, 1.766790e+00, 4.393098e-01, 1.732785e+00, 2.500538e+00, 2.020558e+00, 9.133303e-01, 3.240121e+00, 2.163817e+00, 4.222487e-01, 3.294667e+00, 2.366576e-01,
2.000000e-01	1.447562e+00, 4.829501e-01, 1.315164e+00, 1.586705e+00, 5.761913e-01, 1.321619e+00, 1.502011e+00, 9.794952e-02, 2.043957e+00, 1.333081e+00, 4.882754e-01, 1.697873e+00, 1.469021e+00, 1.686297e+00, 5.564495e-01, 2.143802e+00, 1.505716e+00, 6.463925e-01, 1.824076e+00, 1.280623e-01,
4.000000e-01	1.566808e+00, 4.511877e-01, 1.300865e+00, 1.103622e+00, 5.439215e-01, 1.312047e+00, 1.254404e+00, 7.608480e-02, 1.632058e+00, 1.243479e+00, 7.833926e-01, 1.266439e+00, 9.753866e-01, 9.025193e-01, 4.487138e-01, 1.940270e+00, 1.762000e+00, 7.614546e-01, 7.433670e-01, 8.075516e-02,
6.000000e-01	2.003874e+00, 5.137474e-01, 1.039046e+00, 8.598506e-01, 6.659301e-01, 9.344488e-01, 8.162657e-01, 6.127008e-02, 1.140985e+00, 8.164825e-01, 6.067758e-01, 1.297559e+00, 8.598886e-01, 7.597434e-01, 6.683945e-01, 2.001671e+00, 1.413024e+00, 8.544357e-01, 6.452976e-01, 9.151255e-02,
8.000000e-01	1.807120e+00, 4.708593e-01, 1.291650e+00, 8.002610e-01, 7.426087e-01, 8.190842e-01, 5.939863e-01, 4.899190e-02, 1.062443e+00, 5.984619e-01, 7.154584e-01, 1.027824e+00, 5.669671e-01, 3.753289e-01, 6.791317e-01, 1.657403e+00, 1.356761e+00, 9.444871e-01, 5.178659e-01, 2.397822e-01,
1.000000e+00	1.429653e+00, 3.945696e-01, 1.186040e+00, 9.645681e-01, 6.784692e-01, 1.143536e+00, 4.353925e-01, 3.780228e-02, 7.510943e-01, 4.503844e-01, 6.850608e-01, 6.360501e-01, 3.797250e-01, 4.027895e-01, 1.026541e+00, 1.453700e+00, 1.077908e+00, 9.321334e-01, 5.268012e-01, 3.093683e-01,
1.200000e+00	1.174056e+00, 4.020280e-01, 1.114140e+00, 8.971057e-01, 6.955142e-01, 1.370044e+00, 6.270830e-01, 3.207700e-02, 5.768756e-01, 3.093061e-01, 5.740986e-01, 4.366202e-01, 2.596411e-01, 2.941452e-01, 1.174190e+00, 1.160345e+00, 1.134213e+00, 1.013894e+00, 3.903390e-01, 2.588502e-01,
1.400000e+00	9.426414e-01, 4.377313e-01, 1.052712e+00, 9.922816e-01, 6.605255e-01, 1.320141e+00, 5.682262e-01, 2.252568e-02, 3.982260e-01, 3.045654e-01, 4.487633e-01, 2.924825e-01, 2.038966e-01, 1.902299e-01, 1.039395e+00, 1.136058e+00, 1.030128e+00, 1.030528e+00, 2.632697e-01, 1.614420e-01,
1.600000e+00	6.716332e-01, 3.724857e-01, 1.183920e+00, 9.367445e-01, 5.700400e-01, 1.439214e+00, 6.043309e-01, 1.973223e-02, 2.559459e-01, 2.789920e-01, 4.543222e-01, 2.216526e-01, 1.523476e-01, 1.494883e-01, 9.622823e-01, 7.108210e-01, 9.324809e-01, 9.002330e-01, 1.453406e-01, 1.063410e-01,
1.800000e+00	7.830810e-01, 3.845171e-01, 1.197781e+00, 9.941180e-01, 6.478198e-01, 1.700795e+00, 6.062773e-01, 1.787198e-02, 2.086259e-01, 2.690178e-01, 3.726672e-01, 1.884850e-01, 9.553973e-02, 1.032887e-01, 1.191672e+00, 5.307335e-01, 8.430074e-01, 1.088264e+00, 7.107314e-02, 6.397943e-02,
2.000000e+00	5.998920e-01, 3.372877e-01, 1.204117e+00, 9.658387e-01, 6.004703e-01, 1.917014e+00, 6.016172e-01, 1.304978e-02, 1.276532e-01, 2.312247e-01, 2.544474e-01, 1.521534e-01, 7.492349e-02, 7.076799e-02, 1.240880e+00, 5.124778e-01, 8.610232e-01, 9.046894e-01, 4.753711e-02, 3.660474e-02,
0.000000e+00	1.797986e+00, 1.112479e-01, 7.111823e-02, 8.222197e-02, 3.210094e-01, 1.495115e+00, 1.244334e+00, 8.465273e-01, 1.253080e+00, 3.388322e-02, 2.953380e+00, 9.652778e-01, 2.087029e-01, 2.944566e+00, 2.110079e+00, 2.196117e+00, 2.428538e+00, 3.299662e+00, 6.817417e-01, 1.308534e+00,
2.000000e-01	1.502303e+00, 1.808185e-01, 2.725887e-01, 2.542613e-01, 4.147679e-01, 1.300736e+00, 8.175155e-01, 8.604489e-01, 9.321562e-01, 2.583690e-02, 2.313865e+00, 8.052830e-01, 4.108223e-01, 2.083631e+00, 2.030269e+00, 1.545108e+00, 2.083559e+00, 1.981329e+00, 4.179373e-01, 6.677568e-01,
4.000000e-01	1.604671e+00, 3.043538e-01, 4.264071e-01, 4.456772e-01, 4.910825e-01, 1.101302e+00, 9.227848e-01, 5.673891e-01, 7.818717e-01, 1.722861e-02, 1.509205e+00, 8.044040e-01, 5.755840e-01, 1.647076e+00, 1.513988e+00, 1.595936e+00, 1.403552e+00, 1.806132e+00, 3.649004e-01, 4.915636e-01,
6.000000e-01	1.410765e+00, 3.210587e-01, 6.286860e-01, 4.622760e-01, 4.527857e-01, 8.459134e-01, 6.945742e-01, 4.298764e-01, 5.387113e-01, 1.635789e-02, 1.744995e+00, 5.840117e-01, 5.284614e-01, 1.057580e+00, 1.686417e+00, 1.413642e+00, 9.673186e-01, 1.856102e+00, 3.840686e-01, 4.909594e-01,
8.000000e-01	1.169490e+00, 4.013389e-01, 6.591836e-01, 7.769236e-01, 6.030431e-01, 1.045995e+00, 6.499347e-01, 3.824220e-01, 4.214569e-01, 2.297617e-02, 1.559000e+00, 3.551825e-01, 6.633730e-01, 9.244352e-01, 1.094646e+00, 9.234146e-01, 7.647429e-01, 1.405076e+00, 4.418864e-01, 4.703538e-01,
1.000000e+00	8.168311e-01, 3.571076e-01, 8.627233e-01, 6.452672e-01, 5.613881e-01, 1.456007e+00, 5.982704e-01, 2.694608e-01, 2.340643e-01, 4.061074e-02, 9.654693e-01, 3.640065e-01, 5.872518e-01, 5.854317e-01, 1.333273e+00, 8.717836e-01, 6.173938e-01, 1.219496e+00, 2.990464e-01, 2.255005e-01,
1.200000e+00	6.860713e-01, 4.116032e-01, 9.067159e-01, 7.836295e-01, 7.366723e-01, 1.250269e+00, 5.442434e-01, 2.328730e-01, 2.276802e-01, 4.512183e-02, 9.227206e-01, 2.803602e-01, 5.413498e-01, 4.311549e-01, 1.256006e+00, 6.532347e-01, 6.136832e-01, 1.413603e+00, 1.706996e-01, 1.959550e-01,
1.400000e+00	5.408871e-01, 3.397747e-01, 9.591241e-01, 7.000014e-01, 6.413493e-01, 1.710504e+00, 6.872838e-01, 1.498700e-01, 1.219847e-01, 8.106279e-02, 6.943295e-01, 1.758417e-01, 5.066458e-01, 3.654935e-01, 1.275585e+00, 5.510513e-01, 3.995155e-01, 1.120955e+00, 1.070445e-01, 1.183129e-01,
1.600000e+00	3.479057e-01, 3.737865e-01, 1.007162e+00, 1.021450e+00, 6.370172e-01, 1.712187e+00, 5.145340e-01, 1.347740e-01, 9.464502e-02, 1.189812e-01, 5.937636e-01, 1.581941e-01, 2.655006e-01, 2.177873e-01, 1.352248e+00, 3.349404e-01, 4.325365e-01, 1.278316e+00, 6.601389e-02, 7.114000e-02,
1.800000e+00	3.435454e-01, 3.863046e-01, 8.866454e-01, 7.751968e-01, 6.757309e-01, 1.974228e+00, 5.258141e-01, 9.383060e-02, 7.825190e-02, 1.222760e-01, 3.538623e-01, 1.650386e-01, 2.136940e-01, 1.465014e-01, 1.429289e+00, 3.329369e-01, 4.769544e-01, 1.034957e+00, 4.222399e-02, 4.223591e-02,
2.000000e+00	2.939531e-01, 4.143749e-01, 1.001624e+00, 7.381879e-01, 6.490971e-01, 2.038906e+00, 5.408784e-01, 6.207985e-02, 4.067306e-02, 1.606610e-01, 3.328836e-01, 1.058548e-01, 1.475159e-01, 1.036457e-01, 1.306718e+00, 2.329701e-01, 5.112582e-01, 1.178654e+00, 2.537838e-02, 2.493003e-02,
0.000000e+00	1.910317e+00, 2.136595e+00, 2.280705e+00, 5.111860e-01, 2.078052e+00, 1.601892e+00, 8.113274e-01, 2.382622e+00, 2.630967e+00, 2.531644e+00, 6.917299e-01, 1.141267e-01, 3.416540e+00, 1.560159e+00, 1.097814e-01, 1.946290e+00, 2.928714e+00, 3.779003e-01, 1.299473e+00, 3.536148e-01,
2.000000e-01	1.853181e+00, 1.529926e+00, 1.901034e+00, 5.801502e-01, 1.327700e+00, 1.687431e+00, 7.728429e-01, 1.442476e+00, 1.642205e+00, 1.352545e+00, 8.641255e-01, 1.797127e-01, 2.194442e+00, 1.569371e+00, 2.222619e-01, 2.026732e+00, 2.509541e+00, 5.688074e-01, 9.343468e-01, 2.028568e-01,
4.000000e-01	2.118618e+00, 1.080868e+00, 1.294355e+00, 6.910764e-01, 6.877639e-01, 1.367108e+00, 7.651404e-01, 1.219553e+00, 1.234808e+00, 1.038046e+00, 6.859915e-01, 2.373064e-01, 1.572852e+00, 1.486633e+00, 6.442069e-01, 1.963833e+00, 2.050221e+00, 6.897754e-01, 5.042930e-01, 1.379548e-01,
6.000000e-01	1.996552e+00, 7.367141e-01, 1.365694e+00, 6.034035e-01, 7.565920e-01, 7.141984e-01, 7.083538e-01, 8.617300e-01, 7.527336e-01, 7.080438e-01, 1.086162e+00, 2.044818e-01, 1.075488e+00, 1.411138e+00, 6.799109e-01, 1.703975e+00, 1.754016e+00, 6.468268e-01, 3.730735e-01, 1.914035e-01,
8.000000e-01	1.427606e+00, 6.911229e-01, 1.119744e+00, 7.792703e-01, 6.949659e-01, 1.075357e+00, 5.136673e-01, 7.304804e-01, 7.436405e-01, 4.329647e-01, 9.592186e-01, 1.622849e-01, 7.705802e-01, 1.040737e+00, 8.731771e-01, 1.517206e+00, 1.583542e+00, 9.094513e-01, 4.040222e-01, 3.011599e-01,
1.000000e+00	1.331481e+00, 5.041667e-01, 1.436200e+00, 7.660485e-01, 7.697346e-01, 1.102009e+00, 5.746810e-01, 5.243432e-01, 4.826156e-01, 3.710856e-01, 8.120576e-01, 1.406910e-01, 6.201775e-01, 6.870321e-01, 9.841260e-01, 1.244869e+00, 1.170989e+00, 7.974271e-01, 3.409699e-01, 2.006753e-01,
1.200000e+00	1.120263e+00, 4.418772e-01, 1.288262e+00, 8.427631e-01, 6.711534e-01, 1.303403e+00, 5.267031e-01, 4.021952e-01, 3.637132e-01, 2.785936e-01, 9.310401e-01, 1.011257e-01, 4.201135e-01, 6.491205e-01, 9.289892e-01, 1.130085e+00, 1.169910e+00, 8.929641e-01, 1.676291e-01, 1.748123e-01,
1.400000e+00	9.954771e-01, 4.319921e-01, 1.310626e+00, 8.124610e-01, 6.713355e-01, 1.516839e+00, 4.575182e-01, 2.953366e-01, 2.702242e-01, 2.034982e-01, 9.179846e-01, 9.684358e-02, 4.352909e-01, 4.415816e-01, 1.316179e+00, 6.596255e-01, 1.043426e+00, 1.004952e+00, 1.109336e-01, 9.996365e-02,
1.600000e+00	7.193455e-01, 4.478680e-01, 1.012483e+00, 8.367817e-01, 8.278126e-01, 1.359743e+00, 5.431606e-01, 2.836517e-01, 1.860800e-01, 2.315329e-01, 6.587036e-01, 1.174929e-01, 3.220235e-01, 3.446497e-01, 1.000559e+00, 5.828688e-01, 1.100539e+00, 1.090933e+00, 7.561014e-02, 5.484095e-02,
1.800000e+00	5.112994e-01, 4.141172e-01, 1.200235e+00, 8.178724e-01, 6.255761e-01, 1.442744e+00, 5.372581e-01, 2.014091e-01, 1.382518e-01, 2.001047e-01, 5.840464e-01, 8.326178e-02, 1.958714e-01, 1.994417e-01, 1.211388e+00, 4.025637e-01, 9.126365e-01, 9.824970e-01, 5.088695e-02, 4.746263e-02,
2.000000e+00	5.163205e-01, 4.093300e-01, 1.102103e+00, 7.802313e-01, 7.337574e-01, 1.844052e+00, 4.454457e-01, 1.182253e-01, 9.092211e-02, 2.027413e-01, 4.860597e-01, 9.725946e-02, 1.488065e-01, 1.465524e-01, 1.372461e+00, 3.296785e-01, 9.177893e-01, 8.835285e-01, 2.944752e-02, 2.150867e-02,
0.000000e+00	7.640415e-01, 3.019431e+00, 2.570511e+00, 2.547841e+00, 6.489827e-01, 2.691207e-01, 1.459694e+00, 2.665388e+00, 2.112694e+00, 1.007597e+00, 2.646061e+00, 2.276175e+00, 2.422462e+00, 5.201489e-02, 2.423803e+00, 2.255856e+00, 2.916662e+00, 1.347975e-01, 1.982316e+00, 1.005422e+00,
2.000000e-01	9.424410e-01, 1.776180e+00, 2.316936e+00, 1.958080e+00, 4.706313e-01, 2.073350e-01, 9.053861e-01, 2.592753e+00, 1.948951e+00, 9.062648e-01, 2.543595e+00, 1.837795e+00, 1.658094e+00, 3.705518e-01, 1.569568e+00, 2.438049e+00, 2.103094e+00, 2.649297e-01, 1.887055e+00, 9.878442e-01,
4.000000e-01	1.143928e+00, 1.362782e+00, 1.664612e+00, 1.372706e+00, 2.991388e-01, 2.083282e-01, 5.978165e-01, 2.183496e+00, 2.010725e+00, 1.039443e+00, 1.665833e+00, 1.593958e+00, 1.545126e+00, 8.141397e-01, 1.006372e+00, 1.346509e+00, 2.234415e+00, 3.136490e-01, 1.299174e+00, 9.134557e-01,
6.000000e-01	1.315408e+00, 6.970753e-01, 1.589669e+00, 1.233064e+00, 4.014401e-01, 1.901386e-01, 3.496334e-01, 1.786252e+00, 1.142456e+00, 8.538122e-01, 2.068402e+00, 9.542731e-01, 1.087880e+00, 1.083990e+00, 6.981472e-01, 1.703510e+00, 2.004742e+00, 5.289954e-01, 1.094785e+00, 7.815604e-01,
8.000000e-01	1.451803e+00, 5.439902e-01, 1.285457e+00, 9.469409e-01, 4.991590e-01, 2.440265e-01, 4.070087e-01, 1.600156e+00, 1.007061e+00, 6.186933e-01, 1.791292e+00, 6.327957e-01, 9.699135e-01, 1.086179e+00, 7.453783e-01, 1.605165e+00, 1.654319e+00, 4.986480e-01, 8.349638e-01, 8.812307e-01,
1.000000e+00	1.243469e+00, 4.920759e-01, 1.052628e+00, 1.063524e+00, 5.479123e-01, 4.372976e-01, 4.585622e-01, 1.067716e+00, 7.668689e-01, 6.174953e-01, 1.675849e+00, 3.817598e-01, 1.149485e+00, 1.091796e+00, 7.307084e-01, 1.508501e+00, 1.562515e+00, 7.122802e-01, 8.935466e-01, 7.901270e-01,
1.200000e+00	9.468116e-01, 3.698798e-01, 1.299603e+00, 1.111790e+00, 6.689843e-01, 6.121188e-01, 4.395940e-01, 8.651401e-01, 6.510446e-01, 6.293264e-01, 1.499002e+00, 2.948586e-01, 7.415478e-01, 1.158289e+00, 1.007903e+00, 1.547297e+00, 1.300720e+00, 6.553174e-01, 7.969960e-01, 7.996746e-01,
1.400000e+00	7.301993e-01, 3.903828e-01, 1.111726e+00, 8.471817e-01, 5.250405e-01, 8.086108e-01, 4.867566e-01, 7.748605e-01, 4.008015e-01, 5.786268e-01, 1.265401e+00, 2.165685e-01, 7.536269e-01, 9.371117e-01, 1.010934e+00, 1.003115e+00, 1.434353e+00, 6.396397e-01, 7.118740e-01, 7.225256e-01,
1.600000e+00	6.778444e-01, 4.077305e-01, 1.113859e+00, 9.344722e-01, 6.752439e-01, 1.206125e+00, 4.428673e-01, 6.467731e-01, 2.939287e-01, 4.012693e-01, 1.379046e+00, 1.857046e-01, 7.030242e-01, 5.813170e-01, 1.065262e+00, 7.467071e-01, 1.190062e+00, 6.969096e-01, 5.524219e-01, 5.384989e-01,
1.800000e+00	5.969201e-01, 3.750098e-01, 1.114174e+00, 9.323853e-01, 5.690372e-01, 1.229861e+00, 5.023944e-01, 5.379463e-01, 2.062277e-01, 3.683275e-01, 1.174926e+00, 1.502428e-01, 6.943807e-01, 4.036887e-01, 1.383285e+00, 6.019745e-01, 1.306807e+00, 8.540909e-01, 3.476734e-01, 3.889511e-01,
2.000000e+00	3.727515e-01, 4.126113e-01, 9.201141e-01, 9.515541e-01, 6.823799e-01, 1.480764e+00, 4.890570e-01, 3.481858e-01, 1.409500e-01, 2.977867e-01, 1.047052e+00, 1.355531e-01, 7.381672e-01, 2.928640e-01, 1.237876e+00, 4.545844e-01, 1.045946e+00, 7.978072e-01, 2.412892e-01, 1.951961e-01,
0.000000e+00	1.562924e+00, 1.352108e+00, 2.821035e+00, 1.166186e-01, 1.142670e-01, 2.417832e+00, 3.004579e+00, 5.925333e-01, 1.204476e+00, 3.191929e-01, 2.148606e-01, 7.174299e-01, 1.189388e+00, 1.656307e+00, 2.251409e+00, 2.442684e+00, 2.516168e+00, 2.949025e-01, 1.852192e-01, 2.615876e+00,
2.000000e-01	1.420127e+00, 1.033313e+00, 2.062848e+00, 7.374770e-02, 2.712716e-01, 2.146242e+00, 1.784042e+00, 8.014871e-01, 1.009323e+00, 2.393940e-01, 3.850165e-01, 8.439773e-01, 8.683929e-01, 1.465499e+00, 1.947354e+00, 1.821656e+00, 2.336000e+00, 2.510513e-01, 1.094723e-01, 1.624034e+00,
4.000000e-01	1.548443e+00, 5.811758e-01, 1.809702e+00, 4.780430e-02, 4.728730e-01, 1.425819e+00, 1.522439e+00, 8.325677e-01, 7.885006e-01, 1.448524e-01, 3.994372e-01, 9.150554e-01, 5.463135e-01, 1.138380e+00, 1.607590e+00, 1.556166e+00, 1.946292e+00, 2.879842e-01, 7.818172e-02, 9.641355e-01,
6.000000e-01	1.029835e+00, 6.016140e-01, 1.577488e+00, 1.036895e-01, 5.093950e-01, 1.347622e+00, 1.138416e+00, 8.663284e-01, 6.443454e-01, 8.961808e-02, 4.950364e-01, 1.166707e+00, 4.630612e-01, 8.019742e-01, 1.441179e+00, 1.206631e+00, 1.948945e+00, 5.130894e-01, 5.226230e-02, 5.344166e-01,
8.000000e-01	8.689008e-01, 4.379645e-01, 1.499133e+00, 2.792151e-01, 5.432690e-01, 1.300092e+00, 9.181605e-01, 5.334646e-01, 4.574072e-01, 6.656327e-02, 6.629537e-01, 8.436707e-01, 3.075646e-01, 7.577470e-01, 1.291650e+00, 1.183305e+00, 1.896558e+00, 5.517450e-01, 4.771831e-02, 3.288419e-01,
1.000000e+00	8.623354e-01, 4.424414e-01, 1.438705e+00, 4.772715e-01, 6.791694e-01, 1.410419e+00, 7.429077e-01, 4.597820e-01, 3.368295e-01, 4.167260e-02, 6.766059e-01, 6.741401e-01, 2.119779e-01, 4.934504e-01, 1.239017e+00, 8.775882e-01, 1.365361e+00, 8.074467e-01, 3.729296e-02, 1.922776e-01,
1.200000e+00	6.488616e-01, 4.055836e-01, 1.564930e+00, 5.000507e-01, 6.177526e-01, 1.601358e+00, 7.488070e-01, 3.289601e-01, 1.968333e-01, 3.228376e-02, 6.701337e-01, 4.494442e-01, 1.648694e-01, 4.062470e-01, 1.418844e+00, 5.717122e-01, 1.476588e+00, 9.283175e-01, 2.399087e-02, 1.285315e-01,
1.400000e+00	4.601577e-01, 4.328716e-01, 1.396912e+00, 7.905480e-01, 6.296632e-01, 1.548029e+00, 6.176588e-01, 2.354495e-01, 1.420411e-01, 3.799468e-02, 6.136606e-01, 3.864021e-01, 1.300684e-01, 2.564362e-01, 1.133525e+00, 4.796670e-01, 1.256557e+00, 8.062911e-01, 1.422492e-02, 6.753816e-02,
1.600000e+00	4.166157e-01, 3.687545e-01, 1.244863e+00, 6.551610e-01, 5.282129e-01, 1.671013e+00, 6.660307e-01, 2.375554e-01, 9.898912e-02, 3.948699e-02, 7.605155e-01, 2.662590e-01, 7.883007e-02, 2.450460e-01, 1.408069e+00, 3.307155e-01, 1.256168e+00, 1.016110e+00, 9.210158e-03, 4.236332e-02,
1.800000e+00	3.140736e-01, 3.746311e-01, 1.269384e+00, 7.162067e-01, 7.616965e-01, 1.866433e+00, 5.668727e-01, 1.804245e-01, 7.606108e-02, 8.117736e-02, 5.728918e-01, 1.965999e-01, 8.907229e-02, 1.193644e-01, 1.112194e+00, 2.766691e-01, 1.240353e+00, 9.102691e-01, 6.523861e-03, 2.465727e-02,
2.000000e+00	2.691331e-01, 5.298377e-01, 9.477475e-01, 8.061092e-01, 6.485573e-01, 1.837016e+00, 5.691557e-01, 1.296188e-01, 5.894739e-02, 1.043915e-01, 4.484527e-01, 1.612480e-01, 6.161934e-02, 9.855065e-02, 1.184037e+00, 1.989230e-01, 1.020766e+00, 9.558638e-01, 4.260880e-03, 1.598448e-02,
0.000000e+00	1.283616e+00, 9.430376e-01, 4.310670e-01, 2.561617e+00, 1.071251e-01, 1.267451e+00, 8.407565e-01, 3.050554e+00, 1.006961e+00, 2.177266e+00, 2.392544e+00, 1.658724e+00, 2.099010e+00, 9.190763e-01, 9.526494e-01, 2.035172e+00, 1.917359e+00, 1.242942e+00, 7.124047e-01, 1.562576e+00,
2.000000e-01	1.309700e+00, 6.314498e-01, 4.851928e-01, 2.020240e+00, 5.998899e-02, 1.132684e+00, 4.593372e-01, 1.911677e+00, 1.281531e+00, 2.089230e+00, 2.450206e+00, 1.012603e+00, 1.953899e+00, 9.178575e-01, 1.069373e+00, 1.993124e+00, 1.324435e+00, 9.304734e-01, 3.980588e-01, 1.111961e+00,
4.000000e-01	1.331347e+00, 4.705812e-01, 6.425266e-01, 1.778637e+00, 1.478553e-01, 1.067428e+00, 4.188218e-01, 1.817003e+00, 1.235358e+00, 1.342711e+00, 1.944347e+00, 7.083353e-01, 1.345764e+00, 1.296544e+00, 1.348924e+00, 1.589546e+00, 1.538186e+00, 8.364021e-01, 4.124596e-01, 7.266623e-01,
6.000000e-01	1.506617e+00, 4.223165e-01, 7.354926e-01, 1.634586e+00, 3.477630e-01, 9.618419e-01, 4.361501e-01, 1.356471e+00, 1.001707e+00, 1.210574e+00, 1.568570e+00, 5.214792e-01, 1.112312e+00, 1.347190e+00, 1.262674e+00, 1.603258e+00, 1.086271e+00, 8.305520e-01, 5.283954e-01, 7.121951e-01,
8.000000e-01	1.447549e+00, 3.272101e-01, 1.027287e+00, 1.304469e+00, 5.005216e-01, 8.058729e-01, 4.645864e-01, 9.122511e-01, 9.754246e-01, 1.187290e+00, 1.725068e+00, 3.594024e-01, 1.054382e+00, 1.428329e+00, 1.156945e+00, 1.317262e+00, 1.073190e+00, 9.446720e-01, 5.022222e-01, 6.407511e-01,
1.000000e+00	1.172580e+00, 4.024822e-01, 9.402128e-01, 9.995871e-01, 5.585734e-01, 1.070237e+00, 4.858172e-01, 8.240000e-01, 5.085338e-01, 9.341714e-01, 1.608849e+00, 2.817834e-01, 9.493053e-01, 1.263339e+00, 1.249246e+00, 1.297115e+00, 1.187919e+00, 8.789179e-01, 4.544034e-01, 4.578595e-01,
1.200000e+00	8.192514e-01, 3.421725e-01, 9.942382e-01, 9.653114e-01, 5.624773e-01, 1.182290e+00, 5.225322e-01, 8.153163e-01, 3.741605e-01, 9.265638e-01, 1.208446e+00, 1.740129e-01, 8.986605e-01, 1.057998e+00, 1.174661e+00, 8.564895e-01, 9.992862e-01, 8.739220e-01, 3.049875e-01, 3.657516e-01,
1.400000e+00	7.437311e-01, 3.980165e-01, 9.785247e-01, 9.512647e-01, 6.637418e-01, 1.725251e+00, 5.655986e-01, 4.320818e-01, 2.557297e-01, 6.186622e-01, 1.075825e+00, 1.134301e-01, 7.519951e-01, 5.239827e-01, 1.045995e+00, 6.510703e-01, 7.774890e-01, 1.021951e+00, 1.993087e-01, 2.351985e-01,
1.600000e+00	4.740955e-01, 4.103754e-01, 9.861798e-01, 9.281407e-01, 6.749975e-01, 1.366928e+00, 4.834102e-01, 3.989543e-01, 1.805168e-01, 6.367961e-01, 7.499511e-01, 1.182974e-01, 6.866333e-01, 4.571559e-01, 1.425282e+00, 4.786628e-01, 9.233801e-01, 9.946845e-01, 1.188612e-01, 1.212698e-01,
1.800000e+00	4.469331e-01, 3.994957e-01, 1.148686e+00, 9.553118e-01, 5.361343e-01, 1.502401e+00, 5.101442e-01, 3.398886e-01, 1.319143e-01, 4.457852e-01, 6.240317e-01, 1.095630e-01, 5.697720e-01, 2.753243e-01, 1.199168e+00, 3.833210e-01, 8.999319e-01, 9.389594e-01, 7.446834e-02, 8.595779e-02,
2.000000e+00	3.975072e-01, 3.656832e-01, 8.515032e-01, 8.474549e-01, 6.862876e-01, 1.881083e+00, 4.229277e-01, 2.174720e-01, 1.016134e-01, 4.628736e-01, 6.151579e-01, 1.061509e-01, 3.807988e-01, 2.371839e-01, 1.207309e+00, 3.259751e-01, 7.792881e-01, 1.057789e+00, 4.631190e-02, 4.692101e-02,
0.000000e+00	6.475802e-01, 1.359064e+00, 2.438528e+00, 1.969768e+00, 1.700069e+00, 2.473547e-02, 1.379652e+00, 7.329454e-01, 8.074522e-01, 2.140143e+00, 2.624626e+00, 1.016754e+00, 2.671500e+00, 1.875647e+00, 2.128719e+00, 2.173744e+00, 1.533346e+00, 1.484150e+00, 7.829193e-02, 2.531505e+00,
2.000000e-01	6.664567e-01, 7.852287e-01, 1.627655e+00, 1.412118e+00, 1.174430e+00, 2.114452e-01, 9.588196e-01, 1.004072e+00, 1.217150e+00, 1.674012e+00, 2.430022e+00, 8.507018e-01, 1.915817e+00, 1.310414e+00, 1.365087e+00, 1.913630e+00, 1.142316e+00, 1.083392e+00, 3.235642e-01, 2.097679e+00,
4.000000e-01	8.988263e-01, 3.886793e-01, 1.178624e+00, 9.465805e-01, 9.254548e-01, 3.928744e-01, 5.906278e-01, 1.095540e+00, 1.260741e+00, 1.417125e+00, 2.019848e+00, 6.804879e-01, 2.000532e+00, 9.590418e-01, 1.425189e+00, 1.927171e+00, 1.041708e+00, 6.682050e-01, 4.285805e-01, 1.381420e+00,
6.000000e-01	1.150287e+00, 2.434803e-01, 1.295690e+00, 1.006381e+00, 7.026595e-01, 6.206992e-01, 6.419927e-01, 1.029768e+00, 1.229257e+00, 8.442141e-01, 1.456988e+00, 5.475532e-01, 1.275574e+00, 1.230183e+00, 1.327342e+00, 1.528189e+00, 1.307180e+00, 5.525192e-01, 5.959191e-01, 1.268440e+00,
8.000000e-01	1.126443e+00, 2.271387e-01, 1.230808e+00, 9.369595e-01, 7.607776e-01, 7.452619e-01, 6.611736e-01, 9.865472e-01, 7.422815e-01, 7.813666e-01, 1.040679e+00, 4.814570e-01, 1.081775e+00, 1.138933e+00, 1.502883e+00, 1.541274e+00, 1.343338e+00, 4.595868e-01, 6.002039e-01, 9.108954e-01,
1.000000e+00	7.240409e-01, 2.707514e-01, 1.012424e+00, 9.148922e-01, 7.628714e-01, 1.095656e+00, 6.848142e-01, 8.514845e-01, 5.627971e-01, 6.171101e-01, 1.209269e+00, 2.659750e-01, 8.569287e-01, 8.889914e-01, 1.122479e+00, 1.359824e+00, 1.311554e+00, 7.179837e-01, 4.757962e-01, 7.813895e-01,
1.200000e+00	6.786725e-01, 2.602385e-01, 1.190972e+00, 8.373970e-01, 6.867844e-01, 1.213730e+00, 5.826225e-01, 7.014241e-01, 4.433078e-01, 4.887062e-01, 8.635342e-01, 2.713504e-01, 7.546259e-01, 7.528355e-01, 1.126387e+00, 1.296090e+00, 1.063422e+00, 5.976497e-01, 3.736022e-01, 5.019676e-01,
1.400000e+00	7.541535e-01, 3.641267e-01, 1.111792e+00, 7.921495e-01, 7.972855e-01, 1.576744e+00, 6.567788e-01, 4.710804e-01, 2.978759e-01, 3.904763e-01, 1.049948e+00, 1.932352e-01, 6.684755e-01, 5.004288e-01, 1.547097e+00, 8.198000e-01, 1.303331e+00, 8.849528e-01, 2.152995e-01, 2.557352e-01,
1.600000e+00	4.984293e-01, 4.150930e-01, 1.249289e+00, 9.737819e-01, 6.956509e-01, 1.271160e+00, 5.791339e-01, 3.594580e-01, 2.225928e-01, 3.460635e-01, 8.526232e-01, 1.620098e-01, 3.931590e-01, 4.452047e-01, 1.098184e+00, 6.670091e-01, 1.132995e+00, 8.870099e-01, 1.514605e-01, 1.662533e-01,
1.800000e+00	3.947635e-01, 3.173588e-01, 1.247047e+00, 7.623050e-01, 6.631093e-01, 1.404725e+00, 5.491121e-01, 3.345414e-01, 1.758638e-01, 2.192282e-01, 8.425675e-01, 1.273918e-01, 3.947380e-01, 3.172447e-01, 1.128272e+00, 4.184393e-01, 9.472530e-01, 8.896605e-01, 8.080101e-02, 9.417836e-02,
2.000000e+00	3.322440e-01, 3.421663e-01, 1.076777e+00, 7.558900e-01, 5.225527e-01, 1.672862e+00, 6.108343e-01, 2.612022e-01, 1.203485e-01, 2.654811e-01, 7.234151e-01, 1.213667e-01, 3.119036e-01, 2.502803e-01, 1.482182e+00, 3.865141e-01, 9.408498e-01, 1.076180e+00, 4.605002e-02, 6.121702e-02,
0.000000e+00	2.670262e-01, 2.309973e+00, 2.089773e+00, 2.353435e+00, 4.638645e-01, 2.131532e+00, 6.686876e-01, 6.264355e-02, 5.306376e-01, 2.148018e+00, 2.178761e+00, 9.583813e-01, 1.913056e+00, 2.699771e+00, 1.937440e-02, 1.158552e+00, 1.400530e+00, 9.168202e-01, 7.140699e-01, 1.181840e+00,
2.000000e-01	3.225300e-01, 1.653660e+00, 1.416988e+00, 1.551872e+00, 2.997895e-01, 1.853909e+00, 6.320625e-01, 1.129090e-01, 7.450630e-01, 1.491584e+00, 1.865272e+00, 5.038174e-01, 2.128057e+00, 2.065927e+00, 3.996063e-01, 1.008065e+00, 1.329885e+00, 8.571710e-01, 4.056740e-01, 6.787099e-01,
4.000000e-01	3.267767e-01, 8.179965e-01, 1.322023e+00, 1.239299e+00, 2.059624e-01, 2.070981e+00, 4.632910e-01, 1.161137e-01, 6.814066e-01, 1.590258e+00, 1.501753e+00, 3.818092e-01, 1.676329e+00, 1.270850e+00, 7.132533e-01, 8.097579e-01, 1.069372e+00, 9.862395e-01, 2.037144e-01, 3.320211e-01,
6.000000e-01	2.416716e-01, 7.635232e-01, 1.346640e+00, 1.261468e+00, 1.975561e-01, 1.656765e+00, 5.034599e-01, 8.804373e-02, 4.750866e-01, 1.333963e+00, 1.116947e+00, 3.067143e-01, 1.387677e+00, 1.098454e+00, 8.095708e-01, 5.461474e-01, 1.189331e+00, 1.021995e+00, 1.359988e-01, 2.063809e-01,
8.000000e-01	1.571972e-01, 6.270570e-01, 1.293655e+00, 1.051883e+00, 3.892556e-01, 2.123274e+00, 6.090272e-01, 6.450856e-02, 3.165624e-01, 8.412766e-01, 1.015044e+00, 2.462737e-01, 1.079821e+00, 7.386941e-01, 9.755102e-01, 3.807432e-01, 9.686800e-01, 7.983519e-01, 8.878388e-02, 1.020999e-01,
1.000000e+00	1.923870e-01, 5.337964e-01, 1.414532e+00, 9.784069e-01, 5.144873e-01, 2.163411e+00, 5.358140e-01, 4.707348e-02, 2.279926e-01, 8.058789e-01, 7.748140e-01, 1.762706e-01, 6.531803e-01, 4.366670e-01, 9.209385e-01, 3.496684e-01, 8.652779e-01, 9.239117e-01, 5.576484e-02, 6.356849e-02,
1.200000e+00	1.399931e-01, 4.446920e-01, 1.121455e+00, 7.899376e-01, 6.260498e-01, 2.108500e+00, 5.278565e-01, 4.124257e-02, 1.875798e-01, 5.963605e-01, 6.812329e-01, 1.599720e-01, 4.067458e-01, 3.865801e-01, 1.373924e+00, 2.596039e-01, 7.007617e-01, 9.583087e-01, 2.887200e-02, 3.907369e-02,
1.400000e+00	1.165308e-01, 4.240946e-01, 1.352582e+00, 9.985369e-01, 6.594337e-01, 2.322287e+00, 5.655582e-01, 3.179214e-02, 1.291709e-01, 5.375984e-01, 3.824279e-01, 1.379124e-01, 3.298569e-01, 3.210909e-01, 1.145627e+00, 1.848561e-01, 7.613430e-01, 9.775826e-01, 1.749767e-02, 2.746361e-02,
1.600000e+00	8.768286e-02, 4.738562e-01, 1.061642e+00, 8.274824e-01, 5.401724e-01, 2.090964e+00, 4.584742e-01, 2.503825e-02, 1.007990e-01, 4.725209e-01, 3.544363e-01, 1.082507e-01, 2.743503e-01, 1.931541e-01, 1.018646e+00, 1.729190e-01, 6.659605e-01, 9.934862e-01, 1.035897e-02, 1.528344e-02,
1.800000e+00	7.088954e-02, 3.031756e-01, 1.246067e+00, 9.466175e-01, 7.007304e-01, 1.837996e+00, 5.157050e-01, 2.072651e-02, 7.593187e-02, 3.583282e-01, 2.801545e-01, 1.103614e-01, 1.934534e-01, 1.534056e-01, 1.179280e+00, 1.160376e-01, 6.546801e-01, 1.170246e+00, 4.539973e-03, 8.474122e-03,
2.000000e+00	7.638238e-02, 3.942363e-01, 1.279203e+00, 9.826430e-01, 6.265332e-01, 1.841805e+00, 4.874742e-01, 1.662967e-02, 5.419766e-02, 3.359283e-01, 2.121418e-01, 8.888702e-02, 1.264594e-01, 1.121441e-01, 1.211287e+00, 8.186114e-02, 6.764430e-01, 9.289105e-01, 3.841454e-03, 5.187867e-03,
0.000000e+00	1.337891e-01, 2.528540e+00, 1.157948e+00, 2.852912e-01, 2.709049e+00, 2.217590e+00, 2.694006e+00, 2.839281e+00, 2.708308e+00, 1.234162e+00, 1.179810e+00, 5.234691e-01, 8.300690e-01, 2.244478e+00, 8.132118e-01, 2.246326e-01, 2.344364e+00, 6.623751e-01, 9.739315e-01, 5.075136e-01,
2.000000e-01	4.322200e-01, 1.326908e+00, 1.277472e+00, 2.085534e-01, 1.483674e+00, 1.887479e+00, 1.794305e+00, 2.292325e+00, 2.049884e+00, 8.384863e-01, 1.133688e+00, 7.314606e-01, 7.637373e-01, 2.422446e+00, 1.115482e+00, 4.531086e-01, 2.162083e+00, 7.969830e-01, 6.223110e-01, 4.182461e-01,
4.000000e-01	7.415639e-01, 1.136689e+00, 1.199186e+00, 1.691760e-01, 1.017611e+00, 1.572698e+00, 1.407715e+00, 1.931635e+00, 1.188496e+00, 5.453483e-01, 1.011426e+00, 9.066592e-01, 6.150313e-01, 2.103092e+00, 9.955732e-01, 2.140820e-01, 1.494178e+00, 8.853393e-01, 3.580108e-01, 2.393158e-01,
6.000000e-01	9.996481e-01, 6.351620e-01, 1.046196e+00, 2.025419e-01, 9.205327e-01, 1.497363e+00, 1.099724e+00, 1.390316e+00, 1.142917e+00, 3.155271e-01, 1.047347e+00, 9.597737e-01, 6.295786e-01, 1.592211e+00, 8.684204e-01, 2.286322e-01, 1.425900e+00, 7.989782e-01, 2.324670e-01, 1.307446e-01,
8.000000e-01	1.184023e+00, 7.014176e-01, 1.004988e+00, 3.215588e-01, 8.196039e-01, 9.695796e-01, 9.151679e-01, 1.140305e+00, 8.623158e-01, 2.253336e-01, 1.056074e+00, 5.985536e-01, 5.853891e-01, 1.547749e+00, 1.086230e+00, 1.790515e-01, 1.280334e+00, 9.765478e-01, 1.635994e-01, 1.212011e-01,
1.000000e+00	7.300739e-01, 4.206267e-01, 1.103742e+00, 4.617366e-01, 6.827308e-01, 9.710695e-01, 5.548232e-01, 8.290553e-01, 6.808238e-01, 1.638063e-01, 1.021067e+00, 5.186152e-01, 5.577373e-01, 1.480059e+00, 1.325948e+00, 1.503735e-01, 1.213166e+00, 1.026506e+00, 2.106471e-01, 1.640889e-01,
1.200000e+00	6.530083e-01, 5.306628e-01, 1.253074e+00, 5.774749e-01, 8.801246e-01, 1.367320e+00, 6.717686e-01, 5.488655e-01, 3.874221e-01, 1.033442e-01, 8.515773e-01, 4.137001e-01, 4.489620e-01, 1.042597e+00, 1.241739e+00, 1.006522e-01, 9.763676e-01, 9.316067e-01, 1.536001e-01, 1.239237e-01,
1.400000e+00	5.329499e-01, 4.538987e-01, 1.208243e+00, 6.514905e-01, 6.156021e-01, 1.566633e+00, 5.989371e-01, 4.156676e-01, 3.019572e-01, 8.834214e-02, 7.081515e-01, 3.262262e-01, 3.755328e-01, 7.468424e-01, 1.161301e+00, 7.576098e-02, 9.962729e-01, 9.620870e-01, 9.590258e-02, 7.869476e-02,
1.600000e+00	4.146860e-01, 4.250781e-01, 1.320550e+00, 7.291462e-01, 6.728264e-01, 1.440663e+00, 5.476153e-01, 4.037935e-01, 2.436584e-01, 9.659974e-02, 6.260977e-01, 2.609705e-01, 2.842073e-01, 5.506567e-01, 1.115198e+00, 5.989046e-02, 9.277653e-01, 9.136736e-01, 7.444508e-02, 5.391537e-02,
1.800000e+00	3.310221e-01, 4.762728e-01, 1.213419e+00, 7.942141e-01, 7.278848e-01, 1.708030e+00, 4.942612e-01, 3.209747e-01, 1.698637e-01, 9.503344e-02, 5.465113e-01, 2.051139e-01, 2.224749e-01, 4.050149e-01, 1.149321e+00, 5.154276e-02, 8.629819e-01, 8.385664e-01, 3.724538e-02, 3.265234e-02,
2.000000e+00	2.777583e-01, 3.720744e-01, 9.688220e-01, 8.191973e-01, 7.061979e-01, 1.792325e+00, 6.127062e-01, 1.990263e-01, 9.227219e-02, 1.214668e-01, 4.156741e-01, 1.670026e-01, 1.472867e-01, 3.094799e-01, 1.165505e+00, 4.123081e-02, 7.431177e-01, 9.389495e-01, 2.316980e-02, 2.201986e-02,
0.000000e+00	2.531513e+00, 1.543601e+00, 9.789909e-01, 4.801551e-02, 2.440701e+00, 4.577118e-01, 1.354470e+00, 4.391161e-01, 2.037324e+00, 1.866154e+00, 1.097306e-01, 6.707956e-01, 2.241015e+00, 3.888509e-02, 5.234919e-01, 1.427399e+00, 1.724962e+00, 2.164081e+00, 6.497030e-01, 1.075072e+00,
2.000000e-01	2.870678e+00, 8.114166e-01, 7.410656e-01, 1.835380e-01, 1.177962e+00, 4.664264e-01, 1.125359e+00, 4.863982e-01, 2.135415e+00, 1.259118e+00, 3.691358e-01, 8.019250e-01, 1.919329e+00, 3.768958e-02, 6.133482e-01, 1.331239e+00, 9.276364e-01, 1.811559e+00, 6.858067e-01, 9.243236e-01,
4.000000e-01	2.138480e+00, 5.153798e-01, 5.874537e-01, 4.180029e-01, 9.810820e-01, 4.624973e-01, 6.847004e-01, 4.840760e-01, 1.657520e+00, 7.833909e-01, 5.034291e-01, 6.367794e-01, 1.065289e+00, 3.949193e-02, 1.002777e+00, 1.478362e+00, 9.811724e-01, 1.289792e+00, 6.475728e-01, 1.005386e+00,
6.000000e-01	2.326430e+00, 4.443651e-01, 6.868617e-01, 4.610298e-01, 9.200277e-01, 4.934193e-01, 7.110701e-01, 5.951884e-01, 1.267239e+00, 4.719866e-01, 4.919737e-01, 6.091404e-01, 7.052299e-01, 3.676766e-02, 1.027684e+00, 1.414360e+00, 6.218384e-01, 1.059264e+00, 7.423750e-01, 7.611194e-01,
8.000000e-01	2.223794e+00, 3.932844e-01, 6.566801e-01, 4.934489e-01, 6.441623e-01, 7.822282e-01, 6.887483e-01, 4.940434e-01, 8.177942e-01, 3.451576e-01, 4.390368e-01, 5.218082e-01, 4.855615e-01, 3.244788e-02, 1.111262e+00, 1.161235e+00, 5.314126e-01, 1.037608e+00, 6.577568e-01, 8.323479e-01,
1.000000e+00	1.747113e+00, 3.652300e-01, 7.799361e-01, 7.828289e-01, 7.764625e-01, 9.147756e-01, 7.068924e-01, 3.231857e-01, 5.767198e-01, 2.183156e-01, 4.483048e-01, 2.286280e-01, 3.737629e-01, 2.560858e-02, 1.097653e+00, 1.056824e+00, 6.245450e-01, 1.112189e+00, 5.359697e-01, 7.197969e-01,
1.200000e+00	1.312366e+00, 3.499553e-01, 8.490168e-01, 7.539912e-01, 6.889664e-01, 1.115770e+00, 5.463966e-01, 3.189291e-01, 4.139237e-01, 2.075963e-01, 2.886789e-01, 2.329044e-01, 2.556000e-01, 2.230717e-02, 1.185722e+00, 7.225108e-01, 6.938813e-01, 1.010679e+00, 3.798794e-01, 5.202311e-01,
1.400000e+00	1.080715e+00, 2.931890e-01, 8.790700e-01, 7.427639e-01, 7.159098e-01, 1.439933e+00, 5.310725e-01, 2.704281e-01, 3.169990e-01, 1.820021e-01, 3.286589e-01, 1.958738e-01, 1.883133e-01, 1.963336e-02, 9.847973e-01, 6.184487e-01, 6.491017e-01, 8.222164e-01, 2.849173e-01, 3.498272e-01,
1.600000e+00	1.011534e+00, 3.213888e-01, 9.926473e-01, 8.492711e-01, 6.240269e-01, 1.311657e+00, 5.924579e-01, 1.929878e-01, 1.806977e-01, 1.449497e-01, 2.287806e-01, 1.499392e-01, 1.335033e-01, 1.160122e-02, 1.056176e+00, 5.198962e-01, 6.685734e-01, 1.165586e+00, 1.975447e-01, 2.424855e-01,
1.800000e+00	8.277798e-01, 4.150500e-01, 8.686886e-01, 8.091946e-01, 7.107646e-01, 1.241058e+00, 5.923402e-01, 1.209125e-01, 1.491352e-01, 1.612774e-01, 1.797622e-01, 1.609152e-01, 7.324035e-02, 9.806246e-03, 1.364403e+00, 4.006709e-01, 6.982054e-01, 1.073202e+00, 1.109154e-01, 1.113285e-01,
2.000000e+00	5.677358e-01, 3.473872e-01, 8.906868e-01, 8.333948e-01, 6.980896e-01, 1.838337e+00, 5.656503e-01, 1.240825e-01, 1.502449e-01, 1.641492e-01, 1.596007e-01, 1.186219e-01, 6.404713e-02, 8.523725e-03, 1.194378e+00, 3.479266e-01, 7.724398e-01, 1.021696e+00, 7.375540e-02, 5.876107e-02,
0.000000e+00	2.038964e+00, 1.920884e+00, 1.915356e+00, 6.251607e-01, 2.111917e+00, 2.510253e-01, 2.527918e+00, 2.430105e+00, 3.013773e+00, 1.270452e-01, 3.700189e-01, 1.889385e+00, 2.136809e+00, 2.222218e+00, 1.855209e+00, 2.105441e+00, 1.777058e+00, 2.740036e+00, 1.869376e+00, 2.689256e+00,
2.000000e-01	2.056514e+00, 1.155277e+00, 1.151806e+00, 4.720940e-01, 1.370729e+00, 1.944371e-01, 1.604091e+00, 2.548867e+00, 2.263247e+00, 1.080618e-01, 4.865709e-01, 1.521564e+00, 1.538321e+00, 2.469975e+00, 1.194269e+00, 1.786830e+00, 1.361116e+00, 2.156861e+00, 1.671099e+00, 1.940817e+00,
4.000000e-01	1.851011e+00, 7.514341e-01, 8.701191e-01, 3.434973e-01, 1.171056e+00, 1.735961e-01, 1.016991e+00, 2.190469e+00, 2.212470e+00, 6.611413e-02, 4.507536e-01, 1.413833e+00, 8.818227e-01, 2.131959e+00, 8.770343e-01, 1.264148e+00, 9.435289e-01, 1.439706e+00, 1.227000e+00, 1.515050e+00,
6.000000e-01	1.570238e+00, 4.034860e-01, 7.964107e-01, 5.019412e-01, 1.020384e+00, 1.609025e-01, 7.223238e-01, 1.868631e+00, 1.430027e+00, 5.326241e-02, 3.760253e-01, 1.115904e+00, 7.697177e-01, 1.969799e+00, 5.731280e-01, 1.693216e+00, 7.236076e-01, 1.040712e+00, 9.004561e-01, 1.066503e+00,
8.000000e-01	1.572688e+00, 4.049775e-01, 4.925761e-01, 5.965830e-01, 8.507920e-01, 1.221589e-01, 6.105896e-01, 1.389980e+00, 1.149071e+00, 4.015741e-02, 5.081983e-01, 8.270942e-01, 5.544504e-01, 1.862035e+00, 6.603420e-01, 1.458801e+00, 6.282292e-01, 9.679890e-01, 8.557662e-01, 9.887375e-01,
1.000000e+00	1.779117e+00, 3.236202e-01, 4.400804e-01, 6.902669e-01, 7.174911e-01, 9.155046e-02, 4.846627e-01, 1.621871e+00, 7.620471e-01, 4.478426e-02, 6.097427e-01, 4.998206e-01, 3.461511e-01, 1.620327e+00, 8.335771e-01, 1.208544e+00, 8.791084e-01, 7.798490e-01, 6.867054e-01, 8.842306e-01,
1.200000e+00	1.463309e+00, 3.327019e-01, 6.067163e-01, 7.733301e-01, 6.162112e-01, 1.071133e-01, 5.836536e-01, 1.225868e+00, 6.138746e-01, 5.765115e-02, 6.683046e-01, 4.426345e-01, 2.382358e-01, 1.762912e+00, 9.100719e-01, 1.295925e+00, 9.418005e-01, 8.410087e-01, 5.981541e-01, 9.822322e-01,
1.400000e+00	1.130289e+00, 2.800136e-01, 5.287859e-01, 6.891543e-01, 8.016177e-01, 2.188511e-01, 5.976463e-01, 9.499301e-01, 4.426837e-01, 8.610312e-02, 7.062360e-01, 2.734192e-01, 2.118538e-01, 1.380026e+00, 1.168712e+00, 1.194814e+00, 1.011810e+00, 6.786030e-01, 7.718622e-01, 7.543770e-01,
1.600000e+00	9.145037e-01, 2.734002e-01, 6.324759e-01, 7.367416e-01, 7.428674e-01, 4.979626e-01, 5.227850e-01, 7.413876e-01, 3.192993e-01, 1.117387e-01, 8.240324e-01, 2.471412e-01, 1.725503e-01, 1.155729e+00, 1.061163e+00, 1.074736e+00, 9.573964e-01, 7.886065e-01, 7.364838e-01, 7.411605e-01,
1.800000e+00	6.931969e-01, 3.077342e-01, 7.417811e-01, 7.726603e-01, 7.938536e-01, 6.451180e-01, 5.070865e-01, 6.537961e-01, 1.883447e-01, 1.229324e-01, 7.839282e-01, 1.731589e-01, 1.692739e-01, 9.637809e-01, 9.901143e-01, 9.455331e-01, 8.965030e-01, 8.112224e-01, 7.010355e-01, 7.669703e-01,
2.000000e+00	6.477967e-01, 3.721096e-01, 8.324702e-01, 8.870704e-01, 6.875722e-01, 1.076993e+00, 6.036123e-01, 5.195095e-01, 1.651626e-01, 1.731779e-01, 7.989853e-01, 1.384269e-01, 1.661610e-01, 6.389942e-01, 1.206433e+00, 4.990615e-01, 1.080813e+00, 8.891494e-01, 5.064666e-01, 5.791578e-01,
0.000000e+00	1.914934e+00, 8.267466e-01, 2.034964e+00, 2.983778e+00, 3.500513e-02, 2.601803e+00, 5.297326e-01, 1.188102e+00, 1.121040e+00, 1.985462e+00, 2.267957e+00, 1.527030e+00, 2.337226e+00, 2.659576e+00, 1.275447e+00, 9.843689e-01, 3.941968e-01, 5.035517e-03, 1.741367e+00, 1.262208e+00,
2.000000e-01	1.786322e+00, 6.045932e-01, 1.690368e+00, 2.221396e+00, 4.745269e-02, 1.712188e+00, 3.460197e-01, 9.382251e-01, 1.419494e+00, 1.446515e+00, 1.507323e+00, 1.208020e+00, 1.610019e+00, 2.266976e+00, 1.080987e+00, 7.741373e-01, 7.860656e-01, 2.060735e-01, 9.689193e-01, 6.836461e-01,
4.000000e-01	1.975417e+00, 5.853130e-01, 1.184039e+00, 1.687166e+00, 1.547054e-01, 1.546386e+00, 3.304242e-01, 7.726443e-01, 1.336368e+00, 1.198634e+00, 1.346854e+00, 8.996982e-01, 1.282393e+00, 1.663441e+00, 9.955972e-01, 5.202461e-01, 8.703110e-01, 4.137143e-01, 4.977840e-01, 4.135296e-01,
6.000000e-01	1.822388e+00, 4.681137e-01, 1.265896e+00, 1.384494e+00, 3.747218e-01, 1.057103e+00, 4.423170e-01, 6.276895e-01, 8.776592e-01, 1.428823e+00, 7.732936e-01, 5.783627e-01, 1.164140e+00, 1.177994e+00, 1.162543e+00, 4.732057e-01, 8.288804e-01, 7.038109e-01, 3.806385e-01, 2.998677e-01,
8.000000e-01	1.406320e+00, 4.462540e-01, 1.371010e+00, 1.009760e+00, 4.843222e-01, 1.257904e+00, 5.076522e-01, 4.505988e-01, 6.502899e-01, 9.205333e-01, 6.443675e-01, 3.347352e-01, 7.877480e-01, 9.082018e-01, 9.999056e-01, 3.370301e-01, 1.200019e+00, 6.192920e-01, 2.547535e-01, 2.405908e-01,
1.000000e+00	1.114680e+00, 4.592426e-01, 1.375753e+00, 1.229784e+00, 5.215203e-01, 1.298097e+00, 5.661343e-01, 3.212226e-01, 4.215223e-01, 8.027611e-01, 5.748412e-01, 2.486369e-01, 5.697678e-01, 7.535360e-01, 1.183954e+00, 2.674862e-01, 1.192777e+00, 8.336184e-01, 2.038968e-01, 1.428918e-01,
1.200000e+00	8.905575e-01, 4.349210e-01, 1.162446e+00, 1.017020e+00, 6.702208e-01, 1.773501e+00, 5.373381e-01, 2.745934e-01, 3.226692e-01, 8.551858e-01, 4.595933e-01, 2.020869e-01, 4.733398e-01, 5.018142e-01, 1.307074e+00, 2.145361e-01, 1.042128e+00, 8.890340e-01, 1.495010e-01, 9.543215e-02,
1.400000e+00	7.587850e-01, 3.996802e-01, 1.252829e+00, 8.470921e-01, 6.888655e-01, 1.625732e+00, 5.451159e-01, 2.165678e-01, 2.556641e-01, 5.474234e-01, 3.622781e-01, 1.731675e-01, 2.705387e-01, 3.362446e-01, 1.329579e+00, 1.563653e-01, 8.129010e-01, 9.176911e-01, 7.163525e-02, 6.333253e-02,
1.600000e+00	6.584014e-01, 3.779470e-01, 1.205323e+00, 1.063703e+00, 6.119026e-01, 1.623456e+00, 4.974813e-01, 1.568806e-01, 1.950050e-01, 5.145334e-01, 3.770292e-01, 1.512209e-01, 1.790267e-01, 2.196193e-01, 1.285189e+00, 1.452470e-01, 9.431564e-01, 9.852279e-01, 4.529825e-02, 4.532243e-02,
1.800000e+00	4.982471e-01, 4.015259e-01, 1.089343e+00, 8.346772e-01, 4.802231e-01, 1.765804e+00, 5.195882e-01, 1.299144e-01, 1.105025e-01, 4.841743e-01, 3.364961e-01, 1.080081e-01, 1.559521e-01, 2.048188e-01, 1.239597e+00, 8.533302e-02, 8.188670e-01, 8.743430e-01, 2.670684e-02, 2.074936e-02,
2.000000e+00	3.764024e-01, 4.445737e-01, 1.006854e+00, 8.638652e-01, 5.697630e-01, 1.949137e+00, 4.326152e-01, 9.046915e-02, 8.241184e-02, 3.906065e-01, 2.599981e-01, 9.107472e-02, 9.534994e-02, 1.406861e-01, 1.136661e+00, 8.228920e-02, 7.585043e-01, 9.980890e-01, 1.823434e-02, 1.599521e-02,
