# Supplementary material for: Inference of Vohradský's Models of Genetic Networks by Solving Two-Dimensional Function Optimization Problems
Source: PLoS One. 2013 Dec 30;8(12):e83308. doi: 10.1371/journal.pone.0083308 (PMC3875442; doi:10.1371/journal.pone.0083308)
Supplement: Text S2 — Time-series data used in the ‘Inference in noisy environment’ section (compressed by gzip). (GZ) [file pone.0083308.s002.gz › time_series_data/gene20/20sets/tc.dat316]

Time "G0" "G1" "G2" "G3" "G4" "G5" "G6" "G7" "G8" "G9" "G10" "G11" "G12" "G13" "G14" "G15" "G16" "G17" "G18" "G19"
0.000000e+00	2.769502e-01, 2.268731e+00, 1.470957e+00, 2.716249e-01, 3.134534e-01, 8.076857e-01, 7.225695e-01, 5.558286e-01, 2.132307e+00, 2.808352e+00, 2.260848e+00, 1.200576e+00, 2.072283e+00, 1.006956e+00, 1.660219e+00, 2.220824e+00, 1.316857e+00, 1.986460e+00, 2.338006e-01, 1.785555e+00,
2.000000e-01	6.277501e-01, 1.505849e+00, 1.135724e+00, 4.997276e-01, 3.179089e-01, 8.591990e-01, 5.329513e-01, 3.539507e-01, 2.057969e+00, 1.590519e+00, 2.382761e+00, 9.951107e-01, 1.298333e+00, 1.446303e+00, 9.960408e-01, 1.641730e+00, 8.975502e-01, 1.540274e+00, 3.399042e-01, 1.130172e+00,
4.000000e-01	6.556410e-01, 1.009475e+00, 1.209104e+00, 6.864625e-01, 3.625645e-01, 7.651714e-01, 5.749397e-01, 2.473608e-01, 1.738808e+00, 8.100148e-01, 1.580942e+00, 9.607691e-01, 1.101625e+00, 1.556028e+00, 8.578432e-01, 9.409968e-01, 6.049982e-01, 1.195311e+00, 5.152029e-01, 9.340800e-01,
6.000000e-01	5.329588e-01, 7.557176e-01, 9.402573e-01, 9.550600e-01, 4.128141e-01, 9.370995e-01, 6.965946e-01, 1.987871e-01, 1.450161e+00, 5.305338e-01, 1.162758e+00, 1.001619e+00, 1.234741e+00, 1.968192e+00, 6.102963e-01, 6.159800e-01, 3.235425e-01, 1.207795e+00, 5.563337e-01, 7.103657e-01,
8.000000e-01	2.825030e-01, 7.008596e-01, 1.090929e+00, 1.027914e+00, 4.505647e-01, 1.197910e+00, 7.975853e-01, 1.942604e-01, 1.332417e+00, 4.505819e-01, 9.295862e-01, 9.485015e-01, 1.074479e+00, 1.760774e+00, 5.598649e-01, 4.751705e-01, 2.166186e-01, 1.110774e+00, 7.474576e-01, 6.585169e-01,
1.000000e+00	3.046771e-01, 6.036206e-01, 1.012988e+00, 9.078294e-01, 5.477287e-01, 8.205725e-01, 8.920517e-01, 1.814501e-01, 1.269381e+00, 3.769395e-01, 7.113003e-01, 7.563659e-01, 9.884712e-01, 1.989080e+00, 4.148015e-01, 3.420306e-01, 3.239790e-01, 1.071242e+00, 7.860901e-01, 7.847552e-01,
1.200000e+00	1.675740e-01, 4.566206e-01, 1.117083e+00, 6.530898e-01, 4.990857e-01, 1.134351e+00, 8.343513e-01, 2.353212e-01, 9.371580e-01, 3.773178e-01, 5.091458e-01, 8.362554e-01, 8.869396e-01, 1.676431e+00, 3.993807e-01, 2.475568e-01, 3.610997e-01, 1.104022e+00, 8.196396e-01, 7.313324e-01,
1.400000e+00	1.579460e-01, 3.745063e-01, 1.054836e+00, 6.063980e-01, 5.301350e-01, 1.192807e+00, 9.770447e-01, 2.668658e-01, 8.515201e-01, 3.713469e-01, 3.833733e-01, 7.290310e-01, 1.151820e+00, 1.477496e+00, 3.582708e-01, 1.607457e-01, 3.545234e-01, 1.109339e+00, 9.611360e-01, 5.367116e-01,
1.600000e+00	1.246077e-01, 2.374142e-01, 9.586793e-01, 4.395263e-01, 5.860031e-01, 1.051864e+00, 9.421553e-01, 2.777098e-01, 7.096792e-01, 3.631827e-01, 2.885721e-01, 8.992729e-01, 1.411336e+00, 1.377954e+00, 2.393772e-01, 1.100057e-01, 4.229276e-01, 1.036472e+00, 8.424313e-01, 7.121631e-01,
1.800000e+00	9.490257e-02, 1.676313e-01, 8.895934e-01, 2.722086e-01, 6.220723e-01, 1.318074e+00, 9.863607e-01, 2.796943e-01, 5.352027e-01, 3.464432e-01, 2.585599e-01, 8.795154e-01, 1.168653e+00, 1.016851e+00, 2.096044e-01, 7.194586e-02, 3.575758e-01, 1.126466e+00, 9.687986e-01, 6.675017e-01,
2.000000e+00	6.401415e-02, 1.313918e-01, 6.725386e-01, 1.723197e-01, 5.919399e-01, 1.230617e+00, 1.149703e+00, 3.819680e-01, 6.907099e-01, 4.085448e-01, 1.845784e-01, 7.810193e-01, 1.293501e+00, 1.038415e+00, 1.182426e-01, 5.074816e-02, 4.239825e-01, 1.042676e+00, 1.065545e+00, 7.227451e-01,
0.000000e+00	3.194826e+00, 1.702178e+00, 1.344680e+00, 3.905640e-01, 3.001095e-01, 1.226996e+00, 1.013467e+00, 1.026426e+00, 5.376806e-01, 2.912649e+00, 1.373096e+00, 1.216239e+00, 2.268798e+00, 5.923182e-01, 3.184413e+00, 1.221837e+00, 2.265315e+00, 2.782420e+00, 4.298047e-01, 2.329791e-01,
2.000000e-01	2.193802e+00, 1.385580e+00, 1.013359e+00, 2.841717e-01, 1.545324e-01, 1.060670e+00, 1.000621e+00, 7.238181e-01, 4.425745e-01, 1.627786e+00, 1.110157e+00, 6.958309e-01, 1.880528e+00, 4.937267e-01, 1.940212e+00, 9.488199e-01, 1.571982e+00, 2.549497e+00, 3.434666e-01, 1.589502e-01,
4.000000e-01	2.249161e+00, 6.960547e-01, 1.056593e+00, 1.702720e-01, 1.610315e-01, 1.172643e+00, 1.088666e+00, 4.094499e-01, 4.591738e-01, 1.152348e+00, 1.469737e+00, 5.910472e-01, 1.716562e+00, 4.513979e-01, 1.118342e+00, 4.541294e-01, 9.841290e-01, 1.995440e+00, 2.422755e-01, 1.623912e-01,
6.000000e-01	1.883312e+00, 4.390275e-01, 7.853428e-01, 1.312416e-01, 3.043553e-01, 1.430770e+00, 1.084888e+00, 2.922663e-01, 4.670453e-01, 6.271136e-01, 1.094640e+00, 5.328770e-01, 1.558518e+00, 4.284237e-01, 8.616828e-01, 4.354293e-01, 7.058825e-01, 2.001719e+00, 2.066873e-01, 4.162134e-01,
8.000000e-01	1.373037e+00, 3.539736e-01, 7.553797e-01, 6.508528e-02, 3.659581e-01, 1.175838e+00, 1.136853e+00, 2.452455e-01, 4.560873e-01, 5.440158e-01, 8.344766e-01, 6.116791e-01, 1.703772e+00, 3.542552e-01, 5.067355e-01, 2.618805e-01, 5.183672e-01, 1.902843e+00, 1.486884e-01, 4.652321e-01,
1.000000e+00	1.054722e+00, 2.080178e-01, 6.125389e-01, 4.301828e-02, 3.863744e-01, 1.125456e+00, 9.456428e-01, 1.486669e-01, 4.373190e-01, 3.966126e-01, 5.309946e-01, 6.844073e-01, 1.701264e+00, 2.708319e-01, 2.481234e-01, 2.033932e-01, 4.786690e-01, 1.873373e+00, 1.272706e-01, 7.066777e-01,
1.200000e+00	6.819167e-01, 1.144599e-01, 6.088765e-01, 3.201308e-02, 4.572574e-01, 1.404186e+00, 1.081510e+00, 1.078426e-01, 2.759832e-01, 4.107831e-01, 3.960634e-01, 7.728507e-01, 1.544271e+00, 2.115477e-01, 1.951492e-01, 1.263217e-01, 4.116018e-01, 1.462778e+00, 1.281034e-01, 6.920959e-01,
1.400000e+00	4.113991e-01, 7.476179e-02, 6.602559e-01, 2.601836e-02, 5.896458e-01, 1.001571e+00, 9.869179e-01, 5.558833e-02, 3.656444e-01, 3.741211e-01, 3.536654e-01, 7.709023e-01, 1.399223e+00, 1.848108e-01, 1.040630e-01, 8.225970e-02, 4.725559e-01, 1.371513e+00, 9.294439e-02, 6.918049e-01,
1.600000e+00	3.875613e-01, 4.607568e-02, 4.452913e-01, 1.509646e-02, 5.325136e-01, 1.159121e+00, 1.144181e+00, 6.109993e-02, 3.009839e-01, 3.784903e-01, 2.733201e-01, 7.431337e-01, 1.377133e+00, 1.804493e-01, 8.039966e-02, 4.928627e-02, 4.575213e-01, 1.556990e+00, 6.547281e-02, 6.999517e-01,
1.800000e+00	2.296998e-01, 3.247536e-02, 4.139181e-01, 1.102864e-02, 5.304286e-01, 1.188089e+00, 1.211458e+00, 6.837508e-02, 3.326948e-01, 4.136725e-01, 2.129468e-01, 7.174862e-01, 1.336467e+00, 1.512741e-01, 4.279942e-02, 3.462077e-02, 4.583804e-01, 1.242396e+00, 4.381914e-02, 7.189433e-01,
2.000000e+00	2.019214e-01, 2.010033e-02, 4.558291e-01, 8.430603e-03, 4.960174e-01, 1.234152e+00, 1.048096e+00, 8.101376e-02, 3.783233e-01, 3.429873e-01, 1.223144e-01, 8.010695e-01, 1.414201e+00, 1.404243e-01, 2.779697e-02, 2.773164e-02, 4.406356e-01, 1.167267e+00, 4.413349e-02, 7.722357e-01,
0.000000e+00	8.449598e-01, 1.550808e+00, 2.283083e+00, 3.365059e+00, 2.199627e+00, 3.016673e-01, 6.006234e-01, 9.882991e-01, 2.742281e+00, 4.327815e-01, 9.510781e-01, 5.260973e-01, 2.191148e+00, 2.324128e+00, 1.904602e+00, 1.390250e+00, 1.188876e+00, 1.499270e+00, 1.832891e+00, 3.876488e-01,
2.000000e-01	9.763551e-01, 1.250369e+00, 1.966405e+00, 2.482278e+00, 1.606458e+00, 1.784028e-01, 5.734386e-01, 5.984633e-01, 2.381563e+00, 2.585898e-01, 1.083223e+00, 6.990313e-01, 1.468920e+00, 2.314949e+00, 1.214666e+00, 8.029020e-01, 7.877201e-01, 1.680986e+00, 1.716701e+00, 3.043595e-01,
4.000000e-01	1.033727e+00, 9.916467e-01, 1.655388e+00, 1.591606e+00, 1.186965e+00, 1.708756e-01, 6.998852e-01, 4.647748e-01, 1.907155e+00, 2.725029e-01, 9.167137e-01, 7.494729e-01, 1.459191e+00, 2.120936e+00, 8.148793e-01, 6.874669e-01, 5.671391e-01, 1.441245e+00, 1.593357e+00, 4.304759e-01,
6.000000e-01	6.598556e-01, 8.331694e-01, 1.433314e+00, 1.336418e+00, 1.031154e+00, 1.254453e-01, 8.913025e-01, 2.577034e-01, 1.589910e+00, 3.125809e-01, 5.318881e-01, 9.367582e-01, 1.323266e+00, 2.618880e+00, 7.048805e-01, 4.632205e-01, 3.886105e-01, 1.352440e+00, 1.674996e+00, 6.533193e-01,
8.000000e-01	5.596769e-01, 7.583284e-01, 1.349998e+00, 9.113868e-01, 7.567223e-01, 8.162360e-02, 1.037702e+00, 2.379634e-01, 1.193916e+00, 3.097580e-01, 4.517305e-01, 7.333958e-01, 1.405837e+00, 2.051085e+00, 5.041901e-01, 2.670533e-01, 5.145847e-01, 1.127978e+00, 1.328308e+00, 6.752305e-01,
1.000000e+00	5.076003e-01, 5.874622e-01, 1.047771e+00, 1.264394e+00, 6.636682e-01, 5.589645e-02, 8.185605e-01, 1.960589e-01, 9.979340e-01, 3.135387e-01, 3.706698e-01, 6.700411e-01, 1.183918e+00, 2.308433e+00, 4.111225e-01, 1.863063e-01, 4.328022e-01, 1.176879e+00, 1.236792e+00, 6.448047e-01,
1.200000e+00	2.939633e-01, 3.781545e-01, 1.010271e+00, 8.780876e-01, 6.906448e-01, 3.657437e-02, 1.083212e+00, 1.418889e-01, 8.772024e-01, 3.921474e-01, 2.555267e-01, 7.818015e-01, 1.540238e+00, 1.790931e+00, 4.424113e-01, 1.520373e-01, 4.884842e-01, 1.369511e+00, 1.424125e+00, 6.529257e-01,
1.400000e+00	2.472598e-01, 3.128394e-01, 8.478423e-01, 5.333047e-01, 5.216537e-01, 2.777178e-02, 1.229262e+00, 1.158356e-01, 8.178783e-01, 3.673006e-01, 1.951799e-01, 1.036665e+00, 1.396996e+00, 1.800125e+00, 2.794681e-01, 1.011610e-01, 4.044989e-01, 1.030918e+00, 1.320046e+00, 7.668652e-01,
1.600000e+00	1.557023e-01, 2.146286e-01, 7.760700e-01, 3.937569e-01, 6.014822e-01, 2.605134e-02, 1.005970e+00, 1.815021e-01, 5.393502e-01, 3.153655e-01, 1.586136e-01, 9.539286e-01, 1.289227e+00, 1.358493e+00, 2.116575e-01, 6.701157e-02, 4.215163e-01, 1.139036e+00, 1.205050e+00, 7.279781e-01,
1.800000e+00	1.322752e-01, 1.333170e-01, 7.204306e-01, 2.284553e-01, 6.326980e-01, 1.937676e-02, 1.213048e+00, 1.647831e-01, 5.424871e-01, 3.895798e-01, 1.313872e-01, 8.811253e-01, 1.164139e+00, 1.059495e+00, 1.643170e-01, 4.031545e-02, 4.187071e-01, 1.158011e+00, 1.267609e+00, 6.188400e-01,
2.000000e+00	1.030582e-01, 9.736067e-02, 5.615396e-01, 1.632438e-01, 5.144135e-01, 1.842734e-02, 1.074607e+00, 1.706379e-01, 3.924433e-01, 3.717220e-01, 9.892094e-02, 8.320649e-01, 1.285398e+00, 1.038424e+00, 9.268185e-02, 3.025278e-02, 4.010146e-01, 1.183247e+00, 9.750637e-01, 7.425808e-01,
0.000000e+00	1.095400e+00, 2.318191e+00, 1.461202e+00, 1.891273e-02, 3.557581e-01, 1.578425e+00, 1.843332e+00, 2.543820e+00, 1.933382e+00, 2.414382e+00, 2.247467e+00, 1.696834e+00, 1.735106e+00, 5.128918e-01, 2.089997e+00, 4.476049e-01, 5.364468e-01, 7.848101e-01, 2.920574e+00, 2.553287e+00,
2.000000e-01	1.208315e+00, 1.507066e+00, 1.246057e+00, 3.900796e-01, 4.345934e-01, 1.008793e+00, 1.153216e+00, 1.886697e+00, 1.434128e+00, 1.705969e+00, 1.897881e+00, 1.482131e+00, 1.040007e+00, 8.366791e-01, 1.212813e+00, 6.881897e-01, 2.722752e-01, 6.922893e-01, 2.160804e+00, 1.406598e+00,
4.000000e-01	1.213579e+00, 1.231431e+00, 1.272344e+00, 5.725521e-01, 5.003210e-01, 6.936260e-01, 8.713150e-01, 1.599938e+00, 1.216622e+00, 8.840661e-01, 1.439484e+00, 9.988597e-01, 9.638706e-01, 1.046041e+00, 9.647492e-01, 8.543306e-01, 1.748333e-01, 6.113265e-01, 1.627753e+00, 9.534568e-01,
6.000000e-01	9.308745e-01, 5.609900e-01, 1.304346e+00, 6.865489e-01, 5.569828e-01, 6.278445e-01, 7.875980e-01, 1.475981e+00, 8.500376e-01, 7.211388e-01, 8.541040e-01, 9.420169e-01, 8.111694e-01, 1.106622e+00, 7.128761e-01, 1.031559e+00, 1.659897e-01, 7.105073e-01, 1.590487e+00, 6.353676e-01,
8.000000e-01	6.362558e-01, 4.508900e-01, 1.202658e+00, 5.330090e-01, 5.638322e-01, 4.873581e-01, 7.623947e-01, 1.014213e+00, 9.002007e-01, 4.560949e-01, 7.233618e-01, 8.680713e-01, 1.019182e+00, 1.028359e+00, 4.384737e-01, 9.850744e-01, 2.311018e-01, 6.329886e-01, 1.276353e+00, 7.015994e-01,
1.000000e+00	5.041133e-01, 3.485514e-01, 8.952366e-01, 3.620857e-01, 6.509728e-01, 3.151182e-01, 8.839670e-01, 9.453861e-01, 6.914841e-01, 4.900798e-01, 5.899084e-01, 9.118537e-01, 1.207599e+00, 8.362234e-01, 3.848912e-01, 8.018701e-01, 3.130940e-01, 7.395954e-01, 1.194589e+00, 5.716222e-01,
1.200000e+00	2.790778e-01, 2.885499e-01, 7.798484e-01, 2.626389e-01, 5.353149e-01, 2.267900e-01, 8.932387e-01, 7.824078e-01, 7.431728e-01, 3.409019e-01, 3.555408e-01, 9.639899e-01, 1.253217e+00, 8.345158e-01, 3.243638e-01, 5.985066e-01, 3.326444e-01, 8.011736e-01, 9.407519e-01, 6.158606e-01,
1.400000e+00	3.006589e-01, 2.070415e-01, 8.016273e-01, 1.870626e-01, 4.912233e-01, 1.628270e-01, 9.450819e-01, 7.736988e-01, 5.210617e-01, 3.792152e-01, 2.349741e-01, 7.882193e-01, 9.350354e-01, 1.008083e+00, 2.348212e-01, 4.255702e-01, 3.530581e-01, 7.091305e-01, 9.509664e-01, 7.203175e-01,
1.600000e+00	1.861035e-01, 1.176841e-01, 8.594864e-01, 1.535069e-01, 5.226580e-01, 3.021632e-01, 9.525936e-01, 7.310260e-01, 5.366937e-01, 4.098412e-01, 2.620406e-01, 9.264365e-01, 1.167343e+00, 7.494806e-01, 1.096350e-01, 4.211422e-01, 4.195383e-01, 8.496122e-01, 7.422049e-01, 7.442890e-01,
1.800000e+00	1.474999e-01, 8.372973e-02, 7.197136e-01, 8.810166e-02, 6.019341e-01, 5.600937e-01, 9.231501e-01, 6.080734e-01, 4.811841e-01, 3.780459e-01, 1.921476e-01, 9.099669e-01, 1.363171e+00, 6.179006e-01, 8.850755e-02, 2.735092e-01, 3.884773e-01, 8.986436e-01, 6.348233e-01, 7.861016e-01,
2.000000e+00	1.126991e-01, 6.774429e-02, 5.845959e-01, 6.101973e-02, 5.064341e-01, 6.514230e-01, 1.068375e+00, 5.912418e-01, 3.621335e-01, 3.819576e-01, 1.310465e-01, 1.032694e+00, 1.190946e+00, 4.944082e-01, 7.650940e-02, 1.951630e-01, 3.886127e-01, 8.729226e-01, 5.296846e-01, 6.763269e-01,
0.000000e+00	2.436132e+00, 6.797215e-01, 2.400982e+00, 7.633401e-01, 2.698978e+00, 2.284814e+00, 1.439484e-01, 1.209857e+00, 2.362129e+00, 2.166652e+00, 8.226307e-01, 2.147821e+00, 2.023049e+00, 2.043802e+00, 1.178619e+00, 1.488142e-01, 1.628016e+00, 1.644977e+00, 1.474099e+00, 1.182510e+00,
2.000000e-01	2.247063e+00, 6.217060e-01, 2.463242e+00, 9.529808e-01, 1.473699e+00, 1.882864e+00, 4.660928e-01, 9.929999e-01, 2.020208e+00, 1.042264e+00, 6.465787e-01, 1.808756e+00, 1.747984e+00, 1.839810e+00, 1.167809e+00, 3.235625e-01, 1.104234e+00, 1.253052e+00, 1.249470e+00, 9.281687e-01,
4.000000e-01	1.458060e+00, 6.265054e-01, 2.253433e+00, 1.008797e+00, 1.034776e+00, 1.270020e+00, 6.501390e-01, 7.084024e-01, 1.696209e+00, 8.614632e-01, 8.522624e-01, 1.002025e+00, 1.388768e+00, 1.960443e+00, 8.756634e-01, 3.110896e-01, 8.053168e-01, 1.388118e+00, 1.166267e+00, 8.471749e-01,
6.000000e-01	1.305994e+00, 5.181453e-01, 2.085830e+00, 8.898473e-01, 9.770370e-01, 1.158372e+00, 8.709563e-01, 5.145059e-01, 1.481593e+00, 6.170256e-01, 5.731614e-01, 5.678776e-01, 1.294831e+00, 2.253842e+00, 7.156450e-01, 2.123227e-01, 6.581936e-01, 1.257889e+00, 1.208900e+00, 6.174088e-01,
8.000000e-01	9.948198e-01, 4.442640e-01, 1.331067e+00, 8.099578e-01, 7.179552e-01, 1.073105e+00, 8.834203e-01, 3.662553e-01, 1.217327e+00, 6.548103e-01, 5.644336e-01, 5.785791e-01, 1.404312e+00, 2.083370e+00, 5.768399e-01, 1.187820e-01, 5.634205e-01, 1.036242e+00, 1.226154e+00, 8.565064e-01,
1.000000e+00	6.488232e-01, 3.814368e-01, 1.277180e+00, 8.141905e-01, 5.636305e-01, 1.070063e+00, 1.151784e+00, 2.843010e-01, 1.008129e+00, 4.073253e-01, 3.794626e-01, 7.322692e-01, 1.240149e+00, 2.206803e+00, 5.088429e-01, 1.033488e-01, 4.845250e-01, 1.119606e+00, 1.221918e+00, 6.083598e-01,
1.200000e+00	6.359410e-01, 3.485680e-01, 1.184855e+00, 8.219583e-01, 5.372433e-01, 1.210053e+00, 1.120243e+00, 2.727280e-01, 8.570815e-01, 4.264816e-01, 2.442318e-01, 6.788744e-01, 1.439976e+00, 1.790354e+00, 4.074014e-01, 6.767725e-02, 5.271674e-01, 1.030791e+00, 1.168465e+00, 6.657089e-01,
1.400000e+00	3.779314e-01, 2.911649e-01, 9.922938e-01, 3.772315e-01, 5.352681e-01, 8.306154e-01, 1.086549e+00, 2.533051e-01, 8.623898e-01, 4.386483e-01, 1.982289e-01, 7.378632e-01, 1.433781e+00, 1.216244e+00, 3.447197e-01, 4.068265e-02, 4.371328e-01, 1.102949e+00, 1.180234e+00, 7.721186e-01,
1.600000e+00	2.658797e-01, 2.052144e-01, 8.898017e-01, 3.377206e-01, 5.835636e-01, 1.003246e+00, 1.060370e+00, 2.728552e-01, 5.903522e-01, 3.526894e-01, 1.826189e-01, 8.553218e-01, 1.233759e+00, 1.276356e+00, 2.281407e-01, 2.745092e-02, 4.603602e-01, 1.063016e+00, 1.141386e+00, 7.680271e-01,
1.800000e+00	2.488627e-01, 1.291257e-01, 7.341500e-01, 2.001896e-01, 5.646841e-01, 1.018507e+00, 1.138396e+00, 2.683816e-01, 5.799292e-01, 4.784397e-01, 1.461505e-01, 1.057541e+00, 1.219062e+00, 1.068186e+00, 1.848462e-01, 2.459625e-02, 4.467335e-01, 1.020594e+00, 1.203503e+00, 6.608188e-01,
2.000000e+00	1.645332e-01, 8.398755e-02, 5.834240e-01, 1.069653e-01, 6.902100e-01, 1.124465e+00, 1.143206e+00, 2.770611e-01, 5.021426e-01, 3.998293e-01, 1.160406e-01, 7.656171e-01, 1.221874e+00, 9.366094e-01, 1.256735e-01, 1.483732e-02, 3.945242e-01, 1.036703e+00, 7.601779e-01, 6.604625e-01,
0.000000e+00	2.273528e+00, 7.220988e-01, 6.789571e-01, 2.651803e-01, 8.596038e-02, 7.699893e-01, 2.923379e+00, 1.646232e+00, 2.058631e+00, 4.173050e-01, 1.309741e+00, 4.009595e-01, 5.788143e-01, 2.440416e+00, 1.415135e+00, 5.479724e-02, 8.933781e-02, 2.541954e+00, 2.406757e+00, 2.072539e+00,
2.000000e-01	1.847419e+00, 7.125316e-01, 5.299129e-01, 4.909425e-01, 2.905875e-01, 6.247816e-01, 2.133642e+00, 1.161840e+00, 1.296685e+00, 3.237262e-01, 8.363840e-01, 2.812160e-01, 3.517095e-01, 2.244368e+00, 7.219893e-01, 2.862373e-01, 1.343969e-01, 1.743067e+00, 1.597251e+00, 1.193187e+00,
4.000000e-01	1.124031e+00, 6.120346e-01, 3.850659e-01, 7.845504e-01, 4.123856e-01, 3.518105e-01, 1.549403e+00, 7.312423e-01, 1.046180e+00, 4.069367e-01, 6.285574e-01, 2.045019e-01, 3.475104e-01, 2.664544e+00, 4.486552e-01, 3.149099e-01, 2.224788e-01, 1.717178e+00, 1.767150e+00, 1.216450e+00,
6.000000e-01	9.423540e-01, 4.326608e-01, 3.972691e-01, 6.011605e-01, 4.562150e-01, 2.771413e-01, 1.348125e+00, 4.805702e-01, 9.252598e-01, 2.946768e-01, 5.218719e-01, 4.684643e-01, 3.928160e-01, 2.113313e+00, 2.937671e-01, 1.613547e-01, 3.335198e-01, 1.527648e+00, 2.020526e+00, 1.089386e+00,
8.000000e-01	6.182983e-01, 2.482684e-01, 2.918111e-01, 3.824713e-01, 5.214191e-01, 2.013242e-01, 1.018089e+00, 3.249886e-01, 5.560275e-01, 4.261608e-01, 4.082510e-01, 6.515100e-01, 6.860344e-01, 1.763066e+00, 1.431361e-01, 1.567252e-01, 2.761919e-01, 1.186607e+00, 1.764540e+00, 6.742288e-01,
1.000000e+00	5.641344e-01, 2.356396e-01, 2.723938e-01, 2.333100e-01, 4.816802e-01, 1.545461e-01, 1.380440e+00, 2.295536e-01, 5.240842e-01, 3.834352e-01, 2.856665e-01, 6.677384e-01, 7.832538e-01, 1.728341e+00, 8.463258e-02, 8.574508e-02, 3.242440e-01, 1.147701e+00, 1.559792e+00, 8.745994e-01,
1.200000e+00	3.722161e-01, 1.181357e-01, 3.246695e-01, 1.562052e-01, 5.337047e-01, 9.705011e-02, 1.228937e+00, 2.201039e-01, 4.522228e-01, 3.735507e-01, 1.709563e-01, 7.427555e-01, 8.415946e-01, 1.364535e+00, 5.750179e-02, 6.491348e-02, 4.238839e-01, 1.064607e+00, 1.627003e+00, 7.329930e-01,
1.400000e+00	2.439379e-01, 7.506439e-02, 3.097952e-01, 9.776609e-02, 5.593175e-01, 9.227747e-02, 1.016267e+00, 2.074664e-01, 4.092901e-01, 3.332352e-01, 1.888611e-01, 8.684976e-01, 1.037968e+00, 8.341921e-01, 3.184869e-02, 4.750670e-02, 3.834638e-01, 1.149654e+00, 1.302007e+00, 7.745203e-01,
1.600000e+00	2.217963e-01, 5.659715e-02, 3.543386e-01, 7.289443e-02, 4.946652e-01, 6.755211e-02, 9.623150e-01, 2.351642e-01, 3.263998e-01, 4.158895e-01, 1.232863e-01, 7.928512e-01, 1.008938e+00, 8.591668e-01, 1.617976e-02, 2.870339e-02, 4.302908e-01, 1.043441e+00, 1.076421e+00, 7.349106e-01,
1.800000e+00	1.453922e-01, 4.092405e-02, 3.599429e-01, 3.853080e-02, 5.480185e-01, 6.249957e-02, 1.007296e+00, 2.796125e-01, 3.409179e-01, 3.871979e-01, 9.857541e-02, 8.392237e-01, 1.246619e+00, 7.091096e-01, 1.304907e-02, 2.020737e-02, 4.606950e-01, 1.235493e+00, 8.496342e-01, 6.372992e-01,
2.000000e+00	1.325507e-01, 3.184837e-02, 3.412380e-01, 2.725394e-02, 5.899385e-01, 1.988677e-01, 1.230017e+00, 2.700350e-01, 3.348173e-01, 4.221194e-01, 8.729760e-02, 9.350370e-01, 1.181234e+00, 5.445772e-01, 8.813630e-03, 1.702980e-02, 4.061080e-01, 1.347535e+00, 8.731023e-01, 6.277968e-01,
0.000000e+00	1.548141e+00, 1.798182e+00, 5.773485e-01, 2.331429e+00, 8.504428e-01, 3.037331e+00, 1.911981e-01, 2.727952e+00, 1.759924e+00, 2.710132e+00, 1.293664e+00, 1.191490e-01, 3.204606e+00, 2.312127e+00, 2.995242e+00, 2.826855e-01, 1.804519e+00, 9.381775e-01, 2.206176e+00, 2.068131e+00,
2.000000e-01	1.674596e+00, 1.105087e+00, 7.412162e-01, 1.886397e+00, 4.187659e-01, 2.406104e+00, 5.005595e-01, 2.061764e+00, 1.734320e+00, 1.331124e+00, 1.550563e+00, 2.756546e-01, 2.011496e+00, 2.467905e+00, 1.647878e+00, 4.880745e-01, 1.379203e+00, 7.610793e-01, 1.970632e+00, 1.098090e+00,
4.000000e-01	1.500309e+00, 1.056269e+00, 8.103428e-01, 1.445986e+00, 3.808410e-01, 2.134308e+00, 7.137304e-01, 1.587958e+00, 1.184012e+00, 9.611353e-01, 1.580550e+00, 3.472898e-01, 1.928936e+00, 1.828858e+00, 8.665679e-01, 8.036650e-01, 7.916638e-01, 8.062162e-01, 1.934752e+00, 6.463843e-01,
6.000000e-01	1.099081e+00, 8.129603e-01, 1.039463e+00, 1.188654e+00, 4.884023e-01, 1.846465e+00, 8.149343e-01, 1.513720e+00, 1.225354e+00, 4.952925e-01, 1.142827e+00, 4.882321e-01, 1.522802e+00, 2.148816e+00, 6.535147e-01, 8.143021e-01, 5.840634e-01, 7.960527e-01, 1.855794e+00, 4.756835e-01,
8.000000e-01	8.539098e-01, 4.375779e-01, 8.651569e-01, 1.142789e+00, 4.432145e-01, 1.536227e+00, 9.069629e-01, 1.066195e+00, 7.510501e-01, 4.857931e-01, 7.255775e-01, 5.098259e-01, 1.409744e+00, 1.983670e+00, 5.141302e-01, 9.341019e-01, 5.220761e-01, 9.993740e-01, 1.509022e+00, 5.865223e-01,
1.000000e+00	5.318034e-01, 3.569737e-01, 9.124819e-01, 7.443686e-01, 6.168814e-01, 1.741260e+00, 1.183105e+00, 8.656833e-01, 9.471788e-01, 3.571388e-01, 6.006191e-01, 5.103891e-01, 1.236218e+00, 1.751392e+00, 3.322549e-01, 8.870917e-01, 4.307017e-01, 7.995614e-01, 1.653804e+00, 5.191439e-01,
1.200000e+00	4.440372e-01, 3.644528e-01, 7.255073e-01, 5.649382e-01, 5.674750e-01, 1.179223e+00, 1.081853e+00, 7.732755e-01, 8.920182e-01, 4.023046e-01, 4.303500e-01, 6.021369e-01, 1.453774e+00, 1.609050e+00, 2.244256e-01, 5.308265e-01, 4.798622e-01, 8.962947e-01, 1.322624e+00, 6.785595e-01,
1.400000e+00	3.176861e-01, 1.958399e-01, 7.416217e-01, 3.679924e-01, 4.775054e-01, 1.412481e+00, 1.060181e+00, 7.123007e-01, 5.602037e-01, 4.173576e-01, 3.550628e-01, 7.207256e-01, 1.182262e+00, 1.602570e+00, 1.529502e-01, 4.370132e-01, 3.788016e-01, 1.114466e+00, 1.260130e+00, 5.961951e-01,
1.600000e+00	2.843810e-01, 1.235421e-01, 8.079367e-01, 2.637325e-01, 5.094943e-01, 1.127857e+00, 8.016153e-01, 5.700916e-01, 5.785352e-01, 4.104047e-01, 2.498530e-01, 7.998380e-01, 1.145572e+00, 9.060039e-01, 1.155927e-01, 2.852234e-01, 4.577953e-01, 8.900808e-01, 1.188011e+00, 7.394828e-01,
1.800000e+00	1.704304e-01, 1.116528e-01, 6.270521e-01, 1.542388e-01, 5.464242e-01, 1.195147e+00, 1.096318e+00, 5.034773e-01, 4.686663e-01, 3.280979e-01, 2.407226e-01, 7.051907e-01, 1.074567e+00, 1.064471e+00, 8.856948e-02, 2.183054e-01, 4.146485e-01, 9.268195e-01, 1.100695e+00, 6.977181e-01,
2.000000e+00	1.477194e-01, 7.383284e-02, 6.099451e-01, 1.242645e-01, 5.987357e-01, 1.091134e+00, 1.004861e+00, 5.236590e-01, 4.548106e-01, 4.032930e-01, 1.858633e-01, 8.536322e-01, 1.266945e+00, 6.846818e-01, 6.012052e-02, 1.792719e-01, 4.799882e-01, 9.838225e-01, 9.397926e-01, 7.944019e-01,
0.000000e+00	1.893720e+00, 1.128034e+00, 1.373842e+00, 1.401386e+00, 2.750458e+00, 2.866010e+00, 5.580266e-01, 1.390519e+00, 1.262965e+00, 1.731871e+00, 1.741709e+00, 1.984129e-01, 4.835209e-02, 1.629734e+00, 2.102122e+00, 1.434582e+00, 2.622006e+00, 8.970202e-01, 2.048392e+00, 1.855831e+00,
2.000000e-01	1.881685e+00, 9.262678e-01, 1.078097e+00, 1.010551e+00, 1.924695e+00, 1.913682e+00, 3.288995e-01, 1.213876e+00, 1.142363e+00, 8.802223e-01, 1.329071e+00, 1.484321e-01, 8.293024e-02, 1.677806e+00, 1.419772e+00, 1.553818e+00, 1.306059e+00, 7.605233e-01, 2.141664e+00, 9.538933e-01,
4.000000e-01	1.808693e+00, 7.130853e-01, 1.219039e+00, 1.012749e+00, 8.297526e-01, 1.565690e+00, 2.883969e-01, 1.374527e+00, 9.907246e-01, 5.451504e-01, 1.582941e+00, 7.087491e-02, 3.794331e-01, 1.679613e+00, 1.100365e+00, 1.413861e+00, 9.745315e-01, 5.772529e-01, 1.675758e+00, 7.501762e-01,
6.000000e-01	1.330198e+00, 5.092973e-01, 1.264265e+00, 8.833533e-01, 8.067644e-01, 9.643500e-01, 3.420215e-01, 1.018994e+00, 1.119397e+00, 3.579203e-01, 1.215780e+00, 1.694801e-01, 6.501065e-01, 1.992412e+00, 5.963544e-01, 1.221782e+00, 7.167858e-01, 7.043448e-01, 1.440690e+00, 6.491865e-01,
8.000000e-01	9.616544e-01, 4.812795e-01, 1.188445e+00, 7.184389e-01, 8.019371e-01, 8.659428e-01, 5.625595e-01, 1.054978e+00, 1.039787e+00, 2.207011e-01, 1.053636e+00, 4.465722e-01, 7.093995e-01, 1.532388e+00, 6.581805e-01, 7.643887e-01, 4.410815e-01, 7.681811e-01, 1.504656e+00, 5.309861e-01,
1.000000e+00	7.692978e-01, 3.696805e-01, 1.210858e+00, 6.491793e-01, 6.890815e-01, 5.186123e-01, 8.102049e-01, 7.235933e-01, 1.029716e+00, 2.980739e-01, 9.073394e-01, 6.032309e-01, 9.274229e-01, 1.746939e+00, 4.614413e-01, 6.343800e-01, 4.708972e-01, 6.939892e-01, 1.476814e+00, 6.684393e-01,
1.200000e+00	4.392917e-01, 3.091969e-01, 1.305664e+00, 5.306381e-01, 5.447837e-01, 3.839636e-01, 7.512069e-01, 6.072209e-01, 8.269572e-01, 3.105229e-01, 4.670665e-01, 6.675935e-01, 1.023291e+00, 1.245975e+00, 4.270621e-01, 5.004137e-01, 4.373777e-01, 9.954958e-01, 1.237181e+00, 6.614069e-01,
1.400000e+00	3.793874e-01, 2.890382e-01, 1.002893e+00, 4.492057e-01, 5.034473e-01, 3.396654e-01, 5.752866e-01, 5.566915e-01, 9.104958e-01, 3.517502e-01, 3.687144e-01, 9.507127e-01, 9.328632e-01, 1.504079e+00, 3.946547e-01, 3.742511e-01, 3.598077e-01, 8.870036e-01, 1.263575e+00, 7.548305e-01,
1.600000e+00	2.908701e-01, 1.907505e-01, 8.757434e-01, 2.987554e-01, 5.313962e-01, 2.347232e-01, 9.335832e-01, 5.321310e-01, 7.504641e-01, 3.166371e-01, 3.232272e-01, 7.886957e-01, 1.032378e+00, 1.150036e+00, 2.939053e-01, 2.278202e-01, 4.778487e-01, 9.584660e-01, 9.838642e-01, 5.585313e-01,
1.800000e+00	1.822667e-01, 1.553250e-01, 9.837631e-01, 1.969201e-01, 6.033949e-01, 1.573808e-01, 9.216412e-01, 6.309480e-01, 6.098733e-01, 3.365836e-01, 2.752615e-01, 1.054414e+00, 1.074977e+00, 8.613494e-01, 2.616394e-01, 1.843067e-01, 4.431546e-01, 8.526150e-01, 1.023462e+00, 5.892292e-01,
2.000000e+00	1.580165e-01, 1.448166e-01, 6.670672e-01, 1.521211e-01, 4.897846e-01, 1.706086e-01, 1.107503e+00, 6.116658e-01, 5.837919e-01, 3.785028e-01, 1.806208e-01, 8.506855e-01, 1.317610e+00, 1.004889e+00, 1.965961e-01, 1.129819e-01, 4.215676e-01, 9.761020e-01, 8.304245e-01, 7.408438e-01,
0.000000e+00	1.296135e-02, 2.316259e-01, 2.130318e+00, 2.545253e+00, 2.581328e+00, 1.763944e+00, 2.198778e+00, 2.701261e+00, 3.999291e-02, 7.134682e-01, 1.385056e+00, 2.928224e+00, 1.490057e+00, 1.519082e+00, 2.775489e+00, 1.087195e+00, 1.448768e+00, 3.390868e-01, 2.972910e+00, 1.712748e+00,
2.000000e-01	3.891945e-01, 1.261216e-01, 1.237970e+00, 1.439963e+00, 1.709856e+00, 1.607808e+00, 1.922785e+00, 2.181037e+00, 2.260933e-02, 3.303119e-01, 1.191749e+00, 1.589862e+00, 1.105914e+00, 1.391473e+00, 1.807490e+00, 1.042645e+00, 9.336627e-01, 3.428795e-01, 2.382562e+00, 1.124420e+00,
4.000000e-01	6.962398e-01, 8.306842e-02, 8.725533e-01, 8.377976e-01, 1.086750e+00, 9.416093e-01, 1.756132e+00, 1.775400e+00, 1.911023e-02, 2.167221e-01, 1.054995e+00, 1.241525e+00, 1.032734e+00, 1.123894e+00, 1.188091e+00, 1.175405e+00, 5.660356e-01, 3.914540e-01, 1.510499e+00, 5.669549e-01,
6.000000e-01	5.410781e-01, 4.763128e-02, 6.604907e-01, 5.319222e-01, 1.001418e+00, 7.623602e-01, 1.585874e+00, 1.460202e+00, 2.057608e-02, 2.502875e-01, 9.291781e-01, 9.325190e-01, 1.234743e+00, 8.590087e-01, 6.577827e-01, 9.468132e-01, 5.247470e-01, 6.242414e-01, 1.435384e+00, 4.537416e-01,
8.000000e-01	4.745746e-01, 2.814533e-02, 5.119789e-01, 2.997867e-01, 7.956058e-01, 5.843298e-01, 1.259648e+00, 1.136901e+00, 3.053143e-02, 2.469815e-01, 6.379015e-01, 9.038757e-01, 1.224508e+00, 6.937752e-01, 4.695895e-01, 1.098801e+00, 4.753890e-01, 6.734533e-01, 1.335520e+00, 5.446720e-01,
1.000000e+00	3.724971e-01, 1.894424e-02, 3.592969e-01, 1.704716e-01, 6.198916e-01, 3.638572e-01, 1.167656e+00, 9.137284e-01, 5.263847e-02, 3.091495e-01, 4.481398e-01, 1.003695e+00, 1.133447e+00, 5.191257e-01, 2.540593e-01, 9.392812e-01, 5.372162e-01, 6.306628e-01, 1.146475e+00, 5.736525e-01,
1.200000e+00	2.583240e-01, 1.323006e-02, 3.348098e-01, 1.121092e-01, 6.970976e-01, 4.104592e-01, 1.270775e+00, 8.817150e-01, 7.761176e-02, 3.415054e-01, 4.042644e-01, 7.991283e-01, 1.299056e+00, 3.960753e-01, 1.483036e-01, 8.293887e-01, 4.165521e-01, 7.536726e-01, 7.835894e-01, 5.541364e-01,
1.400000e+00	1.654899e-01, 8.114210e-03, 2.566729e-01, 7.566931e-02, 6.304854e-01, 5.092102e-01, 1.373440e+00, 9.134672e-01, 1.106460e-01, 3.155032e-01, 2.931013e-01, 9.489061e-01, 1.002511e+00, 3.586305e-01, 7.846866e-02, 6.924498e-01, 3.871636e-01, 7.405907e-01, 6.709101e-01, 5.427094e-01,
1.600000e+00	1.556915e-01, 6.181419e-03, 2.701308e-01, 4.962686e-02, 5.074472e-01, 7.542001e-01, 1.294339e+00, 9.186291e-01, 1.165610e-01, 3.526384e-01, 2.214274e-01, 9.057255e-01, 1.387369e+00, 2.617965e-01, 4.407839e-02, 5.479285e-01, 4.142843e-01, 8.449780e-01, 4.789885e-01, 6.952638e-01,
1.800000e+00	9.351888e-02, 5.487567e-03, 2.849455e-01, 2.536256e-02, 5.638898e-01, 7.322939e-01, 1.169982e+00, 5.929880e-01, 1.038726e-01, 3.729283e-01, 1.522405e-01, 9.692390e-01, 1.170504e+00, 2.439386e-01, 2.656533e-02, 3.208817e-01, 4.493735e-01, 1.005331e+00, 4.237747e-01, 7.619310e-01,
2.000000e+00	7.193205e-02, 4.633920e-03, 2.545701e-01, 1.782946e-02, 5.516155e-01, 8.439429e-01, 1.360651e+00, 6.860583e-01, 1.941959e-01, 3.602200e-01, 1.307616e-01, 8.999043e-01, 1.294983e+00, 1.747808e-01, 1.678178e-02, 2.311597e-01, 4.561265e-01, 8.118119e-01, 3.710718e-01, 6.118003e-01,
0.000000e+00	1.673596e+00, 2.098916e+00, 1.912340e+00, 1.652906e+00, 1.341103e+00, 2.813435e+00, 5.240366e-01, 2.238224e+00, 2.781305e-01, 1.690004e+00, 2.231648e+00, 2.184033e+00, 5.533152e-02, 7.731249e-01, 1.937037e+00, 2.934590e+00, 2.110048e+00, 2.948747e+00, 1.158543e+00, 2.398312e+00,
2.000000e-01	1.437978e+00, 1.327871e+00, 2.306336e+00, 8.672587e-01, 8.400524e-01, 2.599380e+00, 3.145200e-01, 1.923979e+00, 5.495060e-01, 1.126605e+00, 2.083117e+00, 1.185380e+00, 4.369390e-02, 7.185198e-01, 1.527046e+00, 2.352691e+00, 1.249861e+00, 2.000630e+00, 7.749696e-01, 1.244881e+00,
4.000000e-01	1.184943e+00, 1.015717e+00, 1.563300e+00, 6.283331e-01, 5.697481e-01, 2.172118e+00, 2.069315e-01, 1.134711e+00, 5.496851e-01, 5.330547e-01, 1.879722e+00, 7.759633e-01, 1.363222e-01, 5.558367e-01, 9.606802e-01, 1.774024e+00, 9.101026e-01, 1.924855e+00, 5.100809e-01, 8.991680e-01,
6.000000e-01	1.035876e+00, 5.459852e-01, 1.788780e+00, 4.068258e-01, 4.785871e-01, 1.916041e+00, 1.607690e-01, 7.403218e-01, 7.294723e-01, 3.161515e-01, 1.328645e+00, 3.642120e-01, 4.660278e-01, 5.235498e-01, 8.187059e-01, 1.418477e+00, 5.536784e-01, 1.811489e+00, 5.781650e-01, 8.170906e-01,
8.000000e-01	9.983341e-01, 3.564142e-01, 1.500511e+00, 2.856356e-01, 5.654576e-01, 1.607258e+00, 3.845674e-01, 5.645627e-01, 6.799019e-01, 2.856964e-01, 1.128055e+00, 2.524441e-01, 7.137411e-01, 5.159166e-01, 6.318396e-01, 1.013348e+00, 3.381694e-01, 1.437922e+00, 3.947201e-01, 8.297468e-01,
1.000000e+00	4.599127e-01, 2.736179e-01, 1.355584e+00, 2.554432e-01, 6.025546e-01, 1.371962e+00, 5.790315e-01, 3.546420e-01, 8.992843e-01, 2.486049e-01, 7.773424e-01, 3.721866e-01, 9.321523e-01, 5.276392e-01, 5.500740e-01, 5.632138e-01, 3.638090e-01, 1.500325e+00, 3.439607e-01, 6.788171e-01,
1.200000e+00	5.208422e-01, 2.385839e-01, 1.259626e+00, 2.503744e-01, 4.926310e-01, 1.374444e+00, 7.414777e-01, 2.443100e-01, 7.987575e-01, 2.683888e-01, 5.408395e-01, 4.309804e-01, 9.091853e-01, 5.758672e-01, 5.403397e-01, 4.708900e-01, 3.445795e-01, 1.393216e+00, 3.105688e-01, 7.240374e-01,
1.400000e+00	2.859731e-01, 1.856257e-01, 1.358739e+00, 2.316641e-01, 6.099695e-01, 1.269088e+00, 8.773499e-01, 2.137792e-01, 7.635149e-01, 2.906964e-01, 3.874852e-01, 5.459659e-01, 9.452166e-01, 6.103348e-01, 4.680721e-01, 2.813019e-01, 4.044246e-01, 1.235782e+00, 2.470801e-01, 6.590356e-01,
1.600000e+00	1.850953e-01, 1.417540e-01, 1.205259e+00, 1.990708e-01, 5.535779e-01, 1.048153e+00, 7.565006e-01, 1.718808e-01, 8.391140e-01, 3.301972e-01, 2.844388e-01, 6.163653e-01, 9.939873e-01, 5.824319e-01, 4.395812e-01, 2.274443e-01, 4.189061e-01, 1.276948e+00, 1.690565e-01, 6.374709e-01,
1.800000e+00	1.755181e-01, 1.350063e-01, 9.290885e-01, 1.760091e-01, 6.102934e-01, 1.290508e+00, 9.455647e-01, 2.066846e-01, 6.749268e-01, 3.507356e-01, 2.486692e-01, 7.726516e-01, 1.209037e+00, 5.889943e-01, 2.923392e-01, 1.583037e-01, 3.931395e-01, 1.193654e+00, 1.907438e-01, 5.596443e-01,
2.000000e+00	1.195251e-01, 1.106788e-01, 1.150843e+00, 1.198149e-01, 5.703725e-01, 1.229348e+00, 9.493046e-01, 1.768552e-01, 6.883974e-01, 3.527767e-01, 1.782623e-01, 8.724494e-01, 1.062472e+00, 5.522757e-01, 2.942474e-01, 1.042169e-01, 4.390090e-01, 1.141085e+00, 1.274463e-01, 7.544972e-01,
0.000000e+00	2.531395e+00, 1.956129e+00, 2.324902e+00, 9.421126e-01, 6.032806e-02, 2.296638e+00, 2.367656e+00, 6.939254e-01, 5.512773e-01, 1.049594e+00, 1.788372e+00, 1.389681e+00, 2.233986e+00, 2.823128e+00, 1.829345e+00, 2.094699e+00, 1.385048e+00, 1.907240e+00, 1.560567e+00, 2.531120e+00,
2.000000e-01	2.395131e+00, 1.348936e+00, 1.610875e+00, 6.750606e-01, 1.311899e-01, 1.584794e+00, 1.725233e+00, 4.966104e-01, 3.866093e-01, 6.475623e-01, 1.503130e+00, 8.818758e-01, 1.225607e+00, 2.015795e+00, 1.219537e+00, 1.341196e+00, 8.896736e-01, 1.587859e+00, 1.377952e+00, 1.307338e+00,
4.000000e-01	2.070553e+00, 6.676815e-01, 1.169669e+00, 4.129802e-01, 2.432942e-01, 1.692876e+00, 1.461578e+00, 3.794786e-01, 3.018571e-01, 4.264939e-01, 1.414249e+00, 3.038085e-01, 1.079018e+00, 1.583398e+00, 8.251319e-01, 9.395084e-01, 4.835688e-01, 1.483806e+00, 1.431564e+00, 1.109043e+00,
6.000000e-01	1.500718e+00, 4.480361e-01, 8.273617e-01, 2.964990e-01, 3.243181e-01, 1.499277e+00, 9.833343e-01, 2.186508e-01, 2.256833e-01, 2.644655e-01, 8.304135e-01, 2.806521e-01, 8.754546e-01, 1.186553e+00, 6.602044e-01, 6.748354e-01, 3.877785e-01, 1.283009e+00, 1.235787e+00, 8.940658e-01,
8.000000e-01	1.194158e+00, 2.771525e-01, 6.720431e-01, 1.887696e-01, 4.361542e-01, 1.237201e+00, 1.114398e+00, 2.315977e-01, 2.047205e-01, 2.676536e-01, 7.624661e-01, 2.171943e-01, 8.579776e-01, 1.115861e+00, 4.260886e-01, 4.143866e-01, 4.379539e-01, 1.089789e+00, 1.181421e+00, 9.057613e-01,
1.000000e+00	7.150358e-01, 2.047580e-01, 5.025287e-01, 1.206949e-01, 5.257278e-01, 1.045080e+00, 1.095091e+00, 2.536861e-01, 2.359074e-01, 2.866474e-01, 4.313081e-01, 2.701908e-01, 7.887196e-01, 9.948750e-01, 2.723202e-01, 3.209856e-01, 4.034441e-01, 1.010942e+00, 1.123616e+00, 6.427972e-01,
1.200000e+00	5.679718e-01, 1.224427e-01, 4.911250e-01, 5.536775e-02, 5.416570e-01, 1.143259e+00, 1.162353e+00, 2.581975e-01, 1.944180e-01, 4.521495e-01, 3.826271e-01, 4.600503e-01, 8.725518e-01, 7.536365e-01, 1.334459e-01, 1.748061e-01, 4.596172e-01, 1.098032e+00, 9.952579e-01, 7.040989e-01,
1.400000e+00	4.497922e-01, 6.324920e-02, 3.945791e-01, 2.967131e-02, 5.580266e-01, 1.361186e+00, 1.101467e+00, 3.034531e-01, 1.880083e-01, 4.124638e-01, 3.053598e-01, 5.655713e-01, 1.009573e+00, 5.606330e-01, 8.011517e-02, 1.485705e-01, 4.219823e-01, 9.220559e-01, 8.329395e-01, 8.518528e-01,
1.600000e+00	3.367118e-01, 4.726370e-02, 3.302417e-01, 2.065693e-02, 4.912048e-01, 1.296261e+00, 1.302877e+00, 3.876929e-01, 2.709310e-01, 3.860447e-01, 2.504420e-01, 6.677651e-01, 1.141174e+00, 4.543957e-01, 3.969854e-02, 8.909598e-02, 4.028769e-01, 8.399401e-01, 4.907478e-01, 6.220780e-01,
1.800000e+00	2.594341e-01, 2.466690e-02, 3.774561e-01, 1.841211e-02, 5.544060e-01, 9.658686e-01, 1.140918e+00, 3.673252e-01, 2.854193e-01, 3.744985e-01, 2.060561e-01, 6.485306e-01, 1.154879e+00, 4.024996e-01, 2.673580e-02, 7.173069e-02, 4.821421e-01, 1.149381e+00, 4.142427e-01, 6.929060e-01,
2.000000e+00	1.958646e-01, 2.019147e-02, 4.033095e-01, 1.163894e-02, 4.886331e-01, 1.151044e+00, 1.171468e+00, 3.543160e-01, 2.538925e-01, 3.971227e-01, 1.223454e-01, 8.716350e-01, 1.117955e+00, 3.532443e-01, 1.777564e-02, 3.922998e-02, 4.691600e-01, 1.053643e+00, 3.691326e-01, 7.684129e-01,
0.000000e+00	1.375089e+00, 2.708683e+00, 2.481689e-01, 1.736268e+00, 2.383864e+00, 1.686635e+00, 2.059984e+00, 8.098122e-01, 1.612979e+00, 2.799222e+00, 5.154957e-03, 1.230590e+00, 1.553838e+00, 2.439715e+00, 2.805291e+00, 1.932007e+00, 7.751917e-01, 1.570762e+00, 9.893123e-01, 2.799240e+00,
2.000000e-01	1.489749e+00, 1.971491e+00, 1.888273e-01, 1.479505e+00, 1.427887e+00, 1.282320e+00, 1.272323e+00, 7.460110e-01, 1.206767e+00, 1.543347e+00, 4.617552e-02, 6.414636e-01, 9.991572e-01, 2.139339e+00, 1.749656e+00, 1.297912e+00, 7.158321e-01, 1.207729e+00, 1.111055e+00, 1.247691e+00,
4.000000e-01	1.410188e+00, 1.178305e+00, 1.849024e-01, 8.683659e-01, 1.206344e+00, 9.018490e-01, 8.532111e-01, 4.581414e-01, 9.597357e-01, 1.234809e+00, 5.502745e-02, 5.147651e-01, 7.356898e-01, 2.388323e+00, 8.929694e-01, 8.774478e-01, 6.137196e-01, 1.238278e+00, 9.446911e-01, 1.020775e+00,
6.000000e-01	1.089711e+00, 7.008230e-01, 3.515762e-01, 7.374402e-01, 8.624506e-01, 6.177856e-01, 7.742975e-01, 4.136220e-01, 8.365906e-01, 9.072883e-01, 5.342976e-02, 2.576741e-01, 7.397279e-01, 2.096419e+00, 5.685420e-01, 7.187905e-01, 4.911191e-01, 1.105442e+00, 1.042800e+00, 9.417119e-01,
8.000000e-01	7.384894e-01, 4.154928e-01, 7.011868e-01, 6.469300e-01, 8.242278e-01, 5.306991e-01, 6.706126e-01, 4.650134e-01, 7.973826e-01, 7.356612e-01, 5.418881e-02, 4.798790e-01, 7.906571e-01, 1.649073e+00, 3.476566e-01, 3.563911e-01, 4.799056e-01, 1.049421e+00, 1.067623e+00, 8.443965e-01,
1.000000e+00	5.197263e-01, 3.773430e-01, 8.077140e-01, 4.063477e-01, 7.609370e-01, 4.005233e-01, 7.575960e-01, 4.997170e-01, 7.014589e-01, 5.636342e-01, 3.993332e-02, 7.495733e-01, 1.053024e+00, 1.558038e+00, 1.915279e-01, 2.935015e-01, 4.749149e-01, 9.461465e-01, 1.120390e+00, 7.495321e-01,
1.200000e+00	3.693363e-01, 2.760918e-01, 8.066046e-01, 2.920752e-01, 6.718459e-01, 4.003629e-01, 9.586049e-01, 4.724617e-01, 6.372426e-01, 4.867731e-01, 3.603659e-02, 7.895457e-01, 8.434281e-01, 1.214911e+00, 1.493887e-01, 1.911299e-01, 3.751687e-01, 9.823081e-01, 9.447942e-01, 7.319061e-01,
1.400000e+00	2.829301e-01, 2.118321e-01, 7.366552e-01, 2.604035e-01, 5.366055e-01, 2.498287e-01, 8.553833e-01, 4.635769e-01, 5.929477e-01, 4.642541e-01, 3.297208e-02, 7.743867e-01, 1.139630e+00, 1.035697e+00, 1.153133e-01, 1.445312e-01, 4.701538e-01, 9.880680e-01, 1.136510e+00, 7.954893e-01,
1.600000e+00	1.982082e-01, 1.784986e-01, 7.587009e-01, 1.647779e-01, 5.936445e-01, 2.578934e-01, 1.103891e+00, 4.130803e-01, 7.445092e-01, 4.471659e-01, 2.902512e-02, 8.756097e-01, 9.915870e-01, 8.692307e-01, 8.375462e-02, 8.607280e-02, 4.785773e-01, 8.342382e-01, 8.815777e-01, 6.991168e-01,
1.800000e+00	1.531058e-01, 1.098587e-01, 6.739706e-01, 1.261891e-01, 5.231436e-01, 3.910365e-01, 1.028474e+00, 4.176769e-01, 6.098138e-01, 4.461970e-01, 3.124387e-02, 1.013524e+00, 1.237177e+00, 7.568767e-01, 6.665152e-02, 5.731411e-02, 3.758387e-01, 8.755352e-01, 7.815135e-01, 5.670883e-01,
2.000000e+00	1.223748e-01, 8.110322e-02, 6.527654e-01, 7.352959e-02, 5.061268e-01, 5.471854e-01, 1.031329e+00, 4.457335e-01, 4.308696e-01, 4.384097e-01, 2.650927e-02, 6.026364e-01, 1.222579e+00, 7.589196e-01, 4.620982e-02, 5.923034e-02, 4.428029e-01, 9.527327e-01, 7.636333e-01, 8.386755e-01,
0.000000e+00	1.112259e+00, 2.506006e+00, 8.356683e-01, 2.077524e+00, 2.480319e+00, 1.527147e+00, 1.611315e+00, 2.724989e+00, 1.958130e+00, 1.378894e+00, 1.453481e+00, 4.359432e-01, 7.354395e-01, 2.189792e+00, 2.785550e+00, 1.999453e-01, 3.789120e-01, 1.744462e-01, 5.205735e-01, 4.335525e-01,
2.000000e-01	1.085512e+00, 1.599532e+00, 6.259536e-01, 1.865086e+00, 1.599484e+00, 8.518721e-01, 1.250388e+00, 2.115006e+00, 1.306583e+00, 7.725435e-01, 9.606439e-01, 5.189705e-01, 8.695824e-01, 2.224381e+00, 1.682549e+00, 4.144694e-01, 2.849390e-01, 4.054716e-01, 5.891185e-01, 2.893753e-01,
4.000000e-01	1.330844e+00, 1.226160e+00, 6.895607e-01, 1.251649e+00, 1.348425e+00, 9.296364e-01, 7.737898e-01, 1.607381e+00, 1.075746e+00, 5.106180e-01, 9.150529e-01, 5.264116e-01, 8.589374e-01, 2.197072e+00, 8.745412e-01, 6.587325e-01, 2.405851e-01, 5.389332e-01, 8.055483e-01, 1.672491e-01,
6.000000e-01	9.074967e-01, 7.605749e-01, 8.577402e-01, 8.461039e-01, 7.961789e-01, 7.282805e-01, 7.176314e-01, 9.609061e-01, 9.169726e-01, 4.991702e-01, 5.814451e-01, 7.957766e-01, 1.237787e+00, 2.124499e+00, 5.634735e-01, 7.537383e-01, 3.264929e-01, 4.702386e-01, 7.630065e-01, 2.129174e-01,
8.000000e-01	6.739630e-01, 5.901876e-01, 8.819393e-01, 7.143829e-01, 8.565112e-01, 5.478815e-01, 8.481655e-01, 1.019769e+00, 1.018953e+00, 3.572115e-01, 4.724488e-01, 8.043745e-01, 1.128962e+00, 2.038646e+00, 3.552314e-01, 8.800837e-01, 3.440665e-01, 5.857304e-01, 8.874639e-01, 3.854235e-01,
1.000000e+00	5.597893e-01, 4.673239e-01, 7.874155e-01, 6.222899e-01, 6.103529e-01, 5.024850e-01, 9.151441e-01, 9.536904e-01, 9.273387e-01, 3.531819e-01, 4.258737e-01, 6.650068e-01, 1.455799e+00, 1.613560e+00, 2.479932e-01, 6.794107e-01, 3.246152e-01, 7.611813e-01, 8.183740e-01, 4.509683e-01,
1.200000e+00	3.836097e-01, 2.688974e-01, 7.937630e-01, 4.505048e-01, 5.729163e-01, 5.613303e-01, 9.987495e-01, 9.582702e-01, 8.282827e-01, 3.996513e-01, 2.838484e-01, 7.041331e-01, 1.201682e+00, 1.363043e+00, 1.882491e-01, 6.461914e-01, 3.675078e-01, 7.486586e-01, 9.660997e-01, 5.360601e-01,
1.400000e+00	2.662851e-01, 2.629943e-01, 8.853152e-01, 2.528974e-01, 6.435126e-01, 5.165622e-01, 1.048643e+00, 7.831493e-01, 7.907232e-01, 4.629347e-01, 2.205751e-01, 8.294804e-01, 1.168809e+00, 1.065024e+00, 1.489167e-01, 5.177037e-01, 4.012381e-01, 8.710729e-01, 8.749441e-01, 5.768845e-01,
1.600000e+00	1.985276e-01, 1.518822e-01, 7.856454e-01, 2.008952e-01, 6.035132e-01, 7.955006e-01, 1.286762e+00, 7.469502e-01, 6.199058e-01, 3.785249e-01, 1.529855e-01, 9.212778e-01, 1.104759e+00, 9.990907e-01, 1.091997e-01, 3.257502e-01, 3.419310e-01, 9.213490e-01, 8.286970e-01, 6.284598e-01,
1.800000e+00	1.467825e-01, 1.083181e-01, 7.099545e-01, 1.311165e-01, 5.542752e-01, 9.130056e-01, 1.025160e+00, 7.248785e-01, 5.411501e-01, 3.684336e-01, 1.239294e-01, 7.760501e-01, 1.471396e+00, 9.118504e-01, 9.888509e-02, 3.127363e-01, 3.828523e-01, 8.863842e-01, 9.088997e-01, 7.513607e-01,
2.000000e+00	1.062520e-01, 7.500308e-02, 6.590505e-01, 7.481262e-02, 5.000294e-01, 7.962721e-01, 1.002727e+00, 6.305224e-01, 5.451466e-01, 4.181404e-01, 9.048946e-02, 7.826888e-01, 1.169280e+00, 6.851299e-01, 5.040295e-02, 2.307356e-01, 5.127905e-01, 9.044561e-01, 4.657034e-01, 7.759935e-01,
0.000000e+00	1.549364e+00, 5.703754e-01, 2.011111e+00, 3.481911e-01, 7.590314e-01, 9.441670e-01, 2.260527e-01, 5.722513e-01, 1.354879e+00, 2.047312e-01, 9.247654e-01, 2.881799e+00, 2.329238e-02, 6.840551e-01, 1.719405e+00, 1.397375e+00, 1.293233e+00, 1.881500e+00, 8.030834e-01, 1.002416e+00,
2.000000e-01	1.541571e+00, 5.432569e-01, 2.180357e+00, 6.504974e-01, 6.342638e-01, 1.051650e+00, 2.162325e-01, 4.112238e-01, 1.389607e+00, 2.078827e-01, 8.636547e-01, 1.336603e+00, 3.452567e-01, 1.090500e+00, 1.119167e+00, 8.822793e-01, 9.528832e-01, 1.583179e+00, 8.932454e-01, 7.306993e-01,
4.000000e-01	1.472399e+00, 5.151688e-01, 1.713020e+00, 7.307964e-01, 6.104146e-01, 1.315919e+00, 3.088608e-01, 2.722339e-01, 9.425632e-01, 2.304062e-01, 8.049431e-01, 7.776763e-01, 6.533262e-01, 1.184515e+00, 8.653063e-01, 7.324843e-01, 5.954337e-01, 2.010928e+00, 8.961890e-01, 6.598597e-01,
6.000000e-01	8.982914e-01, 4.843317e-01, 1.613791e+00, 6.868843e-01, 5.053215e-01, 7.747688e-01, 4.673147e-01, 1.841199e-01, 9.866705e-01, 3.395830e-01, 5.572427e-01, 4.386747e-01, 7.212350e-01, 1.366164e+00, 8.018427e-01, 4.178933e-01, 5.970792e-01, 1.383443e+00, 8.263163e-01, 6.531362e-01,
8.000000e-01	8.250968e-01, 4.346290e-01, 1.589124e+00, 6.751903e-01, 6.524139e-01, 1.231235e+00, 7.533988e-01, 1.286500e-01, 1.145482e+00, 3.290156e-01, 3.967661e-01, 4.468438e-01, 9.192514e-01, 1.192207e+00, 5.347441e-01, 2.880743e-01, 5.111705e-01, 1.429479e+00, 8.426615e-01, 7.458681e-01,
1.000000e+00	5.568742e-01, 3.472670e-01, 1.226584e+00, 5.883778e-01, 5.988498e-01, 1.159627e+00, 8.098607e-01, 8.871708e-02, 9.749069e-01, 3.369375e-01, 3.169715e-01, 5.061181e-01, 1.034217e+00, 1.393405e+00, 5.341548e-01, 2.102346e-01, 5.308302e-01, 1.418398e+00, 1.019079e+00, 7.097440e-01,
1.200000e+00	4.112488e-01, 3.130429e-01, 1.472008e+00, 5.050397e-01, 5.914310e-01, 1.044047e+00, 1.032726e+00, 9.625126e-02, 8.802096e-01, 3.449425e-01, 2.621336e-01, 6.558808e-01, 9.801665e-01, 1.282217e+00, 4.691804e-01, 1.431076e-01, 4.803190e-01, 1.229103e+00, 9.567597e-01, 6.977951e-01,
1.400000e+00	3.534773e-01, 2.729422e-01, 1.227344e+00, 3.790124e-01, 5.903945e-01, 1.190646e+00, 9.995183e-01, 8.835884e-02, 7.905929e-01, 4.096183e-01, 2.004364e-01, 6.761731e-01, 9.105492e-01, 1.275390e+00, 4.512534e-01, 8.953481e-02, 4.703390e-01, 1.239787e+00, 1.003313e+00, 7.792343e-01,
1.600000e+00	2.367252e-01, 1.479819e-01, 9.199741e-01, 2.988436e-01, 6.660347e-01, 1.057292e+00, 1.053600e+00, 1.409354e-01, 7.129337e-01, 3.889142e-01, 1.477624e-01, 7.043984e-01, 1.167405e+00, 1.023563e+00, 3.551705e-01, 8.195894e-02, 4.680549e-01, 1.233317e+00, 7.619669e-01, 7.071808e-01,
1.800000e+00	1.764365e-01, 1.167209e-01, 7.075884e-01, 1.975943e-01, 5.867034e-01, 1.088794e+00, 1.037965e+00, 1.523156e-01, 6.446553e-01, 3.238309e-01, 9.822343e-02, 6.989529e-01, 1.100672e+00, 9.516122e-01, 2.381388e-01, 4.737291e-02, 4.386518e-01, 1.079762e+00, 7.480161e-01, 5.441659e-01,
2.000000e+00	1.191592e-01, 8.619941e-02, 8.912003e-01, 1.201378e-01, 5.018260e-01, 1.317977e+00, 1.108768e+00, 1.843937e-01, 5.102956e-01, 4.431961e-01, 8.670049e-02, 7.476854e-01, 1.237385e+00, 7.233394e-01, 2.029292e-01, 3.798868e-02, 4.105698e-01, 9.802328e-01, 6.956452e-01, 8.113226e-01,
0.000000e+00	1.780874e+00, 8.841731e-01, 1.158373e+00, 7.566476e-01, 2.493622e+00, 3.127569e+00, 1.280676e+00, 1.091941e+00, 9.741714e-02, 5.865667e-01, 2.226009e+00, 2.147834e+00, 1.600187e+00, 4.947657e-01, 2.480054e+00, 2.819194e+00, 7.375841e-01, 2.648705e+00, 1.671938e+00, 4.732058e-01,
2.000000e-01	1.551670e+00, 4.130638e-01, 9.843681e-01, 4.769638e-01, 1.588643e+00, 2.306190e+00, 1.102329e+00, 8.472130e-01, 1.226803e-01, 3.371960e-01, 1.973790e+00, 1.461617e+00, 1.568202e+00, 5.050795e-01, 1.710266e+00, 1.690471e+00, 5.676735e-01, 2.218927e+00, 1.565233e+00, 2.563113e-01,
4.000000e-01	1.360737e+00, 2.980604e-01, 7.358254e-01, 2.763223e-01, 1.125611e+00, 1.917559e+00, 1.202810e+00, 5.119215e-01, 1.447446e-01, 1.984097e-01, 1.236206e+00, 6.997868e-01, 1.283061e+00, 3.776619e-01, 1.107755e+00, 1.317671e+00, 3.850301e-01, 2.213009e+00, 1.084278e+00, 2.930257e-01,
6.000000e-01	1.045756e+00, 1.513515e-01, 5.987693e-01, 1.614778e-01, 8.138278e-01, 1.787858e+00, 1.192239e+00, 4.081948e-01, 1.868056e-01, 1.700714e-01, 8.091751e-01, 6.233973e-01, 1.366838e+00, 2.955726e-01, 4.979096e-01, 8.994241e-01, 2.877654e-01, 2.290876e+00, 7.700776e-01, 4.335391e-01,
8.000000e-01	9.802206e-01, 1.030075e-01, 4.400490e-01, 1.131969e-01, 8.778255e-01, 1.667448e+00, 1.253079e+00, 2.693745e-01, 1.889866e-01, 2.135602e-01, 7.535655e-01, 5.996404e-01, 1.099834e+00, 2.553678e-01, 3.037681e-01, 5.672626e-01, 3.156245e-01, 1.817637e+00, 6.251260e-01, 5.626474e-01,
1.000000e+00	6.355718e-01, 6.832450e-02, 5.164420e-01, 5.521241e-02, 6.676962e-01, 1.489170e+00, 1.093136e+00, 1.793681e-01, 1.901259e-01, 2.876232e-01, 5.402923e-01, 6.527582e-01, 1.344823e+00, 1.715874e-01, 2.166630e-01, 3.833061e-01, 3.478773e-01, 1.439081e+00, 5.510325e-01, 7.346571e-01,
1.200000e+00	5.106664e-01, 4.664546e-02, 4.831505e-01, 4.195377e-02, 6.167584e-01, 1.295848e+00, 1.022579e+00, 1.213454e-01, 2.491174e-01, 2.899897e-01, 3.469096e-01, 6.475998e-01, 1.214406e+00, 1.865184e-01, 1.350558e-01, 2.461462e-01, 4.122367e-01, 1.478025e+00, 3.719724e-01, 7.352716e-01,
1.400000e+00	3.297266e-01, 2.859800e-02, 3.385035e-01, 2.280166e-02, 5.533176e-01, 1.174044e+00, 1.041011e+00, 8.412106e-02, 2.896970e-01, 3.175552e-01, 2.997178e-01, 5.590435e-01, 1.324691e+00, 1.369646e-01, 6.307949e-02, 2.230706e-01, 4.585586e-01, 1.331943e+00, 3.494224e-01, 6.222412e-01,
1.600000e+00	2.514501e-01, 1.783632e-02, 3.953580e-01, 1.790158e-02, 5.654414e-01, 1.294106e+00, 1.157060e+00, 7.647262e-02, 2.440489e-01, 3.798529e-01, 2.411074e-01, 8.303973e-01, 1.036330e+00, 1.108139e-01, 3.753262e-02, 1.467396e-01, 4.429360e-01, 1.392709e+00, 2.290243e-01, 5.922844e-01,
1.800000e+00	1.720078e-01, 1.537712e-02, 3.615705e-01, 1.102363e-02, 6.156114e-01, 1.421553e+00, 1.108747e+00, 7.753702e-02, 2.502387e-01, 3.741994e-01, 1.852335e-01, 6.763743e-01, 1.223390e+00, 1.190091e-01, 2.625556e-02, 9.419917e-02, 4.171583e-01, 1.513936e+00, 1.919968e-01, 6.719506e-01,
2.000000e+00	1.291534e-01, 1.334569e-02, 3.482672e-01, 7.264690e-03, 5.681259e-01, 1.170527e+00, 1.058953e+00, 8.566347e-02, 2.479922e-01, 3.934151e-01, 1.357895e-01, 7.313493e-01, 1.101031e+00, 8.181718e-02, 1.512784e-02, 5.833733e-02, 4.344028e-01, 1.182217e+00, 1.563594e-01, 7.624779e-01,
0.000000e+00	1.996059e+00, 1.783751e+00, 1.686906e+00, 1.538423e+00, 1.223682e+00, 2.678224e+00, 2.264555e+00, 2.118628e+00, 7.228883e-01, 1.427375e-01, 6.412012e-01, 6.742856e-01, 2.101993e+00, 6.522037e-01, 2.363658e+00, 1.778090e-01, 1.441184e+00, 9.340382e-02, 1.959849e+00, 2.038112e+00,
2.000000e-01	2.025551e+00, 1.158636e+00, 1.103173e+00, 9.265377e-01, 1.053242e+00, 2.522293e+00, 1.391420e+00, 1.619737e+00, 4.519659e-01, 1.969624e-01, 8.852952e-01, 3.499939e-01, 1.830104e+00, 4.823936e-01, 1.622871e+00, 3.789438e-01, 1.207298e+00, 8.122117e-02, 1.813512e+00, 1.153212e+00,
4.000000e-01	1.723603e+00, 6.672092e-01, 8.124185e-01, 5.885821e-01, 6.668436e-01, 2.268519e+00, 1.612616e+00, 1.573163e+00, 3.344010e-01, 2.125483e-01, 7.527535e-01, 2.331224e-01, 1.390558e+00, 5.228407e-01, 8.014042e-01, 6.623811e-01, 7.705365e-01, 1.798855e-01, 1.255583e+00, 7.267334e-01,
6.000000e-01	1.381055e+00, 4.159260e-01, 5.827833e-01, 3.385663e-01, 6.259722e-01, 1.858873e+00, 1.351201e+00, 1.341245e+00, 2.430850e-01, 3.111727e-01, 6.072010e-01, 1.817589e-01, 1.447490e+00, 4.179554e-01, 4.885108e-01, 7.648423e-01, 5.668880e-01, 3.445245e-01, 8.740080e-01, 5.112376e-01,
8.000000e-01	9.540574e-01, 2.778455e-01, 4.404785e-01, 2.180350e-01, 5.449467e-01, 1.573511e+00, 1.181831e+00, 1.197173e+00, 2.339673e-01, 3.217184e-01, 5.661809e-01, 3.574440e-01, 1.401850e+00, 2.999864e-01, 2.449144e-01, 8.349245e-01, 4.880116e-01, 5.056480e-01, 7.722896e-01, 5.785260e-01,
1.000000e+00	7.179904e-01, 1.591914e-01, 3.071569e-01, 1.401997e-01, 4.622942e-01, 1.731188e+00, 1.230534e+00, 9.254988e-01, 1.734448e-01, 3.119404e-01, 3.313472e-01, 4.963511e-01, 1.271364e+00, 2.712065e-01, 1.924756e-01, 7.313737e-01, 4.135796e-01, 5.857067e-01, 5.360944e-01, 5.660780e-01,
1.200000e+00	4.558564e-01, 9.631794e-02, 3.195196e-01, 8.862840e-02, 4.627812e-01, 1.310971e+00, 1.126311e+00, 8.818842e-01, 1.727292e-01, 3.670999e-01, 2.576846e-01, 5.161731e-01, 1.385844e+00, 1.952147e-01, 1.090671e-01, 5.135508e-01, 4.742307e-01, 6.317658e-01, 5.358858e-01, 6.432749e-01,
1.400000e+00	3.561822e-01, 5.094393e-02, 3.011180e-01, 5.524277e-02, 6.237151e-01, 1.274482e+00, 1.134377e+00, 5.404382e-01, 2.091413e-01, 3.680054e-01, 2.362122e-01, 6.138496e-01, 1.300230e+00, 1.676939e-01, 5.672076e-02, 4.100881e-01, 5.301770e-01, 7.519570e-01, 3.351032e-01, 6.585984e-01,
1.600000e+00	2.456669e-01, 3.971493e-02, 2.940058e-01, 2.916428e-02, 6.279615e-01, 1.312206e+00, 1.299547e+00, 8.322220e-01, 1.861130e-01, 4.430005e-01, 1.632401e-01, 7.284555e-01, 1.422621e+00, 1.642189e-01, 3.581522e-02, 4.308205e-01, 4.190024e-01, 7.418017e-01, 3.146725e-01, 7.461104e-01,
1.800000e+00	2.097680e-01, 2.712267e-02, 3.258080e-01, 2.035751e-02, 4.938333e-01, 1.265531e+00, 1.126711e+00, 6.646141e-01, 2.099386e-01, 3.344207e-01, 1.256281e-01, 6.516981e-01, 1.226796e+00, 1.355865e-01, 2.362148e-02, 3.160094e-01, 4.705093e-01, 8.753409e-01, 2.107987e-01, 6.007078e-01,
2.000000e+00	1.341475e-01, 1.881340e-02, 2.530827e-01, 1.667632e-02, 5.653459e-01, 1.184733e+00, 9.293275e-01, 6.708802e-01, 1.818664e-01, 4.049130e-01, 9.992049e-02, 7.031375e-01, 1.309712e+00, 1.043714e-01, 1.241773e-02, 2.200026e-01, 4.569097e-01, 9.600154e-01, 1.763320e-01, 6.736244e-01,
0.000000e+00	3.598549e-01, 9.507227e-01, 2.853498e+00, 1.329525e+00, 5.816770e-01, 1.290631e+00, 2.791513e+00, 2.502934e+00, 2.174102e+00, 1.788937e+00, 3.038147e+00, 1.461060e+00, 2.711632e+00, 1.146965e+00, 2.290718e+00, 2.378147e+00, 6.869351e-01, 1.029247e+00, 9.816012e-01, 2.370108e+00,
2.000000e-01	7.685397e-01, 5.896962e-01, 2.359409e+00, 1.417654e+00, 5.700876e-01, 1.104218e+00, 2.184128e+00, 1.561718e+00, 1.590348e+00, 9.557892e-01, 2.400766e+00, 1.486377e+00, 2.091283e+00, 1.286696e+00, 1.732140e+00, 2.108431e+00, 3.997850e-01, 7.645447e-01, 1.026171e+00, 1.750250e+00,
4.000000e-01	1.061487e+00, 6.978870e-01, 1.311609e+00, 1.123783e+00, 6.463589e-01, 1.177994e+00, 2.259394e+00, 1.510814e+00, 1.246689e+00, 5.826661e-01, 1.450100e+00, 1.116419e+00, 1.332234e+00, 1.410733e+00, 8.281258e-01, 1.819925e+00, 2.489671e-01, 5.781021e-01, 8.613832e-01, 9.239393e-01,
6.000000e-01	9.810421e-01, 4.379506e-01, 1.131936e+00, 8.443312e-01, 6.046601e-01, 1.120618e+00, 1.511566e+00, 1.092131e+00, 8.782901e-01, 3.937824e-01, 1.456729e+00, 9.055683e-01, 1.441602e+00, 1.649183e+00, 8.960077e-01, 1.628296e+00, 1.720658e-01, 6.453359e-01, 9.537683e-01, 7.346295e-01,
8.000000e-01	5.257638e-01, 3.599238e-01, 8.780119e-01, 5.379182e-01, 5.009559e-01, 1.103953e+00, 1.320030e+00, 9.593003e-01, 6.013909e-01, 2.385175e-01, 9.013289e-01, 1.042138e+00, 1.418983e+00, 1.358916e+00, 5.920972e-01, 1.170404e+00, 1.736935e-01, 8.568929e-01, 9.833946e-01, 5.497204e-01,
1.000000e+00	5.327391e-01, 2.155092e-01, 5.110735e-01, 3.627464e-01, 5.513431e-01, 1.112399e+00, 1.227565e+00, 8.786818e-01, 4.500504e-01, 3.189663e-01, 6.112265e-01, 7.990918e-01, 1.165355e+00, 1.041102e+00, 3.119377e-01, 9.285343e-01, 2.743147e-01, 8.991048e-01, 7.974590e-01, 6.447165e-01,
1.200000e+00	3.763933e-01, 1.215397e-01, 4.892396e-01, 2.309609e-01, 5.432291e-01, 9.124076e-01, 1.328962e+00, 8.672691e-01, 3.618541e-01, 3.478196e-01, 4.645600e-01, 8.664434e-01, 1.246261e+00, 7.963166e-01, 1.779677e-01, 6.783831e-01, 3.084721e-01, 9.188054e-01, 9.237255e-01, 6.237796e-01,
1.400000e+00	2.985053e-01, 7.664715e-02, 3.819722e-01, 1.387442e-01, 5.661541e-01, 1.029092e+00, 1.119528e+00, 8.234139e-01, 2.614692e-01, 3.519275e-01, 3.622405e-01, 8.584071e-01, 1.257302e+00, 7.610288e-01, 1.165650e-01, 5.166317e-01, 3.509976e-01, 8.938166e-01, 7.130055e-01, 6.389356e-01,
1.600000e+00	1.856396e-01, 5.391266e-02, 3.318327e-01, 8.813433e-02, 5.521702e-01, 1.202439e+00, 1.342962e+00, 7.381388e-01, 2.181906e-01, 3.361739e-01, 2.432362e-01, 9.296233e-01, 1.498567e+00, 5.720433e-01, 7.200539e-02, 3.396149e-01, 3.800779e-01, 8.936347e-01, 6.564249e-01, 6.868454e-01,
1.800000e+00	1.205335e-01, 3.285487e-02, 2.828931e-01, 5.339398e-02, 6.357275e-01, 1.032661e+00, 1.020816e+00, 6.649815e-01, 1.909548e-01, 3.923946e-01, 2.098923e-01, 6.612226e-01, 1.340377e+00, 4.745807e-01, 4.320898e-02, 2.550677e-01, 4.604229e-01, 9.819045e-01, 4.564110e-01, 6.594504e-01,
2.000000e+00	1.071014e-01, 2.022208e-02, 2.577127e-01, 3.436905e-02, 5.275311e-01, 1.011098e+00, 1.203564e+00, 6.781175e-01, 2.311783e-01, 3.512032e-01, 1.830985e-01, 7.313566e-01, 1.398072e+00, 3.125172e-01, 2.173439e-02, 2.176034e-01, 4.572180e-01, 9.311596e-01, 3.821811e-01, 5.991673e-01,
0.000000e+00	2.531782e+00, 1.394755e+00, 2.489584e+00, 1.490994e+00, 2.514423e+00, 1.732737e+00, 1.826868e+00, 5.827780e-01, 1.393738e+00, 2.770856e-01, 1.848330e+00, 6.119538e-01, 2.041095e+00, 1.730581e+00, 2.735011e+00, 1.026464e+00, 2.947569e+00, 1.696022e+00, 1.053288e+00, 2.768109e+00,
2.000000e-01	2.381773e+00, 1.167723e+00, 2.039336e+00, 1.450575e+00, 1.700720e+00, 1.009217e+00, 1.572076e+00, 3.556803e-01, 9.595644e-01, 1.698791e-01, 2.353207e+00, 7.081055e-01, 1.428163e+00, 1.962520e+00, 1.625005e+00, 6.749737e-01, 1.843963e+00, 1.352284e+00, 1.515388e+00, 1.675032e+00,
4.000000e-01	2.201980e+00, 7.250422e-01, 1.299611e+00, 9.496814e-01, 1.078635e+00, 8.819000e-01, 1.220724e+00, 3.321475e-01, 6.498973e-01, 1.025102e-01, 2.053112e+00, 8.030763e-01, 1.034283e+00, 1.749097e+00, 1.032993e+00, 5.504396e-01, 1.264898e+00, 1.219039e+00, 1.144899e+00, 1.057020e+00,
6.000000e-01	1.603703e+00, 4.084237e-01, 8.821176e-01, 5.456064e-01, 7.103667e-01, 6.149812e-01, 1.217297e+00, 3.087550e-01, 6.077145e-01, 5.248571e-02, 1.652028e+00, 7.885874e-01, 1.076751e+00, 1.358526e+00, 9.443983e-01, 2.969424e-01, 7.308418e-01, 1.099083e+00, 1.397541e+00, 1.003018e+00,
8.000000e-01	1.108819e+00, 2.601304e-01, 6.867272e-01, 3.782907e-01, 7.069207e-01, 4.080148e-01, 1.438925e+00, 3.153423e-01, 3.864344e-01, 3.630813e-02, 1.155450e+00, 7.370838e-01, 9.127478e-01, 9.764415e-01, 5.355924e-01, 2.408203e-01, 4.238516e-01, 9.042741e-01, 1.202443e+00, 8.545308e-01,
1.000000e+00	8.424205e-01, 1.582805e-01, 6.396155e-01, 2.013437e-01, 6.201330e-01, 3.476123e-01, 1.285655e+00, 3.357364e-01, 3.642614e-01, 9.322963e-02, 9.726284e-01, 7.163889e-01, 1.098723e+00, 1.010931e+00, 3.307545e-01, 1.651995e-01, 3.841647e-01, 9.498976e-01, 1.074789e+00, 7.803975e-01,
1.200000e+00	6.826729e-01, 1.042855e-01, 5.216849e-01, 1.263791e-01, 6.063359e-01, 3.158287e-01, 1.225825e+00, 4.432580e-01, 3.106921e-01, 2.273422e-01, 7.662043e-01, 7.885324e-01, 1.085187e+00, 6.924453e-01, 1.778241e-01, 1.077921e-01, 3.493450e-01, 1.059431e+00, 8.360610e-01, 7.432960e-01,
1.400000e+00	5.385896e-01, 7.492687e-02, 4.996038e-01, 6.230897e-02, 5.290973e-01, 5.010576e-01, 1.237441e+00, 3.984253e-01, 3.306325e-01, 2.821367e-01, 4.433086e-01, 8.847730e-01, 1.190732e+00, 7.055775e-01, 1.112536e-01, 7.598895e-02, 3.961033e-01, 8.704986e-01, 6.716856e-01, 5.887931e-01,
1.600000e+00	3.863447e-01, 4.536806e-02, 3.730307e-01, 4.489021e-02, 6.587559e-01, 7.074873e-01, 1.349998e+00, 4.645254e-01, 2.830973e-01, 3.628290e-01, 4.126202e-01, 7.887147e-01, 1.167458e+00, 5.320396e-01, 6.947202e-02, 5.749148e-02, 4.022813e-01, 7.521023e-01, 6.038875e-01, 6.881450e-01,
1.800000e+00	2.609567e-01, 3.139314e-02, 3.159318e-01, 2.466570e-02, 6.640684e-01, 9.563993e-01, 1.125117e+00, 4.421816e-01, 2.662712e-01, 3.376638e-01, 2.583803e-01, 9.140547e-01, 1.357733e+00, 4.317638e-01, 4.436720e-02, 4.536121e-02, 3.933984e-01, 9.418308e-01, 5.275832e-01, 7.272370e-01,
2.000000e+00	1.977799e-01, 1.926792e-02, 3.365336e-01, 1.662037e-02, 5.260837e-01, 9.043964e-01, 1.305477e+00, 4.390415e-01, 2.437986e-01, 3.100435e-01, 2.164493e-01, 8.890702e-01, 1.182754e+00, 3.302530e-01, 2.301671e-02, 3.779803e-02, 3.853183e-01, 9.008269e-01, 3.605222e-01, 6.365492e-01,
0.000000e+00	2.013119e+00, 1.710768e+00, 2.770470e+00, 1.427923e+00, 3.571185e-01, 1.856287e+00, 2.175575e-01, 1.683303e+00, 3.994456e-01, 7.999642e-01, 3.015100e+00, 5.754596e-01, 1.072651e+00, 4.987868e-01, 7.975074e-01, 2.369599e+00, 1.391976e+00, 2.286730e+00, 1.480431e+00, 2.438886e+00,
2.000000e-01	1.495226e+00, 9.273794e-01, 2.298102e+00, 9.805783e-01, 2.636906e-01, 1.876948e+00, 1.495654e-01, 1.010164e+00, 4.998332e-01, 4.770060e-01, 2.397765e+00, 5.304596e-01, 7.545293e-01, 3.766838e-01, 5.293733e-01, 1.820540e+00, 1.080032e+00, 1.599218e+00, 1.266791e+00, 1.362824e+00,
4.000000e-01	1.130362e+00, 7.046968e-01, 1.748299e+00, 5.247805e-01, 3.729349e-01, 1.581741e+00, 2.143669e-01, 6.646126e-01, 6.476562e-01, 2.738969e-01, 1.752180e+00, 5.061632e-01, 6.062470e-01, 3.761049e-01, 5.461157e-01, 1.520852e+00, 6.460546e-01, 1.502563e+00, 8.840635e-01, 1.241474e+00,
6.000000e-01	8.679362e-01, 4.308736e-01, 1.494669e+00, 3.367769e-01, 4.166789e-01, 1.228978e+00, 2.730308e-01, 4.401900e-01, 6.546762e-01, 1.452152e-01, 1.271373e+00, 5.310489e-01, 5.029770e-01, 4.437651e-01, 5.578261e-01, 9.544389e-01, 3.704426e-01, 1.250544e+00, 5.315290e-01, 9.890320e-01,
8.000000e-01	7.223195e-01, 2.957813e-01, 1.566331e+00, 2.748472e-01, 5.109116e-01, 1.250685e+00, 5.000131e-01, 3.905873e-01, 6.612252e-01, 1.367443e-01, 1.082845e+00, 4.426133e-01, 5.754262e-01, 4.396751e-01, 4.187392e-01, 6.067970e-01, 2.360689e-01, 1.166774e+00, 5.002616e-01, 9.248098e-01,
1.000000e+00	4.828783e-01, 2.487228e-01, 1.472403e+00, 2.229039e-01, 4.290286e-01, 1.273918e+00, 6.395368e-01, 2.762070e-01, 9.520263e-01, 2.062981e-01, 8.114562e-01, 4.995977e-01, 7.143872e-01, 4.567637e-01, 4.306266e-01, 4.538350e-01, 2.626647e-01, 1.167148e+00, 3.595864e-01, 7.455931e-01,
1.200000e+00	4.123099e-01, 2.161822e-01, 1.458752e+00, 2.411393e-01, 5.102823e-01, 1.145410e+00, 7.338177e-01, 2.437811e-01, 7.607668e-01, 2.658844e-01, 5.388088e-01, 5.799595e-01, 8.707399e-01, 5.100991e-01, 5.305657e-01, 3.089980e-01, 3.190966e-01, 9.822438e-01, 3.870642e-01, 6.739913e-01,
1.400000e+00	2.710780e-01, 1.249960e-01, 1.146575e+00, 1.946198e-01, 5.480231e-01, 1.048823e+00, 8.326869e-01, 2.886118e-01, 7.232112e-01, 3.262869e-01, 3.900822e-01, 5.937760e-01, 9.239685e-01, 6.013815e-01, 4.728053e-01, 2.153892e-01, 3.563092e-01, 1.306171e+00, 3.646697e-01, 7.321690e-01,
1.600000e+00	2.016592e-01, 1.134457e-01, 1.234865e+00, 1.745202e-01, 4.784272e-01, 1.176977e+00, 9.952099e-01, 2.895276e-01, 6.572718e-01, 3.512334e-01, 3.636588e-01, 7.543035e-01, 1.030503e+00, 5.968598e-01, 3.912836e-01, 1.235750e-01, 3.886014e-01, 1.050544e+00, 2.484906e-01, 7.836797e-01,
1.800000e+00	1.493742e-01, 9.388919e-02, 1.010868e+00, 1.151501e-01, 6.087765e-01, 1.136222e+00, 1.034304e+00, 2.883939e-01, 6.299211e-01, 3.800770e-01, 2.219820e-01, 6.709592e-01, 1.240144e+00, 5.446598e-01, 3.190293e-01, 1.008223e-01, 4.458096e-01, 9.550289e-01, 1.942979e-01, 6.457622e-01,
2.000000e+00	1.159131e-01, 9.409320e-02, 1.006525e+00, 9.938806e-02, 4.927365e-01, 1.089853e+00, 9.484242e-01, 3.480313e-01, 4.997636e-01, 3.842753e-01, 1.847347e-01, 7.601028e-01, 1.073424e+00, 4.814751e-01, 2.312251e-01, 6.531895e-02, 4.381396e-01, 1.019450e+00, 1.626284e-01, 7.257523e-01,
0.000000e+00	1.958819e+00, 8.169149e-01, 2.318625e+00, 4.342206e-01, 1.801613e+00, 2.468795e-01, 1.543732e+00, 5.338907e-01, 1.054686e+00, 3.015654e-01, 2.046984e-01, 2.677614e+00, 1.834734e+00, 1.669263e+00, 2.907088e+00, 2.289425e+00, 2.469428e+00, 1.394471e+00, 7.063873e-03, 2.157816e+00,
2.000000e-01	1.784567e+00, 5.689631e-01, 1.322553e+00, 3.853988e-01, 1.288409e+00, 2.632110e-01, 1.511220e+00, 5.333756e-01, 7.849703e-01, 3.159150e-01, 4.990710e-01, 1.737033e+00, 1.680110e+00, 1.536720e+00, 1.537731e+00, 1.594885e+00, 1.788156e+00, 1.004406e+00, 2.373520e-01, 1.213161e+00,
4.000000e-01	1.238515e+00, 3.156862e-01, 9.823843e-01, 3.005371e-01, 6.271274e-01, 4.460198e-01, 1.396530e+00, 4.980637e-01, 6.771719e-01, 3.083929e-01, 8.724595e-01, 1.093645e+00, 1.111910e+00, 1.581163e+00, 1.106004e+00, 1.186205e+00, 1.423041e+00, 8.573437e-01, 3.899028e-01, 8.763718e-01,
6.000000e-01	1.469397e+00, 2.110098e-01, 6.559678e-01, 1.828089e-01, 5.607022e-01, 5.994619e-01, 1.397522e+00, 6.220553e-01, 4.437493e-01, 2.723270e-01, 8.854988e-01, 9.476084e-01, 1.307438e+00, 1.144924e+00, 7.903149e-01, 8.968906e-01, 7.546977e-01, 8.706066e-01, 5.651846e-01, 8.065043e-01,
8.000000e-01	9.979967e-01, 1.197213e-01, 6.615017e-01, 1.232005e-01, 4.739690e-01, 8.735758e-01, 1.274695e+00, 4.815159e-01, 3.491079e-01, 3.037240e-01, 7.843619e-01, 8.330767e-01, 1.471423e+00, 9.889209e-01, 3.157072e-01, 6.582252e-01, 6.676041e-01, 9.432949e-01, 5.782860e-01, 6.978140e-01,
1.000000e+00	6.347499e-01, 9.191332e-02, 5.084076e-01, 7.311129e-02, 5.315177e-01, 8.729088e-01, 1.159151e+00, 4.911783e-01, 2.585306e-01, 3.298594e-01, 6.965620e-01, 9.183466e-01, 1.139477e+00, 7.675584e-01, 2.300885e-01, 3.617431e-01, 4.848885e-01, 9.480256e-01, 6.222432e-01, 7.456791e-01,
1.200000e+00	5.124522e-01, 6.537858e-02, 3.847958e-01, 4.873294e-02, 4.048164e-01, 9.399942e-01, 1.101555e+00, 5.824198e-01, 2.669416e-01, 3.203558e-01, 4.153695e-01, 8.335696e-01, 1.276517e+00, 6.865672e-01, 1.345844e-01, 2.631485e-01, 5.343115e-01, 9.368817e-01, 4.771122e-01, 7.594477e-01,
1.400000e+00	4.084592e-01, 3.482184e-02, 3.181772e-01, 2.641630e-02, 5.557991e-01, 9.587342e-01, 1.304827e+00, 5.186972e-01, 2.687834e-01, 3.787233e-01, 3.196624e-01, 8.613764e-01, 1.300315e+00, 5.890006e-01, 1.003726e-01, 2.097400e-01, 4.133829e-01, 8.933521e-01, 2.978641e-01, 6.560929e-01,
1.600000e+00	2.573278e-01, 2.355574e-02, 3.368607e-01, 1.596921e-02, 5.820446e-01, 1.007406e+00, 1.087102e+00, 4.837906e-01, 2.543890e-01, 3.798090e-01, 2.424002e-01, 9.080382e-01, 1.077564e+00, 4.992659e-01, 5.184994e-02, 1.593731e-01, 5.107879e-01, 9.097779e-01, 2.570846e-01, 6.758403e-01,
1.800000e+00	2.121341e-01, 1.580119e-02, 2.949903e-01, 1.139617e-02, 5.699322e-01, 1.290248e+00, 1.133087e+00, 5.387444e-01, 2.603135e-01, 3.487080e-01, 2.090994e-01, 7.664070e-01, 1.429693e+00, 3.291178e-01, 3.083640e-02, 1.205411e-01, 4.548449e-01, 1.050483e+00, 2.086403e-01, 7.012716e-01,
2.000000e+00	1.632743e-01, 1.122271e-02, 2.973952e-01, 7.199478e-03, 5.609686e-01, 1.063414e+00, 1.192193e+00, 4.081859e-01, 2.531868e-01, 3.837644e-01, 1.266577e-01, 8.023642e-01, 1.384205e+00, 3.249747e-01, 1.755693e-02, 7.708921e-02, 3.964416e-01, 8.636055e-01, 1.664473e-01, 8.168536e-01,
