# Supplementary material for: Inference of Vohradský's Models of Genetic Networks by Solving Two-Dimensional Function Optimization Problems
Source: PLoS One. 2013 Dec 30;8(12):e83308. doi: 10.1371/journal.pone.0083308 (PMC3875442; doi:10.1371/journal.pone.0083308)
Supplement: Text S2 — Time-series data used in the ‘Inference in noisy environment’ section (compressed by gzip). (GZ) [file pone.0083308.s002.gz › time_series_data/gene20/20sets/tc.dat317]

Time "G0" "G1" "G2" "G3" "G4" "G5" "G6" "G7" "G8" "G9" "G10" "G11" "G12" "G13" "G14" "G15" "G16" "G17" "G18" "G19"
0.000000e+00	5.129123e-01, 2.398783e+00, 1.553696e-01, 1.357804e-01, 1.218980e+00, 2.032106e-01, 7.782091e-01, 8.969092e-01, 8.499747e-01, 1.503325e-01, 9.366285e-01, 2.052172e+00, 1.822915e+00, 2.628290e-01, 3.312342e+00, 1.451019e+00, 3.037177e+00, 2.421763e+00, 2.198767e+00, 1.179634e+00,
2.000000e-01	5.621908e-01, 1.791873e+00, 1.007064e-01, 1.102864e-01, 9.608197e-01, 3.564127e-01, 5.036256e-01, 8.136084e-01, 1.231112e+00, 2.231382e-01, 8.541764e-01, 1.511564e+00, 9.575193e-01, 3.536724e-01, 2.472838e+00, 1.112809e+00, 2.631942e+00, 1.797719e+00, 1.383007e+00, 1.034843e+00,
4.000000e-01	3.524041e-01, 1.235847e+00, 1.614995e-01, 1.781007e-01, 7.175993e-01, 2.968656e-01, 3.899502e-01, 1.165980e+00, 1.243450e+00, 3.547451e-01, 9.261507e-01, 1.046076e+00, 8.532816e-01, 5.085884e-01, 2.355428e+00, 6.661566e-01, 2.032123e+00, 1.659138e+00, 9.707359e-01, 1.029184e+00,
6.000000e-01	2.461795e-01, 7.990041e-01, 3.948559e-01, 3.592495e-01, 5.150860e-01, 2.652209e-01, 3.285069e-01, 1.027801e+00, 1.475885e+00, 3.635963e-01, 1.124019e+00, 7.954858e-01, 4.557877e-01, 7.991733e-01, 1.599997e+00, 5.029359e-01, 1.471373e+00, 1.917984e+00, 5.075310e-01, 9.504642e-01,
8.000000e-01	1.631141e-01, 8.426479e-01, 8.799260e-01, 8.211694e-01, 4.489138e-01, 2.073667e-01, 2.717231e-01, 7.803554e-01, 1.590151e+00, 3.521562e-01, 8.307642e-01, 5.827625e-01, 4.222472e-01, 6.045901e-01, 1.172591e+00, 4.032794e-01, 1.165026e+00, 1.688485e+00, 3.947015e-01, 7.569275e-01,
1.000000e+00	1.141394e-01, 9.094895e-01, 1.105743e+00, 8.780772e-01, 4.587415e-01, 1.556464e-01, 2.330442e-01, 4.954327e-01, 1.623303e+00, 3.998560e-01, 1.222441e+00, 5.164714e-01, 4.233739e-01, 5.233931e-01, 8.516802e-01, 2.634033e-01, 8.759918e-01, 1.460506e+00, 1.945855e-01, 8.033659e-01,
1.200000e+00	6.886509e-02, 7.934974e-01, 1.328193e+00, 9.412608e-01, 4.456095e-01, 9.197224e-02, 2.026115e-01, 2.969469e-01, 1.447581e+00, 3.890751e-01, 8.656827e-01, 2.937030e-01, 7.307801e-01, 4.456262e-01, 7.162299e-01, 1.698245e-01, 7.549307e-01, 2.184828e+00, 1.044573e-01, 8.099589e-01,
1.400000e+00	3.929706e-02, 1.016661e+00, 1.419773e+00, 1.151823e+00, 3.716276e-01, 6.715895e-02, 1.566860e-01, 1.810116e-01, 1.248452e+00, 3.697574e-01, 8.978561e-01, 1.742102e-01, 9.082049e-01, 4.190983e-01, 5.325565e-01, 1.436364e-01, 4.967654e-01, 1.572108e+00, 8.838581e-02, 8.110345e-01,
1.600000e+00	3.248617e-02, 7.904908e-01, 1.201299e+00, 1.264584e+00, 4.233797e-01, 7.086832e-02, 1.803004e-01, 1.349911e-01, 1.413101e+00, 4.293113e-01, 1.199217e+00, 1.193061e-01, 1.217115e+00, 2.754282e-01, 7.525554e-01, 8.031833e-02, 4.407437e-01, 1.992690e+00, 5.617249e-02, 8.045874e-01,
1.800000e+00	2.087030e-02, 8.991992e-01, 1.143707e+00, 1.308764e+00, 3.348545e-01, 4.558878e-02, 1.374225e-01, 1.152595e-01, 1.254294e+00, 3.931205e-01, 8.682758e-01, 6.695560e-02, 1.179744e+00, 2.639468e-01, 7.305222e-01, 5.848661e-02, 2.861478e-01, 2.072427e+00, 3.825169e-02, 7.460349e-01,
2.000000e+00	1.292197e-02, 8.500033e-01, 1.184076e+00, 1.299367e+00, 3.938672e-01, 3.520614e-02, 1.657609e-01, 2.155452e-01, 1.090181e+00, 3.805978e-01, 1.006917e+00, 4.200770e-02, 1.176650e+00, 4.639563e-01, 8.145079e-01, 3.944402e-02, 2.460180e-01, 1.783043e+00, 2.636802e-02, 7.093415e-01,
0.000000e+00	2.358910e+00, 7.374782e-01, 1.795132e+00, 6.647686e-01, 2.660750e+00, 1.253452e+00, 2.718227e+00, 1.028125e+00, 1.789525e+00, 9.403823e-01, 8.941890e-01, 6.800578e-01, 2.431419e+00, 9.868070e-01, 1.586487e+00, 4.840843e-01, 2.391505e+00, 1.170126e+00, 1.718589e+00, 1.688028e+00,
2.000000e-01	1.853743e+00, 3.430627e-01, 1.345101e+00, 8.237651e-01, 1.515823e+00, 9.174620e-01, 1.817272e+00, 4.821056e-01, 2.036737e+00, 5.528667e-01, 6.026184e-01, 6.893399e-01, 1.653394e+00, 7.871715e-01, 1.409802e+00, 1.008716e+00, 2.736024e+00, 1.426975e+00, 1.036422e+00, 1.253430e+00,
4.000000e-01	1.343826e+00, 2.904878e-01, 1.203805e+00, 1.041038e+00, 7.103581e-01, 6.374781e-01, 1.228773e+00, 3.063852e-01, 1.923785e+00, 4.146672e-01, 4.395902e-01, 5.687486e-01, 1.115957e+00, 6.496004e-01, 1.555502e+00, 8.599640e-01, 2.560709e+00, 9.682622e-01, 7.503664e-01, 1.151352e+00,
6.000000e-01	9.451153e-01, 2.567060e-01, 8.853188e-01, 1.003108e+00, 4.795792e-01, 5.764973e-01, 8.379139e-01, 1.751214e-01, 1.749097e+00, 4.097678e-01, 4.216780e-01, 4.517759e-01, 6.917166e-01, 5.425250e-01, 1.333444e+00, 8.599440e-01, 1.996649e+00, 1.090835e+00, 5.074912e-01, 1.127142e+00,
8.000000e-01	6.510015e-01, 3.267240e-01, 1.131571e+00, 1.177354e+00, 4.221899e-01, 4.398553e-01, 5.660071e-01, 1.095142e-01, 1.971940e+00, 4.007504e-01, 6.070110e-01, 5.072333e-01, 5.526523e-01, 4.572648e-01, 1.026331e+00, 6.096949e-01, 1.364270e+00, 1.221805e+00, 3.755551e-01, 1.154147e+00,
1.000000e+00	3.305814e-01, 5.290465e-01, 1.160546e+00, 1.148519e+00, 3.931777e-01, 3.763209e-01, 4.478816e-01, 5.750498e-02, 1.624352e+00, 4.107824e-01, 7.241361e-01, 4.107115e-01, 7.586975e-01, 3.650883e-01, 8.852331e-01, 4.420778e-01, 1.276600e+00, 1.182362e+00, 2.934390e-01, 8.138969e-01,
1.200000e+00	2.473390e-01, 4.922332e-01, 1.172895e+00, 1.162545e+00, 4.172813e-01, 2.245305e-01, 4.161058e-01, 3.580224e-02, 1.670090e+00, 3.949602e-01, 7.674852e-01, 3.623608e-01, 8.378329e-01, 2.660908e-01, 5.346969e-01, 3.434359e-01, 8.300852e-01, 1.355222e+00, 1.965598e-01, 7.790436e-01,
1.400000e+00	1.429029e-01, 6.463226e-01, 1.191670e+00, 1.363018e+00, 4.242510e-01, 1.334137e-01, 3.486151e-01, 2.064511e-02, 1.283256e+00, 4.139011e-01, 1.017830e+00, 2.582773e-01, 9.841662e-01, 2.436860e-01, 6.423815e-01, 1.970128e-01, 6.410298e-01, 1.397206e+00, 1.443069e-01, 7.670447e-01,
1.600000e+00	9.106205e-02, 7.414640e-01, 1.255455e+00, 1.439330e+00, 4.071944e-01, 1.263201e-01, 2.821658e-01, 2.245728e-02, 1.356012e+00, 3.871604e-01, 8.631845e-01, 1.636361e-01, 1.017815e+00, 1.735427e-01, 7.887497e-01, 1.482464e-01, 5.394225e-01, 1.365626e+00, 8.671368e-02, 7.452250e-01,
1.800000e+00	5.621805e-02, 7.425142e-01, 1.218171e+00, 1.199548e+00, 3.270176e-01, 1.127863e-01, 2.752482e-01, 3.861771e-02, 1.216077e+00, 4.558414e-01, 9.741218e-01, 9.431922e-02, 9.847451e-01, 1.945571e-01, 9.108767e-01, 9.856856e-02, 3.500095e-01, 1.397495e+00, 6.145222e-02, 7.541378e-01,
2.000000e+00	4.236161e-02, 8.218743e-01, 1.175491e+00, 1.470797e+00, 3.000918e-01, 7.271937e-02, 1.697960e-01, 9.600858e-02, 1.077976e+00, 3.767905e-01, 9.485833e-01, 6.630741e-02, 9.886749e-01, 2.391381e-01, 7.765874e-01, 7.775520e-02, 3.233134e-01, 1.869914e+00, 4.878094e-02, 7.319984e-01,
0.000000e+00	2.473048e+00, 1.041707e-01, 3.146691e+00, 1.202073e+00, 2.098965e+00, 5.100897e-01, 5.265523e-01, 2.072196e+00, 1.974871e+00, 1.750678e+00, 9.832314e-01, 1.791167e+00, 4.756328e-01, 1.189615e+00, 1.423866e+00, 1.038570e+00, 2.253255e+00, 6.398305e-01, 9.726845e-01, 4.983426e-01,
2.000000e-01	1.412583e+00, 4.473693e-01, 2.354909e+00, 7.648462e-01, 1.699776e+00, 4.954827e-01, 3.618669e-01, 1.064892e+00, 1.980249e+00, 1.195772e+00, 1.182526e+00, 1.084197e+00, 3.021232e-01, 8.916294e-01, 9.119811e-01, 6.447758e-01, 1.952957e+00, 6.286335e-01, 9.825254e-01, 2.697857e-01,
4.000000e-01	1.259326e+00, 5.588230e-01, 1.816859e+00, 9.183637e-01, 1.115722e+00, 4.031564e-01, 2.602710e-01, 8.040822e-01, 2.466486e+00, 7.312688e-01, 1.064735e+00, 9.875990e-01, 4.686165e-01, 7.630020e-01, 8.350558e-01, 4.094371e-01, 1.495961e+00, 4.559854e-01, 8.904646e-01, 3.117168e-01,
6.000000e-01	1.003484e+00, 7.270806e-01, 1.676294e+00, 8.837477e-01, 5.998430e-01, 3.448122e-01, 2.094867e-01, 5.251991e-01, 2.522038e+00, 3.963944e-01, 9.544697e-01, 7.031623e-01, 6.067367e-01, 5.697778e-01, 6.811880e-01, 2.815629e-01, 1.323203e+00, 3.545730e-01, 7.815886e-01, 3.830516e-01,
8.000000e-01	7.195378e-01, 8.811877e-01, 1.012332e+00, 9.056740e-01, 5.164171e-01, 2.489335e-01, 1.349690e-01, 2.976213e-01, 2.039163e+00, 3.552280e-01, 1.098775e+00, 5.247236e-01, 8.904363e-01, 3.985328e-01, 5.411134e-01, 2.080560e-01, 8.507564e-01, 2.661896e-01, 7.704702e-01, 5.208641e-01,
1.000000e+00	3.835654e-01, 9.060148e-01, 9.394003e-01, 1.194698e+00, 5.225068e-01, 2.181534e-01, 1.611713e-01, 1.712496e-01, 2.143795e+00, 3.503847e-01, 1.151258e+00, 3.397975e-01, 1.140812e+00, 3.537064e-01, 5.475529e-01, 1.234050e-01, 5.877003e-01, 1.902701e-01, 7.437820e-01, 4.924788e-01,
1.200000e+00	2.238668e-01, 8.663368e-01, 5.818910e-01, 1.007388e+00, 4.307946e-01, 1.595364e-01, 1.375527e-01, 1.132083e-01, 2.333130e+00, 2.486698e-01, 1.234722e+00, 1.900943e-01, 1.154567e+00, 3.825144e-01, 8.525925e-01, 1.127636e-01, 6.184073e-01, 1.581065e-01, 7.869695e-01, 5.882240e-01,
1.400000e+00	1.565660e-01, 9.026760e-01, 5.851074e-01, 1.375040e+00, 3.622907e-01, 1.412680e-01, 1.498878e-01, 8.158792e-02, 2.059528e+00, 3.035457e-01, 1.103819e+00, 1.343758e-01, 1.082593e+00, 6.176957e-01, 8.345757e-01, 5.683788e-02, 4.856165e-01, 1.131290e-01, 5.782532e-01, 6.863055e-01,
1.600000e+00	1.031703e-01, 8.910569e-01, 4.343029e-01, 1.268091e+00, 3.699011e-01, 1.061759e-01, 1.322048e-01, 1.025903e-01, 2.373369e+00, 3.830314e-01, 1.057732e+00, 6.936990e-02, 1.021474e+00, 9.470890e-01, 8.131661e-01, 4.402766e-02, 3.355385e-01, 9.494791e-02, 8.173138e-01, 6.155279e-01,
1.800000e+00	7.740790e-02, 7.616312e-01, 4.921632e-01, 1.606981e+00, 4.511897e-01, 8.840518e-02, 1.521891e-01, 1.119384e-01, 2.352382e+00, 3.856603e-01, 9.905342e-01, 4.544687e-02, 9.461320e-01, 1.170954e+00, 9.459967e-01, 2.956782e-02, 1.681083e-01, 9.327934e-02, 7.045516e-01, 7.160051e-01,
2.000000e+00	4.612596e-02, 8.129872e-01, 5.197406e-01, 1.309419e+00, 3.723330e-01, 5.278430e-02, 9.406835e-02, 8.276062e-02, 1.890359e+00, 3.452714e-01, 1.126061e+00, 2.849362e-02, 1.088627e+00, 1.202360e+00, 9.292936e-01, 2.317277e-02, 2.011287e-01, 6.847600e-02, 7.536952e-01, 6.688832e-01,
0.000000e+00	1.627784e+00, 1.215225e-01, 2.321083e+00, 4.320309e-01, 2.888382e+00, 1.494572e+00, 1.608385e+00, 6.368495e-01, 5.670418e-01, 1.072344e+00, 2.173965e-01, 1.509749e+00, 6.660155e-01, 5.538449e-01, 1.790060e+00, 2.473906e-01, 7.548062e-01, 1.671545e+00, 1.106422e+00, 2.501813e+00,
2.000000e-01	1.269569e+00, 7.476848e-02, 2.063912e+00, 5.624630e-01, 1.491990e+00, 1.096422e+00, 9.892952e-01, 3.658460e-01, 4.971402e-01, 7.206218e-01, 2.035539e-01, 7.183543e-01, 4.108420e-01, 4.797472e-01, 1.371705e+00, 5.027191e-01, 1.028766e+00, 1.544105e+00, 8.290499e-01, 1.774481e+00,
4.000000e-01	1.194090e+00, 4.208049e-02, 1.779527e+00, 8.700895e-01, 9.071736e-01, 8.286196e-01, 6.685967e-01, 2.209048e-01, 4.389813e-01, 4.636197e-01, 3.187231e-01, 5.608974e-01, 4.153646e-01, 4.823952e-01, 9.480900e-01, 6.966778e-01, 9.019944e-01, 1.578086e+00, 3.903427e-01, 1.240722e+00,
6.000000e-01	8.484724e-01, 6.734695e-02, 2.192526e+00, 7.067244e-01, 7.040606e-01, 6.635340e-01, 6.515308e-01, 1.448771e-01, 3.398153e-01, 3.565268e-01, 4.796455e-01, 4.348613e-01, 6.076938e-01, 3.355028e-01, 7.098903e-01, 4.642159e-01, 7.781852e-01, 1.664729e+00, 3.112295e-01, 1.197424e+00,
8.000000e-01	4.441239e-01, 1.480133e-01, 1.561166e+00, 9.873773e-01, 5.512281e-01, 5.351899e-01, 4.832197e-01, 7.580457e-02, 2.843083e-01, 3.732174e-01, 7.040851e-01, 2.568774e-01, 7.595367e-01, 3.089982e-01, 4.851320e-01, 3.291775e-01, 6.388611e-01, 1.877679e+00, 1.536055e-01, 1.179897e+00,
1.000000e+00	3.522363e-01, 2.319967e-01, 1.739693e+00, 1.132649e+00, 5.580269e-01, 3.823499e-01, 4.817613e-01, 1.119324e-01, 2.122172e-01, 3.556271e-01, 6.967699e-01, 1.833944e-01, 1.019969e+00, 2.150292e-01, 4.383185e-01, 2.502476e-01, 5.327710e-01, 1.785432e+00, 1.111510e-01, 8.933009e-01,
1.200000e+00	2.247971e-01, 3.993721e-01, 1.256798e+00, 1.270367e+00, 4.347757e-01, 2.856084e-01, 3.566897e-01, 3.047863e-01, 2.197566e-01, 3.227079e-01, 8.890331e-01, 1.255709e-01, 1.187422e+00, 1.475096e-01, 6.727577e-01, 1.519240e-01, 4.501709e-01, 1.618446e+00, 6.745977e-02, 8.862597e-01,
1.400000e+00	1.040783e-01, 5.492818e-01, 1.134106e+00, 1.458197e+00, 3.381101e-01, 2.612750e-01, 3.499397e-01, 6.332746e-01, 2.594770e-01, 3.471815e-01, 8.427213e-01, 6.835051e-02, 1.200982e+00, 1.708530e-01, 8.765027e-01, 1.128701e-01, 3.152701e-01, 1.660122e+00, 5.254403e-02, 8.108324e-01,
1.600000e+00	9.742962e-02, 6.314763e-01, 8.348048e-01, 1.298308e+00, 3.913376e-01, 1.778802e-01, 2.517814e-01, 6.577501e-01, 2.399422e-01, 3.427943e-01, 1.066697e+00, 4.413865e-02, 9.435771e-01, 3.299751e-01, 9.369892e-01, 8.521815e-02, 2.177991e-01, 1.540455e+00, 3.455347e-02, 8.716213e-01,
1.800000e+00	6.004258e-02, 6.869353e-01, 1.043201e+00, 1.289335e+00, 4.509508e-01, 1.489993e-01, 1.936122e-01, 8.892849e-01, 3.308177e-01, 3.493715e-01, 1.045001e+00, 2.852796e-02, 1.031342e+00, 5.721915e-01, 8.954896e-01, 5.531145e-02, 2.112495e-01, 1.420513e+00, 2.092356e-02, 8.217569e-01,
2.000000e+00	3.836759e-02, 6.479127e-01, 9.129213e-01, 1.492608e+00, 3.670880e-01, 9.057348e-02, 1.749412e-01, 1.037492e+00, 3.095111e-01, 3.110560e-01, 1.208966e+00, 1.699226e-02, 9.837854e-01, 8.618573e-01, 7.968158e-01, 3.546920e-02, 1.291605e-01, 1.481049e+00, 1.331920e-02, 7.786063e-01,
0.000000e+00	3.838340e-01, 2.182220e+00, 3.165949e-01, 2.080803e+00, 1.978713e+00, 7.649163e-03, 1.168325e+00, 2.807715e+00, 1.272979e-01, 9.998368e-01, 1.174976e-01, 8.038314e-01, 2.428879e+00, 1.704956e+00, 3.231247e-01, 4.108468e-01, 2.687639e-01, 2.860144e+00, 1.557485e+00, 1.300099e+00,
2.000000e-01	6.444997e-01, 1.395015e+00, 5.761240e-01, 2.258153e+00, 1.205615e+00, 2.131069e-01, 1.023919e+00, 1.423171e+00, 4.940652e-01, 6.154215e-01, 2.156421e-01, 6.273434e-01, 2.042088e+00, 1.518815e+00, 6.757023e-01, 6.008377e-01, 2.515148e-01, 3.002075e+00, 8.051024e-01, 1.011387e+00,
4.000000e-01	6.407502e-01, 1.056092e+00, 4.458604e-01, 1.650270e+00, 7.377873e-01, 3.184803e-01, 5.689502e-01, 1.201562e+00, 7.262405e-01, 3.535425e-01, 4.141340e-01, 4.433190e-01, 1.462876e+00, 2.255275e+00, 9.518025e-01, 5.097276e-01, 2.344574e-01, 2.868031e+00, 5.702879e-01, 7.537558e-01,
6.000000e-01	2.986961e-01, 9.575910e-01, 4.369914e-01, 1.803179e+00, 6.509906e-01, 3.301893e-01, 5.000527e-01, 1.068280e+00, 8.463891e-01, 3.037592e-01, 7.166464e-01, 2.053058e-01, 1.229555e+00, 2.120959e+00, 1.001183e+00, 3.556432e-01, 1.688996e-01, 1.943540e+00, 3.441135e-01, 7.296653e-01,
8.000000e-01	2.400409e-01, 8.948445e-01, 5.261206e-01, 1.889998e+00, 5.067191e-01, 3.203652e-01, 5.056363e-01, 1.199482e+00, 9.766484e-01, 2.930998e-01, 7.547545e-01, 1.324732e-01, 9.493604e-01, 2.090824e+00, 1.168802e+00, 2.163877e-01, 1.258224e-01, 2.493220e+00, 2.298704e-01, 7.687567e-01,
1.000000e+00	1.311772e-01, 8.690992e-01, 7.317885e-01, 1.727667e+00, 3.799415e-01, 2.935951e-01, 3.966722e-01, 9.480214e-01, 1.012539e+00, 3.546050e-01, 8.964611e-01, 9.364824e-02, 6.467958e-01, 2.060868e+00, 8.931753e-01, 2.043243e-01, 8.554914e-02, 2.232706e+00, 1.484092e-01, 6.352571e-01,
1.200000e+00	9.614091e-02, 9.910312e-01, 1.046702e+00, 1.445190e+00, 3.976518e-01, 2.198188e-01, 2.951493e-01, 8.476277e-01, 8.024494e-01, 3.451079e-01, 1.053439e+00, 4.446505e-02, 7.850544e-01, 2.120662e+00, 8.111845e-01, 1.228959e-01, 6.459553e-02, 1.833718e+00, 9.902872e-02, 7.764233e-01,
1.400000e+00	5.662990e-02, 7.886430e-01, 1.152779e+00, 1.468538e+00, 3.906309e-01, 1.627293e-01, 2.953884e-01, 8.710736e-01, 8.044119e-01, 3.366095e-01, 9.779320e-01, 3.438306e-02, 1.049974e+00, 2.109639e+00, 7.568496e-01, 8.873267e-02, 5.240881e-02, 2.081256e+00, 6.143001e-02, 7.728254e-01,
1.600000e+00	3.968866e-02, 8.396933e-01, 9.797478e-01, 1.312106e+00, 3.786559e-01, 1.462349e-01, 2.357482e-01, 9.983430e-01, 6.851640e-01, 2.819353e-01, 1.030209e+00, 1.794221e-02, 1.068932e+00, 1.454108e+00, 7.872610e-01, 6.227703e-02, 3.987704e-02, 1.676233e+00, 3.804519e-02, 7.042023e-01,
1.800000e+00	3.040068e-02, 7.775534e-01, 8.284692e-01, 1.676491e+00, 3.933824e-01, 1.052455e-01, 2.130060e-01, 8.932657e-01, 6.130712e-01, 3.205523e-01, 1.277127e+00, 9.656261e-03, 1.089262e+00, 1.807091e+00, 8.389891e-01, 4.690433e-02, 3.001563e-02, 1.822228e+00, 1.985188e-02, 6.662422e-01,
2.000000e+00	1.840299e-02, 9.135076e-01, 8.813909e-01, 1.692289e+00, 3.438197e-01, 1.045033e-01, 2.096647e-01, 9.946292e-01, 6.595550e-01, 2.972387e-01, 9.139701e-01, 6.881477e-03, 8.379062e-01, 1.876438e+00, 9.478365e-01, 2.712543e-02, 2.444022e-02, 1.989828e+00, 1.252141e-02, 5.938319e-01,
0.000000e+00	1.396119e+00, 1.068875e+00, 1.518361e+00, 6.418860e-02, 2.298258e+00, 7.951549e-01, 4.538320e-01, 2.110339e+00, 1.798696e-01, 2.923369e+00, 2.871047e+00, 2.882805e+00, 2.707736e-01, 1.076068e+00, 1.415385e-01, 9.072269e-01, 1.708234e+00, 2.769625e+00, 1.031668e+00, 2.509160e+00,
2.000000e-01	1.232623e+00, 5.546113e-01, 1.682929e+00, 4.319500e-02, 1.578217e+00, 7.087130e-01, 2.529173e-01, 1.739052e+00, 2.543965e-01, 1.800399e+00, 1.849676e+00, 2.434344e+00, 5.841342e-01, 7.100978e-01, 9.689304e-02, 7.341071e-01, 1.607586e+00, 2.446997e+00, 5.777754e-01, 1.726686e+00,
4.000000e-01	1.068929e+00, 4.677197e-01, 1.113980e+00, 6.459703e-02, 8.663830e-01, 8.459874e-01, 1.264147e-01, 1.263020e+00, 2.253770e-01, 1.213025e+00, 1.940161e+00, 1.327825e+00, 8.461548e-01, 6.316453e-01, 1.046823e-01, 3.714712e-01, 1.226141e+00, 2.414670e+00, 3.928635e-01, 1.550194e+00,
6.000000e-01	7.104050e-01, 3.158432e-01, 8.748041e-01, 2.390862e-01, 6.224638e-01, 5.904845e-01, 6.937026e-02, 1.258879e+00, 2.426871e-01, 6.781300e-01, 1.351829e+00, 9.056184e-01, 1.046033e+00, 5.474091e-01, 2.469634e-01, 2.766086e-01, 8.675723e-01, 2.128048e+00, 2.058846e-01, 1.048691e+00,
8.000000e-01	4.912584e-01, 3.242566e-01, 7.706712e-01, 5.925403e-01, 5.874578e-01, 5.336810e-01, 4.018259e-02, 1.202254e+00, 2.219474e-01, 4.215584e-01, 1.177583e+00, 4.683242e-01, 1.170031e+00, 4.798179e-01, 4.529668e-01, 2.259710e-01, 6.954131e-01, 2.078654e+00, 1.531298e-01, 1.014094e+00,
1.000000e+00	3.482225e-01, 4.437951e-01, 5.731481e-01, 7.347721e-01, 4.886186e-01, 3.671606e-01, 4.182693e-02, 1.046726e+00, 2.037984e-01, 3.825335e-01, 1.369532e+00, 3.224712e-01, 1.206859e+00, 5.196993e-01, 7.237317e-01, 1.336406e-01, 5.570159e-01, 2.021016e+00, 8.904822e-02, 8.389802e-01,
1.200000e+00	1.836640e-01, 5.303319e-01, 3.941796e-01, 8.995706e-01, 4.299633e-01, 2.775086e-01, 4.764338e-02, 1.147581e+00, 1.832914e-01, 3.825258e-01, 1.277220e+00, 2.031952e-01, 1.076255e+00, 8.007962e-01, 9.453690e-01, 8.128876e-02, 4.444367e-01, 1.525575e+00, 5.544399e-02, 8.802584e-01,
1.400000e+00	1.304669e-01, 5.364741e-01, 3.474744e-01, 1.145209e+00, 3.831689e-01, 2.186587e-01, 5.665784e-02, 1.080987e+00, 1.871833e-01, 3.358892e-01, 1.112898e+00, 1.251967e-01, 1.165442e+00, 1.086858e+00, 1.008466e+00, 7.245601e-02, 3.582158e-01, 1.878360e+00, 3.450345e-02, 8.214756e-01,
1.600000e+00	8.044624e-02, 7.106058e-01, 4.170810e-01, 1.161739e+00, 4.171269e-01, 1.772445e-01, 6.836837e-02, 1.116104e+00, 2.264574e-01, 3.396585e-01, 1.287805e+00, 6.911417e-02, 8.683206e-01, 1.350569e+00, 8.619316e-01, 4.379893e-02, 2.282614e-01, 2.014883e+00, 2.345399e-02, 7.728523e-01,
1.800000e+00	4.253459e-02, 6.656746e-01, 4.480751e-01, 1.308793e+00, 3.871607e-01, 1.466949e-01, 8.440080e-02, 8.709829e-01, 3.137285e-01, 3.541150e-01, 1.110418e+00, 4.135052e-02, 9.507767e-01, 1.527040e+00, 8.384107e-01, 3.194248e-02, 1.977632e-01, 1.898718e+00, 1.269232e-02, 9.952504e-01,
2.000000e+00	3.228890e-02, 6.858960e-01, 4.453607e-01, 1.543711e+00, 4.275147e-01, 1.014998e-01, 1.126958e-01, 1.019886e+00, 3.418252e-01, 3.283985e-01, 1.156683e+00, 2.516085e-02, 8.585620e-01, 1.371505e+00, 9.249846e-01, 2.263475e-02, 1.153584e-01, 1.917228e+00, 9.118584e-03, 6.192467e-01,
0.000000e+00	1.588693e+00, 2.673611e-01, 5.902532e-01, 2.477497e+00, 2.137350e+00, 2.969951e+00, 1.590493e+00, 1.174923e+00, 1.861290e+00, 3.034186e+00, 1.471117e+00, 7.977253e-03, 1.444244e+00, 2.639472e+00, 2.193552e+00, 7.329699e-01, 1.021957e+00, 1.463818e+00, 1.215184e+00, 2.076438e-01,
2.000000e-01	1.544291e+00, 5.725301e-01, 9.348936e-01, 2.188349e+00, 1.272743e+00, 1.935258e+00, 9.950883e-01, 9.658543e-01, 1.532709e+00, 1.511061e+00, 1.076571e+00, 1.475023e-01, 9.783128e-01, 2.676185e+00, 2.010981e+00, 8.820998e-01, 1.224336e+00, 1.477505e+00, 7.309221e-01, 2.094347e-01,
4.000000e-01	1.189941e+00, 7.477126e-01, 1.117902e+00, 2.096117e+00, 8.037172e-01, 1.428763e+00, 5.155070e-01, 6.769215e-01, 1.198759e+00, 9.459050e-01, 1.019478e+00, 1.840581e-01, 7.420286e-01, 2.126893e+00, 1.672817e+00, 6.303017e-01, 1.307805e+00, 1.348972e+00, 4.901813e-01, 1.057090e-01,
6.000000e-01	5.834904e-01, 8.219316e-01, 1.210055e+00, 2.096605e+00, 6.378880e-01, 1.405222e+00, 4.923517e-01, 3.757446e-01, 8.236718e-01, 7.158003e-01, 1.007989e+00, 1.641028e-01, 5.347422e-01, 1.810703e+00, 9.234486e-01, 4.736888e-01, 8.959025e-01, 1.353711e+00, 2.804668e-01, 1.166850e-01,
8.000000e-01	4.819600e-01, 7.530474e-01, 1.240986e+00, 2.041715e+00, 5.500115e-01, 1.097725e+00, 3.556345e-01, 2.505924e-01, 7.096847e-01, 5.028269e-01, 1.006960e+00, 1.263850e-01, 6.529436e-01, 1.903753e+00, 9.688527e-01, 3.388798e-01, 6.138441e-01, 1.402950e+00, 2.328310e-01, 7.889865e-02,
1.000000e+00	2.909738e-01, 9.847409e-01, 1.290934e+00, 1.741371e+00, 4.962533e-01, 8.114275e-01, 2.987741e-01, 3.355097e-01, 5.891680e-01, 5.221079e-01, 1.146935e+00, 7.516510e-02, 7.360390e-01, 1.284528e+00, 6.100922e-01, 1.977813e-01, 4.422443e-01, 1.771934e+00, 1.330120e-01, 1.002126e-01,
1.200000e+00	2.124474e-01, 9.202157e-01, 1.383562e+00, 1.322379e+00, 3.553571e-01, 7.408240e-01, 2.217171e-01, 3.376595e-01, 5.994648e-01, 4.551657e-01, 1.050156e+00, 4.053976e-02, 8.393647e-01, 1.074052e+00, 5.095129e-01, 1.292015e-01, 3.626750e-01, 1.493709e+00, 8.930977e-02, 1.962060e-01,
1.400000e+00	1.255905e-01, 9.491002e-01, 1.158386e+00, 1.626107e+00, 4.194848e-01, 4.572835e-01, 2.120213e-01, 6.155269e-01, 4.752283e-01, 3.039485e-01, 1.075020e+00, 2.921830e-02, 8.658635e-01, 1.141166e+00, 7.939733e-01, 1.022435e-01, 2.548490e-01, 1.498055e+00, 5.307977e-02, 3.310206e-01,
1.600000e+00	7.385004e-02, 1.133635e+00, 1.147806e+00, 1.293646e+00, 4.186469e-01, 3.949848e-01, 1.602679e-01, 6.615681e-01, 3.172169e-01, 3.525803e-01, 1.108257e+00, 1.954562e-02, 9.933462e-01, 1.002676e+00, 6.546746e-01, 8.352188e-02, 1.718898e-01, 1.501119e+00, 3.777462e-02, 3.672672e-01,
1.800000e+00	5.731937e-02, 9.675562e-01, 8.986753e-01, 1.454338e+00, 3.981300e-01, 2.995311e-01, 1.558798e-01, 7.415658e-01, 3.196022e-01, 3.058276e-01, 1.218593e+00, 1.283429e-02, 9.947676e-01, 8.665566e-01, 8.583091e-01, 5.196898e-02, 1.527225e-01, 1.650119e+00, 2.522161e-02, 5.247622e-01,
2.000000e+00	3.790413e-02, 7.784157e-01, 8.415373e-01, 1.367293e+00, 3.498004e-01, 2.239726e-01, 1.624803e-01, 7.459901e-01, 3.313226e-01, 3.706891e-01, 1.058097e+00, 6.654480e-03, 9.712333e-01, 1.023680e+00, 1.010630e+00, 3.784583e-02, 1.116576e-01, 1.375943e+00, 1.409445e-02, 6.502238e-01,
0.000000e+00	1.156626e+00, 2.443168e+00, 1.271711e+00, 1.559365e+00, 4.740794e-01, 2.946293e+00, 1.727998e+00, 2.073152e+00, 2.547638e+00, 2.894779e+00, 1.535059e+00, 1.745969e+00, 2.542730e+00, 2.889569e+00, 1.688517e-02, 2.198855e+00, 9.435523e-01, 2.800517e+00, 2.529079e+00, 2.823328e+00,
2.000000e-01	6.786654e-01, 1.564434e+00, 1.352090e+00, 1.169340e+00, 2.337597e-01, 2.927753e+00, 1.321777e+00, 1.203640e+00, 2.029336e+00, 1.642766e+00, 9.433685e-01, 1.156774e+00, 2.367623e+00, 2.368699e+00, 4.889313e-01, 1.945327e+00, 1.137242e+00, 2.826407e+00, 1.385449e+00, 2.063441e+00,
4.000000e-01	4.231824e-01, 7.328925e-01, 1.595119e+00, 1.053523e+00, 2.212454e-01, 1.704888e+00, 8.412829e-01, 8.837915e-01, 1.667458e+00, 1.538811e+00, 8.696866e-01, 7.921822e-01, 1.803727e+00, 2.056360e+00, 9.640928e-01, 1.496976e+00, 9.176603e-01, 2.050503e+00, 9.621469e-01, 1.368021e+00,
6.000000e-01	2.627633e-01, 5.744116e-01, 1.383690e+00, 1.321986e+00, 2.690506e-01, 1.540364e+00, 6.373802e-01, 4.240857e-01, 1.430415e+00, 1.022584e+00, 9.213549e-01, 4.735878e-01, 1.952071e+00, 1.441785e+00, 1.060409e+00, 1.061457e+00, 8.453015e-01, 1.894695e+00, 5.523292e-01, 1.469392e+00,
8.000000e-01	1.694458e-01, 4.106644e-01, 1.749872e+00, 1.220448e+00, 3.306660e-01, 1.202045e+00, 4.051764e-01, 3.086346e-01, 1.330255e+00, 7.182289e-01, 1.212097e+00, 3.951424e-01, 1.327460e+00, 1.379837e+00, 1.179342e+00, 7.541569e-01, 6.999017e-01, 2.094166e+00, 3.703651e-01, 1.235238e+00,
1.000000e+00	1.053594e-01, 4.083838e-01, 1.481273e+00, 1.369992e+00, 3.319821e-01, 9.077017e-01, 2.979551e-01, 1.527241e-01, 9.850636e-01, 5.875795e-01, 9.971690e-01, 2.468058e-01, 9.406989e-01, 1.187113e+00, 1.081370e+00, 5.038275e-01, 4.399689e-01, 2.117469e+00, 2.086937e-01, 1.068028e+00,
1.200000e+00	6.152314e-02, 4.772826e-01, 1.502669e+00, 1.362248e+00, 3.568779e-01, 8.326912e-01, 3.077872e-01, 9.664461e-02, 8.030522e-01, 5.193432e-01, 9.316529e-01, 1.375286e-01, 8.609322e-01, 8.713281e-01, 1.020601e+00, 3.049186e-01, 4.605214e-01, 1.792568e+00, 1.436418e-01, 8.538832e-01,
1.400000e+00	4.779265e-02, 5.443445e-01, 1.423063e+00, 1.374705e+00, 4.402946e-01, 6.110138e-01, 2.286092e-01, 5.782023e-02, 7.089047e-01, 4.914596e-01, 1.064223e+00, 7.900308e-02, 8.972615e-01, 9.250338e-01, 8.413434e-01, 2.727867e-01, 3.304040e-01, 1.980393e+00, 8.611996e-02, 7.581401e-01,
1.600000e+00	2.529303e-02, 6.952432e-01, 1.644288e+00, 1.531725e+00, 3.858649e-01, 4.919248e-01, 2.148949e-01, 5.398266e-02, 5.999155e-01, 5.252539e-01, 1.062386e+00, 5.211288e-02, 1.040635e+00, 7.289747e-01, 7.103043e-01, 1.632020e-01, 1.881217e-01, 1.664883e+00, 4.359535e-02, 8.503559e-01,
1.800000e+00	2.070354e-02, 6.183338e-01, 1.589858e+00, 1.509608e+00, 4.171939e-01, 3.381494e-01, 2.136622e-01, 1.127471e-01, 4.600469e-01, 5.066544e-01, 9.513547e-01, 3.482839e-02, 1.062012e+00, 5.412362e-01, 7.340881e-01, 1.190580e-01, 1.861954e-01, 1.562177e+00, 3.022796e-02, 6.738520e-01,
2.000000e+00	1.480650e-02, 7.203257e-01, 1.388864e+00, 1.586321e+00, 3.527696e-01, 2.585288e-01, 1.787290e-01, 2.538940e-01, 3.610395e-01, 3.553580e-01, 8.719660e-01, 1.791009e-02, 9.650958e-01, 4.368389e-01, 8.174084e-01, 6.307224e-02, 1.476183e-01, 1.854101e+00, 2.364492e-02, 8.389562e-01,
0.000000e+00	2.952544e+00, 2.724187e+00, 2.580029e+00, 1.556748e-02, 1.033501e+00, 2.860500e+00, 1.212303e+00, 4.822181e-01, 9.899799e-01, 7.630063e-01, 2.352608e+00, 1.195182e+00, 1.144452e+00, 1.680470e-01, 1.920905e+00, 2.655177e+00, 1.592638e+00, 1.795513e+00, 1.115290e+00, 2.064375e+00,
2.000000e-01	1.671584e+00, 1.579611e+00, 1.793560e+00, 2.844687e-01, 7.100218e-01, 2.132076e+00, 6.825958e-01, 4.314173e-01, 1.030629e+00, 5.807773e-01, 1.569832e+00, 8.763870e-01, 8.681795e-01, 1.120843e-01, 1.510138e+00, 2.008952e+00, 1.583434e+00, 1.934448e+00, 9.657790e-01, 1.516682e+00,
4.000000e-01	1.218832e+00, 9.612347e-01, 1.440859e+00, 5.321895e-01, 5.158247e-01, 1.744977e+00, 4.359709e-01, 5.458792e-01, 7.170367e-01, 5.394110e-01, 1.395772e+00, 5.842853e-01, 6.283848e-01, 1.035826e-01, 1.108696e+00, 1.150269e+00, 9.730752e-01, 1.542976e+00, 4.350613e-01, 1.312474e+00,
6.000000e-01	8.382061e-01, 7.426064e-01, 8.569545e-01, 7.863252e-01, 4.379076e-01, 1.115731e+00, 2.134229e-01, 7.050075e-01, 6.358664e-01, 4.030238e-01, 1.458881e+00, 3.945127e-01, 7.362563e-01, 7.860296e-02, 8.054555e-01, 7.758108e-01, 7.201674e-01, 1.553677e+00, 3.570993e-01, 1.095341e+00,
8.000000e-01	6.554663e-01, 6.439078e-01, 7.957659e-01, 8.562283e-01, 4.459294e-01, 7.774245e-01, 1.539160e-01, 9.532642e-01, 4.773355e-01, 3.974698e-01, 1.179789e+00, 2.728914e-01, 7.653575e-01, 1.442012e-01, 7.290512e-01, 4.190876e-01, 6.937768e-01, 1.791803e+00, 1.890782e-01, 9.488189e-01,
1.000000e+00	3.577799e-01, 5.155275e-01, 5.723265e-01, 1.007536e+00, 4.193812e-01, 6.922518e-01, 1.117464e-01, 8.474543e-01, 3.361089e-01, 5.332577e-01, 1.116177e+00, 1.705397e-01, 1.163309e+00, 3.468036e-01, 6.837565e-01, 3.552762e-01, 4.699344e-01, 1.772476e+00, 1.333090e-01, 1.005285e+00,
1.200000e+00	2.619906e-01, 4.902025e-01, 6.200714e-01, 9.372184e-01, 3.993940e-01, 5.295238e-01, 9.135358e-02, 9.308313e-01, 3.158748e-01, 4.658553e-01, 9.451705e-01, 9.478799e-02, 9.997817e-01, 6.354002e-01, 7.956365e-01, 2.619460e-01, 3.015808e-01, 1.824918e+00, 7.590354e-02, 8.418387e-01,
1.400000e+00	1.416039e-01, 7.117608e-01, 4.988368e-01, 1.300821e+00, 3.987825e-01, 3.894311e-01, 9.544366e-02, 1.051154e+00, 2.693431e-01, 4.726217e-01, 1.008865e+00, 5.397215e-02, 1.092094e+00, 9.028111e-01, 8.127663e-01, 1.579052e-01, 2.735408e-01, 1.692813e+00, 5.330733e-02, 7.385492e-01,
1.600000e+00	7.044528e-02, 7.028796e-01, 5.039741e-01, 1.201320e+00, 3.994947e-01, 2.070314e-01, 9.429761e-02, 1.217709e+00, 2.221165e-01, 4.053585e-01, 1.182380e+00, 3.736716e-02, 1.007510e+00, 1.240496e+00, 8.722703e-01, 1.315726e-01, 2.016173e-01, 1.961729e+00, 3.443424e-02, 7.968238e-01,
1.800000e+00	5.799477e-02, 7.235088e-01, 6.561160e-01, 1.233699e+00, 4.263609e-01, 1.699111e-01, 1.243859e-01, 8.914278e-01, 2.450342e-01, 3.987093e-01, 1.053079e+00, 2.210495e-02, 9.287691e-01, 1.543409e+00, 9.247045e-01, 9.190352e-02, 1.549966e-01, 1.335581e+00, 1.892296e-02, 8.741188e-01,
2.000000e+00	4.113825e-02, 7.546883e-01, 6.256100e-01, 1.394993e+00, 3.977764e-01, 1.921150e-01, 1.300627e-01, 1.002396e+00, 2.860775e-01, 4.494388e-01, 1.255470e+00, 1.339646e-02, 8.519983e-01, 1.553042e+00, 6.712891e-01, 5.644559e-02, 1.063080e-01, 1.825594e+00, 1.511143e-02, 7.525321e-01,
0.000000e+00	2.353434e+00, 2.352589e+00, 1.356234e+00, 2.940079e-01, 2.045210e+00, 1.632159e+00, 2.884904e+00, 6.693265e-01, 2.497304e+00, 1.798504e+00, 2.100149e+00, 1.074859e+00, 7.102786e-01, 2.914778e+00, 1.757422e+00, 2.374117e+00, 9.645628e-02, 1.990643e+00, 2.058243e+00, 1.672069e+00,
2.000000e-01	2.363904e+00, 1.822369e+00, 9.734410e-01, 5.295221e-01, 1.295870e+00, 1.645774e+00, 1.627469e+00, 4.409044e-01, 2.217804e+00, 9.509842e-01, 1.251966e+00, 5.460520e-01, 4.933345e-01, 2.712832e+00, 1.046472e+00, 2.135509e+00, 5.214164e-01, 1.578201e+00, 1.356960e+00, 1.043205e+00,
4.000000e-01	1.223847e+00, 1.305761e+00, 7.468513e-01, 8.651984e-01, 8.905585e-01, 1.579746e+00, 9.517898e-01, 1.911734e-01, 1.864676e+00, 8.081101e-01, 9.526010e-01, 4.025465e-01, 5.470105e-01, 3.020451e+00, 6.766368e-01, 1.783150e+00, 5.501287e-01, 2.143767e+00, 7.664004e-01, 8.307196e-01,
6.000000e-01	1.128593e+00, 1.153411e+00, 5.548926e-01, 1.038503e+00, 7.163969e-01, 1.353940e+00, 6.413982e-01, 1.766264e-01, 1.220186e+00, 6.545840e-01, 8.533780e-01, 2.086652e-01, 7.887100e-01, 2.769908e+00, 6.431598e-01, 1.141643e+00, 3.779185e-01, 1.812001e+00, 5.345126e-01, 5.059737e-01,
8.000000e-01	6.290104e-01, 8.652340e-01, 5.666539e-01, 1.013621e+00, 4.728131e-01, 1.118336e+00, 4.051015e-01, 3.182044e-01, 1.586571e+00, 4.806245e-01, 1.094036e+00, 1.504693e-01, 8.887256e-01, 2.653140e+00, 5.214159e-01, 8.897568e-01, 2.991486e-01, 1.930201e+00, 2.829488e-01, 3.522719e-01,
1.000000e+00	3.874614e-01, 9.392288e-01, 5.536789e-01, 1.085128e+00, 3.735675e-01, 1.140963e+00, 3.103384e-01, 5.573864e-01, 9.941900e-01, 4.754994e-01, 1.007283e+00, 7.487305e-02, 1.021169e+00, 2.293245e+00, 6.270130e-01, 5.560466e-01, 2.372506e-01, 1.851977e+00, 2.102481e-01, 5.234759e-01,
1.200000e+00	2.159996e-01, 1.172529e+00, 7.617431e-01, 1.366928e+00, 4.458376e-01, 9.054129e-01, 2.626510e-01, 8.616873e-01, 8.758886e-01, 4.839055e-01, 1.053264e+00, 4.469498e-02, 1.049903e+00, 2.385810e+00, 7.981093e-01, 4.735028e-01, 1.866422e-01, 1.741583e+00, 1.081691e-01, 6.213738e-01,
1.400000e+00	1.554059e-01, 1.144724e+00, 6.003036e-01, 1.437152e+00, 3.774020e-01, 7.371220e-01, 2.108732e-01, 6.697793e-01, 8.250263e-01, 4.778206e-01, 1.116958e+00, 2.588214e-02, 1.221681e+00, 2.343930e+00, 9.716757e-01, 2.813552e-01, 1.342317e-01, 1.632548e+00, 6.893696e-02, 6.547751e-01,
1.600000e+00	1.075500e-01, 1.074477e+00, 7.435896e-01, 1.459862e+00, 4.182759e-01, 7.376151e-01, 1.690492e-01, 9.844145e-01, 6.083940e-01, 4.025021e-01, 1.024239e+00, 1.951153e-02, 8.932731e-01, 2.313886e+00, 1.058734e+00, 1.729825e-01, 1.032418e-01, 1.980531e+00, 5.120686e-02, 6.007027e-01,
1.800000e+00	7.217069e-02, 1.022010e+00, 7.531451e-01, 1.561724e+00, 3.688948e-01, 6.292716e-01, 1.606488e-01, 9.393709e-01, 5.633078e-01, 4.475564e-01, 1.046772e+00, 1.018107e-02, 1.032501e+00, 2.383628e+00, 8.465483e-01, 9.952629e-02, 7.695886e-02, 1.746313e+00, 3.277915e-02, 6.923137e-01,
2.000000e+00	4.117666e-02, 8.918120e-01, 9.347285e-01, 1.551036e+00, 3.478167e-01, 4.644590e-01, 1.634953e-01, 9.359887e-01, 4.490223e-01, 4.118786e-01, 1.091106e+00, 8.287725e-03, 9.090909e-01, 1.838254e+00, 7.930320e-01, 8.377076e-02, 6.527737e-02, 1.646735e+00, 2.543197e-02, 7.144433e-01,
0.000000e+00	1.768648e+00, 1.945374e+00, 2.390351e+00, 2.395234e-01, 7.511675e-01, 2.928035e+00, 9.155813e-01, 3.169512e-01, 1.318891e+00, 2.330564e+00, 1.088856e+00, 2.083237e+00, 2.322893e+00, 2.888372e+00, 7.298813e-01, 8.163222e-03, 2.131202e+00, 1.731426e+00, 2.637527e+00, 1.931440e+00,
2.000000e-01	1.370551e+00, 1.209331e+00, 1.814455e+00, 1.802591e-01, 7.427610e-01, 2.430039e+00, 5.069856e-01, 1.498318e-01, 1.430802e+00, 1.353450e+00, 9.356191e-01, 1.458164e+00, 1.948114e+00, 2.236881e+00, 8.816188e-01, 5.056103e-02, 1.840025e+00, 1.877671e+00, 1.238122e+00, 1.412309e+00,
4.000000e-01	8.967318e-01, 6.130267e-01, 1.176005e+00, 1.619271e-01, 4.536854e-01, 1.975931e+00, 4.043655e-01, 9.829576e-02, 1.028176e+00, 8.461004e-01, 9.404312e-01, 1.067526e+00, 1.772151e+00, 2.221637e+00, 1.622258e+00, 3.459351e-02, 1.612959e+00, 1.812427e+00, 7.540338e-01, 1.513262e+00,
6.000000e-01	5.829373e-01, 4.484178e-01, 9.894305e-01, 3.498054e-01, 4.337340e-01, 1.545934e+00, 2.260441e-01, 2.745596e-01, 9.566193e-01, 5.650898e-01, 1.014782e+00, 7.432111e-01, 1.091696e+00, 1.405830e+00, 1.111946e+00, 3.361973e-02, 1.108680e+00, 1.766876e+00, 5.424128e-01, 1.290127e+00,
8.000000e-01	3.405420e-01, 4.700753e-01, 9.049659e-01, 6.359387e-01, 4.328054e-01, 1.473868e+00, 1.956837e-01, 3.999335e-01, 6.779971e-01, 4.959074e-01, 1.018866e+00, 5.526965e-01, 8.173007e-01, 1.423392e+00, 1.197359e+00, 2.252584e-02, 8.671320e-01, 1.689323e+00, 4.061982e-01, 1.097294e+00,
1.000000e+00	2.054911e-01, 4.743490e-01, 9.665872e-01, 7.816861e-01, 3.699257e-01, 9.668953e-01, 2.184404e-01, 8.024630e-01, 6.868495e-01, 2.947546e-01, 1.094932e+00, 3.342476e-01, 8.014105e-01, 1.180042e+00, 9.267246e-01, 1.332677e-02, 7.914357e-01, 1.790347e+00, 2.353986e-01, 1.114524e+00,
1.200000e+00	1.358221e-01, 5.700791e-01, 1.062377e+00, 1.095110e+00, 4.191988e-01, 8.559834e-01, 1.571231e-01, 7.328085e-01, 4.537847e-01, 2.800072e-01, 1.322216e+00, 2.245033e-01, 9.652468e-01, 9.881970e-01, 7.308731e-01, 1.183809e-02, 4.800295e-01, 1.472072e+00, 1.382838e-01, 1.010807e+00,
1.400000e+00	8.862411e-02, 5.633865e-01, 8.838544e-01, 9.043201e-01, 3.961289e-01, 6.716428e-01, 1.467071e-01, 1.016547e+00, 3.861505e-01, 3.130188e-01, 1.061352e+00, 1.118024e-01, 1.019463e+00, 7.745848e-01, 6.415509e-01, 8.142755e-03, 3.426687e-01, 1.736826e+00, 9.610298e-02, 9.100664e-01,
1.600000e+00	4.703048e-02, 6.490587e-01, 9.476898e-01, 1.489338e+00, 4.128629e-01, 5.993287e-01, 1.520602e-01, 8.500296e-01, 3.321624e-01, 2.993682e-01, 1.214681e+00, 1.025039e-01, 9.304596e-01, 7.712572e-01, 6.566084e-01, 6.032105e-03, 2.903154e-01, 1.544127e+00, 6.019476e-02, 7.806479e-01,
1.800000e+00	3.668070e-02, 7.648532e-01, 7.271012e-01, 1.441321e+00, 3.815791e-01, 3.657221e-01, 1.385798e-01, 1.145405e+00, 3.045158e-01, 2.747003e-01, 1.145400e+00, 5.295484e-02, 9.868510e-01, 9.322387e-01, 7.365768e-01, 5.513258e-03, 2.186297e-01, 1.481724e+00, 3.818789e-02, 8.257663e-01,
2.000000e+00	2.508994e-02, 8.473153e-01, 7.437092e-01, 1.388564e+00, 3.768976e-01, 3.041119e-01, 1.302401e-01, 1.059809e+00, 2.608987e-01, 3.186491e-01, 1.066196e+00, 3.538058e-02, 9.971402e-01, 1.342774e+00, 9.090962e-01, 4.026622e-03, 1.650048e-01, 1.693436e+00, 2.603829e-02, 8.582437e-01,
0.000000e+00	2.556450e+00, 9.120061e-01, 1.225199e+00, 2.268434e+00, 9.309752e-02, 2.424633e+00, 2.368166e+00, 1.734769e+00, 5.089605e-01, 6.301523e-01, 3.362082e-01, 3.995229e-01, 2.529322e-01, 1.013916e+00, 1.971691e+00, 1.465134e+00, 1.135796e+00, 2.492679e+00, 2.502849e+00, 2.262866e+00,
2.000000e-01	1.547174e+00, 5.491751e-01, 1.063731e+00, 1.794975e+00, 5.636459e-02, 2.034302e+00, 1.604133e+00, 1.078930e+00, 4.886002e-01, 7.340402e-01, 1.823710e-01, 4.805124e-01, 1.889278e-01, 1.306801e+00, 1.462682e+00, 1.371998e+00, 1.163381e+00, 2.586993e+00, 1.271426e+00, 1.565334e+00,
4.000000e-01	1.264889e+00, 4.397118e-01, 1.129892e+00, 1.922008e+00, 4.866796e-02, 1.620453e+00, 1.163377e+00, 6.987310e-01, 3.858495e-01, 6.831160e-01, 2.384686e-01, 3.446686e-01, 1.664055e-01, 1.046444e+00, 1.173181e+00, 1.510395e+00, 1.347427e+00, 2.223259e+00, 8.239913e-01, 1.131964e+00,
6.000000e-01	7.352735e-01, 4.307208e-01, 1.157248e+00, 1.931321e+00, 1.413055e-01, 1.123422e+00, 8.914473e-01, 3.919539e-01, 2.849556e-01, 4.826367e-01, 3.403372e-01, 3.861173e-01, 2.294816e-01, 8.284600e-01, 8.733264e-01, 1.131948e+00, 1.089587e+00, 2.186572e+00, 5.055739e-01, 7.573132e-01,
8.000000e-01	3.750246e-01, 7.331351e-01, 1.436710e+00, 1.629841e+00, 2.676132e-01, 8.167192e-01, 7.022740e-01, 2.323434e-01, 2.599914e-01, 5.045087e-01, 4.958249e-01, 3.576237e-01, 5.671776e-01, 6.565579e-01, 6.408449e-01, 8.798482e-01, 1.072987e+00, 1.902386e+00, 3.264046e-01, 5.225425e-01,
1.000000e+00	3.129124e-01, 8.238117e-01, 1.426874e+00, 1.634075e+00, 2.989438e-01, 6.428753e-01, 5.310093e-01, 1.402658e-01, 2.274925e-01, 5.492807e-01, 8.631968e-01, 2.290308e-01, 6.994243e-01, 5.889405e-01, 5.252810e-01, 5.159653e-01, 5.654514e-01, 2.104356e+00, 2.176735e-01, 4.077204e-01,
1.200000e+00	1.897087e-01, 8.468962e-01, 1.961448e+00, 1.541326e+00, 3.239233e-01, 4.643671e-01, 3.986266e-01, 1.240382e-01, 1.867815e-01, 4.434575e-01, 8.849320e-01, 1.480990e-01, 9.993576e-01, 3.680690e-01, 4.400506e-01, 4.008437e-01, 5.999077e-01, 1.580813e+00, 1.537358e-01, 3.010476e-01,
1.400000e+00	1.142915e-01, 9.851032e-01, 1.667529e+00, 1.605098e+00, 4.252779e-01, 3.678768e-01, 2.784872e-01, 1.508112e-01, 1.935242e-01, 4.538547e-01, 8.692743e-01, 7.944558e-02, 9.792313e-01, 2.966897e-01, 6.490958e-01, 2.506454e-01, 4.642214e-01, 1.876382e+00, 8.300374e-02, 4.509696e-01,
1.600000e+00	8.310235e-02, 9.864581e-01, 1.249139e+00, 1.459840e+00, 3.929708e-01, 3.308300e-01, 2.842075e-01, 3.848869e-01, 1.713744e-01, 4.041528e-01, 9.733083e-01, 5.766381e-02, 1.357214e+00, 2.622843e-01, 7.602726e-01, 1.666915e-01, 3.356699e-01, 1.742924e+00, 5.404716e-02, 5.322370e-01,
1.800000e+00	3.890975e-02, 9.846743e-01, 1.451226e+00, 1.616961e+00, 4.050446e-01, 1.964124e-01, 2.765090e-01, 5.736393e-01, 1.640534e-01, 4.245340e-01, 1.142697e+00, 3.845525e-02, 9.126752e-01, 2.587858e-01, 9.516490e-01, 1.360368e-01, 2.138878e-01, 1.436283e+00, 3.416247e-02, 6.410847e-01,
2.000000e+00	3.065324e-02, 8.874309e-01, 1.438164e+00, 1.508690e+00, 4.075936e-01, 1.861399e-01, 2.241325e-01, 6.146681e-01, 1.667519e-01, 3.906119e-01, 8.978223e-01, 2.263740e-02, 1.018159e+00, 2.615978e-01, 9.696668e-01, 9.566229e-02, 2.078575e-01, 2.006922e+00, 2.110281e-02, 6.908683e-01,
0.000000e+00	1.665454e+00, 8.661544e-01, 1.927253e+00, 2.787863e-01, 3.497070e-01, 2.489450e+00, 1.940679e+00, 2.594573e+00, 1.527556e+00, 2.452385e+00, 2.866344e-01, 4.724713e-02, 1.497271e+00, 5.843336e-01, 5.895429e-01, 1.193051e-01, 1.719912e+00, 8.845250e-01, 1.804937e-01, 1.328913e+00,
2.000000e-01	1.198076e+00, 6.571173e-01, 2.109359e+00, 6.460100e-01, 2.543640e-01, 2.199243e+00, 1.358026e+00, 1.552690e+00, 1.022392e+00, 1.664846e+00, 1.926857e-01, 1.805480e-01, 1.398864e+00, 4.211616e-01, 8.487579e-01, 5.718429e-01, 1.907737e+00, 8.997943e-01, 3.336518e-01, 1.155526e+00,
4.000000e-01	7.551607e-01, 5.027001e-01, 1.595960e+00, 7.691781e-01, 1.942827e-01, 1.480666e+00, 8.187217e-01, 8.434403e-01, 8.606419e-01, 1.298799e+00, 3.492287e-01, 2.780350e-01, 1.120370e+00, 3.686401e-01, 1.202622e+00, 5.769566e-01, 1.291388e+00, 7.763008e-01, 4.614382e-01, 1.106401e+00,
6.000000e-01	3.992581e-01, 6.061593e-01, 1.646274e+00, 1.135110e+00, 2.413439e-01, 1.104378e+00, 6.359416e-01, 5.700974e-01, 7.275419e-01, 7.749546e-01, 5.552934e-01, 3.078188e-01, 1.131813e+00, 3.673345e-01, 1.121678e+00, 5.143445e-01, 1.031709e+00, 6.599500e-01, 4.787891e-01, 1.015874e+00,
8.000000e-01	2.654017e-01, 5.237239e-01, 2.007623e+00, 1.223742e+00, 3.318009e-01, 8.632622e-01, 5.247811e-01, 3.026492e-01, 6.088505e-01, 8.560300e-01, 6.192644e-01, 2.174289e-01, 7.149664e-01, 2.915808e-01, 8.049799e-01, 3.461336e-01, 7.837317e-01, 4.853215e-01, 6.008230e-01, 9.162941e-01,
1.000000e+00	1.836089e-01, 6.661548e-01, 1.963845e+00, 1.344967e+00, 3.997723e-01, 7.211676e-01, 4.920950e-01, 1.505132e-01, 7.395116e-01, 6.431276e-01, 7.955668e-01, 1.553062e-01, 8.298250e-01, 1.889830e-01, 6.465287e-01, 2.133107e-01, 5.929832e-01, 3.018186e-01, 7.595179e-01, 9.174567e-01,
1.200000e+00	1.114991e-01, 5.806154e-01, 1.319896e+00, 1.472281e+00, 3.976507e-01, 5.901382e-01, 3.960823e-01, 9.555050e-02, 8.300563e-01, 5.306980e-01, 8.286824e-01, 1.072312e-01, 1.070430e+00, 1.712283e-01, 7.577521e-01, 1.383988e-01, 4.118018e-01, 3.079732e-01, 7.372885e-01, 8.857396e-01,
1.400000e+00	6.545379e-02, 6.492929e-01, 1.856134e+00, 1.452667e+00, 4.146546e-01, 3.837138e-01, 2.981155e-01, 5.709977e-02, 9.730337e-01, 4.787141e-01, 1.059023e+00, 5.119340e-02, 1.040154e+00, 1.422774e-01, 6.970338e-01, 1.216619e-01, 3.334004e-01, 2.185593e-01, 6.912592e-01, 8.382943e-01,
1.600000e+00	3.980827e-02, 8.095607e-01, 1.493892e+00, 1.438799e+00, 3.557698e-01, 3.381861e-01, 2.806179e-01, 3.388507e-02, 1.389316e+00, 4.765563e-01, 1.073933e+00, 3.942830e-02, 1.115127e+00, 1.050026e-01, 9.319821e-01, 8.410877e-02, 3.213183e-01, 1.707162e-01, 8.437606e-01, 8.137076e-01,
1.800000e+00	3.175141e-02, 6.892860e-01, 1.415139e+00, 1.089217e+00, 3.324244e-01, 2.185628e-01, 2.426348e-01, 1.842501e-02, 1.216020e+00, 3.850913e-01, 1.067961e+00, 1.734022e-02, 1.125834e+00, 1.096243e-01, 7.547464e-01, 6.579845e-02, 2.461838e-01, 1.398403e-01, 6.639635e-01, 6.435115e-01,
2.000000e+00	2.121347e-02, 7.587259e-01, 1.510584e+00, 1.372887e+00, 3.450951e-01, 1.866381e-01, 2.214760e-01, 1.203477e-02, 1.676495e+00, 3.246315e-01, 9.909849e-01, 1.527352e-02, 8.938873e-01, 1.347538e-01, 9.413801e-01, 3.927925e-02, 1.669715e-01, 1.084583e-01, 6.455484e-01, 7.858271e-01,
0.000000e+00	2.276556e+00, 3.340821e-01, 2.310034e+00, 2.093482e+00, 1.314262e+00, 1.779771e+00, 1.141494e+00, 2.252730e+00, 2.438029e+00, 5.748550e-02, 8.987795e-01, 9.279427e-01, 2.439994e+00, 2.715101e+00, 1.346562e-01, 1.590364e+00, 1.428832e+00, 2.551409e+00, 1.226873e+00, 1.066837e+00,
2.000000e-01	1.866143e+00, 4.301591e-01, 1.866849e+00, 1.699308e+00, 7.864264e-01, 1.503039e+00, 7.627604e-01, 1.487634e+00, 1.788780e+00, 2.542930e-01, 8.072060e-01, 9.452124e-01, 2.209863e+00, 1.880973e+00, 4.900077e-01, 1.341703e+00, 1.374086e+00, 2.195853e+00, 1.062839e+00, 8.893422e-01,
4.000000e-01	1.130120e+00, 6.070587e-01, 1.120641e+00, 1.460912e+00, 6.182974e-01, 1.074361e+00, 6.017440e-01, 7.049937e-01, 1.513095e+00, 3.153235e-01, 9.837933e-01, 6.744611e-01, 1.635557e+00, 1.448107e+00, 9.285212e-01, 1.014683e+00, 1.089441e+00, 1.837907e+00, 5.046527e-01, 7.918681e-01,
6.000000e-01	7.334100e-01, 7.438762e-01, 8.502441e-01, 1.465903e+00, 5.493154e-01, 1.162365e+00, 3.396427e-01, 5.301946e-01, 1.161204e+00, 3.222584e-01, 7.904545e-01, 5.309242e-01, 1.424209e+00, 1.321166e+00, 1.036461e+00, 7.102849e-01, 9.821336e-01, 2.288448e+00, 3.174007e-01, 5.861856e-01,
8.000000e-01	3.832434e-01, 8.016539e-01, 7.670375e-01, 1.429331e+00, 3.715576e-01, 6.838928e-01, 3.382979e-01, 5.832163e-01, 8.634457e-01, 3.939223e-01, 9.364107e-01, 3.094186e-01, 1.027011e+00, 1.102414e+00, 1.466424e+00, 5.037767e-01, 8.120601e-01, 2.078875e+00, 1.611877e-01, 6.903136e-01,
1.000000e+00	2.181642e-01, 7.787176e-01, 6.549253e-01, 1.377839e+00, 4.414788e-01, 6.822065e-01, 2.971369e-01, 7.869762e-01, 7.128316e-01, 4.123134e-01, 1.061946e+00, 2.268042e-01, 9.034957e-01, 1.484272e+00, 8.739266e-01, 3.032523e-01, 6.228087e-01, 1.916996e+00, 1.334690e-01, 7.026683e-01,
1.200000e+00	2.169013e-01, 8.296621e-01, 7.650970e-01, 1.539283e+00, 3.150174e-01, 4.695609e-01, 2.516416e-01, 8.346151e-01, 7.113254e-01, 3.828887e-01, 9.136682e-01, 1.555957e-01, 7.859302e-01, 1.190755e+00, 6.794150e-01, 2.604317e-01, 4.365032e-01, 1.777588e+00, 7.738557e-02, 6.641096e-01,
1.400000e+00	1.276914e-01, 7.899613e-01, 6.328802e-01, 1.780439e+00, 4.354623e-01, 4.244237e-01, 1.908160e-01, 9.235625e-01, 5.982594e-01, 3.898961e-01, 1.141929e+00, 9.845199e-02, 9.230983e-01, 1.101012e+00, 6.704515e-01, 1.766251e-01, 3.260882e-01, 1.653742e+00, 5.322442e-02, 5.795564e-01,
1.600000e+00	7.260320e-02, 7.472114e-01, 1.028345e+00, 1.346883e+00, 3.643449e-01, 3.440706e-01, 1.697546e-01, 9.634629e-01, 4.028791e-01, 3.639230e-01, 9.399097e-01, 5.257694e-02, 1.065064e+00, 1.190995e+00, 8.620925e-01, 1.036088e-01, 3.427788e-01, 1.822405e+00, 3.118321e-02, 6.993371e-01,
1.800000e+00	4.706037e-02, 7.493781e-01, 8.854434e-01, 1.419578e+00, 4.452380e-01, 2.629805e-01, 1.814059e-01, 1.031594e+00, 3.912605e-01, 4.042059e-01, 1.079930e+00, 3.547651e-02, 9.714284e-01, 1.454297e+00, 8.870744e-01, 7.391684e-02, 2.044180e-01, 1.561524e+00, 1.874342e-02, 7.639370e-01,
2.000000e+00	3.511056e-02, 8.382383e-01, 8.080559e-01, 1.297680e+00, 4.365496e-01, 1.777873e-01, 1.648253e-01, 9.805347e-01, 4.080196e-01, 3.965465e-01, 1.039237e+00, 2.185279e-02, 9.781611e-01, 1.282290e+00, 8.558728e-01, 4.463879e-02, 1.661310e-01, 1.957492e+00, 1.413406e-02, 7.169336e-01,
0.000000e+00	2.644932e+00, 2.440890e+00, 2.742258e+00, 1.017785e+00, 1.650951e+00, 1.683697e+00, 2.790385e+00, 1.020246e+00, 6.524993e-01, 2.320215e+00, 7.265753e-01, 2.473467e+00, 8.062200e-01, 8.660189e-01, 1.370576e+00, 1.992448e+00, 2.824196e+00, 1.171268e+00, 7.264521e-01, 1.183339e+00,
2.000000e-01	1.630725e+00, 1.461139e+00, 2.216066e+00, 7.182735e-01, 9.020683e-01, 1.364810e+00, 1.922922e+00, 4.894173e-01, 4.980198e-01, 1.648237e+00, 5.568193e-01, 1.874791e+00, 7.269270e-01, 5.810832e-01, 1.245144e+00, 1.746729e+00, 2.629927e+00, 1.081031e+00, 6.787746e-01, 9.219543e-01,
4.000000e-01	1.014460e+00, 1.398071e+00, 1.841113e+00, 4.881968e-01, 4.881811e-01, 1.259867e+00, 1.217456e+00, 3.436205e-01, 4.332208e-01, 1.189021e+00, 2.892131e-01, 1.271582e+00, 6.993893e-01, 5.733515e-01, 9.437480e-01, 1.713112e+00, 1.879012e+00, 9.871693e-01, 7.050792e-01, 5.840101e-01,
6.000000e-01	7.860866e-01, 1.243306e+00, 2.250579e+00, 6.368523e-01, 3.780810e-01, 1.005366e+00, 7.529728e-01, 1.681222e-01, 3.213332e-01, 8.724844e-01, 5.620139e-01, 1.178544e+00, 8.579990e-01, 3.997556e-01, 6.783543e-01, 1.222717e+00, 1.429943e+00, 7.972838e-01, 6.966022e-01, 6.326549e-01,
8.000000e-01	3.205964e-01, 1.062292e+00, 1.984847e+00, 6.946522e-01, 4.212296e-01, 8.231328e-01, 6.458828e-01, 9.850443e-02, 3.025408e-01, 5.782186e-01, 6.400384e-01, 8.900600e-01, 9.656442e-01, 3.314105e-01, 6.168590e-01, 8.053810e-01, 1.161992e+00, 6.245356e-01, 6.795348e-01, 6.436634e-01,
1.000000e+00	2.826583e-01, 9.702604e-01, 1.771406e+00, 9.039515e-01, 2.898165e-01, 5.344653e-01, 5.268179e-01, 6.490318e-02, 3.942024e-01, 5.540145e-01, 7.607139e-01, 4.998762e-01, 1.010667e+00, 3.001625e-01, 6.850705e-01, 5.783188e-01, 9.464633e-01, 6.557525e-01, 6.468371e-01, 7.448394e-01,
1.200000e+00	1.816964e-01, 8.446290e-01, 1.777536e+00, 1.046391e+00, 3.479568e-01, 4.443919e-01, 3.051326e-01, 3.819267e-02, 5.968748e-01, 5.621856e-01, 8.833761e-01, 3.134877e-01, 1.102828e+00, 2.005117e-01, 9.052331e-01, 4.232397e-01, 7.020054e-01, 4.452450e-01, 7.479789e-01, 7.986035e-01,
1.400000e+00	1.327972e-01, 9.855924e-01, 1.645709e+00, 1.341383e+00, 3.662971e-01, 3.720846e-01, 3.584923e-01, 2.199749e-02, 1.070731e+00, 4.233753e-01, 9.110743e-01, 2.632945e-01, 9.539458e-01, 1.632961e-01, 8.076767e-01, 3.655778e-01, 4.946294e-01, 3.498902e-01, 7.376323e-01, 6.182701e-01,
1.600000e+00	8.461188e-02, 8.012961e-01, 1.766821e+00, 1.177766e+00, 3.546586e-01, 2.209992e-01, 2.793555e-01, 1.342281e-02, 1.175674e+00, 4.683088e-01, 1.050720e+00, 1.474022e-01, 9.955390e-01, 1.571879e-01, 1.013463e+00, 2.155766e-01, 4.105895e-01, 2.515122e-01, 7.795209e-01, 7.687972e-01,
1.800000e+00	5.495799e-02, 8.242936e-01, 1.536393e+00, 1.244421e+00, 4.422847e-01, 2.184980e-01, 2.865585e-01, 7.831601e-03, 1.625133e+00, 5.061619e-01, 1.108306e+00, 8.338050e-02, 9.958012e-01, 1.321491e-01, 9.051580e-01, 1.437625e-01, 3.255032e-01, 2.189673e-01, 7.972353e-01, 7.308973e-01,
2.000000e+00	2.914188e-02, 7.675354e-01, 1.522238e+00, 1.630765e+00, 3.738337e-01, 1.384083e-01, 2.273673e-01, 4.864507e-03, 1.472620e+00, 4.258958e-01, 1.070052e+00, 5.012289e-02, 1.003193e+00, 1.020664e-01, 7.860527e-01, 7.427552e-02, 2.346994e-01, 1.567133e-01, 8.936617e-01, 7.420825e-01,
0.000000e+00	1.882751e+00, 2.710510e+00, 1.053313e+00, 1.621380e-01, 4.983976e-01, 2.659326e+00, 1.884929e+00, 1.812238e-01, 2.087214e+00, 1.646556e+00, 1.899600e+00, 2.538584e+00, 2.251041e+00, 2.931261e+00, 1.687107e-01, 1.249803e-01, 2.553132e+00, 1.739272e+00, 8.213295e-01, 2.111591e+00,
2.000000e-01	1.156684e+00, 1.837140e+00, 7.012636e-01, 1.045803e-01, 3.159463e-01, 2.103586e+00, 9.858857e-01, 1.851899e-01, 2.005937e+00, 1.292919e+00, 1.508585e+00, 1.619470e+00, 1.634716e+00, 2.101355e+00, 6.857896e-01, 4.688046e-01, 2.199608e+00, 1.806485e+00, 4.974285e-01, 1.503081e+00,
4.000000e-01	7.144596e-01, 1.003226e+00, 6.063426e-01, 1.512276e-01, 2.879618e-01, 1.504106e+00, 4.639981e-01, 3.031992e-01, 1.484729e+00, 1.002619e+00, 1.177735e+00, 1.083834e+00, 1.322751e+00, 1.977286e+00, 8.811052e-01, 4.074921e-01, 1.503814e+00, 1.432871e+00, 2.797026e-01, 1.477451e+00,
6.000000e-01	5.452497e-01, 6.052251e-01, 3.776566e-01, 3.285659e-01, 2.989413e-01, 1.596023e+00, 4.161832e-01, 5.287977e-01, 1.204519e+00, 6.540088e-01, 1.029935e+00, 7.996062e-01, 1.383518e+00, 1.853308e+00, 1.231543e+00, 2.369418e-01, 1.237229e+00, 1.549099e+00, 1.780364e-01, 1.130595e+00,
8.000000e-01	3.344473e-01, 5.169674e-01, 5.252374e-01, 6.002802e-01, 3.523922e-01, 1.181740e+00, 2.303658e-01, 7.278508e-01, 1.114230e+00, 6.048259e-01, 1.044160e+00, 5.906378e-01, 9.054493e-01, 1.602771e+00, 1.251142e+00, 2.020230e-01, 1.024338e+00, 1.901998e+00, 1.157455e-01, 9.958982e-01,
1.000000e+00	1.974353e-01, 5.552596e-01, 7.103634e-01, 1.044940e+00, 2.983050e-01, 9.548890e-01, 1.824482e-01, 8.656494e-01, 7.955992e-01, 4.976273e-01, 1.070578e+00, 3.297676e-01, 7.577737e-01, 1.967711e+00, 1.088276e+00, 1.719752e-01, 6.061408e-01, 1.479945e+00, 7.814711e-02, 9.633087e-01,
1.200000e+00	9.713003e-02, 5.161356e-01, 9.657400e-01, 1.147799e+00, 3.414737e-01, 9.136166e-01, 1.577979e-01, 8.895730e-01, 5.945310e-01, 4.975543e-01, 1.075011e+00, 2.417478e-01, 8.240405e-01, 1.583542e+00, 9.486472e-01, 8.673064e-02, 4.942927e-01, 1.683613e+00, 4.407389e-02, 9.887609e-01,
1.400000e+00	8.283943e-02, 6.155922e-01, 1.018474e+00, 1.032173e+00, 4.000824e-01, 7.896394e-01, 1.622369e-01, 9.883184e-01, 5.598260e-01, 3.836840e-01, 1.004898e+00, 1.543328e-01, 1.056600e+00, 1.323916e+00, 6.471719e-01, 7.874123e-02, 3.716891e-01, 1.786294e+00, 3.165771e-02, 9.279549e-01,
1.600000e+00	5.552743e-02, 6.340421e-01, 9.917259e-01, 1.317397e+00, 3.861571e-01, 5.442282e-01, 1.441981e-01, 9.144656e-01, 4.169811e-01, 3.686423e-01, 1.109793e+00, 8.418924e-02, 1.047643e+00, 1.041731e+00, 6.158704e-01, 4.582874e-02, 3.053806e-01, 1.753366e+00, 1.780008e-02, 8.491351e-01,
1.800000e+00	3.028920e-02, 6.983275e-01, 9.053661e-01, 1.355216e+00, 3.452139e-01, 4.612698e-01, 1.515506e-01, 9.991878e-01, 4.219700e-01, 2.953653e-01, 1.086732e+00, 4.775121e-02, 9.766769e-01, 1.306560e+00, 9.610772e-01, 3.443073e-02, 2.438177e-01, 1.851875e+00, 1.377202e-02, 7.693204e-01,
2.000000e+00	2.063244e-02, 6.462733e-01, 9.351410e-01, 1.234516e+00, 3.939379e-01, 3.021581e-01, 1.369702e-01, 9.006757e-01, 3.339855e-01, 3.341509e-01, 1.210565e+00, 4.171072e-02, 1.054788e+00, 1.208672e+00, 8.594630e-01, 2.463016e-02, 1.699366e-01, 1.730084e+00, 7.369703e-03, 7.224879e-01,
0.000000e+00	2.334186e+00, 1.026891e+00, 2.271270e+00, 1.787396e+00, 1.749045e+00, 2.644095e+00, 5.642068e-01, 1.857877e+00, 1.000211e+00, 3.001673e+00, 6.404535e-01, 2.425884e+00, 1.198873e-01, 1.694290e+00, 1.139196e+00, 3.131241e+00, 1.622303e+00, 2.923103e+00, 1.076694e+00, 7.549998e-01,
2.000000e-01	1.574188e+00, 9.105139e-01, 2.415247e+00, 1.075451e+00, 1.187055e+00, 2.293857e+00, 5.309126e-01, 9.904483e-01, 7.516685e-01, 1.338656e+00, 6.863366e-01, 1.822408e+00, 3.573434e-01, 1.428736e+00, 8.402367e-01, 1.718021e+00, 1.183945e+00, 2.312967e+00, 7.668883e-01, 5.063484e-01,
4.000000e-01	1.194804e+00, 9.980531e-01, 1.883103e+00, 1.078695e+00, 7.247618e-01, 1.841425e+00, 4.902815e-01, 6.406067e-01, 5.435732e-01, 1.062919e+00, 6.568142e-01, 1.160524e+00, 5.565158e-01, 1.199747e+00, 6.721769e-01, 1.313866e+00, 8.384717e-01, 2.354095e+00, 4.569979e-01, 3.337345e-01,
6.000000e-01	7.424427e-01, 8.834509e-01, 2.130807e+00, 9.264818e-01, 5.857052e-01, 1.301272e+00, 3.213450e-01, 2.868260e-01, 4.596536e-01, 9.519758e-01, 9.764852e-01, 7.619633e-01, 6.950700e-01, 8.237353e-01, 4.882652e-01, 9.320178e-01, 7.187325e-01, 2.364918e+00, 2.722450e-01, 2.632367e-01,
8.000000e-01	5.609897e-01, 1.119689e+00, 1.402812e+00, 9.952012e-01, 5.027312e-01, 1.032054e+00, 3.241596e-01, 2.337321e-01, 4.155596e-01, 5.823029e-01, 1.097303e+00, 4.531630e-01, 1.066032e+00, 8.776861e-01, 5.329957e-01, 5.689681e-01, 5.426705e-01, 2.199041e+00, 1.951647e-01, 3.598208e-01,
1.000000e+00	3.416994e-01, 9.798130e-01, 1.586839e+00, 1.001436e+00, 4.510951e-01, 8.902165e-01, 2.788615e-01, 1.539776e-01, 3.473237e-01, 6.974925e-01, 9.442210e-01, 2.574379e-01, 9.505966e-01, 5.795158e-01, 6.655070e-01, 4.501286e-01, 4.579439e-01, 2.160658e+00, 1.383765e-01, 4.311729e-01,
1.200000e+00	1.842531e-01, 1.194600e+00, 1.472654e+00, 1.131594e+00, 4.469763e-01, 5.053466e-01, 1.932715e-01, 2.429332e-01, 2.164396e-01, 5.203964e-01, 1.313676e+00, 1.339423e-01, 9.123384e-01, 4.460501e-01, 8.646220e-01, 2.568741e-01, 3.902793e-01, 1.732414e+00, 9.413575e-02, 6.181376e-01,
1.400000e+00	1.132593e-01, 9.540719e-01, 1.123518e+00, 1.583068e+00, 3.756518e-01, 4.433087e-01, 2.082686e-01, 5.291183e-01, 2.192616e-01, 4.496871e-01, 1.098157e+00, 8.902812e-02, 9.686130e-01, 4.672876e-01, 9.490240e-01, 2.307824e-01, 2.342244e-01, 1.791919e+00, 4.272295e-02, 6.871769e-01,
1.600000e+00	8.282850e-02, 8.367914e-01, 1.087804e+00, 1.222505e+00, 4.064981e-01, 3.525204e-01, 1.685298e-01, 6.563156e-01, 2.029049e-01, 5.229649e-01, 8.739802e-01, 4.892836e-02, 9.971993e-01, 5.336370e-01, 9.474589e-01, 1.327249e-01, 1.942449e-01, 1.928393e+00, 3.287383e-02, 5.019081e-01,
1.800000e+00	7.034996e-02, 6.968259e-01, 1.159853e+00, 1.612234e+00, 4.000177e-01, 2.728699e-01, 1.804820e-01, 8.227226e-01, 1.906729e-01, 4.426629e-01, 9.193852e-01, 3.716008e-02, 1.047510e+00, 6.331476e-01, 8.221285e-01, 9.325802e-02, 1.486237e-01, 1.872639e+00, 2.057042e-02, 7.776526e-01,
2.000000e+00	4.087443e-02, 8.620664e-01, 1.190822e+00, 1.504959e+00, 3.780265e-01, 1.865738e-01, 1.532491e-01, 7.940499e-01, 2.022163e-01, 3.664447e-01, 1.029116e+00, 2.228195e-02, 9.144194e-01, 6.713126e-01, 8.836991e-01, 6.596805e-02, 1.155406e-01, 1.979410e+00, 1.154225e-02, 8.511518e-01,
0.000000e+00	9.430445e-01, 2.792069e+00, 2.709728e+00, 2.401615e+00, 2.045967e+00, 2.699948e+00, 2.304574e+00, 3.045742e+00, 7.511366e-01, 2.549683e+00, 1.060743e+00, 2.027412e-01, 2.441902e+00, 2.123575e+00, 5.029692e-01, 1.245212e+00, 1.776121e+00, 5.818807e-01, 3.644379e-01, 1.691283e+00,
2.000000e-01	1.017163e+00, 1.651196e+00, 2.847354e+00, 2.639862e+00, 1.327429e+00, 2.030737e+00, 1.105352e+00, 1.834270e+00, 5.529465e-01, 1.529867e+00, 6.593254e-01, 2.694862e-01, 1.978508e+00, 1.880754e+00, 9.583628e-01, 1.246951e+00, 1.424739e+00, 3.737908e-01, 5.140490e-01, 1.479331e+00,
4.000000e-01	8.115643e-01, 9.832673e-01, 1.995175e+00, 2.078533e+00, 7.524676e-01, 1.640885e+00, 7.588589e-01, 1.091778e+00, 5.074368e-01, 1.196371e+00, 5.609741e-01, 3.464482e-01, 1.702912e+00, 1.490090e+00, 1.112572e+00, 1.139886e+00, 9.232898e-01, 3.199589e-01, 5.938031e-01, 1.042847e+00,
6.000000e-01	6.873204e-01, 8.032023e-01, 1.944657e+00, 1.842109e+00, 6.633459e-01, 1.316876e+00, 7.018019e-01, 7.376913e-01, 4.686596e-01, 9.220314e-01, 8.056905e-01, 2.280436e-01, 9.821165e-01, 9.227802e-01, 1.355334e+00, 1.047915e+00, 8.022920e-01, 2.619416e-01, 7.407671e-01, 8.332825e-01,
8.000000e-01	3.734982e-01, 8.913686e-01, 1.755523e+00, 1.520812e+00, 5.467667e-01, 1.070963e+00, 5.484222e-01, 3.534213e-01, 3.552895e-01, 6.598818e-01, 8.279802e-01, 1.394433e-01, 8.845018e-01, 9.954510e-01, 1.145079e+00, 7.389220e-01, 6.745315e-01, 1.760762e-01, 7.108072e-01, 7.308609e-01,
1.000000e+00	2.467330e-01, 1.052400e+00, 1.762411e+00, 1.482803e+00, 4.910849e-01, 6.705789e-01, 4.024636e-01, 1.778785e-01, 3.638515e-01, 5.154651e-01, 7.679417e-01, 9.648811e-02, 7.897448e-01, 8.369125e-01, 9.286213e-01, 4.204620e-01, 4.233301e-01, 1.603004e-01, 6.086203e-01, 4.705314e-01,
1.200000e+00	1.296532e-01, 8.314631e-01, 1.792584e+00, 1.619080e+00, 4.200630e-01, 5.602678e-01, 3.499811e-01, 1.304808e-01, 4.657685e-01, 4.965969e-01, 9.721186e-01, 5.877156e-02, 9.836767e-01, 4.909920e-01, 8.347062e-01, 3.035734e-01, 3.506352e-01, 1.302835e-01, 7.437199e-01, 4.678410e-01,
1.400000e+00	7.525660e-02, 1.080285e+00, 1.714006e+00, 1.658516e+00, 3.889311e-01, 4.474356e-01, 2.510915e-01, 6.849352e-02, 8.941782e-01, 4.729419e-01, 8.863920e-01, 3.265591e-02, 8.799376e-01, 4.653101e-01, 7.341536e-01, 1.844909e-01, 2.589705e-01, 1.064774e-01, 8.605638e-01, 5.443089e-01,
1.600000e+00	5.774068e-02, 9.006959e-01, 1.474356e+00, 1.453948e+00, 3.812409e-01, 3.537155e-01, 2.175060e-01, 3.725327e-02, 8.404153e-01, 4.182272e-01, 9.825737e-01, 2.182132e-02, 9.573121e-01, 3.964715e-01, 8.850852e-01, 1.260483e-01, 2.260083e-01, 7.807278e-02, 6.250311e-01, 4.990708e-01,
1.800000e+00	3.520770e-02, 9.628557e-01, 1.720603e+00, 1.710484e+00, 3.541976e-01, 2.970299e-01, 2.101959e-01, 3.111230e-02, 1.386100e+00, 4.166393e-01, 1.119936e+00, 1.669986e-02, 1.228376e+00, 2.391775e-01, 8.496703e-01, 1.118674e-01, 1.689721e-01, 5.521034e-02, 7.557717e-01, 6.212449e-01,
2.000000e+00	2.558602e-02, 9.383438e-01, 1.353303e+00, 1.659307e+00, 3.660233e-01, 1.951954e-01, 1.784893e-01, 1.819284e-02, 1.462336e+00, 4.390124e-01, 9.406639e-01, 8.628126e-03, 1.186655e+00, 3.180877e-01, 9.752462e-01, 5.208400e-02, 1.268065e-01, 5.330604e-02, 7.693835e-01, 6.354495e-01,
0.000000e+00	2.774395e+00, 2.618576e+00, 1.730971e+00, 1.439752e+00, 7.429694e-01, 2.362134e+00, 2.648403e+00, 2.143663e+00, 2.192217e+00, 2.930301e+00, 8.215334e-01, 1.706412e-01, 8.988731e-02, 9.218324e-02, 9.403201e-01, 4.434928e-01, 9.265187e-01, 1.173350e+00, 7.015163e-01, 2.455423e+00,
2.000000e-01	1.699811e+00, 1.627243e+00, 1.802731e+00, 1.394007e+00, 3.884691e-01, 1.309423e+00, 1.829907e+00, 1.379724e+00, 2.018046e+00, 2.032003e+00, 5.182208e-01, 1.333255e-01, 3.074211e-01, 4.798228e-01, 8.774100e-01, 8.310104e-01, 7.574675e-01, 1.147561e+00, 3.949779e-01, 1.846404e+00,
4.000000e-01	1.048483e+00, 9.066866e-01, 1.704529e+00, 1.501944e+00, 2.293217e-01, 1.041321e+00, 1.220738e+00, 7.503700e-01, 1.617491e+00, 1.321586e+00, 4.043667e-01, 9.579431e-02, 6.485466e-01, 4.157510e-01, 5.697782e-01, 9.951087e-01, 6.854254e-01, 1.405969e+00, 2.656277e-01, 1.190228e+00,
6.000000e-01	7.348766e-01, 4.776735e-01, 1.849464e+00, 1.418245e+00, 2.609588e-01, 8.353703e-01, 7.491068e-01, 3.695481e-01, 1.634382e+00, 1.011325e+00, 4.292503e-01, 6.436922e-02, 9.290228e-01, 3.427674e-01, 4.510841e-01, 6.940705e-01, 3.744127e-01, 1.395985e+00, 2.144619e-01, 9.528514e-01,
8.000000e-01	4.718634e-01, 5.898378e-01, 1.897537e+00, 1.607628e+00, 3.345163e-01, 5.901713e-01, 5.695706e-01, 2.301130e-01, 1.260449e+00, 8.377625e-01, 7.325963e-01, 4.021517e-02, 1.029959e+00, 3.495467e-01, 5.993212e-01, 5.535133e-01, 3.250536e-01, 1.352313e+00, 1.466398e-01, 7.189513e-01,
1.000000e+00	2.262150e-01, 5.795084e-01, 1.956537e+00, 1.383304e+00, 3.434611e-01, 5.080446e-01, 5.076976e-01, 1.252848e-01, 1.040308e+00, 7.385568e-01, 8.382028e-01, 2.460375e-02, 9.679709e-01, 2.363736e-01, 6.914519e-01, 4.425859e-01, 2.763020e-01, 1.418306e+00, 7.249043e-02, 6.129245e-01,
1.200000e+00	1.795532e-01, 7.468558e-01, 1.514152e+00, 1.193655e+00, 3.741084e-01, 3.916016e-01, 4.020069e-01, 8.557355e-02, 8.648094e-01, 4.984159e-01, 1.024745e+00, 1.544865e-02, 1.023421e+00, 2.102625e-01, 9.785637e-01, 2.791869e-01, 1.898261e-01, 1.664828e+00, 5.832068e-02, 7.311384e-01,
1.400000e+00	1.189037e-01, 9.165786e-01, 1.383402e+00, 1.489513e+00, 2.665732e-01, 2.604672e-01, 3.445779e-01, 5.359374e-02, 7.790004e-01, 4.161891e-01, 1.071335e+00, 7.967003e-03, 1.028818e+00, 1.618608e-01, 7.649734e-01, 1.901987e-01, 1.648346e-01, 1.554792e+00, 3.256455e-02, 6.635671e-01,
1.600000e+00	6.310115e-02, 8.550603e-01, 1.310444e+00, 1.629171e+00, 3.763192e-01, 1.894994e-01, 2.669096e-01, 3.546070e-02, 5.437294e-01, 4.065363e-01, 1.054569e+00, 6.945019e-03, 1.063136e+00, 1.541032e-01, 9.789025e-01, 1.504335e-01, 1.265829e-01, 1.484175e+00, 2.468529e-02, 6.012141e-01,
1.800000e+00	4.984861e-02, 8.080556e-01, 1.555570e+00, 1.509133e+00, 3.514904e-01, 1.879808e-01, 2.540599e-01, 4.056782e-02, 4.402034e-01, 3.760029e-01, 1.171752e+00, 3.921800e-03, 8.674330e-01, 1.108099e-01, 7.428158e-01, 1.128136e-01, 9.204596e-02, 1.355804e+00, 1.672806e-02, 6.373203e-01,
2.000000e+00	3.014839e-02, 9.142948e-01, 1.359155e+00, 1.477293e+00, 3.535192e-01, 1.354277e-01, 2.243048e-01, 1.068855e-01, 4.524226e-01, 3.390563e-01, 9.785024e-01, 3.246518e-03, 8.914877e-01, 1.462480e-01, 8.635058e-01, 7.459179e-02, 7.067907e-02, 1.750059e+00, 1.273974e-02, 6.248660e-01,
0.000000e+00	1.574965e+00, 2.262228e+00, 1.083122e+00, 1.371477e+00, 2.861501e+00, 9.355231e-01, 1.334210e-01, 2.015817e+00, 9.163111e-01, 7.345938e-01, 9.828489e-01, 7.318101e-01, 2.373386e+00, 1.237519e+00, 5.327900e-01, 7.102729e-02, 2.504939e+00, 2.154792e+00, 3.076233e+00, 8.279444e-01,
2.000000e-01	1.446150e+00, 1.923068e+00, 6.986939e-01, 1.429652e+00, 1.708793e+00, 8.825677e-01, 1.604928e-01, 1.518106e+00, 1.195464e+00, 4.336895e-01, 1.119051e+00, 6.516424e-01, 1.862207e+00, 8.405806e-01, 9.048707e-01, 5.503042e-02, 2.169086e+00, 2.422294e+00, 1.624782e+00, 6.754409e-01,
4.000000e-01	1.325924e+00, 1.470195e+00, 5.061845e-01, 1.519207e+00, 1.055244e+00, 6.792670e-01, 1.287756e-01, 1.181771e+00, 1.230265e+00, 2.492703e-01, 1.311822e+00, 5.261605e-01, 1.626078e+00, 8.283330e-01, 1.169549e+00, 3.097768e-02, 1.296684e+00, 2.153199e+00, 8.835870e-01, 6.521538e-01,
6.000000e-01	1.012716e+00, 1.184783e+00, 4.489826e-01, 1.518769e+00, 7.832731e-01, 5.651065e-01, 1.487811e-01, 1.190447e+00, 1.431534e+00, 1.700389e-01, 1.059750e+00, 4.412924e-01, 1.116534e+00, 7.077349e-01, 1.106026e+00, 2.955566e-02, 1.346799e+00, 2.076790e+00, 6.402021e-01, 6.152197e-01,
8.000000e-01	5.734632e-01, 1.037035e+00, 3.693222e-01, 1.518993e+00, 6.055374e-01, 3.920776e-01, 1.469139e-01, 1.149547e+00, 1.287723e+00, 1.209757e-01, 8.728588e-01, 3.955593e-01, 6.776279e-01, 7.592639e-01, 1.030717e+00, 1.801969e-02, 7.323627e-01, 2.064964e+00, 3.973340e-01, 7.160804e-01,
1.000000e+00	4.507399e-01, 1.015598e+00, 2.671419e-01, 1.386103e+00, 3.912695e-01, 3.271503e-01, 1.298426e-01, 1.059334e+00, 1.190423e+00, 1.164257e-01, 1.098703e+00, 2.551292e-01, 8.378052e-01, 8.181415e-01, 9.776817e-01, 1.301638e-02, 7.867459e-01, 1.711557e+00, 2.484138e-01, 7.235103e-01,
1.200000e+00	2.752936e-01, 9.570302e-01, 1.949058e-01, 1.203853e+00, 4.968194e-01, 2.499536e-01, 1.263968e-01, 9.768369e-01, 1.230446e+00, 1.640441e-01, 9.888273e-01, 1.547739e-01, 1.002019e+00, 1.104000e+00, 6.081322e-01, 9.039963e-03, 5.046145e-01, 1.949067e+00, 1.415149e-01, 6.732904e-01,
1.400000e+00	1.655111e-01, 8.803553e-01, 2.159744e-01, 1.461199e+00, 3.895428e-01, 1.769284e-01, 1.434966e-01, 1.175064e+00, 9.774407e-01, 1.901283e-01, 1.034299e+00, 1.014887e-01, 1.067466e+00, 1.205354e+00, 7.179827e-01, 6.268524e-03, 2.865617e-01, 2.007417e+00, 8.467999e-02, 6.982496e-01,
1.600000e+00	1.237967e-01, 8.614860e-01, 1.943133e-01, 1.593411e+00, 3.074279e-01, 1.368289e-01, 1.140745e-01, 1.089777e+00, 1.065391e+00, 2.710607e-01, 1.144437e+00, 5.946113e-02, 1.096380e+00, 1.333083e+00, 8.502661e-01, 4.212023e-03, 2.677432e-01, 2.014568e+00, 6.959974e-02, 7.251836e-01,
1.800000e+00	6.776648e-02, 8.892770e-01, 2.441072e-01, 1.328861e+00, 4.083857e-01, 1.037383e-01, 1.647476e-01, 1.099939e+00, 8.677579e-01, 2.554389e-01, 9.030437e-01, 2.996573e-02, 9.677081e-01, 1.394649e+00, 8.932760e-01, 4.063783e-03, 2.677658e-01, 1.695739e+00, 3.529885e-02, 6.809989e-01,
2.000000e+00	4.586586e-02, 7.930321e-01, 3.521940e-01, 1.309739e+00, 4.068966e-01, 8.483044e-02, 1.443828e-01, 1.229616e+00, 8.525656e-01, 2.242001e-01, 9.032098e-01, 2.211531e-02, 9.674713e-01, 1.645078e+00, 8.704420e-01, 2.755198e-03, 1.818016e-01, 1.843655e+00, 2.364357e-02, 6.581074e-01,
