# Supplementary material for: Inference of Vohradský's Models of Genetic Networks by Solving Two-Dimensional Function Optimization Problems
Source: PLoS One. 2013 Dec 30;8(12):e83308. doi: 10.1371/journal.pone.0083308 (PMC3875442; doi:10.1371/journal.pone.0083308)
Supplement: Text S2 — Time-series data used in the ‘Inference in noisy environment’ section (compressed by gzip). (GZ) [file pone.0083308.s002.gz › time_series_data/gene20/20sets/tc.dat318]

Time "G0" "G1" "G2" "G3" "G4" "G5" "G6" "G7" "G8" "G9" "G10" "G11" "G12" "G13" "G14" "G15" "G16" "G17" "G18" "G19"
0.000000e+00	1.164519e+00, 1.057208e+00, 2.605454e+00, 1.823571e-01, 2.748434e+00, 8.330352e-02, 1.019328e+00, 2.484853e+00, 7.068807e-01, 2.059133e+00, 2.467873e+00, 3.165449e+00, 8.154279e-01, 2.685725e+00, 2.126016e+00, 6.263814e-01, 1.605656e+00, 1.809583e+00, 5.498482e-01, 2.703743e+00,
2.000000e-01	1.416185e+00, 9.822595e-01, 1.397122e+00, 5.185375e-01, 2.397824e+00, 4.836264e-02, 8.468664e-01, 2.107619e+00, 7.054454e-01, 1.514951e+00, 2.174959e+00, 2.631407e+00, 5.602903e-01, 1.629539e+00, 1.543673e+00, 3.427795e-01, 1.145887e+00, 1.177425e+00, 4.455418e-01, 2.122337e+00,
4.000000e-01	1.442047e+00, 8.497067e-01, 9.474123e-01, 6.634787e-01, 1.712654e+00, 3.270859e-02, 6.597527e-01, 1.165864e+00, 6.768606e-01, 7.697708e-01, 1.691554e+00, 2.871768e+00, 3.946521e-01, 1.079516e+00, 1.039590e+00, 2.042526e-01, 6.893274e-01, 6.288514e-01, 3.776566e-01, 1.923223e+00,
6.000000e-01	1.367147e+00, 6.663064e-01, 5.177222e-01, 6.779868e-01, 1.671911e+00, 1.685350e-02, 6.906983e-01, 8.318214e-01, 6.378926e-01, 6.847243e-01, 1.324061e+00, 2.213251e+00, 4.191201e-01, 7.748762e-01, 6.921191e-01, 1.155013e-01, 5.233013e-01, 4.044506e-01, 3.268828e-01, 1.226327e+00,
8.000000e-01	1.597933e+00, 8.017482e-01, 4.061453e-01, 4.750185e-01, 1.587741e+00, 1.407228e-02, 6.968334e-01, 7.034288e-01, 4.289336e-01, 9.249816e-01, 1.004781e+00, 2.289928e+00, 5.096746e-01, 6.724059e-01, 4.870445e-01, 7.472849e-02, 3.503273e-01, 2.488169e-01, 2.780734e-01, 7.848002e-01,
1.000000e+00	1.311396e+00, 7.466425e-01, 2.141523e-01, 2.721600e-01, 1.553710e+00, 3.451382e-02, 7.661393e-01, 6.322117e-01, 3.040344e-01, 1.026598e+00, 9.063687e-01, 2.214608e+00, 7.498707e-01, 5.341488e-01, 3.490172e-01, 4.964155e-02, 3.491892e-01, 1.296491e-01, 2.673297e-01, 4.934018e-01,
1.200000e+00	1.484159e+00, 6.957997e-01, 1.253163e-01, 1.747060e-01, 1.388250e+00, 1.673894e-01, 8.554352e-01, 6.263817e-01, 2.003677e-01, 1.223808e+00, 1.042116e+00, 2.508269e+00, 1.098317e+00, 5.580488e-01, 3.126770e-01, 2.762310e-02, 2.643433e-01, 7.467762e-02, 3.757553e-01, 3.635742e-01,
1.400000e+00	1.708419e+00, 7.678100e-01, 1.072991e-01, 9.447468e-02, 1.431277e+00, 3.237446e-01, 7.416906e-01, 5.415827e-01, 1.772264e-01, 1.142672e+00, 1.226788e+00, 2.634206e+00, 1.320916e+00, 4.773508e-01, 3.084661e-01, 2.128030e-02, 2.243054e-01, 3.736000e-02, 5.690055e-01, 2.016380e-01,
1.600000e+00	1.445281e+00, 6.052009e-01, 5.768344e-02, 7.543503e-02, 8.781388e-01, 4.599483e-01, 6.712506e-01, 5.021290e-01, 1.101879e-01, 1.333643e+00, 1.422186e+00, 2.569748e+00, 1.304963e+00, 4.766261e-01, 2.884651e-01, 2.406403e-02, 1.745557e-01, 2.433280e-02, 9.031031e-01, 1.202785e-01,
1.800000e+00	1.419003e+00, 7.628159e-01, 5.964314e-02, 5.117311e-02, 1.052330e+00, 4.599083e-01, 6.518127e-01, 6.425362e-01, 8.393804e-02, 1.216948e+00, 1.449951e+00, 2.256549e+00, 1.673969e+00, 4.412389e-01, 3.157073e-01, 2.649878e-02, 1.714768e-01, 1.390334e-02, 9.553612e-01, 8.252959e-02,
2.000000e+00	1.064034e+00, 7.244828e-01, 4.194455e-02, 3.360581e-02, 1.100072e+00, 5.094192e-01, 7.364089e-01, 5.373057e-01, 6.170073e-02, 1.067270e+00, 1.789451e+00, 2.755896e+00, 1.655489e+00, 4.946183e-01, 3.179224e-01, 3.085750e-02, 1.569325e-01, 6.893160e-03, 9.157138e-01, 5.140842e-02,
0.000000e+00	3.311396e+00, 2.397593e+00, 2.566074e+00, 9.556438e-01, 2.593333e+00, 2.944738e+00, 3.124935e+00, 3.692346e-01, 1.239535e+00, 2.410414e+00, 2.236867e+00, 1.363203e+00, 2.348159e+00, 2.670271e+00, 1.546008e+00, 4.815336e-01, 2.296604e+00, 2.750206e+00, 1.573881e+00, 1.868007e+00,
2.000000e-01	3.232730e+00, 1.437475e+00, 1.813990e+00, 8.236980e-01, 1.968845e+00, 1.954103e+00, 1.751735e+00, 2.446191e-01, 1.228150e+00, 1.789467e+00, 1.885347e+00, 1.387999e+00, 2.213611e+00, 1.700582e+00, 1.133823e+00, 2.763760e-01, 1.745961e+00, 1.238851e+00, 1.541254e+00, 1.533191e+00,
4.000000e-01	2.535847e+00, 7.271176e-01, 9.123001e-01, 9.858279e-01, 1.271189e+00, 1.429316e+00, 1.189605e+00, 1.944257e-01, 1.105854e+00, 1.680699e+00, 2.267102e+00, 1.210611e+00, 1.892733e+00, 1.099559e+00, 1.012121e+00, 1.529544e-01, 1.213741e+00, 9.061127e-01, 1.765739e+00, 1.347458e+00,
6.000000e-01	1.894076e+00, 7.072387e-01, 5.740670e-01, 7.598715e-01, 1.101651e+00, 8.365291e-01, 7.787999e-01, 2.499326e-01, 7.149536e-01, 1.423904e+00, 2.582212e+00, 8.105214e-01, 1.521977e+00, 8.891357e-01, 7.272853e-01, 9.589910e-02, 9.852147e-01, 4.283526e-01, 1.426925e+00, 8.085724e-01,
8.000000e-01	1.602198e+00, 6.291106e-01, 4.655719e-01, 3.798241e-01, 1.010823e+00, 6.204425e-01, 5.652360e-01, 3.417004e-01, 7.041801e-01, 1.153940e+00, 2.335678e+00, 7.395339e-01, 1.590332e+00, 5.115560e-01, 6.336451e-01, 3.803186e-02, 6.847102e-01, 2.211061e-01, 1.581437e+00, 6.283973e-01,
1.000000e+00	1.558973e+00, 6.331957e-01, 2.151131e-01, 2.611754e-01, 8.277167e-01, 6.557253e-01, 3.559843e-01, 5.075348e-01, 3.741583e-01, 1.160878e+00, 2.556660e+00, 4.907052e-01, 1.471179e+00, 3.056267e-01, 5.405123e-01, 3.124673e-02, 4.215096e-01, 1.370378e-01, 1.552743e+00, 3.576908e-01,
1.200000e+00	1.312541e+00, 6.452539e-01, 1.783031e-01, 1.761264e-01, 9.969470e-01, 6.437442e-01, 2.310814e-01, 5.343843e-01, 3.406779e-01, 1.352323e+00, 2.229204e+00, 5.373466e-01, 1.594166e+00, 1.985774e-01, 5.060625e-01, 2.789561e-02, 2.649965e-01, 7.738834e-02, 1.677104e+00, 2.153837e-01,
1.400000e+00	1.376881e+00, 6.742849e-01, 1.315401e-01, 1.029873e-01, 1.233169e+00, 5.466862e-01, 1.316915e-01, 6.135252e-01, 2.620529e-01, 1.315803e+00, 1.781593e+00, 4.149388e-01, 1.908482e+00, 9.694116e-02, 3.900167e-01, 4.421061e-02, 2.089370e-01, 4.029802e-02, 1.685335e+00, 1.881201e-01,
1.600000e+00	1.081580e+00, 7.102912e-01, 9.076633e-02, 6.920523e-02, 1.097477e+00, 5.143010e-01, 7.676637e-02, 5.932443e-01, 1.624488e-01, 1.114469e+00, 2.292340e+00, 2.650173e-01, 2.218101e+00, 6.047326e-02, 3.095317e-01, 5.816712e-02, 1.881001e-01, 3.487428e-02, 1.297545e+00, 9.354544e-02,
1.800000e+00	1.378149e+00, 6.581396e-01, 8.979913e-02, 4.017980e-02, 1.314076e+00, 6.051273e-01, 4.354567e-02, 6.396236e-01, 1.349477e-01, 1.220272e+00, 2.612605e+00, 2.655729e-01, 2.153681e+00, 4.681606e-02, 4.219355e-01, 8.321385e-02, 1.601845e-01, 2.646142e-02, 1.488956e+00, 7.507201e-02,
2.000000e+00	1.283462e+00, 6.952191e-01, 9.962325e-02, 2.681014e-02, 9.665707e-01, 5.216926e-01, 2.472943e-02, 6.303412e-01, 9.954308e-02, 1.010664e+00, 2.161449e+00, 2.000246e-01, 1.832400e+00, 2.577521e-02, 3.546975e-01, 9.163241e-02, 1.546871e-01, 2.309292e-02, 1.717357e+00, 5.080415e-02,
0.000000e+00	8.868684e-02, 2.391613e+00, 1.908417e+00, 3.918781e-01, 2.213099e+00, 3.477426e-02, 2.086407e-02, 3.160602e+00, 2.183406e+00, 3.734352e-01, 7.683906e-01, 2.576817e-01, 2.159739e+00, 2.569826e-01, 1.595181e+00, 1.544441e+00, 5.652552e-01, 5.359438e-02, 3.142438e-01, 2.223218e+00,
2.000000e-01	5.955621e-01, 1.363234e+00, 1.235073e+00, 2.428554e-01, 2.041766e+00, 2.871956e-01, 1.396159e-02, 1.963137e+00, 1.868470e+00, 3.120419e-01, 9.557466e-01, 7.101719e-01, 1.900115e+00, 1.751640e-01, 9.856966e-01, 1.014938e+00, 6.880228e-01, 2.003083e-01, 5.553668e-01, 1.830336e+00,
4.000000e-01	8.194327e-01, 8.750834e-01, 1.012357e+00, 1.370916e-01, 1.914373e+00, 4.319795e-01, 5.589826e-02, 1.602771e+00, 1.459966e+00, 2.234475e-01, 1.213598e+00, 8.796375e-01, 1.353995e+00, 1.617560e-01, 5.746498e-01, 1.023620e+00, 6.217619e-01, 2.331408e-01, 6.794085e-01, 1.166735e+00,
6.000000e-01	1.143240e+00, 4.911695e-01, 6.076472e-01, 8.394900e-02, 1.758207e+00, 3.956893e-01, 1.757911e-01, 1.179207e+00, 1.204935e+00, 1.926182e-01, 1.556794e+00, 1.225581e+00, 1.365753e+00, 2.180858e-01, 3.044108e-01, 8.771840e-01, 5.606565e-01, 1.304927e-01, 5.870366e-01, 8.198848e-01,
8.000000e-01	1.317212e+00, 5.059365e-01, 4.220636e-01, 5.443524e-02, 1.760876e+00, 5.294307e-01, 3.866891e-01, 1.054513e+00, 8.232015e-01, 2.237908e-01, 1.567513e+00, 1.233245e+00, 1.451398e+00, 2.630999e-01, 1.778385e-01, 4.513603e-01, 3.113460e-01, 7.136692e-02, 8.521352e-01, 4.307888e-01,
1.000000e+00	1.441000e+00, 4.294368e-01, 2.698708e-01, 3.846354e-02, 1.514665e+00, 5.643636e-01, 4.808821e-01, 9.026810e-01, 6.700837e-01, 5.133294e-01, 1.788929e+00, 1.539993e+00, 1.682347e+00, 2.900163e-01, 1.293290e-01, 2.691043e-01, 2.402081e-01, 3.467363e-02, 1.045879e+00, 2.427157e-01,
1.200000e+00	1.279452e+00, 5.775701e-01, 1.765237e-01, 2.309022e-02, 1.321209e+00, 5.720648e-01, 5.386850e-01, 8.558955e-01, 4.396253e-01, 6.972435e-01, 1.682830e+00, 1.591944e+00, 1.991405e+00, 4.099942e-01, 7.528682e-02, 1.687504e-01, 1.343566e-01, 2.070602e-02, 1.154701e+00, 1.812087e-01,
1.400000e+00	1.303356e+00, 5.936944e-01, 1.220660e-01, 1.413228e-02, 1.024639e+00, 4.970235e-01, 6.183058e-01, 7.345065e-01, 2.280410e-01, 8.108214e-01, 1.810539e+00, 1.975692e+00, 1.685374e+00, 4.624555e-01, 6.311260e-02, 1.093606e-01, 1.109823e-01, 1.174305e-02, 1.231647e+00, 1.240117e-01,
1.600000e+00	1.282114e+00, 6.978703e-01, 1.018318e-01, 1.144880e-02, 1.178252e+00, 5.871786e-01, 5.281691e-01, 7.074228e-01, 2.279354e-01, 9.547162e-01, 2.153113e+00, 1.847748e+00, 2.104870e+00, 4.219610e-01, 8.221829e-02, 8.079841e-02, 1.181719e-01, 6.882097e-03, 1.264449e+00, 8.205896e-02,
1.800000e+00	1.109805e+00, 7.548828e-01, 5.985248e-02, 1.002261e-02, 1.160587e+00, 6.828585e-01, 5.528826e-01, 8.727625e-01, 1.822379e-01, 9.813609e-01, 1.649356e+00, 1.973748e+00, 1.856120e+00, 5.220123e-01, 1.203352e-01, 5.543630e-02, 1.191549e-01, 4.634493e-03, 1.314705e+00, 5.576120e-02,
2.000000e+00	1.271743e+00, 7.234443e-01, 4.859851e-02, 9.447048e-03, 1.182998e+00, 4.917292e-01, 5.425525e-01, 6.402707e-01, 1.206524e-01, 1.065022e+00, 2.530270e+00, 2.098059e+00, 2.080467e+00, 4.452089e-01, 1.950419e-01, 4.430634e-02, 1.212378e-01, 2.441618e-03, 1.273450e+00, 2.988023e-02,
0.000000e+00	2.445360e+00, 2.071978e+00, 1.195554e+00, 2.614522e+00, 5.428348e-01, 2.554517e+00, 1.158112e-01, 1.895685e+00, 2.530483e+00, 2.626100e+00, 7.891803e-01, 1.004683e-01, 2.141517e+00, 1.846754e+00, 1.635879e+00, 5.232889e-01, 1.847861e+00, 7.490075e-01, 8.715317e-01, 4.635665e-01,
2.000000e-01	1.830562e+00, 1.636345e+00, 6.824407e-01, 2.030293e+00, 6.983746e-01, 1.762835e+00, 7.757574e-02, 1.308210e+00, 1.881190e+00, 1.823603e+00, 1.174975e+00, 7.902345e-02, 1.856258e+00, 8.733906e-01, 1.038185e+00, 2.597992e-01, 1.358234e+00, 5.473020e-01, 1.049713e+00, 7.571051e-01,
4.000000e-01	1.311888e+00, 9.778917e-01, 4.506430e-01, 1.540324e+00, 8.067393e-01, 1.215491e+00, 4.298863e-02, 1.049997e+00, 1.367899e+00, 1.041548e+00, 1.402183e+00, 8.923252e-02, 1.920404e+00, 6.017829e-01, 1.003719e+00, 1.689915e-01, 1.214452e+00, 5.540855e-01, 1.040829e+00, 6.807849e-01,
6.000000e-01	1.198233e+00, 5.368874e-01, 2.357516e-01, 7.414403e-01, 1.058602e+00, 7.504555e-01, 2.401094e-02, 9.705013e-01, 9.699012e-01, 1.050652e+00, 1.998194e+00, 6.190601e-02, 2.013297e+00, 3.216129e-01, 7.358787e-01, 1.357404e-01, 8.466637e-01, 5.465581e-01, 1.269022e+00, 5.137127e-01,
8.000000e-01	8.877556e-01, 6.317161e-01, 2.567106e-01, 4.508104e-01, 1.058037e+00, 8.178115e-01, 1.836482e-02, 8.605936e-01, 7.632827e-01, 9.965086e-01, 1.979753e+00, 6.095641e-02, 2.033652e+00, 1.854015e-01, 5.528796e-01, 2.741155e-01, 4.631112e-01, 4.606125e-01, 1.299892e+00, 3.353356e-01,
1.000000e+00	9.151239e-01, 6.915176e-01, 2.768062e-01, 2.594935e-01, 1.160494e+00, 7.814979e-01, 9.606993e-03, 7.821812e-01, 5.381832e-01, 9.018624e-01, 2.084929e+00, 3.788416e-02, 1.974546e+00, 8.935630e-02, 3.870601e-01, 4.394318e-01, 3.708834e-01, 3.847810e-01, 1.445110e+00, 2.084832e-01,
1.200000e+00	1.060858e+00, 6.191107e-01, 2.465195e-01, 1.927295e-01, 1.159619e+00, 5.950656e-01, 6.037656e-03, 6.977621e-01, 3.911372e-01, 8.348503e-01, 2.118610e+00, 3.117820e-02, 2.427335e+00, 6.118909e-02, 2.555267e-01, 4.359970e-01, 2.365386e-01, 4.130940e-01, 1.059434e+00, 1.261428e-01,
1.400000e+00	1.013492e+00, 6.179958e-01, 2.879600e-01, 1.192260e-01, 1.135726e+00, 5.201959e-01, 2.755584e-03, 6.736416e-01, 2.680760e-01, 1.121195e+00, 1.937859e+00, 2.676493e-02, 2.309408e+00, 3.237117e-02, 2.852877e-01, 4.664855e-01, 2.610152e-01, 3.755540e-01, 1.421518e+00, 8.760438e-02,
1.600000e+00	8.247290e-01, 6.451256e-01, 3.209035e-01, 7.133122e-02, 1.150347e+00, 5.503527e-01, 1.955112e-03, 6.739883e-01, 2.255421e-01, 1.245793e+00, 2.164782e+00, 2.132828e-02, 2.051283e+00, 1.996754e-02, 2.371994e-01, 4.219879e-01, 1.566165e-01, 2.668613e-01, 1.192230e+00, 6.099611e-02,
1.800000e+00	1.001314e+00, 7.465017e-01, 2.834604e-01, 4.709577e-02, 1.278284e+00, 5.913012e-01, 1.304542e-03, 5.973203e-01, 1.669923e-01, 9.863421e-01, 2.054199e+00, 1.502096e-02, 2.117618e+00, 1.062719e-02, 2.780652e-01, 3.561859e-01, 1.468446e-01, 3.394560e-01, 1.374914e+00, 3.387531e-02,
2.000000e+00	9.729976e-01, 7.163386e-01, 2.320914e-01, 2.630103e-02, 1.079242e+00, 5.965117e-01, 6.514124e-04, 5.402384e-01, 1.113219e-01, 1.050653e+00, 2.026941e+00, 1.371134e-02, 2.374613e+00, 7.271026e-03, 2.502818e-01, 3.062792e-01, 1.543853e-01, 2.552702e-01, 1.434833e+00, 2.805968e-02,
0.000000e+00	2.147203e+00, 1.818841e+00, 1.670848e+00, 1.798259e+00, 2.501368e+00, 2.435113e+00, 1.109018e+00, 2.449501e+00, 1.330941e+00, 4.250230e-01, 2.144297e+00, 3.464678e+00, 3.619945e-01, 1.662453e-01, 2.126901e+00, 2.999810e+00, 2.025124e+00, 1.155176e-02, 7.653080e-01, 8.975467e-01,
2.000000e-01	1.756341e+00, 1.429168e+00, 1.365296e+00, 1.078996e+00, 2.142872e+00, 1.012369e+00, 1.077347e+00, 1.569556e+00, 9.838821e-01, 2.585503e-01, 1.676510e+00, 2.929315e+00, 5.317927e-01, 2.773415e-01, 1.311310e+00, 1.385704e+00, 1.725913e+00, 4.564176e-03, 4.748386e-01, 1.092717e+00,
4.000000e-01	2.053430e+00, 8.594116e-01, 5.485584e-01, 5.505709e-01, 1.355975e+00, 7.910493e-01, 8.535728e-01, 1.416550e+00, 8.304171e-01, 1.265799e-01, 1.452453e+00, 2.433426e+00, 5.541490e-01, 3.875141e-01, 7.024728e-01, 9.842990e-01, 1.394565e+00, 3.521689e-03, 4.913180e-01, 8.713684e-01,
6.000000e-01	1.652495e+00, 8.285299e-01, 4.154027e-01, 3.870350e-01, 1.323091e+00, 3.408113e-01, 9.176563e-01, 1.233057e+00, 6.769567e-01, 1.664805e-01, 1.195632e+00, 2.664344e+00, 9.269676e-01, 3.889285e-01, 4.511747e-01, 4.373895e-01, 1.069160e+00, 1.922953e-03, 3.933988e-01, 5.284525e-01,
8.000000e-01	1.254769e+00, 8.109806e-01, 2.917436e-01, 1.901869e-01, 1.183343e+00, 4.008160e-01, 7.010447e-01, 1.031910e+00, 4.267645e-01, 2.894928e-01, 1.332356e+00, 2.657948e+00, 1.271875e+00, 4.297557e-01, 2.779484e-01, 2.356416e-01, 7.619103e-01, 9.857782e-04, 4.458039e-01, 3.521259e-01,
1.000000e+00	1.582889e+00, 7.414392e-01, 1.515622e-01, 1.205643e-01, 1.469262e+00, 4.320355e-01, 6.524228e-01, 8.289899e-01, 3.087737e-01, 4.979287e-01, 1.435456e+00, 2.450133e+00, 1.467044e+00, 4.583683e-01, 1.944759e-01, 1.338105e-01, 4.981648e-01, 7.014285e-04, 7.575124e-01, 2.491516e-01,
1.200000e+00	1.403692e+00, 6.783282e-01, 1.241422e-01, 6.750247e-02, 1.078006e+00, 5.114983e-01, 6.208743e-01, 6.294337e-01, 2.002674e-01, 5.792084e-01, 1.687274e+00, 2.435836e+00, 1.487685e+00, 5.171390e-01, 1.015178e-01, 9.642670e-02, 3.584723e-01, 3.763531e-04, 7.500126e-01, 1.361566e-01,
1.400000e+00	1.561954e+00, 7.816197e-01, 7.379329e-02, 5.130165e-02, 9.788831e-01, 4.369047e-01, 6.482872e-01, 7.840473e-01, 1.609756e-01, 7.143799e-01, 1.772585e+00, 2.290514e+00, 1.885684e+00, 4.545170e-01, 9.657770e-02, 5.777544e-02, 2.676719e-01, 1.915600e-04, 9.021155e-01, 1.055200e-01,
1.600000e+00	1.242058e+00, 7.932724e-01, 6.371872e-02, 3.579644e-02, 1.144516e+00, 4.972969e-01, 7.433683e-01, 5.821825e-01, 1.173556e-01, 9.411941e-01, 1.863467e+00, 2.645315e+00, 1.747596e+00, 4.845581e-01, 1.226569e-01, 4.334434e-02, 2.224994e-01, 1.056724e-04, 7.965061e-01, 5.327571e-02,
1.800000e+00	1.449312e+00, 6.824678e-01, 5.268843e-02, 2.870286e-02, 1.101842e+00, 6.005538e-01, 7.479830e-01, 7.120643e-01, 9.639626e-02, 9.354548e-01, 2.245277e+00, 2.509012e+00, 2.035586e+00, 4.057833e-01, 1.416432e-01, 5.634098e-02, 2.511258e-01, 7.494911e-05, 1.216698e+00, 3.593294e-02,
2.000000e+00	1.023556e+00, 7.358787e-01, 7.826842e-02, 2.190741e-02, 9.486265e-01, 5.199605e-01, 6.217550e-01, 8.232478e-01, 5.876936e-02, 9.495750e-01, 1.979564e+00, 2.221371e+00, 2.276651e+00, 4.620288e-01, 1.766439e-01, 7.997117e-02, 1.706010e-01, 3.152048e-05, 9.035269e-01, 2.451357e-02,
0.000000e+00	1.308141e+00, 7.275041e-01, 1.576949e+00, 2.457578e+00, 2.005676e-01, 2.510647e+00, 1.031848e-01, 6.140378e-01, 1.069500e+00, 1.714219e+00, 1.883027e+00, 1.340659e+00, 1.950223e-02, 8.272997e-01, 1.070907e-02, 6.590808e-01, 2.431889e+00, 3.222496e+00, 1.137168e+00, 2.474173e+00,
2.000000e-01	8.277318e-01, 6.427129e-01, 1.160386e+00, 1.426315e+00, 4.610415e-01, 1.496411e+00, 3.306784e-01, 6.246056e-01, 1.026713e+00, 1.629268e+00, 1.369641e+00, 1.258716e+00, 1.334228e-02, 5.938703e-01, 1.806244e-01, 5.081152e-01, 1.500674e+00, 1.661610e+00, 6.878709e-01, 1.603031e+00,
4.000000e-01	5.896549e-01, 4.924535e-01, 8.001871e-01, 9.811627e-01, 6.005067e-01, 8.049286e-01, 5.078064e-01, 6.107663e-01, 8.474614e-01, 1.297746e+00, 1.240070e+00, 1.452249e+00, 9.785265e-02, 5.873934e-01, 2.728110e-01, 5.332804e-01, 1.114971e+00, 9.650439e-01, 7.220401e-01, 9.152240e-01,
6.000000e-01	4.321213e-01, 6.973405e-01, 6.669460e-01, 6.095222e-01, 7.032232e-01, 4.247769e-01, 4.567963e-01, 6.487847e-01, 6.602925e-01, 9.562878e-01, 9.798049e-01, 1.641818e+00, 5.505845e-01, 4.540600e-01, 3.262793e-01, 5.734961e-01, 7.508002e-01, 5.094292e-01, 4.946453e-01, 6.512268e-01,
8.000000e-01	3.748211e-01, 5.922347e-01, 4.810517e-01, 3.146373e-01, 8.864232e-01, 2.212969e-01, 5.410734e-01, 5.863406e-01, 3.974963e-01, 1.260099e+00, 7.720170e-01, 1.780891e+00, 6.648880e-01, 4.808250e-01, 3.327812e-01, 6.411454e-01, 5.129010e-01, 2.637159e-01, 4.967000e-01, 3.741072e-01,
1.000000e+00	4.165646e-01, 6.575301e-01, 5.340663e-01, 2.658248e-01, 9.581468e-01, 2.737763e-01, 6.424375e-01, 4.981842e-01, 3.713820e-01, 1.086723e+00, 1.045652e+00, 1.537187e+00, 1.257112e+00, 6.091944e-01, 3.477497e-01, 6.217223e-01, 2.913805e-01, 1.485479e-01, 4.525318e-01, 2.279721e-01,
1.200000e+00	4.661775e-01, 7.886533e-01, 4.796055e-01, 1.397139e-01, 9.183516e-01, 3.148434e-01, 7.234521e-01, 6.566600e-01, 2.402397e-01, 1.150985e+00, 9.514285e-01, 1.819003e+00, 1.126765e+00, 5.296313e-01, 3.812491e-01, 7.499955e-01, 2.480760e-01, 8.592609e-02, 6.484846e-01, 1.773453e-01,
1.400000e+00	5.322397e-01, 7.096489e-01, 4.610748e-01, 9.835868e-02, 8.023517e-01, 4.760569e-01, 6.986626e-01, 5.446548e-01, 1.621354e-01, 9.931748e-01, 1.341438e+00, 1.980624e+00, 1.609863e+00, 5.095895e-01, 3.406543e-01, 6.870567e-01, 2.011679e-01, 4.803951e-02, 8.769217e-01, 1.063534e-01,
1.600000e+00	6.829501e-01, 7.300565e-01, 4.932642e-01, 6.275939e-02, 1.089738e+00, 4.846725e-01, 6.744499e-01, 5.428396e-01, 1.283075e-01, 1.114052e+00, 1.300502e+00, 1.770102e+00, 1.718634e+00, 5.530823e-01, 3.704153e-01, 5.656494e-01, 1.736409e-01, 2.774829e-02, 9.147914e-01, 7.129681e-02,
1.800000e+00	6.402014e-01, 5.776412e-01, 3.891789e-01, 3.972533e-02, 8.331472e-01, 5.306675e-01, 7.091131e-01, 5.849293e-01, 8.813173e-02, 1.211134e+00, 1.861884e+00, 2.414166e+00, 1.758911e+00, 4.857557e-01, 2.760515e-01, 5.448183e-01, 1.535689e-01, 1.747624e-02, 9.571911e-01, 4.495504e-02,
2.000000e+00	8.911663e-01, 5.813858e-01, 4.699356e-01, 2.729330e-02, 9.541121e-01, 5.210403e-01, 5.880762e-01, 6.598619e-01, 6.834546e-02, 1.120897e+00, 1.894139e+00, 2.406397e+00, 1.479268e+00, 4.951675e-01, 3.206432e-01, 6.014365e-01, 1.439924e-01, 9.472873e-03, 1.309155e+00, 3.655209e-02,
0.000000e+00	2.936625e+00, 1.707630e+00, 2.651249e+00, 2.140854e+00, 2.513961e+00, 2.352073e+00, 8.963661e-01, 2.357131e+00, 4.111873e-01, 1.409483e+00, 2.851796e+00, 2.466169e+00, 1.930572e+00, 2.283314e+00, 7.593436e-01, 5.878035e-01, 6.342587e-01, 3.475423e+00, 1.231946e+00, 1.498981e-01,
2.000000e-01	2.625564e+00, 1.290705e+00, 1.678599e+00, 1.617058e+00, 2.029306e+00, 1.707290e+00, 7.433795e-01, 1.433292e+00, 4.761581e-01, 8.583803e-01, 2.903394e+00, 2.368174e+00, 2.369185e+00, 1.767835e+00, 6.374300e-01, 3.029140e-01, 8.823180e-01, 1.781224e+00, 1.228039e+00, 1.315214e-01,
4.000000e-01	2.365365e+00, 9.942952e-01, 8.099666e-01, 1.558412e+00, 1.789305e+00, 1.015392e+00, 7.103750e-01, 1.082096e+00, 5.852933e-01, 6.015861e-01, 2.468877e+00, 2.360022e+00, 1.988613e+00, 1.312099e+00, 3.848453e-01, 1.931327e-01, 8.990522e-01, 9.593020e-01, 1.276246e+00, 8.544135e-02,
6.000000e-01	2.049313e+00, 9.062827e-01, 5.391194e-01, 1.107200e+00, 1.577631e+00, 8.461275e-01, 6.243277e-01, 8.094667e-01, 4.863951e-01, 5.874998e-01, 2.832284e+00, 2.517760e+00, 2.030358e+00, 8.125713e-01, 2.621238e-01, 9.662510e-02, 7.815664e-01, 5.954817e-01, 1.081705e+00, 5.388593e-02,
8.000000e-01	1.582947e+00, 9.185687e-01, 2.940648e-01, 8.093283e-01, 1.332349e+00, 7.819061e-01, 6.827604e-01, 8.678373e-01, 3.873252e-01, 5.423449e-01, 2.604133e+00, 2.455820e+00, 2.342911e+00, 6.737415e-01, 1.560240e-01, 5.284588e-02, 6.049640e-01, 3.141576e-01, 1.369065e+00, 4.435462e-02,
1.000000e+00	1.618668e+00, 6.685402e-01, 2.440961e-01, 5.018646e-01, 1.202766e+00, 5.989614e-01, 6.087529e-01, 7.519456e-01, 2.404149e-01, 7.084205e-01, 2.525573e+00, 1.752067e+00, 2.411963e+00, 5.715748e-01, 1.016355e-01, 2.790335e-02, 4.110589e-01, 1.785262e-01, 1.495399e+00, 2.418244e-02,
1.200000e+00	1.539112e+00, 7.495457e-01, 1.393640e-01, 2.654568e-01, 1.064587e+00, 6.566977e-01, 7.379209e-01, 7.576363e-01, 1.730987e-01, 7.406189e-01, 2.557015e+00, 2.569261e+00, 2.157747e+00, 5.155314e-01, 9.618723e-02, 1.703032e-02, 4.344778e-01, 9.039321e-02, 1.235755e+00, 1.754469e-02,
1.400000e+00	1.470154e+00, 7.158199e-01, 8.370140e-02, 1.770714e-01, 1.074814e+00, 6.368011e-01, 6.138513e-01, 7.653677e-01, 1.496221e-01, 8.772953e-01, 2.422579e+00, 2.166114e+00, 1.974866e+00, 5.594976e-01, 1.097256e-01, 1.291884e-02, 2.933725e-01, 5.925994e-02, 1.307867e+00, 1.079699e-02,
1.600000e+00	1.251351e+00, 8.244774e-01, 5.206299e-02, 1.235076e-01, 1.340095e+00, 5.268726e-01, 6.749236e-01, 5.611251e-01, 9.758132e-02, 8.464464e-01, 2.215557e+00, 2.419667e+00, 2.327037e+00, 4.260777e-01, 1.147089e-01, 1.293078e-02, 2.163806e-01, 3.266498e-02, 1.582817e+00, 7.263805e-03,
1.800000e+00	1.148816e+00, 7.443495e-01, 4.626133e-02, 7.273356e-02, 1.042962e+00, 4.943515e-01, 7.303122e-01, 6.002293e-01, 7.225189e-02, 1.078681e+00, 2.788888e+00, 2.425750e+00, 2.130455e+00, 5.210146e-01, 1.916891e-01, 1.951670e-02, 2.270038e-01, 1.388349e-02, 1.317316e+00, 4.412160e-03,
2.000000e+00	1.243190e+00, 8.255197e-01, 4.440560e-02, 4.592895e-02, 1.227222e+00, 6.294410e-01, 6.678608e-01, 6.513956e-01, 4.642512e-02, 1.033869e+00, 2.443849e+00, 2.183542e+00, 2.308083e+00, 4.167627e-01, 2.106600e-01, 2.492546e-02, 1.660766e-01, 9.711600e-03, 1.501200e+00, 3.694523e-03,
0.000000e+00	5.109772e-01, 2.230290e+00, 9.324300e-01, 9.264481e-01, 1.625265e+00, 4.491404e-01, 5.650807e-01, 1.815716e+00, 7.465971e-01, 1.460370e+00, 3.414132e-01, 8.532098e-01, 1.421627e+00, 2.645991e+00, 4.382100e-01, 7.976999e-02, 2.232506e+00, 2.712078e+00, 1.986063e-01, 3.130559e-02,
2.000000e-01	8.511655e-01, 1.942442e+00, 7.426011e-01, 8.434550e-01, 1.596161e+00, 5.017229e-01, 4.450895e-01, 1.216620e+00, 5.939518e-01, 1.211249e+00, 7.575935e-01, 1.181621e+00, 1.726871e+00, 1.826593e+00, 4.314237e-01, 2.615273e-01, 1.934353e+00, 1.723863e+00, 5.175484e-01, 2.482776e-02,
4.000000e-01	1.078725e+00, 1.624811e+00, 5.864733e-01, 8.648652e-01, 1.527581e+00, 5.445784e-01, 5.945989e-01, 1.051373e+00, 4.956685e-01, 8.723696e-01, 1.342122e+00, 1.294226e+00, 1.792335e+00, 1.145655e+00, 3.590780e-01, 3.925992e-01, 1.968735e+00, 1.143559e+00, 5.909889e-01, 2.096822e-02,
6.000000e-01	1.208078e+00, 1.140417e+00, 3.943217e-01, 8.334797e-01, 1.148326e+00, 6.248582e-01, 6.163406e-01, 8.991127e-01, 3.810269e-01, 8.084538e-01, 1.469167e+00, 1.660622e+00, 1.757719e+00, 7.867298e-01, 2.575967e-01, 2.592169e-01, 1.620104e+00, 5.552603e-01, 8.806782e-01, 1.351995e-02,
8.000000e-01	1.337233e+00, 9.810994e-01, 2.693676e-01, 4.262530e-01, 1.391802e+00, 6.048745e-01, 6.104039e-01, 6.126790e-01, 2.720249e-01, 8.250665e-01, 1.572851e+00, 1.767154e+00, 1.743798e+00, 7.937782e-01, 1.789676e-01, 1.906851e-01, 1.246748e+00, 3.386308e-01, 9.108354e-01, 1.035652e-02,
1.000000e+00	1.065741e+00, 8.902165e-01, 1.612737e-01, 3.006557e-01, 1.212166e+00, 5.617611e-01, 6.248161e-01, 7.765701e-01, 1.883153e-01, 8.401507e-01, 1.881550e+00, 1.738048e+00, 2.320755e+00, 6.292076e-01, 1.792403e-01, 1.268289e-01, 8.492920e-01, 1.354038e-01, 1.147680e+00, 7.530740e-03,
1.200000e+00	1.264594e+00, 8.551291e-01, 1.249568e-01, 2.026609e-01, 1.103101e+00, 5.967124e-01, 6.293240e-01, 5.815475e-01, 1.530962e-01, 9.320978e-01, 1.939788e+00, 1.804097e+00, 2.091668e+00, 5.231786e-01, 1.592332e-01, 9.179462e-02, 6.898826e-01, 1.046251e-01, 9.973584e-01, 5.086313e-03,
1.400000e+00	1.132922e+00, 7.538417e-01, 1.044323e-01, 1.191442e-01, 1.291030e+00, 5.648255e-01, 5.938477e-01, 7.003299e-01, 1.133482e-01, 8.324949e-01, 1.867793e+00, 1.834247e+00, 2.268523e+00, 5.306836e-01, 2.008273e-01, 9.346121e-02, 4.721817e-01, 6.495466e-02, 1.143295e+00, 4.519089e-03,
1.600000e+00	1.367923e+00, 7.167011e-01, 7.474965e-02, 8.224701e-02, 1.101612e+00, 5.601383e-01, 7.089015e-01, 6.577652e-01, 7.765376e-02, 1.216502e+00, 1.980936e+00, 2.320107e+00, 1.860180e+00, 6.166619e-01, 2.515264e-01, 7.819260e-02, 2.959998e-01, 2.616670e-02, 1.157199e+00, 3.621675e-03,
1.800000e+00	1.379313e+00, 8.700247e-01, 7.664869e-02, 6.082780e-02, 1.020876e+00, 5.232981e-01, 6.864424e-01, 6.066969e-01, 5.135373e-02, 1.069653e+00, 2.081665e+00, 1.894931e+00, 2.389182e+00, 5.483815e-01, 2.245099e-01, 8.170643e-02, 2.799735e-01, 2.052060e-02, 1.359278e+00, 3.992785e-03,
2.000000e+00	9.793381e-01, 7.200606e-01, 8.920586e-02, 3.789033e-02, 1.110014e+00, 5.644878e-01, 6.910899e-01, 6.042841e-01, 4.319974e-02, 1.058481e+00, 2.263889e+00, 1.951291e+00, 2.402402e+00, 5.444091e-01, 2.448570e-01, 9.125190e-02, 2.397478e-01, 1.157201e-02, 1.227198e+00, 2.846023e-03,
0.000000e+00	4.018112e-01, 2.310373e+00, 2.158356e+00, 2.701729e+00, 1.659413e+00, 1.376425e+00, 2.530485e+00, 6.787688e-01, 8.352582e-01, 7.271196e-01, 1.542292e+00, 9.096718e-01, 1.500880e+00, 1.028048e+00, 1.996462e+00, 1.841981e+00, 3.314825e-01, 3.027040e+00, 2.450678e-03, 8.007280e-01,
2.000000e-01	7.924817e-01, 1.650296e+00, 1.421099e+00, 1.591932e+00, 1.288998e+00, 8.921761e-01, 1.830594e+00, 4.016353e-01, 1.035833e+00, 8.336355e-01, 2.035002e+00, 7.545235e-01, 1.608714e+00, 8.644498e-01, 1.003592e+00, 1.369948e+00, 5.755076e-01, 1.772925e+00, 3.020720e-01, 8.749194e-01,
4.000000e-01	9.652683e-01, 1.241122e+00, 8.459653e-01, 1.218654e+00, 9.755030e-01, 8.634883e-01, 1.169086e+00, 2.803488e-01, 9.179813e-01, 9.897025e-01, 2.108079e+00, 6.840104e-01, 1.714259e+00, 4.370213e-01, 7.962068e-01, 9.925760e-01, 8.069403e-01, 6.988067e-01, 5.360561e-01, 6.300149e-01,
6.000000e-01	8.308433e-01, 9.157767e-01, 7.866474e-01, 6.417393e-01, 1.054762e+00, 6.235694e-01, 6.772522e-01, 3.303135e-01, 6.052288e-01, 1.024072e+00, 1.683348e+00, 5.171391e-01, 1.775348e+00, 3.341927e-01, 5.310505e-01, 7.216057e-01, 7.114466e-01, 4.900791e-01, 8.806413e-01, 4.843783e-01,
8.000000e-01	7.428470e-01, 8.442291e-01, 4.799931e-01, 4.071286e-01, 1.103972e+00, 6.726602e-01, 4.588958e-01, 4.147822e-01, 4.941831e-01, 1.061265e+00, 2.279504e+00, 4.645061e-01, 2.026905e+00, 2.218430e-01, 4.612311e-01, 6.601388e-01, 5.881110e-01, 2.873880e-01, 8.683025e-01, 2.576177e-01,
1.000000e+00	8.135772e-01, 5.771965e-01, 5.409371e-01, 3.049273e-01, 8.983097e-01, 6.121584e-01, 2.463282e-01, 4.911354e-01, 3.501961e-01, 1.234550e+00, 2.077041e+00, 2.637941e-01, 1.876544e+00, 9.709456e-02, 3.972091e-01, 5.498715e-01, 4.423792e-01, 1.462360e-01, 1.137755e+00, 2.060912e-01,
1.200000e+00	6.665252e-01, 7.088801e-01, 4.080855e-01, 1.755366e-01, 1.078929e+00, 5.891429e-01, 1.424624e-01, 5.440760e-01, 2.211464e-01, 9.069526e-01, 1.823286e+00, 3.323251e-01, 2.018163e+00, 6.743111e-02, 3.411490e-01, 5.776872e-01, 3.460850e-01, 1.024386e-01, 1.076271e+00, 1.259170e-01,
1.400000e+00	9.793613e-01, 9.572762e-01, 3.904983e-01, 1.117105e-01, 1.136319e+00, 4.889774e-01, 8.719454e-02, 5.912700e-01, 1.939808e-01, 1.239893e+00, 2.306084e+00, 2.027330e-01, 2.032536e+00, 3.907286e-02, 3.923841e-01, 5.179489e-01, 3.627571e-01, 1.087596e-01, 9.122465e-01, 9.089894e-02,
1.600000e+00	1.047733e+00, 8.449608e-01, 3.526814e-01, 6.944309e-02, 9.602832e-01, 5.408619e-01, 5.185983e-02, 5.623909e-01, 1.505368e-01, 1.066212e+00, 2.069181e+00, 1.891192e-01, 2.197899e+00, 1.974907e-02, 2.833858e-01, 5.405978e-01, 2.608572e-01, 8.908904e-02, 1.180139e+00, 5.508513e-02,
1.800000e+00	9.985159e-01, 7.806952e-01, 2.872816e-01, 3.941934e-02, 1.143553e+00, 6.569962e-01, 3.371917e-02, 5.246828e-01, 1.164546e-01, 1.142747e+00, 2.153068e+00, 1.571109e-01, 2.360236e+00, 1.606475e-02, 2.947360e-01, 3.873156e-01, 2.345833e-01, 8.682864e-02, 1.397256e+00, 3.790940e-02,
2.000000e+00	1.072378e+00, 6.827092e-01, 2.339651e-01, 1.883235e-02, 9.123578e-01, 5.900485e-01, 1.830214e-02, 6.941004e-01, 8.467336e-02, 1.148315e+00, 2.329122e+00, 1.137401e-01, 1.955650e+00, 9.899239e-03, 3.477822e-01, 3.518780e-01, 2.139346e-01, 8.555253e-02, 1.435262e+00, 2.436575e-02,
0.000000e+00	2.353885e+00, 2.578772e-01, 1.173054e-01, 3.204325e-02, 1.343041e+00, 3.188536e+00, 1.038907e+00, 1.558500e-01, 2.880561e+00, 2.843199e+00, 1.276914e+00, 1.822728e+00, 1.070029e+00, 1.192442e+00, 2.832867e+00, 2.567772e+00, 2.406203e-01, 1.807038e+00, 2.580481e+00, 2.578407e+00,
2.000000e-01	2.006477e+00, 1.592433e-01, 7.266736e-02, 2.482293e-01, 1.348591e+00, 1.866076e+00, 8.123779e-01, 3.374951e-01, 1.841034e+00, 2.497315e+00, 9.976481e-01, 1.869521e+00, 8.582056e-01, 8.158941e-01, 1.851817e+00, 1.423922e+00, 1.431580e-01, 1.082231e+00, 1.988317e+00, 2.007803e+00,
4.000000e-01	1.620014e+00, 1.036281e-01, 5.713446e-02, 1.404669e-01, 1.149871e+00, 1.044802e+00, 7.128929e-01, 4.287966e-01, 1.167905e+00, 1.868238e+00, 1.004702e+00, 1.676596e+00, 7.275502e-01, 6.649636e-01, 9.935331e-01, 7.374609e-01, 8.154506e-02, 5.987222e-01, 1.704806e+00, 1.670297e+00,
6.000000e-01	1.539140e+00, 1.852074e-01, 3.414818e-02, 1.519540e-01, 1.348224e+00, 5.553170e-01, 7.266860e-01, 3.776535e-01, 8.768076e-01, 1.491559e+00, 9.009898e-01, 2.223017e+00, 6.014991e-01, 6.072325e-01, 8.094920e-01, 4.060664e-01, 6.264443e-02, 3.253685e-01, 1.752122e+00, 1.356107e+00,
8.000000e-01	1.394430e+00, 3.493170e-01, 2.480011e-02, 8.160211e-02, 9.036395e-01, 2.858027e-01, 7.237329e-01, 4.817322e-01, 6.190198e-01, 1.397072e+00, 7.126521e-01, 1.435631e+00, 5.890697e-01, 5.811526e-01, 7.539950e-01, 2.405424e-01, 4.684560e-02, 1.985808e-01, 1.149836e+00, 8.510292e-01,
1.000000e+00	1.184368e+00, 4.039991e-01, 1.901389e-02, 6.671590e-02, 1.251622e+00, 2.446773e-01, 7.194197e-01, 5.916638e-01, 5.927782e-01, 1.493931e+00, 6.199780e-01, 2.042726e+00, 9.936941e-01, 5.022163e-01, 7.231119e-01, 1.327114e-01, 3.697389e-02, 9.923147e-02, 1.048944e+00, 5.611020e-01,
1.200000e+00	1.376148e+00, 5.964057e-01, 2.263732e-02, 4.384645e-02, 1.110399e+00, 2.927929e-01, 6.680363e-01, 5.668039e-01, 4.141322e-01, 1.161347e+00, 7.021310e-01, 1.929896e+00, 9.177495e-01, 4.979749e-01, 5.502089e-01, 8.300353e-02, 3.562524e-02, 6.626937e-02, 8.923271e-01, 4.169208e-01,
1.400000e+00	1.127643e+00, 6.509807e-01, 3.244233e-02, 2.908424e-02, 1.016488e+00, 4.123112e-01, 6.409801e-01, 6.995965e-01, 2.430920e-01, 1.318304e+00, 1.043146e+00, 2.184769e+00, 1.426100e+00, 5.007441e-01, 4.873180e-01, 7.941596e-02, 3.894245e-02, 3.097259e-02, 1.257243e+00, 2.880724e-01,
1.600000e+00	1.196483e+00, 5.391124e-01, 4.214990e-02, 2.240598e-02, 1.047106e+00, 4.303903e-01, 6.229390e-01, 6.110210e-01, 2.120851e-01, 1.180965e+00, 1.353125e+00, 2.186292e+00, 1.681878e+00, 5.318842e-01, 4.804000e-01, 6.989728e-02, 5.093887e-02, 1.756535e-02, 1.316430e+00, 1.486455e-01,
1.800000e+00	1.152444e+00, 7.695295e-01, 7.202031e-02, 1.895234e-02, 1.131586e+00, 5.173787e-01, 7.049505e-01, 6.586034e-01, 1.517506e-01, 9.324316e-01, 1.436211e+00, 2.249741e+00, 1.946806e+00, 5.327430e-01, 4.035796e-01, 1.024377e-01, 8.133898e-02, 1.184932e-02, 1.031916e+00, 1.236478e-01,
2.000000e+00	1.039117e+00, 7.915235e-01, 9.283316e-02, 1.379963e-02, 9.977114e-01, 6.011291e-01, 5.336548e-01, 5.349074e-01, 9.145436e-02, 1.082582e+00, 1.543750e+00, 2.313256e+00, 1.773761e+00, 5.076472e-01, 3.041737e-01, 1.332964e-01, 8.001768e-02, 6.285669e-03, 1.138377e+00, 7.565346e-02,
0.000000e+00	8.534468e-01, 1.038012e+00, 2.797203e+00, 2.860844e+00, 2.576100e+00, 2.953230e+00, 2.186444e+00, 2.560270e+00, 2.091710e+00, 2.094127e+00, 2.645944e+00, 1.639285e+00, 3.821658e-01, 2.335004e+00, 7.921308e-03, 1.981106e-01, 1.790048e+00, 2.377983e+00, 2.570324e+00, 1.112578e+00,
2.000000e-01	9.810416e-01, 6.952787e-01, 1.569831e+00, 2.160841e+00, 2.022530e+00, 1.467129e+00, 1.694334e+00, 1.342025e+00, 1.410223e+00, 1.217800e+00, 2.290707e+00, 1.569872e+00, 6.320644e-01, 1.569515e+00, 1.319650e-01, 2.953364e-01, 1.171217e+00, 1.682898e+00, 2.227904e+00, 7.638043e-01,
4.000000e-01	1.286519e+00, 4.427986e-01, 1.028976e+00, 1.633090e+00, 1.712000e+00, 9.952154e-01, 1.331766e+00, 1.213741e+00, 1.138056e+00, 7.659997e-01, 1.777087e+00, 2.114550e+00, 8.969952e-01, 9.695766e-01, 1.491772e-01, 3.250779e-01, 6.854025e-01, 7.562690e-01, 1.942715e+00, 4.292992e-01,
6.000000e-01	1.232005e+00, 3.410652e-01, 7.134402e-01, 9.789403e-01, 1.041393e+00, 7.715384e-01, 9.944173e-01, 8.298817e-01, 9.987049e-01, 9.550894e-01, 1.698394e+00, 2.006192e+00, 9.448109e-01, 8.438055e-01, 1.277708e-01, 2.323106e-01, 4.923474e-01, 4.524206e-01, 1.580484e+00, 2.921122e-01,
8.000000e-01	1.138139e+00, 3.647112e-01, 5.584292e-01, 6.511488e-01, 1.138971e+00, 5.756159e-01, 1.019959e+00, 7.932373e-01, 8.106656e-01, 9.354929e-01, 1.981754e+00, 2.051037e+00, 1.573373e+00, 5.069846e-01, 1.199352e-01, 1.829198e-01, 3.266860e-01, 2.955006e-01, 1.647261e+00, 1.929902e-01,
1.000000e+00	1.412994e+00, 5.472317e-01, 3.246675e-01, 5.082212e-01, 1.111057e+00, 4.820801e-01, 8.719441e-01, 7.079822e-01, 5.978300e-01, 9.581837e-01, 1.552915e+00, 2.299332e+00, 1.533808e+00, 5.975961e-01, 1.811628e-01, 1.747322e-01, 2.434258e-01, 1.568800e-01, 1.633221e+00, 1.388944e-01,
1.200000e+00	8.999815e-01, 4.824320e-01, 2.748135e-01, 2.669536e-01, 9.762949e-01, 4.751642e-01, 6.778166e-01, 5.453699e-01, 3.361253e-01, 1.107117e+00, 2.421094e+00, 2.065054e+00, 1.669487e+00, 5.341885e-01, 2.080288e-01, 2.098309e-01, 1.544719e-01, 8.590544e-02, 1.627727e+00, 8.942343e-02,
1.400000e+00	1.011424e+00, 6.577821e-01, 2.286906e-01, 1.861342e-01, 9.912239e-01, 5.663003e-01, 7.051485e-01, 6.665092e-01, 2.635970e-01, 9.839188e-01, 2.045206e+00, 1.754658e+00, 1.963582e+00, 4.745052e-01, 2.044402e-01, 2.764812e-01, 1.210581e-01, 4.455918e-02, 1.523986e+00, 4.822486e-02,
1.600000e+00	9.640689e-01, 7.026882e-01, 2.589919e-01, 1.304421e-01, 1.145925e+00, 5.516036e-01, 6.926669e-01, 5.775072e-01, 2.184732e-01, 9.900716e-01, 1.983894e+00, 2.221042e+00, 1.743315e+00, 5.585699e-01, 2.343035e-01, 3.146585e-01, 9.592590e-02, 2.862865e-02, 1.444473e+00, 2.653315e-02,
1.800000e+00	8.394301e-01, 6.883645e-01, 2.664342e-01, 6.562024e-02, 1.030684e+00, 5.887880e-01, 6.800957e-01, 6.248285e-01, 1.345501e-01, 1.042980e+00, 2.262099e+00, 2.004724e+00, 2.002102e+00, 5.023317e-01, 2.997807e-01, 3.916123e-01, 1.027537e-01, 1.715381e-02, 1.482234e+00, 2.581210e-02,
2.000000e+00	8.773085e-01, 7.097631e-01, 2.899886e-01, 4.581899e-02, 9.654641e-01, 5.064990e-01, 6.308668e-01, 5.535988e-01, 1.013614e-01, 1.018643e+00, 2.198412e+00, 2.092860e+00, 2.337282e+00, 5.647635e-01, 2.989351e-01, 4.659671e-01, 1.033625e-01, 9.249489e-03, 1.969843e+00, 1.330155e-02,
0.000000e+00	2.892531e-01, 1.060632e+00, 2.996614e+00, 2.217179e+00, 1.651991e+00, 1.815338e-01, 2.296335e+00, 2.836290e+00, 1.974571e-02, 1.595591e+00, 2.644756e+00, 1.162884e-01, 2.817108e-01, 7.780570e-01, 2.766206e+00, 1.289338e+00, 2.518536e+00, 8.443745e-01, 2.682717e+00, 6.934812e-01,
2.000000e-01	5.695061e-01, 1.027518e+00, 1.644905e+00, 1.524744e+00, 1.260017e+00, 9.611660e-02, 1.530065e+00, 1.776937e+00, 2.191685e-01, 1.119187e+00, 2.158015e+00, 5.514861e-01, 5.793573e-01, 4.340274e-01, 2.088896e+00, 9.790789e-01, 1.738553e+00, 3.116599e-01, 2.427128e+00, 1.041578e+00,
4.000000e-01	8.706634e-01, 9.742060e-01, 1.107346e+00, 8.568052e-01, 9.429350e-01, 6.945928e-02, 8.735162e-01, 1.091142e+00, 3.577844e-01, 8.370086e-01, 1.750925e+00, 3.917753e-01, 5.933384e-01, 2.520708e-01, 1.278384e+00, 8.478288e-01, 1.464907e+00, 1.999744e-01, 1.794302e+00, 1.007483e+00,
6.000000e-01	6.542991e-01, 7.267875e-01, 8.788216e-01, 6.280482e-01, 9.510955e-01, 6.245299e-02, 5.529691e-01, 6.336431e-01, 3.642359e-01, 7.457483e-01, 1.667030e+00, 3.473203e-01, 8.580575e-01, 1.353822e-01, 7.064590e-01, 7.857053e-01, 9.950564e-01, 1.966723e-01, 1.363732e+00, 9.730256e-01,
8.000000e-01	6.998297e-01, 8.314601e-01, 7.633713e-01, 3.217500e-01, 9.995745e-01, 9.749782e-02, 2.934674e-01, 6.230002e-01, 3.051319e-01, 8.977492e-01, 1.227637e+00, 3.391533e-01, 1.040849e+00, 9.764750e-02, 5.260862e-01, 6.637450e-01, 6.382063e-01, 3.075169e-01, 1.121563e+00, 6.511173e-01,
1.000000e+00	8.893469e-01, 8.099051e-01, 5.704301e-01, 2.328907e-01, 1.004758e+00, 2.528006e-01, 2.189731e-01, 6.573036e-01, 2.360189e-01, 9.902269e-01, 1.268902e+00, 2.504232e-01, 1.465492e+00, 4.664063e-02, 3.482132e-01, 5.803888e-01, 5.949048e-01, 3.429807e-01, 1.229565e+00, 3.608160e-01,
1.200000e+00	8.493599e-01, 8.121394e-01, 4.778800e-01, 1.110000e-01, 8.781589e-01, 3.437346e-01, 1.135313e-01, 6.285776e-01, 1.450562e-01, 1.007730e+00, 1.719767e+00, 2.169773e-01, 1.635362e+00, 3.647579e-02, 3.379925e-01, 5.043431e-01, 4.386752e-01, 3.982634e-01, 1.167721e+00, 2.320351e-01,
1.400000e+00	8.558998e-01, 8.362716e-01, 4.197794e-01, 8.189309e-02, 1.221328e+00, 4.867480e-01, 7.217185e-02, 6.354875e-01, 1.489577e-01, 1.041832e+00, 1.758701e+00, 1.283323e-01, 1.787703e+00, 1.943711e-02, 2.939679e-01, 5.663152e-01, 2.514997e-01, 3.798401e-01, 1.365570e+00, 1.467472e-01,
1.600000e+00	1.052319e+00, 6.380864e-01, 3.148087e-01, 5.747982e-02, 9.653701e-01, 4.817643e-01, 3.856787e-02, 6.208246e-01, 1.022174e-01, 9.019381e-01, 2.400358e+00, 1.311012e-01, 1.647156e+00, 1.302130e-02, 2.444648e-01, 5.893919e-01, 2.167484e-01, 3.379862e-01, 1.344400e+00, 8.384353e-02,
1.800000e+00	1.045338e+00, 8.461192e-01, 3.110539e-01, 2.746855e-02, 1.263012e+00, 4.155775e-01, 2.959935e-02, 6.297734e-01, 7.054552e-02, 1.170529e+00, 2.290432e+00, 1.075611e-01, 1.756968e+00, 7.635725e-03, 2.794556e-01, 4.864770e-01, 1.884773e-01, 3.379875e-01, 1.383608e+00, 5.327942e-02,
2.000000e+00	1.167158e+00, 7.765649e-01, 2.510734e-01, 1.656448e-02, 1.063321e+00, 6.056453e-01, 1.636586e-02, 6.021165e-01, 5.078009e-02, 9.675299e-01, 2.224955e+00, 8.656679e-02, 1.911873e+00, 4.935459e-03, 2.717964e-01, 3.581465e-01, 2.006703e-01, 2.732095e-01, 1.280200e+00, 3.837273e-02,
0.000000e+00	9.117011e-01, 2.200386e+00, 2.973350e+00, 3.001174e+00, 2.131244e+00, 1.501378e+00, 1.613402e+00, 2.637615e+00, 1.591835e+00, 9.577031e-01, 2.385128e+00, 7.031888e-01, 1.891896e+00, 1.771428e-01, 1.174112e+00, 9.981400e-01, 2.050932e+00, 2.028626e+00, 1.078793e+00, 2.878075e-01,
2.000000e-01	1.204523e+00, 1.106545e+00, 1.252734e+00, 1.571937e+00, 1.277758e+00, 1.123366e+00, 1.115271e+00, 1.392788e+00, 1.185644e+00, 6.873292e-01, 2.491080e+00, 1.155364e+00, 1.967778e+00, 1.813146e-01, 8.782226e-01, 5.999610e-01, 1.932248e+00, 1.043505e+00, 1.161763e+00, 4.329209e-01,
4.000000e-01	1.494245e+00, 7.968621e-01, 1.035563e+00, 6.975645e-01, 1.372902e+00, 8.154124e-01, 8.364184e-01, 1.050271e+00, 1.293036e+00, 3.940827e-01, 2.624863e+00, 1.452470e+00, 2.097616e+00, 2.832067e-01, 6.114002e-01, 3.416707e-01, 1.375084e+00, 5.844638e-01, 1.160062e+00, 3.149039e-01,
6.000000e-01	1.186527e+00, 5.324590e-01, 6.492519e-01, 5.577485e-01, 1.127559e+00, 7.480458e-01, 6.163572e-01, 9.704347e-01, 8.092227e-01, 3.902825e-01, 2.546532e+00, 1.507277e+00, 1.893469e+00, 3.913270e-01, 3.471452e-01, 2.323586e-01, 7.091402e-01, 3.218181e-01, 1.340821e+00, 1.985078e-01,
8.000000e-01	1.072585e+00, 5.945291e-01, 3.575260e-01, 2.906508e-01, 1.056651e+00, 7.040837e-01, 6.756164e-01, 8.395787e-01, 7.311603e-01, 6.021589e-01, 2.460678e+00, 1.484912e+00, 2.334411e+00, 3.542011e-01, 2.081494e-01, 1.631627e-01, 4.828859e-01, 1.722234e-01, 1.135147e+00, 1.571401e-01,
1.000000e+00	1.322471e+00, 7.068007e-01, 2.642937e-01, 1.681968e-01, 1.325056e+00, 6.682116e-01, 6.114535e-01, 7.713746e-01, 4.592562e-01, 7.784384e-01, 2.766312e+00, 1.785519e+00, 2.027989e+00, 5.025773e-01, 1.353773e-01, 1.678402e-01, 4.235574e-01, 1.091325e-01, 1.486796e+00, 8.690062e-02,
1.200000e+00	1.124541e+00, 6.040526e-01, 2.048481e-01, 1.333631e-01, 1.127491e+00, 5.271563e-01, 6.986846e-01, 7.312607e-01, 2.835478e-01, 9.133885e-01, 2.139123e+00, 1.870113e+00, 2.353050e+00, 4.876717e-01, 1.691137e-01, 1.810564e-01, 2.106608e-01, 5.391877e-02, 1.484215e+00, 5.567547e-02,
1.400000e+00	1.079911e+00, 7.062097e-01, 2.071825e-01, 7.488552e-02, 8.653544e-01, 5.507817e-01, 6.390321e-01, 6.651645e-01, 2.353771e-01, 9.330605e-01, 2.524836e+00, 1.579102e+00, 2.263760e+00, 4.182389e-01, 1.275305e-01, 2.079958e-01, 2.039614e-01, 3.390417e-02, 1.396646e+00, 3.648867e-02,
1.600000e+00	8.348265e-01, 6.867993e-01, 1.783293e-01, 5.870300e-02, 9.579010e-01, 6.092502e-01, 6.331037e-01, 6.792886e-01, 1.975374e-01, 9.365826e-01, 2.848106e+00, 2.208745e+00, 2.134293e+00, 4.550389e-01, 1.727193e-01, 2.670879e-01, 1.382863e-01, 1.613519e-02, 1.203280e+00, 2.598514e-02,
1.800000e+00	1.042183e+00, 7.306566e-01, 2.196474e-01, 3.092758e-02, 9.876743e-01, 6.603675e-01, 6.299070e-01, 6.644597e-01, 1.373547e-01, 9.486860e-01, 2.540548e+00, 2.118586e+00, 2.281283e+00, 4.747375e-01, 2.169578e-01, 2.588459e-01, 1.709614e-01, 8.608888e-03, 1.428852e+00, 1.397925e-02,
2.000000e+00	8.663574e-01, 7.536979e-01, 1.788533e-01, 2.551851e-02, 1.071646e+00, 6.726341e-01, 5.968640e-01, 5.770061e-01, 1.110262e-01, 1.143110e+00, 1.900993e+00, 2.194946e+00, 2.154376e+00, 5.186137e-01, 2.457612e-01, 2.835403e-01, 1.544604e-01, 5.077898e-03, 1.414214e+00, 1.027995e-02,
0.000000e+00	1.477303e+00, 8.015353e-02, 1.652622e+00, 4.182599e-01, 2.291210e+00, 2.358105e+00, 1.426379e+00, 1.860950e+00, 2.648439e+00, 1.363626e+00, 3.131545e+00, 3.243001e-01, 1.851296e-01, 1.695825e+00, 3.359693e+00, 1.742582e+00, 1.368704e+00, 4.085159e-03, 3.012522e+00, 2.202080e+00,
2.000000e-01	1.979718e+00, 5.952082e-02, 8.145431e-01, 5.989656e-01, 1.507335e+00, 1.337750e+00, 9.402863e-01, 1.298214e+00, 2.078182e+00, 9.583094e-01, 1.851099e+00, 3.128611e-01, 1.572920e-01, 9.268914e-01, 2.165497e+00, 9.993198e-01, 8.566065e-01, 3.311415e-02, 2.166873e+00, 1.676038e+00,
4.000000e-01	2.018150e+00, 4.266441e-02, 5.379084e-01, 4.389020e-01, 1.813092e+00, 8.046511e-01, 5.227238e-01, 1.110623e+00, 1.499789e+00, 7.394100e-01, 1.603791e+00, 2.419909e-01, 1.400107e-01, 4.695533e-01, 1.171776e+00, 5.615415e-01, 6.789834e-01, 1.486940e-01, 1.498329e+00, 1.590176e+00,
6.000000e-01	1.610544e+00, 9.095541e-02, 2.870786e-01, 2.502386e-01, 1.517762e+00, 3.679281e-01, 3.562358e-01, 1.039335e+00, 8.951066e-01, 5.665077e-01, 1.355484e+00, 2.011223e-01, 1.723722e-01, 3.159861e-01, 7.651139e-01, 2.806677e-01, 4.027031e-01, 2.542220e-01, 1.097243e+00, 1.245052e+00,
8.000000e-01	1.503374e+00, 2.559266e-01, 1.810481e-01, 1.854566e-01, 1.381850e+00, 2.047354e-01, 1.995777e-01, 7.037382e-01, 7.387138e-01, 7.117563e-01, 1.010732e+00, 1.985396e-01, 3.674267e-01, 1.688651e-01, 4.273920e-01, 1.603213e-01, 2.621509e-01, 3.251702e-01, 9.626275e-01, 5.921834e-01,
1.000000e+00	1.646332e+00, 4.402456e-01, 1.198033e-01, 8.970803e-02, 1.350902e+00, 1.357140e-01, 1.244869e-01, 5.478969e-01, 5.597834e-01, 8.463142e-01, 8.507386e-01, 1.454913e-01, 6.877323e-01, 9.039318e-02, 2.843668e-01, 8.908089e-02, 1.575992e-01, 3.059517e-01, 8.297995e-01, 4.694215e-01,
1.200000e+00	1.338786e+00, 5.488609e-01, 1.006723e-01, 5.736715e-02, 1.092630e+00, 1.920464e-01, 7.059174e-02, 6.354678e-01, 4.496673e-01, 9.161034e-01, 7.466560e-01, 9.607038e-02, 1.186307e+00, 5.619203e-02, 2.654537e-01, 5.646717e-02, 1.232875e-01, 4.372747e-01, 8.075785e-01, 2.785864e-01,
1.400000e+00	1.482525e+00, 6.221426e-01, 4.954537e-02, 3.136824e-02, 1.197770e+00, 2.898783e-01, 5.497794e-02, 7.313632e-01, 2.846835e-01, 9.327641e-01, 1.078312e+00, 8.524885e-02, 1.053276e+00, 2.791638e-02, 2.017560e-01, 3.297297e-02, 7.843422e-02, 3.980301e-01, 9.275367e-01, 1.668496e-01,
1.600000e+00	1.491368e+00, 5.943374e-01, 4.360502e-02, 2.394236e-02, 1.186224e+00, 4.499780e-01, 2.587917e-02, 6.948434e-01, 1.786935e-01, 9.934857e-01, 1.341018e+00, 7.183181e-02, 1.627029e+00, 1.727154e-02, 1.774967e-01, 2.279690e-02, 7.655013e-02, 3.479026e-01, 9.906073e-01, 1.205194e-01,
1.800000e+00	1.452906e+00, 7.967149e-01, 3.431299e-02, 1.286831e-02, 1.157106e+00, 5.196809e-01, 1.520073e-02, 7.856628e-01, 1.553489e-01, 9.094400e-01, 1.552674e+00, 5.261867e-02, 1.610643e+00, 1.210783e-02, 2.691645e-01, 2.080466e-02, 8.705435e-02, 3.388815e-01, 8.998742e-01, 8.026012e-02,
2.000000e+00	1.291334e+00, 6.959889e-01, 2.496794e-02, 9.167735e-03, 1.113457e+00, 5.305559e-01, 8.807540e-03, 6.490596e-01, 1.092180e-01, 1.070975e+00, 1.789528e+00, 4.441370e-02, 1.848756e+00, 7.037152e-03, 2.066409e-01, 2.219016e-02, 9.369007e-02, 3.357844e-01, 1.048198e+00, 5.196289e-02,
0.000000e+00	1.669136e+00, 1.321013e+00, 9.274220e-01, 2.385743e+00, 2.582459e+00, 1.075374e+00, 1.272573e-01, 1.248379e+00, 2.520602e+00, 2.575093e+00, 1.067526e+00, 1.374879e+00, 3.316381e-01, 3.163862e+00, 1.572609e+00, 2.123135e+00, 1.908000e+00, 2.496851e+00, 1.693700e+00, 8.281987e-01,
2.000000e-01	1.489015e+00, 9.101233e-01, 5.591036e-01, 2.050919e+00, 2.743419e+00, 5.773569e-01, 3.559529e-01, 1.017371e+00, 1.918807e+00, 1.761848e+00, 1.168857e+00, 1.877466e+00, 6.022946e-01, 1.786592e+00, 1.152831e+00, 1.495520e+00, 1.418152e+00, 1.168909e+00, 1.075626e+00, 9.021701e-01,
4.000000e-01	1.586100e+00, 4.782341e-01, 3.035653e-01, 1.506212e+00, 2.019981e+00, 2.863954e-01, 4.701031e-01, 7.646216e-01, 1.568300e+00, 1.332020e+00, 7.977887e-01, 2.149716e+00, 7.698217e-01, 1.024944e+00, 6.719682e-01, 7.426092e-01, 7.228141e-01, 8.275355e-01, 8.960413e-01, 7.982969e-01,
6.000000e-01	1.320214e+00, 3.291201e-01, 2.143881e-01, 1.155947e+00, 1.864697e+00, 2.984475e-01, 5.313507e-01, 6.922048e-01, 9.401490e-01, 1.415005e+00, 7.783357e-01, 2.063446e+00, 1.099198e+00, 7.417168e-01, 6.994614e-01, 4.937880e-01, 6.522015e-01, 4.688104e-01, 1.059203e+00, 5.654848e-01,
8.000000e-01	1.464457e+00, 3.687027e-01, 1.355431e-01, 6.380260e-01, 1.605295e+00, 3.577081e-01, 5.575243e-01, 6.975489e-01, 8.091365e-01, 1.393809e+00, 1.230934e+00, 2.209947e+00, 1.452844e+00, 6.160405e-01, 5.614295e-01, 2.397687e-01, 4.023615e-01, 2.354111e-01, 9.437898e-01, 3.659568e-01,
1.000000e+00	1.551976e+00, 4.654470e-01, 7.168729e-02, 4.745069e-01, 1.434545e+00, 4.794962e-01, 5.001647e-01, 6.610718e-01, 5.445178e-01, 1.260354e+00, 1.231766e+00, 2.177956e+00, 1.539598e+00, 5.912195e-01, 5.412989e-01, 1.470019e-01, 2.741113e-01, 1.409837e-01, 1.059704e+00, 2.588964e-01,
1.200000e+00	1.359342e+00, 5.528220e-01, 4.886234e-02, 3.112357e-01, 1.180180e+00, 5.504752e-01, 6.077912e-01, 6.393238e-01, 3.887826e-01, 9.757571e-01, 1.465588e+00, 1.732156e+00, 1.576142e+00, 4.453344e-01, 4.110360e-01, 7.754387e-02, 1.934078e-01, 6.867965e-02, 1.149699e+00, 1.614916e-01,
1.400000e+00	1.459537e+00, 6.203333e-01, 3.563868e-02, 1.966845e-01, 1.495755e+00, 4.923343e-01, 5.657963e-01, 6.326057e-01, 3.005227e-01, 1.218495e+00, 1.485239e+00, 2.334098e+00, 1.770793e+00, 6.360358e-01, 3.728385e-01, 5.270528e-02, 1.380111e-01, 4.430645e-02, 1.335748e+00, 9.494301e-02,
1.600000e+00	1.439613e+00, 6.569236e-01, 2.602324e-02, 1.016077e-01, 1.334743e+00, 5.025193e-01, 6.410081e-01, 6.083991e-01, 2.304616e-01, 1.142859e+00, 1.832998e+00, 1.934504e+00, 1.847059e+00, 6.104889e-01, 2.700922e-01, 2.840935e-02, 1.270950e-01, 2.340384e-02, 1.233502e+00, 6.466261e-02,
1.800000e+00	1.446797e+00, 7.523454e-01, 2.210149e-02, 6.243140e-02, 1.438575e+00, 6.380477e-01, 5.812042e-01, 7.851951e-01, 1.641395e-01, 1.266339e+00, 2.015066e+00, 2.179703e+00, 1.841291e+00, 4.927251e-01, 2.898138e-01, 2.139010e-02, 1.229857e-01, 1.206688e-02, 1.502711e+00, 4.650486e-02,
2.000000e+00	1.192272e+00, 7.410883e-01, 2.209544e-02, 4.417146e-02, 1.215093e+00, 6.048128e-01, 7.386914e-01, 6.486608e-01, 1.411949e-01, 1.216044e+00, 1.802096e+00, 2.152772e+00, 1.867340e+00, 4.769587e-01, 2.991886e-01, 2.410479e-02, 8.987050e-02, 8.016165e-03, 1.290553e+00, 2.956623e-02,
0.000000e+00	1.707991e-01, 2.377856e+00, 3.513605e-01, 1.602486e+00, 2.220596e+00, 2.613537e+00, 2.252548e+00, 1.839891e+00, 9.933386e-01, 1.626303e+00, 3.352440e-01, 1.887584e+00, 1.389451e+00, 1.380128e+00, 1.772178e+00, 3.572760e-01, 1.479527e+00, 1.758522e+00, 3.087262e+00, 2.594914e+00,
2.000000e-01	6.089223e-01, 1.596427e+00, 4.677964e-01, 1.471214e+00, 1.481719e+00, 1.784110e+00, 1.545245e+00, 1.410708e+00, 7.034798e-01, 8.329170e-01, 7.247543e-01, 2.075099e+00, 1.199373e+00, 1.009715e+00, 1.215135e+00, 4.119076e-01, 1.302365e+00, 9.742593e-01, 2.297980e+00, 2.309031e+00,
4.000000e-01	8.755807e-01, 1.116583e+00, 4.553758e-01, 8.561211e-01, 1.296005e+00, 8.482316e-01, 1.208264e+00, 1.285268e+00, 3.796702e-01, 5.615920e-01, 7.880931e-01, 1.835892e+00, 9.737424e-01, 8.603931e-01, 6.794108e-01, 5.404366e-01, 1.385214e+00, 5.652702e-01, 2.542812e+00, 1.436304e+00,
6.000000e-01	7.654320e-01, 1.029623e+00, 4.030688e-01, 6.520116e-01, 1.007960e+00, 5.886279e-01, 1.054489e+00, 9.951897e-01, 3.442691e-01, 6.427824e-01, 6.983667e-01, 2.132132e+00, 8.247569e-01, 6.387962e-01, 4.457384e-01, 5.477287e-01, 1.105784e+00, 2.822695e-01, 1.743859e+00, 9.337611e-01,
8.000000e-01	9.256710e-01, 9.287966e-01, 3.609453e-01, 3.743015e-01, 9.111538e-01, 3.612489e-01, 9.123840e-01, 9.725971e-01, 2.567799e-01, 6.529549e-01, 7.677739e-01, 1.530208e+00, 1.055471e+00, 6.054808e-01, 2.960586e-01, 5.123533e-01, 8.986258e-01, 1.528452e-01, 1.553603e+00, 5.094870e-01,
1.000000e+00	7.212042e-01, 9.370542e-01, 3.483789e-01, 2.429649e-01, 1.050005e+00, 4.914787e-01, 7.210758e-01, 7.625068e-01, 2.060059e-01, 8.587696e-01, 1.001222e+00, 2.031603e+00, 1.082204e+00, 6.021592e-01, 2.415721e-01, 4.529939e-01, 6.827454e-01, 8.715000e-02, 1.305029e+00, 3.948782e-01,
1.200000e+00	7.025424e-01, 6.817924e-01, 3.622984e-01, 1.498659e-01, 9.215830e-01, 5.068559e-01, 6.334561e-01, 7.252159e-01, 1.239742e-01, 8.966937e-01, 1.217345e+00, 2.851338e+00, 1.395674e+00, 4.699467e-01, 1.810436e-01, 5.179581e-01, 5.420879e-01, 5.734523e-02, 1.593917e+00, 2.476905e-01,
1.400000e+00	8.230909e-01, 7.758168e-01, 4.015748e-01, 9.008150e-02, 9.019326e-01, 4.978426e-01, 7.509662e-01, 5.706084e-01, 9.960379e-02, 9.186461e-01, 1.460467e+00, 2.092158e+00, 2.037456e+00, 4.225583e-01, 1.896123e-01, 6.341181e-01, 4.461584e-01, 2.905251e-02, 1.395327e+00, 1.400792e-01,
1.600000e+00	7.126455e-01, 6.916390e-01, 4.061713e-01, 6.718159e-02, 1.154216e+00, 6.305772e-01, 7.043738e-01, 6.621345e-01, 6.477825e-02, 8.381303e-01, 1.491298e+00, 2.261065e+00, 1.885445e+00, 5.381251e-01, 2.475500e-01, 6.642731e-01, 3.671803e-01, 1.530472e-02, 1.218799e+00, 1.046410e-01,
1.800000e+00	7.067231e-01, 7.772964e-01, 4.003224e-01, 3.856902e-02, 7.963395e-01, 5.613589e-01, 7.363404e-01, 6.083187e-01, 5.966537e-02, 1.186809e+00, 1.589125e+00, 2.398903e+00, 1.814001e+00, 4.383281e-01, 2.125876e-01, 4.916923e-01, 2.708748e-01, 1.094167e-02, 1.393897e+00, 7.018841e-02,
2.000000e+00	6.802042e-01, 7.629085e-01, 4.441255e-01, 2.966482e-02, 8.876804e-01, 6.560900e-01, 6.078380e-01, 6.061424e-01, 3.892337e-02, 9.745333e-01, 1.876643e+00, 2.064410e+00, 1.722872e+00, 5.212255e-01, 2.454295e-01, 5.414356e-01, 2.068335e-01, 5.913807e-03, 1.605748e+00, 4.583155e-02,
0.000000e+00	5.201378e-01, 9.430501e-01, 8.753489e-01, 3.443718e-01, 1.983287e+00, 3.041893e+00, 2.574813e+00, 8.669480e-02, 5.241559e-01, 2.051524e-01, 1.409744e+00, 4.409705e-01, 1.150455e+00, 1.332638e+00, 2.116374e+00, 1.123990e+00, 2.621964e+00, 2.848241e-01, 1.303651e+00, 1.908952e+00,
2.000000e-01	9.461512e-01, 9.117905e-01, 8.050850e-01, 4.124643e-01, 1.482633e+00, 1.901152e+00, 1.359576e+00, 1.630340e-01, 4.141452e-01, 6.098420e-01, 1.045818e+00, 3.746688e-01, 1.098106e+00, 6.882620e-01, 1.494764e+00, 8.487299e-01, 1.730175e+00, 3.231682e-01, 9.282936e-01, 2.311667e+00,
4.000000e-01	9.385476e-01, 8.045801e-01, 4.630935e-01, 2.422993e-01, 1.303023e+00, 1.056634e+00, 9.193966e-01, 2.878202e-01, 3.012299e-01, 8.864937e-01, 9.506689e-01, 3.220287e-01, 7.038111e-01, 4.272439e-01, 1.002966e+00, 6.855149e-01, 1.297260e+00, 3.802593e-01, 9.239924e-01, 1.268903e+00,
6.000000e-01	1.237389e+00, 7.058796e-01, 4.016983e-01, 1.313413e-01, 1.277257e+00, 5.189312e-01, 4.842667e-01, 3.716749e-01, 2.034201e-01, 9.746686e-01, 7.347657e-01, 2.453332e-01, 6.977725e-01, 2.396603e-01, 5.986488e-01, 4.573018e-01, 9.328152e-01, 3.536723e-01, 6.888063e-01, 9.884674e-01,
8.000000e-01	1.300117e+00, 9.611638e-01, 2.519046e-01, 8.135192e-02, 1.416663e+00, 3.466884e-01, 3.019673e-01, 4.622940e-01, 1.765622e-01, 7.856423e-01, 8.480170e-01, 1.913770e-01, 8.778657e-01, 1.408467e-01, 4.156950e-01, 2.667707e-01, 5.809541e-01, 3.017071e-01, 6.434055e-01, 7.001230e-01,
1.000000e+00	1.389578e+00, 8.497610e-01, 1.555445e-01, 4.525910e-02, 9.328628e-01, 3.579750e-01, 1.919261e-01, 6.171608e-01, 1.230427e-01, 1.020402e+00, 8.946870e-01, 1.349536e-01, 1.112813e+00, 8.386131e-02, 3.677902e-01, 1.834815e-01, 4.667533e-01, 3.399730e-01, 5.861975e-01, 4.939261e-01,
1.200000e+00	1.129871e+00, 5.995622e-01, 1.416561e-01, 3.677263e-02, 1.156496e+00, 4.463464e-01, 1.075738e-01, 6.048390e-01, 8.535538e-02, 1.151173e+00, 1.017440e+00, 1.324231e-01, 1.362306e+00, 4.564214e-02, 3.660883e-01, 1.289269e-01, 3.821764e-01, 4.156105e-01, 7.471067e-01, 2.779094e-01,
1.400000e+00	1.467049e+00, 8.439887e-01, 1.099797e-01, 2.267937e-02, 1.041468e+00, 4.917967e-01, 6.355787e-02, 5.426745e-01, 5.976562e-02, 9.008515e-01, 1.288738e+00, 1.083090e-01, 1.514728e+00, 2.606784e-02, 3.394851e-01, 1.102366e-01, 2.799403e-01, 4.076355e-01, 8.334961e-01, 2.019332e-01,
1.600000e+00	1.417847e+00, 7.317604e-01, 8.299635e-02, 1.215174e-02, 1.086559e+00, 4.838250e-01, 3.840657e-02, 6.198287e-01, 4.001372e-02, 1.264826e+00, 1.676253e+00, 7.684022e-02, 1.703183e+00, 1.768388e-02, 3.208321e-01, 6.041516e-02, 1.983519e-01, 3.595462e-01, 1.126850e+00, 1.240086e-01,
1.800000e+00	1.204078e+00, 6.767247e-01, 5.576506e-02, 7.180947e-03, 1.322817e+00, 5.604480e-01, 2.760485e-02, 6.440794e-01, 2.980936e-02, 1.082776e+00, 1.665103e+00, 6.014968e-02, 1.526897e+00, 1.001866e-02, 3.003800e-01, 5.287942e-02, 2.000887e-01, 3.291455e-01, 1.261555e+00, 7.426786e-02,
2.000000e+00	1.480773e+00, 6.722829e-01, 5.201033e-02, 4.876608e-03, 1.216121e+00, 5.785649e-01, 1.483418e-02, 6.556112e-01, 2.650254e-02, 1.060666e+00, 1.860575e+00, 5.964643e-02, 2.137743e+00, 7.532150e-03, 2.939877e-01, 7.057550e-02, 2.045511e-01, 3.236190e-01, 1.217041e+00, 5.528248e-02,
0.000000e+00	2.314917e+00, 6.077861e-01, 7.711311e-01, 3.083231e-01, 1.795869e+00, 6.627126e-01, 1.787877e+00, 4.068664e-01, 2.564248e+00, 8.038801e-01, 4.392706e-01, 8.686457e-01, 8.239077e-01, 1.075654e+00, 1.647071e+00, 1.952155e+00, 1.240839e+00, 1.158618e+00, 5.974914e-01, 1.184583e+00,
2.000000e-01	2.054000e+00, 3.643514e-01, 4.881361e-01, 4.208474e-01, 1.370854e+00, 4.015365e-01, 9.157862e-01, 2.321731e-01, 1.656739e+00, 9.022088e-01, 4.745220e-01, 8.157536e-01, 7.265672e-01, 8.994941e-01, 9.062770e-01, 1.216495e+00, 7.878274e-01, 9.908910e-01, 5.245925e-01, 1.184675e+00,
4.000000e-01	1.698885e+00, 2.294688e-01, 2.528626e-01, 2.448731e-01, 1.107345e+00, 2.750013e-01, 6.738534e-01, 3.926154e-01, 1.109099e+00, 1.096907e+00, 4.985669e-01, 7.060427e-01, 9.126087e-01, 4.891580e-01, 8.712556e-01, 7.006759e-01, 5.113402e-01, 7.282225e-01, 5.125295e-01, 7.765218e-01,
6.000000e-01	1.612921e+00, 2.151477e-01, 1.682962e-01, 1.316959e-01, 1.046955e+00, 2.890660e-01, 4.066877e-01, 4.376639e-01, 9.721671e-01, 1.209362e+00, 6.618471e-01, 6.228633e-01, 1.052073e+00, 3.205536e-01, 5.907670e-01, 4.255397e-01, 3.026757e-01, 5.406278e-01, 5.543041e-01, 5.468210e-01,
8.000000e-01	1.666576e+00, 3.948083e-01, 9.924193e-02, 9.876710e-02, 1.052007e+00, 3.751047e-01, 2.271168e-01, 4.507096e-01, 6.380315e-01, 1.227582e+00, 9.200030e-01, 4.041098e-01, 1.341562e+00, 1.500375e-01, 4.169274e-01, 1.936397e-01, 2.327303e-01, 4.254179e-01, 7.451520e-01, 3.894860e-01,
1.000000e+00	1.142633e+00, 4.500202e-01, 6.877258e-02, 7.200422e-02, 1.104488e+00, 4.350345e-01, 1.418291e-01, 5.706014e-01, 5.385702e-01, 1.327526e+00, 1.155638e+00, 3.098578e-01, 1.556159e+00, 1.099540e-01, 4.268769e-01, 1.334107e-01, 1.314726e-01, 4.566350e-01, 8.773619e-01, 2.632037e-01,
1.200000e+00	1.387809e+00, 6.124578e-01, 5.295391e-02, 3.954295e-02, 1.267992e+00, 4.444418e-01, 7.914055e-02, 6.205022e-01, 2.912113e-01, 1.135477e+00, 1.590019e+00, 2.897718e-01, 1.976410e+00, 5.897764e-02, 3.365740e-01, 8.924188e-02, 1.080790e-01, 3.869340e-01, 1.086932e+00, 1.874502e-01,
1.400000e+00	1.506820e+00, 5.895667e-01, 4.338243e-02, 1.894701e-02, 1.164034e+00, 4.901421e-01, 5.114384e-02, 5.117427e-01, 2.167768e-01, 9.399265e-01, 1.738102e+00, 2.255815e-01, 1.663863e+00, 4.181280e-02, 3.705604e-01, 6.426452e-02, 9.155499e-02, 3.685592e-01, 9.593633e-01, 9.192781e-02,
1.600000e+00	1.242142e+00, 7.683844e-01, 5.145493e-02, 1.778754e-02, 1.048708e+00, 6.106733e-01, 3.027246e-02, 6.425583e-01, 1.899174e-01, 1.138348e+00, 1.901316e+00, 1.880276e-01, 1.705664e+00, 1.931367e-02, 4.190605e-01, 6.117420e-02, 8.590351e-02, 3.306715e-01, 1.263239e+00, 7.166345e-02,
1.800000e+00	1.188941e+00, 7.222035e-01, 5.737308e-02, 8.568702e-03, 1.134503e+00, 4.910430e-01, 2.106496e-02, 5.682025e-01, 1.300138e-01, 1.037947e+00, 2.129283e+00, 1.492223e-01, 2.114873e+00, 1.355095e-02, 3.183795e-01, 6.143549e-02, 9.370251e-02, 3.097322e-01, 1.234848e+00, 4.579785e-02,
2.000000e+00	1.266594e+00, 7.921660e-01, 6.891530e-02, 4.876722e-03, 1.226533e+00, 4.958444e-01, 1.094059e-02, 5.365106e-01, 9.168526e-02, 1.126988e+00, 1.772273e+00, 1.184079e-01, 1.993071e+00, 8.804104e-03, 3.014490e-01, 7.005153e-02, 9.659480e-02, 3.344899e-01, 9.943299e-01, 3.374157e-02,
0.000000e+00	4.220885e-01, 2.462195e+00, 1.268864e+00, 3.128708e+00, 2.592854e+00, 2.650132e+00, 2.410448e+00, 7.067990e-01, 8.833166e-01, 2.546801e+00, 1.133096e+00, 4.413698e-01, 6.004005e-01, 1.969813e+00, 1.109143e-01, 1.955722e+00, 2.654437e+00, 3.032618e+00, 2.151397e-01, 3.754061e-01,
2.000000e-01	8.094933e-01, 1.605881e+00, 9.710323e-01, 2.501510e+00, 1.782294e+00, 1.470552e+00, 1.144486e+00, 4.945291e-01, 7.334539e-01, 1.749315e+00, 1.060681e+00, 3.088210e-01, 7.938083e-01, 1.223817e+00, 2.427812e-01, 1.268510e+00, 1.927852e+00, 1.547054e+00, 2.319678e-01, 2.209703e-01,
4.000000e-01	9.545111e-01, 1.214183e+00, 6.661577e-01, 1.718452e+00, 1.575937e+00, 1.038268e+00, 6.144520e-01, 4.804407e-01, 5.132308e-01, 1.629611e+00, 9.781501e-01, 2.964991e-01, 1.079139e+00, 6.371933e-01, 3.363548e-01, 1.067827e+00, 1.861661e+00, 1.070472e+00, 3.736307e-01, 1.484663e-01,
6.000000e-01	1.266589e+00, 9.921949e-01, 4.039443e-01, 9.126719e-01, 1.677611e+00, 7.875825e-01, 4.877065e-01, 5.416638e-01, 4.489671e-01, 1.574071e+00, 1.388900e+00, 2.421072e-01, 1.330682e+00, 3.960947e-01, 3.949213e-01, 7.682198e-01, 1.507407e+00, 7.677359e-01, 4.827819e-01, 1.115584e-01,
8.000000e-01	1.272207e+00, 7.480403e-01, 3.139116e-01, 5.518095e-01, 1.382021e+00, 7.654879e-01, 2.588547e-01, 5.976297e-01, 2.732698e-01, 1.348972e+00, 1.638342e+00, 1.810835e-01, 1.613394e+00, 2.054229e-01, 3.141199e-01, 4.071247e-01, 1.068280e+00, 6.313443e-01, 7.213975e-01, 6.257307e-02,
1.000000e+00	1.476200e+00, 9.321422e-01, 2.039413e-01, 3.267411e-01, 1.358762e+00, 6.553946e-01, 1.450031e-01, 5.818086e-01, 2.210618e-01, 1.396327e+00, 1.753536e+00, 1.479546e-01, 1.742833e+00, 1.191537e-01, 3.683149e-01, 2.246844e-01, 7.070107e-01, 5.148028e-01, 7.932747e-01, 4.410583e-02,
1.200000e+00	1.416210e+00, 8.649166e-01, 1.104564e-01, 1.997702e-01, 1.274417e+00, 6.440131e-01, 1.047859e-01, 5.666298e-01, 1.742518e-01, 1.150565e+00, 1.612911e+00, 1.193756e-01, 1.478013e+00, 7.048113e-02, 4.233338e-01, 1.572134e-01, 5.716946e-01, 3.931090e-01, 1.098192e+00, 3.903843e-02,
1.400000e+00	1.629348e+00, 6.737415e-01, 1.007241e-01, 1.209468e-01, 1.188105e+00, 5.558102e-01, 6.274869e-02, 6.205673e-01, 1.151921e-01, 9.828236e-01, 1.924851e+00, 8.897078e-02, 1.947972e+00, 4.103063e-02, 3.556049e-01, 7.626242e-02, 4.798788e-01, 4.053827e-01, 1.067771e+00, 2.651107e-02,
1.600000e+00	1.368701e+00, 7.617416e-01, 7.186019e-02, 7.120905e-02, 1.309926e+00, 4.814688e-01, 3.976745e-02, 6.984736e-01, 9.359814e-02, 1.033734e+00, 2.157453e+00, 8.419100e-02, 2.288950e+00, 2.222155e-02, 2.791918e-01, 6.622529e-02, 3.281567e-01, 3.574319e-01, 1.075297e+00, 2.155392e-02,
1.800000e+00	1.183200e+00, 6.012554e-01, 4.802138e-02, 4.223427e-02, 1.369942e+00, 5.680051e-01, 2.211886e-02, 6.382459e-01, 5.717456e-02, 1.075468e+00, 2.041995e+00, 7.311088e-02, 1.984517e+00, 1.434715e-02, 3.691277e-01, 4.073892e-02, 2.563469e-01, 3.493529e-01, 1.190723e+00, 1.427795e-02,
2.000000e+00	1.048206e+00, 6.851933e-01, 4.805735e-02, 2.668753e-02, 1.101584e+00, 4.411270e-01, 1.190627e-02, 6.873256e-01, 4.365477e-02, 1.029466e+00, 2.111783e+00, 4.911514e-02, 1.968589e+00, 9.566673e-03, 3.503510e-01, 4.695898e-02, 2.301086e-01, 2.924999e-01, 1.065454e+00, 1.143419e-02,
0.000000e+00	1.248998e+00, 1.071316e+00, 1.383420e+00, 2.406180e+00, 3.362645e-01, 2.549398e+00, 2.691447e-01, 2.145530e+00, 1.558329e+00, 1.735992e+00, 9.736158e-01, 3.222935e-01, 2.057218e-01, 6.645946e-01, 2.534779e+00, 1.275531e-01, 2.431283e-01, 2.466846e+00, 2.479236e+00, 2.228440e+00,
2.000000e-01	1.093084e+00, 7.550490e-01, 7.895377e-01, 1.428020e+00, 5.710590e-01, 1.672168e+00, 1.284031e-01, 1.548049e+00, 1.359774e+00, 1.326060e+00, 9.082593e-01, 6.351404e-01, 1.643304e-01, 3.844760e-01, 1.461746e+00, 1.263702e-01, 3.097690e-01, 1.622732e+00, 1.853013e+00, 1.983918e+00,
4.000000e-01	6.306547e-01, 5.737266e-01, 6.404450e-01, 1.029827e+00, 7.114494e-01, 8.809239e-01, 1.018245e-01, 1.145874e+00, 8.772056e-01, 8.976384e-01, 4.955080e-01, 5.816423e-01, 1.536992e-01, 2.448688e-01, 1.078050e+00, 2.645148e-01, 1.860450e-01, 1.164979e+00, 1.439552e+00, 1.444907e+00,
6.000000e-01	5.864215e-01, 6.715593e-01, 4.691207e-01, 6.790631e-01, 7.489170e-01, 3.883305e-01, 5.494663e-02, 1.143248e+00, 6.586985e-01, 6.557149e-01, 5.890979e-01, 5.164060e-01, 1.293487e-01, 1.232946e-01, 6.602966e-01, 4.834205e-01, 1.522769e-01, 8.136425e-01, 1.325548e+00, 1.171216e+00,
8.000000e-01	5.712870e-01, 5.206949e-01, 4.593318e-01, 3.697758e-01, 9.073428e-01, 2.307927e-01, 3.562473e-02, 8.652951e-01, 5.313562e-01, 6.897934e-01, 4.995566e-01, 3.794347e-01, 4.097571e-01, 8.939438e-02, 4.863072e-01, 5.381468e-01, 1.308751e-01, 5.952339e-01, 8.134564e-01, 6.437849e-01,
1.000000e+00	6.136465e-01, 7.286978e-01, 4.676561e-01, 2.611861e-01, 1.174901e+00, 1.552560e-01, 2.174209e-02, 7.825794e-01, 3.725536e-01, 8.891993e-01, 3.608247e-01, 3.894621e-01, 7.155601e-01, 6.140191e-02, 3.059103e-01, 5.539783e-01, 1.022238e-01, 5.178649e-01, 6.625373e-01, 5.159028e-01,
1.200000e+00	5.254426e-01, 5.962179e-01, 4.432382e-01, 1.298059e-01, 1.101624e+00, 1.455096e-01, 1.313688e-02, 6.863665e-01, 2.254591e-01, 8.592118e-01, 4.905646e-01, 2.659877e-01, 1.148339e+00, 4.003158e-02, 2.193704e-01, 6.288683e-01, 8.146770e-02, 4.706929e-01, 6.681742e-01, 3.073234e-01,
1.400000e+00	7.586667e-01, 6.809940e-01, 4.402456e-01, 7.326913e-02, 1.113635e+00, 3.438843e-01, 9.450088e-03, 7.172685e-01, 1.742480e-01, 8.969659e-01, 6.962704e-01, 2.226847e-01, 1.376140e+00, 2.083266e-02, 2.028280e-01, 5.475020e-01, 9.150072e-02, 4.333942e-01, 6.492035e-01, 1.907348e-01,
1.600000e+00	8.105324e-01, 6.324764e-01, 4.100605e-01, 5.543658e-02, 1.247628e+00, 3.725104e-01, 5.815594e-03, 7.987801e-01, 1.586122e-01, 1.110853e+00, 1.155775e+00, 1.755407e-01, 1.464544e+00, 1.193235e-02, 1.779624e-01, 5.650690e-01, 1.016869e-01, 4.093732e-01, 9.415221e-01, 1.183915e-01,
1.800000e+00	8.423621e-01, 6.699830e-01, 3.521734e-01, 3.194140e-02, 1.108814e+00, 4.476985e-01, 3.678876e-03, 5.826077e-01, 8.773189e-02, 1.058885e+00, 1.277780e+00, 1.465528e-01, 1.760160e+00, 8.467986e-03, 2.285607e-01, 4.022694e-01, 1.216754e-01, 3.559565e-01, 7.990803e-01, 7.299221e-02,
2.000000e+00	1.055390e+00, 7.304000e-01, 3.172030e-01, 2.054177e-02, 1.092691e+00, 5.322512e-01, 2.554746e-03, 7.021925e-01, 6.398682e-02, 1.140108e+00, 1.654131e+00, 1.014056e-01, 1.744640e+00, 7.128489e-03, 2.437693e-01, 4.922071e-01, 1.028769e-01, 3.785605e-01, 1.158642e+00, 5.823572e-02,
