# Supplementary material for: Inference of Vohradský's Models of Genetic Networks by Solving Two-Dimensional Function Optimization Problems
Source: PLoS One. 2013 Dec 30;8(12):e83308. doi: 10.1371/journal.pone.0083308 (PMC3875442; doi:10.1371/journal.pone.0083308)
Supplement: Text S2 — Time-series data used in the ‘Inference in noisy environment’ section (compressed by gzip). (GZ) [file pone.0083308.s002.gz › time_series_data/gene20/20sets/tc.dat319]

Time "G0" "G1" "G2" "G3" "G4" "G5" "G6" "G7" "G8" "G9" "G10" "G11" "G12" "G13" "G14" "G15" "G16" "G17" "G18" "G19"
0.000000e+00	3.216107e-01, 1.905887e+00, 1.850127e+00, 2.060385e+00, 3.640655e-01, 1.536305e+00, 1.240441e+00, 8.958837e-01, 2.871534e+00, 1.006929e+00, 1.599564e+00, 2.683753e+00, 1.498463e+00, 2.514032e+00, 1.505981e+00, 2.315692e+00, 1.559261e+00, 2.336084e+00, 1.811243e+00, 3.023474e-01,
2.000000e-01	3.192833e-01, 1.809436e+00, 1.036205e+00, 1.090241e+00, 2.561708e-01, 8.193874e-01, 1.127929e+00, 9.607348e-01, 1.441017e+00, 1.056243e+00, 1.153750e+00, 2.172158e+00, 9.997417e-01, 1.448640e+00, 9.701813e-01, 2.589336e+00, 1.161044e+00, 1.530290e+00, 1.386638e+00, 3.631823e-01,
4.000000e-01	5.652782e-01, 1.507335e+00, 5.127960e-01, 7.596333e-01, 3.061374e-01, 4.921710e-01, 9.333290e-01, 1.109940e+00, 9.731008e-01, 8.902304e-01, 7.695557e-01, 1.512784e+00, 4.872868e-01, 1.297870e+00, 7.976881e-01, 2.155121e+00, 8.684598e-01, 7.551856e-01, 1.192308e+00, 2.755926e-01,
6.000000e-01	7.301002e-01, 1.609633e+00, 3.527131e-01, 7.156680e-01, 4.379999e-01, 5.795876e-01, 9.384953e-01, 6.321287e-01, 6.028799e-01, 1.040171e+00, 5.413805e-01, 1.208706e+00, 2.995993e-01, 9.713773e-01, 8.224248e-01, 2.538475e+00, 5.481562e-01, 4.610953e-01, 9.819184e-01, 1.578411e-01,
8.000000e-01	1.094068e+00, 1.684425e+00, 3.443174e-01, 7.814575e-01, 5.642628e-01, 6.188045e-01, 6.493668e-01, 3.804872e-01, 5.982030e-01, 1.035968e+00, 4.380008e-01, 8.038095e-01, 2.439144e-01, 5.556323e-01, 7.411243e-01, 2.094725e+00, 3.816610e-01, 2.835467e-01, 8.150090e-01, 6.985621e-02,
1.000000e+00	9.540167e-01, 1.633444e+00, 4.969245e-01, 8.892034e-01, 5.901761e-01, 7.386023e-01, 5.366060e-01, 2.858341e-01, 6.829918e-01, 9.746877e-01, 3.984877e-01, 5.942382e-01, 3.188689e-01, 4.099208e-01, 9.829742e-01, 2.417543e+00, 3.350860e-01, 1.942415e-01, 7.262457e-01, 4.284363e-02,
1.200000e+00	9.008629e-01, 1.851520e+00, 5.138861e-01, 8.287956e-01, 6.104345e-01, 6.952947e-01, 4.854571e-01, 1.854533e-01, 6.543495e-01, 1.052848e+00, 4.273003e-01, 3.340070e-01, 3.438730e-01, 2.664789e-01, 7.795084e-01, 2.243001e+00, 3.211504e-01, 9.720950e-02, 8.027224e-01, 3.038691e-02,
1.400000e+00	1.149864e+00, 1.436270e+00, 5.251072e-01, 1.033231e+00, 7.046437e-01, 7.692783e-01, 3.238590e-01, 1.377405e-01, 6.372346e-01, 1.064863e+00, 2.969968e-01, 2.105015e-01, 4.271741e-01, 1.632917e-01, 8.449906e-01, 2.146937e+00, 1.697827e-01, 6.366341e-02, 8.312512e-01, 1.400877e-02,
1.600000e+00	1.109059e+00, 1.961599e+00, 4.597064e-01, 8.753215e-01, 5.683728e-01, 7.479457e-01, 2.208130e-01, 1.110109e-01, 6.321294e-01, 1.091128e+00, 3.781775e-01, 1.678672e-01, 4.454255e-01, 1.210388e-01, 8.140356e-01, 2.434685e+00, 1.560577e-01, 3.446878e-02, 6.717541e-01, 8.090868e-03,
1.800000e+00	1.130427e+00, 1.485144e+00, 4.713724e-01, 9.197495e-01, 7.029946e-01, 8.010114e-01, 1.565012e-01, 1.123512e-01, 6.575913e-01, 1.119331e+00, 3.507858e-01, 1.185156e-01, 4.373374e-01, 1.138126e-01, 5.594449e-01, 2.352260e+00, 1.215028e-01, 2.113610e-02, 7.826069e-01, 5.095497e-03,
2.000000e+00	1.025152e+00, 1.713816e+00, 5.259673e-01, 1.024762e+00, 6.082029e-01, 7.784554e-01, 1.038441e-01, 1.192557e-01, 7.872462e-01, 1.117539e+00, 3.643792e-01, 7.108920e-02, 4.574480e-01, 8.059078e-02, 6.504117e-01, 2.080501e+00, 8.575975e-02, 1.575535e-02, 6.963694e-01, 3.487693e-03,
0.000000e+00	1.554482e+00, 2.241296e+00, 2.130664e+00, 1.030086e+00, 9.478362e-01, 2.248795e+00, 2.000458e+00, 1.747006e+00, 1.463952e+00, 2.047252e+00, 1.644692e-01, 8.655619e-01, 3.682958e-01, 1.417494e+00, 1.812185e+00, 1.888916e+00, 2.746726e+00, 1.698959e+00, 1.913660e+00, 1.105846e+00,
2.000000e-01	1.308260e+00, 1.835729e+00, 1.160827e+00, 7.435712e-01, 8.553713e-01, 1.168446e+00, 1.553046e+00, 1.377369e+00, 1.203551e+00, 1.908587e+00, 3.043593e-01, 8.780238e-01, 4.944673e-01, 1.310317e+00, 1.285546e+00, 1.713053e+00, 1.956518e+00, 1.101542e+00, 1.242106e+00, 4.094987e-01,
4.000000e-01	1.289241e+00, 1.755364e+00, 9.125155e-01, 4.334136e-01, 6.878797e-01, 8.387663e-01, 1.503239e+00, 9.925939e-01, 7.112641e-01, 1.737311e+00, 3.483770e-01, 6.821026e-01, 5.223130e-01, 1.270426e+00, 8.203538e-01, 2.107382e+00, 1.748350e+00, 5.638053e-01, 8.534068e-01, 2.537128e-01,
6.000000e-01	1.321430e+00, 1.695604e+00, 5.503189e-01, 5.477743e-01, 7.188984e-01, 8.934231e-01, 9.146171e-01, 6.170821e-01, 4.604286e-01, 1.718830e+00, 4.132744e-01, 3.518445e-01, 5.112938e-01, 8.303955e-01, 1.077396e+00, 2.472007e+00, 1.264752e+00, 3.197767e-01, 9.511579e-01, 1.218243e-01,
8.000000e-01	1.165172e+00, 1.847314e+00, 6.257598e-01, 6.564015e-01, 7.236747e-01, 9.133491e-01, 7.741354e-01, 3.951305e-01, 5.345445e-01, 1.194138e+00, 3.530076e-01, 3.350137e-01, 6.105666e-01, 5.640041e-01, 9.732928e-01, 1.730874e+00, 9.193644e-01, 2.292581e-01, 8.242570e-01, 8.069637e-02,
1.000000e+00	8.767160e-01, 1.305225e+00, 6.242725e-01, 7.970135e-01, 6.612856e-01, 8.603308e-01, 7.085185e-01, 2.311531e-01, 5.374631e-01, 1.127251e+00, 4.711194e-01, 1.996979e-01, 5.594475e-01, 4.371895e-01, 9.637463e-01, 2.328883e+00, 6.374022e-01, 1.269239e-01, 7.089824e-01, 4.114354e-02,
1.200000e+00	9.554497e-01, 1.809960e+00, 7.465094e-01, 9.073611e-01, 6.290455e-01, 9.329872e-01, 5.431070e-01, 1.909224e-01, 6.031440e-01, 1.259237e+00, 4.574769e-01, 1.270083e-01, 5.544404e-01, 2.625707e-01, 9.207596e-01, 2.503704e+00, 5.060843e-01, 7.727912e-02, 6.627278e-01, 2.468106e-02,
1.400000e+00	1.173012e+00, 1.942829e+00, 5.502315e-01, 8.433985e-01, 6.149710e-01, 6.654403e-01, 3.071334e-01, 1.163473e-01, 6.227517e-01, 1.183638e+00, 4.402096e-01, 9.809968e-02, 5.510056e-01, 2.054200e-01, 7.850689e-01, 1.844111e+00, 4.064452e-01, 4.297130e-02, 6.033715e-01, 1.487503e-02,
1.600000e+00	1.266736e+00, 1.812988e+00, 5.963799e-01, 9.240488e-01, 6.937453e-01, 6.264282e-01, 2.861715e-01, 1.012411e-01, 6.385448e-01, 1.101984e+00, 4.327251e-01, 5.589934e-02, 6.048165e-01, 1.344262e-01, 7.336458e-01, 2.493297e+00, 3.151136e-01, 2.827850e-02, 7.058217e-01, 8.903327e-03,
1.800000e+00	1.069958e+00, 1.683324e+00, 5.299584e-01, 9.541594e-01, 5.467751e-01, 8.126623e-01, 2.069146e-01, 9.468218e-02, 7.136277e-01, 1.201736e+00, 4.264299e-01, 3.826800e-02, 6.140307e-01, 9.289222e-02, 6.710220e-01, 2.456809e+00, 2.129533e-01, 1.805185e-02, 6.998436e-01, 7.235223e-03,
2.000000e+00	1.103207e+00, 1.336464e+00, 5.960822e-01, 1.047013e+00, 6.646329e-01, 7.975652e-01, 1.589988e-01, 7.402220e-02, 7.137771e-01, 1.123244e+00, 4.996197e-01, 2.808186e-02, 5.051225e-01, 8.739337e-02, 6.740778e-01, 2.719776e+00, 1.535784e-01, 1.029200e-02, 5.752195e-01, 4.048596e-03,
0.000000e+00	9.740271e-01, 3.095164e+00, 1.823862e+00, 7.183965e-01, 2.134279e+00, 1.689868e-01, 2.774940e+00, 7.689089e-01, 1.538094e-01, 1.778233e-01, 2.622684e+00, 1.491590e+00, 6.467549e-01, 2.550976e+00, 1.448737e+00, 2.839786e+00, 1.800054e+00, 2.336864e+00, 2.234800e+00, 2.262148e+00,
2.000000e-01	5.662547e-01, 2.177619e+00, 8.012049e-01, 5.967989e-01, 1.324193e+00, 4.839571e-01, 1.942385e+00, 4.788552e-01, 9.997638e-02, 2.661057e-01, 1.507346e+00, 1.080889e+00, 3.761696e-01, 1.799192e+00, 1.124678e+00, 2.673463e+00, 1.349615e+00, 2.106783e+00, 1.364799e+00, 1.360411e+00,
4.000000e-01	4.924906e-01, 1.702950e+00, 6.784242e-01, 5.381441e-01, 7.507010e-01, 5.752840e-01, 1.710247e+00, 2.407853e-01, 2.373538e-01, 6.878136e-01, 1.241154e+00, 8.755240e-01, 2.259456e-01, 1.214312e+00, 1.021292e+00, 2.756457e+00, 9.942883e-01, 1.222427e+00, 8.473724e-01, 1.053261e+00,
6.000000e-01	7.153460e-01, 1.005201e+00, 8.947497e-01, 9.081837e-01, 3.322855e-01, 5.914076e-01, 1.314364e+00, 1.370185e-01, 4.273004e-01, 6.292057e-01, 7.390957e-01, 9.835294e-01, 1.897554e-01, 8.924599e-01, 1.150315e+00, 2.331160e+00, 8.029442e-01, 6.182191e-01, 7.979345e-01, 6.304212e-01,
8.000000e-01	8.620413e-01, 1.130570e+00, 7.709327e-01, 7.691298e-01, 3.120743e-01, 7.272302e-01, 9.549797e-01, 1.076494e-01, 5.080416e-01, 1.085441e+00, 6.093921e-01, 6.338539e-01, 2.002445e-01, 3.946425e-01, 9.439091e-01, 2.791971e+00, 5.899919e-01, 4.827895e-01, 6.412501e-01, 3.867631e-01,
1.000000e+00	9.352382e-01, 1.289528e+00, 7.771223e-01, 8.915549e-01, 4.432988e-01, 6.746698e-01, 7.917805e-01, 7.757154e-02, 6.043239e-01, 9.702662e-01, 5.488578e-01, 4.833969e-01, 2.028164e-01, 2.089452e-01, 9.016347e-01, 2.573658e+00, 3.603891e-01, 3.068452e-01, 6.603133e-01, 2.285854e-01,
1.200000e+00	1.017330e+00, 1.365804e+00, 7.714689e-01, 1.059037e+00, 5.929464e-01, 6.136338e-01, 5.975768e-01, 7.305623e-02, 6.300942e-01, 1.007679e+00, 5.329769e-01, 3.528811e-01, 2.753467e-01, 1.874439e-01, 6.726947e-01, 2.477702e+00, 3.273760e-01, 1.480803e-01, 6.757360e-01, 1.301194e-01,
1.400000e+00	1.203597e+00, 1.313307e+00, 5.687524e-01, 9.746307e-01, 6.991022e-01, 7.974823e-01, 3.921528e-01, 6.898542e-02, 7.115697e-01, 1.150100e+00, 5.039821e-01, 2.049423e-01, 3.245767e-01, 1.241803e-01, 6.960448e-01, 1.926033e+00, 2.258860e-01, 1.112171e-01, 6.078472e-01, 6.873160e-02,
1.600000e+00	9.787543e-01, 1.668906e+00, 5.455050e-01, 9.736195e-01, 6.610491e-01, 7.279513e-01, 3.862497e-01, 5.281938e-02, 6.959902e-01, 1.039628e+00, 5.023843e-01, 1.446452e-01, 3.820829e-01, 1.078257e-01, 6.757954e-01, 2.571076e+00, 1.837375e-01, 5.780222e-02, 7.080058e-01, 3.568761e-02,
1.800000e+00	1.144661e+00, 1.911587e+00, 3.699330e-01, 8.244539e-01, 7.431449e-01, 6.964622e-01, 3.036688e-01, 7.472101e-02, 6.743988e-01, 1.316309e+00, 4.170526e-01, 8.055113e-02, 4.556116e-01, 7.855688e-02, 5.968403e-01, 2.518360e+00, 1.358915e-01, 2.990862e-02, 6.603482e-01, 1.990116e-02,
2.000000e+00	1.045586e+00, 1.596117e+00, 3.055001e-01, 1.006319e+00, 4.803838e-01, 7.137710e-01, 2.206197e-01, 8.219122e-02, 7.363469e-01, 1.013987e+00, 5.094254e-01, 7.232531e-02, 5.064965e-01, 5.100784e-02, 5.677191e-01, 2.392468e+00, 1.228760e-01, 2.717272e-02, 6.881779e-01, 1.148226e-02,
0.000000e+00	4.089467e-01, 3.044058e+00, 4.343488e-01, 8.574304e-01, 1.830833e+00, 8.307601e-01, 2.522172e-01, 8.815284e-01, 1.028713e-01, 1.509942e+00, 1.876555e+00, 3.508127e-01, 5.835983e-01, 1.772607e+00, 6.330230e-01, 2.523587e+00, 2.176504e+00, 1.118544e+00, 6.712330e-01, 1.584398e+00,
2.000000e-01	3.861805e-01, 2.065395e+00, 4.521891e-01, 9.362251e-01, 1.230349e+00, 8.740778e-01, 3.407726e-01, 6.574104e-01, 4.156947e-01, 1.516655e+00, 1.136559e+00, 2.522243e-01, 2.957737e-01, 1.019748e+00, 6.884365e-01, 2.695868e+00, 1.523228e+00, 6.460795e-01, 4.417200e-01, 1.119048e+00,
4.000000e-01	7.491235e-01, 1.594990e+00, 7.257118e-01, 1.188884e+00, 8.643104e-01, 8.914636e-01, 2.988141e-01, 3.333812e-01, 6.415692e-01, 1.461906e+00, 8.932353e-01, 1.928273e-01, 1.635343e-01, 5.006245e-01, 5.674809e-01, 2.928433e+00, 9.292131e-01, 5.446423e-01, 4.296174e-01, 7.772636e-01,
6.000000e-01	9.064530e-01, 1.570443e+00, 5.432102e-01, 1.005709e+00, 8.559968e-01, 6.822056e-01, 2.196961e-01, 2.719365e-01, 6.096083e-01, 9.364104e-01, 6.462188e-01, 1.233882e-01, 1.859187e-01, 2.369197e-01, 4.584675e-01, 2.550476e+00, 6.583728e-01, 3.538894e-01, 4.627907e-01, 4.468777e-01,
8.000000e-01	8.723751e-01, 1.611459e+00, 4.248855e-01, 8.978923e-01, 7.365716e-01, 6.942032e-01, 1.408366e-01, 1.896066e-01, 7.156182e-01, 1.198396e+00, 4.769608e-01, 8.620912e-02, 1.891350e-01, 1.686036e-01, 5.275460e-01, 2.596096e+00, 5.320038e-01, 1.981256e-01, 6.624533e-01, 2.216988e-01,
1.000000e+00	9.928651e-01, 1.843694e+00, 4.126161e-01, 1.065600e+00, 6.628581e-01, 8.661076e-01, 1.028604e-01, 1.437421e-01, 7.227161e-01, 1.287240e+00, 4.434482e-01, 5.568534e-02, 2.738582e-01, 1.051572e-01, 4.523965e-01, 1.938255e+00, 4.418166e-01, 1.137503e-01, 6.088140e-01, 1.213503e-01,
1.200000e+00	1.166133e+00, 1.714233e+00, 2.495190e-01, 1.049096e+00, 7.452523e-01, 6.041756e-01, 7.597908e-02, 9.226658e-02, 7.406794e-01, 1.291690e+00, 3.913351e-01, 3.676902e-02, 3.426853e-01, 6.475954e-02, 3.828628e-01, 1.827314e+00, 3.170356e-01, 6.779741e-02, 6.055401e-01, 7.142460e-02,
1.400000e+00	7.955430e-01, 1.603004e+00, 2.281802e-01, 9.880955e-01, 7.339939e-01, 7.401649e-01, 6.993340e-02, 7.625567e-02, 6.649526e-01, 1.268276e+00, 3.721760e-01, 2.405469e-02, 4.486473e-01, 6.109431e-02, 4.086923e-01, 2.262760e+00, 2.681695e-01, 4.671588e-02, 6.976397e-01, 3.913034e-02,
1.600000e+00	1.087444e+00, 1.469684e+00, 1.741566e-01, 1.130735e+00, 5.910291e-01, 7.085837e-01, 4.679030e-02, 9.744132e-02, 7.502884e-01, 1.150482e+00, 4.728532e-01, 1.459125e-02, 4.406631e-01, 5.889206e-02, 4.886503e-01, 2.833378e+00, 2.108915e-01, 2.380620e-02, 6.485537e-01, 2.453718e-02,
1.800000e+00	1.093756e+00, 1.607261e+00, 1.508251e-01, 1.044677e+00, 6.258889e-01, 6.614948e-01, 3.980419e-02, 9.992023e-02, 7.596548e-01, 1.146034e+00, 3.817215e-01, 1.122133e-02, 4.318634e-01, 5.140028e-02, 5.045674e-01, 2.629338e+00, 1.442893e-01, 1.550697e-02, 6.280484e-01, 1.329044e-02,
2.000000e+00	1.077537e+00, 1.426653e+00, 1.427364e-01, 1.004614e+00, 7.465551e-01, 6.932577e-01, 2.854464e-02, 8.815430e-02, 7.521723e-01, 1.139095e+00, 4.723960e-01, 6.189940e-03, 3.892420e-01, 4.877415e-02, 3.776810e-01, 2.295230e+00, 1.282952e-01, 9.820638e-03, 6.439064e-01, 7.568995e-03,
0.000000e+00	2.337523e+00, 1.590581e+00, 5.331327e-01, 7.206847e-01, 2.721152e-01, 4.012610e-01, 1.188250e+00, 2.987955e+00, 1.475029e+00, 6.857456e-01, 2.698852e+00, 5.744689e-01, 2.324174e+00, 5.653680e-01, 5.619999e-01, 3.184184e+00, 7.217692e-01, 1.490843e+00, 1.796487e+00, 1.237727e+00,
2.000000e-01	1.630007e+00, 1.265320e+00, 4.266818e-01, 4.447777e-01, 1.383728e-01, 3.202535e-01, 9.595019e-01, 1.805282e+00, 9.955123e-01, 8.489534e-01, 2.045300e+00, 4.313812e-01, 1.940519e+00, 8.064114e-01, 8.650911e-01, 2.710735e+00, 7.053975e-01, 1.105509e+00, 1.132661e+00, 8.677714e-01,
4.000000e-01	1.079538e+00, 8.943470e-01, 2.960212e-01, 5.785040e-01, 9.068758e-02, 4.626463e-01, 6.925204e-01, 1.298834e+00, 7.337271e-01, 8.386234e-01, 1.751845e+00, 2.710298e-01, 1.261533e+00, 6.646499e-01, 8.516108e-01, 2.435987e+00, 7.270870e-01, 6.907349e-01, 7.423688e-01, 6.327186e-01,
6.000000e-01	5.202800e-01, 6.733610e-01, 3.551368e-01, 6.823795e-01, 8.023788e-02, 6.458627e-01, 5.952391e-01, 8.261501e-01, 8.152736e-01, 1.015422e+00, 1.213507e+00, 1.490220e-01, 8.716299e-01, 4.172857e-01, 8.359846e-01, 2.575836e+00, 6.248371e-01, 4.384752e-01, 9.082480e-01, 6.259549e-01,
8.000000e-01	7.943127e-01, 7.703653e-01, 4.938637e-01, 7.353095e-01, 2.718164e-01, 7.179549e-01, 4.533076e-01, 5.258672e-01, 5.819974e-01, 1.081010e+00, 9.265169e-01, 1.092484e-01, 5.867927e-01, 3.301933e-01, 8.542357e-01, 2.540519e+00, 5.573774e-01, 3.077923e-01, 6.482851e-01, 4.692752e-01,
1.000000e+00	9.633645e-01, 1.130175e+00, 6.231053e-01, 9.363297e-01, 4.437800e-01, 6.713943e-01, 3.656208e-01, 3.241627e-01, 6.108020e-01, 9.383924e-01, 7.688228e-01, 8.749800e-02, 3.281858e-01, 2.241623e-01, 8.970500e-01, 2.442332e+00, 4.121572e-01, 1.643951e-01, 7.130678e-01, 2.285699e-01,
1.200000e+00	1.001274e+00, 1.149371e+00, 7.121166e-01, 7.327695e-01, 5.394305e-01, 7.873638e-01, 2.362076e-01, 1.893855e-01, 6.044064e-01, 1.111078e+00, 5.439077e-01, 4.199410e-02, 3.986447e-01, 1.432636e-01, 7.393835e-01, 2.328219e+00, 2.515157e-01, 9.903014e-02, 7.224645e-01, 1.252924e-01,
1.400000e+00	1.158841e+00, 1.501552e+00, 5.385174e-01, 1.039491e+00, 6.363099e-01, 7.969459e-01, 1.958857e-01, 1.912766e-01, 6.443332e-01, 1.098478e+00, 4.521797e-01, 3.641340e-02, 3.517754e-01, 1.077137e-01, 8.008540e-01, 2.410873e+00, 2.626656e-01, 5.335301e-02, 7.004670e-01, 6.003168e-02,
1.600000e+00	1.013748e+00, 1.467379e+00, 5.574345e-01, 7.734380e-01, 6.698658e-01, 6.997998e-01, 1.682893e-01, 1.381259e-01, 6.070261e-01, 1.001889e+00, 4.437034e-01, 2.451338e-02, 3.664477e-01, 8.264631e-02, 7.791731e-01, 2.446865e+00, 1.831480e-01, 4.142664e-02, 5.668558e-01, 4.998117e-02,
1.800000e+00	1.083332e+00, 1.503469e+00, 4.168898e-01, 1.039776e+00, 6.358503e-01, 6.887017e-01, 1.330452e-01, 1.058023e-01, 6.529483e-01, 1.282515e+00, 4.356742e-01, 1.567513e-02, 4.113509e-01, 8.112712e-02, 5.833084e-01, 2.274752e+00, 1.178445e-01, 1.993469e-02, 6.131628e-01, 2.994364e-02,
2.000000e+00	9.901510e-01, 1.513913e+00, 3.994262e-01, 8.749595e-01, 7.459770e-01, 7.236033e-01, 7.787018e-02, 1.001021e-01, 7.729897e-01, 1.106088e+00, 3.962584e-01, 8.281111e-03, 4.117480e-01, 6.677587e-02, 7.138726e-01, 2.430400e+00, 8.863334e-02, 1.256355e-02, 6.579243e-01, 1.113614e-02,
0.000000e+00	2.949030e-02, 2.492017e-02, 2.032924e+00, 3.026210e+00, 3.795435e-01, 1.855259e+00, 1.074624e+00, 1.845444e+00, 1.775584e+00, 8.091049e-02, 1.491860e+00, 3.071887e-01, 1.855439e+00, 2.811687e+00, 1.356558e-03, 2.754495e+00, 9.911803e-01, 1.519986e+00, 1.048977e+00, 2.104281e+00,
2.000000e-01	3.826496e-02, 1.506936e-01, 1.125525e+00, 2.087928e+00, 5.618203e-01, 9.543064e-01, 8.698780e-01, 1.431122e+00, 1.296898e+00, 4.335453e-01, 8.927165e-01, 5.381622e-01, 1.195574e+00, 1.509966e+00, 1.050106e-03, 1.894754e+00, 9.109201e-01, 1.122102e+00, 6.121085e-01, 1.514771e+00,
4.000000e-01	4.506613e-01, 5.965983e-01, 5.632628e-01, 1.621452e+00, 6.265958e-01, 6.245119e-01, 8.961590e-01, 1.373309e+00, 1.141849e+00, 7.582368e-01, 7.041069e-01, 4.414589e-01, 6.326426e-01, 9.453467e-01, 1.251690e-03, 2.019010e+00, 9.485550e-01, 8.123244e-01, 5.215411e-01, 5.842386e-01,
6.000000e-01	6.843997e-01, 8.925915e-01, 3.968631e-01, 1.471393e+00, 5.734033e-01, 5.332658e-01, 6.746698e-01, 9.591966e-01, 1.093707e+00, 8.244753e-01, 3.942785e-01, 3.559512e-01, 4.511837e-01, 5.090061e-01, 6.500299e-03, 1.928535e+00, 6.751953e-01, 3.932036e-01, 5.186049e-01, 3.766367e-01,
8.000000e-01	8.361028e-01, 1.114201e+00, 2.213397e-01, 1.300434e+00, 7.974409e-01, 4.948635e-01, 5.271293e-01, 8.514460e-01, 8.600217e-01, 9.727054e-01, 3.711620e-01, 2.627900e-01, 2.960410e-01, 2.816173e-01, 2.154300e-02, 2.139613e+00, 4.298718e-01, 3.114665e-01, 6.467859e-01, 2.683512e-01,
1.000000e+00	9.179988e-01, 1.296704e+00, 1.059471e-01, 1.319404e+00, 6.149999e-01, 4.183590e-01, 3.865133e-01, 6.242500e-01, 8.893865e-01, 9.284751e-01, 2.778385e-01, 1.463208e-01, 2.928337e-01, 1.744361e-01, 6.518675e-02, 2.126805e+00, 3.644198e-01, 1.699371e-01, 6.339047e-01, 1.456929e-01,
1.200000e+00	9.018677e-01, 1.396609e+00, 6.991236e-02, 1.070461e+00, 5.554439e-01, 5.012815e-01, 2.991889e-01, 4.241426e-01, 7.760039e-01, 1.091845e+00, 3.155249e-01, 1.159934e-01, 2.945184e-01, 1.042852e-01, 1.179186e-01, 1.657184e+00, 2.759910e-01, 9.746831e-02, 6.122946e-01, 6.710416e-02,
1.400000e+00	1.038779e+00, 1.376888e+00, 5.197044e-02, 1.025984e+00, 6.828473e-01, 5.860412e-01, 2.781598e-01, 3.035288e-01, 7.380932e-01, 1.118622e+00, 3.545966e-01, 7.101280e-02, 3.134041e-01, 8.500991e-02, 1.916509e-01, 2.073367e+00, 1.924379e-01, 4.409281e-02, 6.181923e-01, 4.416926e-02,
1.600000e+00	9.852775e-01, 1.582574e+00, 4.094777e-02, 1.022039e+00, 7.985615e-01, 7.194565e-01, 2.018656e-01, 2.349586e-01, 8.196285e-01, 1.194621e+00, 3.638332e-01, 5.347995e-02, 3.883462e-01, 7.289873e-02, 2.893607e-01, 1.949801e+00, 1.204680e-01, 3.112805e-02, 6.304576e-01, 2.353000e-02,
1.800000e+00	1.088440e+00, 1.476682e+00, 4.013259e-02, 1.037634e+00, 6.177006e-01, 5.604137e-01, 1.452604e-01, 2.190555e-01, 6.654333e-01, 1.206026e+00, 2.744779e-01, 2.959141e-02, 3.381872e-01, 6.447698e-02, 3.132491e-01, 2.032439e+00, 1.097572e-01, 2.066841e-02, 5.769047e-01, 1.169377e-02,
2.000000e+00	1.099151e+00, 1.576522e+00, 4.665184e-02, 9.863810e-01, 8.046232e-01, 5.778426e-01, 7.684471e-02, 1.445141e-01, 6.915582e-01, 1.154136e+00, 3.912721e-01, 1.854030e-02, 5.305345e-01, 6.589593e-02, 3.033417e-01, 2.342750e+00, 8.533946e-02, 1.121776e-02, 5.644942e-01, 6.809903e-03,
0.000000e+00	2.631064e+00, 6.417065e-01, 2.641155e+00, 1.465083e+00, 5.697213e-01, 1.219096e+00, 1.702820e+00, 1.125114e+00, 4.791902e-01, 8.813870e-01, 1.658579e+00, 6.925000e-01, 1.067978e+00, 2.731595e+00, 8.314846e-01, 1.674931e+00, 2.400656e-01, 2.358745e+00, 7.782346e-01, 4.527735e-01,
2.000000e-01	1.142567e+00, 5.451356e-01, 1.858409e+00, 1.587192e+00, 3.555952e-01, 9.494446e-01, 1.417728e+00, 6.237001e-01, 5.294208e-01, 6.977738e-01, 1.382630e+00, 6.420514e-01, 8.179638e-01, 1.835733e+00, 5.362547e-01, 1.315821e+00, 3.140488e-01, 1.415448e+00, 7.367115e-01, 3.890621e-01,
4.000000e-01	9.640320e-01, 5.019690e-01, 1.021799e+00, 1.204103e+00, 2.892238e-01, 7.543899e-01, 1.022707e+00, 5.598494e-01, 5.515766e-01, 6.045532e-01, 1.203276e+00, 6.983543e-01, 8.384703e-01, 9.479647e-01, 4.053324e-01, 1.553657e+00, 2.766042e-01, 1.079052e+00, 6.810704e-01, 4.890187e-01,
6.000000e-01	9.276447e-01, 5.817014e-01, 5.081331e-01, 1.214838e+00, 4.086992e-01, 6.447108e-01, 8.861246e-01, 3.418594e-01, 6.600037e-01, 8.460606e-01, 8.566172e-01, 4.530169e-01, 4.702140e-01, 5.377676e-01, 3.252820e-01, 1.470125e+00, 2.503841e-01, 5.506363e-01, 6.049549e-01, 2.706839e-01,
8.000000e-01	1.022768e+00, 7.639121e-01, 3.039031e-01, 1.049861e+00, 5.643762e-01, 7.959121e-01, 7.125937e-01, 2.122290e-01, 7.279166e-01, 9.763065e-01, 7.591479e-01, 2.912689e-01, 4.819956e-01, 2.840053e-01, 3.199080e-01, 1.843028e+00, 1.948594e-01, 3.134914e-01, 5.720623e-01, 2.109890e-01,
1.000000e+00	9.946350e-01, 1.138442e+00, 2.096536e-01, 1.066298e+00, 5.662335e-01, 9.716772e-01, 5.152548e-01, 1.736770e-01, 6.706362e-01, 9.749066e-01, 5.485647e-01, 1.965312e-01, 4.689406e-01, 2.005647e-01, 3.588822e-01, 1.548857e+00, 1.250272e-01, 2.040338e-01, 7.099572e-01, 1.276700e-01,
1.200000e+00	1.090830e+00, 1.250482e+00, 1.438534e-01, 8.827764e-01, 6.758316e-01, 7.667683e-01, 3.414908e-01, 1.502278e-01, 5.765992e-01, 9.125250e-01, 5.347542e-01, 1.284724e-01, 5.254512e-01, 1.093538e-01, 4.114617e-01, 2.324178e+00, 8.982890e-02, 1.131090e-01, 7.603162e-01, 8.500903e-02,
1.400000e+00	1.213824e+00, 1.384747e+00, 1.139776e-01, 9.838676e-01, 7.841117e-01, 7.021130e-01, 3.569898e-01, 1.250837e-01, 6.214860e-01, 1.183539e+00, 4.194583e-01, 7.454971e-02, 5.136734e-01, 9.048827e-02, 4.225096e-01, 1.833513e+00, 8.967866e-02, 7.475860e-02, 6.924156e-01, 3.766401e-02,
1.600000e+00	1.014797e+00, 1.355251e+00, 1.235804e-01, 9.941094e-01, 6.460711e-01, 7.968540e-01, 2.413494e-01, 9.567530e-02, 7.077186e-01, 1.055823e+00, 5.503554e-01, 5.440250e-02, 4.274345e-01, 8.639096e-02, 3.557622e-01, 2.257630e+00, 7.308853e-02, 4.151398e-02, 6.809041e-01, 2.382060e-02,
1.800000e+00	1.041761e+00, 1.414555e+00, 1.110633e-01, 9.790621e-01, 7.288867e-01, 8.946578e-01, 1.753015e-01, 1.059953e-01, 5.844084e-01, 1.182557e+00, 4.192607e-01, 4.114080e-02, 4.435151e-01, 7.396961e-02, 4.642595e-01, 2.212960e+00, 5.670814e-02, 3.256552e-02, 6.923441e-01, 1.258912e-02,
2.000000e+00	1.074609e+00, 1.533693e+00, 1.328372e-01, 1.021227e+00, 6.995373e-01, 6.851847e-01, 1.165786e-01, 1.085138e-01, 6.485532e-01, 1.012418e+00, 4.569758e-01, 2.324497e-02, 4.592677e-01, 6.236548e-02, 4.539499e-01, 2.340266e+00, 4.775086e-02, 1.535982e-02, 7.564827e-01, 7.363139e-03,
0.000000e+00	4.731281e-01, 1.393807e+00, 1.719441e+00, 2.153898e+00, 1.946816e+00, 2.999246e+00, 9.820755e-01, 2.848431e+00, 2.409549e+00, 9.795312e-01, 2.147051e+00, 2.372411e+00, 6.119865e-01, 3.641106e-01, 1.991473e+00, 3.136532e-01, 1.000225e+00, 1.192936e+00, 1.149215e+00, 2.195845e+00,
2.000000e-01	3.478274e-01, 9.231907e-01, 1.622870e+00, 1.877416e+00, 1.360508e+00, 1.451526e+00, 7.487507e-01, 2.010352e+00, 1.643755e+00, 6.863068e-01, 1.325278e+00, 1.990386e+00, 4.688493e-01, 2.898582e-01, 1.519199e+00, 2.138990e-01, 6.970684e-01, 9.471682e-01, 5.038838e-01, 1.582106e+00,
4.000000e-01	5.976461e-01, 8.080318e-01, 1.127596e+00, 1.330397e+00, 9.382659e-01, 8.857639e-01, 6.051627e-01, 1.604358e+00, 1.365136e+00, 4.875881e-01, 1.333139e+00, 1.679867e+00, 2.525125e-01, 1.527224e-01, 7.184526e-01, 1.966251e-01, 4.743140e-01, 7.720756e-01, 3.971011e-01, 1.089863e+00,
6.000000e-01	7.732012e-01, 9.443982e-01, 9.549693e-01, 1.112741e+00, 7.801099e-01, 6.398530e-01, 5.357648e-01, 1.395677e+00, 8.617753e-01, 3.885870e-01, 8.099973e-01, 1.003345e+00, 1.745728e-01, 7.003105e-02, 5.054586e-01, 3.915780e-01, 4.020103e-01, 5.252634e-01, 4.964057e-01, 5.771170e-01,
8.000000e-01	7.805610e-01, 1.068786e+00, 7.596894e-01, 1.276956e+00, 8.561696e-01, 7.143944e-01, 3.882558e-01, 7.630640e-01, 8.517247e-01, 7.728002e-01, 6.117131e-01, 6.964618e-01, 1.707924e-01, 4.812411e-02, 3.863425e-01, 8.933326e-01, 2.880996e-01, 2.779189e-01, 5.068635e-01, 3.849575e-01,
1.000000e+00	9.878743e-01, 1.385678e+00, 4.064623e-01, 1.110241e+00, 8.299083e-01, 5.918105e-01, 2.823711e-01, 6.793293e-01, 8.280210e-01, 9.779969e-01, 4.232020e-01, 5.305270e-01, 2.242022e-01, 4.301823e-02, 3.523743e-01, 8.047804e-01, 2.454522e-01, 1.560439e-01, 6.140507e-01, 1.990444e-01,
1.200000e+00	1.125444e+00, 1.286651e+00, 2.952920e-01, 1.049302e+00, 7.185145e-01, 6.207976e-01, 2.144762e-01, 4.724005e-01, 8.500145e-01, 8.519907e-01, 4.146923e-01, 3.999229e-01, 2.896707e-01, 4.658220e-02, 2.259663e-01, 1.238221e+00, 1.562245e-01, 8.959538e-02, 5.694925e-01, 1.270645e-01,
1.400000e+00	9.819308e-01, 1.494631e+00, 1.735994e-01, 1.061553e+00, 7.151315e-01, 7.408832e-01, 1.649126e-01, 3.121651e-01, 8.942550e-01, 1.117174e+00, 4.400366e-01, 2.930935e-01, 3.975524e-01, 4.342022e-02, 2.779785e-01, 1.426601e+00, 1.303602e-01, 5.918477e-02, 6.072788e-01, 7.259332e-02,
1.600000e+00	1.038605e+00, 1.576180e+00, 1.152111e-01, 1.133095e+00, 7.818676e-01, 6.122584e-01, 1.165523e-01, 2.480647e-01, 6.453102e-01, 9.312310e-01, 4.069999e-01, 1.475646e-01, 3.797101e-01, 5.240810e-02, 2.713832e-01, 1.855722e+00, 8.559424e-02, 3.691430e-02, 6.499311e-01, 3.295674e-02,
1.800000e+00	1.125630e+00, 1.515641e+00, 8.759294e-02, 1.048647e+00, 6.535047e-01, 6.633684e-01, 8.330162e-02, 1.890769e-01, 7.677511e-01, 1.279079e+00, 3.567593e-01, 8.687041e-02, 4.630139e-01, 5.386361e-02, 3.583626e-01, 1.409605e+00, 6.702079e-02, 1.923790e-02, 6.012582e-01, 1.952806e-02,
2.000000e+00	1.057062e+00, 1.452548e+00, 7.630989e-02, 1.015026e+00, 5.819841e-01, 6.100598e-01, 7.045509e-02, 1.503642e-01, 9.236454e-01, 1.101923e+00, 3.599482e-01, 7.123085e-02, 4.289739e-01, 5.352202e-02, 3.774875e-01, 1.888877e+00, 6.078935e-02, 1.421922e-02, 6.367611e-01, 1.041706e-02,
0.000000e+00	1.799739e+00, 3.711196e-01, 1.472921e+00, 1.661095e-01, 1.111781e+00, 4.506308e-01, 2.161324e+00, 1.433045e+00, 7.097226e-01, 4.466656e-01, 3.302555e+00, 2.948296e+00, 8.079732e-01, 1.781988e-01, 2.658044e+00, 1.080520e+00, 2.949281e+00, 2.814184e+00, 1.012246e+00, 2.651597e+00,
2.000000e-01	8.094617e-01, 2.676088e-01, 9.960624e-01, 3.752812e-01, 6.276638e-01, 5.512394e-01, 2.034096e+00, 1.063924e+00, 6.266830e-01, 2.589099e-01, 2.008430e+00, 2.045153e+00, 5.833525e-01, 2.792099e-01, 2.066165e+00, 7.700991e-01, 2.225868e+00, 1.437809e+00, 7.178572e-01, 1.733528e+00,
4.000000e-01	4.776581e-01, 1.663531e-01, 1.082713e+00, 5.450868e-01, 3.520099e-01, 5.860199e-01, 1.311149e+00, 7.543565e-01, 5.425729e-01, 1.729898e-01, 1.975579e+00, 1.344821e+00, 3.223655e-01, 1.461524e-01, 1.833602e+00, 1.013331e+00, 1.715890e+00, 1.220627e+00, 4.053854e-01, 1.158839e+00,
6.000000e-01	7.565101e-01, 2.177325e-01, 9.323538e-01, 9.009323e-01, 1.906081e-01, 5.988360e-01, 1.209605e+00, 3.520115e-01, 7.886341e-01, 3.487573e-01, 1.031653e+00, 1.273718e+00, 2.884304e-01, 7.945470e-02, 1.534287e+00, 1.155519e+00, 1.144817e+00, 9.019920e-01, 4.250934e-01, 9.231152e-01,
8.000000e-01	8.664056e-01, 4.581194e-01, 9.827324e-01, 8.829571e-01, 3.328881e-01, 5.919554e-01, 8.295805e-01, 3.059485e-01, 7.317150e-01, 6.494597e-01, 7.426326e-01, 8.345901e-01, 1.713947e-01, 5.162599e-02, 1.003702e+00, 1.561157e+00, 9.240023e-01, 5.145875e-01, 4.675711e-01, 4.287975e-01,
1.000000e+00	9.279751e-01, 7.567313e-01, 8.009361e-01, 1.047386e+00, 5.128452e-01, 5.780063e-01, 5.467022e-01, 2.452092e-01, 7.686650e-01, 6.984987e-01, 5.827026e-01, 6.252178e-01, 1.876588e-01, 3.825701e-02, 6.817324e-01, 1.591223e+00, 5.967667e-01, 2.856097e-01, 5.779940e-01, 3.754067e-01,
1.200000e+00	9.939876e-01, 9.132799e-01, 7.457727e-01, 1.113749e+00, 5.859670e-01, 7.047510e-01, 4.761238e-01, 1.985838e-01, 8.048025e-01, 7.341066e-01, 5.714960e-01, 4.962656e-01, 2.961424e-01, 3.167664e-02, 8.490663e-01, 1.342418e+00, 5.192404e-01, 1.947970e-01, 5.275949e-01, 1.798319e-01,
1.400000e+00	1.245113e+00, 9.848147e-01, 7.579106e-01, 9.940198e-01, 6.697635e-01, 6.321768e-01, 3.962117e-01, 1.633026e-01, 6.887636e-01, 1.116994e+00, 4.559671e-01, 3.302547e-01, 4.013955e-01, 4.209278e-02, 6.077326e-01, 1.916810e+00, 4.318781e-01, 1.374843e-01, 7.086745e-01, 9.420844e-02,
1.600000e+00	1.012348e+00, 1.390511e+00, 4.784252e-01, 9.748310e-01, 5.186291e-01, 6.384588e-01, 2.409854e-01, 1.251399e-01, 7.406378e-01, 1.140314e+00, 4.562246e-01, 2.003399e-01, 4.199237e-01, 4.094241e-02, 4.569541e-01, 1.779021e+00, 3.245191e-01, 8.072240e-02, 7.480394e-01, 5.092031e-02,
1.800000e+00	9.550447e-01, 1.494717e+00, 3.592501e-01, 8.499899e-01, 7.322471e-01, 5.733783e-01, 2.284243e-01, 1.419868e-01, 8.360347e-01, 1.232233e+00, 4.198674e-01, 1.336371e-01, 4.170220e-01, 4.841295e-02, 4.591315e-01, 1.951450e+00, 1.909931e-01, 4.513909e-02, 7.207901e-01, 2.784605e-02,
2.000000e+00	1.177463e+00, 1.921454e+00, 3.005780e-01, 1.233172e+00, 7.343448e-01, 7.651550e-01, 1.718704e-01, 1.233326e-01, 8.428600e-01, 8.974772e-01, 4.023933e-01, 6.795736e-02, 4.599791e-01, 4.527394e-02, 5.167281e-01, 1.972889e+00, 1.908190e-01, 2.939724e-02, 6.098182e-01, 1.992401e-02,
0.000000e+00	2.009685e+00, 1.914623e+00, 2.187445e+00, 1.898780e+00, 2.750450e+00, 2.282909e+00, 1.752659e+00, 4.372835e-01, 2.261703e-01, 4.509956e-01, 2.044445e+00, 1.807978e+00, 9.523035e-01, 1.162966e+00, 1.568224e+00, 1.022098e+00, 1.673509e+00, 6.458040e-01, 8.583385e-01, 2.617121e-02,
2.000000e-01	1.432005e+00, 1.572995e+00, 1.916897e+00, 1.762401e+00, 1.662342e+00, 1.713070e+00, 1.501159e+00, 2.958271e-01, 4.275855e-01, 6.838512e-01, 1.273011e+00, 1.572178e+00, 1.241016e+00, 8.045019e-01, 8.513698e-01, 8.608453e-01, 1.187011e+00, 3.820766e-01, 6.397566e-01, 2.228551e-01,
4.000000e-01	9.015637e-01, 1.080138e+00, 1.037013e+00, 1.563146e+00, 1.350873e+00, 1.228878e+00, 1.317011e+00, 1.889068e-01, 5.076193e-01, 7.013350e-01, 9.990917e-01, 1.111079e+00, 6.874645e-01, 4.340460e-01, 6.017474e-01, 6.092563e-01, 9.076365e-01, 2.113999e-01, 7.508125e-01, 3.301934e-01,
6.000000e-01	6.745329e-01, 1.064933e+00, 7.056303e-01, 1.283628e+00, 1.147114e+00, 9.511216e-01, 9.596381e-01, 1.104922e-01, 6.943278e-01, 1.064838e+00, 7.799486e-01, 1.026220e+00, 6.201047e-01, 3.158363e-01, 3.691271e-01, 5.874768e-01, 8.722997e-01, 1.358791e-01, 7.248830e-01, 2.804034e-01,
8.000000e-01	1.167884e+00, 1.025582e+00, 3.970653e-01, 1.322273e+00, 9.070905e-01, 8.858968e-01, 6.338755e-01, 1.006599e-01, 6.266641e-01, 9.279693e-01, 7.046275e-01, 6.141847e-01, 5.120804e-01, 2.043057e-01, 3.171409e-01, 7.009886e-01, 5.838609e-01, 8.778809e-02, 6.994208e-01, 1.706080e-01,
1.000000e+00	1.200233e+00, 1.432924e+00, 2.420556e-01, 1.152894e+00, 6.186107e-01, 8.916164e-01, 4.687752e-01, 6.454590e-02, 7.588097e-01, 1.010075e+00, 5.811719e-01, 4.510941e-01, 4.235111e-01, 1.298630e-01, 2.587770e-01, 9.304031e-01, 4.265293e-01, 4.998863e-02, 7.172283e-01, 1.027493e-01,
1.200000e+00	1.258447e+00, 1.374081e+00, 1.642144e-01, 9.930069e-01, 6.688614e-01, 9.013592e-01, 3.926627e-01, 7.517753e-02, 6.451604e-01, 1.338670e+00, 4.480189e-01, 2.310932e-01, 4.990129e-01, 9.705087e-02, 3.444172e-01, 1.186032e+00, 2.981434e-01, 3.183282e-02, 7.782364e-01, 6.039570e-02,
1.400000e+00	1.209604e+00, 1.544633e+00, 8.820757e-02, 1.044881e+00, 7.597655e-01, 7.811354e-01, 3.133351e-01, 7.631003e-02, 6.720270e-01, 1.107005e+00, 5.644777e-01, 1.909012e-01, 4.556756e-01, 8.690199e-02, 3.584465e-01, 1.508120e+00, 2.789829e-01, 1.874490e-02, 7.832707e-01, 3.146636e-02,
1.600000e+00	1.117636e+00, 1.521489e+00, 8.822389e-02, 9.049631e-01, 7.633927e-01, 8.248898e-01, 2.427437e-01, 6.853713e-02, 7.286381e-01, 1.182030e+00, 3.700606e-01, 1.139259e-01, 5.237298e-01, 9.459555e-02, 4.139818e-01, 1.754480e+00, 1.829538e-01, 1.301047e-02, 6.939187e-01, 1.750585e-02,
1.800000e+00	9.486028e-01, 2.059647e+00, 8.680284e-02, 8.640717e-01, 7.382768e-01, 8.183574e-01, 1.895117e-01, 7.918212e-02, 6.296896e-01, 1.090335e+00, 3.485639e-01, 9.704157e-02, 4.642926e-01, 6.109938e-02, 3.753069e-01, 1.520279e+00, 1.742981e-01, 6.895968e-03, 7.217613e-01, 1.106572e-02,
2.000000e+00	1.183749e+00, 1.293702e+00, 1.224372e-01, 1.071105e+00, 6.908782e-01, 6.752269e-01, 1.120091e-01, 7.815264e-02, 6.681304e-01, 1.179277e+00, 4.710474e-01, 5.372510e-02, 4.803678e-01, 6.538885e-02, 4.905240e-01, 1.979705e+00, 9.715300e-02, 4.982195e-03, 6.861773e-01, 7.423354e-03,
0.000000e+00	1.832994e-02, 6.124489e-01, 3.315459e+00, 1.409859e+00, 2.754560e+00, 2.070623e+00, 1.126207e+00, 1.847538e+00, 1.679218e+00, 1.871616e+00, 2.270355e+00, 2.381767e+00, 1.686894e+00, 1.613616e+00, 1.667830e+00, 7.802461e-01, 2.584831e+00, 2.569012e+00, 1.522038e+00, 1.932591e+00,
2.000000e-01	1.250166e-02, 4.598757e-01, 2.033318e+00, 8.726624e-01, 1.188645e+00, 1.656671e+00, 1.081795e+00, 1.282144e+00, 1.006575e+00, 1.097683e+00, 1.748952e+00, 1.966156e+00, 1.029621e+00, 1.110854e+00, 1.214262e+00, 7.186553e-01, 1.781575e+00, 1.989975e+00, 1.137289e+00, 1.177791e+00,
4.000000e-01	9.778206e-02, 3.290972e-01, 1.406812e+00, 8.657602e-01, 8.321161e-01, 1.101720e+00, 8.269229e-01, 1.069645e+00, 8.274637e-01, 6.663712e-01, 1.194356e+00, 1.397118e+00, 6.041927e-01, 7.746601e-01, 9.505543e-01, 4.117142e-01, 1.374550e+00, 1.131176e+00, 7.701517e-01, 8.504411e-01,
6.000000e-01	4.277534e-01, 4.722010e-01, 1.023236e+00, 8.726318e-01, 5.969715e-01, 9.307091e-01, 6.849632e-01, 7.742177e-01, 9.062537e-01, 4.809475e-01, 9.083443e-01, 1.246020e+00, 4.213719e-01, 4.964648e-01, 8.617146e-01, 4.015684e-01, 9.378297e-01, 7.401083e-01, 5.667706e-01, 6.505776e-01,
8.000000e-01	7.259102e-01, 6.567033e-01, 8.155873e-01, 9.164084e-01, 5.677850e-01, 8.941721e-01, 3.714271e-01, 6.179762e-01, 6.809497e-01, 5.309342e-01, 6.383925e-01, 9.349452e-01, 1.812673e-01, 3.025585e-01, 7.094072e-01, 7.170722e-01, 7.920079e-01, 3.875374e-01, 6.840128e-01, 3.318785e-01,
1.000000e+00	8.777400e-01, 9.377133e-01, 7.967769e-01, 1.085493e+00, 6.135537e-01, 7.422555e-01, 3.663149e-01, 3.482863e-01, 8.125703e-01, 9.065882e-01, 4.758107e-01, 6.376062e-01, 1.771585e-01, 1.482067e-01, 5.897901e-01, 9.544759e-01, 5.944176e-01, 2.552280e-01, 6.708428e-01, 2.202210e-01,
1.200000e+00	8.711180e-01, 1.250691e+00, 4.942783e-01, 9.149579e-01, 7.293776e-01, 6.871393e-01, 2.940578e-01, 2.901019e-01, 8.780496e-01, 1.107992e+00, 3.607730e-01, 4.230293e-01, 2.383997e-01, 1.386052e-01, 6.617345e-01, 1.311013e+00, 3.957328e-01, 1.597673e-01, 6.722765e-01, 1.148697e-01,
1.400000e+00	9.520603e-01, 1.346098e+00, 4.345570e-01, 9.725051e-01, 7.194792e-01, 6.723442e-01, 2.085784e-01, 2.042862e-01, 8.011855e-01, 9.059540e-01, 4.247706e-01, 2.622273e-01, 3.377484e-01, 9.820581e-02, 6.257297e-01, 1.347639e+00, 3.515464e-01, 8.761511e-02, 6.419215e-01, 6.069948e-02,
1.600000e+00	1.128123e+00, 1.325370e+00, 3.957439e-01, 1.067622e+00, 6.615916e-01, 5.394956e-01, 1.746251e-01, 1.372877e-01, 7.826366e-01, 9.483569e-01, 3.986219e-01, 1.628863e-01, 3.466684e-01, 7.879417e-02, 5.884993e-01, 1.393141e+00, 2.818170e-01, 5.618116e-02, 7.226767e-01, 3.534487e-02,
1.800000e+00	1.030787e+00, 1.321711e+00, 2.615606e-01, 1.006595e+00, 6.670173e-01, 6.237970e-01, 8.677777e-02, 1.373985e-01, 6.493531e-01, 1.051370e+00, 4.071069e-01, 1.299024e-01, 3.822679e-01, 6.764814e-02, 5.096919e-01, 1.662508e+00, 1.876323e-01, 3.749471e-02, 6.723384e-01, 2.066224e-02,
2.000000e+00	1.082360e+00, 1.494602e+00, 2.378686e-01, 9.089458e-01, 6.389919e-01, 6.651121e-01, 8.064786e-02, 1.174149e-01, 6.062205e-01, 9.439105e-01, 3.851801e-01, 7.597326e-02, 4.121567e-01, 6.952357e-02, 5.012622e-01, 2.077175e+00, 1.308651e-01, 2.461133e-02, 6.733763e-01, 1.094598e-02,
0.000000e+00	2.037280e+00, 2.188507e+00, 1.318874e+00, 2.907804e+00, 2.522130e+00, 2.347509e+00, 1.090499e+00, 1.844119e+00, 8.978785e-02, 1.070449e+00, 1.916126e-01, 6.139182e-01, 2.235025e+00, 2.483489e+00, 7.940963e-02, 6.260218e-01, 1.924749e-01, 4.384628e-01, 1.562745e+00, 2.133725e+00,
2.000000e-01	2.111027e+00, 2.088696e+00, 6.675081e-01, 1.912601e+00, 1.603660e+00, 1.197269e+00, 1.173234e+00, 1.246775e+00, 7.278905e-02, 8.677410e-01, 3.102212e-01, 5.228432e-01, 1.753734e+00, 2.183141e+00, 3.973079e-02, 5.119914e-01, 3.698746e-01, 4.670401e-01, 1.153144e+00, 1.209673e+00,
4.000000e-01	1.686894e+00, 1.802947e+00, 3.389475e-01, 1.339230e+00, 1.296668e+00, 1.177992e+00, 1.106392e+00, 8.087029e-01, 2.649955e-01, 8.879755e-01, 3.988826e-01, 2.355885e-01, 1.109346e+00, 1.214087e+00, 4.417331e-02, 9.758125e-01, 4.281840e-01, 3.688106e-01, 6.693272e-01, 8.075037e-01,
6.000000e-01	1.144287e+00, 1.857397e+00, 2.332900e-01, 1.284735e+00, 8.266967e-01, 1.063432e+00, 9.281295e-01, 4.906669e-01, 4.093380e-01, 8.126730e-01, 4.065843e-01, 2.046738e-01, 1.162352e+00, 7.754305e-01, 7.085052e-02, 1.028567e+00, 4.179423e-01, 2.328659e-01, 6.583129e-01, 4.098008e-01,
8.000000e-01	1.094744e+00, 1.682601e+00, 1.330145e-01, 1.150113e+00, 8.519775e-01, 1.041912e+00, 6.492535e-01, 3.305889e-01, 5.704640e-01, 9.844719e-01, 4.865906e-01, 1.195348e-01, 1.150394e+00, 5.645189e-01, 1.801231e-01, 1.205684e+00, 4.685024e-01, 1.263944e-01, 6.644191e-01, 1.940426e-01,
1.000000e+00	1.080612e+00, 1.526067e+00, 7.140165e-02, 1.106901e+00, 8.774819e-01, 7.396194e-01, 4.453925e-01, 2.104532e-01, 6.257166e-01, 1.128699e+00, 5.127945e-01, 9.302215e-02, 7.500273e-01, 2.892754e-01, 2.810940e-01, 1.577942e+00, 4.047947e-01, 7.655115e-02, 8.223721e-01, 1.303116e-01,
1.200000e+00	1.141316e+00, 1.796186e+00, 5.413340e-02, 1.085396e+00, 6.977135e-01, 7.259345e-01, 4.214816e-01, 1.350196e-01, 7.126059e-01, 1.054884e+00, 4.895432e-01, 6.064003e-02, 7.388528e-01, 2.137299e-01, 3.472925e-01, 1.634551e+00, 3.762309e-01, 4.984846e-02, 6.948684e-01, 6.271824e-02,
1.400000e+00	1.161940e+00, 1.902044e+00, 6.307862e-02, 1.018553e+00, 6.989143e-01, 6.658598e-01, 2.845571e-01, 1.151206e-01, 6.638480e-01, 1.167420e+00, 5.848908e-01, 3.378849e-02, 6.957012e-01, 1.270872e-01, 3.738615e-01, 1.703513e+00, 2.676343e-01, 2.777584e-02, 7.127774e-01, 3.478226e-02,
1.600000e+00	1.036299e+00, 1.380547e+00, 6.357798e-02, 8.644476e-01, 6.664744e-01, 7.206181e-01, 2.117537e-01, 9.122911e-02, 8.359071e-01, 1.184721e+00, 5.941902e-01, 2.598838e-02, 5.611816e-01, 9.784132e-02, 3.911752e-01, 2.012831e+00, 2.393591e-01, 1.993524e-02, 5.656233e-01, 2.189230e-02,
1.800000e+00	1.132770e+00, 1.801246e+00, 9.089988e-02, 9.738743e-01, 7.380064e-01, 7.522290e-01, 1.665207e-01, 9.247739e-02, 7.194550e-01, 1.201806e+00, 4.712245e-01, 1.661892e-02, 5.788573e-01, 7.936397e-02, 4.219795e-01, 1.720632e+00, 1.894142e-01, 1.004398e-02, 5.768646e-01, 1.455518e-02,
2.000000e+00	1.009417e+00, 1.869587e+00, 1.005349e-01, 1.074563e+00, 5.418840e-01, 7.173363e-01, 1.076493e-01, 8.605801e-02, 5.904090e-01, 8.575073e-01, 5.398524e-01, 1.042080e-02, 5.062037e-01, 7.708547e-02, 4.616281e-01, 1.836269e+00, 1.434271e-01, 6.146114e-03, 7.066507e-01, 7.741669e-03,
0.000000e+00	9.137872e-01, 1.988510e+00, 1.502387e+00, 1.799165e+00, 5.000051e-01, 1.123096e+00, 2.030062e+00, 2.547635e+00, 3.068704e+00, 2.742875e+00, 7.624572e-01, 1.910591e+00, 4.836029e-01, 2.788102e+00, 2.882828e+00, 1.261579e+00, 2.309013e+00, 2.442005e+00, 1.604983e+00, 1.870109e+00,
2.000000e-01	1.103332e+00, 2.037120e+00, 1.276372e+00, 1.427902e+00, 4.707673e-01, 8.069465e-01, 1.664263e+00, 1.694340e+00, 2.039229e+00, 1.884809e+00, 4.926720e-01, 1.354322e+00, 5.303458e-01, 1.377669e+00, 1.521321e+00, 1.411273e+00, 1.986759e+00, 1.467816e+00, 8.988050e-01, 1.117879e+00,
4.000000e-01	1.029004e+00, 1.475294e+00, 1.165450e+00, 1.023546e+00, 5.919078e-01, 4.602873e-01, 1.413515e+00, 1.694324e+00, 1.342883e+00, 1.423656e+00, 5.726233e-01, 1.081089e+00, 4.631730e-01, 7.616545e-01, 1.056539e+00, 1.755138e+00, 1.597711e+00, 9.232110e-01, 7.460059e-01, 6.881103e-01,
6.000000e-01	9.704820e-01, 1.677961e+00, 9.745757e-01, 1.050822e+00, 6.209574e-01, 3.296568e-01, 1.291637e+00, 1.181972e+00, 1.171312e+00, 1.517956e+00, 3.464491e-01, 9.433634e-01, 4.677505e-01, 5.766673e-01, 7.814849e-01, 1.744149e+00, 1.141048e+00, 6.270470e-01, 6.698970e-01, 3.462802e-01,
8.000000e-01	1.032079e+00, 1.608733e+00, 6.206741e-01, 1.139699e+00, 6.068020e-01, 3.875160e-01, 8.142564e-01, 9.451984e-01, 1.088475e+00, 1.359446e+00, 4.213471e-01, 6.378545e-01, 5.787580e-01, 3.517231e-01, 5.567361e-01, 1.803091e+00, 9.155030e-01, 3.442989e-01, 5.801970e-01, 1.887582e-01,
1.000000e+00	1.172055e+00, 1.650991e+00, 4.848725e-01, 1.061708e+00, 6.416361e-01, 4.603681e-01, 5.445859e-01, 6.079226e-01, 7.826299e-01, 1.266922e+00, 4.248051e-01, 3.971724e-01, 4.513609e-01, 2.285090e-01, 4.743242e-01, 1.942912e+00, 6.002394e-01, 2.229535e-01, 5.948245e-01, 1.006919e-01,
1.200000e+00	1.267093e+00, 1.560698e+00, 3.076075e-01, 1.153337e+00, 6.272680e-01, 5.452531e-01, 5.030084e-01, 4.592261e-01, 9.977346e-01, 1.191463e+00, 4.115971e-01, 2.484478e-01, 5.115733e-01, 1.377900e-01, 4.343460e-01, 2.207707e+00, 4.734670e-01, 1.093151e-01, 6.662515e-01, 5.496378e-02,
1.400000e+00	1.124432e+00, 1.548162e+00, 2.239866e-01, 1.288859e+00, 7.575154e-01, 6.036755e-01, 3.173192e-01, 4.503049e-01, 7.576229e-01, 1.098220e+00, 4.109892e-01, 2.110301e-01, 5.086119e-01, 9.698432e-02, 4.792121e-01, 2.094012e+00, 3.948832e-01, 6.479309e-02, 7.257854e-01, 2.793576e-02,
1.600000e+00	1.108091e+00, 1.608617e+00, 2.460413e-01, 1.032341e+00, 6.005971e-01, 6.281077e-01, 2.493375e-01, 2.542182e-01, 7.444966e-01, 1.321788e+00, 4.216903e-01, 1.411425e-01, 5.240706e-01, 7.845973e-02, 4.697920e-01, 1.769604e+00, 2.927623e-01, 4.869529e-02, 5.091783e-01, 1.844206e-02,
1.800000e+00	1.038723e+00, 1.467993e+00, 1.596974e-01, 8.152493e-01, 5.980221e-01, 7.112196e-01, 2.048198e-01, 2.399621e-01, 7.142197e-01, 1.070035e+00, 4.561654e-01, 8.368855e-02, 5.285098e-01, 8.316899e-02, 4.371125e-01, 2.012657e+00, 1.716829e-01, 2.901892e-02, 6.572394e-01, 1.245771e-02,
2.000000e+00	9.728525e-01, 1.693868e+00, 1.810875e-01, 7.979728e-01, 6.628957e-01, 7.425343e-01, 1.496806e-01, 1.829129e-01, 6.693858e-01, 1.072721e+00, 3.816006e-01, 5.362627e-02, 5.513275e-01, 6.110708e-02, 5.273006e-01, 2.142010e+00, 1.558173e-01, 1.837012e-02, 7.045696e-01, 7.949531e-03,
0.000000e+00	2.506908e+00, 2.663565e+00, 1.546668e+00, 1.917406e+00, 1.697447e+00, 1.170861e+00, 1.440140e+00, 1.721797e+00, 2.634190e-01, 2.876672e+00, 2.537235e+00, 1.145505e+00, 1.867314e-01, 3.759527e-01, 1.514987e-01, 3.591499e-01, 2.752979e+00, 2.752948e+00, 1.493230e+00, 2.797102e-01,
2.000000e-01	1.272205e+00, 1.967561e+00, 9.371819e-01, 1.581939e+00, 1.178104e+00, 1.011462e+00, 1.023481e+00, 1.002996e+00, 2.115358e-01, 1.861610e+00, 1.659390e+00, 7.059747e-01, 4.553332e-01, 5.333518e-01, 1.064963e-01, 6.636190e-01, 2.575327e+00, 1.882334e+00, 1.070477e+00, 4.626258e-01,
4.000000e-01	8.877581e-01, 1.290599e+00, 5.352946e-01, 1.154457e+00, 5.192312e-01, 8.801462e-01, 6.467892e-01, 6.415642e-01, 2.811191e-01, 1.015242e+00, 1.473571e+00, 4.983538e-01, 4.210799e-01, 5.390416e-01, 9.936998e-02, 1.049927e+00, 1.822156e+00, 9.649816e-01, 9.852551e-01, 4.618237e-01,
6.000000e-01	7.159702e-01, 1.372690e+00, 2.542068e-01, 1.086152e+00, 6.039947e-01, 8.791036e-01, 6.394076e-01, 4.251748e-01, 3.984594e-01, 1.149492e+00, 1.121449e+00, 3.367178e-01, 3.170856e-01, 3.667854e-01, 2.121977e-01, 1.298373e+00, 1.156432e+00, 4.725937e-01, 8.961893e-01, 5.130103e-01,
8.000000e-01	8.260640e-01, 9.412657e-01, 1.639349e-01, 9.061613e-01, 5.091471e-01, 7.168672e-01, 4.605734e-01, 2.549071e-01, 5.523158e-01, 1.166205e+00, 9.066851e-01, 2.205342e-01, 3.004579e-01, 2.279971e-01, 2.915324e-01, 1.499370e+00, 8.235549e-01, 3.676517e-01, 8.024196e-01, 2.903563e-01,
1.000000e+00	8.873189e-01, 1.194360e+00, 1.068110e-01, 1.235403e+00, 7.529372e-01, 6.938675e-01, 3.426331e-01, 1.928841e-01, 5.299492e-01, 1.045115e+00, 5.790270e-01, 1.361367e-01, 3.029760e-01, 1.967116e-01, 4.114051e-01, 1.529871e+00, 7.178943e-01, 2.633435e-01, 6.591355e-01, 1.561733e-01,
1.200000e+00	9.484397e-01, 1.466148e+00, 1.140408e-01, 1.022953e+00, 6.279726e-01, 8.051695e-01, 2.129042e-01, 1.152208e-01, 6.330993e-01, 1.016414e+00, 5.113414e-01, 9.542118e-02, 3.996763e-01, 1.550849e-01, 4.017296e-01, 1.796841e+00, 4.661740e-01, 1.254775e-01, 5.581123e-01, 1.110091e-01,
1.400000e+00	1.097080e+00, 1.522120e+00, 1.071315e-01, 1.164618e+00, 5.234317e-01, 7.588111e-01, 1.959595e-01, 1.107209e-01, 6.549949e-01, 1.128784e+00, 5.650065e-01, 6.077977e-02, 3.887166e-01, 1.189517e-01, 5.268079e-01, 1.635183e+00, 3.259524e-01, 8.383356e-02, 7.362607e-01, 6.072455e-02,
1.600000e+00	1.122149e+00, 1.512153e+00, 1.517840e-01, 8.393966e-01, 6.162494e-01, 7.857494e-01, 1.368352e-01, 7.445790e-02, 7.189096e-01, 1.054369e+00, 5.206808e-01, 4.532424e-02, 4.436474e-01, 7.189905e-02, 4.962496e-01, 1.920790e+00, 2.576763e-01, 5.443118e-02, 6.088270e-01, 3.861092e-02,
1.800000e+00	1.114525e+00, 1.944645e+00, 1.717735e-01, 1.078314e+00, 6.507482e-01, 6.736974e-01, 1.121879e-01, 9.153598e-02, 7.177008e-01, 9.401783e-01, 4.095705e-01, 2.326258e-02, 4.663816e-01, 7.305582e-02, 4.571451e-01, 1.926543e+00, 2.215848e-01, 3.385720e-02, 7.466496e-01, 2.269478e-02,
2.000000e+00	1.033562e+00, 1.449884e+00, 1.743678e-01, 9.764024e-01, 6.462826e-01, 8.536451e-01, 7.522330e-02, 9.266598e-02, 7.453537e-01, 1.091829e+00, 4.102275e-01, 2.262904e-02, 3.992926e-01, 7.334912e-02, 6.354260e-01, 1.862208e+00, 1.622506e-01, 1.733505e-02, 6.431643e-01, 1.350477e-02,
0.000000e+00	7.297168e-01, 1.099886e-01, 6.717449e-01, 4.477473e-01, 1.280313e+00, 1.125504e+00, 3.520702e+00, 1.375588e+00, 2.134025e+00, 1.952680e+00, 2.131858e+00, 1.593165e+00, 9.316103e-04, 1.251653e+00, 2.010754e+00, 1.866405e+00, 1.849080e+00, 1.419749e+00, 2.150554e+00, 6.749408e-01,
2.000000e-01	6.763252e-01, 8.361208e-02, 5.779954e-01, 2.356361e-01, 5.882245e-01, 8.998303e-01, 2.061773e+00, 1.203970e+00, 1.649469e+00, 1.444576e+00, 1.514613e+00, 1.223750e+00, 1.304541e-02, 1.291117e+00, 1.632263e+00, 1.439974e+00, 1.155134e+00, 1.005505e+00, 1.659311e+00, 6.719231e-01,
4.000000e-01	8.509985e-01, 1.749579e-01, 7.233782e-01, 2.042613e-01, 3.445409e-01, 4.654146e-01, 1.930456e+00, 9.966625e-01, 9.787193e-01, 1.251363e+00, 8.844170e-01, 1.144937e+00, 4.577403e-02, 1.199587e+00, 1.513876e+00, 1.267285e+00, 9.236955e-01, 6.130913e-01, 1.195598e+00, 5.552012e-01,
6.000000e-01	8.687108e-01, 5.379916e-01, 7.131318e-01, 3.227126e-01, 2.043346e-01, 5.576616e-01, 1.568215e+00, 6.769433e-01, 6.528584e-01, 1.258893e+00, 7.620266e-01, 8.936106e-01, 1.117388e-01, 8.663237e-01, 1.233842e+00, 1.345397e+00, 5.825490e-01, 3.395665e-01, 9.839576e-01, 3.896943e-01,
8.000000e-01	1.010499e+00, 7.362148e-01, 5.959137e-01, 4.453900e-01, 2.614549e-01, 7.425159e-01, 1.230363e+00, 4.101101e-01, 5.979451e-01, 1.160232e+00, 6.944337e-01, 7.405793e-01, 1.737066e-01, 5.865387e-01, 1.067358e+00, 1.335718e+00, 5.302539e-01, 2.156055e-01, 9.240251e-01, 1.874046e-01,
1.000000e+00	1.031395e+00, 1.001288e+00, 6.458517e-01, 6.094799e-01, 5.486258e-01, 6.443521e-01, 8.197329e-01, 3.034176e-01, 6.347502e-01, 1.279074e+00, 5.108717e-01, 4.849182e-01, 3.074767e-01, 4.306051e-01, 1.174435e+00, 1.888483e+00, 4.296753e-01, 9.850322e-02, 7.226834e-01, 1.185840e-01,
1.200000e+00	1.157752e+00, 1.078184e+00, 6.960177e-01, 7.199223e-01, 5.803332e-01, 8.433462e-01, 7.863824e-01, 2.028965e-01, 6.379013e-01, 1.106044e+00, 4.352369e-01, 2.791903e-01, 4.321783e-01, 3.020222e-01, 1.062755e+00, 1.701336e+00, 2.543274e-01, 7.300005e-02, 8.553858e-01, 6.298017e-02,
1.400000e+00	1.201359e+00, 1.286881e+00, 7.270537e-01, 9.402803e-01, 7.415347e-01, 7.178451e-01, 5.189820e-01, 1.382307e-01, 5.148131e-01, 1.157067e+00, 4.370923e-01, 2.221556e-01, 4.399630e-01, 1.817208e-01, 9.933345e-01, 1.894328e+00, 1.777704e-01, 4.667933e-02, 7.805273e-01, 3.810875e-02,
1.600000e+00	1.132424e+00, 1.340541e+00, 7.841574e-01, 7.879127e-01, 5.767599e-01, 8.395929e-01, 3.479508e-01, 9.993922e-02, 7.007788e-01, 1.147853e+00, 3.985653e-01, 1.311724e-01, 4.154036e-01, 1.564214e-01, 8.134797e-01, 1.818130e+00, 1.410082e-01, 2.236499e-02, 6.990342e-01, 2.002230e-02,
1.800000e+00	1.079076e+00, 1.447988e+00, 6.462359e-01, 8.459014e-01, 5.360111e-01, 8.002584e-01, 3.744792e-01, 9.560146e-02, 6.569581e-01, 1.120827e+00, 4.244607e-01, 9.983215e-02, 5.236418e-01, 1.036838e-01, 8.048332e-01, 2.053547e+00, 1.390535e-01, 1.495335e-02, 6.503635e-01, 1.022854e-02,
2.000000e+00	1.042419e+00, 1.721541e+00, 6.519279e-01, 7.440866e-01, 5.943816e-01, 7.784561e-01, 2.051298e-01, 8.855621e-02, 5.974828e-01, 1.269612e+00, 3.819676e-01, 5.662883e-02, 4.332511e-01, 8.425727e-02, 7.012111e-01, 2.444420e+00, 9.746557e-02, 1.070951e-02, 7.179009e-01, 7.596666e-03,
0.000000e+00	1.410399e+00, 1.392020e+00, 1.908891e+00, 1.969309e+00, 2.042402e+00, 4.215070e-01, 1.856667e+00, 2.034884e+00, 1.532158e+00, 1.698886e+00, 2.176823e+00, 8.478174e-01, 1.514780e+00, 9.038964e-01, 1.799192e+00, 1.455321e+00, 1.345955e+00, 2.834609e+00, 2.669670e+00, 6.114436e-01,
2.000000e-01	9.596615e-01, 8.515200e-01, 1.035576e+00, 1.219543e+00, 9.990940e-01, 3.705666e-01, 1.652067e+00, 1.538095e+00, 7.620785e-01, 1.011130e+00, 1.726221e+00, 7.012181e-01, 1.248138e+00, 9.260048e-01, 1.223811e+00, 1.466651e+00, 1.289261e+00, 1.578480e+00, 1.478249e+00, 6.314397e-01,
4.000000e-01	6.496709e-01, 7.800313e-01, 6.169732e-01, 7.358813e-01, 5.523275e-01, 5.019909e-01, 1.335800e+00, 8.821291e-01, 5.854920e-01, 1.026938e+00, 9.751872e-01, 7.309894e-01, 7.362241e-01, 9.923233e-01, 9.076796e-01, 1.746410e+00, 9.860690e-01, 1.022428e+00, 1.364703e+00, 5.033100e-01,
6.000000e-01	7.704037e-01, 8.106149e-01, 3.111072e-01, 6.503691e-01, 3.769157e-01, 6.962464e-01, 1.141625e+00, 4.108779e-01, 4.159502e-01, 1.019502e+00, 9.602467e-01, 6.020245e-01, 4.484683e-01, 9.319284e-01, 9.354490e-01, 1.650238e+00, 6.702482e-01, 5.997134e-01, 1.078181e+00, 3.376587e-01,
8.000000e-01	8.531538e-01, 1.102072e+00, 4.040560e-01, 6.657175e-01, 3.249627e-01, 7.779399e-01, 9.389644e-01, 3.857168e-01, 4.018566e-01, 9.892387e-01, 5.106916e-01, 3.382770e-01, 3.561209e-01, 6.427959e-01, 9.711540e-01, 1.845223e+00, 4.279048e-01, 3.157916e-01, 8.163250e-01, 2.266004e-01,
1.000000e+00	9.502116e-01, 1.433458e+00, 4.164995e-01, 7.287274e-01, 5.291853e-01, 7.167751e-01, 6.425573e-01, 1.984590e-01, 4.614039e-01, 9.284338e-01, 4.703870e-01, 2.559118e-01, 3.988553e-01, 4.866874e-01, 1.013904e+00, 2.155831e+00, 3.837787e-01, 1.649467e-01, 7.406664e-01, 1.125102e-01,
1.200000e+00	8.671264e-01, 1.171871e+00, 5.503460e-01, 7.903517e-01, 5.770908e-01, 8.360059e-01, 4.467917e-01, 1.464002e-01, 4.943002e-01, 1.257113e+00, 4.661988e-01, 1.713932e-01, 4.008468e-01, 3.642199e-01, 8.865222e-01, 2.093764e+00, 2.728358e-01, 1.248645e-01, 6.524211e-01, 7.770765e-02,
1.400000e+00	1.093734e+00, 1.424166e+00, 5.827418e-01, 9.992969e-01, 6.179820e-01, 8.044058e-01, 4.049619e-01, 8.171166e-02, 5.364274e-01, 1.255502e+00, 4.541891e-01, 1.020702e-01, 4.483032e-01, 2.115989e-01, 8.712098e-01, 2.338439e+00, 2.446818e-01, 7.237646e-02, 7.169003e-01, 4.048304e-02,
1.600000e+00	1.217211e+00, 1.610870e+00, 5.728716e-01, 9.569030e-01, 6.720773e-01, 8.261634e-01, 2.881503e-01, 7.509826e-02, 5.612073e-01, 1.201899e+00, 3.859692e-01, 7.982716e-02, 4.925367e-01, 1.517020e-01, 7.570969e-01, 1.974148e+00, 1.910881e-01, 4.497186e-02, 7.393655e-01, 2.164644e-02,
1.800000e+00	1.125134e+00, 1.396054e+00, 5.146194e-01, 9.319308e-01, 7.537324e-01, 8.317830e-01, 2.455457e-01, 8.008875e-02, 7.208233e-01, 1.102305e+00, 3.923245e-01, 4.199738e-02, 5.133108e-01, 1.119356e-01, 6.563282e-01, 1.844952e+00, 1.358199e-01, 2.857003e-02, 6.774315e-01, 1.259054e-02,
2.000000e+00	1.147853e+00, 1.686993e+00, 5.512255e-01, 9.292822e-01, 7.051171e-01, 7.248594e-01, 1.875124e-01, 6.909841e-02, 6.618151e-01, 8.712598e-01, 3.939998e-01, 3.482204e-02, 4.390161e-01, 8.623668e-02, 5.308496e-01, 2.193490e+00, 9.143114e-02, 1.327552e-02, 6.333210e-01, 8.257598e-03,
0.000000e+00	9.170437e-01, 2.234626e+00, 2.555587e+00, 1.088478e+00, 6.339848e-01, 1.751267e+00, 5.493845e-01, 2.405343e+00, 2.984986e+00, 1.404647e+00, 2.348111e+00, 1.890739e+00, 8.818089e-01, 2.543406e+00, 7.849072e-02, 3.018885e+00, 2.189065e+00, 1.195921e+00, 1.536656e+00, 1.988907e+00,
2.000000e-01	5.660697e-01, 1.283470e+00, 1.398547e+00, 7.957270e-01, 3.691084e-01, 9.498072e-01, 5.966800e-01, 1.793572e+00, 1.726632e+00, 1.061944e+00, 2.117956e+00, 1.228346e+00, 6.273949e-01, 1.798914e+00, 2.705830e-01, 2.572897e+00, 1.617771e+00, 1.101246e+00, 1.114536e+00, 1.437263e+00,
4.000000e-01	4.563055e-01, 8.844285e-01, 7.677380e-01, 7.853955e-01, 2.154670e-01, 5.966228e-01, 5.725596e-01, 1.471344e+00, 1.107942e+00, 1.281051e+00, 1.351563e+00, 1.062900e+00, 3.726068e-01, 9.389930e-01, 3.950019e-01, 1.936793e+00, 1.089822e+00, 6.200836e-01, 5.410793e-01, 1.102307e+00,
6.000000e-01	6.162744e-01, 7.057202e-01, 5.242270e-01, 9.902663e-01, 3.827178e-01, 3.939051e-01, 5.006915e-01, 1.090803e+00, 1.046274e+00, 1.269877e+00, 8.276702e-01, 9.183071e-01, 2.432206e-01, 5.401229e-01, 5.179799e-01, 2.414644e+00, 8.739504e-01, 5.119276e-01, 6.967104e-01, 7.724724e-01,
8.000000e-01	8.161298e-01, 8.998251e-01, 4.247307e-01, 1.016002e+00, 4.771759e-01, 4.098330e-01, 3.718233e-01, 7.742481e-01, 8.299127e-01, 1.179861e+00, 7.331791e-01, 4.434673e-01, 2.202931e-01, 2.915915e-01, 5.693312e-01, 2.566271e+00, 7.317787e-01, 3.366944e-01, 6.117487e-01, 4.292321e-01,
1.000000e+00	9.561424e-01, 1.368181e+00, 3.027184e-01, 9.864568e-01, 7.173905e-01, 5.699603e-01, 3.323215e-01, 6.704469e-01, 8.265152e-01, 1.183110e+00, 5.191850e-01, 4.260710e-01, 2.144486e-01, 1.781826e-01, 3.976918e-01, 2.652470e+00, 5.736723e-01, 1.736434e-01, 7.075114e-01, 2.677879e-01,
1.200000e+00	8.753814e-01, 1.344758e+00, 3.046615e-01, 9.886312e-01, 5.887150e-01, 4.971388e-01, 2.343599e-01, 4.124592e-01, 6.936879e-01, 1.256724e+00, 4.392516e-01, 2.351285e-01, 2.576643e-01, 1.164936e-01, 4.589947e-01, 2.267364e+00, 3.496341e-01, 1.009210e-01, 5.736617e-01, 1.310786e-01,
1.400000e+00	1.202729e+00, 1.447572e+00, 2.713934e-01, 9.411147e-01, 6.483477e-01, 5.853634e-01, 1.626948e-01, 3.669247e-01, 7.708244e-01, 1.157453e+00, 4.290547e-01, 1.569041e-01, 3.703643e-01, 8.275762e-02, 4.570786e-01, 2.598056e+00, 3.282117e-01, 7.189279e-02, 6.339979e-01, 7.705554e-02,
1.600000e+00	1.050455e+00, 1.600879e+00, 2.328454e-01, 1.027707e+00, 5.817430e-01, 6.664302e-01, 1.019388e-01, 2.862712e-01, 7.769477e-01, 1.010562e+00, 5.119906e-01, 1.070191e-01, 4.267637e-01, 8.694836e-02, 5.142602e-01, 1.811413e+00, 2.323027e-01, 3.584254e-02, 7.712042e-01, 3.832955e-02,
1.800000e+00	9.913679e-01, 1.606546e+00, 1.851101e-01, 1.247423e+00, 5.929429e-01, 6.732661e-01, 1.018851e-01, 2.138714e-01, 6.456313e-01, 1.284468e+00, 4.382034e-01, 7.089741e-02, 5.001106e-01, 6.194144e-02, 3.702280e-01, 2.034839e+00, 1.615233e-01, 2.538437e-02, 6.844819e-01, 2.640778e-02,
2.000000e+00	9.273342e-01, 1.367952e+00, 1.468690e-01, 1.125595e+00, 8.008780e-01, 6.590909e-01, 6.407442e-02, 1.467898e-01, 7.535750e-01, 1.106087e+00, 3.942012e-01, 4.133669e-02, 3.990885e-01, 4.974623e-02, 4.153523e-01, 2.210808e+00, 1.227124e-01, 1.642915e-02, 6.783020e-01, 1.246255e-02,
0.000000e+00	2.478006e+00, 5.114607e-01, 2.848069e+00, 2.026188e+00, 1.469817e+00, 2.746687e+00, 2.997021e+00, 2.060804e+00, 3.068379e+00, 2.359606e+00, 2.384004e+00, 1.274703e+00, 2.916467e+00, 1.460780e+00, 7.595757e-01, 1.299518e+00, 2.134953e+00, 1.703804e+00, 5.817051e-01, 7.575672e-01,
2.000000e-01	1.299201e+00, 2.900396e-01, 2.244912e+00, 1.935800e+00, 1.130029e+00, 1.496938e+00, 2.326168e+00, 1.729125e+00, 1.983753e+00, 1.633308e+00, 2.122007e+00, 1.004044e+00, 2.099262e+00, 8.815149e-01, 5.348099e-01, 8.770722e-01, 1.660451e+00, 1.075465e+00, 6.025668e-01, 6.199054e-01,
4.000000e-01	6.221980e-01, 2.852026e-01, 8.927841e-01, 1.542534e+00, 8.229409e-01, 6.983382e-01, 1.684292e+00, 1.395643e+00, 1.605476e+00, 1.188106e+00, 1.575062e+00, 8.818699e-01, 1.248167e+00, 4.728218e-01, 3.302641e-01, 8.123308e-01, 1.429297e+00, 5.691819e-01, 5.406075e-01, 4.639177e-01,
6.000000e-01	5.409668e-01, 2.924074e-01, 5.308086e-01, 1.280675e+00, 7.776941e-01, 5.175445e-01, 1.294000e+00, 1.382887e+00, 1.170703e+00, 1.458923e+00, 1.136901e+00, 9.213724e-01, 7.250509e-01, 2.979670e-01, 2.296772e-01, 7.850418e-01, 1.154303e+00, 3.408338e-01, 6.114039e-01, 5.521459e-01,
8.000000e-01	7.649747e-01, 4.888912e-01, 3.702419e-01, 1.193544e+00, 7.511925e-01, 3.591963e-01, 8.726477e-01, 1.172339e+00, 9.390590e-01, 1.322710e+00, 6.511807e-01, 4.991416e-01, 5.069012e-01, 2.025932e-01, 1.805536e-01, 8.815603e-01, 8.706694e-01, 2.283221e-01, 5.707838e-01, 3.376056e-01,
1.000000e+00	1.048674e+00, 8.969778e-01, 1.995302e-01, 1.166504e+00, 7.601441e-01, 4.522931e-01, 8.054779e-01, 7.640410e-01, 8.496183e-01, 1.367164e+00, 6.371033e-01, 3.697029e-01, 3.695910e-01, 1.313332e-01, 1.925756e-01, 1.019767e+00, 6.321915e-01, 1.368650e-01, 7.112022e-01, 1.824361e-01,
1.200000e+00	1.033886e+00, 1.176133e+00, 1.203157e-01, 1.003042e+00, 5.767316e-01, 6.418910e-01, 5.333571e-01, 5.955212e-01, 8.035258e-01, 1.238390e+00, 4.142326e-01, 2.273463e-01, 3.912097e-01, 7.529116e-02, 2.055937e-01, 1.537621e+00, 4.786077e-01, 9.299022e-02, 7.576737e-01, 1.003976e-01,
1.400000e+00	9.519751e-01, 1.544267e+00, 8.048687e-02, 1.086704e+00, 6.265639e-01, 6.419579e-01, 3.642726e-01, 4.293071e-01, 8.384116e-01, 1.267064e+00, 3.512025e-01, 1.679730e-01, 3.241650e-01, 7.359617e-02, 3.133844e-01, 1.266435e+00, 3.514101e-01, 4.324884e-02, 6.024970e-01, 6.062493e-02,
1.600000e+00	1.073436e+00, 1.445494e+00, 8.160740e-02, 9.894814e-01, 7.922325e-01, 5.062499e-01, 3.803810e-01, 3.553440e-01, 7.218375e-01, 1.298737e+00, 4.307497e-01, 9.364671e-02, 4.437800e-01, 6.469272e-02, 3.599865e-01, 1.798971e+00, 2.257032e-01, 3.021232e-02, 7.076777e-01, 3.574107e-02,
1.800000e+00	1.102576e+00, 1.458151e+00, 6.198768e-02, 9.705209e-01, 7.348044e-01, 5.736035e-01, 2.597645e-01, 2.765021e-01, 6.118016e-01, 1.153654e+00, 3.943831e-01, 7.669937e-02, 4.005535e-01, 6.656801e-02, 3.234762e-01, 1.437796e+00, 2.339392e-01, 1.824026e-02, 6.808628e-01, 1.699183e-02,
2.000000e+00	1.246969e+00, 1.546291e+00, 6.628625e-02, 9.711745e-01, 7.025216e-01, 6.496684e-01, 1.854909e-01, 1.855829e-01, 8.050431e-01, 1.177279e+00, 4.079706e-01, 5.719427e-02, 4.057600e-01, 5.930621e-02, 4.073233e-01, 2.005394e+00, 1.863653e-01, 1.112841e-02, 7.896494e-01, 9.534595e-03,
0.000000e+00	5.670165e-01, 9.204298e-01, 1.562622e-01, 2.945600e+00, 1.700660e+00, 1.042166e+00, 1.006731e+00, 1.008013e+00, 2.052992e+00, 3.214417e+00, 2.095652e+00, 2.976763e+00, 9.914127e-01, 1.954854e+00, 1.808734e+00, 2.839061e+00, 2.374483e-01, 2.131350e+00, 2.617974e-01, 3.183891e+00,
2.000000e-01	3.774762e-01, 5.753126e-01, 5.489857e-01, 2.305364e+00, 1.204495e+00, 5.219648e-01, 8.464710e-01, 1.265403e+00, 1.497206e+00, 2.339285e+00, 1.803017e+00, 2.070371e+00, 6.784223e-01, 9.952890e-01, 1.068837e+00, 1.922591e+00, 1.992017e-01, 1.345127e+00, 1.762254e-01, 1.647167e+00,
4.000000e-01	4.072380e-01, 4.229700e-01, 5.764243e-01, 1.562779e+00, 9.603539e-01, 3.410490e-01, 7.393605e-01, 1.139324e+00, 1.185682e+00, 1.709976e+00, 1.096553e+00, 1.747044e+00, 4.464053e-01, 5.952481e-01, 7.010417e-01, 1.592235e+00, 1.544615e-01, 1.143004e+00, 1.364116e-01, 1.040615e+00,
6.000000e-01	8.438425e-01, 5.458633e-01, 6.686933e-01, 1.532559e+00, 9.800907e-01, 2.756804e-01, 6.467967e-01, 1.131376e+00, 1.064421e+00, 1.418776e+00, 9.446109e-01, 1.144111e+00, 2.324126e-01, 3.270061e-01, 5.143783e-01, 1.661533e+00, 1.289106e-01, 8.260135e-01, 2.707452e-01, 7.530941e-01,
8.000000e-01	8.895888e-01, 7.700695e-01, 5.844129e-01, 9.680928e-01, 7.730080e-01, 3.517027e-01, 4.037786e-01, 7.433922e-01, 9.405081e-01, 1.548540e+00, 6.076401e-01, 6.652204e-01, 1.972092e-01, 2.257629e-01, 2.578186e-01, 1.523825e+00, 1.053907e-01, 4.346955e-01, 3.669269e-01, 3.782674e-01,
1.000000e+00	8.456120e-01, 9.134967e-01, 3.795660e-01, 1.379163e+00, 8.148665e-01, 4.005051e-01, 3.261112e-01, 5.464868e-01, 9.070147e-01, 1.489739e+00, 4.054832e-01, 4.798912e-01, 2.254104e-01, 1.141658e-01, 2.159426e-01, 1.724970e+00, 8.275543e-02, 2.928601e-01, 5.542931e-01, 2.079297e-01,
1.200000e+00	1.052328e+00, 1.314959e+00, 2.769098e-01, 1.053942e+00, 7.636706e-01, 6.132703e-01, 1.906670e-01, 4.578282e-01, 8.483122e-01, 1.352814e+00, 4.288883e-01, 4.534221e-01, 2.819730e-01, 7.306819e-02, 2.113729e-01, 1.628618e+00, 6.211351e-02, 1.467746e-01, 5.478710e-01, 1.378625e-01,
1.400000e+00	1.112946e+00, 9.232925e-01, 1.469433e-01, 8.406266e-01, 6.551717e-01, 5.519711e-01, 1.842553e-01, 3.485579e-01, 8.798806e-01, 1.268306e+00, 3.849167e-01, 2.658020e-01, 3.416381e-01, 4.966462e-02, 1.967970e-01, 1.967826e+00, 4.174446e-02, 9.052591e-02, 6.445405e-01, 7.941643e-02,
1.600000e+00	1.044347e+00, 1.497787e+00, 8.786518e-02, 1.018699e+00, 7.129295e-01, 6.643583e-01, 1.611077e-01, 2.596063e-01, 7.530921e-01, 1.108527e+00, 3.989619e-01, 1.426644e-01, 4.205403e-01, 4.447904e-02, 2.337844e-01, 1.794176e+00, 3.517047e-02, 5.908924e-02, 5.117683e-01, 3.845776e-02,
1.800000e+00	1.012510e+00, 1.526331e+00, 6.580970e-02, 1.244241e+00, 6.248241e-01, 6.704204e-01, 1.085191e-01, 2.268296e-01, 7.530553e-01, 1.210145e+00, 4.002407e-01, 9.669043e-02, 3.966419e-01, 4.107993e-02, 3.048879e-01, 1.950647e+00, 2.705706e-02, 2.830899e-02, 7.014809e-01, 2.248168e-02,
2.000000e+00	1.116459e+00, 1.771414e+00, 4.783047e-02, 8.876260e-01, 7.599942e-01, 6.227690e-01, 7.934626e-02, 1.762026e-01, 7.185387e-01, 1.130924e+00, 3.808621e-01, 8.082467e-02, 3.970215e-01, 5.418580e-02, 3.205799e-01, 2.007524e+00, 3.191505e-02, 2.186194e-02, 6.884855e-01, 1.218970e-02,
0.000000e+00	2.144040e+00, 8.493346e-01, 3.034407e-01, 8.838442e-01, 2.315644e+00, 1.234220e+00, 3.025228e+00, 1.277522e+00, 1.694794e+00, 9.372763e-01, 2.254769e+00, 2.151164e+00, 2.830865e+00, 4.673312e-02, 3.018014e+00, 5.407202e-02, 1.435750e+00, 1.320567e+00, 3.026237e+00, 3.167534e+00,
2.000000e-01	1.326541e+00, 5.772223e-01, 4.165109e-01, 5.571792e-01, 1.299194e+00, 9.524117e-01, 1.991918e+00, 1.070488e+00, 8.430970e-01, 6.982140e-01, 1.852931e+00, 1.610703e+00, 1.843878e+00, 4.556255e-01, 1.616723e+00, 4.563688e-02, 1.141582e+00, 1.074830e+00, 1.424854e+00, 1.923721e+00,
4.000000e-01	8.002282e-01, 4.129189e-01, 6.147203e-01, 5.074005e-01, 6.760902e-01, 7.524152e-01, 1.617169e+00, 7.976751e-01, 5.759364e-01, 3.300860e-01, 1.358807e+00, 1.215598e+00, 1.234264e+00, 5.334477e-01, 1.653733e+00, 1.272404e-01, 1.119738e+00, 7.227195e-01, 9.026781e-01, 1.264684e+00,
6.000000e-01	5.966656e-01, 4.192972e-01, 6.949244e-01, 6.141387e-01, 4.346306e-01, 7.845118e-01, 1.161032e+00, 4.757447e-01, 6.148282e-01, 4.012261e-01, 1.119210e+00, 9.908744e-01, 7.103808e-01, 3.517880e-01, 1.218376e+00, 3.415816e-01, 1.165271e+00, 6.205277e-01, 7.748879e-01, 8.089225e-01,
8.000000e-01	8.157566e-01, 6.542363e-01, 7.067813e-01, 7.786289e-01, 4.865592e-01, 7.514185e-01, 9.721642e-01, 3.016924e-01, 5.112654e-01, 4.928767e-01, 7.563013e-01, 9.224160e-01, 5.131705e-01, 3.033797e-01, 9.869533e-01, 7.169991e-01, 7.196453e-01, 3.626178e-01, 6.612105e-01, 5.319929e-01,
1.000000e+00	9.308411e-01, 8.222251e-01, 7.922005e-01, 1.015123e+00, 5.213616e-01, 8.716141e-01, 7.284242e-01, 2.098866e-01, 6.486355e-01, 5.992237e-01, 5.092479e-01, 5.590669e-01, 3.645280e-01, 1.864168e-01, 1.212415e+00, 9.117989e-01, 6.059619e-01, 1.822150e-01, 7.348063e-01, 3.221937e-01,
1.200000e+00	1.031652e+00, 1.136634e+00, 6.124917e-01, 8.674274e-01, 7.138539e-01, 8.164553e-01, 5.894036e-01, 1.364694e-01, 6.345447e-01, 9.325904e-01, 5.994342e-01, 3.736437e-01, 3.210528e-01, 9.500010e-02, 7.995560e-01, 1.231055e+00, 3.410098e-01, 1.319506e-01, 7.002812e-01, 1.564149e-01,
1.400000e+00	9.800924e-01, 1.278460e+00, 5.966202e-01, 8.348145e-01, 6.965595e-01, 7.267380e-01, 4.179102e-01, 1.102981e-01, 7.847133e-01, 9.287296e-01, 4.808437e-01, 2.959580e-01, 4.451142e-01, 9.026692e-02, 8.394782e-01, 1.594444e+00, 3.201155e-01, 8.227395e-02, 6.309249e-01, 8.981046e-02,
1.600000e+00	9.919454e-01, 1.181894e+00, 5.982045e-01, 9.840354e-01, 6.451751e-01, 8.306535e-01, 2.706540e-01, 1.323638e-01, 6.876608e-01, 1.266908e+00, 3.732833e-01, 1.730487e-01, 3.448154e-01, 7.468526e-02, 4.965695e-01, 1.596688e+00, 2.228427e-01, 4.724347e-02, 7.805878e-01, 4.619246e-02,
1.800000e+00	1.141378e+00, 1.164279e+00, 5.520810e-01, 9.988686e-01, 6.068818e-01, 7.073077e-01, 2.838176e-01, 9.914935e-02, 6.777346e-01, 1.057217e+00, 3.780446e-01, 1.194789e-01, 4.745166e-01, 6.721799e-02, 6.418199e-01, 1.792019e+00, 1.814479e-01, 2.276162e-02, 6.181674e-01, 2.882698e-02,
2.000000e+00	9.956828e-01, 1.453796e+00, 4.941419e-01, 8.004981e-01, 7.054697e-01, 7.501027e-01, 2.040256e-01, 1.096201e-01, 7.544877e-01, 9.935858e-01, 4.062742e-01, 8.542123e-02, 5.134596e-01, 6.874984e-02, 5.422474e-01, 1.523398e+00, 1.418641e-01, 1.500293e-02, 5.664197e-01, 1.724319e-02,
