# Supplementary material for: Inference of Vohradský's Models of Genetic Networks by Solving Two-Dimensional Function Optimization Problems
Source: PLoS One. 2013 Dec 30;8(12):e83308. doi: 10.1371/journal.pone.0083308 (PMC3875442; doi:10.1371/journal.pone.0083308)
Supplement: Text S2 — Time-series data used in the ‘Inference in noisy environment’ section (compressed by gzip). (GZ) [file pone.0083308.s002.gz › time_series_data/gene20/20sets/tc.dat320]

Time "G0" "G1" "G2" "G3" "G4" "G5" "G6" "G7" "G8" "G9" "G10" "G11" "G12" "G13" "G14" "G15" "G16" "G17" "G18" "G19"
0.000000e+00	1.088438e+00, 4.384298e-01, 2.883553e+00, 2.311292e+00, 2.662506e+00, 2.413783e+00, 8.567627e-01, 9.946371e-01, 2.186041e+00, 1.026863e+00, 2.016097e+00, 1.038589e+00, 1.624198e-02, 7.231094e-01, 7.915081e-01, 2.730997e+00, 1.406086e+00, 2.554710e+00, 1.836792e+00, 2.849972e+00,
2.000000e-01	5.893921e-01, 3.906611e-01, 1.909485e+00, 1.904577e+00, 1.751719e+00, 2.148491e+00, 7.169262e-01, 1.066694e+00, 1.625445e+00, 6.611362e-01, 1.652955e+00, 9.295333e-01, 1.222210e-02, 7.226658e-01, 7.591510e-01, 2.858542e+00, 2.127273e+00, 2.166151e+00, 2.156018e+00, 1.608330e+00,
4.000000e-01	5.631929e-01, 4.758060e-01, 1.736830e+00, 1.420184e+00, 1.280013e+00, 1.981907e+00, 6.709105e-01, 1.035622e+00, 7.748806e-01, 5.372143e-01, 1.560513e+00, 9.933577e-01, 8.577090e-03, 9.851014e-01, 8.553254e-01, 2.218492e+00, 2.153422e+00, 2.432728e+00, 1.561924e+00, 1.246261e+00,
6.000000e-01	4.511818e-01, 4.610149e-01, 1.353232e+00, 1.493169e+00, 9.876882e-01, 1.450357e+00, 4.668981e-01, 7.887917e-01, 4.529482e-01, 5.529494e-01, 7.675362e-01, 7.350255e-01, 1.502376e-02, 9.567113e-01, 7.550391e-01, 1.666111e+00, 2.094480e+00, 2.246277e+00, 1.414059e+00, 9.531725e-01,
8.000000e-01	4.005204e-01, 4.651142e-01, 9.849619e-01, 1.389980e+00, 7.885364e-01, 1.378704e+00, 4.652177e-01, 9.544842e-01, 3.704910e-01, 5.380235e-01, 6.814786e-01, 1.067302e+00, 3.207079e-02, 8.793737e-01, 7.890308e-01, 1.370358e+00, 2.022276e+00, 2.656016e+00, 1.103219e+00, 7.685805e-01,
1.000000e+00	5.923058e-01, 4.566757e-01, 7.235376e-01, 1.084977e+00, 6.682998e-01, 1.022184e+00, 4.373312e-01, 7.466556e-01, 2.608868e-01, 4.175426e-01, 7.308651e-01, 8.213115e-01, 1.048268e-01, 8.510810e-01, 6.761723e-01, 9.139668e-01, 1.876754e+00, 2.408158e+00, 9.511790e-01, 4.779548e-01,
1.200000e+00	8.084319e-01, 5.495284e-01, 9.037177e-01, 8.327254e-01, 6.486413e-01, 9.139087e-01, 3.180046e-01, 8.234982e-01, 1.954508e-01, 3.943115e-01, 5.495559e-01, 1.066229e+00, 2.255223e-01, 5.148398e-01, 5.399807e-01, 6.355459e-01, 1.767545e+00, 2.660104e+00, 7.806169e-01, 3.170761e-01,
1.400000e+00	9.121408e-01, 5.772341e-01, 7.544746e-01, 6.387465e-01, 6.445149e-01, 6.772339e-01, 3.018099e-01, 7.970381e-01, 1.743786e-01, 4.365648e-01, 5.347260e-01, 8.351309e-01, 3.836143e-01, 3.009309e-01, 3.731990e-01, 4.893906e-01, 2.087319e+00, 1.970263e+00, 6.126377e-01, 2.133940e-01,
1.600000e+00	1.209081e+00, 5.434134e-01, 7.459889e-01, 4.526101e-01, 5.457027e-01, 5.566690e-01, 1.543932e-01, 7.926453e-01, 1.628506e-01, 4.272891e-01, 4.349088e-01, 1.063403e+00, 6.880314e-01, 1.636256e-01, 2.190062e-01, 3.741584e-01, 1.946898e+00, 2.831237e+00, 5.150684e-01, 1.298201e-01,
1.800000e+00	1.133327e+00, 5.985793e-01, 1.178900e+00, 3.340562e-01, 5.835034e-01, 5.154432e-01, 1.701655e-01, 8.527788e-01, 1.433641e-01, 4.060060e-01, 4.257185e-01, 8.433409e-01, 9.070563e-01, 1.019712e-01, 1.907908e-01, 1.887733e-01, 1.449697e+00, 1.788036e+00, 4.126898e-01, 7.953797e-02,
2.000000e+00	8.464253e-01, 5.882811e-01, 1.267520e+00, 1.675532e-01, 6.998074e-01, 3.883344e-01, 1.849028e-01, 1.033501e+00, 1.128488e-01, 4.576180e-01, 3.785332e-01, 9.359880e-01, 8.047197e-01, 6.118998e-02, 1.008182e-01, 1.573026e-01, 2.011684e+00, 2.269107e+00, 2.876272e-01, 4.932527e-02,
0.000000e+00	2.041317e+00, 1.775142e+00, 1.009642e+00, 2.299656e+00, 1.665998e+00, 7.618706e-01, 5.790456e-02, 1.781824e+00, 1.003456e+00, 1.526435e+00, 2.057563e+00, 1.668862e+00, 2.254580e+00, 1.387880e+00, 1.688680e+00, 2.253634e+00, 1.454265e+00, 1.969290e-01, 1.407274e-01, 8.583222e-01,
2.000000e-01	1.850894e+00, 9.292119e-01, 7.267236e-01, 1.517138e+00, 1.037927e+00, 1.242115e+00, 1.956375e-01, 1.497178e+00, 8.386443e-01, 1.133237e+00, 1.964381e+00, 1.236441e+00, 1.306387e+00, 1.093012e+00, 1.437898e+00, 1.818515e+00, 9.830276e-01, 6.009359e-01, 1.395770e-01, 3.772214e-01,
4.000000e-01	1.677753e+00, 5.699835e-01, 6.702668e-01, 1.743583e+00, 6.771987e-01, 1.412075e+00, 3.099527e-01, 1.641193e+00, 7.044770e-01, 1.095919e+00, 1.667300e+00, 7.963159e-01, 1.089498e+00, 1.030399e+00, 1.185448e+00, 1.041940e+00, 8.467259e-01, 1.085523e+00, 1.444134e-01, 2.280998e-01,
6.000000e-01	2.115813e+00, 3.936788e-01, 4.229884e-01, 1.393635e+00, 6.105869e-01, 1.386581e+00, 3.474020e-01, 1.292321e+00, 6.650701e-01, 6.454433e-01, 1.544762e+00, 7.144912e-01, 7.599849e-01, 1.062516e+00, 8.554572e-01, 9.060833e-01, 1.089636e+00, 1.026961e+00, 1.145413e-01, 1.398247e-01,
8.000000e-01	1.980286e+00, 2.610290e-01, 4.248993e-01, 1.117800e+00, 4.933096e-01, 1.255590e+00, 4.314635e-01, 9.425537e-01, 4.488253e-01, 4.485601e-01, 1.123845e+00, 5.750796e-01, 5.777701e-01, 9.023542e-01, 8.234868e-01, 5.455031e-01, 1.026442e+00, 1.118327e+00, 7.543667e-02, 7.528259e-02,
1.000000e+00	2.216408e+00, 3.712936e-01, 3.651339e-01, 1.036791e+00, 5.942453e-01, 1.096828e+00, 4.716738e-01, 5.640082e-01, 2.977139e-01, 2.863000e-01, 9.012456e-01, 6.941801e-01, 4.407948e-01, 5.635501e-01, 5.038898e-01, 4.021476e-01, 1.238845e+00, 1.066700e+00, 5.843706e-02, 4.592441e-02,
1.200000e+00	1.756610e+00, 4.629181e-01, 3.151842e-01, 8.073954e-01, 5.940261e-01, 7.992332e-01, 3.731725e-01, 7.655146e-01, 1.514735e-01, 3.033480e-01, 6.669548e-01, 7.536384e-01, 6.232225e-01, 3.643765e-01, 3.199321e-01, 2.670686e-01, 1.234525e+00, 1.021936e+00, 5.883405e-02, 2.994096e-02,
1.400000e+00	1.953887e+00, 4.540264e-01, 4.149679e-01, 6.362808e-01, 5.279189e-01, 6.905019e-01, 3.128536e-01, 7.834020e-01, 1.348045e-01, 4.118918e-01, 5.234728e-01, 8.664998e-01, 7.208019e-01, 2.091801e-01, 2.616760e-01, 2.034088e-01, 1.217861e+00, 9.945696e-01, 5.180375e-02, 1.403663e-02,
1.600000e+00	1.944489e+00, 5.089822e-01, 5.113492e-01, 3.023889e-01, 6.236421e-01, 5.163998e-01, 2.231249e-01, 8.863509e-01, 9.947568e-02, 4.181356e-01, 3.951720e-01, 9.493046e-01, 9.827287e-01, 1.208115e-01, 1.598384e-01, 1.128941e-01, 9.586252e-01, 6.617319e-01, 3.207753e-02, 7.424841e-03,
1.800000e+00	1.971585e+00, 6.853260e-01, 6.239016e-01, 2.096863e-01, 5.403537e-01, 4.643116e-01, 1.730791e-01, 8.714273e-01, 8.674310e-02, 5.871124e-01, 4.866409e-01, 9.815898e-01, 9.075306e-01, 7.722875e-02, 8.735558e-02, 8.622999e-02, 6.645930e-01, 7.624134e-01, 2.469167e-02, 5.583797e-03,
2.000000e+00	2.152589e+00, 6.404725e-01, 7.813286e-01, 1.135042e-01, 5.116260e-01, 3.108415e-01, 1.307670e-01, 1.063012e+00, 1.223962e-01, 4.438858e-01, 3.729067e-01, 8.688147e-01, 9.966833e-01, 4.318042e-02, 5.689843e-02, 7.304970e-02, 4.919558e-01, 5.619346e-01, 1.967483e-02, 3.150747e-03,
0.000000e+00	2.247913e+00, 2.146551e-01, 1.796989e+00, 2.087971e+00, 2.591575e+00, 2.815270e+00, 1.312938e+00, 1.886263e+00, 2.945061e+00, 1.772616e+00, 2.587047e+00, 1.202052e+00, 2.260975e+00, 2.924139e+00, 3.117408e+00, 1.135004e+00, 6.183756e-01, 1.882832e+00, 1.316920e+00, 2.129303e+00,
2.000000e-01	1.984523e+00, 1.240034e-01, 1.207406e+00, 1.629977e+00, 1.882777e+00, 2.552655e+00, 8.976901e-01, 1.850580e+00, 1.574676e+00, 1.382271e+00, 1.813201e+00, 7.022614e-01, 1.688758e+00, 2.305208e+00, 2.213684e+00, 1.057246e+00, 9.822010e-01, 1.426098e+00, 1.329634e+00, 1.262839e+00,
4.000000e-01	1.712786e+00, 5.419658e-02, 1.035448e+00, 1.459103e+00, 1.056810e+00, 2.346410e+00, 8.672759e-01, 1.354698e+00, 1.265253e+00, 1.049846e+00, 1.722955e+00, 5.174412e-01, 1.041708e+00, 1.669642e+00, 1.269396e+00, 1.095190e+00, 1.337419e+00, 1.846738e+00, 1.791190e+00, 9.135546e-01,
6.000000e-01	1.470773e+00, 3.604436e-02, 6.379969e-01, 1.250297e+00, 7.581143e-01, 2.354148e+00, 6.148192e-01, 9.873752e-01, 7.215934e-01, 6.600572e-01, 1.395916e+00, 5.783088e-01, 6.628521e-01, 1.477368e+00, 1.211813e+00, 8.108204e-01, 1.482399e+00, 1.846640e+00, 1.747183e+00, 7.596976e-01,
8.000000e-01	1.403408e+00, 6.830761e-02, 6.781134e-01, 1.226409e+00, 5.509209e-01, 2.016745e+00, 5.606680e-01, 7.555195e-01, 4.249399e-01, 3.320308e-01, 1.077696e+00, 6.877188e-01, 6.218040e-01, 1.088283e+00, 7.408952e-01, 5.468425e-01, 1.609896e+00, 1.714942e+00, 1.190261e+00, 5.987486e-01,
1.000000e+00	1.649937e+00, 2.352125e-01, 4.671592e-01, 9.302435e-01, 5.473734e-01, 1.761610e+00, 5.594719e-01, 6.563697e-01, 2.841595e-01, 3.613526e-01, 7.410433e-01, 9.214486e-01, 5.862529e-01, 8.714411e-01, 5.213046e-01, 4.512353e-01, 1.934889e+00, 1.903124e+00, 1.184595e+00, 5.871036e-01,
1.200000e+00	1.584312e+00, 4.077440e-01, 3.537114e-01, 8.151412e-01, 6.891683e-01, 1.370779e+00, 4.076176e-01, 6.880139e-01, 1.416193e-01, 2.646019e-01, 6.292976e-01, 1.198255e+00, 6.469054e-01, 5.351902e-01, 3.418316e-01, 3.394378e-01, 1.678820e+00, 1.648523e+00, 9.582525e-01, 3.733693e-01,
1.400000e+00	1.811239e+00, 5.358736e-01, 3.107389e-01, 3.795145e-01, 6.099511e-01, 1.066171e+00, 3.071054e-01, 5.935947e-01, 1.220778e-01, 4.435838e-01, 3.538163e-01, 1.236636e+00, 9.688590e-01, 2.685244e-01, 2.284602e-01, 2.425054e-01, 1.828643e+00, 1.384177e+00, 5.741526e-01, 2.817535e-01,
1.600000e+00	1.716076e+00, 6.656990e-01, 2.618553e-01, 3.515603e-01, 5.348608e-01, 8.199874e-01, 2.207867e-01, 8.978956e-01, 1.007651e-01, 4.403880e-01, 3.860360e-01, 8.405896e-01, 7.611509e-01, 1.361596e-01, 1.527672e-01, 1.942952e-01, 1.930530e+00, 1.279160e+00, 6.341671e-01, 1.536516e-01,
1.800000e+00	1.761270e+00, 6.002033e-01, 2.033989e-01, 2.133756e-01, 6.529904e-01, 6.559849e-01, 1.595722e-01, 9.289935e-01, 1.288434e-01, 3.853109e-01, 5.134164e-01, 1.246029e+00, 8.915067e-01, 8.093081e-02, 9.370386e-02, 1.500929e-01, 1.369366e+00, 8.711736e-01, 4.924487e-01, 1.031137e-01,
2.000000e+00	1.708952e+00, 5.571660e-01, 3.322334e-01, 1.204232e-01, 6.244409e-01, 6.541142e-01, 1.762051e-01, 7.964312e-01, 1.743642e-01, 5.148572e-01, 4.809367e-01, 8.429978e-01, 1.141526e+00, 5.561745e-02, 7.290950e-02, 7.611962e-02, 1.365174e+00, 8.407936e-01, 3.540940e-01, 6.866764e-02,
0.000000e+00	2.154966e+00, 1.661276e-01, 2.141502e+00, 3.877211e-01, 9.628673e-01, 1.921005e+00, 1.369827e+00, 2.042226e+00, 1.523861e+00, 6.566985e-01, 5.777894e-01, 2.877984e+00, 1.666372e+00, 1.424125e+00, 2.043630e+00, 1.233197e+00, 2.768307e+00, 9.772410e-01, 1.874279e+00, 2.151472e+00,
2.000000e-01	1.475045e+00, 3.347703e-01, 1.590777e+00, 2.495163e-01, 7.000770e-01, 2.624701e+00, 9.007362e-01, 2.064911e+00, 1.372388e+00, 7.303149e-01, 9.612185e-01, 1.809417e+00, 1.981603e+00, 7.517461e-01, 1.178154e+00, 1.088173e+00, 2.364272e+00, 6.675675e-01, 2.051587e+00, 1.133886e+00,
4.000000e-01	1.100247e+00, 2.465973e-01, 1.103658e+00, 1.195662e-01, 6.084108e-01, 2.679864e+00, 7.456715e-01, 2.230107e+00, 1.003329e+00, 8.728362e-01, 1.018045e+00, 1.155203e+00, 1.654935e+00, 5.098524e-01, 1.126008e+00, 1.207035e+00, 1.593078e+00, 6.150640e-01, 2.208735e+00, 8.529738e-01,
6.000000e-01	1.176159e+00, 2.962724e-01, 1.172948e+00, 8.528033e-02, 4.238030e-01, 2.405944e+00, 5.953510e-01, 1.785275e+00, 8.115468e-01, 7.798365e-01, 1.265210e+00, 8.549418e-01, 1.561689e+00, 3.554828e-01, 7.894201e-01, 8.294343e-01, 1.137744e+00, 7.564037e-01, 2.049963e+00, 7.874963e-01,
8.000000e-01	1.080954e+00, 2.908382e-01, 9.749616e-01, 5.299329e-02, 4.485045e-01, 2.030490e+00, 4.441752e-01, 1.316562e+00, 6.292429e-01, 3.932628e-01, 1.070232e+00, 6.130316e-01, 1.376249e+00, 1.841039e-01, 7.548999e-01, 5.235892e-01, 1.109885e+00, 1.173812e+00, 1.120677e+00, 5.986225e-01,
1.000000e+00	1.178208e+00, 4.478857e-01, 7.362686e-01, 3.087132e-02, 5.610072e-01, 1.939251e+00, 5.163778e-01, 1.036716e+00, 5.406729e-01, 3.282403e-01, 1.129382e+00, 4.814108e-01, 1.373891e+00, 1.135014e-01, 3.945954e-01, 4.817038e-01, 9.996721e-01, 1.483638e+00, 1.198994e+00, 5.010095e-01,
1.200000e+00	1.277182e+00, 3.972354e-01, 5.335109e-01, 1.916361e-02, 5.136474e-01, 1.295969e+00, 4.834914e-01, 6.812914e-01, 3.819176e-01, 2.578609e-01, 8.176256e-01, 6.258957e-01, 1.251051e+00, 6.956603e-02, 2.790384e-01, 2.966679e-01, 1.101049e+00, 1.493410e+00, 8.275070e-01, 3.596130e-01,
1.400000e+00	1.504962e+00, 5.510418e-01, 4.821143e-01, 1.227232e-02, 6.037993e-01, 1.220552e+00, 3.783777e-01, 6.809547e-01, 2.268588e-01, 2.636467e-01, 5.931508e-01, 9.524761e-01, 1.255284e+00, 3.721267e-02, 1.797991e-01, 2.289856e-01, 1.478004e+00, 1.427297e+00, 7.610169e-01, 2.276416e-01,
1.600000e+00	1.934652e+00, 5.368221e-01, 3.974013e-01, 6.598135e-03, 5.555480e-01, 1.128816e+00, 2.878902e-01, 5.760216e-01, 1.122353e-01, 3.153440e-01, 4.607024e-01, 8.185292e-01, 1.131817e+00, 1.969919e-02, 1.312860e-01, 1.735705e-01, 1.726449e+00, 1.660117e+00, 6.565756e-01, 1.882643e-01,
1.800000e+00	1.669403e+00, 6.231867e-01, 2.872528e-01, 4.890574e-03, 5.810378e-01, 9.392753e-01, 1.669302e-01, 7.525586e-01, 8.208141e-02, 3.564247e-01, 3.931052e-01, 1.087798e+00, 1.167696e+00, 1.191599e-02, 7.151877e-02, 1.142851e-01, 1.531548e+00, 1.228728e+00, 4.667252e-01, 1.010766e-01,
2.000000e+00	1.697886e+00, 6.369584e-01, 2.344073e-01, 3.785315e-03, 6.378547e-01, 7.426096e-01, 1.679285e-01, 8.847385e-01, 9.389676e-02, 3.710036e-01, 3.677344e-01, 1.108919e+00, 1.317703e+00, 7.234156e-03, 4.629931e-02, 8.089431e-02, 1.590499e+00, 1.234404e+00, 3.714921e-01, 5.549768e-02,
0.000000e+00	1.810393e-02, 1.666302e-02, 8.816504e-01, 1.145869e+00, 1.408187e+00, 1.031557e+00, 5.216149e-01, 2.873711e-01, 2.412451e+00, 2.829195e+00, 2.242268e+00, 2.237829e+00, 5.261610e-01, 1.097286e-01, 1.626064e+00, 1.958195e+00, 1.678751e+00, 1.378865e+00, 1.389112e+00, 9.601572e-01,
2.000000e-01	4.058243e-01, 2.673400e-01, 5.729818e-01, 9.302003e-01, 9.900227e-01, 1.036875e+00, 5.288391e-01, 6.773246e-01, 1.362646e+00, 2.268615e+00, 1.802095e+00, 1.955395e+00, 6.735744e-01, 4.249617e-01, 1.451587e+00, 1.304023e+00, 1.588383e+00, 1.578252e+00, 1.424169e+00, 7.730588e-01,
4.000000e-01	7.546638e-01, 3.650368e-01, 5.467354e-01, 5.371849e-01, 6.673477e-01, 9.907849e-01, 4.604610e-01, 1.152083e+00, 7.752982e-01, 1.550298e+00, 1.250239e+00, 1.686578e+00, 7.403208e-01, 3.041473e-01, 9.551341e-01, 1.070982e+00, 2.003593e+00, 1.797152e+00, 1.328437e+00, 5.936077e-01,
6.000000e-01	9.000806e-01, 4.232730e-01, 3.881941e-01, 3.548387e-01, 6.000183e-01, 8.279742e-01, 5.718583e-01, 1.125146e+00, 5.668150e-01, 1.374162e+00, 1.205165e+00, 1.200522e+00, 8.516570e-01, 1.909963e-01, 8.486888e-01, 7.389426e-01, 1.582323e+00, 1.725836e+00, 1.183136e+00, 4.653918e-01,
8.000000e-01	1.382618e+00, 5.343416e-01, 2.992053e-01, 2.413531e-01, 4.796899e-01, 9.802847e-01, 5.001931e-01, 1.180231e+00, 5.196349e-01, 1.095180e+00, 8.676980e-01, 8.070914e-01, 8.972759e-01, 1.142244e-01, 6.379203e-01, 4.927927e-01, 1.744247e+00, 1.704404e+00, 9.030533e-01, 3.698130e-01,
1.000000e+00	1.108998e+00, 5.944094e-01, 3.926667e-01, 1.405183e-01, 5.867384e-01, 7.816511e-01, 6.383061e-01, 1.192683e+00, 3.810181e-01, 7.027795e-01, 1.061728e+00, 7.138622e-01, 9.650769e-01, 7.049637e-02, 3.429402e-01, 3.404446e-01, 1.758564e+00, 1.979601e+00, 6.596558e-01, 2.266457e-01,
1.200000e+00	1.539942e+00, 5.935036e-01, 4.754755e-01, 8.737476e-02, 5.341599e-01, 6.012232e-01, 4.604521e-01, 7.332584e-01, 3.351236e-01, 6.008221e-01, 8.150846e-01, 8.415580e-01, 1.154496e+00, 3.955013e-02, 2.475842e-01, 2.219245e-01, 1.901196e+00, 2.153374e+00, 6.547318e-01, 1.833667e-01,
1.400000e+00	1.196987e+00, 5.270832e-01, 6.912914e-01, 5.164333e-02, 6.751720e-01, 5.501554e-01, 4.075679e-01, 6.813113e-01, 1.706300e-01, 5.274728e-01, 5.904593e-01, 8.376709e-01, 1.217970e+00, 1.934706e-02, 1.722753e-01, 1.956180e-01, 1.491585e+00, 1.955208e+00, 5.243183e-01, 1.010063e-01,
1.600000e+00	1.612678e+00, 6.579834e-01, 8.107659e-01, 3.899618e-02, 7.240260e-01, 4.609647e-01, 3.340682e-01, 7.999613e-01, 1.413474e-01, 6.143452e-01, 5.365118e-01, 9.332992e-01, 9.847829e-01, 1.226712e-02, 1.064093e-01, 1.412706e-01, 1.808266e+00, 1.692845e+00, 4.475639e-01, 5.673228e-02,
1.800000e+00	1.525232e+00, 5.753810e-01, 8.079623e-01, 1.719248e-02, 6.102118e-01, 3.253117e-01, 2.534902e-01, 9.866085e-01, 1.044070e-01, 5.142375e-01, 4.798372e-01, 8.752427e-01, 1.066433e+00, 6.276216e-03, 6.173050e-02, 9.130926e-02, 2.042173e+00, 1.713898e+00, 2.766788e-01, 3.804806e-02,
2.000000e+00	1.149627e+00, 5.364786e-01, 1.136582e+00, 1.409163e-02, 6.288435e-01, 2.757370e-01, 2.080044e-01, 9.895250e-01, 1.229099e-01, 4.440631e-01, 3.944104e-01, 9.848809e-01, 1.263081e+00, 5.333207e-03, 4.424636e-02, 6.463324e-02, 1.844937e+00, 1.501731e+00, 2.556805e-01, 2.306026e-02,
0.000000e+00	1.315012e+00, 7.993645e-01, 1.776142e+00, 2.180699e+00, 1.503532e+00, 9.956278e-01, 1.792995e+00, 1.493548e+00, 1.966152e+00, 9.880739e-03, 2.112932e+00, 1.987153e+00, 7.007309e-01, 1.561546e-01, 2.092095e+00, 2.619321e+00, 7.941821e-02, 2.881067e+00, 1.359116e+00, 1.450372e+00,
2.000000e-01	1.097225e+00, 5.755944e-01, 1.160300e+00, 1.913130e+00, 1.009711e+00, 1.078147e+00, 1.636061e+00, 1.315599e+00, 1.545745e+00, 3.235396e-01, 1.772557e+00, 1.299263e+00, 5.711959e-01, 5.375222e-01, 1.931056e+00, 2.425158e+00, 5.605329e-01, 1.939066e+00, 1.279329e+00, 9.200852e-01,
4.000000e-01	9.716705e-01, 3.075692e-01, 9.994454e-01, 1.567017e+00, 6.718543e-01, 1.758333e+00, 1.333651e+00, 1.617112e+00, 1.186448e+00, 4.593822e-01, 1.450386e+00, 1.076789e+00, 3.735272e-01, 6.414876e-01, 1.174305e+00, 1.726665e+00, 9.715007e-01, 2.040424e+00, 1.740378e+00, 8.546425e-01,
6.000000e-01	1.140646e+00, 1.649364e-01, 6.928151e-01, 1.375362e+00, 4.993390e-01, 1.678189e+00, 1.022910e+00, 1.178342e+00, 8.260285e-01, 3.460860e-01, 1.332764e+00, 7.496502e-01, 2.856210e-01, 8.088717e-01, 1.078642e+00, 1.031066e+00, 1.102924e+00, 2.118073e+00, 2.095388e+00, 5.545166e-01,
8.000000e-01	1.341001e+00, 1.047350e-01, 6.216182e-01, 1.014476e+00, 4.306241e-01, 1.169654e+00, 6.923166e-01, 8.561622e-01, 6.860211e-01, 2.581657e-01, 1.474442e+00, 6.781035e-01, 1.897490e-01, 1.038180e+00, 1.191983e+00, 9.233844e-01, 1.343504e+00, 2.042021e+00, 1.680765e+00, 5.268571e-01,
1.000000e+00	1.571061e+00, 1.778099e-01, 4.546680e-01, 1.188232e+00, 3.680599e-01, 1.103720e+00, 6.338674e-01, 5.942167e-01, 4.045460e-01, 1.980452e-01, 9.545716e-01, 7.779328e-01, 2.226713e-01, 8.033129e-01, 6.897154e-01, 7.158591e-01, 1.431885e+00, 2.448469e+00, 1.442900e+00, 3.493394e-01,
1.200000e+00	1.298235e+00, 3.364438e-01, 4.567931e-01, 1.236602e+00, 4.732641e-01, 8.365007e-01, 4.467248e-01, 7.068489e-01, 2.168415e-01, 2.474390e-01, 6.566837e-01, 8.508858e-01, 1.973993e-01, 6.198155e-01, 4.945303e-01, 4.523616e-01, 1.438396e+00, 2.117996e+00, 9.801507e-01, 4.851430e-01,
1.400000e+00	1.282147e+00, 4.729806e-01, 3.737150e-01, 7.819552e-01, 5.466849e-01, 8.176002e-01, 3.315880e-01, 7.271877e-01, 1.440592e-01, 2.787570e-01, 4.572894e-01, 9.050943e-01, 3.993767e-01, 3.859070e-01, 2.861214e-01, 3.563464e-01, 1.657042e+00, 1.446611e+00, 8.758806e-01, 2.613030e-01,
1.600000e+00	1.486821e+00, 5.543032e-01, 4.511399e-01, 5.461209e-01, 4.737961e-01, 6.036596e-01, 2.759412e-01, 7.782109e-01, 1.064128e-01, 4.241352e-01, 4.500161e-01, 9.529441e-01, 5.621783e-01, 1.951080e-01, 2.353002e-01, 2.610447e-01, 1.170611e+00, 1.642867e+00, 6.801110e-01, 2.196412e-01,
1.800000e+00	1.987880e+00, 5.584428e-01, 4.778948e-01, 3.255536e-01, 6.019400e-01, 5.419571e-01, 1.924730e-01, 8.383793e-01, 1.035209e-01, 4.899054e-01, 3.994517e-01, 1.178377e+00, 7.833438e-01, 1.136031e-01, 1.468600e-01, 1.600639e-01, 1.569547e+00, 1.467276e+00, 5.884375e-01, 1.457310e-01,
2.000000e+00	1.763718e+00, 5.724093e-01, 6.279860e-01, 2.161449e-01, 5.706847e-01, 3.711910e-01, 1.401390e-01, 8.414165e-01, 1.300895e-01, 5.670024e-01, 5.226744e-01, 1.022845e+00, 8.434894e-01, 7.232170e-02, 8.305200e-02, 1.063067e-01, 1.365246e+00, 1.289915e+00, 4.531460e-01, 8.521309e-02,
0.000000e+00	6.252941e-01, 1.016030e+00, 1.341272e+00, 2.748487e-01, 1.990401e+00, 3.557230e-01, 6.693632e-01, 1.761195e-01, 2.643367e+00, 9.920540e-01, 1.224806e+00, 1.803886e+00, 2.825325e-02, 2.642741e-01, 2.976462e+00, 2.489818e+00, 9.975639e-01, 4.919256e-01, 2.338858e+00, 2.967587e+00,
2.000000e-01	5.524170e-01, 5.486969e-01, 1.296083e+00, 1.573520e-01, 1.221641e+00, 4.970574e-01, 5.432106e-01, 6.701158e-01, 1.392446e+00, 1.089015e+00, 7.198796e-01, 1.515915e+00, 3.637084e-01, 4.773489e-01, 2.199875e+00, 2.091979e+00, 7.216314e-01, 4.546422e-01, 2.774600e+00, 2.149119e+00,
4.000000e-01	4.580983e-01, 3.342016e-01, 1.576860e+00, 9.936833e-02, 1.078033e+00, 4.168795e-01, 4.256320e-01, 8.292582e-01, 7.874343e-01, 1.001784e+00, 5.399531e-01, 1.502156e+00, 6.216619e-01, 3.955530e-01, 1.219121e+00, 1.855962e+00, 4.993982e-01, 6.102010e-01, 2.777109e+00, 1.290874e+00,
6.000000e-01	4.248697e-01, 2.028923e-01, 1.390156e+00, 5.792929e-02, 6.363228e-01, 4.230881e-01, 3.787236e-01, 1.305582e+00, 5.304391e-01, 1.014305e+00, 6.824073e-01, 9.367881e-01, 7.539526e-01, 2.371105e-01, 1.252888e+00, 1.381602e+00, 4.919257e-01, 9.032713e-01, 2.131143e+00, 8.254805e-01,
8.000000e-01	4.207363e-01, 1.387423e-01, 1.139333e+00, 3.327548e-02, 4.311566e-01, 4.918464e-01, 3.454151e-01, 1.053686e+00, 4.860933e-01, 7.131185e-01, 7.470378e-01, 8.232412e-01, 7.159430e-01, 1.324712e-01, 1.245870e+00, 1.157057e+00, 7.581812e-01, 1.358675e+00, 1.707450e+00, 6.692059e-01,
1.000000e+00	2.835561e-01, 1.515210e-01, 1.192003e+00, 2.226267e-02, 3.412466e-01, 3.851706e-01, 3.533184e-01, 1.018883e+00, 4.043091e-01, 6.530124e-01, 8.186638e-01, 8.313434e-01, 8.505807e-01, 7.388585e-02, 1.044370e+00, 8.897903e-01, 9.202533e-01, 1.594382e+00, 1.753801e+00, 6.697410e-01,
1.200000e+00	3.607927e-01, 2.476789e-01, 1.312209e+00, 1.510527e-02, 3.518880e-01, 3.258484e-01, 3.508788e-01, 7.362248e-01, 3.323903e-01, 4.472497e-01, 6.703729e-01, 9.542444e-01, 9.363709e-01, 4.928952e-02, 7.661426e-01, 6.709806e-01, 1.289221e+00, 1.586375e+00, 1.261922e+00, 5.608040e-01,
1.400000e+00	3.042738e-01, 3.200630e-01, 1.360754e+00, 9.658949e-03, 4.567107e-01, 2.639047e-01, 2.786004e-01, 8.177183e-01, 2.018161e-01, 3.791438e-01, 4.346236e-01, 7.488231e-01, 1.251388e+00, 2.729910e-02, 4.188276e-01, 4.073888e-01, 1.517272e+00, 1.630948e+00, 8.905443e-01, 4.689465e-01,
1.600000e+00	3.020229e-01, 4.955285e-01, 1.285919e+00, 6.089152e-03, 4.495244e-01, 1.895149e-01, 2.227751e-01, 7.018554e-01, 1.454551e-01, 3.831329e-01, 4.198639e-01, 1.045761e+00, 1.217523e+00, 1.170616e-02, 3.017051e-01, 3.691873e-01, 1.647494e+00, 1.745558e+00, 7.358559e-01, 3.027222e-01,
1.800000e+00	3.135400e-01, 4.698808e-01, 1.371649e+00, 3.601236e-03, 5.061328e-01, 1.727424e-01, 1.928181e-01, 6.332876e-01, 1.035065e-01, 4.232066e-01, 4.476473e-01, 1.119585e+00, 1.461936e+00, 8.464263e-03, 1.775524e-01, 1.937672e-01, 1.516739e+00, 1.848228e+00, 6.738705e-01, 1.822744e-01,
2.000000e+00	2.561049e-01, 6.230189e-01, 1.597143e+00, 2.701074e-03, 5.501992e-01, 1.252557e-01, 1.627105e-01, 8.064450e-01, 1.200504e-01, 4.643195e-01, 4.104596e-01, 1.025228e+00, 1.314709e+00, 5.280343e-03, 1.268194e-01, 1.563447e-01, 1.696072e+00, 2.210804e+00, 3.665900e-01, 1.206790e-01,
0.000000e+00	1.343455e+00, 2.811838e+00, 1.902675e+00, 3.085776e+00, 7.570753e-01, 2.407836e+00, 7.525406e-01, 2.332725e+00, 6.105799e-01, 1.708703e+00, 3.275239e+00, 2.377705e+00, 4.082995e-01, 1.786994e+00, 1.896702e+00, 2.745407e+00, 7.323107e-01, 2.581684e+00, 2.892131e+00, 2.247604e+00,
2.000000e-01	1.078942e+00, 1.615681e+00, 1.636939e+00, 2.122466e+00, 5.191814e-01, 2.159155e+00, 6.091596e-01, 2.116641e+00, 5.658451e-01, 1.410071e+00, 2.685531e+00, 1.577041e+00, 2.465617e-01, 1.605502e+00, 1.338691e+00, 2.285263e+00, 9.123523e-01, 2.830829e+00, 2.241989e+00, 1.680051e+00,
4.000000e-01	7.431047e-01, 1.141901e+00, 1.263794e+00, 2.132623e+00, 3.728661e-01, 2.324063e+00, 5.866021e-01, 1.985684e+00, 5.331375e-01, 1.144937e+00, 1.941363e+00, 1.149051e+00, 1.470389e-01, 1.292155e+00, 1.447176e+00, 1.962933e+00, 1.329990e+00, 2.663821e+00, 1.741541e+00, 9.116330e-01,
6.000000e-01	6.667692e-01, 8.150866e-01, 1.085735e+00, 1.431409e+00, 2.753411e-01, 2.384444e+00, 5.590662e-01, 1.618598e+00, 5.094994e-01, 8.735183e-01, 1.751296e+00, 7.692615e-01, 1.189957e-01, 1.105816e+00, 1.241924e+00, 1.358817e+00, 1.240508e+00, 2.995497e+00, 1.477187e+00, 8.451659e-01,
8.000000e-01	6.622200e-01, 4.192145e-01, 6.710719e-01, 1.325222e+00, 2.508650e-01, 2.472162e+00, 5.527216e-01, 9.434757e-01, 5.556993e-01, 5.522265e-01, 1.626218e+00, 4.754710e-01, 1.095745e-01, 1.194140e+00, 8.143350e-01, 1.064550e+00, 1.171462e+00, 2.777559e+00, 1.474733e+00, 4.748092e-01,
1.000000e+00	8.569140e-01, 2.785976e-01, 6.713159e-01, 1.062840e+00, 3.461073e-01, 1.863973e+00, 5.836860e-01, 1.009535e+00, 3.857328e-01, 4.143405e-01, 1.512487e+00, 5.598216e-01, 9.383331e-02, 9.518317e-01, 8.148187e-01, 8.135476e-01, 1.524548e+00, 1.998129e+00, 9.979556e-01, 4.697110e-01,
1.200000e+00	9.503746e-01, 3.055095e-01, 6.032111e-01, 1.247793e+00, 3.736575e-01, 1.542680e+00, 4.138817e-01, 7.909452e-01, 3.380575e-01, 2.883041e-01, 1.062876e+00, 6.890596e-01, 1.454348e-01, 5.856137e-01, 5.671646e-01, 6.159749e-01, 1.416784e+00, 2.910947e+00, 8.336010e-01, 3.443230e-01,
1.400000e+00	1.444386e+00, 4.046765e-01, 4.376996e-01, 9.812882e-01, 4.654291e-01, 1.392471e+00, 4.738323e-01, 6.013817e-01, 1.653758e-01, 2.340617e-01, 6.845066e-01, 9.257345e-01, 2.637172e-01, 4.055535e-01, 3.414937e-01, 3.869850e-01, 1.582792e+00, 2.333466e+00, 8.052348e-01, 2.156390e-01,
1.600000e+00	1.398719e+00, 4.912539e-01, 3.409068e-01, 5.794711e-01, 4.589806e-01, 9.324638e-01, 4.003124e-01, 6.533875e-01, 1.100358e-01, 2.683551e-01, 4.381889e-01, 1.042597e+00, 4.231322e-01, 1.980646e-01, 2.800226e-01, 2.517328e-01, 1.666734e+00, 2.276069e+00, 6.199290e-01, 1.397865e-01,
1.800000e+00	1.329280e+00, 5.511629e-01, 3.610522e-01, 4.332637e-01, 5.724272e-01, 7.607152e-01, 2.313433e-01, 8.921534e-01, 6.490661e-02, 4.165279e-01, 4.229985e-01, 1.269736e+00, 7.694147e-01, 1.508848e-01, 1.563207e-01, 1.863026e-01, 2.159518e+00, 2.133106e+00, 5.467207e-01, 9.480222e-02,
2.000000e+00	1.411143e+00, 5.954811e-01, 2.551652e-01, 1.641153e-01, 4.485438e-01, 8.489479e-01, 1.899273e-01, 7.838490e-01, 7.806291e-02, 4.730516e-01, 4.517286e-01, 9.268729e-01, 8.439921e-01, 7.865321e-02, 1.172047e-01, 1.345677e-01, 1.227137e+00, 2.035610e+00, 3.720645e-01, 5.536385e-02,
0.000000e+00	1.753283e+00, 3.029754e-01, 1.136953e+00, 2.985099e+00, 7.378628e-01, 1.427260e-01, 9.645507e-01, 2.234867e+00, 1.338610e+00, 1.059957e+00, 3.720248e-01, 4.892297e-01, 2.485605e+00, 2.612202e+00, 3.040127e+00, 1.559754e+00, 9.757932e-01, 3.010570e+00, 6.411015e-01, 1.439763e+00,
2.000000e-01	1.658298e+00, 1.905828e-01, 1.223161e+00, 2.498568e+00, 4.221034e-01, 5.835227e-01, 7.229400e-01, 1.389484e+00, 1.167239e+00, 6.710837e-01, 7.662172e-01, 3.290467e-01, 1.969123e+00, 2.181214e+00, 1.948625e+00, 1.241654e+00, 1.244836e+00, 2.178882e+00, 9.870045e-01, 8.731471e-01,
4.000000e-01	1.266859e+00, 8.473985e-02, 1.057730e+00, 1.461221e+00, 3.925920e-01, 9.134823e-01, 5.054007e-01, 1.443930e+00, 7.056176e-01, 5.203098e-01, 8.042752e-01, 2.840196e-01, 1.323372e+00, 1.847462e+00, 1.376394e+00, 1.012304e+00, 1.322342e+00, 1.860096e+00, 1.038217e+00, 6.418952e-01,
6.000000e-01	9.782460e-01, 5.659406e-02, 1.390612e+00, 1.622725e+00, 2.668509e-01, 9.492262e-01, 3.617206e-01, 9.782143e-01, 6.166532e-01, 2.794122e-01, 7.080731e-01, 4.106479e-01, 8.941976e-01, 1.424934e+00, 9.994426e-01, 7.096556e-01, 1.529496e+00, 1.394676e+00, 9.035530e-01, 3.985037e-01,
8.000000e-01	8.793234e-01, 6.859440e-02, 1.410347e+00, 1.535652e+00, 2.713816e-01, 7.387308e-01, 4.071882e-01, 7.555577e-01, 3.779788e-01, 2.241287e-01, 5.829448e-01, 6.712201e-01, 7.156947e-01, 1.068304e+00, 6.505797e-01, 4.101134e-01, 1.898028e+00, 2.038442e+00, 8.640094e-01, 3.158291e-01,
1.000000e+00	6.383196e-01, 2.668437e-01, 1.612615e+00, 1.010689e+00, 3.095736e-01, 5.881597e-01, 2.856718e-01, 5.816906e-01, 1.635899e-01, 1.938647e-01, 4.401690e-01, 8.594457e-01, 4.142490e-01, 8.746834e-01, 5.173045e-01, 4.052542e-01, 1.141095e+00, 1.879782e+00, 7.108193e-01, 2.032483e-01,
1.200000e+00	6.135437e-01, 4.135121e-01, 1.350762e+00, 9.437721e-01, 5.079556e-01, 4.987868e-01, 1.798365e-01, 5.269769e-01, 1.215970e-01, 2.270703e-01, 2.787961e-01, 1.104330e+00, 4.292247e-01, 5.096490e-01, 3.638199e-01, 2.440181e-01, 1.740801e+00, 2.390287e+00, 6.306212e-01, 1.223513e-01,
1.400000e+00	4.774817e-01, 5.430001e-01, 1.646637e+00, 9.035478e-01, 4.175691e-01, 3.475506e-01, 1.430516e-01, 7.529649e-01, 8.606089e-02, 3.911176e-01, 2.752482e-01, 1.050368e+00, 5.311889e-01, 4.306678e-01, 2.287325e-01, 1.572086e-01, 1.539797e+00, 2.215386e+00, 4.532533e-01, 6.758450e-02,
1.600000e+00	4.773532e-01, 5.805831e-01, 1.306147e+00, 5.715187e-01, 5.972103e-01, 2.647317e-01, 1.055209e-01, 8.919745e-01, 7.977614e-02, 4.551337e-01, 3.084800e-01, 8.503465e-01, 6.639931e-01, 2.030144e-01, 1.259819e-01, 1.099102e-01, 1.644084e+00, 2.272200e+00, 3.277101e-01, 4.092960e-02,
1.800000e+00	4.414929e-01, 4.403603e-01, 1.213317e+00, 3.483325e-01, 5.685573e-01, 2.318885e-01, 1.029424e-01, 8.034427e-01, 1.218930e-01, 4.501688e-01, 3.048988e-01, 9.753497e-01, 7.734856e-01, 1.240635e-01, 1.008570e-01, 8.320336e-02, 1.490113e+00, 1.826749e+00, 2.791862e-01, 2.835512e-02,
2.000000e+00	3.138241e-01, 6.414654e-01, 1.500500e+00, 2.183201e-01, 5.795262e-01, 1.943150e-01, 9.249892e-02, 9.116250e-01, 1.537569e-01, 4.258108e-01, 4.219389e-01, 1.059607e+00, 9.814446e-01, 5.908131e-02, 5.199722e-02, 6.556077e-02, 1.842606e+00, 2.541846e+00, 2.114394e-01, 1.926061e-02,
0.000000e+00	1.321095e+00, 1.881091e+00, 1.422564e+00, 1.326172e+00, 1.718086e+00, 1.484768e-01, 2.053710e+00, 1.304392e+00, 1.040345e+00, 2.053826e+00, 4.779901e-01, 2.495388e+00, 2.364046e+00, 9.887101e-03, 2.155015e+00, 4.541870e-01, 2.045176e+00, 1.573513e+00, 1.650205e+00, 1.837315e+00,
2.000000e-01	1.299662e+00, 1.327458e+00, 1.119757e+00, 1.120905e+00, 1.490937e+00, 5.199772e-01, 1.252926e+00, 1.623775e+00, 9.191523e-01, 1.517327e+00, 8.135909e-01, 1.709397e+00, 1.883895e+00, 5.034280e-01, 1.337930e+00, 7.647745e-01, 2.412726e+00, 1.252881e+00, 1.709956e+00, 1.221485e+00,
4.000000e-01	1.282092e+00, 9.656017e-01, 8.478910e-01, 1.181770e+00, 9.115220e-01, 1.114919e+00, 1.001577e+00, 1.650431e+00, 7.382447e-01, 1.198482e+00, 8.833971e-01, 1.332130e+00, 1.206803e+00, 6.075133e-01, 8.411761e-01, 6.917675e-01, 2.299476e+00, 1.065570e+00, 1.806735e+00, 8.018248e-01,
6.000000e-01	1.308355e+00, 7.809547e-01, 6.554360e-01, 1.054837e+00, 8.137922e-01, 1.102151e+00, 7.510323e-01, 1.457623e+00, 6.767612e-01, 1.041251e+00, 1.014657e+00, 9.071511e-01, 9.879370e-01, 4.794421e-01, 6.051606e-01, 5.733517e-01, 1.936517e+00, 1.297482e+00, 1.305286e+00, 7.076094e-01,
8.000000e-01	1.232728e+00, 6.935115e-01, 7.168557e-01, 7.358732e-01, 6.281096e-01, 9.852503e-01, 6.470914e-01, 1.131961e+00, 5.795294e-01, 6.035735e-01, 1.101868e+00, 6.597896e-01, 1.067248e+00, 3.793540e-01, 3.913607e-01, 4.859161e-01, 1.806815e+00, 1.403906e+00, 9.701344e-01, 6.004263e-01,
1.000000e+00	1.541231e+00, 5.180710e-01, 7.651206e-01, 4.677533e-01, 6.964586e-01, 8.943071e-01, 5.870561e-01, 7.473216e-01, 4.584314e-01, 3.914912e-01, 8.471149e-01, 7.920430e-01, 9.703341e-01, 1.776523e-01, 2.949343e-01, 3.457198e-01, 1.460489e+00, 1.485504e+00, 9.665935e-01, 5.106896e-01,
1.200000e+00	1.195271e+00, 6.457111e-01, 9.972495e-01, 2.669949e-01, 7.365393e-01, 8.109786e-01, 4.291466e-01, 6.681433e-01, 2.418208e-01, 3.958437e-01, 5.125322e-01, 8.386105e-01, 1.227195e+00, 1.035333e-01, 2.064248e-01, 2.475335e-01, 1.904308e+00, 1.637118e+00, 8.799006e-01, 2.917434e-01,
1.400000e+00	9.699914e-01, 6.215908e-01, 8.331742e-01, 1.415499e-01, 6.493651e-01, 6.252867e-01, 3.872538e-01, 8.019915e-01, 1.623658e-01, 3.852949e-01, 4.537987e-01, 8.904808e-01, 1.127503e+00, 6.188799e-02, 1.343139e-01, 1.627123e-01, 1.961040e+00, 1.793612e+00, 5.617700e-01, 1.850507e-01,
1.600000e+00	1.202257e+00, 6.129662e-01, 1.034029e+00, 1.136975e-01, 5.924596e-01, 4.927708e-01, 2.384640e-01, 8.278450e-01, 8.523307e-02, 3.779285e-01, 3.662155e-01, 9.231983e-01, 1.148716e+00, 3.685163e-02, 1.078857e-01, 1.325052e-01, 1.969888e+00, 1.662422e+00, 5.371348e-01, 1.457653e-01,
1.800000e+00	9.339972e-01, 5.791437e-01, 1.167960e+00, 7.531152e-02, 6.536863e-01, 4.449909e-01, 1.635514e-01, 7.666280e-01, 8.624425e-02, 4.767169e-01, 3.855723e-01, 1.066380e+00, 1.259980e+00, 2.399617e-02, 7.300041e-02, 7.957823e-02, 2.175169e+00, 1.795685e+00, 5.260905e-01, 7.450606e-02,
2.000000e+00	7.335606e-01, 6.442943e-01, 1.199200e+00, 3.532364e-02, 5.703122e-01, 2.911053e-01, 1.448215e-01, 9.181468e-01, 1.383530e-01, 5.191238e-01, 4.430341e-01, 8.904729e-01, 1.165772e+00, 1.297650e-02, 4.166800e-02, 6.373456e-02, 1.767928e+00, 2.077797e+00, 3.333653e-01, 5.263597e-02,
0.000000e+00	1.955627e+00, 2.300199e+00, 2.465608e+00, 8.109892e-01, 7.635999e-02, 1.835300e+00, 1.825404e+00, 1.822787e+00, 1.034844e-02, 1.549361e-01, 1.990291e+00, 1.043364e+00, 1.417031e+00, 3.296429e+00, 4.485900e-01, 2.648554e+00, 4.382555e-01, 1.601286e+00, 9.238230e-01, 6.313555e-01,
2.000000e-01	1.428623e+00, 1.631115e+00, 1.942121e+00, 6.612646e-01, 2.043187e-01, 2.017022e+00, 1.502195e+00, 1.338768e+00, 2.366785e-01, 1.859358e-01, 1.853885e+00, 6.864063e-01, 1.312336e+00, 1.586905e+00, 7.568519e-01, 1.933755e+00, 7.931709e-01, 1.968833e+00, 7.200752e-01, 3.851112e-01,
4.000000e-01	1.305181e+00, 8.900154e-01, 1.726929e+00, 2.993549e-01, 3.276309e-01, 1.403216e+00, 1.001021e+00, 1.173258e+00, 3.446310e-01, 1.303462e-01, 1.311242e+00, 5.112600e-01, 1.335248e+00, 1.103006e+00, 8.038564e-01, 1.340927e+00, 9.887989e-01, 2.216109e+00, 7.360119e-01, 2.912376e-01,
6.000000e-01	7.679937e-01, 6.804960e-01, 2.145732e+00, 2.069668e-01, 3.330200e-01, 1.316716e+00, 7.484335e-01, 8.559617e-01, 3.138636e-01, 1.044986e-01, 1.332773e+00, 6.834638e-01, 1.337499e+00, 6.681613e-01, 6.285946e-01, 9.462236e-01, 1.379691e+00, 1.937789e+00, 5.152868e-01, 1.650799e-01,
8.000000e-01	5.770857e-01, 4.762202e-01, 2.132641e+00, 1.209785e-01, 4.597228e-01, 9.918807e-01, 5.910019e-01, 6.485728e-01, 1.712564e-01, 1.524760e-01, 9.043967e-01, 7.712681e-01, 1.058637e+00, 3.716122e-01, 4.387522e-01, 4.491271e-01, 1.338887e+00, 2.214161e+00, 3.686453e-01, 9.628960e-02,
1.000000e+00	5.565839e-01, 5.123746e-01, 1.586128e+00, 6.385208e-02, 5.050141e-01, 8.691483e-01, 5.968851e-01, 6.757334e-01, 1.074656e-01, 2.016563e-01, 5.359517e-01, 9.033325e-01, 1.103235e+00, 1.803372e-01, 3.751389e-01, 4.755382e-01, 1.633335e+00, 2.330591e+00, 4.151785e-01, 7.249749e-02,
1.200000e+00	4.074654e-01, 5.966657e-01, 1.755147e+00, 4.448381e-02, 5.740098e-01, 6.087293e-01, 2.975493e-01, 7.219982e-01, 8.123874e-02, 3.199426e-01, 4.694871e-01, 9.594732e-01, 1.046656e+00, 9.963155e-02, 2.214471e-01, 2.896397e-01, 1.546924e+00, 2.220624e+00, 3.126768e-01, 3.603506e-02,
1.400000e+00	2.871000e-01, 6.315258e-01, 1.721226e+00, 2.970592e-02, 5.572011e-01, 6.091668e-01, 2.535472e-01, 7.695869e-01, 7.110145e-02, 3.930920e-01, 3.721399e-01, 8.424834e-01, 1.266589e+00, 6.892557e-02, 1.358957e-01, 1.696509e-01, 1.637212e+00, 2.305959e+00, 2.450662e-01, 2.081393e-02,
1.600000e+00	2.533522e-01, 6.174187e-01, 1.734744e+00, 1.918831e-02, 5.284527e-01, 3.908628e-01, 2.043339e-01, 8.588381e-01, 9.870574e-02, 4.695198e-01, 4.252797e-01, 1.075248e+00, 1.174954e+00, 3.017853e-02, 1.259954e-01, 1.376010e-01, 1.611365e+00, 2.492429e+00, 1.972399e-01, 1.372307e-02,
1.800000e+00	2.193795e-01, 6.037659e-01, 1.360123e+00, 1.061076e-02, 6.401223e-01, 3.852368e-01, 1.867169e-01, 9.567791e-01, 1.113940e-01, 4.803382e-01, 5.446159e-01, 9.330172e-01, 1.273431e+00, 2.184343e-02, 7.498748e-02, 1.170453e-01, 1.730679e+00, 2.378448e+00, 1.493378e-01, 7.614473e-03,
2.000000e+00	1.950614e-01, 6.888270e-01, 1.851855e+00, 8.652413e-03, 4.923613e-01, 2.826791e-01, 1.416818e-01, 8.705115e-01, 1.607642e-01, 4.807796e-01, 5.171231e-01, 1.137582e+00, 1.242100e+00, 1.122838e-02, 5.633598e-02, 8.346126e-02, 1.475375e+00, 2.070742e+00, 1.366402e-01, 6.019387e-03,
0.000000e+00	1.546050e+00, 2.086132e-01, 1.201864e+00, 5.110600e-01, 1.771109e+00, 1.098580e+00, 1.924230e+00, 2.129634e+00, 2.654254e+00, 1.541473e+00, 2.035646e+00, 7.074473e-01, 1.877767e+00, 2.978077e+00, 2.606926e+00, 1.385642e+00, 1.016921e+00, 1.235740e-02, 2.257805e+00, 4.423363e-01,
2.000000e-01	1.178724e+00, 1.252047e-01, 1.110074e+00, 2.838395e-01, 1.117845e+00, 1.660095e+00, 1.607944e+00, 1.490110e+00, 1.709726e+00, 1.008811e+00, 2.124769e+00, 5.895490e-01, 1.854781e+00, 1.951788e+00, 1.743425e+00, 1.058234e+00, 5.936948e-01, 8.269556e-02, 2.284985e+00, 4.022994e-01,
4.000000e-01	8.479816e-01, 6.030357e-02, 1.137232e+00, 1.940985e-01, 7.648802e-01, 1.429114e+00, 1.016759e+00, 1.111688e+00, 1.221633e+00, 7.276911e-01, 1.725763e+00, 4.999249e-01, 1.782162e+00, 1.350584e+00, 1.316067e+00, 6.935226e-01, 4.828501e-01, 5.198180e-01, 2.407638e+00, 4.436815e-01,
6.000000e-01	8.965429e-01, 4.480996e-02, 8.786319e-01, 1.129549e-01, 5.529033e-01, 1.344008e+00, 7.935379e-01, 8.575401e-01, 6.547973e-01, 4.687138e-01, 1.269685e+00, 5.374557e-01, 1.772288e+00, 6.964212e-01, 1.063388e+00, 4.927633e-01, 3.976524e-01, 9.687075e-01, 2.219302e+00, 3.845905e-01,
8.000000e-01	7.788579e-01, 1.425648e-01, 9.337503e-01, 7.151663e-02, 5.221751e-01, 1.203073e+00, 7.186141e-01, 7.322955e-01, 5.748197e-01, 3.103633e-01, 9.742004e-01, 8.707986e-01, 1.410846e+00, 2.619624e-01, 5.967006e-01, 2.968389e-01, 5.638525e-01, 1.096426e+00, 2.093427e+00, 3.943873e-01,
1.000000e+00	8.618825e-01, 3.189767e-01, 9.465328e-01, 3.676635e-02, 5.943413e-01, 1.102548e+00, 4.953453e-01, 4.714992e-01, 2.372438e-01, 2.908652e-01, 6.063522e-01, 8.774797e-01, 1.618596e+00, 2.536269e-01, 4.005659e-01, 2.528758e-01, 9.880811e-01, 1.447649e+00, 1.481495e+00, 4.868266e-01,
1.200000e+00	7.827185e-01, 3.642160e-01, 1.189894e+00, 2.862572e-02, 5.771275e-01, 8.060274e-01, 3.405819e-01, 7.489655e-01, 1.542825e-01, 3.620772e-01, 4.217624e-01, 9.722169e-01, 1.141039e+00, 1.141832e-01, 2.649669e-01, 1.747065e-01, 1.269644e+00, 1.715348e+00, 1.169017e+00, 4.565863e-01,
1.400000e+00	9.381496e-01, 5.220537e-01, 9.934892e-01, 1.943040e-02, 4.923234e-01, 6.691033e-01, 2.718695e-01, 7.971121e-01, 9.922435e-02, 4.403998e-01, 3.941760e-01, 9.697452e-01, 1.180248e+00, 7.443930e-02, 2.020268e-01, 1.557158e-01, 1.368068e+00, 1.674185e+00, 1.085203e+00, 3.628799e-01,
1.600000e+00	1.019925e+00, 5.847621e-01, 1.091288e+00, 9.820241e-03, 7.065289e-01, 5.875431e-01, 2.177541e-01, 8.602089e-01, 1.299200e-01, 4.011382e-01, 4.041917e-01, 9.875262e-01, 1.207340e+00, 4.156800e-02, 1.524466e-01, 1.162879e-01, 1.317120e+00, 1.813783e+00, 8.953814e-01, 2.244710e-01,
1.800000e+00	9.164291e-01, 5.920696e-01, 1.154484e+00, 7.238655e-03, 5.941548e-01, 4.662567e-01, 1.321697e-01, 9.005436e-01, 1.562507e-01, 5.467127e-01, 4.059717e-01, 9.460876e-01, 1.301341e+00, 2.547064e-02, 9.133571e-02, 7.672356e-02, 1.506332e+00, 1.675581e+00, 6.867879e-01, 1.768179e-01,
2.000000e+00	7.883785e-01, 4.467648e-01, 1.292819e+00, 5.065121e-03, 5.812025e-01, 3.232731e-01, 1.490563e-01, 9.838741e-01, 1.672627e-01, 3.756962e-01, 4.264154e-01, 8.715504e-01, 1.157916e+00, 1.463212e-02, 6.050480e-02, 5.512360e-02, 1.535469e+00, 1.976552e+00, 5.803962e-01, 1.053342e-01,
0.000000e+00	1.312082e+00, 2.014584e+00, 1.661663e+00, 8.906813e-01, 2.851151e+00, 5.662480e-02, 3.189050e-01, 4.047758e-04, 2.215472e+00, 9.412424e-01, 5.399271e-01, 2.369080e+00, 1.989443e+00, 2.153430e-01, 8.951669e-02, 2.713306e+00, 2.537687e+00, 2.560455e-01, 1.631811e+00, 2.522860e+00,
2.000000e-01	1.104847e+00, 1.151155e+00, 1.411572e+00, 4.776491e-01, 2.065385e+00, 6.807431e-02, 2.515691e-01, 4.857967e-01, 1.214287e+00, 9.440100e-01, 4.553377e-01, 1.516104e+00, 2.341529e+00, 1.147544e-01, 4.546737e-01, 2.199057e+00, 1.945562e+00, 1.931812e-01, 1.413338e+00, 1.659071e+00,
4.000000e-01	7.976288e-01, 8.951849e-01, 1.662008e+00, 3.160910e-01, 1.629850e+00, 7.408013e-02, 2.133707e-01, 8.886808e-01, 6.224846e-01, 1.111402e+00, 3.785805e-01, 1.659614e+00, 1.475656e+00, 7.860499e-02, 6.099028e-01, 1.584045e+00, 1.281110e+00, 2.486026e-01, 1.126532e+00, 1.152103e+00,
6.000000e-01	5.912985e-01, 8.587963e-01, 1.723774e+00, 2.119046e-01, 1.097582e+00, 7.114299e-02, 1.594005e-01, 1.140459e+00, 5.022807e-01, 9.671577e-01, 5.319601e-01, 1.151774e+00, 1.531265e+00, 4.130716e-02, 6.217511e-01, 1.386158e+00, 9.787409e-01, 4.976120e-01, 8.265662e-01, 6.953810e-01,
8.000000e-01	4.390514e-01, 8.325600e-01, 1.404253e+00, 1.238049e-01, 1.259039e+00, 1.217880e-01, 2.179137e-01, 1.451155e+00, 4.993587e-01, 8.578008e-01, 6.661506e-01, 1.000952e+00, 1.331334e+00, 2.743334e-02, 4.928709e-01, 9.762568e-01, 6.243507e-01, 9.796863e-01, 7.583029e-01, 4.430278e-01,
1.000000e+00	4.363497e-01, 5.103091e-01, 1.582632e+00, 8.306440e-02, 9.372806e-01, 1.637832e-01, 3.257019e-01, 1.347306e+00, 4.346344e-01, 5.984439e-01, 7.437704e-01, 9.175651e-01, 1.277722e+00, 1.628477e-02, 4.495251e-01, 5.762594e-01, 8.256742e-01, 1.107067e+00, 6.398432e-01, 2.971336e-01,
1.200000e+00	3.506450e-01, 6.791858e-01, 1.297700e+00, 4.368575e-02, 9.677685e-01, 1.364226e-01, 2.512972e-01, 8.757625e-01, 3.639884e-01, 5.826574e-01, 6.822260e-01, 8.575349e-01, 1.286050e+00, 9.378025e-03, 2.832856e-01, 4.772953e-01, 1.078577e+00, 1.298573e+00, 4.218996e-01, 1.490900e-01,
1.400000e+00	2.655495e-01, 7.014724e-01, 1.196335e+00, 2.978059e-02, 7.313230e-01, 1.152839e-01, 2.857008e-01, 8.140180e-01, 2.229984e-01, 4.060585e-01, 6.077647e-01, 1.163218e+00, 1.609902e+00, 4.461653e-03, 2.299256e-01, 3.378007e-01, 1.286100e+00, 1.811984e+00, 3.954309e-01, 1.021648e-01,
1.600000e+00	2.958315e-01, 6.434708e-01, 1.443119e+00, 2.119488e-02, 6.097317e-01, 8.001042e-02, 2.454476e-01, 6.987494e-01, 1.370059e-01, 3.865661e-01, 3.780545e-01, 8.949174e-01, 1.418005e+00, 2.843675e-03, 1.536318e-01, 1.680232e-01, 1.530537e+00, 1.842992e+00, 2.691609e-01, 5.891190e-02,
1.800000e+00	2.359162e-01, 6.351612e-01, 1.419674e+00, 1.159640e-02, 6.328450e-01, 6.503497e-02, 2.035184e-01, 8.604053e-01, 1.016623e-01, 4.757597e-01, 3.774985e-01, 9.519968e-01, 1.081711e+00, 1.530486e-03, 1.014553e-01, 1.841232e-01, 1.355090e+00, 1.763127e+00, 2.377129e-01, 3.533738e-02,
2.000000e+00	2.257161e-01, 6.163991e-01, 1.598042e+00, 7.169041e-03, 5.146850e-01, 6.277696e-02, 1.665374e-01, 8.551919e-01, 1.126619e-01, 4.336106e-01, 4.586383e-01, 9.325592e-01, 1.198477e+00, 9.337300e-04, 6.495672e-02, 1.068956e-01, 1.811084e+00, 2.202040e+00, 2.030247e-01, 2.363119e-02,
0.000000e+00	1.822613e-01, 2.037864e+00, 1.527825e+00, 9.859159e-01, 2.851392e+00, 5.839150e-01, 7.760922e-01, 6.595726e-01, 1.043763e+00, 6.110625e-01, 1.433804e+00, 9.421619e-01, 2.383486e+00, 2.473439e+00, 2.033241e-01, 2.673882e+00, 1.978467e+00, 6.630975e-01, 1.045323e+00, 1.897778e+00,
2.000000e-01	1.367496e-01, 1.472611e+00, 1.858378e+00, 7.113383e-01, 1.987197e+00, 4.530008e-01, 5.499891e-01, 8.748399e-01, 7.442917e-01, 5.154194e-01, 9.981956e-01, 1.022861e+00, 1.978015e+00, 1.584314e+00, 4.557939e-01, 2.074790e+00, 1.488655e+00, 1.018885e+00, 6.970739e-01, 8.777284e-01,
4.000000e-01	1.243186e-01, 1.008117e+00, 1.691204e+00, 3.557947e-01, 1.451500e+00, 4.003685e-01, 4.681701e-01, 1.121036e+00, 4.503500e-01, 5.389156e-01, 7.277054e-01, 1.021092e+00, 2.286763e+00, 8.668273e-01, 6.773702e-01, 1.616904e+00, 1.532569e+00, 1.449946e+00, 7.007171e-01, 5.299234e-01,
6.000000e-01	1.344804e-01, 8.930102e-01, 1.618451e+00, 3.043122e-01, 1.245775e+00, 3.573587e-01, 4.779877e-01, 8.421664e-01, 3.237288e-01, 4.656505e-01, 4.711214e-01, 9.097677e-01, 1.661679e+00, 4.554701e-01, 6.378844e-01, 1.023749e+00, 1.665172e+00, 1.786192e+00, 4.492905e-01, 3.603890e-01,
8.000000e-01	1.055894e-01, 8.055117e-01, 1.567437e+00, 1.673122e-01, 8.101954e-01, 2.661771e-01, 3.881559e-01, 9.311670e-01, 2.788126e-01, 4.758286e-01, 7.325182e-01, 9.223298e-01, 1.680524e+00, 3.054127e-01, 4.740284e-01, 6.234477e-01, 1.467900e+00, 1.785697e+00, 3.743151e-01, 1.723271e-01,
1.000000e+00	1.213931e-01, 6.149502e-01, 1.509175e+00, 1.008897e-01, 9.241884e-01, 2.233570e-01, 3.121134e-01, 8.029854e-01, 1.673394e-01, 4.705494e-01, 4.432182e-01, 1.100976e+00, 1.729262e+00, 1.592422e-01, 3.801744e-01, 6.225271e-01, 1.346324e+00, 1.993002e+00, 3.329212e-01, 1.181964e-01,
1.200000e+00	1.269607e-01, 6.469078e-01, 1.411274e+00, 5.632182e-02, 8.211607e-01, 1.809363e-01, 2.863610e-01, 1.010530e+00, 1.582099e-01, 5.252721e-01, 4.318668e-01, 8.638076e-01, 1.420616e+00, 1.007573e-01, 2.356351e-01, 3.013902e-01, 1.605562e+00, 1.896755e+00, 2.787743e-01, 7.224680e-02,
1.400000e+00	1.291663e-01, 5.240481e-01, 1.555505e+00, 4.761821e-02, 7.428087e-01, 1.423761e-01, 2.059615e-01, 8.682215e-01, 1.448259e-01, 4.106309e-01, 4.508517e-01, 1.169879e+00, 1.710321e+00, 5.932020e-02, 1.587360e-01, 2.352270e-01, 1.556874e+00, 2.132548e+00, 2.339654e-01, 3.923684e-02,
1.600000e+00	9.899444e-02, 7.250047e-01, 1.264711e+00, 2.247459e-02, 6.265743e-01, 1.054864e-01, 1.869728e-01, 8.368608e-01, 1.155701e-01, 4.369959e-01, 4.516863e-01, 1.113986e+00, 1.108617e+00, 3.060315e-02, 1.156010e-01, 1.482743e-01, 1.799046e+00, 1.988855e+00, 1.662922e-01, 2.410131e-02,
1.800000e+00	1.334820e-01, 5.086851e-01, 1.735688e+00, 1.407257e-02, 7.263013e-01, 7.294699e-02, 1.748013e-01, 1.007245e+00, 1.387958e-01, 4.757012e-01, 3.901311e-01, 1.097280e+00, 1.411015e+00, 2.099963e-02, 6.769414e-02, 1.260105e-01, 1.679281e+00, 2.093572e+00, 1.616999e-01, 1.828049e-02,
2.000000e+00	1.582479e-01, 5.154397e-01, 1.241195e+00, 1.035043e-02, 6.598470e-01, 8.811107e-02, 1.658670e-01, 9.110747e-01, 1.393948e-01, 4.362235e-01, 3.314696e-01, 8.111381e-01, 1.179023e+00, 1.174849e-02, 4.929534e-02, 7.461073e-02, 1.553090e+00, 2.102900e+00, 1.261371e-01, 9.852770e-03,
0.000000e+00	3.199744e-01, 9.556851e-01, 4.130282e-01, 3.153105e+00, 8.903601e-01, 1.870241e+00, 5.918372e-02, 2.218706e+00, 3.281136e+00, 1.035764e+00, 2.754340e+00, 7.636074e-01, 1.799739e+00, 2.938107e-01, 2.105228e+00, 2.316339e+00, 2.716725e+00, 5.554203e-01, 2.926986e+00, 1.802864e+00,
2.000000e-01	7.520548e-01, 4.868507e-01, 3.277585e-01, 1.961833e+00, 5.576613e-01, 1.864673e+00, 2.325278e-01, 1.315469e+00, 1.945639e+00, 5.139186e-01, 2.161135e+00, 5.370144e-01, 1.359010e+00, 6.110431e-01, 1.658866e+00, 1.829478e+00, 2.061899e+00, 9.843116e-01, 2.669640e+00, 1.555657e+00,
4.000000e-01	1.095101e+00, 3.270813e-01, 2.638142e-01, 1.851194e+00, 4.082440e-01, 1.888009e+00, 2.757778e-01, 1.249251e+00, 1.420232e+00, 3.316991e-01, 1.731218e+00, 3.685442e-01, 7.439092e-01, 7.857284e-01, 1.468112e+00, 1.555641e+00, 1.914465e+00, 1.299973e+00, 2.946417e+00, 7.229200e-01,
6.000000e-01	1.197256e+00, 1.889936e-01, 2.385031e-01, 1.605261e+00, 2.468512e-01, 1.762640e+00, 4.158653e-01, 7.970502e-01, 9.155128e-01, 2.381596e-01, 1.691208e+00, 5.314447e-01, 5.482534e-01, 1.094797e+00, 1.356805e+00, 1.380524e+00, 1.666051e+00, 1.623588e+00, 2.125754e+00, 8.527841e-01,
8.000000e-01	1.533375e+00, 1.128848e-01, 1.726844e-01, 1.363086e+00, 2.251988e-01, 1.405044e+00, 4.167440e-01, 6.311436e-01, 4.924764e-01, 1.974327e-01, 9.352116e-01, 7.033008e-01, 4.223101e-01, 1.008350e+00, 8.641439e-01, 6.828372e-01, 1.554455e+00, 1.353738e+00, 1.661975e+00, 7.162776e-01,
1.000000e+00	1.689394e+00, 2.066852e-01, 1.395000e-01, 1.308418e+00, 2.890987e-01, 1.243844e+00, 4.840729e-01, 5.883001e-01, 2.870323e-01, 2.209433e-01, 8.161462e-01, 1.091160e+00, 3.791139e-01, 8.529979e-01, 7.251826e-01, 5.529786e-01, 1.850647e+00, 1.651920e+00, 1.351318e+00, 4.853712e-01,
1.200000e+00	1.662631e+00, 3.478084e-01, 1.182285e-01, 1.005094e+00, 3.788225e-01, 1.021388e+00, 3.704269e-01, 6.034148e-01, 1.618267e-01, 3.265314e-01, 5.845395e-01, 1.073603e+00, 3.080924e-01, 6.470662e-01, 4.806705e-01, 4.313503e-01, 1.936594e+00, 1.334487e+00, 1.238693e+00, 5.683075e-01,
1.400000e+00	1.787509e+00, 5.235230e-01, 9.084720e-02, 9.271391e-01, 5.273174e-01, 6.967265e-01, 2.435468e-01, 6.168390e-01, 1.193532e-01, 3.624618e-01, 3.421181e-01, 1.166432e+00, 3.621238e-01, 3.457359e-01, 3.930828e-01, 3.414922e-01, 1.844127e+00, 1.219565e+00, 1.084279e+00, 4.298793e-01,
1.600000e+00	1.624797e+00, 5.185682e-01, 8.868967e-02, 6.619526e-01, 4.933839e-01, 5.364630e-01, 1.985441e-01, 9.079425e-01, 1.252704e-01, 3.997984e-01, 3.501059e-01, 1.048063e+00, 5.869002e-01, 2.253251e-01, 2.304152e-01, 2.195385e-01, 1.710043e+00, 1.139609e+00, 8.080636e-01, 3.258078e-01,
1.800000e+00	2.008297e+00, 6.776404e-01, 1.484596e-01, 3.920423e-01, 5.845175e-01, 4.480795e-01, 1.959377e-01, 1.061592e+00, 1.074404e-01, 3.977736e-01, 4.428576e-01, 1.112055e+00, 7.664712e-01, 1.063676e-01, 1.396111e-01, 1.822038e-01, 1.453935e+00, 1.002823e+00, 7.339348e-01, 1.776171e-01,
2.000000e+00	1.904450e+00, 5.680892e-01, 2.765626e-01, 2.270771e-01, 5.502563e-01, 4.932160e-01, 1.596844e-01, 1.020956e+00, 1.749257e-01, 4.071653e-01, 5.272435e-01, 8.250085e-01, 7.715252e-01, 6.087590e-02, 1.057182e-01, 1.294596e-01, 1.356651e+00, 8.313293e-01, 5.057246e-01, 1.245399e-01,
0.000000e+00	2.050895e+00, 2.137672e+00, 2.665249e+00, 1.358545e+00, 1.247412e+00, 1.204785e+00, 3.181132e+00, 4.782576e-01, 2.826258e+00, 4.727299e-01, 1.786494e+00, 1.994801e+00, 1.550258e+00, 2.721204e-01, 8.751972e-01, 4.837445e-01, 2.601760e-01, 1.635047e+00, 7.888739e-01, 2.789188e+00,
2.000000e-01	1.630680e+00, 1.591843e+00, 2.679029e+00, 1.323165e+00, 1.132954e+00, 1.556176e+00, 1.448590e+00, 7.681942e-01, 1.480820e+00, 7.401285e-01, 1.191194e+00, 1.818003e+00, 1.154571e+00, 5.025499e-01, 6.479882e-01, 7.682909e-01, 7.428316e-01, 1.613034e+00, 1.298188e+00, 1.938941e+00,
4.000000e-01	9.611606e-01, 1.381722e+00, 1.926269e+00, 1.115628e+00, 1.014277e+00, 1.192635e+00, 1.325870e+00, 1.252524e+00, 9.710536e-01, 9.482995e-01, 1.161065e+00, 1.382773e+00, 8.503545e-01, 3.851799e-01, 5.070560e-01, 1.067786e+00, 1.009270e+00, 1.438753e+00, 1.341370e+00, 1.120258e+00,
6.000000e-01	8.608807e-01, 9.950366e-01, 1.387177e+00, 8.600222e-01, 8.512188e-01, 1.328781e+00, 8.945192e-01, 1.396082e+00, 7.764504e-01, 7.909870e-01, 9.112244e-01, 1.272528e+00, 7.278252e-01, 2.539645e-01, 4.782865e-01, 1.045208e+00, 1.083323e+00, 1.383808e+00, 1.067381e+00, 9.539561e-01,
8.000000e-01	7.029679e-01, 7.751514e-01, 1.092041e+00, 5.483624e-01, 6.863460e-01, 1.318695e+00, 6.530360e-01, 1.089647e+00, 5.104774e-01, 4.832747e-01, 1.310385e+00, 7.269926e-01, 8.565434e-01, 1.606325e-01, 3.398333e-01, 6.172448e-01, 1.583690e+00, 1.573464e+00, 9.260496e-01, 5.569513e-01,
1.000000e+00	8.821113e-01, 7.705364e-01, 1.089050e+00, 3.027655e-01, 6.419316e-01, 1.525834e+00, 5.182657e-01, 1.025552e+00, 4.655526e-01, 5.085726e-01, 1.019555e+00, 7.011755e-01, 1.026714e+00, 7.684768e-02, 2.098045e-01, 5.224169e-01, 1.450123e+00, 1.872830e+00, 8.503681e-01, 3.628264e-01,
1.200000e+00	7.052990e-01, 7.243270e-01, 1.078163e+00, 2.126370e-01, 6.196267e-01, 9.511342e-01, 4.689871e-01, 6.578275e-01, 3.467304e-01, 3.521844e-01, 6.116984e-01, 7.842725e-01, 1.054038e+00, 5.314788e-02, 1.838062e-01, 3.016347e-01, 1.496054e+00, 1.626888e+00, 6.701903e-01, 2.243501e-01,
1.400000e+00	6.389667e-01, 6.489028e-01, 9.761848e-01, 1.505613e-01, 6.244606e-01, 6.143086e-01, 3.578446e-01, 8.578423e-01, 1.919417e-01, 3.718997e-01, 5.481815e-01, 9.148576e-01, 1.123116e+00, 3.380952e-02, 1.053080e-01, 2.406328e-01, 1.883985e+00, 2.035647e+00, 4.461594e-01, 1.458871e-01,
1.600000e+00	6.833847e-01, 6.674695e-01, 1.166186e+00, 9.283546e-02, 6.639907e-01, 6.112772e-01, 3.147805e-01, 7.840142e-01, 1.355159e-01, 3.571305e-01, 4.602288e-01, 1.071039e+00, 1.254757e+00, 1.904483e-02, 9.377808e-02, 1.580365e-01, 1.555169e+00, 2.102129e+00, 4.457079e-01, 7.023270e-02,
1.800000e+00	7.414610e-01, 7.428064e-01, 1.294443e+00, 5.454470e-02, 6.462051e-01, 4.816535e-01, 2.145392e-01, 8.683209e-01, 9.931997e-02, 4.111143e-01, 3.985620e-01, 9.960791e-01, 1.207654e+00, 9.093407e-03, 4.868366e-02, 1.193640e-01, 1.610437e+00, 2.447578e+00, 3.681144e-01, 5.269193e-02,
2.000000e+00	5.097100e-01, 5.829644e-01, 1.183218e+00, 3.153068e-02, 7.148465e-01, 5.303502e-01, 1.948727e-01, 9.332147e-01, 1.185364e-01, 4.528088e-01, 3.189391e-01, 1.083875e+00, 1.214350e+00, 7.360787e-03, 4.231592e-02, 7.580611e-02, 1.650177e+00, 2.307331e+00, 3.084370e-01, 3.581238e-02,
0.000000e+00	2.086044e+00, 4.096447e-01, 2.303386e+00, 2.321143e+00, 1.683835e+00, 7.731382e-01, 2.984952e+00, 6.600954e-01, 4.147058e-01, 2.265989e+00, 3.216442e+00, 2.570534e-01, 2.731527e-01, 9.665983e-01, 2.556456e-01, 6.127560e-01, 1.519604e+00, 3.053842e+00, 1.874708e+00, 1.591453e+00,
2.000000e-01	1.660603e+00, 6.105700e-01, 1.806733e+00, 2.388816e+00, 1.247449e+00, 6.966163e-01, 1.957998e+00, 6.127363e-01, 2.631096e-01, 1.585945e+00, 1.876117e+00, 5.117011e-01, 2.170755e-01, 9.911709e-01, 2.017004e-01, 7.667556e-01, 1.691090e+00, 2.321845e+00, 1.777568e+00, 1.237088e+00,
4.000000e-01	1.111509e+00, 5.747747e-01, 2.077330e+00, 1.581078e+00, 9.879936e-01, 5.051722e-01, 1.135590e+00, 4.460508e-01, 1.230958e-01, 1.001115e+00, 9.870866e-01, 8.063268e-01, 1.328753e-01, 9.104539e-01, 1.947199e-01, 6.974242e-01, 1.496983e+00, 2.093978e+00, 1.567216e+00, 7.524704e-01,
6.000000e-01	9.903717e-01, 6.670536e-01, 1.539786e+00, 1.510564e+00, 8.708476e-01, 4.510554e-01, 9.081684e-01, 4.672528e-01, 7.526622e-02, 8.592333e-01, 9.720120e-01, 8.289200e-01, 1.109950e-01, 6.594994e-01, 1.675473e-01, 6.363790e-01, 1.614445e+00, 2.155478e+00, 1.274957e+00, 7.264742e-01,
8.000000e-01	7.590971e-01, 5.788177e-01, 1.314684e+00, 1.231111e+00, 7.605738e-01, 3.583165e-01, 6.440237e-01, 8.082558e-01, 5.612818e-02, 6.474879e-01, 6.936127e-01, 1.143021e+00, 8.398976e-02, 6.141196e-01, 1.058194e-01, 3.876044e-01, 1.891576e+00, 3.321222e+00, 8.492987e-01, 4.454610e-01,
1.000000e+00	5.849230e-01, 5.544570e-01, 1.622318e+00, 1.155179e+00, 7.283755e-01, 2.504495e-01, 3.831259e-01, 7.559575e-01, 5.836824e-02, 6.718167e-01, 5.721063e-01, 8.346734e-01, 9.225859e-02, 3.276900e-01, 8.064110e-02, 2.941318e-01, 1.526195e+00, 2.542299e+00, 7.027674e-01, 3.056188e-01,
1.200000e+00	4.442696e-01, 6.214174e-01, 1.445436e+00, 1.170256e+00, 8.245530e-01, 2.186156e-01, 3.396559e-01, 9.375244e-01, 1.111497e-01, 7.098871e-01, 4.793527e-01, 9.389771e-01, 1.468163e-01, 2.069721e-01, 5.072997e-02, 2.262243e-01, 1.756370e+00, 2.618539e+00, 6.378042e-01, 2.329054e-01,
1.400000e+00	2.594431e-01, 5.432079e-01, 1.628063e+00, 9.511879e-01, 5.664230e-01, 1.907526e-01, 2.238543e-01, 9.986023e-01, 1.416424e-01, 5.931908e-01, 4.369950e-01, 1.018490e+00, 2.631967e-01, 1.225801e-01, 4.488986e-02, 1.555136e-01, 1.805235e+00, 2.536734e+00, 5.547814e-01, 1.451026e-01,
1.600000e+00	2.392797e-01, 5.483864e-01, 1.677883e+00, 5.141445e-01, 6.368999e-01, 1.421915e-01, 2.122868e-01, 9.422723e-01, 1.618885e-01, 4.816690e-01, 5.073975e-01, 8.851743e-01, 5.290881e-01, 7.535136e-02, 2.924865e-02, 9.754996e-02, 1.905682e+00, 2.976926e+00, 4.226836e-01, 7.003863e-02,
1.800000e+00	1.804620e-01, 5.967932e-01, 1.310519e+00, 3.543002e-01, 6.094461e-01, 1.066790e-01, 1.687732e-01, 8.922596e-01, 1.380084e-01, 4.862396e-01, 5.073247e-01, 8.492895e-01, 8.674787e-01, 4.030155e-02, 2.236584e-02, 8.181104e-02, 1.494841e+00, 2.453524e+00, 3.330856e-01, 4.846461e-02,
2.000000e+00	1.956836e-01, 6.069636e-01, 1.661310e+00, 2.150619e-01, 6.360474e-01, 1.107243e-01, 1.672493e-01, 8.916662e-01, 1.009851e-01, 4.661680e-01, 4.840430e-01, 1.060597e+00, 9.197485e-01, 2.512645e-02, 1.629569e-02, 5.067241e-02, 1.770060e+00, 2.752269e+00, 2.827678e-01, 2.631664e-02,
0.000000e+00	2.557736e+00, 9.065106e-01, 2.709978e+00, 1.035346e+00, 9.336881e-01, 2.611225e-01, 1.376998e+00, 1.725822e+00, 1.048817e+00, 2.697876e+00, 5.084640e-01, 1.698764e+00, 2.219917e+00, 2.510348e+00, 9.078163e-01, 2.980809e+00, 1.422710e+00, 1.295293e+00, 2.165475e+00, 1.984873e+00,
2.000000e-01	2.101097e+00, 9.377550e-01, 2.511851e+00, 8.457715e-01, 7.268379e-01, 6.911944e-01, 1.075340e+00, 1.771449e+00, 9.265505e-01, 2.002368e+00, 6.598312e-01, 1.011593e+00, 1.402643e+00, 1.352385e+00, 9.715424e-01, 2.126597e+00, 1.667538e+00, 8.068685e-01, 1.931901e+00, 1.580622e+00,
4.000000e-01	1.541495e+00, 4.919732e-01, 2.186637e+00, 6.313867e-01, 6.916240e-01, 8.609840e-01, 6.413259e-01, 1.503838e+00, 6.962508e-01, 1.232798e+00, 9.615828e-01, 5.843009e-01, 1.498538e+00, 8.261028e-01, 8.686789e-01, 1.673844e+00, 9.685704e-01, 9.439673e-01, 1.735391e+00, 1.109224e+00,
6.000000e-01	1.009018e+00, 3.585036e-01, 2.153046e+00, 3.510244e-01, 5.102942e-01, 6.987438e-01, 5.325490e-01, 9.962095e-01, 5.410320e-01, 7.246773e-01, 9.306525e-01, 6.571152e-01, 1.207355e+00, 4.639316e-01, 9.056867e-01, 1.259788e+00, 8.505926e-01, 9.062154e-01, 1.503922e+00, 7.353433e-01,
8.000000e-01	8.794131e-01, 2.610269e-01, 1.856640e+00, 2.216698e-01, 5.001174e-01, 8.954247e-01, 4.515636e-01, 7.688687e-01, 3.314757e-01, 5.512508e-01, 6.502363e-01, 8.186651e-01, 1.401137e+00, 2.860296e-01, 7.741865e-01, 9.005956e-01, 1.139848e+00, 1.220192e+00, 1.146826e+00, 5.121074e-01,
1.000000e+00	6.089112e-01, 3.492831e-01, 1.911862e+00, 1.423891e-01, 6.081605e-01, 5.598063e-01, 3.672798e-01, 6.665924e-01, 2.331936e-01, 5.147276e-01, 5.369792e-01, 1.034035e+00, 1.195319e+00, 1.609448e-01, 6.058779e-01, 7.939775e-01, 1.489607e+00, 1.515898e+00, 8.880249e-01, 4.500640e-01,
1.200000e+00	4.694791e-01, 3.760137e-01, 1.779939e+00, 8.018378e-02, 6.218499e-01, 3.612023e-01, 2.513777e-01, 7.755351e-01, 1.345846e-01, 3.829601e-01, 3.688938e-01, 9.807621e-01, 1.334723e+00, 9.788128e-02, 4.524800e-01, 5.476439e-01, 1.534116e+00, 1.284576e+00, 7.041090e-01, 2.882720e-01,
1.400000e+00	3.734078e-01, 4.796720e-01, 1.826949e+00, 4.420405e-02, 5.967433e-01, 4.623040e-01, 1.993096e-01, 7.877657e-01, 7.907839e-02, 4.044287e-01, 3.431912e-01, 9.559534e-01, 1.278340e+00, 5.640298e-02, 2.593317e-01, 3.064404e-01, 1.620339e+00, 1.933164e+00, 5.698451e-01, 1.621117e-01,
1.600000e+00	3.096915e-01, 5.634002e-01, 1.466425e+00, 2.823725e-02, 5.665083e-01, 3.211480e-01, 1.797009e-01, 8.537639e-01, 8.661274e-02, 4.672743e-01, 3.350656e-01, 1.143894e+00, 1.368110e+00, 3.418899e-02, 2.233902e-01, 2.051877e-01, 1.239910e+00, 2.293122e+00, 4.775483e-01, 1.184729e-01,
1.800000e+00	2.082377e-01, 6.123886e-01, 1.460117e+00, 1.932903e-02, 6.439189e-01, 2.810703e-01, 1.407705e-01, 9.090386e-01, 1.324215e-01, 5.105440e-01, 3.977149e-01, 1.017075e+00, 1.179163e+00, 2.000715e-02, 1.360280e-01, 1.675285e-01, 1.388445e+00, 2.327486e+00, 3.542030e-01, 6.739993e-02,
2.000000e+00	1.795354e-01, 5.924503e-01, 1.512305e+00, 1.239883e-02, 5.398464e-01, 1.995450e-01, 1.375848e-01, 7.937743e-01, 1.472297e-01, 4.062126e-01, 5.114982e-01, 1.047479e+00, 9.641032e-01, 1.021471e-02, 8.997157e-02, 1.207361e-01, 1.508297e+00, 1.808310e+00, 2.997838e-01, 2.973972e-02,
0.000000e+00	2.310632e+00, 1.562105e+00, 2.168886e+00, 7.038446e-02, 7.488916e-01, 1.509415e+00, 1.388465e+00, 6.699362e-01, 1.229750e+00, 3.993176e-01, 2.048268e+00, 2.295881e+00, 2.975717e+00, 1.573609e+00, 1.042223e+00, 2.091537e+00, 4.336218e-01, 1.057475e+00, 2.823934e+00, 2.426410e+00,
2.000000e-01	1.788366e+00, 1.061149e+00, 1.580224e+00, 3.194919e-02, 4.292093e-01, 1.266151e+00, 1.344232e+00, 1.099368e+00, 7.928931e-01, 6.096057e-01, 1.436498e+00, 1.896485e+00, 2.611234e+00, 9.505203e-01, 9.724828e-01, 2.030029e+00, 4.611663e-01, 9.574287e-01, 2.958460e+00, 1.470400e+00,
4.000000e-01	1.566254e+00, 1.044933e+00, 1.267613e+00, 2.228632e-02, 4.608452e-01, 1.279029e+00, 7.135158e-01, 1.441566e+00, 6.229733e-01, 7.259688e-01, 9.557474e-01, 1.506035e+00, 1.938705e+00, 5.705099e-01, 9.873839e-01, 1.798904e+00, 8.200302e-01, 1.273971e+00, 1.998560e+00, 1.186268e+00,
6.000000e-01	1.015101e+00, 7.240433e-01, 1.175671e+00, 1.625829e-02, 3.746913e-01, 1.248839e+00, 7.540742e-01, 1.145659e+00, 5.116169e-01, 7.241438e-01, 1.100646e+00, 1.178677e+00, 1.791942e+00, 3.882390e-01, 8.361057e-01, 1.543878e+00, 8.580459e-01, 1.584508e+00, 1.833188e+00, 9.163717e-01,
8.000000e-01	1.060621e+00, 5.472944e-01, 1.032408e+00, 1.057536e-02, 3.769531e-01, 1.411814e+00, 6.324076e-01, 1.210837e+00, 5.571061e-01, 5.895578e-01, 1.339482e+00, 6.848154e-01, 1.462387e+00, 1.765304e-01, 7.453996e-01, 9.382522e-01, 1.310771e+00, 1.772656e+00, 1.398678e+00, 6.491448e-01,
1.000000e+00	1.189940e+00, 5.203368e-01, 9.149313e-01, 5.723692e-03, 4.982889e-01, 9.688511e-01, 5.715080e-01, 9.385412e-01, 4.594019e-01, 3.849351e-01, 1.005487e+00, 6.693836e-01, 1.784566e+00, 1.213725e-01, 6.470978e-01, 6.144627e-01, 1.670915e+00, 1.803963e+00, 1.333498e+00, 5.140316e-01,
1.200000e+00	1.032415e+00, 5.971214e-01, 1.138491e+00, 3.971286e-03, 5.204073e-01, 6.596854e-01, 5.220285e-01, 7.636020e-01, 2.915846e-01, 3.219165e-01, 7.507133e-01, 7.557577e-01, 1.480653e+00, 6.463478e-02, 4.792769e-01, 5.158374e-01, 1.653457e+00, 2.062464e+00, 1.078696e+00, 3.764928e-01,
1.400000e+00	8.927947e-01, 6.132653e-01, 1.214892e+00, 2.949170e-03, 5.360579e-01, 6.246005e-01, 4.298949e-01, 6.318475e-01, 2.040601e-01, 3.705996e-01, 5.835144e-01, 9.548149e-01, 1.198724e+00, 3.932266e-02, 2.749170e-01, 4.033354e-01, 1.497410e+00, 2.026582e+00, 8.324442e-01, 2.954203e-01,
1.600000e+00	8.431417e-01, 4.907773e-01, 1.195898e+00, 1.851455e-03, 5.068974e-01, 5.288931e-01, 2.921225e-01, 7.914172e-01, 1.136832e-01, 3.546912e-01, 4.365326e-01, 1.008795e+00, 1.362301e+00, 2.459310e-02, 2.250323e-01, 2.500174e-01, 1.526620e+00, 1.782617e+00, 7.169103e-01, 1.863650e-01,
1.800000e+00	7.269243e-01, 6.010870e-01, 1.326331e+00, 1.312536e-03, 5.737776e-01, 4.231856e-01, 2.622318e-01, 9.632589e-01, 1.057184e-01, 5.169442e-01, 4.315337e-01, 9.014244e-01, 1.349634e+00, 1.292309e-02, 1.301283e-01, 1.714558e-01, 1.764496e+00, 1.857104e+00, 5.038267e-01, 1.202787e-01,
2.000000e+00	6.115798e-01, 6.269598e-01, 1.189574e+00, 9.718876e-04, 5.545240e-01, 3.675340e-01, 1.795449e-01, 8.233095e-01, 1.073256e-01, 3.842914e-01, 4.366594e-01, 1.053963e+00, 1.452588e+00, 7.634804e-03, 9.240088e-02, 1.110647e-01, 1.715772e+00, 2.123109e+00, 4.336751e-01, 8.459615e-02,
0.000000e+00	2.648963e+00, 2.031327e+00, 1.609559e+00, 1.642575e+00, 2.147977e+00, 2.003884e-01, 2.420080e+00, 2.423740e+00, 2.527513e-01, 1.785233e+00, 1.359711e+00, 1.897162e-01, 2.308365e+00, 1.574841e-02, 1.497085e-01, 1.553606e+00, 1.308369e+00, 2.360615e+00, 3.216487e+00, 1.745854e+00,
2.000000e-01	1.650669e+00, 1.548626e+00, 1.381327e+00, 1.427967e+00, 1.448118e+00, 5.868064e-01, 1.263679e+00, 1.898580e+00, 4.116910e-01, 1.146099e+00, 1.162283e+00, 1.548023e-01, 1.449508e+00, 3.192840e-01, 4.409265e-01, 1.279903e+00, 1.358648e+00, 1.853042e+00, 2.583744e+00, 1.298077e+00,
4.000000e-01	1.264520e+00, 7.387993e-01, 1.790724e+00, 1.351178e+00, 1.314164e+00, 5.755206e-01, 1.125916e+00, 1.079703e+00, 4.769121e-01, 7.071966e-01, 1.261844e+00, 1.481438e-01, 1.131992e+00, 4.152779e-01, 5.310386e-01, 1.279136e+00, 1.892065e+00, 2.313925e+00, 2.197074e+00, 1.194731e+00,
6.000000e-01	1.076348e+00, 6.630536e-01, 1.700620e+00, 1.258656e+00, 8.672281e-01, 4.587615e-01, 9.707329e-01, 9.902131e-01, 3.752162e-01, 4.545482e-01, 9.902891e-01, 2.968447e-01, 9.165712e-01, 3.327681e-01, 4.725845e-01, 7.828453e-01, 1.682121e+00, 2.254312e+00, 1.426341e+00, 6.997031e-01,
8.000000e-01	8.535018e-01, 5.507215e-01, 1.713186e+00, 8.827778e-01, 8.669302e-01, 4.761600e-01, 6.289373e-01, 6.941101e-01, 2.549175e-01, 2.467802e-01, 6.080381e-01, 5.035777e-01, 5.152467e-01, 2.455842e-01, 3.462684e-01, 6.443941e-01, 1.550796e+00, 2.492983e+00, 1.388932e+00, 6.108167e-01,
1.000000e+00	6.422482e-01, 5.722210e-01, 1.376401e+00, 8.774436e-01, 6.877109e-01, 3.936372e-01, 4.061523e-01, 5.983492e-01, 1.300994e-01, 2.902447e-01, 6.463330e-01, 8.909496e-01, 7.818659e-01, 1.686821e-01, 2.725273e-01, 4.404567e-01, 1.714190e+00, 2.532687e+00, 1.019497e+00, 5.236719e-01,
1.200000e+00	4.065444e-01, 6.131055e-01, 1.566811e+00, 5.926400e-01, 6.694116e-01, 2.575788e-01, 3.028132e-01, 5.210284e-01, 9.310751e-02, 2.440189e-01, 3.958158e-01, 9.770068e-01, 7.585596e-01, 1.028517e-01, 1.499595e-01, 3.855065e-01, 1.939642e+00, 2.249391e+00, 8.123790e-01, 3.301589e-01,
1.400000e+00	4.886423e-01, 5.433777e-01, 1.586764e+00, 2.953529e-01, 7.311990e-01, 2.210816e-01, 2.178662e-01, 6.566552e-01, 5.521136e-02, 3.810826e-01, 2.692223e-01, 1.043845e+00, 8.200221e-01, 5.734887e-02, 1.315919e-01, 3.010530e-01, 1.931726e+00, 2.380159e+00, 6.200897e-01, 2.822677e-01,
1.600000e+00	3.696805e-01, 5.252063e-01, 1.595540e+00, 1.951798e-01, 7.349180e-01, 1.743542e-01, 1.243825e-01, 7.360844e-01, 5.728071e-02, 4.476184e-01, 2.809832e-01, 1.020953e+00, 9.693508e-01, 3.133535e-02, 7.976496e-02, 1.690046e-01, 1.890468e+00, 2.316097e+00, 6.021801e-01, 1.606499e-01,
1.800000e+00	3.211859e-01, 6.028645e-01, 1.666817e+00, 1.127662e-01, 6.863714e-01, 1.545041e-01, 1.351126e-01, 8.584660e-01, 1.016837e-01, 4.872820e-01, 4.073421e-01, 1.154001e+00, 1.031259e+00, 1.818590e-02, 5.978656e-02, 1.310693e-01, 1.461888e+00, 2.519478e+00, 4.304248e-01, 8.466741e-02,
2.000000e+00	2.606062e-01, 5.731993e-01, 1.637157e+00, 7.792619e-02, 6.521268e-01, 1.204795e-01, 1.113209e-01, 8.808253e-01, 1.411832e-01, 4.813193e-01, 3.717893e-01, 1.042577e+00, 1.044331e+00, 1.018938e-02, 4.703698e-02, 1.032162e-01, 1.888580e+00, 2.891039e+00, 3.587886e-01, 5.867903e-02,
