# Supplementary material for: Inference of Vohradský's Models of Genetic Networks by Solving Two-Dimensional Function Optimization Problems
Source: PLoS One. 2013 Dec 30;8(12):e83308. doi: 10.1371/journal.pone.0083308 (PMC3875442; doi:10.1371/journal.pone.0083308)
Supplement: Text S2 — Time-series data used in the ‘Inference in noisy environment’ section (compressed by gzip). (GZ) [file pone.0083308.s002.gz › time_series_data/gene20/10sets/params.res220]

Alpha(0)= 1.850329e+00
Beta(0)= 2.552202e+00
W(0,0)= 0.000000e+00
W(0,1)= 0.000000e+00
W(0,2)= 0.000000e+00
W(0,3)= 0.000000e+00
W(0,4)= 6.107675e+00
W(0,5)= 0.000000e+00
W(0,6)= 0.000000e+00
W(0,7)= 0.000000e+00
W(0,8)= 0.000000e+00
W(0,9)= 0.000000e+00
W(0,10)= 0.000000e+00
W(0,11)= 0.000000e+00
W(0,12)= 0.000000e+00
W(0,13)= 0.000000e+00
W(0,14)= 8.418117e+00
W(0,15)= 0.000000e+00
W(0,16)= 0.000000e+00
W(0,17)= 0.000000e+00
W(0,18)= 0.000000e+00
W(0,19)= 0.000000e+00
B(0)= -1.452579e+01
Alpha(1)= 1.723522e+00
Beta(1)= 2.047834e+00
W(1,0)= 0.000000e+00
W(1,1)= 0.000000e+00
W(1,2)= 6.125164e+00
W(1,3)= 0.000000e+00
W(1,4)= 0.000000e+00
W(1,5)= 0.000000e+00
W(1,6)= 0.000000e+00
W(1,7)= 0.000000e+00
W(1,8)= 0.000000e+00
W(1,9)= 0.000000e+00
W(1,10)= 0.000000e+00
W(1,11)= 0.000000e+00
W(1,12)= 0.000000e+00
W(1,13)= 0.000000e+00
W(1,14)= 0.000000e+00
W(1,15)= 0.000000e+00
W(1,16)= 0.000000e+00
W(1,17)= 0.000000e+00
W(1,18)= 0.000000e+00
W(1,19)= 0.000000e+00
B(1)= -6.125164e+00
Alpha(2)= 1.214036e+00
Beta(2)= 2.515060e+00
W(2,0)= 0.000000e+00
W(2,1)= 0.000000e+00
W(2,2)= 0.000000e+00
W(2,3)= 0.000000e+00
W(2,4)= 0.000000e+00
W(2,5)= 0.000000e+00
W(2,6)= 0.000000e+00
W(2,7)= 0.000000e+00
W(2,8)= 0.000000e+00
W(2,9)= 0.000000e+00
W(2,10)= 0.000000e+00
W(2,11)= 0.000000e+00
W(2,12)= 0.000000e+00
W(2,13)= 0.000000e+00
W(2,14)= -7.248964e+00
W(2,15)= 0.000000e+00
W(2,16)= 0.000000e+00
W(2,17)= 0.000000e+00
W(2,18)= 0.000000e+00
W(2,19)= 0.000000e+00
B(2)= 7.248964e+00
Alpha(3)= 2.693143e+00
Beta(3)= 1.025001e+00
W(3,0)= 0.000000e+00
W(3,1)= 0.000000e+00
W(3,2)= -6.993570e+00
W(3,3)= 0.000000e+00
W(3,4)= 0.000000e+00
W(3,5)= 0.000000e+00
W(3,6)= 0.000000e+00
W(3,7)= 0.000000e+00
W(3,8)= 0.000000e+00
W(3,9)= 0.000000e+00
W(3,10)= 0.000000e+00
W(3,11)= 0.000000e+00
W(3,12)= 0.000000e+00
W(3,13)= 0.000000e+00
W(3,14)= 0.000000e+00
W(3,15)= 0.000000e+00
W(3,16)= 0.000000e+00
W(3,17)= 0.000000e+00
W(3,18)= 0.000000e+00
W(3,19)= 0.000000e+00
B(3)= 6.993570e+00
Alpha(4)= 1.398571e+00
Beta(4)= 1.363756e+00
W(4,0)= 0.000000e+00
W(4,1)= 0.000000e+00
W(4,2)= 0.000000e+00
W(4,3)= 0.000000e+00
W(4,4)= 0.000000e+00
W(4,5)= 0.000000e+00
W(4,6)= 0.000000e+00
W(4,7)= -8.643009e+00
W(4,8)= 0.000000e+00
W(4,9)= 0.000000e+00
W(4,10)= 0.000000e+00
W(4,11)= 0.000000e+00
W(4,12)= 0.000000e+00
W(4,13)= 0.000000e+00
W(4,14)= 0.000000e+00
W(4,15)= 0.000000e+00
W(4,16)= 0.000000e+00
W(4,17)= -5.693035e+00
W(4,18)= 0.000000e+00
W(4,19)= 0.000000e+00
B(4)= 1.433604e+01
Alpha(5)= 1.149460e+00
Beta(5)= 1.233330e+00
W(5,0)= 0.000000e+00
W(5,1)= 0.000000e+00
W(5,2)= 0.000000e+00
W(5,3)= 8.695701e+00
W(5,4)= 0.000000e+00
W(5,5)= 0.000000e+00
W(5,6)= 0.000000e+00
W(5,7)= 0.000000e+00
W(5,8)= 0.000000e+00
W(5,9)= 0.000000e+00
W(5,10)= 0.000000e+00
W(5,11)= 0.000000e+00
W(5,12)= 0.000000e+00
W(5,13)= 0.000000e+00
W(5,14)= 0.000000e+00
W(5,15)= 0.000000e+00
W(5,16)= 0.000000e+00
W(5,17)= 0.000000e+00
W(5,18)= 0.000000e+00
W(5,19)= 0.000000e+00
B(5)= -8.695701e+00
Alpha(6)= 1.381160e+00
Beta(6)= 2.966159e+00
W(6,0)= 0.000000e+00
W(6,1)= 0.000000e+00
W(6,2)= 0.000000e+00
W(6,3)= 0.000000e+00
W(6,4)= 0.000000e+00
W(6,5)= 0.000000e+00
W(6,6)= 0.000000e+00
W(6,7)= 0.000000e+00
W(6,8)= 0.000000e+00
W(6,9)= 0.000000e+00
W(6,10)= 0.000000e+00
W(6,11)= 0.000000e+00
W(6,12)= 0.000000e+00
W(6,13)= 0.000000e+00
W(6,14)= 7.238156e+00
W(6,15)= 0.000000e+00
W(6,16)= 0.000000e+00
W(6,17)= 0.000000e+00
W(6,18)= 0.000000e+00
W(6,19)= 0.000000e+00
B(6)= -7.238156e+00
Alpha(7)= 2.241262e+00
Beta(7)= 2.846028e+00
W(7,0)= 0.000000e+00
W(7,1)= 0.000000e+00
W(7,2)= 0.000000e+00
W(7,3)= -5.555986e+00
W(7,4)= 0.000000e+00
W(7,5)= 0.000000e+00
W(7,6)= 0.000000e+00
W(7,7)= 0.000000e+00
W(7,8)= 0.000000e+00
W(7,9)= 0.000000e+00
W(7,10)= 0.000000e+00
W(7,11)= 0.000000e+00
W(7,12)= 0.000000e+00
W(7,13)= 0.000000e+00
W(7,14)= -5.953195e+00
W(7,15)= 0.000000e+00
W(7,16)= 0.000000e+00
W(7,17)= 0.000000e+00
W(7,18)= 0.000000e+00
W(7,19)= 0.000000e+00
B(7)= 1.150918e+01
Alpha(8)= 1.669653e+00
Beta(8)= 2.599953e+00
W(8,0)= 0.000000e+00
W(8,1)= 0.000000e+00
W(8,2)= 0.000000e+00
W(8,3)= 0.000000e+00
W(8,4)= 0.000000e+00
W(8,5)= 0.000000e+00
W(8,6)= 0.000000e+00
W(8,7)= 0.000000e+00
W(8,8)= 0.000000e+00
W(8,9)= 0.000000e+00
W(8,10)= 0.000000e+00
W(8,11)= 0.000000e+00
W(8,12)= 0.000000e+00
W(8,13)= 0.000000e+00
W(8,14)= 0.000000e+00
W(8,15)= 0.000000e+00
W(8,16)= 0.000000e+00
W(8,17)= 0.000000e+00
W(8,18)= 0.000000e+00
W(8,19)= -7.879688e+00
B(8)= 7.879688e+00
Alpha(9)= 2.495292e+00
Beta(9)= 2.628692e+00
W(9,0)= 0.000000e+00
W(9,1)= 0.000000e+00
W(9,2)= 0.000000e+00
W(9,3)= 0.000000e+00
W(9,4)= 0.000000e+00
W(9,5)= 0.000000e+00
W(9,6)= 0.000000e+00
W(9,7)= 0.000000e+00
W(9,8)= 0.000000e+00
W(9,9)= 0.000000e+00
W(9,10)= 0.000000e+00
W(9,11)= 0.000000e+00
W(9,12)= 0.000000e+00
W(9,13)= 0.000000e+00
W(9,14)= 0.000000e+00
W(9,15)= 0.000000e+00
W(9,16)= 0.000000e+00
W(9,17)= 0.000000e+00
W(9,18)= 0.000000e+00
W(9,19)= -5.574631e+00
B(9)= 5.574631e+00
Alpha(10)= 2.967264e+00
Beta(10)= 2.774562e+00
W(10,0)= 0.000000e+00
W(10,1)= 0.000000e+00
W(10,2)= 0.000000e+00
W(10,3)= 0.000000e+00
W(10,4)= 0.000000e+00
W(10,5)= 0.000000e+00
W(10,6)= 0.000000e+00
W(10,7)= 0.000000e+00
W(10,8)= 0.000000e+00
W(10,9)= 0.000000e+00
W(10,10)= 0.000000e+00
W(10,11)= 0.000000e+00
W(10,12)= 0.000000e+00
W(10,13)= 9.501165e+00
W(10,14)= 0.000000e+00
W(10,15)= 0.000000e+00
W(10,16)= 0.000000e+00
W(10,17)= 0.000000e+00
W(10,18)= 0.000000e+00
W(10,19)= 0.000000e+00
B(10)= -9.501165e+00
Alpha(11)= 2.453427e+00
Beta(11)= 2.045976e+00
W(11,0)= 0.000000e+00
W(11,1)= 0.000000e+00
W(11,2)= 0.000000e+00
W(11,3)= 0.000000e+00
W(11,4)= 0.000000e+00
W(11,5)= 0.000000e+00
W(11,6)= 0.000000e+00
W(11,7)= 0.000000e+00
W(11,8)= 0.000000e+00
W(11,9)= 0.000000e+00
W(11,10)= 9.314043e+00
W(11,11)= 0.000000e+00
W(11,12)= 6.572247e+00
W(11,13)= 0.000000e+00
W(11,14)= 0.000000e+00
W(11,15)= -8.190051e+00
W(11,16)= 0.000000e+00
W(11,17)= 0.000000e+00
W(11,18)= 0.000000e+00
W(11,19)= -5.825142e+00
B(11)= -1.871097e+00
Alpha(12)= 1.394359e+00
Beta(12)= 2.300775e+00
W(12,0)= 0.000000e+00
W(12,1)= 0.000000e+00
W(12,2)= 0.000000e+00
W(12,3)= 0.000000e+00
W(12,4)= 0.000000e+00
W(12,5)= 0.000000e+00
W(12,6)= 0.000000e+00
W(12,7)= 0.000000e+00
W(12,8)= 0.000000e+00
W(12,9)= 0.000000e+00
W(12,10)= 0.000000e+00
W(12,11)= 0.000000e+00
W(12,12)= 0.000000e+00
W(12,13)= 0.000000e+00
W(12,14)= 0.000000e+00
W(12,15)= 0.000000e+00
W(12,16)= 0.000000e+00
W(12,17)= -7.476516e+00
W(12,18)= 0.000000e+00
W(12,19)= 0.000000e+00
B(12)= 7.476516e+00
Alpha(13)= 2.442289e+00
Beta(13)= 2.609949e+00
W(13,0)= 0.000000e+00
W(13,1)= 0.000000e+00
W(13,2)= 0.000000e+00
W(13,3)= 0.000000e+00
W(13,4)= 0.000000e+00
W(13,5)= 0.000000e+00
W(13,6)= 0.000000e+00
W(13,7)= 0.000000e+00
W(13,8)= 0.000000e+00
W(13,9)= 0.000000e+00
W(13,10)= 0.000000e+00
W(13,11)= 6.796243e+00
W(13,12)= 0.000000e+00
W(13,13)= 0.000000e+00
W(13,14)= 0.000000e+00
W(13,15)= 0.000000e+00
W(13,16)= 0.000000e+00
W(13,17)= 0.000000e+00
W(13,18)= 0.000000e+00
W(13,19)= 0.000000e+00
B(13)= -6.796243e+00
Alpha(14)= 2.087389e+00
Beta(14)= 2.000683e+00
W(14,0)= 0.000000e+00
W(14,1)= 0.000000e+00
W(14,2)= 0.000000e+00
W(14,3)= 0.000000e+00
W(14,4)= 0.000000e+00
W(14,5)= 0.000000e+00
W(14,6)= 0.000000e+00
W(14,7)= 0.000000e+00
W(14,8)= 7.969822e+00
W(14,9)= 0.000000e+00
W(14,10)= 0.000000e+00
W(14,11)= 0.000000e+00
W(14,12)= 0.000000e+00
W(14,13)= 0.000000e+00
W(14,14)= 0.000000e+00
W(14,15)= 0.000000e+00
W(14,16)= 0.000000e+00
W(14,17)= 0.000000e+00
W(14,18)= 0.000000e+00
W(14,19)= 0.000000e+00
B(14)= -7.969822e+00
Alpha(15)= 1.551595e+00
Beta(15)= 1.212164e+00
W(15,0)= 7.161882e+00
W(15,1)= 0.000000e+00
W(15,2)= -8.779357e+00
W(15,3)= 0.000000e+00
W(15,4)= 0.000000e+00
W(15,5)= 0.000000e+00
W(15,6)= 0.000000e+00
W(15,7)= 0.000000e+00
W(15,8)= -8.572315e+00
W(15,9)= 0.000000e+00
W(15,10)= 0.000000e+00
W(15,11)= 6.845277e+00
W(15,12)= 0.000000e+00
W(15,13)= 0.000000e+00
W(15,14)= 0.000000e+00
W(15,15)= 0.000000e+00
W(15,16)= 5.940584e+00
W(15,17)= 0.000000e+00
W(15,18)= 0.000000e+00
W(15,19)= 0.000000e+00
B(15)= -2.596070e+00
Alpha(16)= 2.327090e+00
Beta(16)= 1.405555e+00
W(16,0)= 0.000000e+00
W(16,1)= 0.000000e+00
W(16,2)= 0.000000e+00
W(16,3)= 0.000000e+00
W(16,4)= 0.000000e+00
W(16,5)= 0.000000e+00
W(16,6)= 0.000000e+00
W(16,7)= 0.000000e+00
W(16,8)= 0.000000e+00
W(16,9)= 0.000000e+00
W(16,10)= 0.000000e+00
W(16,11)= 7.959023e+00
W(16,12)= 0.000000e+00
W(16,13)= 0.000000e+00
W(16,14)= 0.000000e+00
W(16,15)= 0.000000e+00
W(16,16)= -6.422688e+00
W(16,17)= 0.000000e+00
W(16,18)= 0.000000e+00
W(16,19)= 0.000000e+00
B(16)= -1.536334e+00
Alpha(17)= 2.882138e+00
Beta(17)= 1.849284e+00
W(17,0)= 0.000000e+00
W(17,1)= 0.000000e+00
W(17,2)= 0.000000e+00
W(17,3)= 0.000000e+00
W(17,4)= 0.000000e+00
W(17,5)= 0.000000e+00
W(17,6)= 0.000000e+00
W(17,7)= 6.635101e+00
W(17,8)= -8.715444e+00
W(17,9)= 0.000000e+00
W(17,10)= 0.000000e+00
W(17,11)= 0.000000e+00
W(17,12)= 0.000000e+00
W(17,13)= 0.000000e+00
W(17,14)= 8.502726e+00
W(17,15)= 0.000000e+00
W(17,16)= 0.000000e+00
W(17,17)= -9.932818e+00
W(17,18)= 0.000000e+00
W(17,19)= 0.000000e+00
B(17)= 3.510435e+00
Alpha(18)= 2.529304e+00
Beta(18)= 2.158443e+00
W(18,0)= 0.000000e+00
W(18,1)= 0.000000e+00
W(18,2)= 0.000000e+00
W(18,3)= 0.000000e+00
W(18,4)= 6.382298e+00
W(18,5)= 0.000000e+00
W(18,6)= 0.000000e+00
W(18,7)= 0.000000e+00
W(18,8)= 0.000000e+00
W(18,9)= 0.000000e+00
W(18,10)= 0.000000e+00
W(18,11)= 0.000000e+00
W(18,12)= 0.000000e+00
W(18,13)= 0.000000e+00
W(18,14)= 0.000000e+00
W(18,15)= 0.000000e+00
W(18,16)= 0.000000e+00
W(18,17)= 0.000000e+00
W(18,18)= 0.000000e+00
W(18,19)= 0.000000e+00
B(18)= -6.382298e+00
Alpha(19)= 1.022380e+00
Beta(19)= 1.425044e+00
W(19,0)= 0.000000e+00
W(19,1)= 0.000000e+00
W(19,2)= 0.000000e+00
W(19,3)= 0.000000e+00
W(19,4)= 0.000000e+00
W(19,5)= -7.777900e+00
W(19,6)= 0.000000e+00
W(19,7)= 0.000000e+00
W(19,8)= 0.000000e+00
W(19,9)= 0.000000e+00
W(19,10)= 0.000000e+00
W(19,11)= 0.000000e+00
W(19,12)= 0.000000e+00
W(19,13)= 5.916364e+00
W(19,14)= 0.000000e+00
W(19,15)= 0.000000e+00
W(19,16)= 0.000000e+00
W(19,17)= 0.000000e+00
W(19,18)= 0.000000e+00
W(19,19)= 0.000000e+00
B(19)= 1.861536e+00
