# Supplementary material for: Inference of Vohradský's Models of Genetic Networks by Solving Two-Dimensional Function Optimization Problems
Source: PLoS One. 2013 Dec 30;8(12):e83308. doi: 10.1371/journal.pone.0083308 (PMC3875442; doi:10.1371/journal.pone.0083308)
Supplement: Text S2 — Time-series data used in the ‘Inference in noisy environment’ section (compressed by gzip). (GZ) [file pone.0083308.s002.gz › time_series_data/gene20/10sets/tc.dat211]

Time "G0" "G1" "G2" "G3" "G4" "G5" "G6" "G7" "G8" "G9" "G10" "G11" "G12" "G13" "G14" "G15" "G16" "G17" "G18" "G19"
0.000000e+00	1.408796e+00, 1.124382e+00, 6.405725e-01, 1.970309e+00, 3.282963e+00, 5.267904e-01, 1.876836e+00, 1.277157e+00, 2.601576e-01, 3.033848e-01, 2.124887e-01, 1.777753e+00, 2.098645e+00, 6.683839e-01, 2.351917e+00, 2.582164e+00, 2.158794e-02, 2.433041e+00, 2.301689e-01, 4.735455e-02,
2.000000e-01	1.559154e+00, 1.274353e+00, 4.143858e-01, 1.429649e+00, 1.601681e+00, 8.867997e-01, 8.703037e-01, 9.494230e-01, 6.709945e-01, 2.026266e-01, 1.909054e-01, 1.765504e+00, 1.773433e+00, 6.614384e-01, 1.866813e+00, 1.724466e+00, 3.913552e-01, 1.814173e+00, 3.755035e-01, 2.684414e-02,
4.000000e-01	1.349760e+00, 1.136751e+00, 2.951258e-01, 1.066845e+00, 8.734204e-01, 1.098721e+00, 7.280016e-01, 7.392739e-01, 8.304167e-01, 1.652176e-01, 1.545151e-01, 1.217919e+00, 1.415520e+00, 8.498789e-01, 1.488984e+00, 1.516045e+00, 7.617720e-01, 1.680976e+00, 4.155806e-01, 5.790590e-02,
6.000000e-01	1.263198e+00, 9.196789e-01, 2.940026e-01, 8.380603e-01, 6.604434e-01, 1.523935e+00, 3.651783e-01, 9.341276e-01, 8.529970e-01, 1.476717e-01, 1.184609e-01, 1.274896e+00, 7.697955e-01, 6.024070e-01, 1.294653e+00, 1.141485e+00, 9.195314e-01, 1.465575e+00, 4.566445e-01, 2.316251e-01,
8.000000e-01	1.641825e+00, 9.046122e-01, 1.977510e-01, 7.191192e-01, 6.300002e-01, 1.605878e+00, 2.417265e-01, 8.547701e-01, 9.095408e-01, 1.074848e-01, 1.051941e-01, 1.465783e+00, 3.475607e-01, 7.676959e-01, 8.900445e-01, 1.003797e+00, 8.625327e-01, 8.478027e-01, 4.250219e-01, 4.342525e-01,
1.000000e+00	1.642094e+00, 1.154920e+00, 1.495745e-01, 7.804514e-01, 5.528712e-01, 1.472624e+00, 1.464144e-01, 1.060971e+00, 9.647608e-01, 9.195368e-02, 8.006928e-02, 1.694761e+00, 2.434158e-01, 9.137907e-01, 7.914302e-01, 8.451632e-01, 7.481874e-01, 6.421638e-01, 4.000219e-01, 5.469549e-01,
1.200000e+00	1.318009e+00, 9.134007e-01, 8.620269e-02, 6.640751e-01, 5.272769e-01, 1.696986e+00, 7.847381e-02, 8.566672e-01, 1.005929e+00, 8.357866e-02, 8.295496e-02, 2.000232e+00, 1.490876e-01, 7.295036e-01, 5.652088e-01, 5.179788e-01, 6.525023e-01, 4.544420e-01, 3.445950e-01, 8.705872e-01,
1.400000e+00	1.608327e+00, 9.378648e-01, 7.262479e-02, 6.027539e-01, 5.601558e-01, 1.772270e+00, 4.766226e-02, 9.278399e-01, 8.897665e-01, 9.629583e-02, 5.179597e-02, 1.749862e+00, 8.716713e-02, 7.949380e-01, 5.203707e-01, 3.599702e-01, 4.489875e-01, 2.947540e-01, 2.422374e-01, 8.472783e-01,
1.600000e+00	1.307655e+00, 7.787854e-01, 6.975042e-02, 6.422088e-01, 5.354815e-01, 1.819592e+00, 3.216364e-02, 7.986388e-01, 1.081335e+00, 6.980208e-02, 5.014767e-02, 1.910877e+00, 6.129442e-02, 9.073588e-01, 4.229885e-01, 4.968762e-01, 3.585680e-01, 2.350451e-01, 1.761145e-01, 9.995272e-01,
1.800000e+00	1.546775e+00, 1.001439e+00, 3.482736e-02, 5.116342e-01, 4.756846e-01, 2.272150e+00, 1.878049e-02, 9.180744e-01, 9.909828e-01, 5.606311e-02, 4.861092e-02, 1.664528e+00, 5.131968e-02, 8.482627e-01, 5.057135e-01, 2.948190e-01, 2.305619e-01, 1.739572e-01, 1.131821e-01, 8.018351e-01,
2.000000e+00	1.372443e+00, 9.372437e-01, 3.188752e-02, 5.652071e-01, 6.241413e-01, 2.121418e+00, 1.112219e-02, 6.978119e-01, 9.115090e-01, 5.632093e-02, 4.387899e-02, 1.789602e+00, 3.748864e-02, 8.618662e-01, 3.451555e-01, 2.359291e-01, 1.807479e-01, 1.196585e-01, 1.149978e-01, 8.751073e-01,
0.000000e+00	2.622973e+00, 1.654506e+00, 1.953257e+00, 2.140609e+00, 1.422242e+00, 2.162982e+00, 2.677846e-01, 6.587714e-01, 1.388824e+00, 2.855292e+00, 1.678779e+00, 5.949113e-01, 8.462160e-01, 2.513985e+00, 9.336049e-01, 1.198787e+00, 3.114139e+00, 1.379537e+00, 2.610225e+00, 1.933287e+00,
2.000000e-01	1.528886e+00, 1.124908e+00, 1.724514e+00, 1.256532e+00, 9.780618e-01, 1.499947e+00, 3.880686e-01, 6.146782e-01, 1.045443e+00, 1.606446e+00, 1.745309e+00, 6.969799e-01, 6.184372e-01, 1.806712e+00, 9.188200e-01, 1.420077e+00, 2.367163e+00, 1.226957e+00, 2.154431e+00, 1.393993e+00,
4.000000e-01	1.029264e+00, 1.032096e+00, 1.447570e+00, 7.158963e-01, 7.334458e-01, 1.407735e+00, 4.007606e-01, 8.511909e-01, 8.129027e-01, 1.069240e+00, 2.004613e+00, 9.198968e-01, 3.882380e-01, 1.166989e+00, 1.041742e+00, 1.353885e+00, 2.147755e+00, 1.352917e+00, 1.525828e+00, 1.060497e+00,
6.000000e-01	8.631593e-01, 7.427552e-01, 1.691259e+00, 6.587421e-01, 7.158695e-01, 1.224058e+00, 3.961108e-01, 8.539294e-01, 1.066056e+00, 6.848490e-01, 2.001412e+00, 9.886267e-01, 2.658026e-01, 9.982332e-01, 8.197732e-01, 1.077353e+00, 2.224521e+00, 8.749114e-01, 1.509881e+00, 1.207626e+00,
8.000000e-01	6.015294e-01, 8.879102e-01, 1.392815e+00, 5.942904e-01, 7.149871e-01, 1.373163e+00, 2.809486e-01, 8.949232e-01, 1.095978e+00, 5.496084e-01, 1.528644e+00, 1.345023e+00, 2.207123e-01, 7.213269e-01, 6.377596e-01, 1.437229e+00, 1.361111e+00, 5.922435e-01, 9.245104e-01, 9.964297e-01,
1.000000e+00	3.998129e-01, 8.905646e-01, 1.437213e+00, 5.854642e-01, 5.665985e-01, 1.360566e+00, 1.934452e-01, 9.903930e-01, 9.425424e-01, 6.044229e-01, 1.247403e+00, 1.416163e+00, 1.122733e-01, 5.869171e-01, 5.944312e-01, 1.095105e+00, 1.334572e+00, 5.204515e-01, 5.764655e-01, 1.115313e+00,
1.200000e+00	3.213118e-01, 8.698396e-01, 1.389438e+00, 6.620623e-01, 5.799583e-01, 1.693118e+00, 1.141236e-01, 8.237870e-01, 9.333429e-01, 5.167470e-01, 1.045048e+00, 1.498833e+00, 7.929398e-02, 4.713702e-01, 5.465887e-01, 8.762801e-01, 9.078503e-01, 2.484348e-01, 5.256454e-01, 9.813505e-01,
1.400000e+00	3.581468e-01, 8.563818e-01, 1.072779e+00, 6.000656e-01, 5.363692e-01, 1.621026e+00, 7.734415e-02, 7.615873e-01, 1.069494e+00, 3.879322e-01, 9.276460e-01, 1.520179e+00, 4.628542e-02, 6.696225e-01, 3.547740e-01, 6.823121e-01, 6.614748e-01, 2.228362e-01, 3.627174e-01, 9.443526e-01,
1.600000e+00	4.067981e-01, 8.396737e-01, 1.047762e+00, 6.693074e-01, 5.370636e-01, 1.772307e+00, 4.620336e-02, 7.678864e-01, 8.037340e-01, 5.127084e-01, 7.309492e-01, 1.590944e+00, 4.274298e-02, 7.190102e-01, 4.309523e-01, 5.792956e-01, 4.764763e-01, 1.784778e-01, 2.778373e-01, 9.113889e-01,
1.800000e+00	4.677159e-01, 7.763944e-01, 1.112985e+00, 6.417220e-01, 7.048384e-01, 1.616203e+00, 2.167143e-02, 4.042489e-01, 8.976094e-01, 5.830868e-01, 6.764314e-01, 1.615650e+00, 3.683363e-02, 6.548604e-01, 4.109362e-01, 4.474742e-01, 4.434808e-01, 1.321996e-01, 1.855009e-01, 1.012115e+00,
2.000000e+00	5.315480e-01, 7.828067e-01, 9.805302e-01, 6.119572e-01, 5.350810e-01, 1.896287e+00, 1.764572e-02, 3.605617e-01, 8.947055e-01, 5.310755e-01, 3.750610e-01, 1.720864e+00, 2.846261e-02, 7.840691e-01, 3.717724e-01, 3.312321e-01, 2.679123e-01, 9.184031e-02, 1.531515e-01, 1.056105e+00,
0.000000e+00	2.555126e+00, 8.083142e-01, 2.582972e-01, 1.769942e+00, 2.947307e+00, 9.783906e-01, 5.298376e-01, 2.934340e+00, 1.897357e+00, 2.764015e+00, 8.741013e-01, 3.004591e+00, 6.759772e-01, 5.044317e-02, 1.866660e+00, 1.124140e+00, 2.713984e+00, 1.114373e+00, 8.191672e-01, 2.091803e+00,
2.000000e-01	2.486084e+00, 4.911263e-01, 2.128506e-01, 1.417726e+00, 1.956087e+00, 1.022495e+00, 2.501261e-01, 1.574137e+00, 1.185525e+00, 1.589274e+00, 1.332584e+00, 2.260474e+00, 6.203998e-01, 2.732699e-01, 1.025578e+00, 8.537827e-01, 2.093518e+00, 6.371077e-01, 7.481347e-01, 1.762869e+00,
4.000000e-01	2.169077e+00, 4.549509e-01, 1.534479e-01, 1.170758e+00, 1.446427e+00, 1.446667e+00, 1.680568e-01, 1.219404e+00, 1.030053e+00, 9.758926e-01, 1.363093e+00, 1.302512e+00, 5.507082e-01, 4.519083e-01, 6.899206e-01, 7.397656e-01, 1.507917e+00, 4.913478e-01, 5.614893e-01, 1.234582e+00,
6.000000e-01	1.971465e+00, 4.840545e-01, 1.352499e-01, 9.565312e-01, 1.106068e+00, 1.338293e+00, 9.959353e-02, 1.120519e+00, 1.027672e+00, 6.229253e-01, 1.343891e+00, 1.398634e+00, 4.603731e-01, 5.996024e-01, 6.271181e-01, 5.890293e-01, 1.350407e+00, 3.540466e-01, 4.767324e-01, 1.199053e+00,
8.000000e-01	1.782422e+00, 4.695773e-01, 8.152298e-02, 8.718895e-01, 8.188613e-01, 1.800576e+00, 9.064083e-02, 1.034511e+00, 1.096002e+00, 4.373131e-01, 1.033480e+00, 1.426770e+00, 3.064517e-01, 6.961156e-01, 3.915636e-01, 5.484475e-01, 1.026825e+00, 2.095133e-01, 3.600461e-01, 1.024986e+00,
1.000000e+00	1.390427e+00, 6.057547e-01, 5.799166e-02, 9.270802e-01, 6.856020e-01, 1.844152e+00, 6.139597e-02, 1.018136e+00, 1.008223e+00, 2.691066e-01, 7.798518e-01, 1.492600e+00, 2.080492e-01, 6.731459e-01, 2.671140e-01, 4.838798e-01, 6.871445e-01, 1.561510e-01, 2.792567e-01, 1.030201e+00,
1.200000e+00	1.876958e+00, 7.410364e-01, 4.735446e-02, 5.936823e-01, 6.088371e-01, 1.929281e+00, 3.725961e-02, 8.587987e-01, 1.078305e+00, 1.789718e-01, 7.137124e-01, 1.741953e+00, 1.135548e-01, 8.041900e-01, 2.630695e-01, 3.023651e-01, 5.608904e-01, 1.273400e-01, 2.067535e-01, 9.536269e-01,
1.400000e+00	1.417814e+00, 7.765865e-01, 3.312015e-02, 5.939892e-01, 6.608048e-01, 1.694025e+00, 2.647977e-02, 9.670287e-01, 8.146934e-01, 1.242952e-01, 5.148783e-01, 1.410185e+00, 1.004800e-01, 7.162981e-01, 2.211400e-01, 2.573362e-01, 3.633719e-01, 7.812847e-02, 1.152121e-01, 1.066822e+00,
1.600000e+00	1.758983e+00, 8.957451e-01, 2.850167e-02, 6.387029e-01, 5.389467e-01, 2.272283e+00, 1.902438e-02, 8.132413e-01, 9.682881e-01, 8.155820e-02, 4.010198e-01, 1.809913e+00, 5.474038e-02, 8.199857e-01, 2.449654e-01, 2.052765e-01, 3.147431e-01, 6.000016e-02, 8.476880e-02, 9.150172e-01,
1.800000e+00	1.568631e+00, 7.722957e-01, 1.777330e-02, 7.152313e-01, 5.652705e-01, 1.943614e+00, 1.345622e-02, 7.619816e-01, 9.839792e-01, 8.005509e-02, 3.118135e-01, 1.954747e+00, 4.881554e-02, 8.461196e-01, 2.261278e-01, 1.858155e-01, 2.005453e-01, 4.507713e-02, 8.139656e-02, 8.707475e-01,
2.000000e+00	1.638849e+00, 7.870147e-01, 1.367301e-02, 5.099028e-01, 5.016826e-01, 2.373774e+00, 7.400874e-03, 6.642046e-01, 1.024736e+00, 5.110371e-02, 2.948542e-01, 1.686716e+00, 3.606617e-02, 9.725596e-01, 2.516439e-01, 1.458223e-01, 1.581373e-01, 2.997671e-02, 6.083005e-02, 1.039462e+00,
0.000000e+00	1.468810e-01, 2.026381e+00, 1.578497e+00, 2.708072e+00, 1.112589e-01, 2.279776e+00, 2.516092e+00, 2.069123e+00, 2.938098e+00, 2.088465e+00, 3.225783e+00, 1.770903e+00, 1.482064e+00, 1.405669e+00, 2.486630e+00, 2.134729e+00, 4.360538e-01, 1.425371e-01, 2.637030e+00, 1.514325e-01,
2.000000e-01	1.407822e-01, 1.471077e+00, 1.179210e+00, 1.551254e+00, 1.688323e-01, 1.939870e+00, 1.485895e+00, 9.708996e-01, 2.316029e+00, 1.592498e+00, 2.730055e+00, 1.868773e+00, 6.819564e-01, 9.914457e-01, 2.228860e+00, 1.587645e+00, 2.807448e-01, 2.965313e-01, 2.282741e+00, 2.303555e-01,
4.000000e-01	8.837676e-02, 1.223970e+00, 1.492208e+00, 1.001751e+00, 3.288507e-01, 2.037593e+00, 1.027945e+00, 6.026929e-01, 1.112828e+00, 1.239618e+00, 2.691535e+00, 1.862266e+00, 4.098397e-01, 8.138204e-01, 1.466738e+00, 1.544579e+00, 3.195342e-01, 3.390059e-01, 2.016802e+00, 5.358395e-01,
6.000000e-01	1.784282e-01, 8.281113e-01, 1.249545e+00, 8.512862e-01, 3.924959e-01, 2.008656e+00, 5.116457e-01, 3.162426e-01, 1.075235e+00, 9.157302e-01, 2.520748e+00, 2.037636e+00, 2.431727e-01, 5.098692e-01, 1.290994e+00, 1.755183e+00, 1.781939e-01, 2.575484e-01, 1.431193e+00, 6.476674e-01,
8.000000e-01	2.970288e-01, 6.634018e-01, 1.226441e+00, 9.139848e-01, 4.177420e-01, 1.910553e+00, 2.569034e-01, 2.449316e-01, 9.249390e-01, 9.019181e-01, 2.127830e+00, 1.817500e+00, 1.224571e-01, 4.104747e-01, 7.097960e-01, 1.745517e+00, 1.849898e-01, 1.858633e-01, 9.845540e-01, 7.589468e-01,
1.000000e+00	4.837774e-01, 6.819845e-01, 9.936080e-01, 9.725512e-01, 4.581813e-01, 1.782412e+00, 1.420417e-01, 7.701651e-02, 9.176339e-01, 6.836929e-01, 1.647213e+00, 1.910215e+00, 7.633413e-02, 4.310265e-01, 6.448243e-01, 1.646029e+00, 1.165285e-01, 1.286693e-01, 8.656259e-01, 6.910154e-01,
1.200000e+00	8.311602e-01, 7.433464e-01, 1.055370e+00, 8.993146e-01, 6.088126e-01, 2.276867e+00, 9.421750e-02, 6.283658e-02, 9.488336e-01, 6.957473e-01, 1.624470e+00, 2.035603e+00, 5.916913e-02, 5.306265e-01, 4.673325e-01, 1.312535e+00, 8.228178e-02, 8.917274e-02, 6.877697e-01, 8.611810e-01,
1.400000e+00	8.133870e-01, 7.881164e-01, 7.971500e-01, 8.118402e-01, 5.351146e-01, 2.274012e+00, 4.514424e-02, 4.469686e-02, 9.203787e-01, 5.504304e-01, 1.199854e+00, 1.810382e+00, 3.215378e-02, 6.252317e-01, 3.763582e-01, 8.971198e-01, 6.078141e-02, 7.093925e-02, 4.453793e-01, 9.380216e-01,
1.600000e+00	1.066777e+00, 7.186567e-01, 5.894824e-01, 7.963740e-01, 4.844895e-01, 1.836616e+00, 3.868310e-02, 4.038000e-02, 9.774865e-01, 4.873920e-01, 1.020695e+00, 2.363729e+00, 2.730207e-02, 6.635257e-01, 3.295054e-01, 8.298962e-01, 5.205167e-02, 5.230559e-02, 3.643254e-01, 9.263527e-01,
1.800000e+00	1.042249e+00, 6.713051e-01, 3.681164e-01, 6.786665e-01, 3.937782e-01, 2.115448e+00, 1.939500e-02, 3.079497e-02, 8.317157e-01, 4.754573e-01, 9.247946e-01, 2.242807e+00, 3.051590e-02, 8.520355e-01, 2.793898e-01, 5.468338e-01, 3.934750e-02, 3.294571e-02, 2.354518e-01, 7.913558e-01,
2.000000e+00	1.215547e+00, 7.260240e-01, 3.637830e-01, 7.043045e-01, 5.196764e-01, 2.026742e+00, 1.251206e-02, 3.741209e-02, 9.178456e-01, 4.008231e-01, 7.648125e-01, 1.764935e+00, 2.424624e-02, 7.241198e-01, 3.347689e-01, 4.902872e-01, 3.058399e-02, 2.305946e-02, 1.425639e-01, 9.187361e-01,
0.000000e+00	2.459054e+00, 2.986084e-01, 2.617610e+00, 2.490333e+00, 3.981143e-01, 2.765186e+00, 1.120336e+00, 2.194368e+00, 1.014690e+00, 1.480571e+00, 2.523058e+00, 1.491350e+00, 1.178962e+00, 3.987579e-01, 2.654076e+00, 9.484373e-01, 1.532332e+00, 1.553516e+00, 1.554529e+00, 1.771440e+00,
2.000000e-01	1.595353e+00, 2.457422e-01, 2.491615e+00, 1.673098e+00, 3.393769e-01, 2.951323e+00, 7.163178e-01, 1.529578e+00, 9.447773e-01, 1.206223e+00, 2.192977e+00, 1.201943e+00, 8.757142e-01, 2.521193e-01, 1.700123e+00, 9.006053e-01, 1.545391e+00, 1.258409e+00, 1.283585e+00, 1.134265e+00,
4.000000e-01	1.205377e+00, 3.197071e-01, 1.989864e+00, 1.298194e+00, 4.455058e-01, 2.360700e+00, 3.575245e-01, 1.370078e+00, 1.037557e+00, 7.356140e-01, 1.871616e+00, 1.669375e+00, 4.935208e-01, 2.002190e-01, 1.330176e+00, 1.030601e+00, 1.254157e+00, 7.925932e-01, 9.594912e-01, 9.935920e-01,
6.000000e-01	8.918174e-01, 4.440220e-01, 1.717356e+00, 1.118386e+00, 4.760159e-01, 2.557824e+00, 2.174397e-01, 1.204583e+00, 1.048620e+00, 6.350634e-01, 1.807664e+00, 1.511126e+00, 2.528523e-01, 1.451858e-01, 8.595458e-01, 8.330593e-01, 1.079747e+00, 5.427148e-01, 9.189331e-01, 9.198759e-01,
8.000000e-01	6.683985e-01, 4.835128e-01, 1.778244e+00, 9.824320e-01, 5.317240e-01, 2.557087e+00, 1.047664e-01, 9.915595e-01, 7.888733e-01, 6.310094e-01, 1.339492e+00, 1.565888e+00, 1.445441e-01, 1.247444e-01, 4.929450e-01, 8.886628e-01, 8.399780e-01, 4.243489e-01, 8.084740e-01, 1.082185e+00,
1.000000e+00	4.872171e-01, 5.755747e-01, 1.395845e+00, 9.333262e-01, 5.501370e-01, 1.891070e+00, 7.570528e-02, 7.919474e-01, 9.013064e-01, 4.652988e-01, 9.600687e-01, 2.109749e+00, 1.150225e-01, 2.774336e-01, 3.776618e-01, 6.572006e-01, 6.430556e-01, 2.836552e-01, 5.117448e-01, 9.648286e-01,
1.200000e+00	4.271791e-01, 6.689364e-01, 1.628806e+00, 8.731718e-01, 5.108419e-01, 1.784466e+00, 4.654627e-02, 5.006505e-01, 1.027063e+00, 4.977465e-01, 1.055556e+00, 1.733933e+00, 6.392305e-02, 4.328267e-01, 2.533246e-01, 4.956611e-01, 4.007733e-01, 2.154384e-01, 3.997530e-01, 8.980805e-01,
1.400000e+00	4.312026e-01, 7.511114e-01, 1.391422e+00, 7.743278e-01, 6.553653e-01, 2.195587e+00, 2.275639e-02, 3.763020e-01, 7.689995e-01, 5.457146e-01, 6.657560e-01, 1.589647e+00, 4.850489e-02, 5.492254e-01, 2.615384e-01, 4.936646e-01, 3.598166e-01, 1.454579e-01, 2.207201e-01, 7.924577e-01,
1.600000e+00	4.222184e-01, 7.938166e-01, 1.392039e+00, 7.745124e-01, 6.218617e-01, 2.032897e+00, 1.528161e-02, 3.434812e-01, 8.358520e-01, 5.174365e-01, 6.810169e-01, 1.886708e+00, 4.222314e-02, 7.387800e-01, 2.326146e-01, 2.740359e-01, 2.614205e-01, 1.147707e-01, 1.933812e-01, 9.393873e-01,
1.800000e+00	4.014166e-01, 6.539828e-01, 1.226558e+00, 7.607138e-01, 5.842528e-01, 1.774990e+00, 9.918488e-03, 1.946759e-01, 8.971388e-01, 5.618345e-01, 6.229064e-01, 2.049025e+00, 3.599062e-02, 7.173807e-01, 2.193949e-01, 3.235602e-01, 1.938942e-01, 5.227116e-02, 1.378560e-01, 8.969038e-01,
2.000000e+00	5.174850e-01, 7.478898e-01, 1.222769e+00, 6.886945e-01, 5.145133e-01, 1.668997e+00, 5.876404e-03, 1.332095e-01, 1.110751e+00, 4.784297e-01, 5.216867e-01, 1.457018e+00, 2.897749e-02, 7.038269e-01, 2.129399e-01, 2.273231e-01, 1.445992e-01, 5.183079e-02, 1.019461e-01, 7.217798e-01,
0.000000e+00	3.130004e+00, 2.716795e+00, 2.738888e+00, 2.707593e+00, 3.258121e-02, 2.011084e+00, 3.726721e-01, 1.895545e+00, 2.497784e+00, 6.761691e-01, 2.875539e+00, 2.878726e+00, 1.609467e+00, 6.329510e-01, 1.038565e+00, 6.166584e-01, 1.420444e+00, 2.389701e-01, 4.660820e-01, 1.305073e-01,
2.000000e-01	2.006120e+00, 2.115205e+00, 2.462576e+00, 1.573041e+00, 5.314462e-02, 2.146502e+00, 2.603748e-01, 1.191009e+00, 1.765920e+00, 3.767594e-01, 1.917879e+00, 2.658628e+00, 1.038641e+00, 3.825161e-01, 1.143889e+00, 5.239034e-01, 1.355794e+00, 2.829229e-01, 4.771969e-01, 1.496463e-01,
4.000000e-01	1.349712e+00, 1.681130e+00, 2.000570e+00, 1.122292e+00, 2.494235e-01, 2.292615e+00, 1.722019e-01, 8.805499e-01, 1.471078e+00, 3.052931e-01, 1.436986e+00, 2.473259e+00, 5.234253e-01, 4.119952e-01, 1.183173e+00, 4.922290e-01, 7.697645e-01, 2.032556e-01, 5.056600e-01, 3.845597e-01,
6.000000e-01	1.006525e+00, 1.639118e+00, 1.445002e+00, 1.168461e+00, 3.628082e-01, 2.003847e+00, 7.569876e-02, 7.390257e-01, 8.832861e-01, 4.516253e-01, 1.377270e+00, 2.090128e+00, 3.346059e-01, 3.028711e-01, 1.153275e+00, 3.632631e-01, 6.374031e-01, 1.309766e-01, 5.024375e-01, 5.355333e-01,
8.000000e-01	6.309215e-01, 1.642654e+00, 1.498852e+00, 9.934278e-01, 5.129766e-01, 1.862516e+00, 5.059288e-02, 6.140827e-01, 9.495311e-01, 4.703331e-01, 1.074437e+00, 2.026435e+00, 1.983999e-01, 3.497304e-01, 1.230046e+00, 2.438273e-01, 4.275651e-01, 8.731936e-02, 6.763099e-01, 7.191207e-01,
1.000000e+00	4.612492e-01, 9.220985e-01, 1.710633e+00, 8.196354e-01, 5.629975e-01, 1.952505e+00, 3.131933e-02, 5.732017e-01, 9.110739e-01, 3.418377e-01, 9.844034e-01, 2.376463e+00, 9.756298e-02, 5.155139e-01, 1.126056e+00, 2.294893e-01, 3.803445e-01, 5.820872e-02, 5.278452e-01, 8.330399e-01,
1.200000e+00	3.731741e-01, 1.093294e+00, 1.368542e+00, 7.882216e-01, 5.040453e-01, 1.935156e+00, 1.720543e-02, 3.290044e-01, 9.595168e-01, 4.576361e-01, 7.182191e-01, 2.033360e+00, 6.466266e-02, 6.385921e-01, 8.260998e-01, 1.499034e-01, 2.648790e-01, 5.183506e-02, 4.926831e-01, 8.201527e-01,
1.400000e+00	2.369786e-01, 1.144093e+00, 1.338378e+00, 7.390749e-01, 4.224109e-01, 2.130242e+00, 9.952570e-03, 2.829652e-01, 1.009445e+00, 5.180035e-01, 5.192610e-01, 2.123501e+00, 4.733711e-02, 5.982237e-01, 9.318002e-01, 1.744917e-01, 2.345156e-01, 3.664042e-02, 4.839240e-01, 9.374996e-01,
1.600000e+00	2.420417e-01, 9.011087e-01, 1.374494e+00, 7.620769e-01, 5.598190e-01, 2.334567e+00, 5.065727e-03, 1.984298e-01, 9.603819e-01, 5.320420e-01, 5.283214e-01, 2.121624e+00, 3.630491e-02, 6.122946e-01, 7.746481e-01, 1.340942e-01, 1.611741e-01, 2.258941e-02, 3.869531e-01, 7.205826e-01,
1.800000e+00	2.770160e-01, 9.875459e-01, 1.222376e+00, 7.370629e-01, 4.944572e-01, 2.026754e+00, 3.538065e-03, 1.168133e-01, 9.816955e-01, 4.828857e-01, 4.248155e-01, 1.750320e+00, 3.059770e-02, 6.667422e-01, 7.406210e-01, 1.111205e-01, 1.232969e-01, 1.622663e-02, 3.366145e-01, 9.004690e-01,
2.000000e+00	3.208638e-01, 7.700156e-01, 1.130157e+00, 7.468046e-01, 4.736776e-01, 1.718467e+00, 2.050249e-03, 9.873536e-02, 1.079965e+00, 4.439609e-01, 3.845042e-01, 1.776513e+00, 2.148555e-02, 7.936253e-01, 5.155262e-01, 8.247197e-02, 9.871299e-02, 1.288781e-02, 2.515566e-01, 1.048845e+00,
0.000000e+00	1.720573e+00, 2.672614e+00, 2.938416e-01, 3.116679e+00, 1.615370e+00, 1.123439e+00, 1.947274e+00, 5.907182e-01, 1.772874e+00, 2.298251e-01, 1.915450e+00, 2.400218e-01, 5.665783e-01, 1.558157e+00, 9.425754e-01, 3.044715e+00, 2.596083e+00, 2.839073e+00, 2.240673e+00, 1.494623e+00,
2.000000e-01	1.474813e+00, 2.127764e+00, 2.408476e-01, 1.635747e+00, 9.945180e-01, 7.948612e-01, 1.689677e+00, 9.082868e-01, 1.084475e+00, 1.604594e-01, 2.221068e+00, 2.625708e-01, 5.607286e-01, 1.418258e+00, 1.142206e+00, 2.501299e+00, 2.918025e+00, 2.231914e+00, 1.993415e+00, 1.554893e+00,
4.000000e-01	1.292434e+00, 1.679728e+00, 1.683391e-01, 1.006742e+00, 9.442556e-01, 5.910832e-01, 1.292263e+00, 8.301553e-01, 9.884277e-01, 9.245304e-02, 1.421487e+00, 4.179088e-01, 4.513413e-01, 1.010362e+00, 1.148982e+00, 2.565703e+00, 2.409203e+00, 1.722585e+00, 1.794098e+00, 1.155029e+00,
6.000000e-01	1.542018e+00, 1.666260e+00, 1.151021e-01, 7.633867e-01, 7.602985e-01, 4.651032e-01, 9.696916e-01, 7.241568e-01, 9.074076e-01, 1.154939e-01, 1.066324e+00, 6.591328e-01, 2.271208e-01, 9.079795e-01, 1.137611e+00, 2.356949e+00, 2.236190e+00, 1.270251e+00, 1.284479e+00, 1.199613e+00,
8.000000e-01	1.458116e+00, 1.490870e+00, 9.165225e-02, 7.111107e-01, 6.673032e-01, 5.187251e-01, 8.586402e-01, 8.596474e-01, 9.788374e-01, 1.145511e-01, 6.873141e-01, 8.905339e-01, 1.552729e-01, 9.172445e-01, 1.132527e+00, 1.825399e+00, 1.692109e+00, 9.267889e-01, 9.774006e-01, 1.158897e+00,
1.000000e+00	1.432014e+00, 1.388099e+00, 8.186151e-02, 5.668989e-01, 5.828138e-01, 6.980852e-01, 5.597005e-01, 8.676251e-01, 8.732043e-01, 9.946524e-02, 6.702742e-01, 1.114042e+00, 1.052728e-01, 9.232713e-01, 1.104498e+00, 1.853122e+00, 1.373416e+00, 6.482744e-01, 9.448941e-01, 1.071133e+00,
1.200000e+00	1.455101e+00, 1.030630e+00, 6.061897e-02, 5.799516e-01, 6.361206e-01, 7.654200e-01, 3.058594e-01, 8.573710e-01, 9.915083e-01, 7.708023e-02, 6.016695e-01, 1.203414e+00, 9.225414e-02, 7.981261e-01, 1.267621e+00, 1.092072e+00, 1.122644e+00, 3.686286e-01, 8.354854e-01, 8.799646e-01,
1.400000e+00	1.419357e+00, 9.660017e-01, 3.182472e-02, 5.080197e-01, 5.652711e-01, 1.319563e+00, 2.126983e-01, 8.871824e-01, 1.041107e+00, 7.763873e-02, 4.534172e-01, 1.745695e+00, 4.987778e-02, 9.436857e-01, 8.902027e-01, 1.338197e+00, 6.968734e-01, 3.491891e-01, 6.889139e-01, 9.587302e-01,
1.600000e+00	1.481694e+00, 9.781271e-01, 2.745686e-02, 6.599499e-01, 5.713915e-01, 1.642636e+00, 1.338122e-01, 6.709888e-01, 9.173948e-01, 8.376867e-02, 3.129031e-01, 1.704298e+00, 4.121075e-02, 8.490687e-01, 8.758655e-01, 9.759775e-01, 6.223549e-01, 2.644064e-01, 5.600854e-01, 1.074655e+00,
1.800000e+00	1.476087e+00, 9.468010e-01, 1.709455e-02, 5.415855e-01, 6.144634e-01, 1.631868e+00, 9.182684e-02, 8.011648e-01, 9.059074e-01, 6.029584e-02, 2.693027e-01, 1.732115e+00, 3.494210e-02, 9.178442e-01, 6.158081e-01, 7.082019e-01, 4.545543e-01, 2.016341e-01, 4.004177e-01, 9.723673e-01,
2.000000e+00	1.436978e+00, 7.454784e-01, 1.550676e-02, 4.609852e-01, 5.777092e-01, 1.407167e+00, 4.188595e-02, 9.793236e-01, 9.291591e-01, 5.216317e-02, 2.551086e-01, 1.467475e+00, 2.964237e-02, 7.810773e-01, 6.853549e-01, 5.671763e-01, 3.693364e-01, 1.219289e-01, 3.365197e-01, 9.855570e-01,
0.000000e+00	1.965231e+00, 2.169992e-01, 2.835819e+00, 3.041428e+00, 2.342822e+00, 1.233071e+00, 2.426958e-01, 2.740391e+00, 1.405254e+00, 2.301461e+00, 3.073447e+00, 1.325189e+00, 1.749022e+00, 3.646327e-01, 9.063019e-02, 1.755153e+00, 9.178785e-01, 1.489896e+00, 3.633339e-02, 1.527071e+00,
2.000000e-01	1.503862e+00, 1.454540e-01, 2.132172e+00, 2.023616e+00, 1.376438e+00, 1.536581e+00, 1.777431e-01, 1.277009e+00, 9.090017e-01, 1.524047e+00, 2.828803e+00, 8.438632e-01, 1.241509e+00, 4.462074e-01, 6.211919e-02, 1.297973e+00, 1.105396e+00, 1.295433e+00, 2.720838e-02, 9.273167e-01,
4.000000e-01	1.095215e+00, 1.703843e-01, 1.660559e+00, 1.074983e+00, 7.860905e-01, 1.252521e+00, 2.063736e-01, 9.347662e-01, 9.371280e-01, 1.078731e+00, 2.926768e+00, 1.127743e+00, 6.448311e-01, 6.182773e-01, 4.170145e-02, 8.716939e-01, 1.058208e+00, 8.673756e-01, 2.747539e-02, 7.186019e-01,
6.000000e-01	8.206147e-01, 2.380754e-01, 1.703498e+00, 1.132148e+00, 6.074238e-01, 1.447308e+00, 2.099791e-01, 5.986979e-01, 8.430253e-01, 8.732366e-01, 2.198298e+00, 1.231643e+00, 4.545029e-01, 6.051226e-01, 2.903953e-02, 7.323240e-01, 7.791224e-01, 6.845941e-01, 1.752771e-02, 7.542509e-01,
8.000000e-01	6.229770e-01, 4.223192e-01, 1.621604e+00, 9.042065e-01, 5.942021e-01, 1.326102e+00, 1.596463e-01, 4.755478e-01, 8.842751e-01, 6.706313e-01, 2.344912e+00, 1.396539e+00, 3.278496e-01, 6.413522e-01, 2.348608e-02, 7.756090e-01, 6.241958e-01, 4.986231e-01, 1.291951e-02, 7.361591e-01,
1.000000e+00	6.032443e-01, 4.155550e-01, 1.516392e+00, 7.773732e-01, 6.124894e-01, 1.302398e+00, 9.613970e-02, 4.478697e-01, 9.201753e-01, 6.500543e-01, 1.854280e+00, 1.672883e+00, 1.847749e-01, 8.045873e-01, 3.491478e-02, 5.048049e-01, 4.981101e-01, 3.908601e-01, 8.808098e-03, 8.691725e-01,
1.200000e+00	5.021331e-01, 5.541698e-01, 1.491883e+00, 6.849035e-01, 4.781135e-01, 1.711569e+00, 6.524248e-02, 3.607010e-01, 9.677598e-01, 5.272046e-01, 1.307635e+00, 1.609592e+00, 1.311927e-01, 7.390659e-01, 3.797999e-02, 4.490697e-01, 4.189088e-01, 2.206825e-01, 7.867441e-03, 8.625709e-01,
1.400000e+00	6.647953e-01, 6.636538e-01, 1.381523e+00, 6.971582e-01, 4.847097e-01, 1.528496e+00, 3.791291e-02, 2.081878e-01, 7.149867e-01, 5.022402e-01, 1.151401e+00, 1.981671e+00, 8.044857e-02, 8.372820e-01, 6.709573e-02, 3.356090e-01, 2.663230e-01, 1.547117e-01, 5.871188e-03, 9.329161e-01,
1.600000e+00	5.896836e-01, 5.975423e-01, 1.314465e+00, 6.314908e-01, 4.507953e-01, 1.577730e+00, 2.253752e-02, 1.455514e-01, 8.502878e-01, 5.330098e-01, 1.033265e+00, 1.514925e+00, 6.011359e-02, 7.839681e-01, 1.083300e-01, 2.974589e-01, 2.260767e-01, 9.369293e-02, 4.066305e-03, 8.897260e-01,
1.800000e+00	6.398659e-01, 7.637042e-01, 1.277420e+00, 6.518775e-01, 6.089477e-01, 2.123965e+00, 1.430602e-02, 1.299602e-01, 1.025378e+00, 5.398218e-01, 6.977000e-01, 1.587448e+00, 4.377077e-02, 7.635984e-01, 1.340014e-01, 2.124723e-01, 1.486025e-01, 7.881198e-02, 5.236765e-03, 1.052608e+00,
2.000000e+00	6.482143e-01, 6.361199e-01, 9.753474e-01, 4.997688e-01, 5.802401e-01, 1.670340e+00, 8.156543e-03, 1.043876e-01, 1.000709e+00, 4.700215e-01, 7.822386e-01, 1.816156e+00, 3.744888e-02, 9.003883e-01, 1.744358e-01, 1.480195e-01, 1.372497e-01, 5.182539e-02, 4.384817e-03, 8.866910e-01,
0.000000e+00	2.044687e+00, 1.969271e+00, 1.252525e+00, 1.718914e+00, 9.828394e-01, 1.626517e+00, 2.771581e+00, 2.608087e-01, 3.036591e+00, 1.050089e+00, 5.000360e-01, 2.212949e+00, 2.357200e+00, 2.176796e+00, 2.086176e+00, 1.060395e-01, 4.348787e-01, 1.456917e+00, 2.268808e+00, 2.287213e+00,
2.000000e-01	1.224385e+00, 1.432184e+00, 8.971800e-01, 8.780590e-01, 5.696881e-01, 1.693398e+00, 1.486868e+00, 1.632561e-01, 2.305559e+00, 6.686919e-01, 5.769974e-01, 1.970685e+00, 1.509436e+00, 1.475842e+00, 1.480290e+00, 4.247740e-01, 6.846471e-01, 1.390828e+00, 1.782086e+00, 1.536314e+00,
4.000000e-01	8.567624e-01, 1.309714e+00, 7.985726e-01, 4.967896e-01, 3.916329e-01, 2.215236e+00, 9.363978e-01, 1.309384e-01, 1.689953e+00, 4.052765e-01, 4.390575e-01, 1.794322e+00, 8.047288e-01, 1.074346e+00, 1.241217e+00, 6.359459e-01, 6.881838e-01, 1.353292e+00, 1.287589e+00, 1.182037e+00,
6.000000e-01	9.258944e-01, 1.055211e+00, 5.204447e-01, 5.277315e-01, 4.490740e-01, 2.101469e+00, 5.571712e-01, 3.387949e-01, 1.153374e+00, 3.869661e-01, 3.894691e-01, 2.037220e+00, 4.165336e-01, 8.771030e-01, 1.374460e+00, 8.253157e-01, 9.430338e-01, 1.087723e+00, 1.481073e+00, 9.385124e-01,
8.000000e-01	1.123837e+00, 1.095643e+00, 3.992474e-01, 4.039612e-01, 5.151456e-01, 1.894477e+00, 2.892065e-01, 4.785521e-01, 1.022657e+00, 3.620964e-01, 3.528794e-01, 1.987931e+00, 2.568689e-01, 1.106660e+00, 1.478436e+00, 9.815586e-01, 7.184808e-01, 6.281533e-01, 1.039479e+00, 7.248925e-01,
1.000000e+00	9.770437e-01, 1.084184e+00, 3.314889e-01, 6.290683e-01, 4.861183e-01, 2.080802e+00, 2.007103e-01, 5.400803e-01, 9.437965e-01, 3.251442e-01, 2.404565e-01, 1.824576e+00, 1.703975e-01, 8.261016e-01, 9.849917e-01, 8.609067e-01, 7.153238e-01, 5.219803e-01, 8.101833e-01, 8.342371e-01,
1.200000e+00	1.112358e+00, 1.016169e+00, 2.247651e-01, 5.978206e-01, 6.199614e-01, 1.994862e+00, 9.189369e-02, 7.124972e-01, 9.936393e-01, 3.033700e-01, 2.516104e-01, 2.018422e+00, 1.005453e-01, 9.090876e-01, 8.636783e-01, 6.649580e-01, 5.166960e-01, 3.555781e-01, 7.601987e-01, 1.159478e+00,
1.400000e+00	1.203506e+00, 9.915483e-01, 1.782690e-01, 5.691143e-01, 5.810387e-01, 1.984476e+00, 5.285126e-02, 7.347048e-01, 1.014188e+00, 2.238284e-01, 2.074062e-01, 2.268061e+00, 6.452645e-02, 7.924817e-01, 7.960137e-01, 5.393088e-01, 3.743514e-01, 2.647075e-01, 5.541473e-01, 9.810861e-01,
1.600000e+00	1.482137e+00, 8.807484e-01, 1.120518e-01, 6.252533e-01, 6.229890e-01, 1.888074e+00, 2.888478e-02, 6.678837e-01, 9.663014e-01, 1.836923e-01, 1.736429e-01, 1.788855e+00, 4.548964e-02, 9.614795e-01, 6.328206e-01, 4.786493e-01, 2.651005e-01, 1.813336e-01, 4.722357e-01, 1.046561e+00,
1.800000e+00	1.291020e+00, 9.265659e-01, 9.995580e-02, 5.798461e-01, 5.611581e-01, 2.065464e+00, 1.954269e-02, 5.608055e-01, 1.159820e+00, 1.222232e-01, 1.253892e-01, 1.867460e+00, 3.600011e-02, 8.750700e-01, 5.059483e-01, 3.727108e-01, 2.155668e-01, 1.117666e-01, 3.354633e-01, 7.817476e-01,
2.000000e+00	1.501215e+00, 8.391326e-01, 8.328342e-02, 5.569302e-01, 5.068295e-01, 1.804385e+00, 1.064821e-02, 5.364130e-01, 1.043252e+00, 9.614257e-02, 1.330374e-01, 1.971935e+00, 3.052401e-02, 1.025252e+00, 5.189756e-01, 3.282625e-01, 1.824396e-01, 8.032495e-02, 2.762763e-01, 1.021194e+00,
0.000000e+00	7.275367e-01, 1.403085e-01, 2.546721e+00, 3.042631e+00, 2.935467e-01, 1.002000e-01, 2.203635e+00, 3.040562e+00, 1.758209e+00, 1.588210e+00, 9.957657e-01, 1.322498e+00, 1.739427e-01, 5.696242e-01, 7.801345e-01, 1.590843e+00, 4.090424e-02, 3.797919e-01, 2.161949e+00, 2.038017e+00,
2.000000e-01	5.378796e-01, 1.043036e-01, 2.219786e+00, 1.859180e+00, 5.260356e-01, 5.737547e-01, 1.216684e+00, 1.538134e+00, 1.182583e+00, 1.391884e+00, 1.172147e+00, 1.597817e+00, 1.036467e-01, 3.930932e-01, 5.743296e-01, 1.745417e+00, 3.273041e-02, 3.707723e-01, 2.305597e+00, 1.698363e+00,
4.000000e-01	4.574013e-01, 1.519940e-01, 1.813007e+00, 1.292555e+00, 5.849133e-01, 9.972193e-01, 7.425365e-01, 1.103235e+00, 1.062387e+00, 1.091401e+00, 1.248555e+00, 1.389500e+00, 6.657101e-02, 3.799355e-01, 2.502563e-01, 1.696219e+00, 2.656641e-02, 2.310068e-01, 1.304394e+00, 1.199060e+00,
6.000000e-01	3.922011e-01, 2.927162e-01, 1.320197e+00, 9.821952e-01, 5.761795e-01, 9.874724e-01, 3.603039e-01, 5.359161e-01, 1.117523e+00, 7.040723e-01, 1.267424e+00, 1.691536e+00, 5.389273e-02, 2.907874e-01, 2.623944e-01, 1.330943e+00, 2.291427e-02, 1.561530e-01, 1.041056e+00, 1.031533e+00,
8.000000e-01	5.059911e-01, 3.858334e-01, 1.446946e+00, 1.124164e+00, 5.981939e-01, 1.533662e+00, 2.209986e-01, 2.614839e-01, 7.943993e-01, 7.171469e-01, 1.132654e+00, 1.909559e+00, 3.602587e-02, 2.161710e-01, 1.650859e-01, 1.375118e+00, 1.797798e-02, 1.352650e-01, 8.486070e-01, 1.123981e+00,
1.000000e+00	4.390872e-01, 4.904002e-01, 1.476262e+00, 1.089153e+00, 5.035903e-01, 1.597357e+00, 1.366400e-01, 1.692819e-01, 9.691541e-01, 5.776769e-01, 8.760308e-01, 1.621140e+00, 3.218011e-02, 2.726333e-01, 9.656881e-02, 1.067450e+00, 1.420565e-02, 9.424565e-02, 5.336896e-01, 1.053171e+00,
1.200000e+00	5.110840e-01, 5.146719e-01, 1.409071e+00, 9.178054e-01, 4.913074e-01, 1.556045e+00, 6.633324e-02, 1.013887e-01, 9.004273e-01, 5.060523e-01, 7.934274e-01, 1.614603e+00, 2.556504e-02, 4.613611e-01, 9.224594e-02, 7.647372e-01, 1.182104e-02, 7.305264e-02, 3.600088e-01, 8.859871e-01,
1.400000e+00	5.488563e-01, 6.594485e-01, 1.058273e+00, 6.929043e-01, 5.735077e-01, 1.912467e+00, 4.675040e-02, 5.829498e-02, 9.467712e-01, 5.371028e-01, 7.740770e-01, 2.032102e+00, 2.875656e-02, 5.340343e-01, 1.242068e-01, 7.244760e-01, 7.944755e-03, 4.062461e-02, 2.706919e-01, 9.881298e-01,
1.600000e+00	6.055925e-01, 7.027644e-01, 1.314931e+00, 7.286925e-01, 5.688138e-01, 1.800729e+00, 2.803794e-02, 3.658942e-02, 8.736720e-01, 5.332277e-01, 6.040540e-01, 1.622385e+00, 2.246352e-02, 7.401972e-01, 9.842268e-02, 4.822246e-01, 5.745184e-03, 2.962770e-02, 2.205176e-01, 9.291521e-01,
1.800000e+00	6.742945e-01, 5.603013e-01, 1.200040e+00, 7.385772e-01, 5.333547e-01, 1.481027e+00, 1.385137e-02, 2.991112e-02, 9.183692e-01, 4.993590e-01, 4.681437e-01, 1.714066e+00, 2.218144e-02, 8.382266e-01, 1.759160e-01, 4.219309e-01, 4.715100e-03, 2.106310e-02, 1.773589e-01, 7.875322e-01,
2.000000e+00	8.670350e-01, 7.857053e-01, 8.221859e-01, 7.231281e-01, 5.553893e-01, 1.923381e+00, 1.089482e-02, 2.854494e-02, 8.560638e-01, 4.550256e-01, 4.407343e-01, 1.584990e+00, 1.856672e-02, 6.799591e-01, 1.832324e-01, 3.585254e-01, 4.061746e-03, 1.463462e-02, 1.240236e-01, 1.118581e+00,
