# Supplementary material for: Inference of Vohradský's Models of Genetic Networks by Solving Two-Dimensional Function Optimization Problems
Source: PLoS One. 2013 Dec 30;8(12):e83308. doi: 10.1371/journal.pone.0083308 (PMC3875442; doi:10.1371/journal.pone.0083308)
Supplement: Text S2 — Time-series data used in the ‘Inference in noisy environment’ section (compressed by gzip). (GZ) [file pone.0083308.s002.gz › time_series_data/gene20/10sets/tc.dat212]

Time "G0" "G1" "G2" "G3" "G4" "G5" "G6" "G7" "G8" "G9" "G10" "G11" "G12" "G13" "G14" "G15" "G16" "G17" "G18" "G19"
0.000000e+00	1.892401e+00, 1.320305e+00, 1.336971e+00, 2.743593e+00, 1.690739e+00, 6.405756e-01, 5.908415e-01, 6.671497e-01, 2.071717e+00, 1.490797e+00, 1.378074e+00, 2.150333e+00, 1.072449e-02, 2.176495e+00, 1.457610e+00, 1.766847e+00, 1.089817e+00, 1.304388e+00, 1.820089e+00, 9.530419e-02,
2.000000e-01	1.426133e+00, 9.672452e-01, 7.245429e-01, 1.904701e+00, 1.364380e+00, 6.900676e-01, 6.189965e-01, 9.091679e-01, 1.042637e+00, 1.139752e+00, 1.121475e+00, 1.678794e+00, 3.934343e-01, 1.678036e+00, 1.384631e+00, 1.253270e+00, 8.460742e-01, 8.836118e-01, 1.666654e+00, 3.560004e-01,
4.000000e-01	1.433520e+00, 5.784629e-01, 6.599698e-01, 1.633433e+00, 9.817359e-01, 6.624256e-01, 5.618556e-01, 1.274577e+00, 7.057084e-01, 9.960388e-01, 8.431612e-01, 1.495755e+00, 5.929380e-01, 1.471495e+00, 9.323198e-01, 1.061257e+00, 6.679486e-01, 7.231626e-01, 1.549312e+00, 2.942640e-01,
6.000000e-01	1.152519e+00, 4.130994e-01, 4.479178e-01, 1.367822e+00, 7.403134e-01, 4.765707e-01, 4.193511e-01, 1.356568e+00, 6.743749e-01, 8.132702e-01, 5.467857e-01, 1.291921e+00, 5.085962e-01, 1.080763e+00, 7.612382e-01, 1.092882e+00, 4.386764e-01, 6.669767e-01, 1.423012e+00, 2.757531e-01,
8.000000e-01	1.332966e+00, 3.585445e-01, 4.342295e-01, 1.131332e+00, 4.680969e-01, 4.674628e-01, 3.954183e-01, 1.521674e+00, 8.607556e-01, 7.179024e-01, 3.799084e-01, 1.209876e+00, 3.752971e-01, 7.098353e-01, 5.045464e-01, 9.674495e-01, 3.212352e-01, 5.702106e-01, 1.500961e+00, 1.688505e-01,
1.000000e+00	1.081681e+00, 3.359647e-01, 4.099832e-01, 1.012594e+00, 3.869938e-01, 3.643617e-01, 2.736885e-01, 1.438517e+00, 9.742681e-01, 4.896269e-01, 2.828897e-01, 1.025355e+00, 3.274230e-01, 6.993800e-01, 5.841707e-01, 1.108953e+00, 3.489030e-01, 7.544507e-01, 1.645108e+00, 1.364571e-01,
1.200000e+00	9.336709e-01, 3.513003e-01, 4.530891e-01, 9.892701e-01, 2.516351e-01, 3.437161e-01, 2.271467e-01, 1.088123e+00, 8.799221e-01, 4.660868e-01, 1.746402e-01, 9.494827e-01, 3.345192e-01, 5.185293e-01, 8.865817e-01, 9.989807e-01, 4.543463e-01, 7.085914e-01, 1.787881e+00, 1.619827e-01,
1.400000e+00	1.160576e+00, 5.393632e-01, 3.882577e-01, 7.865484e-01, 1.897917e-01, 3.700913e-01, 1.479010e-01, 1.180895e+00, 7.249978e-01, 3.687509e-01, 1.148814e-01, 8.556813e-01, 4.647701e-01, 3.168941e-01, 1.286065e+00, 1.142520e+00, 5.636167e-01, 6.595864e-01, 1.717475e+00, 1.275209e-01,
1.600000e+00	1.030028e+00, 5.326941e-01, 3.007364e-01, 8.997175e-01, 2.577469e-01, 3.664399e-01, 1.025215e-01, 8.652144e-01, 7.736223e-01, 2.379019e-01, 9.029620e-02, 7.356017e-01, 6.283360e-01, 2.549750e-01, 1.178091e+00, 1.004571e+00, 7.191938e-01, 5.705306e-01, 1.777182e+00, 1.165939e-01,
1.800000e+00	1.159756e+00, 5.546980e-01, 4.113342e-01, 9.491766e-01, 3.637475e-01, 3.531895e-01, 1.039951e-01, 8.331177e-01, 1.003691e+00, 2.368668e-01, 7.206730e-02, 6.823252e-01, 8.192958e-01, 1.934839e-01, 1.273225e+00, 8.653472e-01, 6.325811e-01, 3.710434e-01, 1.838224e+00, 9.541927e-02,
2.000000e+00	1.008219e+00, 6.236576e-01, 3.140890e-01, 8.579576e-01, 5.398613e-01, 4.281834e-01, 7.657070e-02, 5.453570e-01, 7.561592e-01, 1.817080e-01, 3.991319e-02, 5.375592e-01, 8.206611e-01, 1.587784e-01, 1.431944e+00, 9.691130e-01, 5.008542e-01, 2.417988e-01, 1.745222e+00, 6.044643e-02,
0.000000e+00	1.454539e+00, 1.117278e+00, 8.537242e-01, 1.932879e+00, 1.262054e+00, 1.869717e-02, 1.809000e+00, 1.193639e+00, 2.499276e+00, 9.051383e-01, 1.927570e-01, 2.085688e+00, 1.842880e+00, 2.664224e+00, 1.543028e+00, 3.821032e-02, 2.333820e+00, 3.377782e-01, 1.238270e+00, 1.629874e+00,
2.000000e-01	8.298201e-01, 6.490790e-01, 7.041156e-01, 1.449775e+00, 7.341556e-01, 3.939932e-01, 1.483579e+00, 1.228572e+00, 1.476489e+00, 1.224557e+00, 1.553713e-01, 1.707520e+00, 1.713309e+00, 2.272409e+00, 1.304076e+00, 5.219300e-01, 1.624519e+00, 4.125541e-01, 1.321836e+00, 1.045678e+00,
4.000000e-01	5.884772e-01, 5.093891e-01, 5.870276e-01, 1.905942e+00, 7.032501e-01, 5.669382e-01, 1.501364e+00, 1.081104e+00, 9.518217e-01, 1.087846e+00, 1.046276e-01, 1.394734e+00, 1.712071e+00, 1.791541e+00, 1.016906e+00, 8.243827e-01, 1.135929e+00, 4.867022e-01, 1.767896e+00, 8.029237e-01,
6.000000e-01	4.652905e-01, 3.205293e-01, 4.433960e-01, 1.777046e+00, 5.540077e-01, 5.476965e-01, 1.228714e+00, 1.201253e+00, 8.631353e-01, 1.005490e+00, 9.690597e-02, 1.508199e+00, 1.266752e+00, 1.184241e+00, 8.308408e-01, 7.360697e-01, 8.121267e-01, 5.103436e-01, 1.361364e+00, 5.639666e-01,
8.000000e-01	4.210939e-01, 2.619963e-01, 4.027441e-01, 1.975542e+00, 3.000408e-01, 4.239363e-01, 8.809561e-01, 1.708829e+00, 8.007345e-01, 9.770478e-01, 5.733483e-02, 1.590319e+00, 8.728731e-01, 9.695940e-01, 5.945544e-01, 9.031173e-01, 5.982363e-01, 6.377306e-01, 1.780142e+00, 4.072330e-01,
1.000000e+00	4.481014e-01, 2.073407e-01, 4.410272e-01, 1.549566e+00, 2.195682e-01, 5.209300e-01, 6.957683e-01, 1.406799e+00, 8.466238e-01, 9.269413e-01, 3.802346e-02, 1.376221e+00, 7.067481e-01, 8.370755e-01, 5.409085e-01, 1.040725e+00, 4.655267e-01, 6.440509e-01, 1.697013e+00, 3.390910e-01,
1.200000e+00	5.671826e-01, 2.298772e-01, 4.110725e-01, 2.068295e+00, 1.617921e-01, 4.964143e-01, 4.815916e-01, 1.433785e+00, 8.699870e-01, 7.937983e-01, 2.629488e-02, 1.243428e+00, 5.766864e-01, 5.103497e-01, 6.379236e-01, 1.006732e+00, 3.413539e-01, 7.010734e-01, 1.659774e+00, 2.352464e-01,
1.400000e+00	7.040373e-01, 2.817814e-01, 3.235214e-01, 2.080301e+00, 1.373217e-01, 3.992052e-01, 3.878812e-01, 1.266854e+00, 6.553855e-01, 6.678528e-01, 1.926906e-02, 1.279011e+00, 4.276160e-01, 4.922827e-01, 7.695082e-01, 1.096624e+00, 2.665432e-01, 7.640125e-01, 1.824145e+00, 2.075556e-01,
1.600000e+00	7.852572e-01, 4.287075e-01, 4.431236e-01, 1.903842e+00, 9.218534e-02, 4.348894e-01, 3.836623e-01, 1.343642e+00, 7.653432e-01, 4.111625e-01, 1.516032e-02, 1.165734e+00, 4.649616e-01, 2.612757e-01, 9.377406e-01, 1.007110e+00, 2.029929e-01, 6.028686e-01, 1.590762e+00, 1.989209e-01,
1.800000e+00	8.995696e-01, 5.284099e-01, 3.424733e-01, 1.878492e+00, 1.632664e-01, 3.333293e-01, 2.514523e-01, 1.123310e+00, 7.716725e-01, 4.319089e-01, 1.140597e-02, 1.427478e+00, 6.719453e-01, 2.218763e-01, 1.031028e+00, 8.870730e-01, 1.382176e-01, 5.914892e-01, 1.986805e+00, 1.586445e-01,
2.000000e+00	8.199855e-01, 5.639294e-01, 4.223590e-01, 1.825820e+00, 2.641691e-01, 3.293463e-01, 2.092439e-01, 7.859442e-01, 1.012788e+00, 3.045452e-01, 8.289090e-03, 1.181072e+00, 8.877276e-01, 1.881594e-01, 1.326595e+00, 8.173512e-01, 9.208316e-02, 5.183504e-01, 2.093349e+00, 1.376165e-01,
0.000000e+00	1.755898e-01, 2.227469e+00, 3.231330e-01, 4.850213e-01, 6.663799e-01, 6.595646e-01, 3.567446e-01, 1.341903e+00, 2.422379e+00, 2.782989e+00, 1.806040e+00, 4.833207e-01, 1.666215e-01, 1.947412e+00, 1.700699e+00, 5.033814e-01, 5.363953e-01, 7.883031e-02, 1.358926e-01, 1.830205e-02,
2.000000e-01	5.376423e-01, 1.493300e+00, 4.038500e-01, 8.898411e-01, 4.660072e-01, 9.344377e-01, 3.702818e-01, 1.365067e+00, 1.103454e+00, 1.969803e+00, 9.575898e-01, 4.591681e-01, 5.540095e-01, 1.031336e+00, 1.178141e+00, 7.979417e-01, 6.602037e-01, 2.830787e-01, 1.464538e-01, 1.075368e-02,
4.000000e-01	7.984780e-01, 8.956677e-01, 3.518977e-01, 8.936505e-01, 3.785836e-01, 9.217682e-01, 3.859745e-01, 1.427113e+00, 8.259678e-01, 1.933715e+00, 6.645397e-01, 4.381729e-01, 6.368789e-01, 1.596726e+00, 1.270974e+00, 7.500944e-01, 6.726851e-01, 5.706061e-01, 3.513545e-01, 1.260021e-02,
6.000000e-01	7.590373e-01, 6.963245e-01, 3.297165e-01, 1.173065e+00, 1.905618e-01, 6.499191e-01, 2.387101e-01, 1.749457e+00, 7.070387e-01, 1.429991e+00, 5.244438e-01, 6.907991e-01, 6.681089e-01, 9.617036e-01, 9.958738e-01, 8.329686e-01, 5.476942e-01, 4.830580e-01, 7.350117e-01, 1.457774e-02,
8.000000e-01	9.211331e-01, 5.768585e-01, 4.255382e-01, 1.328292e+00, 1.603893e-01, 5.714099e-01, 2.124318e-01, 1.761587e+00, 8.156078e-01, 1.271966e+00, 3.790278e-01, 8.302602e-01, 8.402620e-01, 1.019729e+00, 1.139130e+00, 1.047215e+00, 3.638848e-01, 7.035565e-01, 1.011215e+00, 2.436359e-02,
1.000000e+00	1.006583e+00, 4.342078e-01, 3.949301e-01, 1.178178e+00, 1.312152e-01, 3.810200e-01, 1.490726e-01, 1.377282e+00, 7.937460e-01, 9.546335e-01, 2.710515e-01, 7.932928e-01, 9.563422e-01, 6.497526e-01, 1.171385e+00, 1.093695e+00, 4.148644e-01, 6.827018e-01, 8.975567e-01, 3.330718e-02,
1.200000e+00	1.213827e+00, 3.917608e-01, 4.148726e-01, 1.281257e+00, 1.179809e-01, 3.680826e-01, 1.242232e-01, 1.095228e+00, 8.900050e-01, 7.729837e-01, 1.844504e-01, 8.119756e-01, 9.486330e-01, 5.136804e-01, 1.366431e+00, 1.013449e+00, 2.613494e-01, 7.589874e-01, 1.164298e+00, 5.112859e-02,
1.400000e+00	1.107627e+00, 3.871095e-01, 4.010869e-01, 1.251515e+00, 1.558123e-01, 4.831155e-01, 9.125474e-02, 9.885822e-01, 7.558480e-01, 4.615940e-01, 1.284005e-01, 9.537782e-01, 1.087435e+00, 3.679475e-01, 1.377937e+00, 1.248683e+00, 2.315290e-01, 6.147999e-01, 1.589362e+00, 4.599792e-02,
1.600000e+00	1.040677e+00, 5.286073e-01, 3.419083e-01, 1.083119e+00, 2.993864e-01, 3.687345e-01, 6.679021e-02, 7.782724e-01, 8.259474e-01, 4.002645e-01, 7.870305e-02, 1.091366e+00, 1.280854e+00, 3.227265e-01, 1.795360e+00, 9.330498e-01, 2.223218e-01, 3.481980e-01, 1.743757e+00, 3.881062e-02,
1.800000e+00	1.115296e+00, 5.464646e-01, 4.441375e-01, 1.073334e+00, 4.472371e-01, 3.281021e-01, 5.589185e-02, 6.380083e-01, 8.488837e-01, 4.139232e-01, 5.902179e-02, 7.860074e-01, 1.391508e+00, 2.080704e-01, 1.564948e+00, 1.082434e+00, 1.881800e-01, 2.052662e-01, 1.183125e+00, 2.655211e-02,
2.000000e+00	1.112553e+00, 6.313278e-01, 4.562927e-01, 1.048071e+00, 5.326945e-01, 3.310273e-01, 4.402219e-02, 4.996850e-01, 7.521426e-01, 2.928323e-01, 4.891295e-02, 9.569781e-01, 1.186330e+00, 1.634504e-01, 1.280599e+00, 1.028675e+00, 2.558450e-01, 1.537037e-01, 1.508523e+00, 2.421842e-02,
0.000000e+00	1.720953e+00, 1.615984e+00, 1.442786e+00, 1.595676e-01, 2.869497e+00, 6.979900e-01, 3.178304e+00, 1.966173e+00, 2.029657e+00, 1.422596e-01, 1.397399e-01, 2.059498e+00, 1.779315e+00, 1.030562e+00, 4.746761e-01, 4.518882e-01, 1.912154e+00, 2.189743e+00, 1.015054e+00, 1.881598e+00,
2.000000e-01	1.409194e+00, 1.336349e+00, 9.707373e-01, 1.500251e-01, 1.745178e+00, 9.802628e-01, 2.113482e+00, 1.474457e+00, 1.696196e+00, 3.052371e-01, 2.023741e-01, 1.388832e+00, 1.465852e+00, 1.032729e+00, 3.824397e-01, 4.960530e-01, 1.658292e+00, 1.433295e+00, 1.150161e+00, 1.439392e+00,
4.000000e-01	7.472152e-01, 9.304352e-01, 5.499276e-01, 3.403627e-01, 1.396044e+00, 9.371737e-01, 1.718650e+00, 1.633965e+00, 1.177235e+00, 5.749401e-01, 1.635556e-01, 9.494825e-01, 1.171650e+00, 1.083899e+00, 3.090331e-01, 6.805687e-01, 1.340897e+00, 1.288053e+00, 1.492703e+00, 1.725581e+00,
6.000000e-01	5.500403e-01, 5.270673e-01, 3.406525e-01, 6.892841e-01, 7.970936e-01, 8.664736e-01, 1.574983e+00, 1.377750e+00, 8.784027e-01, 7.065403e-01, 1.251858e-01, 8.184644e-01, 6.479452e-01, 1.169491e+00, 4.789625e-01, 7.950942e-01, 1.384820e+00, 1.082186e+00, 1.476464e+00, 1.521539e+00,
8.000000e-01	3.080595e-01, 3.730895e-01, 2.638555e-01, 9.052767e-01, 5.156857e-01, 5.656693e-01, 1.129664e+00, 1.453614e+00, 8.170403e-01, 6.771360e-01, 9.145596e-02, 5.163042e-01, 5.172677e-01, 7.845282e-01, 8.167014e-01, 8.118555e-01, 1.359269e+00, 8.212997e-01, 1.857911e+00, 1.215946e+00,
1.000000e+00	1.695578e-01, 2.806222e-01, 3.471783e-01, 1.405151e+00, 3.921734e-01, 6.349256e-01, 9.671228e-01, 1.096985e+00, 1.014441e+00, 7.218534e-01, 5.882264e-02, 5.985919e-01, 5.707261e-01, 6.991774e-01, 9.783079e-01, 1.033096e+00, 8.608752e-01, 7.894209e-01, 1.414245e+00, 9.418500e-01,
1.200000e+00	1.498837e-01, 2.767055e-01, 3.629285e-01, 1.317726e+00, 4.517876e-01, 5.690153e-01, 7.735745e-01, 1.044891e+00, 7.369391e-01, 4.655262e-01, 4.798363e-02, 8.628383e-01, 6.006335e-01, 4.990006e-01, 1.144107e+00, 8.930514e-01, 6.892220e-01, 4.939697e-01, 1.779498e+00, 7.780066e-01,
1.400000e+00	1.886364e-01, 4.845846e-01, 4.093036e-01, 1.784482e+00, 5.188405e-01, 5.201651e-01, 6.108583e-01, 6.651920e-01, 9.301657e-01, 3.682626e-01, 2.763575e-02, 9.553329e-01, 8.312722e-01, 4.275280e-01, 1.283984e+00, 1.120049e+00, 4.446618e-01, 3.846971e-01, 1.719057e+00, 5.603447e-01,
1.600000e+00	4.001268e-01, 4.008786e-01, 3.751718e-01, 1.932655e+00, 5.725804e-01, 4.015949e-01, 4.673787e-01, 4.854785e-01, 8.957922e-01, 4.095619e-01, 2.068231e-02, 1.030162e+00, 8.210901e-01, 3.320723e-01, 1.250575e+00, 1.115974e+00, 4.002145e-01, 2.383297e-01, 1.688658e+00, 4.617965e-01,
1.800000e+00	5.063186e-01, 4.833410e-01, 3.871655e-01, 1.852727e+00, 6.133562e-01, 4.375605e-01, 3.712645e-01, 3.605972e-01, 7.287073e-01, 3.700754e-01, 1.785791e-02, 9.079025e-01, 1.090332e+00, 2.545804e-01, 1.270738e+00, 1.030644e+00, 2.005382e-01, 1.051074e-01, 1.780350e+00, 3.755473e-01,
2.000000e+00	8.141435e-01, 6.135137e-01, 3.477902e-01, 2.018455e+00, 6.725517e-01, 3.500705e-01, 2.799817e-01, 3.176166e-01, 7.947169e-01, 3.677260e-01, 1.193341e-02, 1.069304e+00, 1.051391e+00, 1.688775e-01, 1.437338e+00, 9.896387e-01, 2.118715e-01, 7.403710e-02, 1.718683e+00, 1.765903e-01,
0.000000e+00	3.070679e+00, 1.544211e+00, 1.372583e+00, 1.336970e+00, 2.836806e+00, 6.915897e-01, 7.710089e-02, 1.092787e+00, 8.455237e-01, 2.970639e+00, 1.147615e+00, 1.115327e+00, 2.679374e+00, 1.361180e+00, 1.217094e+00, 1.653996e+00, 3.405641e+00, 1.420833e+00, 1.157330e+00, 1.879633e+00,
2.000000e-01	1.746718e+00, 1.011790e+00, 9.383840e-01, 9.566653e-01, 1.610953e+00, 4.513295e-01, 3.907022e-01, 1.354615e+00, 7.681279e-01, 2.433976e+00, 7.827333e-01, 1.232474e+00, 2.188432e+00, 1.496147e+00, 8.817122e-01, 1.118053e+00, 2.282150e+00, 1.348448e+00, 1.174536e+00, 2.077077e+00,
4.000000e-01	1.199536e+00, 7.763504e-01, 5.211970e-01, 7.585853e-01, 1.030745e+00, 5.183035e-01, 7.299942e-01, 1.324577e+00, 8.048550e-01, 2.453816e+00, 6.401455e-01, 9.602097e-01, 1.718802e+00, 9.211442e-01, 8.426457e-01, 1.092014e+00, 1.376344e+00, 9.019383e-01, 1.235645e+00, 1.707046e+00,
6.000000e-01	7.791739e-01, 6.472187e-01, 5.025526e-01, 1.103304e+00, 9.205897e-01, 3.734764e-01, 7.040193e-01, 1.143550e+00, 7.551731e-01, 2.249729e+00, 4.556177e-01, 8.756379e-01, 1.198006e+00, 7.114878e-01, 8.113113e-01, 1.149790e+00, 1.576671e+00, 7.107784e-01, 1.319627e+00, 1.121906e+00,
8.000000e-01	4.849097e-01, 5.298519e-01, 3.874765e-01, 1.401898e+00, 6.100350e-01, 3.520059e-01, 7.208524e-01, 9.724340e-01, 8.187237e-01, 1.869443e+00, 3.224850e-01, 9.328236e-01, 1.203376e+00, 6.497327e-01, 1.168987e+00, 9.331480e-01, 1.082921e+00, 7.316160e-01, 1.206155e+00, 9.970793e-01,
1.000000e+00	3.038474e-01, 4.836473e-01, 4.272004e-01, 1.559358e+00, 6.372973e-01, 3.848215e-01, 6.288341e-01, 7.602183e-01, 8.058606e-01, 1.627298e+00, 2.150011e-01, 1.024201e+00, 1.042865e+00, 4.145408e-01, 1.050858e+00, 1.094740e+00, 8.119001e-01, 4.214164e-01, 1.637644e+00, 7.500312e-01,
1.200000e+00	3.931354e-01, 5.457356e-01, 4.082588e-01, 1.661229e+00, 5.711190e-01, 3.681508e-01, 4.122023e-01, 5.779585e-01, 8.739350e-01, 1.726836e+00, 1.383828e-01, 1.013599e+00, 1.229319e+00, 3.379855e-01, 1.354381e+00, 9.913549e-01, 5.281365e-01, 2.224005e-01, 1.584215e+00, 6.029845e-01,
1.400000e+00	6.484005e-01, 5.561959e-01, 4.162114e-01, 1.495772e+00, 6.312245e-01, 3.581892e-01, 4.199398e-01, 3.846661e-01, 8.317087e-01, 1.474004e+00, 9.159053e-02, 1.124791e+00, 1.168927e+00, 2.749561e-01, 1.303967e+00, 9.705074e-01, 4.537221e-01, 1.385606e-01, 1.729845e+00, 3.991996e-01,
1.600000e+00	8.804511e-01, 5.970075e-01, 4.198441e-01, 2.089229e+00, 6.716118e-01, 3.157432e-01, 2.623985e-01, 3.263880e-01, 6.356103e-01, 1.302148e+00, 8.114270e-02, 1.007941e+00, 1.283591e+00, 1.899904e-01, 1.412827e+00, 1.009137e+00, 3.390995e-01, 9.374887e-02, 1.722292e+00, 2.925556e-01,
1.800000e+00	9.448315e-01, 5.961804e-01, 3.579331e-01, 1.959819e+00, 7.751685e-01, 3.193702e-01, 2.088683e-01, 2.465047e-01, 7.275330e-01, 1.050205e+00, 5.583217e-02, 9.965617e-01, 1.288690e+00, 1.475978e-01, 1.188978e+00, 9.737201e-01, 2.339504e-01, 4.238776e-02, 1.714660e+00, 2.310897e-01,
2.000000e+00	1.123705e+00, 7.671525e-01, 3.871893e-01, 1.989267e+00, 8.282089e-01, 3.133368e-01, 1.610656e-01, 2.087424e-01, 7.832979e-01, 1.195380e+00, 4.190421e-02, 1.127881e+00, 1.224929e+00, 1.085910e-01, 1.360139e+00, 9.645912e-01, 1.732738e-01, 3.088660e-02, 2.025514e+00, 1.638139e-01,
0.000000e+00	1.952551e+00, 2.053134e+00, 2.446106e+00, 1.010402e+00, 1.860100e+00, 1.535534e+00, 1.958180e+00, 2.051458e+00, 8.174313e-01, 1.604089e+00, 1.326196e-01, 1.747638e+00, 3.661227e-01, 1.605536e+00, 6.430593e-01, 6.629466e-01, 3.128048e-01, 2.136209e+00, 1.559623e-01, 8.943202e-01,
2.000000e-01	1.495205e+00, 1.866038e+00, 1.313092e+00, 7.660718e-01, 1.245278e+00, 1.088356e+00, 1.184240e+00, 2.589331e+00, 4.174543e-01, 1.245534e+00, 2.160441e-01, 1.116588e+00, 2.877060e-01, 1.485542e+00, 4.219891e-01, 8.269247e-01, 4.323979e-01, 1.486389e+00, 4.987489e-01, 9.196978e-01,
4.000000e-01	1.233402e+00, 1.421786e+00, 7.338406e-01, 6.978733e-01, 8.085323e-01, 7.674368e-01, 1.280744e+00, 1.964179e+00, 3.566313e-01, 9.131708e-01, 3.180863e-01, 9.454699e-01, 2.382676e-01, 1.303147e+00, 3.867186e-01, 8.346286e-01, 5.561588e-01, 1.127723e+00, 7.603178e-01, 1.081105e+00,
6.000000e-01	1.066713e+00, 9.760486e-01, 4.981134e-01, 6.591468e-01, 6.213982e-01, 5.568799e-01, 8.336411e-01, 2.112726e+00, 4.348119e-01, 7.445713e-01, 2.314867e-01, 7.714768e-01, 1.593002e-01, 1.277933e+00, 3.017405e-01, 1.005545e+00, 6.532210e-01, 9.009682e-01, 9.909430e-01, 9.114262e-01,
8.000000e-01	7.516834e-01, 6.422919e-01, 4.029163e-01, 8.877573e-01, 4.103835e-01, 4.409432e-01, 7.986032e-01, 1.605119e+00, 6.267110e-01, 5.778731e-01, 1.677191e-01, 7.011664e-01, 1.253872e-01, 9.246710e-01, 6.054552e-01, 8.631936e-01, 7.705106e-01, 8.925223e-01, 1.129115e+00, 8.860132e-01,
1.000000e+00	5.197282e-01, 6.353282e-01, 3.696505e-01, 1.108912e+00, 2.090635e-01, 3.381528e-01, 6.140616e-01, 1.713286e+00, 7.710517e-01, 4.404215e-01, 1.122074e-01, 5.377337e-01, 1.098981e-01, 8.266734e-01, 7.959428e-01, 1.012267e+00, 7.397783e-01, 7.273546e-01, 1.252340e+00, 8.056924e-01,
1.200000e+00	4.753031e-01, 5.087426e-01, 3.544748e-01, 1.106129e+00, 1.733359e-01, 3.551735e-01, 4.526032e-01, 1.434120e+00, 6.123057e-01, 4.122817e-01, 9.516923e-02, 6.630083e-01, 3.080200e-01, 4.908120e-01, 9.586845e-01, 9.708024e-01, 6.984994e-01, 6.704134e-01, 1.311382e+00, 6.592813e-01,
1.400000e+00	6.270835e-01, 4.767719e-01, 3.383354e-01, 1.618531e+00, 1.648723e-01, 2.731348e-01, 3.910119e-01, 1.184705e+00, 8.256671e-01, 2.750059e-01, 5.064345e-02, 8.236882e-01, 3.643530e-01, 3.962495e-01, 1.420674e+00, 1.240443e+00, 4.614703e-01, 8.125861e-01, 1.485953e+00, 5.051368e-01,
1.600000e+00	7.454776e-01, 4.935945e-01, 3.930765e-01, 1.590191e+00, 2.039922e-01, 3.009868e-01, 2.291535e-01, 1.041544e+00, 8.480038e-01, 2.632736e-01, 3.749958e-02, 1.016867e+00, 6.565566e-01, 3.110968e-01, 1.463909e+00, 1.047116e+00, 2.779228e-01, 5.831089e-01, 1.495208e+00, 3.440099e-01,
1.800000e+00	9.454724e-01, 6.459882e-01, 3.974153e-01, 1.847278e+00, 3.103846e-01, 2.907563e-01, 1.957784e-01, 6.213330e-01, 8.552833e-01, 1.925228e-01, 2.846431e-02, 1.090019e+00, 8.056567e-01, 2.205159e-01, 1.327617e+00, 9.479469e-01, 2.734481e-01, 3.946385e-01, 1.698933e+00, 2.643271e-01,
2.000000e+00	8.940300e-01, 5.678867e-01, 4.507690e-01, 1.634656e+00, 4.459381e-01, 2.659332e-01, 1.510110e-01, 7.421970e-01, 8.816107e-01, 1.609792e-01, 2.423183e-02, 1.071969e+00, 9.424736e-01, 2.107127e-01, 1.646190e+00, 9.135268e-01, 1.705353e-01, 2.676778e-01, 1.913087e+00, 1.788706e-01,
0.000000e+00	4.590086e-01, 1.312399e+00, 2.381705e+00, 7.715882e-02, 1.251886e+00, 1.125843e+00, 8.329576e-01, 1.789029e-01, 1.800798e-01, 1.561391e+00, 2.478352e+00, 5.927677e-01, 4.846118e-01, 8.279493e-01, 2.529276e+00, 2.240983e+00, 6.145358e-01, 1.039180e+00, 1.740316e+00, 2.268829e+00,
2.000000e-01	2.884123e-01, 1.129879e+00, 1.574757e+00, 5.759555e-01, 9.758381e-01, 7.984648e-01, 1.029937e+00, 1.452704e-01, 3.782019e-01, 1.782007e+00, 1.892343e+00, 4.200155e-01, 7.707569e-01, 6.881103e-01, 2.654861e+00, 8.649966e-01, 8.236940e-01, 6.339611e-01, 1.602312e+00, 1.918201e+00,
4.000000e-01	2.023955e-01, 1.006614e+00, 1.061227e+00, 8.312137e-01, 9.268770e-01, 6.238228e-01, 1.142039e+00, 9.260195e-02, 4.472934e-01, 1.528551e+00, 1.701843e+00, 2.383459e-01, 8.616205e-01, 5.190057e-01, 2.394423e+00, 6.326807e-01, 8.382786e-01, 3.730662e-01, 1.199842e+00, 1.358103e+00,
6.000000e-01	3.208695e-01, 1.060239e+00, 7.413042e-01, 1.334802e+00, 9.275330e-01, 4.868423e-01, 1.269341e+00, 9.133013e-02, 6.919960e-01, 1.569366e+00, 1.233733e+00, 4.518601e-01, 1.125093e+00, 5.055814e-01, 2.079654e+00, 5.272188e-01, 7.392467e-01, 1.891778e-01, 9.816856e-01, 8.773975e-01,
8.000000e-01	5.170513e-01, 8.293661e-01, 6.340754e-01, 1.636940e+00, 8.064706e-01, 4.104105e-01, 9.241776e-01, 7.128278e-02, 7.206191e-01, 1.173633e+00, 6.755743e-01, 6.365200e-01, 1.166868e+00, 4.322324e-01, 2.063546e+00, 8.551390e-01, 5.324162e-01, 1.184454e-01, 9.894248e-01, 6.226648e-01,
1.000000e+00	7.782044e-01, 7.870250e-01, 5.737019e-01, 1.565936e+00, 7.984995e-01, 3.529251e-01, 5.686066e-01, 4.885095e-02, 8.221677e-01, 1.272440e+00, 6.226218e-01, 8.274481e-01, 1.353221e+00, 4.678017e-01, 1.997779e+00, 8.208698e-01, 3.801434e-01, 6.632912e-02, 1.198625e+00, 5.183313e-01,
1.200000e+00	9.009419e-01, 8.131264e-01, 5.120673e-01, 1.480192e+00, 9.290064e-01, 3.157590e-01, 4.756420e-01, 4.473329e-02, 8.229493e-01, 1.292801e+00, 3.596008e-01, 7.765240e-01, 1.300197e+00, 3.198323e-01, 1.707733e+00, 8.073379e-01, 2.970564e-01, 4.192448e-02, 1.446256e+00, 3.299758e-01,
1.400000e+00	8.469417e-01, 7.536742e-01, 3.841418e-01, 1.475110e+00, 6.234559e-01, 3.540659e-01, 4.709682e-01, 3.153232e-02, 6.652293e-01, 1.172348e+00, 2.602895e-01, 8.331355e-01, 1.284392e+00, 2.738653e-01, 1.815320e+00, 9.540674e-01, 2.293863e-01, 1.806779e-02, 1.227127e+00, 2.663201e-01,
1.600000e+00	8.566467e-01, 7.599143e-01, 4.401479e-01, 1.729688e+00, 7.847247e-01, 3.312938e-01, 3.118038e-01, 2.769325e-02, 6.978710e-01, 1.051562e+00, 2.331203e-01, 1.133125e+00, 1.330680e+00, 1.707160e-01, 1.374304e+00, 8.526979e-01, 1.587114e-01, 1.136792e-02, 1.321248e+00, 1.540608e-01,
1.800000e+00	1.006367e+00, 7.572028e-01, 4.487203e-01, 1.539448e+00, 8.179818e-01, 3.000240e-01, 2.104011e-01, 2.097433e-02, 8.079379e-01, 8.938338e-01, 1.461037e-01, 9.969657e-01, 1.333237e+00, 1.148311e-01, 1.771267e+00, 9.958534e-01, 1.407724e-01, 6.756538e-03, 1.328592e+00, 1.346735e-01,
2.000000e+00	9.891365e-01, 8.020850e-01, 4.628769e-01, 1.440142e+00, 7.617660e-01, 3.646829e-01, 2.112118e-01, 1.680250e-02, 8.052059e-01, 8.723329e-01, 1.134490e-01, 1.164386e+00, 1.333820e+00, 1.215468e-01, 1.784629e+00, 1.031892e+00, 1.338893e-01, 3.576077e-03, 1.469673e+00, 8.660098e-02,
0.000000e+00	1.122978e+00, 1.463814e+00, 1.600176e+00, 3.145671e+00, 2.553473e-01, 1.285838e+00, 6.166232e-01, 2.003392e+00, 1.575053e+00, 5.341864e-01, 1.309106e+00, 1.081715e+00, 1.052862e+00, 2.025206e+00, 1.547779e+00, 6.197952e-01, 3.901877e-01, 2.419748e+00, 8.132604e-03, 2.501418e+00,
2.000000e-01	6.505819e-01, 1.065659e+00, 1.061884e+00, 2.493578e+00, 1.802944e-01, 1.133076e+00, 5.546361e-01, 1.937543e+00, 8.145455e-01, 6.921496e-01, 1.179425e+00, 1.210171e+00, 1.005682e+00, 1.825606e+00, 1.002122e+00, 7.259302e-01, 2.903248e-01, 1.933238e+00, 3.304623e-02, 2.341384e+00,
4.000000e-01	2.912697e-01, 8.471281e-01, 6.105375e-01, 2.419066e+00, 1.075142e-01, 7.565986e-01, 4.310312e-01, 1.636629e+00, 5.256803e-01, 9.025073e-01, 7.891981e-01, 1.196171e+00, 1.025366e+00, 1.796385e+00, 8.943414e-01, 8.474957e-01, 2.096111e-01, 1.195103e+00, 1.815132e-01, 2.333834e+00,
6.000000e-01	2.534476e-01, 5.355261e-01, 3.935728e-01, 2.308062e+00, 6.503098e-02, 5.347813e-01, 3.441238e-01, 1.750131e+00, 4.819700e-01, 1.051603e+00, 6.134082e-01, 1.121328e+00, 8.065589e-01, 1.474185e+00, 7.919398e-01, 8.404536e-01, 1.659071e-01, 9.026885e-01, 4.893686e-01, 1.716884e+00,
8.000000e-01	1.578923e-01, 3.509412e-01, 3.483165e-01, 2.454353e+00, 5.492803e-02, 3.375270e-01, 2.243513e-01, 1.804295e+00, 4.790959e-01, 1.162703e+00, 4.410461e-01, 1.153653e+00, 6.119289e-01, 1.222235e+00, 5.654309e-01, 8.896894e-01, 1.243404e-01, 8.528300e-01, 7.989012e-01, 1.734981e+00,
1.000000e+00	8.443803e-02, 2.917221e-01, 2.859981e-01, 2.063753e+00, 3.819463e-02, 2.834069e-01, 2.079016e-01, 1.663573e+00, 6.832850e-01, 1.160232e+00, 2.817995e-01, 1.181196e+00, 4.820947e-01, 8.490904e-01, 3.903898e-01, 9.540498e-01, 8.972777e-02, 9.381051e-01, 1.235331e+00, 1.427063e+00,
1.200000e+00	6.237984e-02, 2.505869e-01, 3.366116e-01, 2.287920e+00, 3.318961e-02, 2.621984e-01, 1.309251e-01, 1.589496e+00, 7.974638e-01, 1.143272e+00, 2.087744e-01, 1.116215e+00, 3.547608e-01, 7.405272e-01, 8.024620e-01, 9.668798e-01, 7.023281e-02, 6.985665e-01, 1.154037e+00, 1.002695e+00,
1.400000e+00	4.613185e-02, 3.596741e-01, 3.071929e-01, 2.238374e+00, 4.346339e-02, 2.814774e-01, 1.297136e-01, 1.304612e+00, 8.118993e-01, 9.808315e-01, 1.197401e-01, 1.136244e+00, 3.544887e-01, 4.999273e-01, 8.037874e-01, 9.972916e-01, 4.170413e-02, 6.852891e-01, 1.348086e+00, 7.762268e-01,
1.600000e+00	1.147603e-01, 3.734497e-01, 3.181731e-01, 2.428681e+00, 8.932751e-02, 3.004195e-01, 6.724779e-02, 1.010872e+00, 8.018857e-01, 8.476809e-01, 8.957195e-02, 1.243372e+00, 3.984732e-01, 3.924766e-01, 9.133947e-01, 7.818757e-01, 2.778672e-02, 6.934135e-01, 1.339008e+00, 5.995050e-01,
1.800000e+00	3.719936e-01, 5.088600e-01, 3.842871e-01, 2.348787e+00, 2.271125e-01, 2.855506e-01, 6.919815e-02, 7.535756e-01, 7.209150e-01, 6.113208e-01, 7.643867e-02, 1.085641e+00, 5.518382e-01, 2.971000e-01, 1.365985e+00, 1.091467e+00, 2.209269e-02, 5.207638e-01, 1.584117e+00, 4.100700e-01,
2.000000e+00	6.057309e-01, 5.410644e-01, 3.782818e-01, 2.125845e+00, 4.261216e-01, 2.324030e-01, 5.568868e-02, 5.789526e-01, 7.863173e-01, 6.213907e-01, 4.661542e-02, 1.145775e+00, 8.188416e-01, 2.345547e-01, 1.397633e+00, 1.048573e+00, 1.590268e-02, 2.844795e-01, 1.448235e+00, 3.049666e-01,
0.000000e+00	5.355980e-01, 2.620304e+00, 3.350394e+00, 1.323964e-01, 1.105412e+00, 2.353378e+00, 2.660067e+00, 1.832160e+00, 1.471203e+00, 1.965855e+00, 2.353829e+00, 2.628201e+00, 2.172833e+00, 1.004471e-01, 2.190249e+00, 1.688769e+00, 1.891844e+00, 9.298997e-01, 2.887407e+00, 2.620331e+00,
2.000000e-01	3.481631e-01, 1.818037e+00, 1.719727e+00, 6.302599e-01, 6.628344e-01, 1.919557e+00, 1.548325e+00, 1.388007e+00, 8.271426e-01, 1.911037e+00, 1.938167e+00, 1.535900e+00, 2.227217e+00, 2.576156e-01, 1.825704e+00, 8.503348e-01, 1.701248e+00, 9.314918e-01, 1.835465e+00, 2.136057e+00,
4.000000e-01	2.818505e-01, 1.475996e+00, 1.080733e+00, 8.699854e-01, 4.680236e-01, 1.371540e+00, 2.179558e+00, 1.060133e+00, 5.956935e-01, 1.910041e+00, 1.524886e+00, 1.224251e+00, 1.910763e+00, 4.742384e-01, 1.734874e+00, 4.166310e-01, 1.428145e+00, 7.234191e-01, 1.574650e+00, 1.727232e+00,
6.000000e-01	4.396624e-01, 9.619245e-01, 7.916397e-01, 1.309519e+00, 4.169686e-01, 9.082747e-01, 2.213192e+00, 9.483996e-01, 5.798907e-01, 1.654037e+00, 1.114978e+00, 1.436914e+00, 1.850023e+00, 5.589492e-01, 1.530942e+00, 3.006645e-01, 1.158532e+00, 5.437782e-01, 1.482759e+00, 1.222571e+00,
8.000000e-01	6.245932e-01, 8.141498e-01, 5.287086e-01, 1.531559e+00, 5.341900e-01, 8.403820e-01, 1.911972e+00, 7.572314e-01, 6.945004e-01, 1.639651e+00, 8.873789e-01, 1.189911e+00, 1.735532e+00, 6.547913e-01, 1.702016e+00, 3.702244e-01, 7.120447e-01, 3.927871e-01, 1.257101e+00, 8.892232e-01,
1.000000e+00	7.943691e-01, 9.550740e-01, 4.708623e-01, 1.338230e+00, 5.433808e-01, 6.015988e-01, 1.057695e+00, 5.402453e-01, 7.649870e-01, 1.673856e+00, 7.468095e-01, 1.099844e+00, 1.613128e+00, 8.431697e-01, 1.686522e+00, 5.455514e-01, 5.739085e-01, 1.944778e-01, 1.314496e+00, 5.326075e-01,
1.200000e+00	8.010321e-01, 6.401778e-01, 4.003071e-01, 1.343416e+00, 6.293094e-01, 5.661080e-01, 1.165758e+00, 3.641799e-01, 8.273400e-01, 1.551388e+00, 3.883973e-01, 1.151984e+00, 1.512422e+00, 6.000857e-01, 1.357886e+00, 7.515837e-01, 4.246079e-01, 1.470190e-01, 1.298101e+00, 4.376356e-01,
1.400000e+00	9.378149e-01, 8.231171e-01, 3.890294e-01, 1.485764e+00, 6.930316e-01, 4.404330e-01, 8.504287e-01, 3.169319e-01, 6.463476e-01, 1.617682e+00, 3.178236e-01, 1.074756e+00, 1.701564e+00, 3.757101e-01, 1.476635e+00, 9.505079e-01, 4.348077e-01, 9.699824e-02, 1.752478e+00, 3.703629e-01,
1.600000e+00	1.016476e+00, 6.967756e-01, 3.574007e-01, 1.789534e+00, 7.901034e-01, 4.189426e-01, 6.437536e-01, 2.299088e-01, 8.447986e-01, 1.407230e+00, 2.110733e-01, 1.072128e+00, 1.509258e+00, 4.058343e-01, 1.526176e+00, 8.818246e-01, 1.755839e-01, 4.600334e-02, 1.436458e+00, 2.492786e-01,
1.800000e+00	9.283948e-01, 5.995349e-01, 3.841515e-01, 1.432872e+00, 7.173276e-01, 4.262772e-01, 3.963252e-01, 2.374639e-01, 9.170450e-01, 1.577124e+00, 1.158081e-01, 1.057879e+00, 1.442194e+00, 2.216454e-01, 1.454756e+00, 8.320290e-01, 1.633665e-01, 2.819569e-02, 1.909210e+00, 1.788186e-01,
2.000000e+00	9.310942e-01, 6.838370e-01, 3.774203e-01, 1.613530e+00, 6.649399e-01, 3.822132e-01, 3.570292e-01, 2.105434e-01, 8.009739e-01, 1.109303e+00, 8.546378e-02, 1.249512e+00, 1.636124e+00, 2.098054e-01, 1.518827e+00, 9.679643e-01, 1.824530e-01, 1.534091e-02, 1.870108e+00, 1.317990e-01,
0.000000e+00	5.402726e-01, 5.037782e-01, 3.101782e+00, 5.190381e-03, 6.615894e-01, 1.206187e+00, 5.106417e-01, 1.014274e+00, 3.077944e+00, 2.250913e+00, 1.822242e+00, 6.462197e-01, 2.133294e+00, 2.252741e+00, 1.842465e+00, 1.350569e+00, 1.597222e+00, 2.234321e-02, 4.415228e-01, 1.976299e+00,
2.000000e-01	2.760817e-01, 2.542033e-01, 1.905058e+00, 4.420090e-01, 3.913285e-01, 1.004447e+00, 7.791173e-01, 8.966972e-01, 1.873793e+00, 2.363484e+00, 1.195576e+00, 4.882270e-01, 2.192111e+00, 2.097757e+00, 1.327249e+00, 9.861105e-01, 9.804616e-01, 2.724025e-01, 3.215688e-01, 1.494954e+00,
4.000000e-01	1.642304e-01, 1.598571e-01, 1.233887e+00, 8.570301e-01, 3.586026e-01, 1.221231e+00, 8.205102e-01, 1.350727e+00, 9.387960e-01, 1.998812e+00, 1.109071e+00, 4.080067e-01, 1.984834e+00, 1.687722e+00, 9.321622e-01, 9.533540e-01, 1.131886e+00, 3.426162e-01, 4.128754e-01, 1.145349e+00,
6.000000e-01	1.269007e-01, 1.245339e-01, 8.759946e-01, 1.265242e+00, 2.594480e-01, 9.463796e-01, 7.831128e-01, 1.242573e+00, 6.119271e-01, 1.731718e+00, 8.498700e-01, 4.940897e-01, 1.473296e+00, 1.597211e+00, 7.324572e-01, 6.803848e-01, 1.208201e+00, 4.803383e-01, 4.973924e-01, 7.565553e-01,
8.000000e-01	9.078983e-02, 1.146801e-01, 7.867365e-01, 1.423135e+00, 2.105773e-01, 6.667342e-01, 7.604998e-01, 1.615036e+00, 4.894177e-01, 1.459536e+00, 6.493613e-01, 7.945546e-01, 1.024982e+00, 1.304920e+00, 6.302718e-01, 1.015077e+00, 7.899747e-01, 6.444323e-01, 8.393853e-01, 6.299743e-01,
1.000000e+00	9.050811e-02, 1.210062e-01, 5.166197e-01, 1.537609e+00, 1.469144e-01, 5.647444e-01, 5.090265e-01, 1.275497e+00, 5.118989e-01, 1.297795e+00, 4.504192e-01, 8.060132e-01, 7.250124e-01, 1.053899e+00, 6.219352e-01, 9.479967e-01, 5.117746e-01, 8.384832e-01, 9.304249e-01, 4.722608e-01,
1.200000e+00	2.072719e-01, 1.597081e-01, 4.431242e-01, 1.800726e+00, 1.155901e-01, 3.450849e-01, 4.622042e-01, 1.801237e+00, 6.851858e-01, 9.657392e-01, 3.321363e-01, 9.707185e-01, 6.228849e-01, 9.880264e-01, 5.463393e-01, 1.184055e+00, 4.526403e-01, 5.712811e-01, 1.100044e+00, 3.443642e-01,
1.400000e+00	3.826568e-01, 2.242060e-01, 4.619438e-01, 1.394333e+00, 7.031325e-02, 2.798780e-01, 3.549042e-01, 1.710212e+00, 7.889901e-01, 8.610645e-01, 1.873636e-01, 1.052676e+00, 4.378819e-01, 6.034548e-01, 8.531516e-01, 1.216990e+00, 2.720164e-01, 6.202583e-01, 1.382365e+00, 2.812617e-01,
1.600000e+00	4.775376e-01, 3.068418e-01, 3.655096e-01, 2.058776e+00, 6.335419e-02, 2.945669e-01, 2.674200e-01, 1.274223e+00, 7.408295e-01, 7.276196e-01, 1.458032e-01, 1.040919e+00, 6.573324e-01, 5.437224e-01, 1.135064e+00, 1.028781e+00, 2.283017e-01, 6.908694e-01, 1.547501e+00, 2.718077e-01,
1.800000e+00	6.698352e-01, 4.374304e-01, 4.327220e-01, 1.881641e+00, 1.073094e-01, 2.826449e-01, 2.491391e-01, 1.075577e+00, 7.970706e-01, 4.667528e-01, 1.045505e-01, 9.920340e-01, 7.091266e-01, 3.376112e-01, 1.240292e+00, 9.807319e-01, 1.691777e-01, 6.220839e-01, 1.594570e+00, 1.654068e-01,
2.000000e+00	7.519350e-01, 5.785721e-01, 3.957348e-01, 2.051967e+00, 2.249188e-01, 3.324893e-01, 1.994746e-01, 9.211951e-01, 7.224133e-01, 4.334397e-01, 7.795475e-02, 1.200191e+00, 9.875501e-01, 2.852630e-01, 1.336129e+00, 1.035874e+00, 1.217803e-01, 4.850750e-01, 1.463834e+00, 1.549927e-01,
