# Supplementary material for: Inference of Vohradský's Models of Genetic Networks by Solving Two-Dimensional Function Optimization Problems
Source: PLoS One. 2013 Dec 30;8(12):e83308. doi: 10.1371/journal.pone.0083308 (PMC3875442; doi:10.1371/journal.pone.0083308)
Supplement: Text S2 — Time-series data used in the ‘Inference in noisy environment’ section (compressed by gzip). (GZ) [file pone.0083308.s002.gz › time_series_data/gene20/10sets/tc.dat213]

Time "G0" "G1" "G2" "G3" "G4" "G5" "G6" "G7" "G8" "G9" "G10" "G11" "G12" "G13" "G14" "G15" "G16" "G17" "G18" "G19"
0.000000e+00	1.791808e+00, 4.291528e-01, 9.148629e-02, 7.409474e-01, 6.599730e-01, 6.086201e-01, 1.825391e+00, 2.291126e+00, 9.259857e-01, 1.865417e+00, 5.383324e-01, 1.227976e+00, 2.859189e+00, 1.249414e+00, 7.859144e-01, 1.667596e+00, 2.014803e+00, 2.863757e+00, 1.516733e+00, 2.781467e+00,
2.000000e-01	1.925247e+00, 6.234817e-01, 5.563530e-02, 5.561617e-01, 4.597643e-01, 5.207146e-01, 1.395717e+00, 2.478550e+00, 7.402114e-01, 1.140303e+00, 3.710570e-01, 1.031836e+00, 2.510486e+00, 5.515368e-01, 7.778659e-01, 1.402772e+00, 1.177344e+00, 2.480465e+00, 1.272559e+00, 2.625110e+00,
4.000000e-01	2.207568e+00, 8.422028e-01, 4.311582e-02, 5.023257e-01, 4.860117e-01, 5.647881e-01, 1.473305e+00, 1.530860e+00, 8.312342e-01, 7.223142e-01, 2.985928e-01, 1.071713e+00, 2.126463e+00, 5.213026e-01, 9.037092e-01, 1.049687e+00, 8.988405e-01, 2.452071e+00, 1.485634e+00, 2.132186e+00,
6.000000e-01	2.178030e+00, 7.569109e-01, 3.349640e-02, 6.434145e-01, 6.693727e-01, 6.887658e-01, 1.055053e+00, 1.126051e+00, 5.423157e-01, 3.489176e-01, 1.345995e-01, 8.910426e-01, 1.801163e+00, 3.631348e-01, 7.401219e-01, 6.831448e-01, 7.216795e-01, 2.617632e+00, 1.378441e+00, 2.001525e+00,
8.000000e-01	2.132257e+00, 9.106065e-01, 2.559409e-02, 6.750112e-01, 6.007562e-01, 7.633155e-01, 8.567576e-01, 1.561445e+00, 3.718700e-01, 2.185479e-01, 8.890801e-02, 7.266615e-01, 2.138764e+00, 2.418513e-01, 6.357016e-01, 3.726555e-01, 6.224040e-01, 1.970066e+00, 1.514119e+00, 2.002894e+00,
1.000000e+00	2.276736e+00, 1.254635e+00, 1.824046e-02, 8.897524e-01, 7.164103e-01, 7.104137e-01, 6.897199e-01, 1.116583e+00, 4.620725e-01, 1.450036e-01, 4.478080e-02, 5.206933e-01, 1.618825e+00, 1.849938e-01, 8.872694e-01, 2.866463e-01, 4.605164e-01, 2.104359e+00, 1.567480e+00, 1.807075e+00,
1.200000e+00	2.032986e+00, 1.162181e+00, 1.907284e-02, 9.679477e-01, 8.775639e-01, 7.198279e-01, 5.346346e-01, 1.183243e+00, 3.476876e-01, 8.191212e-02, 2.763151e-02, 3.685123e-01, 1.620929e+00, 1.058254e-01, 7.582881e-01, 2.128980e-01, 3.685620e-01, 1.515568e+00, 1.095787e+00, 1.333859e+00,
1.400000e+00	1.758695e+00, 9.419540e-01, 6.318946e-02, 7.310582e-01, 5.836971e-01, 6.593078e-01, 2.936486e-01, 8.839520e-01, 2.026296e-01, 5.096965e-02, 1.716613e-02, 2.686862e-01, 1.611532e+00, 7.258835e-02, 7.397377e-01, 1.500757e-01, 2.553996e-01, 1.949796e+00, 1.030649e+00, 1.219851e+00,
1.600000e+00	2.143852e+00, 1.128784e+00, 2.777773e-01, 9.513484e-01, 7.556293e-01, 8.535671e-01, 2.345808e-01, 9.066289e-01, 1.853163e-01, 2.894949e-02, 6.789475e-03, 1.822762e-01, 1.319051e+00, 5.236379e-02, 5.705303e-01, 1.262904e-01, 2.236190e-01, 2.054544e+00, 1.250309e+00, 7.481109e-01,
1.800000e+00	1.596070e+00, 1.279990e+00, 5.382705e-01, 9.736234e-01, 6.690493e-01, 8.520489e-01, 2.043476e-01, 6.041279e-01, 1.793858e-01, 2.264784e-02, 4.930551e-03, 1.129419e-01, 1.265537e+00, 3.780304e-02, 4.090183e-01, 6.522165e-02, 2.514122e-01, 1.906388e+00, 1.012037e+00, 7.326851e-01,
2.000000e+00	1.538555e+00, 1.023108e+00, 7.527732e-01, 1.137439e+00, 6.219461e-01, 7.812747e-01, 1.384550e-01, 3.693783e-01, 1.381515e-01, 6.220019e-02, 2.554884e-03, 8.591984e-02, 8.017512e-01, 2.595017e-02, 2.136591e-01, 5.244514e-02, 1.668550e-01, 1.730690e+00, 1.004638e+00, 4.752785e-01,
0.000000e+00	5.583269e-01, 1.928992e+00, 1.908644e+00, 2.603762e+00, 8.270670e-01, 8.561892e-01, 2.785114e+00, 8.421243e-02, 1.114568e+00, 1.313993e+00, 1.191770e+00, 5.506612e-01, 2.121685e+00, 5.908974e-01, 1.408746e+00, 2.362746e+00, 2.080188e+00, 1.729092e+00, 6.908910e-01, 8.149689e-01,
2.000000e-01	5.414065e-01, 1.186987e+00, 1.689916e+00, 1.942471e+00, 4.875055e-01, 7.167182e-01, 2.434711e+00, 2.105970e-01, 1.069928e+00, 1.161491e+00, 7.161652e-01, 3.251710e-01, 1.853238e+00, 4.115276e-01, 9.023722e-01, 1.523951e+00, 1.159109e+00, 1.703626e+00, 6.557840e-01, 9.403136e-01,
4.000000e-01	4.846686e-01, 9.298352e-01, 1.423121e+00, 1.763301e+00, 3.666045e-01, 3.772428e-01, 2.019259e+00, 2.886793e-01, 9.623952e-01, 1.223589e+00, 4.518363e-01, 2.384426e-01, 2.132266e+00, 3.255063e-01, 6.796009e-01, 9.406553e-01, 6.200142e-01, 1.968826e+00, 6.653189e-01, 1.069287e+00,
6.000000e-01	2.977857e-01, 7.968860e-01, 1.314930e+00, 1.660865e+00, 3.522964e-01, 4.400013e-01, 1.821165e+00, 4.371097e-01, 7.259278e-01, 9.700464e-01, 2.513431e-01, 1.696968e-01, 1.931908e+00, 1.979256e-01, 4.753776e-01, 6.609004e-01, 3.647125e-01, 1.914769e+00, 7.912828e-01, 9.340868e-01,
8.000000e-01	2.984633e-01, 8.300501e-01, 1.078148e+00, 1.401363e+00, 5.154681e-01, 6.017192e-01, 1.248902e+00, 4.631113e-01, 6.393623e-01, 1.026078e+00, 1.255610e-01, 1.186555e-01, 1.292375e+00, 1.360431e-01, 6.478251e-01, 4.585380e-01, 2.804004e-01, 2.014258e+00, 1.054183e+00, 1.127591e+00,
1.000000e+00	2.476744e-01, 1.132778e+00, 8.930711e-01, 1.363565e+00, 5.190518e-01, 5.146646e-01, 1.057410e+00, 6.460844e-01, 6.338073e-01, 6.947133e-01, 6.424549e-02, 8.191283e-02, 1.601384e+00, 7.979329e-02, 5.751821e-01, 3.536970e-01, 2.153434e-01, 1.947890e+00, 1.019474e+00, 1.148629e+00,
1.200000e+00	2.048768e-01, 1.013916e+00, 6.856918e-01, 1.215002e+00, 5.625460e-01, 7.100037e-01, 8.492523e-01, 7.208360e-01, 4.657807e-01, 4.765285e-01, 4.545234e-02, 4.298242e-02, 1.886646e+00, 4.858175e-02, 6.244260e-01, 2.090359e-01, 1.794050e-01, 2.073438e+00, 1.226804e+00, 1.077613e+00,
1.400000e+00	1.524412e-01, 8.353055e-01, 7.283162e-01, 1.479470e+00, 7.136424e-01, 7.784229e-01, 6.508381e-01, 6.051530e-01, 3.251884e-01, 3.353967e-01, 1.773746e-02, 3.419591e-02, 1.701153e+00, 4.474640e-02, 4.896048e-01, 1.875729e-01, 1.091386e-01, 1.942820e+00, 1.012446e+00, 9.179501e-01,
1.600000e+00	1.612857e-01, 9.513822e-01, 7.449755e-01, 1.394122e+00, 6.996613e-01, 8.360012e-01, 5.025087e-01, 5.065999e-01, 3.539376e-01, 2.399969e-01, 1.458506e-02, 2.399364e-02, 1.766924e+00, 2.950303e-02, 4.071536e-01, 1.210442e-01, 1.355797e-01, 1.701729e+00, 1.034740e+00, 9.187720e-01,
1.800000e+00	1.309344e-01, 1.053124e+00, 8.688123e-01, 1.162703e+00, 7.053838e-01, 9.045107e-01, 3.546020e-01, 3.345696e-01, 2.082792e-01, 2.640029e-01, 6.434282e-03, 1.636628e-02, 1.479893e+00, 2.220301e-02, 2.749464e-01, 8.611216e-02, 1.098141e-01, 1.728958e+00, 1.034153e+00, 6.046682e-01,
2.000000e+00	1.495834e-01, 1.126537e+00, 1.138586e+00, 1.253057e+00, 8.222613e-01, 8.735524e-01, 2.502605e-01, 2.157253e-01, 1.984598e-01, 3.327420e-01, 3.953533e-03, 1.019169e-02, 9.723259e-01, 1.928877e-02, 1.697832e-01, 9.037665e-02, 1.044945e-01, 1.812973e+00, 8.942899e-01, 4.852903e-01,
0.000000e+00	1.322184e+00, 2.180095e+00, 2.402322e+00, 8.253143e-01, 2.665170e-01, 1.602808e+00, 2.490278e+00, 2.313352e+00, 9.556748e-01, 1.279244e+00, 6.674321e-01, 3.247587e-01, 2.348470e+00, 2.519153e+00, 2.024991e+00, 7.163662e-02, 1.526482e+00, 1.907931e+00, 1.445304e+00, 7.444297e-01,
2.000000e-01	1.713244e+00, 1.565018e+00, 2.080666e+00, 7.882679e-01, 3.030227e-01, 1.029995e+00, 2.170819e+00, 1.009088e+00, 6.085719e-01, 8.726673e-01, 3.132332e-01, 2.642711e-01, 2.095294e+00, 1.792030e+00, 1.005185e+00, 3.544320e-02, 1.018530e+00, 1.712548e+00, 1.131983e+00, 8.444875e-01,
4.000000e-01	1.455863e+00, 1.413470e+00, 1.963811e+00, 1.020188e+00, 4.889992e-01, 1.043295e+00, 1.617282e+00, 9.724955e-01, 6.263626e-01, 8.820679e-01, 1.703276e-01, 1.314097e-01, 2.013806e+00, 1.187085e+00, 6.308554e-01, 2.761176e-02, 5.077653e-01, 1.202818e+00, 9.438307e-01, 8.600505e-01,
6.000000e-01	1.503735e+00, 1.015921e+00, 1.455782e+00, 8.616530e-01, 5.834915e-01, 8.536764e-01, 1.274382e+00, 6.977010e-01, 4.876866e-01, 9.944650e-01, 9.850610e-02, 7.717031e-02, 2.073153e+00, 8.582205e-01, 5.463170e-01, 2.269036e-02, 3.422082e-01, 1.281160e+00, 6.331657e-01, 1.034964e+00,
8.000000e-01	1.578046e+00, 1.281368e+00, 1.737115e+00, 1.079040e+00, 6.650496e-01, 8.879386e-01, 1.010885e+00, 5.135331e-01, 3.993675e-01, 9.757962e-01, 4.754136e-02, 6.855653e-02, 1.366008e+00, 6.790006e-01, 4.064087e-01, 4.158459e-02, 2.401350e-01, 1.339182e+00, 6.933047e-01, 8.570757e-01,
1.000000e+00	1.278892e+00, 1.353355e+00, 1.096966e+00, 1.058002e+00, 7.161886e-01, 9.636560e-01, 7.866886e-01, 3.961100e-01, 3.028271e-01, 9.587000e-01, 2.888015e-02, 3.986243e-02, 1.011451e+00, 3.842720e-01, 2.561044e-01, 3.364443e-01, 1.843446e-01, 1.349375e+00, 6.711350e-01, 6.364460e-01,
1.200000e+00	1.094339e+00, 1.011030e+00, 1.555012e+00, 1.063305e+00, 5.942363e-01, 8.792455e-01, 5.982132e-01, 2.362772e-01, 2.460965e-01, 8.137533e-01, 1.638018e-02, 2.494421e-02, 7.615987e-01, 3.198500e-01, 1.426004e-01, 5.933595e-01, 1.269017e-01, 1.210579e+00, 6.551713e-01, 5.766129e-01,
1.400000e+00	9.558657e-01, 1.259571e+00, 1.013040e+00, 1.041195e+00, 6.609615e-01, 8.455522e-01, 4.871341e-01, 1.636894e-01, 2.351477e-01, 8.566685e-01, 7.576729e-03, 1.932749e-02, 5.461948e-01, 2.516215e-01, 7.720796e-02, 9.651325e-01, 1.261759e-01, 1.072540e+00, 7.342185e-01, 3.765227e-01,
1.600000e+00	1.144290e+00, 1.070806e+00, 1.643444e+00, 1.138936e+00, 6.520452e-01, 8.140346e-01, 4.232037e-01, 1.037604e-01, 1.829522e-01, 8.698939e-01, 4.185958e-03, 1.261056e-02, 3.830720e-01, 1.474562e-01, 5.532153e-02, 1.114075e+00, 1.296853e-01, 1.398223e+00, 8.066705e-01, 2.861638e-01,
1.800000e+00	1.371995e+00, 9.797297e-01, 1.412162e+00, 7.784373e-01, 8.744122e-01, 9.806243e-01, 2.855453e-01, 6.158567e-02, 1.486446e-01, 8.491592e-01, 2.934167e-03, 8.905946e-03, 3.572728e-01, 1.530657e-01, 2.967076e-02, 1.299583e+00, 1.262077e-01, 1.200497e+00, 7.072399e-01, 3.002491e-01,
2.000000e+00	1.537389e+00, 1.123318e+00, 1.486981e+00, 6.363636e-01, 7.133893e-01, 6.255406e-01, 1.887955e-01, 4.551212e-02, 1.218376e-01, 9.320561e-01, 1.734949e-03, 4.686708e-03, 2.433680e-01, 1.233922e-01, 2.240187e-02, 1.564175e+00, 1.092214e-01, 1.477818e+00, 6.829104e-01, 2.358594e-01,
0.000000e+00	1.694625e-01, 7.954316e-02, 3.152848e+00, 1.207588e+00, 2.478541e+00, 2.053497e+00, 1.113937e+00, 6.962162e-01, 1.011197e+00, 1.280128e-01, 1.744649e+00, 6.261543e-01, 2.386151e-01, 1.473186e+00, 2.782440e+00, 1.271531e+00, 1.585253e-01, 2.039350e+00, 2.674348e+00, 2.716222e+00,
2.000000e-01	1.637507e-01, 2.258085e-01, 1.841857e+00, 1.303099e+00, 1.553088e+00, 1.436874e+00, 1.045659e+00, 9.847928e-01, 1.168146e+00, 4.241572e-01, 1.281295e+00, 4.334847e-01, 6.493987e-01, 8.981251e-01, 1.771456e+00, 1.077750e+00, 2.914579e-01, 1.338879e+00, 3.195423e+00, 2.392797e+00,
4.000000e-01	2.610971e-01, 2.084987e-01, 1.480712e+00, 1.205153e+00, 1.323792e+00, 1.067800e+00, 7.663253e-01, 8.532826e-01, 1.445515e+00, 6.780277e-01, 1.037202e+00, 2.703073e-01, 8.885106e-01, 7.025898e-01, 1.595042e+00, 5.864164e-01, 3.472262e-01, 1.530356e+00, 2.233667e+00, 1.805120e+00,
6.000000e-01	3.238697e-01, 1.294667e-01, 1.229626e+00, 1.053212e+00, 8.054047e-01, 6.636680e-01, 5.849548e-01, 1.126856e+00, 1.357013e+00, 6.952872e-01, 1.173010e+00, 1.893956e-01, 1.002764e+00, 5.251094e-01, 1.068849e+00, 7.708628e-01, 2.791235e-01, 1.555222e+00, 2.436788e+00, 2.056796e+00,
8.000000e-01	3.718278e-01, 1.122250e-01, 7.456010e-01, 1.060949e+00, 6.895106e-01, 4.854660e-01, 4.334674e-01, 1.035626e+00, 1.451731e+00, 5.261733e-01, 1.066899e+00, 1.364420e-01, 1.556914e+00, 2.666031e-01, 8.707907e-01, 4.740589e-01, 2.120827e-01, 1.597864e+00, 2.493951e+00, 1.869845e+00,
1.000000e+00	3.696172e-01, 8.115809e-02, 6.769429e-01, 9.487451e-01, 6.753208e-01, 2.590755e-01, 3.313621e-01, 1.126403e+00, 1.275294e+00, 3.833131e-01, 9.055316e-01, 9.433126e-02, 1.338101e+00, 2.688798e-01, 9.912434e-01, 3.586986e-01, 1.551981e-01, 1.659099e+00, 2.108638e+00, 1.634377e+00,
1.200000e+00	4.172836e-01, 7.622730e-02, 5.133848e-01, 1.265150e+00, 7.433078e-01, 2.011262e-01, 2.159303e-01, 1.023378e+00, 1.387987e+00, 2.426824e-01, 1.086857e+00, 5.414411e-02, 1.742076e+00, 1.457893e-01, 7.245713e-01, 2.645616e-01, 1.670446e-01, 1.545386e+00, 2.428952e+00, 1.500288e+00,
1.400000e+00	4.207534e-01, 9.854664e-02, 3.883228e-01, 1.234971e+00, 7.293597e-01, 1.953780e-01, 1.271468e-01, 1.122203e+00, 1.348885e+00, 1.155722e-01, 9.105765e-01, 3.962724e-02, 1.231690e+00, 1.097582e-01, 1.104638e+00, 1.652081e-01, 1.180853e-01, 1.836358e+00, 2.471953e+00, 1.330277e+00,
1.600000e+00	4.164769e-01, 9.652992e-02, 2.634539e-01, 1.288748e+00, 6.732729e-01, 1.483237e-01, 1.192768e-01, 1.134184e+00, 1.347062e+00, 8.990175e-02, 9.412107e-01, 2.315630e-02, 1.716126e+00, 8.218719e-02, 8.486546e-01, 1.362232e-01, 1.269362e-01, 2.026275e+00, 2.327001e+00, 1.401136e+00,
1.800000e+00	4.052060e-01, 1.306945e-01, 1.828996e-01, 1.341203e+00, 7.502661e-01, 1.581480e-01, 8.027997e-02, 8.606662e-01, 1.395697e+00, 5.032606e-02, 7.948996e-01, 1.802957e-02, 2.012660e+00, 4.940861e-02, 9.669548e-01, 1.036020e-01, 1.206631e-01, 2.218278e+00, 2.752631e+00, 1.556468e+00,
2.000000e+00	3.465947e-01, 1.808931e-01, 1.496257e-01, 1.337406e+00, 6.091793e-01, 1.544755e-01, 5.879186e-02, 7.645645e-01, 1.287030e+00, 3.466709e-02, 1.010337e+00, 1.164282e-02, 2.005347e+00, 2.802116e-02, 7.867365e-01, 6.758409e-02, 1.243684e-01, 1.500003e+00, 2.121586e+00, 1.519875e+00,
0.000000e+00	2.877429e+00, 1.617224e+00, 6.139609e-01, 1.233737e+00, 1.171578e+00, 7.220174e-01, 2.327367e+00, 8.680048e-01, 7.110950e-02, 1.729198e+00, 1.585393e+00, 1.808371e+00, 2.272107e+00, 1.954288e+00, 1.655220e+00, 5.148801e-01, 8.562835e-01, 2.443531e-01, 2.193009e+00, 3.139808e+00,
2.000000e-01	2.227966e+00, 1.585686e+00, 4.999027e-01, 1.203667e+00, 1.116611e+00, 6.698317e-01, 1.981502e+00, 1.027476e+00, 4.708117e-01, 1.049851e+00, 1.375767e+00, 1.669815e+00, 2.339240e+00, 1.718907e+00, 1.222658e+00, 4.796526e-01, 7.432591e-01, 5.376037e-01, 2.116841e+00, 2.217626e+00,
4.000000e-01	2.103991e+00, 1.134606e+00, 3.256241e-01, 1.030960e+00, 7.780079e-01, 7.836720e-01, 1.399972e+00, 9.009117e-01, 5.602979e-01, 7.206389e-01, 6.874872e-01, 1.313415e+00, 1.947064e+00, 1.498523e+00, 1.035141e+00, 2.563140e-01, 6.949625e-01, 7.786796e-01, 1.681856e+00, 1.835788e+00,
6.000000e-01	1.334754e+00, 1.420302e+00, 2.872127e-01, 1.372713e+00, 7.331323e-01, 6.942296e-01, 1.438411e+00, 1.060530e+00, 5.146005e-01, 2.922981e-01, 3.875439e-01, 1.333103e+00, 2.106788e+00, 1.212965e+00, 7.253581e-01, 2.054374e-01, 6.481890e-01, 9.791075e-01, 1.412884e+00, 2.025797e+00,
8.000000e-01	1.379555e+00, 1.276405e+00, 2.066797e-01, 1.199967e+00, 7.191726e-01, 6.910541e-01, 1.218398e+00, 1.062187e+00, 5.155453e-01, 1.855805e-01, 2.096626e-01, 1.434565e+00, 2.040624e+00, 9.383669e-01, 9.594669e-01, 1.344215e-01, 5.702946e-01, 1.091567e+00, 1.232024e+00, 1.560333e+00,
1.000000e+00	1.075251e+00, 1.042058e+00, 1.551362e-01, 1.149277e+00, 6.650488e-01, 8.304757e-01, 8.246721e-01, 1.072277e+00, 3.788191e-01, 1.158096e-01, 1.138114e-01, 1.068065e+00, 2.256468e+00, 6.506858e-01, 8.005149e-01, 1.130088e-01, 7.988613e-01, 1.154053e+00, 1.071943e+00, 1.158513e+00,
1.200000e+00	7.287077e-01, 1.023279e+00, 2.619020e-01, 1.091740e+00, 7.954123e-01, 7.160167e-01, 6.110987e-01, 9.996545e-01, 3.481305e-01, 7.621998e-02, 6.243023e-02, 1.167354e+00, 2.114903e+00, 3.891965e-01, 6.552939e-01, 5.776638e-02, 4.958682e-01, 1.338310e+00, 1.071309e+00, 8.497066e-01,
1.400000e+00	7.502199e-01, 1.155611e+00, 5.177939e-01, 1.215349e+00, 7.223050e-01, 7.668575e-01, 5.362857e-01, 6.803414e-01, 2.336738e-01, 5.485022e-02, 4.101022e-02, 1.052310e+00, 1.716087e+00, 3.465814e-01, 4.746778e-01, 5.515310e-02, 5.296040e-01, 1.230190e+00, 1.056029e+00, 7.605681e-01,
1.600000e+00	5.872414e-01, 1.262914e+00, 7.193109e-01, 1.311293e+00, 6.001570e-01, 7.761083e-01, 3.163555e-01, 3.567567e-01, 2.201666e-01, 5.515838e-02, 1.990155e-02, 8.469814e-01, 1.697926e+00, 3.513773e-01, 3.644683e-01, 3.661100e-02, 5.979968e-01, 1.439278e+00, 8.339142e-01, 5.263416e-01,
1.800000e+00	4.533310e-01, 9.327543e-01, 1.055432e+00, 1.349959e+00, 6.982501e-01, 8.798873e-01, 2.100305e-01, 2.521801e-01, 1.474703e-01, 1.363048e-01, 9.718761e-03, 5.691021e-01, 1.355388e+00, 2.480416e-01, 1.967544e-01, 2.450019e-02, 3.705638e-01, 1.254129e+00, 7.964151e-01, 4.881522e-01,
2.000000e+00	4.395983e-01, 1.123891e+00, 1.038330e+00, 1.202496e+00, 7.551744e-01, 8.039617e-01, 2.037468e-01, 1.920866e-01, 1.218253e-01, 2.700976e-01, 6.247148e-03, 4.075545e-01, 1.057503e+00, 1.565372e-01, 1.054036e-01, 4.055198e-02, 3.937184e-01, 1.436420e+00, 7.712679e-01, 4.541910e-01,
0.000000e+00	1.705279e+00, 2.605373e+00, 2.799405e+00, 7.456477e-01, 1.031928e+00, 2.446228e-01, 3.940019e-01, 2.307833e+00, 6.637779e-02, 1.274459e+00, 2.605931e+00, 1.460310e+00, 1.618341e+00, 2.711229e+00, 6.891355e-01, 2.059465e+00, 2.662509e+00, 4.170537e-01, 1.188742e+00, 2.462843e+00,
2.000000e-01	1.417447e+00, 1.952473e+00, 1.849629e+00, 5.817332e-01, 8.915101e-01, 4.689822e-01, 2.653382e-01, 1.723898e+00, 4.482042e-01, 1.107482e+00, 1.541009e+00, 1.471046e+00, 1.595785e+00, 2.027229e+00, 8.128778e-01, 1.525538e+00, 1.242622e+00, 8.793611e-01, 1.111288e+00, 2.008751e+00,
4.000000e-01	1.755401e+00, 1.441057e+00, 1.446775e+00, 5.353265e-01, 7.957633e-01, 5.361540e-01, 2.406314e-01, 1.093284e+00, 6.929669e-01, 7.858320e-01, 8.838631e-01, 1.400257e+00, 1.404799e+00, 1.427072e+00, 6.856127e-01, 1.304720e+00, 9.964797e-01, 9.366008e-01, 8.416082e-01, 1.388369e+00,
6.000000e-01	2.014201e+00, 1.324062e+00, 1.227741e+00, 4.362510e-01, 7.487718e-01, 5.388991e-01, 1.577236e-01, 1.397650e+00, 5.482131e-01, 9.627531e-01, 4.587071e-01, 1.215779e+00, 1.175527e+00, 1.163667e+00, 7.902671e-01, 1.438305e+00, 1.040495e+00, 1.230721e+00, 7.714314e-01, 1.185372e+00,
8.000000e-01	2.181716e+00, 1.195752e+00, 8.710706e-01, 2.986228e-01, 6.899333e-01, 7.355154e-01, 1.071846e-01, 9.903811e-01, 5.572774e-01, 6.873062e-01, 2.871454e-01, 1.028290e+00, 1.005813e+00, 8.113316e-01, 5.974931e-01, 1.369846e+00, 7.153512e-01, 1.194404e+00, 7.452177e-01, 9.018332e-01,
1.000000e+00	2.046513e+00, 1.298561e+00, 1.003042e+00, 2.589422e-01, 7.458706e-01, 6.970038e-01, 9.192460e-02, 6.277731e-01, 4.480791e-01, 6.187464e-01, 1.594540e-01, 8.091329e-01, 7.942515e-01, 6.555293e-01, 4.679589e-01, 1.415563e+00, 6.607048e-01, 1.728389e+00, 6.742022e-01, 8.382684e-01,
1.200000e+00	2.531207e+00, 1.060227e+00, 1.105201e+00, 2.053151e-01, 6.863348e-01, 6.715552e-01, 5.517776e-02, 4.146315e-01, 3.679771e-01, 6.015790e-01, 9.180105e-02, 7.011741e-01, 6.646835e-01, 4.159736e-01, 2.107793e-01, 1.443581e+00, 5.408935e-01, 1.352730e+00, 7.356614e-01, 6.540549e-01,
1.400000e+00	2.110326e+00, 1.131021e+00, 1.207413e+00, 1.920197e-01, 7.081353e-01, 7.401821e-01, 4.401744e-02, 3.247993e-01, 2.321335e-01, 6.853096e-01, 4.331860e-02, 5.319659e-01, 3.605623e-01, 3.395164e-01, 1.421972e-01, 1.611799e+00, 4.688283e-01, 1.224588e+00, 7.277719e-01, 4.411897e-01,
1.600000e+00	2.233441e+00, 1.234484e+00, 1.435455e+00, 1.283961e-01, 6.361093e-01, 7.829388e-01, 2.870210e-02, 2.188267e-01, 2.270375e-01, 8.255603e-01, 2.601946e-02, 2.551714e-01, 3.308234e-01, 2.303624e-01, 8.394208e-02, 1.574026e+00, 3.646602e-01, 1.262483e+00, 6.847827e-01, 3.924258e-01,
1.800000e+00	2.174661e+00, 1.051755e+00, 1.511062e+00, 8.992667e-02, 6.187326e-01, 7.831117e-01, 2.134539e-02, 1.074017e-01, 1.992204e-01, 9.176952e-01, 1.488344e-02, 2.120490e-01, 2.375201e-01, 1.466064e-01, 5.494493e-02, 1.776335e+00, 2.579842e-01, 1.531365e+00, 7.672726e-01, 2.688469e-01,
2.000000e+00	2.110289e+00, 1.035947e+00, 1.482044e+00, 8.451003e-02, 6.575876e-01, 9.418137e-01, 1.994632e-02, 7.214053e-02, 1.584925e-01, 8.461435e-01, 7.785703e-03, 1.549669e-01, 1.708589e-01, 1.271151e-01, 3.073941e-02, 1.825355e+00, 2.409093e-01, 1.308427e+00, 7.965091e-01, 2.525311e-01,
0.000000e+00	2.418169e+00, 4.290511e-01, 1.711847e+00, 1.210053e-01, 1.908281e+00, 6.045495e-01, 1.733210e+00, 7.255022e-01, 8.400573e-01, 1.126060e+00, 1.167099e+00, 1.594244e+00, 9.974671e-01, 9.379862e-01, 2.055243e+00, 1.657799e+00, 7.553957e-01, 1.923476e+00, 2.627586e+00, 1.174613e+00,
2.000000e-01	2.129715e+00, 4.183410e-01, 1.397650e+00, 1.005455e-01, 1.032906e+00, 5.921096e-01, 1.687130e+00, 7.710767e-01, 9.799077e-01, 1.009919e+00, 1.114810e+00, 1.845723e+00, 8.350822e-01, 7.140957e-01, 1.527905e+00, 1.330659e+00, 5.774284e-01, 1.973311e+00, 2.844261e+00, 1.124971e+00,
4.000000e-01	2.379712e+00, 5.014590e-01, 1.182256e+00, 1.748076e-01, 6.985285e-01, 5.234334e-01, 1.367956e+00, 7.320421e-01, 9.672410e-01, 1.057479e+00, 9.185175e-01, 1.505125e+00, 6.762984e-01, 4.558770e-01, 1.152778e+00, 9.441256e-01, 5.538918e-01, 1.861167e+00, 2.324897e+00, 1.070717e+00,
6.000000e-01	2.348397e+00, 5.052425e-01, 8.017170e-01, 4.034228e-01, 6.588565e-01, 4.548452e-01, 8.928266e-01, 8.529878e-01, 9.649899e-01, 7.693606e-01, 9.103346e-01, 1.393523e+00, 4.998700e-01, 2.742262e-01, 8.715119e-01, 6.433908e-01, 6.074754e-01, 2.103047e+00, 2.028183e+00, 1.329740e+00,
8.000000e-01	2.266806e+00, 5.322242e-01, 6.109407e-01, 5.495115e-01, 7.637195e-01, 5.226448e-01, 8.892052e-01, 8.107598e-01, 1.076365e+00, 3.549202e-01, 9.579943e-01, 1.319506e+00, 4.040516e-01, 2.464935e-01, 7.580519e-01, 3.504597e-01, 6.510784e-01, 1.991867e+00, 2.628880e+00, 1.155536e+00,
1.000000e+00	2.477591e+00, 5.995777e-01, 5.785138e-01, 7.614020e-01, 6.617431e-01, 3.579922e-01, 6.713785e-01, 7.282007e-01, 9.585422e-01, 3.565649e-01, 9.169468e-01, 1.022867e+00, 2.700725e-01, 1.350035e-01, 6.816277e-01, 2.767731e-01, 5.084833e-01, 1.940543e+00, 2.277717e+00, 1.268703e+00,
1.200000e+00	2.002327e+00, 6.757917e-01, 5.148193e-01, 8.739213e-01, 6.405242e-01, 5.133188e-01, 4.387660e-01, 7.623502e-01, 1.040575e+00, 1.839101e-01, 8.139955e-01, 1.103805e+00, 2.847840e-01, 1.132442e-01, 5.595384e-01, 2.263258e-01, 5.810822e-01, 1.691374e+00, 1.927353e+00, 1.242315e+00,
1.400000e+00	2.036125e+00, 7.084640e-01, 3.982010e-01, 9.474524e-01, 6.392428e-01, 4.942841e-01, 3.180956e-01, 8.006743e-01, 9.228477e-01, 1.235967e-01, 7.054017e-01, 8.924917e-01, 2.222697e-01, 6.270383e-02, 7.554952e-01, 1.494671e-01, 5.933183e-01, 1.756111e+00, 2.647403e+00, 1.158502e+00,
1.600000e+00	1.980020e+00, 8.000501e-01, 3.361818e-01, 1.071353e+00, 6.936068e-01, 5.206048e-01, 2.821062e-01, 9.082874e-01, 8.067115e-01, 6.955003e-02, 6.133638e-01, 6.931481e-01, 2.009147e-01, 4.258618e-02, 7.229876e-01, 1.297611e-01, 5.840144e-01, 1.804910e+00, 1.789977e+00, 1.191357e+00,
1.800000e+00	1.899705e+00, 8.536068e-01, 4.289040e-01, 9.530006e-01, 6.581772e-01, 6.369557e-01, 1.959701e-01, 6.942797e-01, 6.630020e-01, 4.399766e-02, 3.663403e-01, 5.234495e-01, 2.216482e-01, 2.918162e-02, 5.767873e-01, 9.208003e-02, 3.674765e-01, 2.035130e+00, 2.073589e+00, 8.931858e-01,
2.000000e+00	1.694555e+00, 9.519362e-01, 6.511824e-01, 1.152024e+00, 6.550307e-01, 6.717758e-01, 1.466467e-01, 5.762155e-01, 5.231293e-01, 4.687054e-02, 1.806859e-01, 3.845205e-01, 2.213767e-01, 2.223265e-02, 3.792317e-01, 7.941276e-02, 3.405432e-01, 2.060975e+00, 1.859210e+00, 8.047858e-01,
0.000000e+00	1.166995e+00, 1.304705e+00, 1.624400e+00, 1.088935e-01, 1.840345e+00, 2.025558e+00, 3.244784e-01, 3.085130e+00, 2.418411e-01, 2.477368e+00, 4.625359e-01, 2.680015e-02, 1.940749e+00, 5.147753e-01, 1.904948e+00, 2.556229e-01, 6.883844e-01, 8.516991e-01, 2.428888e-01, 3.017737e+00,
2.000000e-01	1.489977e+00, 1.221773e+00, 1.234112e+00, 3.233961e-01, 7.939603e-01, 1.549825e+00, 2.404343e-01, 2.075443e+00, 1.728276e-01, 2.006657e+00, 2.489468e-01, 2.337228e-02, 2.083807e+00, 5.492957e-01, 1.488667e+00, 7.318310e-01, 3.896340e-01, 5.713880e-01, 2.474491e-01, 1.866517e+00,
4.000000e-01	1.793197e+00, 1.158041e+00, 8.758040e-01, 5.212676e-01, 7.484907e-01, 1.218019e+00, 1.738021e-01, 1.910189e+00, 1.555264e-01, 1.219354e+00, 1.329737e-01, 1.230979e-02, 1.938191e+00, 6.323486e-01, 1.023987e+00, 9.253660e-01, 2.101542e-01, 5.143921e-01, 2.939310e-01, 1.535530e+00,
6.000000e-01	1.509110e+00, 1.049852e+00, 5.066663e-01, 4.682981e-01, 7.809861e-01, 1.121727e+00, 1.406727e-01, 1.281480e+00, 1.234397e-01, 7.786134e-01, 7.979389e-02, 9.942995e-03, 1.735862e+00, 6.737681e-01, 9.878436e-01, 1.204722e+00, 1.752033e-01, 5.535485e-01, 3.651243e-01, 1.398325e+00,
8.000000e-01	1.867996e+00, 9.567723e-01, 6.046985e-01, 3.391258e-01, 6.377821e-01, 1.006943e+00, 8.329728e-02, 1.270133e+00, 9.706102e-02, 4.210522e-01, 5.035948e-02, 6.974487e-03, 1.654573e+00, 9.548978e-01, 7.767296e-01, 1.258867e+00, 1.507013e-01, 5.907621e-01, 4.226051e-01, 9.872437e-01,
1.000000e+00	1.484244e+00, 1.134018e+00, 8.511810e-01, 3.386070e-01, 8.131974e-01, 9.879403e-01, 4.923477e-02, 8.575558e-01, 7.626535e-02, 2.818780e-01, 2.425592e-02, 5.108439e-03, 1.264433e+00, 1.021072e+00, 5.431988e-01, 1.197312e+00, 1.298388e-01, 7.057801e-01, 4.415628e-01, 6.893677e-01,
1.200000e+00	2.315258e+00, 1.046108e+00, 8.633782e-01, 1.867503e-01, 6.849665e-01, 9.679028e-01, 5.459146e-02, 4.933367e-01, 5.895525e-02, 2.760565e-01, 1.186538e-02, 2.752566e-03, 8.078265e-01, 6.759744e-01, 3.409632e-01, 1.321268e+00, 9.653819e-02, 7.071550e-01, 5.785236e-01, 5.332786e-01,
1.400000e+00	2.029536e+00, 1.027013e+00, 1.112715e+00, 2.216861e-01, 7.367489e-01, 9.509137e-01, 3.783395e-02, 3.649158e-01, 5.332132e-02, 4.086183e-01, 8.632867e-03, 2.598212e-03, 6.539466e-01, 7.722648e-01, 1.737637e-01, 1.493016e+00, 1.281204e-01, 8.047584e-01, 5.300641e-01, 3.330540e-01,
1.600000e+00	2.111818e+00, 9.954843e-01, 1.291633e+00, 1.983538e-01, 6.062774e-01, 9.000490e-01, 2.367527e-02, 2.040376e-01, 3.958464e-02, 4.760534e-01, 3.635980e-03, 1.783087e-03, 4.682134e-01, 6.691379e-01, 1.140654e-01, 1.550171e+00, 1.154519e-01, 9.344955e-01, 5.926061e-01, 4.204898e-01,
1.800000e+00	2.087850e+00, 1.099900e+00, 1.369569e+00, 1.345952e-01, 7.072523e-01, 7.914758e-01, 1.868185e-02, 1.362938e-01, 3.806441e-02, 7.315696e-01, 2.540764e-03, 1.442043e-03, 3.594375e-01, 5.972612e-01, 6.115419e-02, 1.405763e+00, 1.036933e-01, 1.134958e+00, 6.318353e-01, 3.349580e-01,
2.000000e+00	2.125127e+00, 1.134937e+00, 1.286017e+00, 1.150280e-01, 5.889263e-01, 1.001413e+00, 1.580902e-02, 6.283740e-02, 2.943897e-02, 6.362058e-01, 1.067669e-03, 1.263015e-03, 3.159895e-01, 4.915468e-01, 3.235045e-02, 1.585132e+00, 1.191305e-01, 1.144333e+00, 8.046193e-01, 2.000152e-01,
0.000000e+00	2.854320e+00, 2.206716e+00, 6.860751e-01, 1.493391e+00, 7.202841e-01, 1.512943e+00, 2.671735e+00, 1.869487e+00, 2.442340e+00, 1.208748e+00, 2.126150e+00, 2.067347e+00, 1.278235e+00, 1.247999e+00, 1.697338e+00, 2.445889e+00, 1.031380e+00, 6.496220e-02, 2.706301e+00, 9.689798e-01,
2.000000e-01	1.613109e+00, 1.102955e+00, 7.460330e-01, 1.284666e+00, 3.657726e-01, 1.091835e+00, 2.159865e+00, 1.114350e+00, 2.165978e+00, 8.243949e-01, 1.648165e+00, 1.306148e+00, 1.307215e+00, 1.085854e+00, 1.018846e+00, 2.078500e+00, 8.168089e-01, 1.571655e-01, 2.759586e+00, 9.964254e-01,
4.000000e-01	2.046637e+00, 4.910613e-01, 7.430508e-01, 7.604936e-01, 2.090585e-01, 6.046667e-01, 1.678073e+00, 8.268172e-01, 2.317280e+00, 4.312231e-01, 1.372820e+00, 1.580270e+00, 1.166141e+00, 1.074726e+00, 9.093490e-01, 1.446531e+00, 7.263168e-01, 4.672043e-01, 2.344414e+00, 1.098261e+00,
6.000000e-01	1.511535e+00, 3.408702e-01, 7.282166e-01, 9.319390e-01, 1.757860e-01, 4.312191e-01, 1.552089e+00, 9.038944e-01, 2.265470e+00, 3.284308e-01, 9.170790e-01, 1.475560e+00, 9.866816e-01, 1.044247e+00, 6.105528e-01, 8.211120e-01, 6.382518e-01, 7.573472e-01, 2.469828e+00, 9.616935e-01,
8.000000e-01	1.858927e+00, 1.932585e-01, 5.983672e-01, 8.691178e-01, 2.088044e-01, 2.438529e-01, 1.392430e+00, 7.536759e-01, 2.174110e+00, 2.165079e-01, 1.171455e+00, 1.067328e+00, 8.654054e-01, 8.532180e-01, 6.676614e-01, 6.474052e-01, 5.463323e-01, 9.030873e-01, 2.620453e+00, 1.198803e+00,
1.000000e+00	1.824985e+00, 1.115268e-01, 5.420716e-01, 9.381766e-01, 2.917284e-01, 1.829569e-01, 1.161292e+00, 7.677314e-01, 2.007644e+00, 1.426135e-01, 7.883387e-01, 1.179166e+00, 8.078726e-01, 6.928834e-01, 6.052972e-01, 4.461210e-01, 6.916528e-01, 9.818421e-01, 2.490961e+00, 1.162611e+00,
1.200000e+00	1.738108e+00, 9.260782e-02, 5.211947e-01, 7.562580e-01, 5.011246e-01, 9.655137e-02, 7.692224e-01, 7.674932e-01, 1.838134e+00, 1.012305e-01, 9.247054e-01, 1.285417e+00, 5.232313e-01, 4.931277e-01, 6.245097e-01, 3.242040e-01, 5.690407e-01, 1.488374e+00, 2.207069e+00, 9.894512e-01,
1.400000e+00	1.477068e+00, 5.782626e-02, 3.676330e-01, 1.189716e+00, 6.038700e-01, 7.078492e-02, 6.554253e-01, 6.817774e-01, 1.803755e+00, 8.849803e-02, 1.150607e+00, 1.202024e+00, 5.908974e-01, 3.236096e-01, 6.744824e-01, 2.217555e-01, 4.348075e-01, 1.723063e+00, 2.243745e+00, 1.180804e+00,
1.600000e+00	1.445776e+00, 3.111264e-02, 4.172615e-01, 1.135539e+00, 5.966099e-01, 5.620960e-02, 4.836132e-01, 9.442462e-01, 1.625235e+00, 4.093931e-02, 8.249800e-01, 1.116692e+00, 5.702626e-01, 2.166726e-01, 6.970334e-01, 1.563391e-01, 5.806594e-01, 1.714490e+00, 2.455814e+00, 1.265740e+00,
1.800000e+00	1.200622e+00, 2.477138e-02, 3.336032e-01, 9.887290e-01, 6.544060e-01, 5.131364e-02, 3.669999e-01, 7.615426e-01, 1.650608e+00, 2.300268e-02, 8.674502e-01, 6.907869e-01, 4.919335e-01, 1.861146e-01, 6.670116e-01, 8.941192e-02, 5.177704e-01, 1.469445e+00, 2.559926e+00, 1.369044e+00,
2.000000e+00	1.120071e+00, 3.400786e-02, 2.872095e-01, 1.038118e+00, 7.325028e-01, 4.614580e-02, 2.789834e-01, 9.598227e-01, 1.293874e+00, 2.080738e-02, 1.002337e+00, 4.769616e-01, 8.333428e-01, 1.217396e-01, 5.967077e-01, 9.023295e-02, 4.221928e-01, 1.540230e+00, 2.636923e+00, 1.168528e+00,
0.000000e+00	1.597657e+00, 1.535238e+00, 1.528627e-01, 1.538625e+00, 1.293481e+00, 1.310403e+00, 2.914575e-01, 1.958284e+00, 1.544865e+00, 2.749139e+00, 1.112743e+00, 1.782245e-01, 1.941106e-01, 1.053610e+00, 1.445388e+00, 1.459811e+00, 1.013576e+00, 2.667403e+00, 9.377662e-01, 1.103478e+00,
2.000000e-01	1.126012e+00, 1.263104e+00, 2.398941e-01, 1.323635e+00, 8.442715e-01, 1.089276e+00, 2.182602e-01, 1.431285e+00, 1.191099e+00, 1.702917e+00, 5.248574e-01, 1.553295e-01, 7.057533e-01, 8.825177e-01, 1.158955e+00, 1.847209e+00, 5.576343e-01, 2.614260e+00, 7.535109e-01, 9.714090e-01,
4.000000e-01	1.060535e+00, 6.715085e-01, 2.392774e-01, 1.082982e+00, 4.056751e-01, 6.271358e-01, 1.423162e-01, 1.328089e+00, 9.737380e-01, 1.046793e+00, 3.224314e-01, 8.315548e-02, 1.015144e+00, 4.803292e-01, 7.983013e-01, 1.439717e+00, 3.064087e-01, 2.441722e+00, 9.973851e-01, 1.026212e+00,
6.000000e-01	1.195532e+00, 5.893379e-01, 2.944065e-01, 8.533021e-01, 5.817090e-01, 6.009202e-01, 1.100505e-01, 1.146844e+00, 9.709775e-01, 6.505977e-01, 1.703330e-01, 5.489112e-02, 1.242354e+00, 3.677745e-01, 8.773185e-01, 8.434380e-01, 1.845540e-01, 2.247094e+00, 1.118250e+00, 1.409539e+00,
8.000000e-01	1.271534e+00, 6.133910e-01, 3.628035e-01, 7.588801e-01, 5.721012e-01, 5.598468e-01, 9.613083e-02, 9.689075e-01, 7.216656e-01, 4.213499e-01, 1.061224e-01, 3.690882e-02, 8.794943e-01, 2.979325e-01, 6.344743e-01, 6.730923e-01, 1.567417e-01, 2.156135e+00, 1.282066e+00, 1.152778e+00,
1.000000e+00	1.381252e+00, 7.559428e-01, 4.024302e-01, 1.026530e+00, 6.079519e-01, 5.702896e-01, 7.610678e-02, 8.842011e-01, 6.284342e-01, 2.388999e-01, 6.173920e-02, 2.620303e-02, 8.796825e-01, 1.721185e-01, 5.473620e-01, 4.762734e-01, 1.348638e-01, 2.112573e+00, 9.302093e-01, 8.019286e-01,
1.200000e+00	1.194170e+00, 7.300314e-01, 7.254991e-01, 9.934988e-01, 7.126866e-01, 7.173925e-01, 4.793032e-02, 6.267430e-01, 4.206035e-01, 1.670611e-01, 3.437110e-02, 1.677351e-02, 7.553721e-01, 1.044230e-01, 3.389396e-01, 2.809450e-01, 1.309703e-01, 1.781510e+00, 1.336523e+00, 7.967008e-01,
1.400000e+00	1.399963e+00, 1.200573e+00, 8.041442e-01, 1.058241e+00, 5.521197e-01, 6.543012e-01, 3.183421e-02, 3.965601e-01, 3.473917e-01, 1.345371e-01, 1.885148e-02, 1.301710e-02, 4.724273e-01, 7.998637e-02, 2.789318e-01, 2.352015e-01, 1.301368e-01, 1.980419e+00, 1.306537e+00, 6.358322e-01,
1.600000e+00	1.280056e+00, 1.086851e+00, 1.161854e+00, 9.305309e-01, 7.375046e-01, 5.929652e-01, 2.974763e-02, 1.955748e-01, 3.178629e-01, 2.594630e-01, 1.149750e-02, 8.375738e-03, 4.435516e-01, 5.683538e-02, 1.236795e-01, 3.153720e-01, 1.323761e-01, 1.944445e+00, 1.381702e+00, 4.500296e-01,
1.800000e+00	1.208041e+00, 9.952490e-01, 1.356689e+00, 9.024126e-01, 7.951970e-01, 7.503531e-01, 1.868879e-02, 1.545991e-01, 2.080330e-01, 4.142017e-01, 6.437534e-03, 6.075044e-03, 2.946474e-01, 3.341800e-02, 9.187608e-02, 6.390199e-01, 1.241989e-01, 1.953196e+00, 1.166918e+00, 3.674528e-01,
2.000000e+00	9.895538e-01, 1.114800e+00, 1.376643e+00, 1.010802e+00, 6.916007e-01, 9.225853e-01, 1.410940e-02, 7.939367e-02, 2.052091e-01, 5.615021e-01, 3.733763e-03, 4.764021e-03, 2.716771e-01, 2.388259e-02, 4.830772e-02, 8.844839e-01, 1.239257e-01, 1.614938e+00, 1.111734e+00, 2.921627e-01,
