# Supplementary material for: Inference of Vohradský's Models of Genetic Networks by Solving Two-Dimensional Function Optimization Problems
Source: PLoS One. 2013 Dec 30;8(12):e83308. doi: 10.1371/journal.pone.0083308 (PMC3875442; doi:10.1371/journal.pone.0083308)
Supplement: Text S2 — Time-series data used in the ‘Inference in noisy environment’ section (compressed by gzip). (GZ) [file pone.0083308.s002.gz › time_series_data/gene20/10sets/tc.dat214]

Time "G0" "G1" "G2" "G3" "G4" "G5" "G6" "G7" "G8" "G9" "G10" "G11" "G12" "G13" "G14" "G15" "G16" "G17" "G18" "G19"
0.000000e+00	2.079022e+00, 2.893945e+00, 3.026486e+00, 1.057041e+00, 1.764091e+00, 1.417185e+00, 1.864590e+00, 1.049915e+00, 2.483395e+00, 1.700760e+00, 1.645287e+00, 8.287691e-01, 2.334269e-01, 1.725905e+00, 2.005992e+00, 2.278687e-02, 1.693342e+00, 8.788158e-01, 6.621501e-01, 1.127684e+00,
2.000000e-01	1.771362e+00, 2.266874e+00, 2.141217e+00, 1.248404e+00, 1.199880e+00, 8.112849e-01, 1.056348e+00, 8.033985e-01, 1.901423e+00, 9.217491e-01, 9.360635e-01, 7.574040e-01, 3.559016e-01, 1.032152e+00, 1.657791e+00, 4.446719e-01, 1.611824e+00, 7.804135e-01, 7.821058e-01, 1.032715e+00,
4.000000e-01	1.914223e+00, 1.488447e+00, 1.471852e+00, 1.181879e+00, 7.998067e-01, 4.138799e-01, 7.152849e-01, 8.740664e-01, 1.368148e+00, 8.598865e-01, 7.230122e-01, 6.935032e-01, 4.049467e-01, 7.294124e-01, 1.374537e+00, 6.515878e-01, 1.303166e+00, 6.082014e-01, 8.271779e-01, 8.774864e-01,
6.000000e-01	2.088125e+00, 1.153885e+00, 1.251840e+00, 9.153654e-01, 6.298361e-01, 3.281538e-01, 3.819831e-01, 7.233673e-01, 9.953261e-01, 5.384113e-01, 6.215589e-01, 6.244559e-01, 3.938932e-01, 4.170732e-01, 1.639747e+00, 7.553405e-01, 1.085421e+00, 3.779014e-01, 1.035173e+00, 6.847670e-01,
8.000000e-01	2.310629e+00, 7.719667e-01, 8.561491e-01, 9.095186e-01, 4.720540e-01, 4.114739e-01, 2.070852e-01, 7.667582e-01, 8.093615e-01, 3.347671e-01, 5.035163e-01, 5.074197e-01, 3.711762e-01, 3.177548e-01, 1.557047e+00, 8.576458e-01, 1.092290e+00, 2.319411e-01, 8.297714e-01, 8.303934e-01,
1.000000e+00	1.924297e+00, 7.107519e-01, 6.473888e-01, 6.449661e-01, 4.269300e-01, 4.354567e-01, 1.118562e-01, 6.347363e-01, 4.732943e-01, 1.632140e-01, 3.492853e-01, 3.602991e-01, 1.795925e-01, 1.647022e-01, 1.624038e+00, 9.814060e-01, 9.001729e-01, 1.738205e-01, 9.065762e-01, 9.272501e-01,
1.200000e+00	2.014174e+00, 4.859751e-01, 4.231589e-01, 3.372268e-01, 4.156080e-01, 5.487687e-01, 6.222511e-02, 6.287207e-01, 2.291127e-01, 8.957847e-02, 2.109583e-01, 5.895514e-01, 1.292276e-01, 1.039443e-01, 1.975812e+00, 9.152783e-01, 1.026234e+00, 7.085693e-02, 1.075035e+00, 1.200824e+00,
1.400000e+00	1.775567e+00, 2.641140e-01, 2.961777e-01, 2.249436e-01, 4.102493e-01, 4.914596e-01, 3.687039e-02, 6.490301e-01, 1.215149e-01, 5.294570e-02, 1.419364e-01, 5.581527e-01, 7.990947e-02, 8.241944e-02, 1.544119e+00, 7.186995e-01, 9.920968e-01, 6.364085e-02, 1.146007e+00, 1.224440e+00,
1.600000e+00	1.761586e+00, 1.899188e-01, 1.855592e-01, 1.245586e-01, 4.482384e-01, 5.842154e-01, 1.889608e-02, 4.136707e-01, 8.939930e-02, 3.459287e-02, 1.037740e-01, 8.374691e-01, 5.391572e-02, 7.522568e-02, 1.637659e+00, 6.034849e-01, 7.305421e-01, 4.241841e-02, 1.092617e+00, 1.434663e+00,
1.800000e+00	2.060562e+00, 1.649983e-01, 1.128845e-01, 8.376723e-02, 4.546194e-01, 5.568775e-01, 1.142311e-02, 5.262336e-01, 6.013044e-02, 1.969954e-02, 9.447633e-02, 8.180112e-01, 2.579621e-02, 5.268161e-02, 1.821122e+00, 5.142774e-01, 7.787737e-01, 2.800883e-02, 1.303858e+00, 1.214495e+00,
2.000000e+00	1.946128e+00, 9.423781e-02, 6.635596e-02, 5.352340e-02, 4.776098e-01, 6.474312e-01, 5.199859e-03, 5.352888e-01, 2.509670e-02, 1.041744e-02, 5.125753e-02, 6.998074e-01, 1.800011e-02, 5.770965e-02, 1.664207e+00, 3.504270e-01, 8.015953e-01, 1.998936e-02, 1.066879e+00, 1.335514e+00,
0.000000e+00	1.176662e+00, 1.592321e+00, 2.147904e+00, 5.600901e-01, 2.462344e+00, 1.678005e+00, 1.893389e+00, 1.080959e+00, 4.208177e-02, 2.890806e+00, 1.290339e-01, 5.235492e-01, 3.381753e+00, 2.952881e+00, 1.481176e+00, 1.896315e+00, 2.348937e+00, 2.975728e+00, 1.416168e+00, 3.776044e-01,
2.000000e-01	8.218272e-01, 1.372958e+00, 1.935163e+00, 7.283939e-01, 1.537021e+00, 1.091628e+00, 1.498925e+00, 1.055634e+00, 2.162915e-02, 1.996535e+00, 4.194955e-01, 3.684998e-01, 1.524220e+00, 1.653593e+00, 1.179633e+00, 2.219414e+00, 2.384460e+00, 2.554800e+00, 8.731904e-01, 6.785549e-01,
4.000000e-01	6.380327e-01, 1.518934e+00, 1.897092e+00, 6.647801e-01, 1.135534e+00, 6.037774e-01, 1.078975e+00, 8.198102e-01, 1.434606e-02, 7.678972e-01, 7.082580e-01, 2.716677e-01, 9.763090e-01, 1.175432e+00, 7.253580e-01, 1.240402e+00, 1.845835e+00, 1.774330e+00, 6.592898e-01, 7.862988e-01,
6.000000e-01	4.840493e-01, 1.175600e+00, 1.697562e+00, 8.875009e-01, 7.355994e-01, 4.339543e-01, 1.075028e+00, 6.612026e-01, 8.062068e-03, 6.109296e-01, 8.487807e-01, 2.749432e-01, 6.946490e-01, 9.223124e-01, 9.253747e-01, 8.931553e-01, 1.917704e+00, 1.448446e+00, 6.876101e-01, 9.092819e-01,
8.000000e-01	5.752045e-01, 1.265701e+00, 9.460927e-01, 7.285009e-01, 4.687320e-01, 2.758509e-01, 5.849209e-01, 4.476558e-01, 5.107466e-03, 4.402977e-01, 7.109232e-01, 4.026867e-01, 3.143800e-01, 6.083111e-01, 7.095651e-01, 4.673532e-01, 1.518917e+00, 8.084172e-01, 9.684220e-01, 1.140981e+00,
1.000000e+00	9.753470e-01, 1.128670e+00, 7.434509e-01, 5.129392e-01, 3.014650e-01, 3.497958e-01, 3.470486e-01, 4.370396e-01, 2.890842e-03, 3.060118e-01, 5.831100e-01, 5.213605e-01, 2.055634e-01, 3.755264e-01, 1.209003e+00, 2.680868e-01, 1.155766e+00, 5.835875e-01, 8.850620e-01, 1.189686e+00,
1.200000e+00	9.968763e-01, 1.136381e+00, 5.795476e-01, 4.372254e-01, 2.472405e-01, 4.541226e-01, 1.633620e-01, 3.038374e-01, 1.716699e-03, 1.575871e-01, 3.255438e-01, 6.369046e-01, 1.583746e-01, 2.499478e-01, 1.258525e+00, 1.583892e-01, 1.361734e+00, 3.022291e-01, 9.180863e-01, 1.271760e+00,
1.400000e+00	1.160125e+00, 8.327623e-01, 3.563693e-01, 2.415058e-01, 1.618725e-01, 4.924557e-01, 8.936187e-02, 4.320890e-01, 1.228225e-03, 9.666555e-02, 2.309954e-01, 8.593093e-01, 7.985279e-02, 1.773069e-01, 1.674194e+00, 8.983988e-02, 1.406310e+00, 1.497095e-01, 1.274672e+00, 1.484368e+00,
1.600000e+00	1.370667e+00, 6.997988e-01, 2.827269e-01, 1.707509e-01, 1.252037e-01, 5.807493e-01, 5.690539e-02, 4.149896e-01, 5.796760e-04, 5.594640e-02, 2.025995e-01, 9.626378e-01, 4.913149e-02, 1.225306e-01, 1.481760e+00, 5.107276e-02, 1.185168e+00, 1.349299e-01, 1.029916e+00, 1.255462e+00,
1.800000e+00	1.680730e+00, 5.097690e-01, 1.459329e-01, 8.486272e-02, 1.572072e-01, 5.092510e-01, 3.201142e-02, 3.653690e-01, 4.649197e-04, 3.136491e-02, 1.489821e-01, 9.518356e-01, 2.779931e-02, 8.844934e-02, 1.587621e+00, 2.860190e-02, 1.134762e+00, 8.423683e-02, 1.098218e+00, 1.453150e+00,
2.000000e+00	1.688190e+00, 3.604231e-01, 1.262352e-01, 7.712558e-02, 1.405803e-01, 4.606945e-01, 1.790471e-02, 3.472477e-01, 3.150739e-04, 2.183940e-02, 9.467195e-02, 1.074094e+00, 1.667206e-02, 8.330703e-02, 1.458647e+00, 2.652751e-02, 1.050949e+00, 4.738617e-02, 1.052247e+00, 1.527406e+00,
0.000000e+00	2.254977e+00, 6.970828e-01, 1.085803e+00, 1.439018e+00, 1.716684e+00, 4.645506e-01, 2.005964e+00, 1.808157e+00, 2.410004e+00, 4.237648e-01, 1.452315e+00, 2.994290e-02, 1.825551e+00, 4.710434e-01, 1.695648e+00, 1.457386e+00, 7.439343e-02, 8.345887e-01, 1.951217e+00, 2.534525e+00,
2.000000e-01	2.152603e+00, 4.930963e-01, 7.441399e-01, 8.905833e-01, 1.352022e+00, 4.067895e-01, 1.861463e+00, 1.105010e+00, 1.511972e+00, 5.167677e-01, 1.175565e+00, 3.376059e-01, 1.407164e+00, 6.305821e-01, 1.343389e+00, 1.632313e+00, 4.500097e-01, 5.776217e-01, 1.254444e+00, 1.826032e+00,
4.000000e-01	2.113603e+00, 2.593232e-01, 5.707075e-01, 6.070212e-01, 9.967831e-01, 4.595064e-01, 7.453718e-01, 8.603643e-01, 1.543585e+00, 4.196020e-01, 8.453591e-01, 5.928564e-01, 8.653319e-01, 6.657554e-01, 1.215052e+00, 1.188410e+00, 6.046176e-01, 4.609331e-01, 9.039164e-01, 1.465308e+00,
6.000000e-01	2.039605e+00, 1.769961e-01, 5.211234e-01, 3.593708e-01, 1.068239e+00, 5.063018e-01, 4.644173e-01, 5.676949e-01, 9.453722e-01, 2.587722e-01, 5.648814e-01, 9.399978e-01, 8.026753e-01, 7.497932e-01, 1.292001e+00, 1.194665e+00, 8.714364e-01, 2.994219e-01, 8.397107e-01, 1.398061e+00,
8.000000e-01	1.875317e+00, 1.579131e-01, 3.464661e-01, 3.154854e-01, 6.443241e-01, 5.419697e-01, 2.257989e-01, 5.074489e-01, 8.064277e-01, 1.780557e-01, 4.090160e-01, 8.431804e-01, 6.209106e-01, 5.711305e-01, 1.315617e+00, 9.767040e-01, 9.803463e-01, 2.897508e-01, 9.290479e-01, 1.305474e+00,
1.000000e+00	1.586351e+00, 1.705045e-01, 2.341855e-01, 1.617405e-01, 5.124634e-01, 5.489994e-01, 1.379460e-01, 4.757064e-01, 4.052845e-01, 1.134594e-01, 3.009448e-01, 9.026161e-01, 4.041162e-01, 4.933590e-01, 1.386088e+00, 1.037859e+00, 1.168883e+00, 2.076085e-01, 1.042488e+00, 1.487093e+00,
1.200000e+00	1.896368e+00, 1.799356e-01, 1.795996e-01, 9.613507e-02, 4.462504e-01, 5.273022e-01, 7.095533e-02, 4.041647e-01, 2.593301e-01, 6.181776e-02, 2.306881e-01, 9.905989e-01, 2.369677e-01, 3.469178e-01, 1.577586e+00, 8.892251e-01, 1.350087e+00, 1.205100e-01, 1.064681e+00, 1.588157e+00,
1.400000e+00	1.677675e+00, 1.923576e-01, 1.333378e-01, 7.718001e-02, 3.250846e-01, 6.866463e-01, 4.999696e-02, 3.087884e-01, 1.493426e-01, 3.498534e-02, 1.221901e-01, 8.902224e-01, 1.457513e-01, 2.232768e-01, 1.550478e+00, 5.791587e-01, 1.264548e+00, 9.182005e-02, 1.020560e+00, 1.240931e+00,
1.600000e+00	1.926680e+00, 1.354177e-01, 9.263232e-02, 4.374619e-02, 3.206285e-01, 6.864060e-01, 2.334726e-02, 3.201264e-01, 9.092321e-02, 2.440686e-02, 1.148410e-01, 9.328889e-01, 6.517210e-02, 1.815591e-01, 1.709398e+00, 5.098300e-01, 9.482383e-01, 6.050364e-02, 1.207354e+00, 1.444245e+00,
1.800000e+00	1.724500e+00, 1.088345e-01, 6.283454e-02, 3.184938e-02, 2.943732e-01, 5.467009e-01, 1.249953e-02, 3.588773e-01, 5.381617e-02, 1.015166e-02, 8.767161e-02, 9.863438e-01, 4.614415e-02, 1.572523e-01, 1.576424e+00, 3.899963e-01, 1.071670e+00, 3.607988e-02, 9.391595e-01, 1.139701e+00,
2.000000e+00	1.877152e+00, 7.974157e-02, 4.621650e-02, 2.076081e-02, 2.847874e-01, 5.810579e-01, 9.279873e-03, 4.202543e-01, 3.556722e-02, 8.198467e-03, 5.720064e-02, 1.163135e+00, 3.324173e-02, 1.411153e-01, 1.860098e+00, 3.026538e-01, 9.421325e-01, 2.323148e-02, 1.172417e+00, 1.678015e+00,
0.000000e+00	2.225382e+00, 5.640972e-01, 1.319266e+00, 1.653445e+00, 2.527468e+00, 1.526084e+00, 1.092789e+00, 2.627510e-01, 2.523060e+00, 2.661766e+00, 2.825434e+00, 1.450501e+00, 2.560296e+00, 2.081792e+00, 1.732741e+00, 2.510079e+00, 4.623365e-01, 3.239918e+00, 5.732388e-01, 2.581177e+00,
2.000000e-01	1.597929e+00, 4.708756e-01, 1.225839e+00, 1.363131e+00, 1.913535e+00, 1.196499e+00, 1.094700e+00, 5.016615e-01, 1.777047e+00, 1.735559e+00, 2.346367e+00, 1.229523e+00, 1.949866e+00, 1.891699e+00, 1.351810e+00, 1.803638e+00, 7.341053e-01, 2.179062e+00, 4.158019e-01, 1.941993e+00,
4.000000e-01	1.230613e+00, 2.818946e-01, 1.157895e+00, 1.159800e+00, 1.362870e+00, 7.136829e-01, 1.001541e+00, 7.110837e-01, 1.282058e+00, 1.173482e+00, 1.911611e+00, 1.236845e+00, 1.465675e+00, 1.607578e+00, 1.337619e+00, 1.345494e+00, 9.400633e-01, 2.059777e+00, 2.907709e-01, 1.536373e+00,
6.000000e-01	8.902150e-01, 3.090614e-01, 1.166273e+00, 1.016190e+00, 9.320693e-01, 5.014294e-01, 8.030499e-01, 7.724064e-01, 1.206030e+00, 9.536549e-01, 1.736104e+00, 1.181500e+00, 1.194814e+00, 1.341979e+00, 1.274287e+00, 1.262588e+00, 1.073050e+00, 1.313271e+00, 3.501698e-01, 1.289437e+00,
8.000000e-01	7.962559e-01, 5.047296e-01, 1.037360e+00, 1.007922e+00, 7.485150e-01, 4.251192e-01, 7.855099e-01, 6.369217e-01, 8.305864e-01, 1.106575e+00, 1.867074e+00, 1.088932e+00, 6.868939e-01, 9.551925e-01, 1.345611e+00, 1.081540e+00, 1.005451e+00, 9.696236e-01, 5.351336e-01, 1.286139e+00,
1.000000e+00	9.714909e-01, 5.916131e-01, 9.298681e-01, 7.783920e-01, 4.824487e-01, 3.514414e-01, 5.214247e-01, 7.567662e-01, 4.662856e-01, 9.297449e-01, 1.055622e+00, 1.081243e+00, 4.377022e-01, 6.960330e-01, 1.387085e+00, 7.947775e-01, 1.443853e+00, 7.490538e-01, 7.603810e-01, 1.545571e+00,
1.200000e+00	8.336632e-01, 8.929583e-01, 5.484654e-01, 4.920274e-01, 3.793801e-01, 3.752923e-01, 2.500952e-01, 8.285424e-01, 2.774758e-01, 6.235634e-01, 7.197374e-01, 9.255589e-01, 2.682073e-01, 4.242257e-01, 1.527115e+00, 5.034380e-01, 1.312011e+00, 4.311172e-01, 8.784294e-01, 1.449634e+00,
1.400000e+00	1.221847e+00, 1.077397e+00, 4.301320e-01, 3.100486e-01, 3.014251e-01, 5.428441e-01, 1.134310e-01, 8.926657e-01, 1.893306e-01, 4.028398e-01, 6.294362e-01, 9.554033e-01, 1.332134e-01, 3.491021e-01, 1.765119e+00, 2.734836e-01, 1.583802e+00, 2.964476e-01, 8.595512e-01, 1.414460e+00,
1.600000e+00	1.194450e+00, 1.105527e+00, 2.910960e-01, 2.070068e-01, 2.292662e-01, 5.811638e-01, 8.291372e-02, 1.019704e+00, 1.132409e-01, 2.559202e-01, 4.062921e-01, 1.173064e+00, 8.346670e-02, 2.599888e-01, 1.720166e+00, 1.825965e-01, 1.334410e+00, 1.623794e-01, 1.219715e+00, 1.699051e+00,
1.800000e+00	1.641317e+00, 9.980176e-01, 2.157898e-01, 1.221634e-01, 1.762397e-01, 6.151532e-01, 4.237678e-02, 8.454903e-01, 5.169915e-02, 1.235728e-01, 3.107751e-01, 1.043822e+00, 5.287710e-02, 1.928137e-01, 1.801298e+00, 9.584172e-02, 1.247894e+00, 1.226619e-01, 9.299899e-01, 1.608581e+00,
2.000000e+00	1.520402e+00, 8.788648e-01, 1.214791e-01, 8.775762e-02, 1.365285e-01, 7.180632e-01, 2.561134e-02, 7.225863e-01, 3.102944e-02, 9.248291e-02, 2.225327e-01, 9.495574e-01, 2.946267e-02, 1.215018e-01, 1.886199e+00, 6.139203e-02, 1.026106e+00, 6.437377e-02, 1.114154e+00, 1.573954e+00,
0.000000e+00	1.502709e-01, 1.249696e+00, 7.039487e-01, 2.237471e+00, 1.370978e+00, 2.438764e+00, 1.437858e+00, 1.263497e+00, 2.518614e+00, 1.244213e+00, 1.826183e+00, 2.882166e+00, 2.752299e+00, 1.665958e+00, 5.204904e-01, 1.159478e+00, 2.185708e-01, 5.852007e-01, 2.234168e+00, 2.585028e+00,
2.000000e-01	7.153613e-01, 7.226606e-01, 9.428417e-01, 1.435149e+00, 8.085839e-01, 1.497086e+00, 7.694300e-01, 1.013671e+00, 1.836015e+00, 9.996578e-01, 1.078532e+00, 2.009492e+00, 1.985759e+00, 1.286903e+00, 8.371856e-01, 9.761346e-01, 5.554159e-01, 8.474297e-01, 1.523689e+00, 2.060962e+00,
4.000000e-01	7.930704e-01, 4.780590e-01, 9.652729e-01, 1.181294e+00, 9.093247e-01, 1.119131e+00, 4.557986e-01, 8.759503e-01, 1.509918e+00, 7.850348e-01, 1.048156e+00, 1.879315e+00, 1.353603e+00, 1.026223e+00, 8.528643e-01, 1.036968e+00, 9.287958e-01, 8.836599e-01, 8.004270e-01, 1.487484e+00,
6.000000e-01	1.072166e+00, 4.965311e-01, 1.037046e+00, 9.148838e-01, 8.091475e-01, 8.680045e-01, 3.390471e-01, 1.062488e+00, 1.392056e+00, 5.218731e-01, 7.608608e-01, 1.484115e+00, 9.090169e-01, 1.037104e+00, 1.117286e+00, 9.072540e-01, 8.012223e-01, 7.361453e-01, 6.199022e-01, 1.322330e+00,
8.000000e-01	1.274614e+00, 6.333412e-01, 8.890259e-01, 8.538858e-01, 5.623696e-01, 6.160730e-01, 2.207799e-01, 8.595662e-01, 7.994149e-01, 3.171017e-01, 6.521140e-01, 1.083696e+00, 8.250452e-01, 7.770160e-01, 1.148788e+00, 8.104772e-01, 1.321995e+00, 5.891988e-01, 7.804795e-01, 1.234521e+00,
1.000000e+00	1.524520e+00, 5.437381e-01, 6.994866e-01, 5.359262e-01, 5.044025e-01, 6.867256e-01, 1.247149e-01, 5.629255e-01, 5.206528e-01, 1.955518e-01, 4.085331e-01, 1.143339e+00, 5.430271e-01, 5.894715e-01, 1.521462e+00, 8.059708e-01, 1.226007e+00, 4.529619e-01, 7.483161e-01, 1.369680e+00,
1.200000e+00	1.247524e+00, 6.657724e-01, 4.943137e-01, 3.106063e-01, 3.270287e-01, 4.949502e-01, 6.068072e-02, 7.077943e-01, 3.554794e-01, 9.997479e-02, 3.050114e-01, 1.261354e+00, 2.835007e-01, 4.145892e-01, 1.586397e+00, 4.802513e-01, 1.144114e+00, 3.522664e-01, 1.090206e+00, 1.320675e+00,
1.400000e+00	1.719753e+00, 4.201134e-01, 3.027108e-01, 2.178790e-01, 3.843102e-01, 4.082692e-01, 3.317089e-02, 7.469281e-01, 2.105197e-01, 6.810171e-02, 2.608597e-01, 1.084859e+00, 1.868079e-01, 3.721273e-01, 1.484065e+00, 2.736602e-01, 1.084348e+00, 2.152369e-01, 9.156021e-01, 1.328167e+00,
1.600000e+00	1.563726e+00, 3.702423e-01, 2.777105e-01, 1.336322e-01, 3.152682e-01, 5.361072e-01, 1.969530e-02, 6.159211e-01, 1.149818e-01, 3.622952e-02, 1.442580e-01, 1.239704e+00, 1.146194e-01, 2.121388e-01, 1.667297e+00, 2.099717e-01, 8.435477e-01, 1.529815e-01, 1.000633e+00, 1.647642e+00,
1.800000e+00	1.931243e+00, 2.515262e-01, 1.523374e-01, 7.047710e-02, 2.955491e-01, 5.265639e-01, 1.018806e-02, 4.123371e-01, 6.858859e-02, 2.307699e-02, 1.188295e-01, 1.204672e+00, 6.836482e-02, 1.777145e-01, 1.770742e+00, 1.461410e-01, 8.413892e-01, 7.687181e-02, 1.102766e+00, 1.429976e+00,
2.000000e+00	1.728490e+00, 1.802383e-01, 9.699509e-02, 4.527170e-02, 4.020828e-01, 6.212489e-01, 7.130296e-03, 4.662648e-01, 3.644199e-02, 1.117705e-02, 8.296044e-02, 1.056698e+00, 3.483037e-02, 1.279425e-01, 1.792318e+00, 9.638614e-02, 9.227208e-01, 6.352935e-02, 1.180470e+00, 1.675317e+00,
0.000000e+00	2.965313e-02, 2.324508e+00, 2.632474e+00, 2.289865e+00, 2.466445e+00, 1.483011e+00, 1.072260e+00, 8.041804e-01, 2.594814e+00, 2.737640e+00, 4.783687e-01, 5.350416e-01, 1.278499e+00, 1.281049e+00, 1.083892e+00, 2.680175e+00, 2.116253e+00, 3.155983e-01, 2.499818e+00, 1.094844e+00,
2.000000e-01	4.874978e-01, 2.110001e+00, 2.143011e+00, 1.672771e+00, 1.482518e+00, 9.526728e-01, 5.529730e-01, 9.719318e-01, 2.054896e+00, 1.686274e+00, 3.740267e-01, 7.277635e-01, 9.589032e-01, 9.895944e-01, 1.163578e+00, 2.037038e+00, 1.713472e+00, 4.050411e-01, 1.458121e+00, 8.590373e-01,
4.000000e-01	8.737920e-01, 1.625493e+00, 1.526219e+00, 1.593365e+00, 1.243792e+00, 4.974380e-01, 3.164637e-01, 1.084886e+00, 1.703868e+00, 1.010788e+00, 2.676533e-01, 4.880889e-01, 7.501510e-01, 5.230499e-01, 1.118135e+00, 1.880300e+00, 1.719107e+00, 3.306922e-01, 1.490687e+00, 7.195394e-01,
6.000000e-01	9.957888e-01, 1.311473e+00, 9.803454e-01, 1.282027e+00, 8.654364e-01, 4.268212e-01, 1.796494e-01, 1.077094e+00, 1.150640e+00, 5.723355e-01, 1.587879e-01, 3.986023e-01, 7.517478e-01, 3.799093e-01, 1.296630e+00, 1.061839e+00, 1.635899e+00, 2.261486e-01, 1.080123e+00, 6.906113e-01,
8.000000e-01	1.136992e+00, 1.415074e+00, 6.567233e-01, 9.337999e-01, 4.633730e-01, 4.734914e-01, 8.633386e-02, 9.982324e-01, 9.465302e-01, 2.502452e-01, 1.502047e-01, 2.066076e-01, 4.463408e-01, 2.249983e-01, 1.579579e+00, 7.267798e-01, 1.669837e+00, 1.393558e-01, 1.327730e+00, 6.420712e-01,
1.000000e+00	1.234785e+00, 1.279670e+00, 4.299472e-01, 6.097483e-01, 3.680414e-01, 4.755184e-01, 6.163269e-02, 9.090999e-01, 5.901020e-01, 1.469625e-01, 8.292628e-02, 1.829973e-01, 3.477518e-01, 1.493228e-01, 1.475028e+00, 3.725538e-01, 1.228433e+00, 1.043783e-01, 1.030629e+00, 6.531014e-01,
1.200000e+00	1.353219e+00, 1.600863e+00, 2.479853e-01, 3.498808e-01, 2.612150e-01, 4.035999e-01, 3.106161e-02, 8.711702e-01, 3.464538e-01, 1.118315e-01, 7.026429e-02, 1.505716e-01, 2.496153e-01, 9.399416e-02, 1.615591e+00, 2.369437e-01, 1.196787e+00, 6.299639e-02, 1.149525e+00, 8.443304e-01,
1.400000e+00	1.733053e+00, 1.061030e+00, 2.467963e-01, 2.083342e-01, 2.550804e-01, 5.772446e-01, 2.151321e-02, 6.253321e-01, 2.200108e-01, 6.258621e-02, 5.080397e-02, 2.797088e-01, 1.405375e-01, 5.909804e-02, 1.906822e+00, 1.121977e-01, 1.160315e+00, 3.941686e-02, 1.181137e+00, 1.051939e+00,
1.600000e+00	2.155759e+00, 6.875830e-01, 1.658324e-01, 1.622118e-01, 2.723964e-01, 6.048591e-01, 9.607385e-03, 5.661712e-01, 1.380503e-01, 2.790287e-02, 3.549802e-02, 4.719889e-01, 7.261829e-02, 4.193724e-02, 1.595887e+00, 7.103401e-02, 9.685544e-01, 1.998943e-02, 9.377744e-01, 1.203764e+00,
1.800000e+00	1.504015e+00, 4.777821e-01, 1.262261e-01, 9.096114e-02, 3.498065e-01, 6.933460e-01, 6.484113e-03, 5.049665e-01, 8.403995e-02, 1.826021e-02, 2.106713e-02, 5.464967e-01, 4.911331e-02, 4.333113e-02, 1.738242e+00, 4.725250e-02, 8.100123e-01, 1.688722e-02, 1.101716e+00, 1.092864e+00,
2.000000e+00	1.677626e+00, 2.754435e-01, 7.425903e-02, 5.219819e-02, 3.682106e-01, 6.398753e-01, 3.169796e-03, 4.402200e-01, 4.917307e-02, 1.215758e-02, 1.956058e-02, 6.356365e-01, 2.836666e-02, 3.762222e-02, 1.226545e+00, 4.432524e-02, 8.984644e-01, 1.290835e-02, 9.816520e-01, 1.300720e+00,
0.000000e+00	1.907277e+00, 1.019283e+00, 1.986708e+00, 6.699429e-01, 1.551251e+00, 2.453813e+00, 9.430280e-01, 2.661590e-01, 1.981314e+00, 6.766012e-01, 1.890787e-01, 3.042736e+00, 2.644649e-01, 3.845555e-01, 2.484403e+00, 3.221789e+00, 9.569687e-01, 2.510647e+00, 2.732982e+00, 9.488555e-01,
2.000000e-01	1.274248e+00, 7.007803e-01, 1.515106e+00, 7.115267e-01, 1.350856e+00, 1.320021e+00, 1.009053e+00, 2.101506e-01, 1.270561e+00, 4.765665e-01, 4.692679e-01, 1.741484e+00, 2.894128e-01, 1.912234e-01, 1.900688e+00, 1.948639e+00, 8.959036e-01, 1.624340e+00, 1.731171e+00, 8.298153e-01,
4.000000e-01	1.060195e+00, 4.478354e-01, 9.972925e-01, 6.834997e-01, 9.061433e-01, 9.250488e-01, 5.137742e-01, 1.562452e-01, 9.842925e-01, 3.558027e-01, 8.160279e-01, 1.555136e+00, 3.990235e-01, 1.628349e-01, 1.764902e+00, 2.002826e+00, 5.674689e-01, 9.708963e-01, 1.659622e+00, 6.974058e-01,
6.000000e-01	1.540148e+00, 2.748438e-01, 8.014267e-01, 5.128803e-01, 8.625288e-01, 7.853783e-01, 3.190687e-01, 1.798073e-01, 7.135911e-01, 2.199136e-01, 5.300084e-01, 1.118402e+00, 3.715041e-01, 1.041225e-01, 1.633515e+00, 1.274944e+00, 5.737677e-01, 6.042284e-01, 1.293318e+00, 8.687289e-01,
8.000000e-01	1.393747e+00, 1.445348e-01, 4.633410e-01, 3.972829e-01, 8.169620e-01, 6.061643e-01, 1.946497e-01, 1.923420e-01, 4.186411e-01, 1.009285e-01, 3.930858e-01, 7.846254e-01, 1.769852e-01, 6.976756e-02, 1.760127e+00, 9.797290e-01, 4.116018e-01, 2.944501e-01, 1.225697e+00, 1.062286e+00,
1.000000e+00	1.348521e+00, 9.820973e-02, 3.174657e-01, 2.961171e-01, 7.467234e-01, 6.564985e-01, 9.400073e-02, 2.395430e-01, 2.841690e-01, 7.900750e-02, 2.881928e-01, 6.287858e-01, 1.237534e-01, 5.260277e-02, 2.070012e+00, 9.005589e-01, 5.080938e-01, 2.209372e-01, 1.258418e+00, 8.940071e-01,
1.200000e+00	1.823014e+00, 6.664727e-02, 2.417300e-01, 1.827523e-01, 8.170351e-01, 6.489013e-01, 5.797172e-02, 2.491839e-01, 1.592133e-01, 3.910249e-02, 1.817606e-01, 6.813784e-01, 8.121833e-02, 4.567226e-02, 1.781325e+00, 5.075057e-01, 5.254677e-01, 1.291211e-01, 1.232952e+00, 9.640145e-01,
1.400000e+00	1.716165e+00, 4.193427e-02, 1.670810e-01, 1.051683e-01, 7.385749e-01, 6.307838e-01, 2.761640e-02, 2.814288e-01, 9.737073e-02, 2.597030e-02, 1.435507e-01, 8.397648e-01, 4.675512e-02, 3.224919e-02, 1.915114e+00, 4.568607e-01, 5.214208e-01, 7.631614e-02, 1.177951e+00, 1.178291e+00,
1.600000e+00	1.763325e+00, 2.298819e-02, 1.084876e-01, 6.530686e-02, 7.195789e-01, 5.402814e-01, 1.767067e-02, 3.603145e-01, 4.318356e-02, 1.856968e-02, 7.909619e-02, 9.590020e-01, 2.661445e-02, 2.350466e-02, 1.938974e+00, 3.217773e-01, 4.762705e-01, 4.628622e-02, 1.229584e+00, 1.701242e+00,
1.800000e+00	1.605186e+00, 1.653568e-02, 6.638475e-02, 3.868232e-02, 6.652799e-01, 6.616452e-01, 9.890243e-03, 2.902227e-01, 2.850697e-02, 1.003175e-02, 6.128140e-02, 9.421257e-01, 1.845740e-02, 3.306613e-02, 1.703078e+00, 2.519046e-01, 5.549766e-01, 2.677241e-02, 9.657481e-01, 1.131546e+00,
2.000000e+00	1.623000e+00, 1.011652e-02, 5.724545e-02, 2.809662e-02, 7.618919e-01, 7.260741e-01, 4.633778e-03, 3.601971e-01, 1.717948e-02, 5.898065e-03, 5.573126e-02, 1.154542e+00, 1.021416e-02, 4.433817e-02, 1.758462e+00, 2.307469e-01, 6.103113e-01, 1.957182e-02, 1.177901e+00, 1.701920e+00,
0.000000e+00	8.400541e-01, 2.622341e+00, 1.510468e+00, 1.496168e+00, 1.077451e+00, 3.071145e+00, 1.188428e+00, 1.290900e+00, 8.631766e-02, 1.241975e+00, 3.181049e+00, 5.483948e-01, 1.903461e+00, 9.822550e-01, 1.625274e-01, 2.100725e+00, 2.277396e+00, 2.041622e+00, 2.626157e+00, 2.627854e+00,
2.000000e-01	4.761263e-01, 2.447508e+00, 1.097041e+00, 1.632873e+00, 8.410315e-01, 1.733714e+00, 1.044732e+00, 8.864713e-01, 6.294942e-02, 8.302796e-01, 2.283940e+00, 7.706774e-01, 1.127310e+00, 1.057427e+00, 2.953020e-01, 1.182444e+00, 1.948657e+00, 1.540379e+00, 1.690283e+00, 2.133245e+00,
4.000000e-01	5.457591e-01, 1.891801e+00, 9.789060e-01, 1.273179e+00, 5.280564e-01, 1.170947e+00, 7.681439e-01, 7.068928e-01, 3.727979e-02, 8.562239e-01, 1.785911e+00, 9.845043e-01, 7.130125e-01, 8.897408e-01, 5.757652e-01, 6.118825e-01, 2.102079e+00, 1.108891e+00, 1.287180e+00, 2.541502e+00,
6.000000e-01	7.006601e-01, 1.861924e+00, 7.699065e-01, 9.099614e-01, 3.632031e-01, 8.418243e-01, 4.060996e-01, 6.337448e-01, 2.488592e-02, 6.930676e-01, 1.547128e+00, 8.139651e-01, 4.653446e-01, 8.287202e-01, 8.874741e-01, 3.803559e-01, 2.155508e+00, 7.275731e-01, 1.179265e+00, 2.240463e+00,
8.000000e-01	8.795853e-01, 1.400703e+00, 5.698406e-01, 6.144732e-01, 2.214584e-01, 7.539444e-01, 2.216557e-01, 9.366994e-01, 1.523322e-02, 6.084093e-01, 1.028083e+00, 1.048177e+00, 2.165678e-01, 9.620750e-01, 1.283755e+00, 2.231715e-01, 1.946396e+00, 5.760615e-01, 1.230048e+00, 2.184593e+00,
1.000000e+00	1.234716e+00, 1.545703e+00, 6.007065e-01, 3.801180e-01, 1.375066e-01, 5.558639e-01, 1.454966e-01, 9.422016e-01, 7.479504e-03, 4.605081e-01, 9.156819e-01, 9.677059e-01, 1.803629e-01, 5.941766e-01, 1.272809e+00, 1.089025e-01, 1.784095e+00, 5.042998e-01, 1.330933e+00, 1.870612e+00,
1.200000e+00	1.316287e+00, 1.244848e+00, 4.249585e-01, 2.267051e-01, 8.619703e-02, 6.052962e-01, 7.844546e-02, 8.918093e-01, 5.268184e-03, 3.682299e-01, 4.458936e-01, 1.064275e+00, 1.130868e-01, 6.064652e-01, 1.348187e+00, 8.045900e-02, 1.643825e+00, 3.169336e-01, 1.257850e+00, 1.819641e+00,
1.400000e+00	1.393370e+00, 1.445027e+00, 3.333029e-01, 1.364721e-01, 5.954749e-02, 5.898029e-01, 5.052465e-02, 8.895413e-01, 2.805530e-03, 2.053324e-01, 4.227487e-01, 1.235461e+00, 5.495065e-02, 5.684154e-01, 1.307606e+00, 3.586465e-02, 1.276479e+00, 3.038832e-01, 1.318293e+00, 1.935102e+00,
1.600000e+00	1.269275e+00, 1.235287e+00, 2.305508e-01, 9.274706e-02, 7.709403e-02, 5.049203e-01, 2.865475e-02, 8.749832e-01, 1.592693e-03, 1.245199e-01, 2.486554e-01, 9.255514e-01, 3.363862e-02, 4.982905e-01, 1.531080e+00, 2.551201e-02, 1.233502e+00, 2.055396e-01, 1.243665e+00, 2.003536e+00,
1.800000e+00	1.628654e+00, 1.008252e+00, 1.817661e-01, 6.031503e-02, 9.738109e-02, 5.740805e-01, 1.452543e-02, 6.281087e-01, 1.007166e-03, 6.573115e-02, 2.456625e-01, 9.953250e-01, 1.647749e-02, 4.236245e-01, 1.852098e+00, 1.071483e-02, 9.766121e-01, 1.147854e-01, 1.295063e+00, 1.647980e+00,
2.000000e+00	1.816988e+00, 7.228268e-01, 1.266183e-01, 4.123388e-02, 1.285225e-01, 6.946417e-01, 8.623940e-03, 6.962347e-01, 6.294348e-04, 4.263325e-02, 1.478469e-01, 9.057589e-01, 1.332663e-02, 3.884972e-01, 1.824921e+00, 9.472459e-03, 9.728707e-01, 9.609158e-02, 1.194440e+00, 1.789989e+00,
0.000000e+00	2.340837e-01, 1.601311e+00, 4.648523e-01, 7.535589e-01, 1.762661e+00, 1.927299e+00, 5.276912e-01, 2.047579e+00, 1.112367e+00, 9.112325e-01, 1.389933e+00, 2.126743e+00, 6.394955e-01, 1.972804e+00, 1.951603e+00, 3.872659e-01, 1.527758e+00, 3.646588e-01, 3.270514e+00, 1.519750e+00,
2.000000e-01	6.360772e-01, 1.630268e+00, 6.239419e-01, 4.983064e-01, 1.043735e+00, 1.641256e+00, 6.298853e-01, 1.728696e+00, 7.189805e-01, 7.834598e-01, 9.320155e-01, 1.576063e+00, 5.116017e-01, 1.535554e+00, 1.838531e+00, 2.237326e-01, 1.481111e+00, 5.507723e-01, 2.062318e+00, 1.275748e+00,
4.000000e-01	9.316840e-01, 1.370145e+00, 8.713623e-01, 3.965402e-01, 7.451517e-01, 9.728126e-01, 6.574248e-01, 1.284448e+00, 2.938063e-01, 4.371285e-01, 7.974758e-01, 1.427093e+00, 2.789403e-01, 1.004888e+00, 2.072202e+00, 1.403646e-01, 9.883950e-01, 8.022616e-01, 2.140502e+00, 1.177852e+00,
6.000000e-01	1.128097e+00, 1.010770e+00, 6.775803e-01, 3.354891e-01, 6.768455e-01, 8.699934e-01, 4.882529e-01, 8.840468e-01, 1.855441e-01, 2.741287e-01, 5.173491e-01, 1.404423e+00, 1.494133e-01, 8.041814e-01, 1.766678e+00, 7.092077e-02, 9.484719e-01, 6.145435e-01, 1.722386e+00, 1.418350e+00,
8.000000e-01	1.252128e+00, 8.365197e-01, 5.726433e-01, 2.241205e-01, 5.802818e-01, 8.464365e-01, 2.558948e-01, 7.315646e-01, 9.786881e-02, 1.575810e-01, 3.563431e-01, 1.307352e+00, 9.642860e-02, 3.909164e-01, 1.811843e+00, 4.964270e-02, 6.174832e-01, 3.385049e-01, 1.291336e+00, 1.919548e+00,
1.000000e+00	1.436496e+00, 5.194075e-01, 3.457292e-01, 1.312854e-01, 6.716062e-01, 5.794952e-01, 1.426728e-01, 6.408657e-01, 8.709579e-02, 8.359490e-02, 3.195071e-01, 1.089582e+00, 5.695197e-02, 3.643063e-01, 1.900992e+00, 3.397751e-02, 5.456002e-01, 2.446189e-01, 1.145272e+00, 1.550469e+00,
1.200000e+00	1.818898e+00, 2.986272e-01, 2.780857e-01, 8.005739e-02, 6.253368e-01, 6.311675e-01, 6.726171e-02, 5.335692e-01, 4.004782e-02, 5.976075e-02, 1.965743e-01, 1.197605e+00, 3.270944e-02, 2.571450e-01, 1.878856e+00, 2.800136e-02, 6.299223e-01, 1.793168e-01, 1.195694e+00, 1.452631e+00,
1.400000e+00	1.552430e+00, 1.849234e-01, 1.969676e-01, 6.198724e-02, 7.448731e-01, 6.873931e-01, 4.145116e-02, 5.115012e-01, 2.687011e-02, 2.923511e-02, 1.342953e-01, 1.004548e+00, 2.218627e-02, 1.734040e-01, 1.959721e+00, 3.842718e-02, 5.981739e-01, 9.564411e-02, 1.194964e+00, 1.477229e+00,
1.600000e+00	1.622210e+00, 1.324199e-01, 1.149888e-01, 3.310729e-02, 6.366992e-01, 5.382458e-01, 2.004703e-02, 5.081097e-01, 1.321859e-02, 1.889003e-02, 1.088345e-01, 1.234781e+00, 1.438341e-02, 1.605477e-01, 1.928482e+00, 4.906423e-02, 6.923338e-01, 6.677277e-02, 1.156523e+00, 1.771379e+00,
1.800000e+00	1.704837e+00, 9.018865e-02, 9.109544e-02, 2.219098e-02, 5.773457e-01, 5.477295e-01, 1.259183e-02, 4.221335e-01, 9.779043e-03, 1.155308e-02, 7.184771e-02, 1.001038e+00, 7.057758e-03, 1.653091e-01, 2.032310e+00, 7.025731e-02, 7.599965e-01, 3.438591e-02, 1.085539e+00, 1.504983e+00,
2.000000e+00	1.845422e+00, 5.133696e-02, 6.100830e-02, 1.643648e-02, 6.474996e-01, 6.541120e-01, 6.950145e-03, 3.864125e-01, 5.034790e-03, 8.221205e-03, 4.233427e-02, 1.103171e+00, 6.187624e-03, 1.396989e-01, 1.643201e+00, 7.693516e-02, 7.692809e-01, 3.357449e-02, 1.133637e+00, 1.615220e+00,
0.000000e+00	5.700345e-01, 9.403897e-01, 4.870848e-01, 6.701014e-01, 7.493404e-01, 1.474014e+00, 2.517087e+00, 7.401121e-01, 2.138714e+00, 7.676055e-01, 2.937584e+00, 3.419343e-01, 1.544321e+00, 1.728152e+00, 9.179034e-01, 2.066912e+00, 2.193085e+00, 9.515848e-01, 1.606739e+00, 1.999585e+00,
2.000000e-01	6.477533e-01, 8.697864e-01, 6.962851e-01, 3.901834e-01, 5.120370e-01, 1.016483e+00, 1.987803e+00, 6.006327e-01, 1.431731e+00, 8.186298e-01, 1.969890e+00, 6.211259e-01, 1.364720e+00, 1.296563e+00, 7.072250e-01, 1.395086e+00, 1.891767e+00, 8.853713e-01, 1.270253e+00, 1.624981e+00,
4.000000e-01	7.951542e-01, 1.097369e+00, 8.134587e-01, 2.873526e-01, 3.185660e-01, 9.286637e-01, 8.570272e-01, 4.018162e-01, 1.280690e+00, 7.878821e-01, 1.771725e+00, 7.854136e-01, 8.979002e-01, 1.106682e+00, 7.143282e-01, 6.927684e-01, 1.623254e+00, 7.675846e-01, 1.045120e+00, 9.208625e-01,
6.000000e-01	7.657590e-01, 1.130546e+00, 9.221732e-01, 2.797753e-01, 2.519789e-01, 7.312434e-01, 4.819257e-01, 4.634025e-01, 9.742253e-01, 8.416439e-01, 1.217069e+00, 9.101544e-01, 5.321933e-01, 8.735001e-01, 9.351815e-01, 4.196403e-01, 1.534598e+00, 8.028418e-01, 7.825940e-01, 1.218464e+00,
8.000000e-01	1.382250e+00, 8.688102e-01, 6.415117e-01, 2.052067e-01, 1.904080e-01, 6.213053e-01, 2.469492e-01, 5.569354e-01, 5.679548e-01, 5.777168e-01, 7.652674e-01, 6.951438e-01, 3.929469e-01, 5.846767e-01, 1.315063e+00, 2.276504e-01, 1.661065e+00, 5.584725e-01, 1.105020e+00, 1.134584e+00,
1.000000e+00	1.092668e+00, 1.097402e+00, 4.708924e-01, 1.254878e-01, 1.032160e-01, 6.259728e-01, 1.503472e-01, 6.951311e-01, 3.885505e-01, 3.434347e-01, 5.682762e-01, 7.947106e-01, 2.654483e-01, 4.174549e-01, 1.367660e+00, 1.850961e-01, 1.467278e+00, 3.022016e-01, 8.305545e-01, 1.185841e+00,
1.200000e+00	1.346762e+00, 9.480599e-01, 3.327808e-01, 7.933084e-02, 1.239128e-01, 5.770732e-01, 8.256036e-02, 7.766814e-01, 2.125761e-01, 2.280641e-01, 5.039134e-01, 8.257910e-01, 1.712967e-01, 3.173889e-01, 1.544896e+00, 9.098165e-02, 1.548082e+00, 2.082705e-01, 1.045262e+00, 1.426647e+00,
1.400000e+00	1.682231e+00, 6.874246e-01, 2.420376e-01, 6.176607e-02, 1.615408e-01, 5.672755e-01, 4.431787e-02, 6.653929e-01, 1.172600e-01, 1.275681e-01, 3.563201e-01, 1.077122e+00, 8.754623e-02, 2.170798e-01, 1.815894e+00, 4.506975e-02, 9.051078e-01, 1.698450e-01, 9.039655e-01, 1.271709e+00,
1.600000e+00	1.666533e+00, 5.282771e-01, 1.637335e-01, 3.479126e-02, 1.784609e-01, 5.345127e-01, 2.775387e-02, 5.751403e-01, 6.369438e-02, 8.365050e-02, 2.653544e-01, 1.031630e+00, 4.244484e-02, 1.843251e-01, 1.569135e+00, 2.659051e-02, 1.019424e+00, 9.244403e-02, 1.108006e+00, 1.529267e+00,
1.800000e+00	1.670831e+00, 3.376430e-01, 1.039362e-01, 2.234507e-02, 2.427196e-01, 6.602404e-01, 1.376396e-02, 5.577469e-01, 4.570146e-02, 4.577565e-02, 1.609914e-01, 9.314237e-01, 4.071199e-02, 1.284641e-01, 1.668358e+00, 2.478910e-02, 9.645389e-01, 5.540746e-02, 1.138359e+00, 1.693464e+00,
2.000000e+00	1.066231e+00, 1.969646e-01, 8.105734e-02, 1.461587e-02, 2.960499e-01, 6.353081e-01, 8.607904e-03, 4.103793e-01, 2.801421e-02, 3.166681e-02, 1.402512e-01, 1.034192e+00, 2.398129e-02, 1.130320e-01, 1.499455e+00, 2.393052e-02, 6.573144e-01, 4.283731e-02, 1.027548e+00, 1.791730e+00,
