# Supplementary material for: Inference of Vohradský's Models of Genetic Networks by Solving Two-Dimensional Function Optimization Problems
Source: PLoS One. 2013 Dec 30;8(12):e83308. doi: 10.1371/journal.pone.0083308 (PMC3875442; doi:10.1371/journal.pone.0083308)
Supplement: Text S2 — Time-series data used in the ‘Inference in noisy environment’ section (compressed by gzip). (GZ) [file pone.0083308.s002.gz › time_series_data/gene20/10sets/tc.dat215]

Time "G0" "G1" "G2" "G3" "G4" "G5" "G6" "G7" "G8" "G9" "G10" "G11" "G12" "G13" "G14" "G15" "G16" "G17" "G18" "G19"
0.000000e+00	2.661985e+00, 1.072700e+00, 2.096816e+00, 1.033538e+00, 1.848426e+00, 6.032616e-01, 2.712114e+00, 1.532797e+00, 9.246968e-01, 2.505488e+00, 1.902935e+00, 6.981515e-02, 2.420383e+00, 3.226182e+00, 1.490319e+00, 2.329305e+00, 1.314377e+00, 2.653735e+00, 1.178459e+00, 3.883807e-01,
2.000000e-01	2.449567e+00, 7.595730e-01, 1.170536e+00, 9.523133e-01, 2.220011e+00, 5.672479e-01, 2.238201e+00, 9.197231e-01, 9.818194e-01, 1.806564e+00, 1.240850e+00, 1.626832e-01, 2.041324e+00, 1.921687e+00, 1.490171e+00, 1.933076e+00, 1.289593e+00, 1.290403e+00, 8.319732e-01, 2.575690e-01,
4.000000e-01	2.111043e+00, 5.945107e-01, 1.068244e+00, 1.269061e+00, 1.890459e+00, 6.197388e-01, 1.637568e+00, 5.925339e-01, 8.299395e-01, 1.596894e+00, 7.049798e-01, 2.969645e-01, 1.213691e+00, 1.481463e+00, 1.178613e+00, 1.230297e+00, 1.059112e+00, 1.187392e+00, 5.479393e-01, 2.443632e-01,
6.000000e-01	2.031843e+00, 6.503951e-01, 6.124128e-01, 9.106327e-01, 1.639713e+00, 8.968025e-01, 1.301621e+00, 3.714435e-01, 7.784510e-01, 1.362355e+00, 6.523670e-01, 4.412899e-01, 1.106548e+00, 1.073721e+00, 1.331006e+00, 1.295256e+00, 9.344190e-01, 7.158125e-01, 3.342036e-01, 3.679405e-01,
8.000000e-01	1.399577e+00, 7.799966e-01, 6.564774e-01, 1.006528e+00, 1.584649e+00, 1.041106e+00, 1.539986e+00, 5.567637e-01, 8.194275e-01, 1.071794e+00, 8.983409e-01, 5.802420e-01, 1.047093e+00, 8.558658e-01, 7.672658e-01, 9.708135e-01, 9.446865e-01, 5.919929e-01, 3.808180e-01, 4.707170e-01,
1.000000e+00	1.088101e+00, 8.885149e-01, 5.962959e-01, 8.603796e-01, 1.492111e+00, 9.548104e-01, 1.279783e+00, 7.318859e-01, 6.385950e-01, 9.321659e-01, 7.582659e-01, 6.079107e-01, 1.218386e+00, 7.135007e-01, 7.221350e-01, 7.467588e-01, 9.340599e-01, 5.166853e-01, 4.252972e-01, 6.033458e-01,
1.200000e+00	7.869155e-01, 1.126907e+00, 7.141195e-01, 5.867675e-01, 1.142103e+00, 9.560523e-01, 1.253366e+00, 9.215404e-01, 7.270359e-01, 6.604020e-01, 8.631501e-01, 6.137031e-01, 9.473138e-01, 5.844740e-01, 5.525793e-01, 4.267978e-01, 5.942809e-01, 3.979828e-01, 3.499126e-01, 6.380952e-01,
1.400000e+00	6.836875e-01, 1.209670e+00, 8.040174e-01, 4.786246e-01, 8.143259e-01, 6.762368e-01, 1.048883e+00, 1.048046e+00, 6.116724e-01, 5.438978e-01, 9.311672e-01, 5.088660e-01, 1.126886e+00, 5.828183e-01, 4.214784e-01, 3.397054e-01, 4.023258e-01, 3.316168e-01, 4.355627e-01, 7.381950e-01,
1.600000e+00	6.508859e-01, 1.110121e+00, 1.018639e+00, 4.060124e-01, 5.580254e-01, 4.106481e-01, 1.047664e+00, 1.226838e+00, 7.851086e-01, 6.249436e-01, 8.600613e-01, 3.259871e-01, 8.870144e-01, 5.838648e-01, 2.736697e-01, 2.085965e-01, 3.248580e-01, 2.403106e-01, 5.060349e-01, 7.043325e-01,
1.800000e+00	7.715131e-01, 1.242676e+00, 1.061633e+00, 3.123900e-01, 4.206850e-01, 2.601023e-01, 9.267591e-01, 1.259088e+00, 8.613427e-01, 4.803842e-01, 9.682300e-01, 2.736571e-01, 1.124705e+00, 5.482430e-01, 2.629649e-01, 1.442775e-01, 2.457143e-01, 2.182621e-01, 3.954170e-01, 6.888291e-01,
2.000000e+00	8.774055e-01, 1.233146e+00, 1.059332e+00, 2.227731e-01, 3.729706e-01, 1.424411e-01, 9.206270e-01, 1.102183e+00, 5.942394e-01, 3.765495e-01, 1.049282e+00, 1.978594e-01, 1.032010e+00, 4.546257e-01, 1.949924e-01, 7.923605e-02, 1.754172e-01, 1.645918e-01, 5.846035e-01, 7.681933e-01,
0.000000e+00	2.189193e+00, 1.502296e+00, 1.465254e+00, 1.904595e+00, 1.193846e+00, 2.164410e+00, 1.677810e+00, 1.811238e+00, 3.600811e-01, 8.367626e-01, 1.830719e+00, 1.117970e+00, 7.712183e-01, 1.301827e+00, 8.546743e-01, 1.872665e+00, 2.035774e+00, 9.356933e-01, 6.904649e-01, 1.991890e+00,
2.000000e-01	1.953618e+00, 1.383868e+00, 7.076796e-01, 1.909818e+00, 1.126005e+00, 1.689749e+00, 1.739245e+00, 1.170840e+00, 5.442926e-01, 5.168474e-01, 1.325055e+00, 1.053079e+00, 9.410008e-01, 9.444887e-01, 6.550802e-01, 1.597404e+00, 1.401546e+00, 6.324445e-01, 4.652632e-01, 2.062710e+00,
4.000000e-01	1.547389e+00, 1.512037e+00, 4.373476e-01, 1.733640e+00, 1.021389e+00, 1.194305e+00, 1.528591e+00, 1.145359e+00, 6.834926e-01, 5.083860e-01, 1.124639e+00, 1.019739e+00, 9.031269e-01, 6.487263e-01, 5.073528e-01, 1.281628e+00, 1.528769e+00, 3.288449e-01, 1.979871e-01, 1.702459e+00,
6.000000e-01	1.331472e+00, 1.260273e+00, 2.502926e-01, 1.559774e+00, 8.793095e-01, 1.363092e+00, 1.028539e+00, 1.195790e+00, 6.148432e-01, 4.267529e-01, 1.194354e+00, 6.676463e-01, 1.035931e+00, 5.630092e-01, 2.611025e-01, 1.439525e+00, 1.211665e+00, 2.715067e-01, 1.802814e-01, 1.685594e+00,
8.000000e-01	1.015829e+00, 1.359325e+00, 1.623375e-01, 1.515719e+00, 6.396655e-01, 1.477249e+00, 1.199040e+00, 1.160746e+00, 8.573858e-01, 2.670907e-01, 1.097065e+00, 5.864399e-01, 1.091050e+00, 5.266979e-01, 2.662242e-01, 1.275933e+00, 1.194958e+00, 1.977192e-01, 9.256035e-02, 1.294310e+00,
1.000000e+00	5.942487e-01, 1.594809e+00, 1.482780e-01, 1.568603e+00, 5.003230e-01, 9.803904e-01, 1.096328e+00, 1.105187e+00, 8.033367e-01, 2.692068e-01, 1.065392e+00, 4.774780e-01, 1.166402e+00, 5.538314e-01, 2.001505e-01, 1.084130e+00, 1.102985e+00, 1.394334e-01, 6.736447e-02, 1.231898e+00,
1.200000e+00	3.581494e-01, 1.405516e+00, 2.139242e-01, 1.172556e+00, 3.501563e-01, 1.108286e+00, 1.082738e+00, 1.191462e+00, 8.972918e-01, 2.501902e-01, 1.032699e+00, 2.502330e-01, 1.477141e+00, 5.884587e-01, 1.569836e-01, 9.561493e-01, 9.715137e-01, 1.306221e-01, 5.854599e-02, 1.148580e+00,
1.400000e+00	4.050703e-01, 1.341831e+00, 3.884122e-01, 8.663943e-01, 3.239750e-01, 9.624550e-01, 9.674052e-01, 1.405148e+00, 8.946945e-01, 2.076035e-01, 1.069578e+00, 2.100306e-01, 1.015347e+00, 5.349798e-01, 1.173819e-01, 1.166669e+00, 8.461371e-01, 1.088347e-01, 1.029078e-01, 1.072292e+00,
1.600000e+00	3.191543e-01, 1.349242e+00, 5.402384e-01, 7.075259e-01, 2.406880e-01, 1.097490e+00, 7.941481e-01, 1.224143e+00, 8.952411e-01, 1.930784e-01, 1.144701e+00, 1.331881e-01, 1.247453e+00, 5.070692e-01, 1.079796e-01, 8.719634e-01, 5.742601e-01, 9.803295e-02, 2.464220e-01, 1.007269e+00,
1.800000e+00	2.188167e-01, 1.279721e+00, 8.895587e-01, 6.654686e-01, 1.825599e-01, 6.808294e-01, 9.162085e-01, 1.536801e+00, 9.078854e-01, 1.395957e-01, 1.021985e+00, 9.289593e-02, 1.462837e+00, 5.002541e-01, 8.504030e-02, 5.234360e-01, 4.708020e-01, 1.044172e-01, 2.482807e-01, 9.332050e-01,
2.000000e+00	2.922598e-01, 1.373996e+00, 9.181135e-01, 4.150328e-01, 1.585304e-01, 4.917643e-01, 7.808128e-01, 1.231733e+00, 9.141774e-01, 1.875577e-01, 1.173259e+00, 6.803589e-02, 1.133796e+00, 6.402803e-01, 7.809993e-02, 3.510377e-01, 3.534894e-01, 8.551350e-02, 3.386792e-01, 8.213103e-01,
0.000000e+00	1.244919e+00, 2.902880e+00, 1.127534e-03, 1.510535e+00, 7.854715e-01, 1.819902e-01, 1.211718e+00, 2.588774e+00, 5.642714e-01, 4.498440e-01, 1.294061e+00, 2.453900e+00, 1.218850e+00, 3.021438e+00, 1.923224e+00, 5.924623e-01, 2.734123e+00, 2.963181e+00, 7.125595e-01, 2.735845e+00,
2.000000e-01	7.547215e-01, 1.911502e+00, 6.397556e-04, 1.460006e+00, 5.393049e-01, 2.713041e-01, 8.067303e-01, 1.562681e+00, 7.061285e-01, 3.659256e-01, 1.350959e+00, 1.579337e+00, 1.152011e+00, 1.330281e+00, 1.557959e+00, 6.862589e-01, 1.579579e+00, 1.503480e+00, 4.790501e-01, 2.124973e+00,
4.000000e-01	6.345114e-01, 1.364510e+00, 5.797584e-02, 1.480900e+00, 3.723153e-01, 6.248457e-01, 7.008606e-01, 1.391857e+00, 8.644148e-01, 3.437179e-01, 1.183407e+00, 1.146768e+00, 1.315164e+00, 9.969588e-01, 9.419502e-01, 8.778276e-01, 1.439856e+00, 1.014159e+00, 2.957348e-01, 1.697201e+00,
6.000000e-01	4.698040e-01, 1.139730e+00, 2.776629e-01, 1.244765e+00, 4.093013e-01, 7.781585e-01, 8.563382e-01, 1.190513e+00, 1.058367e+00, 3.910554e-01, 1.132206e+00, 9.014377e-01, 1.391824e+00, 6.004362e-01, 7.684429e-01, 7.805077e-01, 1.359823e+00, 4.715136e-01, 2.252067e-01, 1.199173e+00,
8.000000e-01	4.090370e-01, 1.419874e+00, 4.586843e-01, 1.288435e+00, 2.749393e-01, 8.411898e-01, 8.510382e-01, 1.482000e+00, 8.643835e-01, 4.060941e-01, 1.175882e+00, 5.430469e-01, 1.418566e+00, 5.960707e-01, 4.634462e-01, 8.186419e-01, 9.824295e-01, 3.684871e-01, 1.742864e-01, 1.089577e+00,
1.000000e+00	2.963792e-01, 1.445492e+00, 7.551377e-01, 9.217466e-01, 2.074395e-01, 1.036938e+00, 7.297768e-01, 1.377697e+00, 1.009367e+00, 4.945654e-01, 1.172844e+00, 4.285581e-01, 1.377316e+00, 5.285165e-01, 4.321727e-01, 8.023965e-01, 7.529730e-01, 2.761801e-01, 1.650562e-01, 1.004776e+00,
1.200000e+00	2.816165e-01, 1.330901e+00, 7.136341e-01, 5.507778e-01, 1.561524e-01, 5.475593e-01, 8.838334e-01, 1.261295e+00, 1.249228e+00, 5.047372e-01, 1.025586e+00, 3.239010e-01, 1.307605e+00, 5.492601e-01, 3.537403e-01, 6.768872e-01, 5.065894e-01, 1.737989e-01, 2.527673e-01, 8.730443e-01,
1.400000e+00	3.648834e-01, 1.320195e+00, 8.909103e-01, 5.523173e-01, 1.258764e-01, 4.515836e-01, 7.171484e-01, 1.124682e+00, 9.999985e-01, 4.846767e-01, 1.024849e+00, 2.440088e-01, 1.384033e+00, 6.095835e-01, 3.688017e-01, 3.525108e-01, 3.947587e-01, 1.453762e-01, 3.217726e-01, 9.651241e-01,
1.600000e+00	4.670665e-01, 1.171985e+00, 9.763996e-01, 4.767654e-01, 8.956699e-02, 3.001187e-01, 7.860579e-01, 1.110456e+00, 9.897094e-01, 4.548411e-01, 9.204703e-01, 1.563026e-01, 1.285325e+00, 4.255176e-01, 2.419701e-01, 2.481001e-01, 1.943196e-01, 1.344132e-01, 3.236158e-01, 8.781577e-01,
1.800000e+00	6.453343e-01, 1.448216e+00, 1.255336e+00, 3.394626e-01, 7.471747e-02, 1.850812e-01, 9.544257e-01, 1.344331e+00, 1.002380e+00, 3.393789e-01, 9.268716e-01, 1.069647e-01, 1.437440e+00, 5.681708e-01, 1.751439e-01, 1.732465e-01, 2.011906e-01, 1.065948e-01, 4.214536e-01, 7.536076e-01,
2.000000e+00	6.093570e-01, 1.398885e+00, 8.870177e-01, 3.150935e-01, 5.643187e-02, 1.134758e-01, 8.111779e-01, 1.293844e+00, 1.050727e+00, 4.258262e-01, 1.001966e+00, 8.789087e-02, 1.252729e+00, 5.515518e-01, 1.470882e-01, 1.242602e-01, 1.271102e-01, 9.690235e-02, 3.914254e-01, 9.595494e-01,
0.000000e+00	3.372773e-01, 1.552076e+00, 8.979387e-01, 8.014624e-01, 1.220824e+00, 2.071017e+00, 1.016595e+00, 1.759471e+00, 1.879767e+00, 4.516745e-01, 1.853826e-01, 2.532761e+00, 2.440634e+00, 3.275403e-01, 1.527569e+00, 3.032113e+00, 2.154212e-01, 2.632193e+00, 1.844420e-02, 1.883325e+00,
2.000000e-01	2.373356e-01, 9.012466e-01, 4.728574e-01, 6.872378e-01, 1.278781e+00, 1.713159e+00, 8.371219e-01, 1.384915e+00, 1.688987e+00, 4.286211e-01, 5.201065e-01, 1.376009e+00, 1.875659e+00, 2.487269e-01, 1.398335e+00, 1.792260e+00, 4.036037e-01, 1.662542e+00, 1.884261e-01, 1.548684e+00,
4.000000e-01	2.254090e-01, 9.593067e-01, 2.780058e-01, 5.934672e-01, 1.227216e+00, 1.562884e+00, 7.402501e-01, 1.183949e+00, 1.133072e+00, 6.656109e-01, 8.448065e-01, 1.185432e+00, 1.954475e+00, 1.673748e-01, 1.609943e+00, 1.185141e+00, 4.699728e-01, 8.538025e-01, 2.605321e-01, 1.109104e+00,
6.000000e-01	1.825097e-01, 8.441313e-01, 2.687361e-01, 4.969096e-01, 9.447350e-01, 1.285725e+00, 8.208386e-01, 1.407368e+00, 1.200000e+00, 7.451699e-01, 8.702777e-01, 8.127788e-01, 1.955864e+00, 2.193325e-01, 1.299967e+00, 9.853920e-01, 3.851377e-01, 5.377452e-01, 2.865808e-01, 8.759552e-01,
8.000000e-01	1.288675e-01, 1.097718e+00, 5.206187e-01, 3.402911e-01, 7.713991e-01, 1.111807e+00, 8.802335e-01, 1.470828e+00, 1.143013e+00, 9.630560e-01, 1.031909e+00, 5.445137e-01, 1.473961e+00, 2.859784e-01, 1.171915e+00, 4.628934e-01, 3.206538e-01, 2.842514e-01, 4.048761e-01, 1.296858e+00,
1.000000e+00	1.119613e-01, 1.014731e+00, 8.247210e-01, 2.711808e-01, 6.159359e-01, 7.657049e-01, 7.200905e-01, 1.111518e+00, 1.050672e+00, 6.708284e-01, 8.439808e-01, 3.458488e-01, 1.222258e+00, 4.001597e-01, 9.449274e-01, 3.396275e-01, 2.111937e-01, 2.151983e-01, 4.460410e-01, 9.969535e-01,
1.200000e+00	1.783500e-01, 1.286214e+00, 7.749130e-01, 2.540255e-01, 4.238680e-01, 5.262941e-01, 9.588675e-01, 1.160433e+00, 8.591576e-01, 7.455429e-01, 1.110940e+00, 2.993087e-01, 1.447892e+00, 4.570781e-01, 7.304465e-01, 1.911760e-01, 1.413644e-01, 1.334588e-01, 5.401465e-01, 1.000326e+00,
1.400000e+00	3.248901e-01, 1.348621e+00, 8.207731e-01, 1.660266e-01, 3.170327e-01, 3.064386e-01, 7.791606e-01, 1.661357e+00, 8.838617e-01, 7.662679e-01, 1.190246e+00, 1.990612e-01, 1.329159e+00, 5.274471e-01, 6.308372e-01, 1.543201e-01, 1.255248e-01, 1.082305e-01, 4.872924e-01, 9.814948e-01,
1.600000e+00	4.137698e-01, 1.125949e+00, 1.051294e+00, 1.203136e-01, 2.443620e-01, 2.005714e-01, 1.009750e+00, 1.216351e+00, 8.378052e-01, 8.119110e-01, 9.097646e-01, 1.587842e-01, 1.293607e+00, 5.329251e-01, 4.669108e-01, 7.542320e-02, 9.806044e-02, 1.051441e-01, 4.660101e-01, 6.382621e-01,
1.800000e+00	6.466859e-01, 1.327131e+00, 1.037996e+00, 9.800402e-02, 1.975283e-01, 1.401756e-01, 8.657947e-01, 1.587678e+00, 7.839422e-01, 6.463019e-01, 1.075637e+00, 1.024091e-01, 1.142229e+00, 4.762067e-01, 3.659227e-01, 6.068087e-02, 5.790054e-02, 1.081005e-01, 4.778494e-01, 9.844798e-01,
2.000000e+00	6.594247e-01, 1.270201e+00, 1.073580e+00, 8.306944e-02, 1.736261e-01, 9.505779e-02, 8.250081e-01, 1.262897e+00, 9.019783e-01, 5.118102e-01, 9.317898e-01, 6.978713e-02, 1.129168e+00, 4.403208e-01, 3.019119e-01, 3.683223e-02, 4.333457e-02, 9.048725e-02, 4.705371e-01, 7.012352e-01,
0.000000e+00	1.446095e-01, 2.488156e+00, 1.959384e+00, 1.814535e+00, 2.091711e-01, 2.341945e+00, 1.279784e+00, 2.329996e+00, 7.502804e-01, 2.934635e+00, 2.066503e+00, 2.200195e-01, 2.427732e+00, 1.552278e+00, 2.540433e+00, 1.249489e+00, 2.309406e+00, 1.162210e+00, 1.673469e+00, 1.795818e+00,
2.000000e-01	4.504764e-01, 2.592473e+00, 1.143970e+00, 1.607675e+00, 5.082255e-01, 1.413606e+00, 1.042692e+00, 1.298917e+00, 9.882865e-01, 2.602589e+00, 1.555102e+00, 1.622721e-01, 1.860601e+00, 1.257346e+00, 1.853355e+00, 1.355306e+00, 2.052866e+00, 5.303225e-01, 7.664557e-01, 1.771334e+00,
4.000000e-01	5.049044e-01, 1.599387e+00, 7.709360e-01, 1.694073e+00, 8.897721e-01, 1.537306e+00, 1.073555e+00, 1.050841e+00, 8.952370e-01, 1.983126e+00, 1.006311e+00, 1.132743e-01, 2.057374e+00, 9.144951e-01, 1.252503e+00, 1.143796e+00, 1.810515e+00, 3.517022e-01, 5.099954e-01, 1.387509e+00,
6.000000e-01	3.429645e-01, 1.580798e+00, 3.690176e-01, 1.686805e+00, 1.044074e+00, 1.310254e+00, 9.195114e-01, 1.121804e+00, 9.628542e-01, 1.469456e+00, 1.010933e+00, 7.899356e-02, 1.791260e+00, 6.739082e-01, 1.059156e+00, 1.153436e+00, 1.176219e+00, 3.011543e-01, 2.493859e-01, 1.219770e+00,
8.000000e-01	2.664148e-01, 1.644144e+00, 2.323926e-01, 1.621858e+00, 1.227161e+00, 1.053212e+00, 8.467582e-01, 1.346681e+00, 1.001037e+00, 1.191223e+00, 1.033884e+00, 6.893931e-02, 1.528985e+00, 6.643663e-01, 8.756131e-01, 8.969968e-01, 1.022315e+00, 2.395346e-01, 2.018052e-01, 1.223876e+00,
1.000000e+00	2.466389e-01, 1.234899e+00, 1.534365e-01, 9.993458e-01, 1.209956e+00, 1.245994e+00, 8.626087e-01, 1.281466e+00, 1.086031e+00, 9.013501e-01, 1.181054e+00, 6.051569e-02, 1.689719e+00, 6.606988e-01, 6.398272e-01, 1.130575e+00, 1.009877e+00, 1.806920e-01, 1.197375e-01, 1.328715e+00,
1.200000e+00	1.763252e-01, 1.247679e+00, 1.235919e-01, 1.011601e+00, 8.066507e-01, 1.128737e+00, 1.002452e+00, 1.126953e+00, 9.874783e-01, 8.916955e-01, 1.318388e+00, 6.055931e-02, 1.221840e+00, 5.795012e-01, 4.014210e-01, 8.374841e-01, 8.651008e-01, 1.498558e-01, 1.512036e-01, 9.788647e-01,
1.400000e+00	1.483439e-01, 1.310886e+00, 2.207326e-01, 7.682788e-01, 6.628986e-01, 1.348137e+00, 7.875488e-01, 1.465705e+00, 9.934438e-01, 6.527588e-01, 1.175493e+00, 3.950210e-02, 1.548769e+00, 5.034750e-01, 3.517885e-01, 7.933202e-01, 5.157857e-01, 1.231486e-01, 2.220295e-01, 9.620445e-01,
1.600000e+00	1.150169e-01, 1.380954e+00, 4.536662e-01, 6.219244e-01, 5.944940e-01, 1.035853e+00, 1.006883e+00, 1.066910e+00, 1.008863e+00, 5.793784e-01, 1.192196e+00, 2.684784e-02, 1.371455e+00, 5.008188e-01, 3.226631e-01, 5.053002e-01, 4.055612e-01, 1.198371e-01, 2.739733e-01, 9.955082e-01,
1.800000e+00	1.004344e-01, 1.225076e+00, 6.354590e-01, 6.015448e-01, 3.551506e-01, 7.403161e-01, 9.236516e-01, 1.116359e+00, 1.032770e+00, 5.075486e-01, 1.062503e+00, 2.108074e-02, 1.057686e+00, 5.509365e-01, 2.569521e-01, 4.149827e-01, 3.485051e-01, 1.028005e-01, 3.993030e-01, 8.765929e-01,
2.000000e+00	1.201045e-01, 1.074091e+00, 8.837274e-01, 3.847251e-01, 2.539427e-01, 5.369608e-01, 9.425425e-01, 1.433089e+00, 8.526487e-01, 3.897877e-01, 9.442584e-01, 1.206665e-02, 1.472816e+00, 5.042773e-01, 1.863400e-01, 2.544980e-01, 2.476971e-01, 1.156996e-01, 4.335972e-01, 8.855621e-01,
0.000000e+00	3.056543e+00, 7.584690e-01, 1.323278e+00, 3.764578e-02, 1.108991e+00, 1.359573e-01, 5.977849e-01, 6.275369e-01, 1.576365e+00, 2.050959e+00, 1.554826e+00, 8.657900e-01, 1.761189e+00, 1.154873e+00, 2.649982e+00, 1.110978e+00, 6.454335e-02, 1.864984e+00, 3.734098e-01, 4.440860e-01,
2.000000e-01	2.627160e+00, 5.782345e-01, 1.135607e+00, 2.651566e-02, 1.384780e+00, 2.845928e-01, 6.393751e-01, 5.969843e-01, 1.588346e+00, 2.247025e+00, 1.156234e+00, 6.535070e-01, 1.290146e+00, 7.550799e-01, 2.485394e+00, 8.342118e-01, 5.101074e-02, 1.305925e+00, 4.061396e-01, 2.959582e-01,
4.000000e-01	2.688386e+00, 4.221290e-01, 1.131294e+00, 1.932029e-02, 1.635454e+00, 2.727564e-01, 6.143908e-01, 8.559498e-01, 1.283966e+00, 1.698509e+00, 8.438416e-01, 6.503561e-01, 9.272252e-01, 5.719017e-01, 1.803727e+00, 5.245661e-01, 3.857971e-02, 1.136607e+00, 4.660538e-01, 2.851032e-01,
6.000000e-01	2.024417e+00, 8.307271e-01, 1.182153e+00, 1.437372e-02, 1.459710e+00, 1.827960e-01, 7.783621e-01, 1.051709e+00, 9.863523e-01, 1.782069e+00, 6.367871e-01, 7.137378e-01, 7.789106e-01, 5.892502e-01, 1.899055e+00, 2.977780e-01, 2.506570e-02, 6.620744e-01, 5.152598e-01, 4.315054e-01,
8.000000e-01	1.892810e+00, 1.082986e+00, 1.063241e+00, 1.156147e-02, 1.626008e+00, 1.037581e-01, 6.876454e-01, 1.204439e+00, 1.080127e+00, 1.670186e+00, 9.707171e-01, 6.064562e-01, 5.897590e-01, 5.912096e-01, 1.791692e+00, 1.920033e-01, 2.089767e-02, 4.220208e-01, 5.195611e-01, 4.476993e-01,
1.000000e+00	1.831771e+00, 1.061316e+00, 1.127778e+00, 9.793746e-03, 1.442297e+00, 6.845085e-02, 8.185211e-01, 1.218513e+00, 9.190340e-01, 1.720553e+00, 1.046210e+00, 7.255909e-01, 6.079960e-01, 5.631358e-01, 1.611080e+00, 1.445422e-01, 1.468929e-02, 3.031949e-01, 5.943197e-01, 6.000815e-01,
1.200000e+00	1.920216e+00, 1.218130e+00, 1.071351e+00, 8.677405e-03, 1.011305e+00, 4.880431e-02, 8.366347e-01, 1.163739e+00, 9.697707e-01, 1.240391e+00, 9.837073e-01, 6.769083e-01, 6.140129e-01, 6.302113e-01, 1.175419e+00, 8.195003e-02, 1.195569e-02, 2.194802e-01, 4.707017e-01, 5.379008e-01,
1.400000e+00	1.629447e+00, 1.355305e+00, 1.099060e+00, 4.903436e-03, 9.299304e-01, 3.343235e-02, 8.896795e-01, 1.099435e+00, 7.768875e-01, 1.370843e+00, 7.857272e-01, 8.191686e-01, 6.911846e-01, 5.327199e-01, 8.652113e-01, 6.339873e-02, 8.785880e-03, 1.909724e-01, 4.628215e-01, 7.411773e-01,
1.600000e+00	1.388352e+00, 1.261263e+00, 1.022584e+00, 4.179232e-03, 6.198281e-01, 1.773710e-02, 8.433110e-01, 1.054682e+00, 8.083871e-01, 1.192523e+00, 9.894796e-01, 6.424076e-01, 7.807922e-01, 4.936264e-01, 6.582796e-01, 3.682902e-02, 6.315034e-03, 1.580344e-01, 4.093332e-01, 6.706126e-01,
1.800000e+00	1.161452e+00, 1.256848e+00, 8.828732e-01, 3.393165e-03, 5.440975e-01, 1.235458e-02, 8.244029e-01, 1.322664e+00, 8.783249e-01, 1.059445e+00, 1.116589e+00, 4.246344e-01, 8.611484e-01, 5.151510e-01, 4.124896e-01, 2.432109e-02, 4.407853e-03, 1.084403e-01, 4.201330e-01, 6.845447e-01,
2.000000e+00	1.370596e+00, 1.110945e+00, 8.461796e-01, 3.180512e-03, 3.877725e-01, 9.330952e-03, 8.775427e-01, 1.339903e+00, 7.531366e-01, 9.670221e-01, 8.090429e-01, 2.669232e-01, 9.754247e-01, 4.547882e-01, 3.030317e-01, 1.525312e-02, 3.469893e-03, 1.014122e-01, 5.316769e-01, 7.793220e-01,
0.000000e+00	9.378205e-01, 2.664969e+00, 1.295553e+00, 2.759979e+00, 7.435295e-01, 2.686887e+00, 2.522110e-01, 1.860459e+00, 7.560613e-01, 8.989271e-01, 5.985085e-01, 2.172232e+00, 1.911647e+00, 3.338564e-01, 2.335243e+00, 1.013432e+00, 1.423368e+00, 9.708059e-01, 1.749641e+00, 8.825311e-01,
2.000000e-01	1.121221e+00, 2.542266e+00, 8.661879e-01, 2.831313e+00, 7.111220e-01, 1.605210e+00, 1.903414e-01, 1.859502e+00, 6.957137e-01, 7.744748e-01, 9.068886e-01, 1.327824e+00, 2.272214e+00, 2.231400e-01, 1.554990e+00, 1.007197e+00, 1.373605e+00, 4.577740e-01, 8.826553e-01, 7.951348e-01,
4.000000e-01	7.925953e-01, 2.160065e+00, 4.850573e-01, 2.001061e+00, 6.202238e-01, 1.067608e+00, 2.504430e-01, 1.495314e+00, 7.157416e-01, 6.607832e-01, 1.081052e+00, 9.562242e-01, 1.672668e+00, 2.093597e-01, 1.169693e+00, 1.023131e+00, 1.063410e+00, 2.145134e-01, 5.590925e-01, 7.613750e-01,
6.000000e-01	6.303920e-01, 1.774550e+00, 2.893586e-01, 1.642333e+00, 5.172102e-01, 1.057729e+00, 4.811588e-01, 1.691408e+00, 7.578421e-01, 7.703360e-01, 9.393860e-01, 6.864785e-01, 1.513086e+00, 3.066570e-01, 8.303483e-01, 9.648620e-01, 7.036385e-01, 1.594654e-01, 3.263368e-01, 7.141559e-01,
8.000000e-01	4.162592e-01, 1.707088e+00, 2.141653e-01, 1.357450e+00, 4.430612e-01, 1.115706e+00, 5.579892e-01, 1.463576e+00, 6.330940e-01, 8.043764e-01, 1.167383e+00, 5.712590e-01, 1.479739e+00, 3.284301e-01, 6.056277e-01, 8.728333e-01, 4.554831e-01, 1.080623e-01, 2.060468e-01, 6.749002e-01,
1.000000e+00	3.398187e-01, 1.463970e+00, 2.563435e-01, 8.458374e-01, 3.332204e-01, 9.221894e-01, 5.871207e-01, 1.296472e+00, 7.103941e-01, 5.656735e-01, 1.224274e+00, 3.437168e-01, 1.539791e+00, 4.399957e-01, 5.095839e-01, 9.930864e-01, 3.646266e-01, 8.434123e-02, 1.772436e-01, 9.557769e-01,
1.200000e+00	2.998675e-01, 1.259148e+00, 4.631997e-01, 8.058878e-01, 2.410187e-01, 1.077538e+00, 7.107837e-01, 1.275890e+00, 8.450655e-01, 6.383163e-01, 1.089908e+00, 2.321412e-01, 1.552896e+00, 5.126181e-01, 2.770965e-01, 7.706073e-01, 2.711752e-01, 7.651622e-02, 2.387348e-01, 8.164378e-01,
1.400000e+00	2.235234e-01, 1.370517e+00, 6.391747e-01, 6.189547e-01, 2.038116e-01, 7.861389e-01, 7.752275e-01, 1.520397e+00, 8.318700e-01, 6.408128e-01, 1.182197e+00, 1.700062e-01, 1.410291e+00, 4.740650e-01, 2.118959e-01, 5.597835e-01, 1.616457e-01, 6.358606e-02, 3.385829e-01, 7.364742e-01,
1.600000e+00	2.089214e-01, 1.373860e+00, 7.749322e-01, 5.702547e-01, 1.768241e-01, 4.414541e-01, 7.152515e-01, 1.253637e+00, 7.833100e-01, 6.873654e-01, 1.073523e+00, 1.395579e-01, 1.585853e+00, 5.251532e-01, 2.086657e-01, 2.788566e-01, 1.392012e-01, 6.856572e-02, 3.900138e-01, 8.571445e-01,
1.800000e+00	3.141823e-01, 1.485282e+00, 9.432237e-01, 3.521526e-01, 1.267458e-01, 3.602836e-01, 8.112946e-01, 1.198918e+00, 8.227566e-01, 6.124515e-01, 1.020539e+00, 8.343632e-02, 1.175527e+00, 5.160659e-01, 1.471943e-01, 1.646141e-01, 9.856947e-02, 7.250124e-02, 4.323220e-01, 7.711942e-01,
2.000000e+00	4.898269e-01, 1.480705e+00, 9.635772e-01, 2.664487e-01, 9.728765e-02, 1.997292e-01, 7.230424e-01, 1.129655e+00, 8.417524e-01, 5.939236e-01, 7.842780e-01, 6.218235e-02, 1.150096e+00, 5.820825e-01, 1.191456e-01, 1.674106e-01, 8.173232e-02, 9.088580e-02, 4.375549e-01, 8.217092e-01,
0.000000e+00	2.180046e+00, 2.048053e+00, 2.321914e+00, 1.481907e+00, 2.012020e+00, 2.096162e-01, 1.373362e+00, 1.302034e+00, 2.680329e+00, 1.477169e+00, 1.942472e+00, 8.701640e-02, 1.730175e+00, 3.088928e+00, 8.018940e-01, 1.306996e+00, 1.931373e+00, 1.293492e+00, 1.214827e+00, 2.438057e+00,
2.000000e-01	2.411202e+00, 1.588562e+00, 1.331970e+00, 1.424286e+00, 1.862683e+00, 1.503882e-01, 1.091516e+00, 9.275628e-01, 2.807499e+00, 1.259460e+00, 1.117843e+00, 2.729333e-01, 1.450605e+00, 1.584927e+00, 1.094852e+00, 1.127142e+00, 1.683804e+00, 9.489930e-01, 8.949425e-01, 1.854425e+00,
4.000000e-01	1.982464e+00, 1.619458e+00, 8.176951e-01, 1.322210e+00, 1.592143e+00, 5.507380e-01, 1.196500e+00, 5.472225e-01, 2.028784e+00, 1.132965e+00, 6.870738e-01, 3.752248e-01, 1.355980e+00, 1.210924e+00, 1.189273e+00, 1.246822e+00, 1.310524e+00, 6.287326e-01, 4.891962e-01, 1.270300e+00,
6.000000e-01	1.455822e+00, 1.507051e+00, 6.192528e-01, 1.388344e+00, 1.568535e+00, 7.736176e-01, 1.037787e+00, 4.731013e-01, 1.687631e+00, 8.112215e-01, 5.339113e-01, 4.950896e-01, 1.623950e+00, 1.016137e+00, 1.075749e+00, 1.381246e+00, 1.154868e+00, 5.714823e-01, 2.695549e-01, 1.272278e+00,
8.000000e-01	1.179849e+00, 1.317576e+00, 5.679926e-01, 1.233632e+00, 1.214294e+00, 7.655356e-01, 1.056271e+00, 7.204147e-01, 1.735478e+00, 7.425241e-01, 6.941219e-01, 4.609523e-01, 1.541297e+00, 7.638193e-01, 1.141900e+00, 1.111948e+00, 9.145313e-01, 4.324056e-01, 1.768375e-01, 1.173326e+00,
1.000000e+00	9.039928e-01, 1.169493e+00, 5.330341e-01, 1.247267e+00, 1.141364e+00, 1.123307e+00, 8.693366e-01, 7.900596e-01, 1.432451e+00, 5.798434e-01, 6.369712e-01, 3.512791e-01, 1.321193e+00, 6.515281e-01, 1.147762e+00, 8.015527e-01, 6.603861e-01, 4.366039e-01, 1.292704e-01, 1.044749e+00,
1.200000e+00	7.601916e-01, 1.430095e+00, 6.847680e-01, 9.555616e-01, 9.380763e-01, 1.127107e+00, 9.974943e-01, 9.920432e-01, 9.903512e-01, 3.933180e-01, 9.357549e-01, 2.432498e-01, 1.649332e+00, 6.755525e-01, 8.100007e-01, 6.766302e-01, 6.824485e-01, 3.886157e-01, 1.825823e-01, 9.880646e-01,
1.400000e+00	6.323948e-01, 1.549946e+00, 9.186676e-01, 6.178304e-01, 4.965823e-01, 8.558006e-01, 9.295674e-01, 1.020424e+00, 1.126936e+00, 4.423813e-01, 9.177408e-01, 1.677497e-01, 1.344151e+00, 5.835798e-01, 6.083157e-01, 5.742976e-01, 5.421100e-01, 2.314886e-01, 2.942063e-01, 9.544826e-01,
1.600000e+00	6.432859e-01, 1.123915e+00, 9.705330e-01, 4.653523e-01, 4.052182e-01, 4.649529e-01, 9.564881e-01, 1.006657e+00, 9.143970e-01, 3.791312e-01, 9.428980e-01, 1.289352e-01, 1.274070e+00, 6.027917e-01, 5.723873e-01, 4.947923e-01, 3.784327e-01, 2.013649e-01, 3.915659e-01, 9.525525e-01,
1.800000e+00	6.719803e-01, 1.160628e+00, 8.122789e-01, 4.054671e-01, 3.566855e-01, 3.329361e-01, 9.193172e-01, 1.097447e+00, 7.769118e-01, 3.754154e-01, 9.199249e-01, 8.828551e-02, 1.410206e+00, 5.798484e-01, 4.270360e-01, 2.890948e-01, 2.767526e-01, 1.817896e-01, 3.277569e-01, 8.080847e-01,
2.000000e+00	7.746999e-01, 1.334011e+00, 1.048773e+00, 3.754543e-01, 2.506299e-01, 2.439973e-01, 8.509541e-01, 1.010578e+00, 8.402444e-01, 3.251026e-01, 1.010886e+00, 5.674112e-02, 1.288862e+00, 5.997571e-01, 3.492872e-01, 2.247947e-01, 2.039139e-01, 1.492761e-01, 4.296529e-01, 8.336174e-01,
0.000000e+00	2.335236e+00, 2.730276e+00, 9.674123e-02, 5.184519e-01, 1.624653e+00, 1.076620e-01, 1.559936e+00, 3.430347e-01, 2.127841e+00, 4.580013e-01, 1.804808e-01, 2.831232e+00, 2.722161e+00, 2.604041e+00, 1.605623e-01, 1.716972e+00, 2.340591e+00, 2.448281e+00, 1.335290e+00, 2.469080e+00,
2.000000e-01	2.037585e+00, 2.080133e+00, 4.367609e-01, 6.502769e-01, 1.350410e+00, 4.359460e-01, 9.660338e-01, 1.765676e-01, 1.939812e+00, 3.518369e-01, 4.475909e-01, 2.035292e+00, 2.072086e+00, 1.365132e+00, 1.585277e-01, 1.242214e+00, 2.019023e+00, 1.479640e+00, 1.053854e+00, 1.925090e+00,
4.000000e-01	1.371752e+00, 1.131755e+00, 6.751523e-01, 7.773355e-01, 1.089317e+00, 6.535327e-01, 7.950335e-01, 3.286815e-01, 1.296788e+00, 2.882782e-01, 7.210622e-01, 1.382569e+00, 2.342682e+00, 9.674531e-01, 2.641107e-01, 7.275408e-01, 1.236850e+00, 1.063280e+00, 9.172506e-01, 1.236941e+00,
6.000000e-01	1.145291e+00, 1.104877e+00, 7.715710e-01, 7.217266e-01, 9.094211e-01, 8.265264e-01, 8.647632e-01, 5.946704e-01, 1.044014e+00, 4.123836e-01, 8.276050e-01, 1.214385e+00, 1.778431e+00, 5.601795e-01, 4.781836e-01, 5.011281e-01, 1.156898e+00, 9.263069e-01, 5.411434e-01, 1.192333e+00,
8.000000e-01	9.537968e-01, 1.373346e+00, 9.696274e-01, 7.289616e-01, 7.273034e-01, 8.158969e-01, 7.129524e-01, 9.209025e-01, 1.109008e+00, 5.362230e-01, 1.027428e+00, 6.770764e-01, 1.704825e+00, 4.877224e-01, 4.596470e-01, 3.819600e-01, 8.070732e-01, 6.034845e-01, 5.580628e-01, 8.711666e-01,
1.000000e+00	8.088709e-01, 1.209988e+00, 1.139879e+00, 5.463812e-01, 4.559228e-01, 5.383505e-01, 7.049001e-01, 9.539340e-01, 9.254891e-01, 5.020828e-01, 9.426185e-01, 3.936566e-01, 1.274398e+00, 5.157816e-01, 4.476668e-01, 3.195977e-01, 5.189703e-01, 5.088254e-01, 4.563790e-01, 9.211524e-01,
1.200000e+00	9.034283e-01, 1.470895e+00, 1.117368e+00, 4.763749e-01, 3.594557e-01, 3.122714e-01, 7.766218e-01, 9.772423e-01, 1.008991e+00, 5.381471e-01, 1.065572e+00, 3.948628e-01, 1.291717e+00, 5.018457e-01, 3.312075e-01, 2.759545e-01, 4.880879e-01, 3.357635e-01, 4.187038e-01, 1.013739e+00,
1.400000e+00	1.053602e+00, 1.562757e+00, 8.659895e-01, 3.262944e-01, 2.619525e-01, 2.107933e-01, 8.633731e-01, 1.028989e+00, 8.664756e-01, 5.557864e-01, 9.835342e-01, 2.455952e-01, 1.499421e+00, 5.351705e-01, 2.459576e-01, 1.560573e-01, 2.625429e-01, 2.784222e-01, 5.279833e-01, 9.613005e-01,
1.600000e+00	1.032703e+00, 1.516046e+00, 9.484148e-01, 2.928126e-01, 1.923586e-01, 1.359486e-01, 8.654746e-01, 1.102949e+00, 8.174859e-01, 5.969164e-01, 9.263615e-01, 1.915323e-01, 1.502567e+00, 5.161485e-01, 1.998398e-01, 8.682430e-02, 2.256366e-01, 1.772005e-01, 4.614344e-01, 9.534714e-01,
1.800000e+00	1.124756e+00, 1.358710e+00, 8.988693e-01, 2.295533e-01, 1.769247e-01, 8.741970e-02, 8.045210e-01, 1.188444e+00, 8.564584e-01, 6.163310e-01, 1.009544e+00, 1.584242e-01, 1.211645e+00, 4.926633e-01, 1.419084e-01, 6.202723e-02, 1.743654e-01, 1.636572e-01, 5.492870e-01, 9.453640e-01,
2.000000e+00	8.803424e-01, 1.455386e+00, 1.198659e+00, 1.845979e-01, 1.255470e-01, 5.690084e-02, 7.727790e-01, 1.241726e+00, 8.322637e-01, 4.610406e-01, 1.039934e+00, 9.337236e-02, 1.152833e+00, 5.486351e-01, 1.206496e-01, 4.975325e-02, 1.076957e-01, 1.191698e-01, 4.964132e-01, 9.126686e-01,
0.000000e+00	2.397841e+00, 5.915726e-01, 3.218312e+00, 5.507172e-01, 7.920720e-01, 1.004864e+00, 1.614339e+00, 1.964802e+00, 1.753048e+00, 2.091205e+00, 4.448074e-01, 4.434327e-01, 2.814520e+00, 2.256960e+00, 4.301654e-01, 2.366674e+00, 1.818750e+00, 1.269560e+00, 1.264373e+00, 2.486047e+00,
2.000000e-01	2.531859e+00, 6.734262e-01, 1.877802e+00, 7.651751e-01, 7.816180e-01, 8.620150e-01, 1.230494e+00, 1.073387e+00, 1.402392e+00, 2.782370e+00, 2.238010e-01, 3.449033e-01, 1.700020e+00, 1.345602e+00, 6.027325e-01, 1.515784e+00, 1.589017e+00, 5.723396e-01, 8.111057e-01, 1.875097e+00,
4.000000e-01	2.243948e+00, 8.005831e-01, 1.270096e+00, 7.741849e-01, 1.342749e+00, 5.723454e-01, 1.122887e+00, 7.098585e-01, 1.089043e+00, 1.769745e+00, 3.016028e-01, 2.731859e-01, 1.012693e+00, 1.020238e+00, 1.000167e+00, 9.559187e-01, 1.489020e+00, 5.492782e-01, 6.113547e-01, 1.915628e+00,
6.000000e-01	1.971694e+00, 9.871770e-01, 9.848258e-01, 7.189672e-01, 1.277473e+00, 5.410167e-01, 1.082407e+00, 9.427407e-01, 7.915809e-01, 1.612338e+00, 5.318499e-01, 2.813059e-01, 1.115536e+00, 7.166182e-01, 5.773283e-01, 8.026675e-01, 1.096415e+00, 4.694485e-01, 5.338845e-01, 1.481755e+00,
8.000000e-01	2.042782e+00, 1.189835e+00, 7.931687e-01, 8.487672e-01, 1.537912e+00, 5.100594e-01, 1.066533e+00, 9.979510e-01, 8.048602e-01, 1.274185e+00, 7.693031e-01, 4.050341e-01, 1.058249e+00, 6.609706e-01, 5.063908e-01, 6.063828e-01, 9.286673e-01, 3.791414e-01, 3.593113e-01, 1.327965e+00,
1.000000e+00	1.323872e+00, 1.177027e+00, 5.887036e-01, 5.188216e-01, 1.122098e+00, 5.643117e-01, 1.004741e+00, 9.663390e-01, 6.357794e-01, 1.316061e+00, 9.627637e-01, 4.869155e-01, 1.018053e+00, 5.282592e-01, 3.934155e-01, 5.305595e-01, 6.164194e-01, 2.760437e-01, 4.276344e-01, 9.946091e-01,
1.200000e+00	8.074354e-01, 1.163047e+00, 6.178502e-01, 5.757703e-01, 1.003462e+00, 5.224293e-01, 8.589639e-01, 1.007479e+00, 5.629008e-01, 9.407478e-01, 8.322368e-01, 5.085064e-01, 1.126843e+00, 5.656964e-01, 3.155864e-01, 3.568334e-01, 5.263294e-01, 2.310194e-01, 4.654836e-01, 1.071208e+00,
1.400000e+00	7.981454e-01, 1.283097e+00, 7.316064e-01, 4.892479e-01, 7.447912e-01, 2.952773e-01, 1.034477e+00, 1.019288e+00, 6.359078e-01, 9.756828e-01, 1.049089e+00, 3.820579e-01, 1.143890e+00, 6.012399e-01, 2.921292e-01, 2.173005e-01, 3.301971e-01, 1.753536e-01, 3.791828e-01, 1.071054e+00,
1.600000e+00	7.122589e-01, 1.412658e+00, 9.233579e-01, 3.698932e-01, 5.679990e-01, 2.294702e-01, 7.946885e-01, 9.280722e-01, 7.153065e-01, 7.333144e-01, 1.006135e+00, 3.358480e-01, 9.621713e-01, 6.080765e-01, 2.049610e-01, 1.559478e-01, 2.283623e-01, 1.693938e-01, 5.070135e-01, 8.631674e-01,
1.800000e+00	6.884869e-01, 1.268520e+00, 1.023918e+00, 2.847243e-01, 4.430173e-01, 1.310118e-01, 9.208449e-01, 1.143277e+00, 7.219993e-01, 6.823801e-01, 1.102778e+00, 1.653077e-01, 1.068926e+00, 5.681941e-01, 1.170692e-01, 1.006743e-01, 2.214704e-01, 1.443002e-01, 4.432959e-01, 9.519519e-01,
2.000000e+00	8.146854e-01, 1.568459e+00, 9.594669e-01, 2.683040e-01, 3.523120e-01, 9.441606e-02, 9.670933e-01, 1.222645e+00, 7.134530e-01, 5.940000e-01, 1.296354e+00, 1.442624e-01, 1.155842e+00, 4.931959e-01, 1.046720e-01, 7.515203e-02, 1.035958e-01, 1.146631e-01, 5.003314e-01, 9.794926e-01,
