# Supplementary material for: Inference of Vohradský's Models of Genetic Networks by Solving Two-Dimensional Function Optimization Problems
Source: PLoS One. 2013 Dec 30;8(12):e83308. doi: 10.1371/journal.pone.0083308 (PMC3875442; doi:10.1371/journal.pone.0083308)
Supplement: Text S2 — Time-series data used in the ‘Inference in noisy environment’ section (compressed by gzip). (GZ) [file pone.0083308.s002.gz › time_series_data/gene20/10sets/tc.dat216]

Time "G0" "G1" "G2" "G3" "G4" "G5" "G6" "G7" "G8" "G9" "G10" "G11" "G12" "G13" "G14" "G15" "G16" "G17" "G18" "G19"
0.000000e+00	8.081512e-01, 2.264755e+00, 1.325480e+00, 2.353298e+00, 2.157377e-01, 1.727304e+00, 1.946718e+00, 1.222675e+00, 1.325508e+00, 2.494608e+00, 2.510056e+00, 3.359003e-01, 2.156977e+00, 2.265391e+00, 3.491026e-01, 1.498868e+00, 6.886597e-01, 1.308369e+00, 1.085630e+00, 1.811546e+00,
2.000000e-01	4.677549e-01, 1.667981e+00, 9.766154e-01, 1.825675e+00, 2.017292e-01, 1.507358e+00, 1.432553e+00, 1.422572e+00, 1.163608e+00, 1.580699e+00, 2.328694e+00, 4.774114e-01, 1.748566e+00, 1.410208e+00, 6.343935e-01, 2.025578e+00, 9.250839e-01, 1.261729e+00, 8.445209e-01, 1.061280e+00,
4.000000e-01	3.866377e-01, 1.174681e+00, 9.273382e-01, 1.067300e+00, 1.968293e-01, 1.255405e+00, 9.999143e-01, 1.281510e+00, 1.093663e+00, 1.140525e+00, 1.530276e+00, 4.903220e-01, 1.309774e+00, 7.400127e-01, 6.438197e-01, 1.284375e+00, 8.141796e-01, 1.013571e+00, 6.953796e-01, 6.100661e-01,
6.000000e-01	2.450339e-01, 7.336448e-01, 7.336304e-01, 6.394728e-01, 1.571320e-01, 1.342303e+00, 5.573164e-01, 1.299339e+00, 1.285586e+00, 9.926525e-01, 1.092104e+00, 5.695367e-01, 8.285815e-01, 4.944635e-01, 8.306797e-01, 1.279333e+00, 7.686234e-01, 9.323863e-01, 3.650753e-01, 4.277169e-01,
8.000000e-01	1.589654e-01, 5.693153e-01, 5.795391e-01, 4.251669e-01, 1.161425e-01, 1.229415e+00, 3.404417e-01, 1.165431e+00, 1.299373e+00, 9.613821e-01, 5.650517e-01, 6.936174e-01, 5.887673e-01, 4.003076e-01, 7.598152e-01, 9.586394e-01, 6.288103e-01, 7.650321e-01, 3.323137e-01, 1.941211e-01,
1.000000e+00	1.229704e-01, 5.183983e-01, 3.895389e-01, 3.007109e-01, 8.815321e-02, 1.249169e+00, 2.245609e-01, 8.038977e-01, 9.763953e-01, 9.230388e-01, 3.486406e-01, 6.724061e-01, 3.436676e-01, 3.162346e-01, 8.362894e-01, 6.723738e-01, 6.741521e-01, 4.404715e-01, 1.806303e-01, 1.145375e-01,
1.200000e+00	6.786410e-02, 4.234788e-01, 3.542030e-01, 2.230343e-01, 8.947859e-02, 1.218578e+00, 1.215106e-01, 6.300115e-01, 9.961531e-01, 9.570660e-01, 1.524541e-01, 6.206653e-01, 2.499874e-01, 2.044841e-01, 8.457758e-01, 4.604664e-01, 4.419179e-01, 3.423868e-01, 1.190727e-01, 6.167130e-02,
1.400000e+00	4.104334e-02, 3.050865e-01, 2.744890e-01, 2.864092e-01, 5.771304e-02, 1.186524e+00, 8.070215e-02, 4.478710e-01, 1.326120e+00, 8.514896e-01, 9.869202e-02, 7.951561e-01, 1.412170e-01, 1.675514e-01, 6.541258e-01, 2.818125e-01, 3.820714e-01, 3.023987e-01, 7.362327e-02, 3.700692e-02,
1.600000e+00	3.354918e-02, 2.701777e-01, 1.978421e-01, 3.494215e-01, 4.147487e-02, 1.449403e+00, 4.555162e-02, 3.860003e-01, 1.125233e+00, 1.070784e+00, 5.624864e-02, 7.404380e-01, 1.141631e-01, 1.488006e-01, 7.426564e-01, 2.079096e-01, 3.617997e-01, 2.114037e-01, 4.977427e-02, 2.259513e-02,
1.800000e+00	2.576758e-02, 1.964437e-01, 1.457514e-01, 3.351729e-01, 2.943954e-02, 1.280557e+00, 3.265382e-02, 2.340604e-01, 1.118628e+00, 1.038668e+00, 3.047224e-02, 7.451882e-01, 8.223953e-02, 1.501224e-01, 6.191971e-01, 1.553020e-01, 2.476529e-01, 1.452056e-01, 3.406373e-02, 1.027331e-02,
2.000000e+00	1.589957e-02, 1.595611e-01, 1.213170e-01, 3.054216e-01, 2.773520e-02, 1.375531e+00, 1.814571e-02, 1.697770e-01, 1.392496e+00, 8.169247e-01, 1.562555e-02, 7.015075e-01, 4.818489e-02, 1.525769e-01, 4.236504e-01, 9.430817e-02, 2.132949e-01, 9.937601e-02, 1.931172e-02, 6.953652e-03,
0.000000e+00	2.208296e+00, 6.202251e-01, 2.748042e+00, 2.650966e-01, 3.366477e+00, 8.177483e-01, 1.382004e+00, 2.835113e-02, 8.681581e-01, 2.128948e+00, 2.128281e+00, 1.192175e+00, 2.721782e+00, 2.419741e+00, 2.399063e+00, 2.030032e+00, 9.122615e-01, 8.246502e-01, 1.498270e+00, 1.399599e+00,
2.000000e-01	1.674990e+00, 8.763533e-01, 2.211983e+00, 3.500465e-01, 2.605778e+00, 8.688847e-01, 7.546653e-01, 4.770400e-01, 6.755624e-01, 1.667462e+00, 1.727694e+00, 9.533481e-01, 2.207758e+00, 1.681574e+00, 1.700987e+00, 1.382371e+00, 9.269399e-01, 7.321453e-01, 1.167564e+00, 1.144128e+00,
4.000000e-01	1.342494e+00, 8.002748e-01, 2.378899e+00, 3.950313e-01, 2.251780e+00, 1.102946e+00, 4.315467e-01, 8.493047e-01, 4.513796e-01, 1.270800e+00, 9.265459e-01, 6.576257e-01, 1.558678e+00, 1.774079e+00, 1.521476e+00, 8.206643e-01, 7.779536e-01, 5.590500e-01, 9.392488e-01, 8.345437e-01,
6.000000e-01	1.023256e+00, 7.255044e-01, 2.082862e+00, 2.957313e-01, 2.150479e+00, 1.072644e+00, 2.151441e-01, 6.855873e-01, 3.575805e-01, 1.369118e+00, 7.458331e-01, 5.729238e-01, 8.897242e-01, 1.239289e+00, 1.214613e+00, 5.807888e-01, 5.810569e-01, 5.394171e-01, 7.686438e-01, 3.832953e-01,
8.000000e-01	6.488003e-01, 7.698706e-01, 1.691673e+00, 2.539734e-01, 2.212769e+00, 1.065003e+00, 1.834689e-01, 6.779623e-01, 2.688572e-01, 1.309755e+00, 3.685300e-01, 3.589917e-01, 4.935767e-01, 8.658983e-01, 1.362204e+00, 4.684361e-01, 5.733330e-01, 3.288357e-01, 4.200427e-01, 2.634277e-01,
1.000000e+00	6.792357e-01, 8.831606e-01, 1.772283e+00, 2.547925e-01, 1.473087e+00, 1.189518e+00, 1.053415e-01, 3.993917e-01, 2.040447e-01, 1.172780e+00, 2.645099e-01, 2.636333e-01, 4.511149e-01, 6.460554e-01, 1.039108e+00, 2.617344e-01, 6.087406e-01, 2.556003e-01, 2.772664e-01, 1.275467e-01,
1.200000e+00	3.940165e-01, 7.242538e-01, 1.766095e+00, 2.346942e-01, 1.204144e+00, 1.127358e+00, 5.226027e-02, 3.359660e-01, 1.883798e-01, 9.549300e-01, 1.452574e-01, 2.559285e-01, 2.619356e-01, 6.153785e-01, 1.176412e+00, 1.894630e-01, 5.098880e-01, 1.958056e-01, 1.861870e-01, 7.014903e-02,
1.400000e+00	3.039657e-01, 5.856627e-01, 1.705468e+00, 2.958953e-01, 8.239685e-01, 1.083808e+00, 4.221817e-02, 2.299442e-01, 3.014408e-01, 1.069650e+00, 7.057505e-02, 2.276662e-01, 2.104692e-01, 4.599996e-01, 1.209548e+00, 1.308299e-01, 3.182050e-01, 1.304270e-01, 1.374512e-01, 4.258064e-02,
1.600000e+00	2.131834e-01, 7.443006e-01, 1.307033e+00, 3.345253e-01, 7.767777e-01, 1.011919e+00, 1.933538e-02, 1.765681e-01, 3.738256e-01, 9.626090e-01, 4.233355e-02, 3.499464e-01, 1.244582e-01, 3.162059e-01, 1.199562e+00, 8.529835e-02, 3.266917e-01, 9.637967e-02, 5.810884e-02, 2.500049e-02,
1.800000e+00	1.525389e-01, 5.745226e-01, 1.294505e+00, 4.265344e-01, 5.268907e-01, 1.393073e+00, 1.711475e-02, 1.208931e-01, 7.160594e-01, 1.074954e+00, 2.537862e-02, 3.578699e-01, 8.657508e-02, 2.046772e-01, 8.810863e-01, 6.751616e-02, 2.962159e-01, 5.476859e-02, 5.538086e-02, 1.559561e-02,
2.000000e+00	1.042919e-01, 6.535672e-01, 7.214136e-01, 3.556839e-01, 4.330903e-01, 1.318806e+00, 9.278534e-03, 7.857816e-02, 6.922145e-01, 1.151875e+00, 1.257963e-02, 5.220468e-01, 5.910512e-02, 1.969576e-01, 1.079783e+00, 4.443332e-02, 2.945274e-01, 4.840657e-02, 2.432220e-02, 8.000142e-03,
0.000000e+00	2.231801e-01, 6.636700e-01, 1.824715e+00, 2.622317e+00, 2.511638e+00, 1.375585e+00, 1.958378e+00, 1.135413e+00, 1.759611e+00, 4.361004e-01, 2.116003e+00, 1.640806e+00, 1.151167e+00, 6.429337e-01, 2.426012e+00, 1.677906e+00, 2.215594e+00, 1.557262e+00, 2.778509e+00, 2.296399e+00,
2.000000e-01	3.350723e-01, 8.844031e-01, 2.323629e+00, 1.984363e+00, 2.256879e+00, 1.019134e+00, 1.461356e+00, 1.366608e+00, 1.358251e+00, 5.554307e-01, 1.787142e+00, 1.282164e+00, 8.664510e-01, 6.936783e-01, 1.668291e+00, 1.605950e+00, 1.985218e+00, 1.141762e+00, 2.043675e+00, 1.169480e+00,
4.000000e-01	3.936174e-01, 7.510650e-01, 1.796187e+00, 1.309300e+00, 1.464576e+00, 8.041408e-01, 9.034529e-01, 1.448583e+00, 9.552575e-01, 6.773169e-01, 1.074153e+00, 1.135790e+00, 8.997632e-01, 8.604472e-01, 1.358272e+00, 1.127011e+00, 1.689303e+00, 1.006173e+00, 1.315010e+00, 8.577208e-01,
6.000000e-01	5.301068e-01, 7.149676e-01, 1.581548e+00, 8.680232e-01, 1.332374e+00, 4.573654e-01, 6.437195e-01, 1.506728e+00, 7.672967e-01, 7.840140e-01, 1.199264e+00, 7.102092e-01, 5.417572e-01, 9.650552e-01, 1.101553e+00, 1.322873e+00, 1.196487e+00, 9.585572e-01, 1.017606e+00, 4.328349e-01,
8.000000e-01	4.863625e-01, 7.043978e-01, 1.855798e+00, 5.379488e-01, 1.026498e+00, 5.149210e-01, 4.194131e-01, 1.217855e+00, 7.613053e-01, 9.358471e-01, 6.692301e-01, 6.038397e-01, 4.427680e-01, 8.226200e-01, 1.035471e+00, 8.048851e-01, 1.062989e+00, 6.796802e-01, 5.947703e-01, 2.559098e-01,
1.000000e+00	3.342452e-01, 7.035671e-01, 1.391704e+00, 3.363883e-01, 8.283132e-01, 4.765615e-01, 2.419225e-01, 8.954331e-01, 6.574650e-01, 8.734585e-01, 3.721588e-01, 5.708239e-01, 2.828401e-01, 8.440673e-01, 1.034498e+00, 5.681728e-01, 1.139917e+00, 5.120917e-01, 3.245115e-01, 1.339477e-01,
1.200000e+00	2.319861e-01, 6.672150e-01, 1.141762e+00, 3.205101e-01, 5.448099e-01, 6.640678e-01, 1.495328e-01, 6.095954e-01, 8.802391e-01, 9.692118e-01, 1.730472e-01, 6.220687e-01, 1.529585e-01, 4.302790e-01, 1.164098e+00, 3.603410e-01, 8.164392e-01, 4.501628e-01, 2.377639e-01, 7.702449e-02,
1.400000e+00	1.648863e-01, 6.912615e-01, 7.596975e-01, 2.751173e-01, 3.917271e-01, 8.991527e-01, 8.308071e-02, 4.840046e-01, 9.574074e-01, 1.017381e+00, 1.126026e-01, 7.424338e-01, 1.091741e-01, 3.894083e-01, 1.069769e+00, 2.612874e-01, 6.774286e-01, 3.057292e-01, 1.456826e-01, 5.308451e-02,
1.600000e+00	1.007352e-01, 5.238880e-01, 7.291381e-01, 1.809634e-01, 3.515175e-01, 8.750499e-01, 4.430660e-02, 3.584258e-01, 1.079607e+00, 9.582779e-01, 7.019512e-02, 6.874382e-01, 7.179034e-02, 3.412661e-01, 1.108292e+00, 1.842512e-01, 5.730644e-01, 1.856905e-01, 1.007275e-01, 2.353028e-02,
1.800000e+00	7.241570e-02, 5.202844e-01, 5.501918e-01, 2.566175e-01, 2.716168e-01, 1.084914e+00, 3.164687e-02, 3.149891e-01, 9.118344e-01, 9.431194e-01, 4.437728e-02, 7.327277e-01, 5.691163e-02, 2.376943e-01, 9.064312e-01, 9.418243e-02, 5.085492e-01, 9.997179e-02, 5.684138e-02, 1.212645e-02,
2.000000e+00	4.290170e-02, 5.715945e-01, 4.366367e-01, 2.794160e-01, 1.990969e-01, 9.677255e-01, 2.095550e-02, 1.630858e-01, 9.068403e-01, 1.072984e+00, 1.891348e-02, 7.670238e-01, 3.621218e-02, 2.101394e-01, 1.094347e+00, 8.869614e-02, 3.963621e-01, 8.607322e-02, 4.694898e-02, 7.467489e-03,
0.000000e+00	8.969381e-01, 8.864786e-01, 1.501938e+00, 2.086207e+00, 4.820907e-01, 1.140812e-01, 2.980150e+00, 1.696153e+00, 2.204743e+00, 3.721408e-01, 5.260627e-01, 2.530162e+00, 1.218696e+00, 2.308306e+00, 2.950359e+00, 2.141118e-01, 2.142982e+00, 1.104450e+00, 2.519004e+00, 1.615897e+00,
2.000000e-01	5.560563e-01, 9.343249e-01, 1.242160e+00, 1.302346e+00, 5.188172e-01, 7.303586e-02, 2.047076e+00, 1.456478e+00, 2.009197e+00, 5.870298e-01, 6.609611e-01, 2.122016e+00, 1.423584e+00, 1.364353e+00, 1.345257e+00, 3.123322e-01, 1.406994e+00, 7.330810e-01, 2.074132e+00, 1.167169e+00,
4.000000e-01	3.933697e-01, 8.721639e-01, 1.034953e+00, 1.016310e+00, 3.351331e-01, 1.047013e-01, 1.396005e+00, 9.678313e-01, 1.657672e+00, 7.066331e-01, 9.375337e-01, 1.926751e+00, 8.357404e-01, 9.130686e-01, 6.684379e-01, 2.503833e-01, 1.295869e+00, 5.667203e-01, 1.171408e+00, 7.288927e-01,
6.000000e-01	2.164340e-01, 5.907672e-01, 7.537829e-01, 5.623166e-01, 2.371131e-01, 2.079283e-01, 1.021341e+00, 8.275143e-01, 1.669368e+00, 9.185221e-01, 5.736311e-01, 1.458581e+00, 6.521643e-01, 9.165184e-01, 6.697244e-01, 1.873426e-01, 1.107195e+00, 3.833258e-01, 8.486057e-01, 4.295442e-01,
8.000000e-01	1.851905e-01, 3.936155e-01, 5.909653e-01, 4.488876e-01, 2.148364e-01, 4.057451e-01, 6.687775e-01, 4.990321e-01, 1.595000e+00, 1.007674e+00, 3.726306e-01, 1.452593e+00, 3.482617e-01, 5.886989e-01, 5.460456e-01, 1.167980e-01, 9.683130e-01, 2.381688e-01, 5.139219e-01, 2.058416e-01,
1.000000e+00	9.239665e-02, 2.764542e-01, 5.136648e-01, 3.748954e-01, 1.570949e-01, 6.434572e-01, 4.593531e-01, 4.056677e-01, 1.707746e+00, 9.239290e-01, 2.067868e-01, 1.155239e+00, 2.599734e-01, 4.023389e-01, 5.823576e-01, 6.647504e-02, 6.545260e-01, 1.564284e-01, 3.952150e-01, 1.359148e-01,
1.200000e+00	7.689997e-02, 1.977571e-01, 3.816463e-01, 2.744297e-01, 1.214420e-01, 9.184251e-01, 2.657191e-01, 3.408715e-01, 1.649511e+00, 9.341610e-01, 1.044919e-01, 1.025079e+00, 1.998920e-01, 3.074231e-01, 7.522840e-01, 5.595380e-02, 4.304112e-01, 1.328835e-01, 1.987998e-01, 7.420437e-02,
1.400000e+00	4.486539e-02, 1.831879e-01, 3.441701e-01, 2.817142e-01, 1.191741e-01, 8.899131e-01, 1.489240e-01, 2.268490e-01, 1.484245e+00, 1.053119e+00, 5.080087e-02, 9.818807e-01, 1.497772e-01, 2.640226e-01, 7.359647e-01, 2.927886e-02, 4.502889e-01, 8.333861e-02, 1.351728e-01, 3.916188e-02,
1.600000e+00	3.131892e-02, 1.725100e-01, 2.995029e-01, 3.824680e-01, 9.479256e-02, 9.393748e-01, 8.690280e-02, 1.593751e-01, 1.195020e+00, 9.309844e-01, 3.522535e-02, 8.172366e-01, 9.414397e-02, 2.056485e-01, 5.773985e-01, 2.082786e-02, 2.991092e-01, 4.959294e-02, 1.066123e-01, 2.465481e-02,
1.800000e+00	2.228529e-02, 1.738633e-01, 2.353646e-01, 4.182026e-01, 6.523272e-02, 1.309294e+00, 4.344368e-02, 1.109869e-01, 1.053379e+00, 8.489023e-01, 2.148104e-02, 8.162632e-01, 5.613050e-02, 1.543022e-01, 5.810467e-01, 1.535984e-02, 2.806621e-01, 4.202131e-02, 7.242841e-02, 1.317437e-02,
2.000000e+00	1.509870e-02, 8.885805e-02, 1.601119e-01, 4.818677e-01, 4.003776e-02, 1.244988e+00, 3.642310e-02, 1.076625e-01, 1.216661e+00, 9.609797e-01, 1.179480e-02, 8.464694e-01, 3.009680e-02, 1.753849e-01, 6.139947e-01, 1.086477e-02, 2.234190e-01, 2.663012e-02, 4.405523e-02, 8.570098e-03,
0.000000e+00	2.153859e+00, 2.646730e+00, 3.623863e-01, 1.267842e+00, 1.261171e+00, 6.120751e-01, 2.811920e+00, 3.141956e-01, 8.946194e-01, 4.965130e-01, 4.661957e-01, 5.513420e-01, 2.591893e+00, 9.197413e-02, 1.460724e+00, 9.348995e-01, 2.145534e+00, 2.233106e+00, 1.191777e+00, 2.008651e+00,
2.000000e-01	1.359949e+00, 1.653656e+00, 7.182928e-01, 1.009236e+00, 1.344132e+00, 4.017213e-01, 2.001956e+00, 2.642848e-01, 7.514716e-01, 3.580757e-01, 3.056130e-01, 4.243965e-01, 1.894926e+00, 5.500135e-02, 7.502994e-01, 1.070302e+00, 2.228001e+00, 2.256365e+00, 1.000291e+00, 1.349694e+00,
4.000000e-01	1.150588e+00, 1.117174e+00, 6.994062e-01, 7.095926e-01, 1.328204e+00, 2.956684e-01, 1.503384e+00, 2.079643e-01, 5.264924e-01, 2.517971e-01, 1.728929e-01, 2.891987e-01, 1.513316e+00, 3.939307e-02, 6.953025e-01, 1.191890e+00, 2.008470e+00, 1.665174e+00, 8.257492e-01, 7.736313e-01,
6.000000e-01	9.679301e-01, 8.130146e-01, 1.068174e+00, 6.155784e-01, 1.385165e+00, 2.262879e-01, 8.932847e-01, 1.387125e-01, 5.016262e-01, 2.971596e-01, 1.167670e-01, 2.899140e-01, 1.074589e+00, 2.897836e-02, 7.541435e-01, 1.322457e+00, 1.747976e+00, 1.061623e+00, 5.421551e-01, 4.385059e-01,
8.000000e-01	9.154989e-01, 7.340430e-01, 1.241950e+00, 6.041822e-01, 1.294243e+00, 1.422969e-01, 7.191966e-01, 7.887016e-02, 3.537153e-01, 5.174254e-01, 6.759585e-02, 2.017566e-01, 6.640006e-01, 2.859013e-02, 7.394683e-01, 1.144749e+00, 1.300161e+00, 8.292164e-01, 2.817828e-01, 2.019751e-01,
1.000000e+00	7.245141e-01, 5.742421e-01, 1.095579e+00, 6.456780e-01, 1.326643e+00, 1.874511e-01, 3.879004e-01, 6.844173e-02, 2.906358e-01, 7.591984e-01, 3.177302e-02, 1.892631e-01, 4.247140e-01, 4.140294e-02, 1.079280e+00, 7.192045e-01, 1.275953e+00, 6.494997e-01, 2.354998e-01, 1.502752e-01,
1.200000e+00	4.809351e-01, 5.588841e-01, 1.147429e+00, 7.337975e-01, 8.629753e-01, 2.756791e-01, 2.952229e-01, 5.916850e-02, 4.341632e-01, 7.220426e-01, 1.789425e-02, 2.554285e-01, 2.966207e-01, 5.937745e-02, 8.708555e-01, 5.939401e-01, 9.602922e-01, 5.524245e-01, 1.361502e-01, 7.009861e-02,
1.400000e+00	3.775200e-01, 4.697864e-01, 7.881004e-01, 5.259752e-01, 6.073904e-01, 5.130822e-01, 1.440092e-01, 3.277216e-02, 5.130168e-01, 1.002642e+00, 1.195097e-02, 3.292503e-01, 1.711606e-01, 7.546953e-02, 8.608893e-01, 3.588569e-01, 7.924254e-01, 3.737106e-01, 9.990346e-02, 4.022805e-02,
1.600000e+00	2.231697e-01, 4.300434e-01, 7.267124e-01, 6.279696e-01, 5.278145e-01, 7.530708e-01, 9.543217e-02, 3.102398e-02, 7.609849e-01, 9.180135e-01, 6.453005e-03, 5.142648e-01, 1.176030e-01, 8.062037e-02, 1.036493e+00, 2.465255e-01, 6.422348e-01, 2.430588e-01, 5.353692e-02, 2.403673e-02,
1.800000e+00	1.873904e-01, 5.355063e-01, 5.541440e-01, 6.741457e-01, 4.233146e-01, 8.636158e-01, 6.012318e-02, 1.899025e-02, 8.713907e-01, 1.057072e+00, 3.565458e-03, 4.605247e-01, 8.629154e-02, 8.897461e-02, 1.042860e+00, 1.459095e-01, 6.021214e-01, 1.828962e-01, 3.550346e-02, 1.413922e-02,
2.000000e+00	1.206484e-01, 4.891638e-01, 4.215349e-01, 5.865812e-01, 3.350556e-01, 9.597627e-01, 3.175382e-02, 1.318594e-02, 1.008454e+00, 8.615182e-01, 2.436391e-03, 5.465335e-01, 5.152162e-02, 8.683864e-02, 1.116125e+00, 9.633428e-02, 4.981029e-01, 1.334845e-01, 2.240873e-02, 7.796767e-03,
0.000000e+00	1.283482e+00, 2.383368e+00, 3.128669e+00, 1.647429e+00, 1.187551e+00, 3.213431e-01, 2.009486e+00, 2.315365e+00, 6.500292e-01, 2.225506e+00, 3.218950e+00, 1.738972e+00, 2.415586e-01, 1.463909e+00, 1.410660e+00, 2.547391e+00, 2.724192e+00, 5.930726e-01, 2.110795e+00, 1.158616e+00,
2.000000e-01	8.543397e-01, 1.878434e+00, 3.177084e+00, 9.422535e-01, 1.303446e+00, 2.355679e-01, 1.889069e+00, 1.946878e+00, 4.595062e-01, 1.557068e+00, 2.166916e+00, 1.581153e+00, 1.999380e-01, 1.013354e+00, 1.150883e+00, 1.208469e+00, 2.677538e+00, 5.621233e-01, 1.623478e+00, 5.223851e-01,
4.000000e-01	5.528869e-01, 1.392831e+00, 1.800826e+00, 6.074254e-01, 8.825883e-01, 1.712521e-01, 1.160351e+00, 2.009250e+00, 5.044297e-01, 1.415816e+00, 1.632502e+00, 1.119093e+00, 1.528603e-01, 1.144867e+00, 1.121332e+00, 1.049390e+00, 2.112508e+00, 5.365221e-01, 1.166623e+00, 3.229222e-01,
6.000000e-01	4.269286e-01, 1.287938e+00, 1.764762e+00, 4.273787e-01, 7.541563e-01, 1.225134e-01, 9.400591e-01, 1.440729e+00, 4.873813e-01, 1.409802e+00, 1.307466e+00, 1.069170e+00, 7.696321e-02, 6.898432e-01, 1.024114e+00, 6.226663e-01, 2.033236e+00, 5.125109e-01, 8.086336e-01, 1.916732e-01,
8.000000e-01	2.794058e-01, 9.887592e-01, 1.432233e+00, 2.170017e-01, 6.234900e-01, 8.534508e-02, 5.821044e-01, 1.593831e+00, 7.687603e-01, 1.418322e+00, 7.613807e-01, 8.550978e-01, 6.489613e-02, 4.304765e-01, 1.005000e+00, 5.139794e-01, 2.184449e+00, 3.410090e-01, 4.637899e-01, 1.097380e-01,
1.000000e+00	1.696099e-01, 1.040626e+00, 1.103267e+00, 1.578112e-01, 4.706077e-01, 6.285683e-02, 2.904077e-01, 1.069375e+00, 7.965884e-01, 1.167165e+00, 4.223270e-01, 9.326212e-01, 3.972420e-02, 3.690523e-01, 1.119177e+00, 2.756398e-01, 1.846137e+00, 2.206682e-01, 2.874442e-01, 5.003094e-02,
1.200000e+00	1.261851e-01, 7.912232e-01, 9.788924e-01, 9.062733e-02, 3.259179e-01, 1.014786e-01, 2.060426e-01, 8.362294e-01, 9.420217e-01, 1.083733e+00, 2.156734e-01, 6.503693e-01, 2.539429e-02, 2.156839e-01, 1.120990e+00, 2.562616e-01, 1.423219e+00, 1.517803e-01, 1.843499e-01, 3.035045e-02,
1.400000e+00	6.875406e-02, 6.508791e-01, 7.212337e-01, 8.180796e-02, 3.228773e-01, 1.612304e-01, 1.221217e-01, 7.156806e-01, 9.090338e-01, 1.040051e+00, 1.562132e-01, 6.102549e-01, 2.154838e-02, 2.537100e-01, 1.146872e+00, 1.739495e-01, 1.057840e+00, 9.907274e-02, 1.224037e-01, 1.601059e-02,
1.600000e+00	5.557236e-02, 7.454162e-01, 6.605240e-01, 1.049297e-01, 2.144388e-01, 3.030238e-01, 6.168692e-02, 4.796777e-01, 1.074264e+00, 9.616155e-01, 7.022634e-02, 8.335004e-01, 1.335195e-02, 1.954861e-01, 1.120990e+00, 8.715693e-02, 8.596236e-01, 7.263123e-02, 7.927304e-02, 1.019488e-02,
1.800000e+00	3.585648e-02, 6.663748e-01, 5.714765e-01, 1.265923e-01, 1.750517e-01, 5.946195e-01, 4.521409e-02, 3.885991e-01, 1.111238e+00, 9.473018e-01, 4.046364e-02, 7.616818e-01, 7.452288e-03, 1.550656e-01, 1.066946e+00, 5.571572e-02, 8.815430e-01, 7.110266e-02, 5.986751e-02, 5.223945e-03,
2.000000e+00	2.529678e-02, 4.531234e-01, 3.792439e-01, 1.718597e-01, 1.557174e-01, 7.817638e-01, 2.579900e-02, 2.990429e-01, 1.160235e+00, 1.129000e+00, 2.716223e-02, 7.771266e-01, 5.395926e-03, 1.594240e-01, 9.905766e-01, 3.623460e-02, 5.437914e-01, 3.680719e-02, 3.424046e-02, 3.135932e-03,
0.000000e+00	2.799932e+00, 8.364190e-02, 1.489160e+00, 3.312109e-01, 1.408052e+00, 2.319743e+00, 1.459882e+00, 2.606013e+00, 2.734455e+00, 2.855115e-02, 5.417279e-01, 1.219375e-01, 4.569693e-01, 1.549215e+00, 1.859864e+00, 2.029167e+00, 1.368896e+00, 2.742102e+00, 2.974265e+00, 2.632786e+00,
2.000000e-01	2.017980e+00, 3.538217e-01, 1.451473e+00, 2.919933e-01, 1.337528e+00, 2.121481e+00, 1.059028e+00, 1.571683e+00, 1.997910e+00, 1.927351e-02, 7.719200e-01, 8.521500e-02, 5.145348e-01, 1.351038e+00, 1.076655e+00, 1.984574e+00, 1.036144e+00, 2.045882e+00, 2.488322e+00, 1.595643e+00,
4.000000e-01	1.562641e+00, 3.359279e-01, 1.528681e+00, 3.027010e-01, 1.587947e+00, 1.633208e+00, 6.854608e-01, 1.388521e+00, 1.484853e+00, 1.652782e-02, 8.247133e-01, 9.125549e-02, 5.892854e-01, 1.230744e+00, 5.647841e-01, 2.041726e+00, 7.971587e-01, 1.606522e+00, 1.593543e+00, 1.150479e+00,
6.000000e-01	1.395511e+00, 2.831767e-01, 1.813164e+00, 3.816481e-01, 1.653095e+00, 1.256623e+00, 4.226166e-01, 1.359153e+00, 1.064934e+00, 7.581126e-02, 7.314104e-01, 8.229618e-02, 5.965831e-01, 9.807431e-01, 6.534885e-01, 1.563625e+00, 7.033545e-01, 1.411709e+00, 1.199469e+00, 1.134293e+00,
8.000000e-01	1.188713e+00, 1.821671e-01, 1.314018e+00, 3.598482e-01, 1.545131e+00, 1.571298e+00, 1.855806e-01, 9.678623e-01, 8.674299e-01, 2.759179e-01, 4.559810e-01, 5.039761e-02, 3.555245e-01, 1.095289e+00, 7.773823e-01, 1.420625e+00, 5.424862e-01, 1.045929e+00, 8.720720e-01, 6.450903e-01,
1.000000e+00	8.062816e-01, 2.124718e-01, 1.370299e+00, 4.453852e-01, 1.356019e+00, 1.337216e+00, 1.703091e-01, 5.531435e-01, 6.869633e-01, 4.967015e-01, 2.537924e-01, 4.511369e-02, 3.008045e-01, 8.150936e-01, 8.406178e-01, 1.474724e+00, 4.373792e-01, 1.025245e+00, 5.474999e-01, 5.009533e-01,
1.200000e+00	7.817892e-01, 3.301563e-01, 1.615459e+00, 4.966695e-01, 1.438104e+00, 1.327846e+00, 7.194535e-02, 4.423160e-01, 5.491541e-01, 7.026180e-01, 1.384408e-01, 4.326020e-02, 1.813024e-01, 9.444667e-01, 9.361430e-01, 9.792804e-01, 3.490414e-01, 7.104091e-01, 3.766817e-01, 2.676542e-01,
1.400000e+00	6.771376e-01, 3.329922e-01, 1.483638e+00, 3.848033e-01, 8.885031e-01, 1.587123e+00, 5.694706e-02, 3.268161e-01, 6.115447e-01, 6.926049e-01, 8.561146e-02, 1.114333e-01, 1.182542e-01, 7.949077e-01, 9.446396e-01, 6.798847e-01, 2.819945e-01, 5.087793e-01, 2.573649e-01, 1.539113e-01,
1.600000e+00	4.718672e-01, 3.720619e-01, 1.242764e+00, 5.690359e-01, 9.503477e-01, 1.455476e+00, 2.714589e-02, 2.371274e-01, 5.624138e-01, 8.948891e-01, 4.628772e-02, 2.092073e-01, 7.515531e-02, 5.797465e-01, 9.949061e-01, 4.276730e-01, 2.299949e-01, 3.892260e-01, 1.234817e-01, 1.144323e-01,
1.800000e+00	2.842433e-01, 4.893755e-01, 8.837972e-01, 5.307389e-01, 7.147202e-01, 1.495340e+00, 1.921787e-02, 1.949224e-01, 6.828140e-01, 8.246345e-01, 2.630842e-02, 3.657999e-01, 6.089781e-02, 4.149490e-01, 9.513664e-01, 2.452546e-01, 1.747399e-01, 2.949848e-01, 1.029562e-01, 5.050534e-02,
2.000000e+00	2.159945e-01, 4.762685e-01, 7.857320e-01, 5.374065e-01, 4.721743e-01, 1.304495e+00, 1.095121e-02, 1.452587e-01, 7.913027e-01, 1.007432e+00, 1.407588e-02, 3.491940e-01, 3.296475e-02, 2.565836e-01, 1.127124e+00, 2.008174e-01, 1.885173e-01, 2.094230e-01, 6.777089e-02, 2.781374e-02,
0.000000e+00	8.832488e-01, 6.573375e-01, 2.092507e+00, 2.286755e+00, 1.795496e+00, 2.036843e-01, 1.938178e+00, 1.140315e+00, 7.954021e-01, 2.489775e+00, 6.123839e-01, 1.196077e+00, 1.472129e+00, 1.936998e+00, 1.957778e+00, 3.082157e+00, 5.455019e-01, 1.341872e+00, 7.719730e-01, 3.932076e-01,
2.000000e-01	8.005555e-01, 7.426863e-01, 1.894140e+00, 1.418280e+00, 1.443364e+00, 5.554234e-01, 1.479825e+00, 6.733925e-01, 6.885483e-01, 1.607527e+00, 7.293170e-01, 7.195778e-01, 9.421035e-01, 1.193890e+00, 1.549579e+00, 2.472879e+00, 4.603199e-01, 7.646917e-01, 5.175396e-01, 2.481454e-01,
4.000000e-01	5.738969e-01, 8.046701e-01, 1.681136e+00, 1.250241e+00, 9.990105e-01, 7.363140e-01, 9.183297e-01, 5.138735e-01, 6.625027e-01, 1.593739e+00, 3.521682e-01, 6.194176e-01, 7.156336e-01, 8.788130e-01, 1.235456e+00, 1.600526e+00, 3.840357e-01, 9.011929e-01, 3.888684e-01, 1.545636e-01,
6.000000e-01	4.203313e-01, 7.182295e-01, 1.400133e+00, 9.421839e-01, 7.786219e-01, 1.074433e+00, 5.980481e-01, 4.796859e-01, 6.167833e-01, 1.718624e+00, 2.225952e-01, 6.243153e-01, 4.939124e-01, 4.609695e-01, 9.703966e-01, 1.036070e+00, 4.035424e-01, 6.665044e-01, 2.255447e-01, 8.153470e-02,
8.000000e-01	3.288087e-01, 8.318041e-01, 1.054691e+00, 8.018610e-01, 7.880951e-01, 1.169645e+00, 4.223318e-01, 2.902822e-01, 7.492458e-01, 1.211654e+00, 1.256252e-01, 6.312425e-01, 3.189536e-01, 2.474928e-01, 1.136415e+00, 6.592101e-01, 4.157905e-01, 6.787706e-01, 1.311453e-01, 4.565741e-02,
1.000000e+00	1.948970e-01, 8.613270e-01, 9.881343e-01, 6.827224e-01, 4.949597e-01, 1.190749e+00, 2.226048e-01, 2.538896e-01, 7.966647e-01, 1.026239e+00, 9.217111e-02, 6.250030e-01, 2.132521e-01, 1.536536e-01, 1.161615e+00, 4.560317e-01, 3.687177e-01, 5.174788e-01, 8.461816e-02, 2.482182e-02,
1.200000e+00	1.830295e-01, 5.928720e-01, 7.113147e-01, 6.174307e-01, 3.953956e-01, 1.288619e+00, 1.602843e-01, 1.877078e-01, 8.863139e-01, 8.927537e-01, 4.297763e-02, 6.142255e-01, 1.283177e-01, 1.174260e-01, 1.056465e+00, 2.977497e-01, 3.357199e-01, 3.526411e-01, 4.826030e-02, 1.608923e-02,
1.400000e+00	9.860879e-02, 6.839151e-01, 6.501211e-01, 5.609620e-01, 3.069817e-01, 1.614950e+00, 8.346261e-02, 1.273703e-01, 9.534717e-01, 1.202168e+00, 2.432724e-02, 6.566860e-01, 9.419363e-02, 1.186314e-01, 9.717629e-01, 2.548046e-01, 3.406771e-01, 2.471740e-01, 3.749007e-02, 8.572015e-03,
1.600000e+00	6.898406e-02, 5.883227e-01, 4.876485e-01, 5.526555e-01, 2.658282e-01, 1.270925e+00, 5.917409e-02, 7.714346e-02, 9.770620e-01, 1.058867e+00, 1.230808e-02, 6.831281e-01, 6.120349e-02, 9.739772e-02, 1.051830e+00, 1.802942e-01, 2.741484e-01, 1.697118e-01, 2.126814e-02, 5.170373e-03,
1.800000e+00	4.376005e-02, 5.827911e-01, 2.771992e-01, 5.896706e-01, 2.049510e-01, 1.357498e+00, 2.850976e-02, 6.711139e-02, 1.141170e+00, 9.836243e-01, 6.980515e-03, 6.586750e-01, 2.882754e-02, 1.199485e-01, 8.446247e-01, 1.179605e-01, 2.492320e-01, 1.264189e-01, 1.373524e-02, 2.976935e-03,
2.000000e+00	3.160272e-02, 5.336190e-01, 2.883940e-01, 5.742743e-01, 1.303222e-01, 1.389618e+00, 1.816101e-02, 5.656136e-02, 1.000211e+00, 1.101168e+00, 4.424372e-03, 6.488128e-01, 2.610983e-02, 1.121751e-01, 1.183704e+00, 8.619207e-02, 2.252033e-01, 6.247899e-02, 1.069592e-02, 1.767582e-03,
0.000000e+00	9.478770e-01, 4.103972e-01, 7.474422e-01, 1.722020e+00, 3.014812e+00, 9.356687e-01, 2.333887e-01, 4.178479e-01, 1.229700e+00, 2.199378e+00, 3.225742e-01, 1.633768e+00, 4.796190e-01, 2.696375e+00, 9.072282e-01, 6.990991e-01, 3.353834e-01, 1.299668e+00, 1.914672e+00, 1.007222e+00,
2.000000e-01	9.165229e-01, 2.983449e-01, 1.092902e+00, 1.228211e+00, 2.695189e+00, 1.144894e+00, 1.346924e-01, 2.977804e-01, 7.936771e-01, 1.471341e+00, 3.918244e-01, 1.303334e+00, 3.841983e-01, 2.004207e+00, 5.952464e-01, 6.006712e-01, 3.286086e-01, 8.727846e-01, 1.283305e+00, 8.484329e-01,
4.000000e-01	8.885688e-01, 2.529202e-01, 1.090647e+00, 8.519755e-01, 2.170320e+00, 1.234459e+00, 8.821262e-02, 2.468224e-01, 5.930907e-01, 1.046422e+00, 2.137700e-01, 8.893728e-01, 2.136478e-01, 1.429046e+00, 5.699442e-01, 5.261412e-01, 2.426079e-01, 6.625582e-01, 8.415941e-01, 6.974737e-01,
6.000000e-01	7.213548e-01, 1.972002e-01, 1.379596e+00, 8.848129e-01, 1.460543e+00, 1.323124e+00, 5.785563e-02, 1.576283e-01, 4.992986e-01, 1.192255e+00, 1.210019e-01, 5.370817e-01, 1.780362e-01, 1.220655e+00, 8.437472e-01, 3.617520e-01, 1.868503e-01, 4.320727e-01, 5.249938e-01, 5.030772e-01,
8.000000e-01	4.643239e-01, 2.332543e-01, 1.036842e+00, 7.590170e-01, 1.229242e+00, 1.238636e+00, 2.473565e-02, 1.185850e-01, 3.822230e-01, 1.179959e+00, 8.572535e-02, 5.135725e-01, 1.171598e-01, 1.170800e+00, 9.436562e-01, 2.303104e-01, 1.501372e-01, 3.412196e-01, 3.406883e-01, 2.317017e-01,
1.000000e+00	3.194560e-01, 3.004506e-01, 1.338126e+00, 7.047177e-01, 9.677771e-01, 1.410794e+00, 1.906196e-02, 8.929941e-02, 4.210806e-01, 1.089962e+00, 5.197548e-02, 4.708669e-01, 7.571357e-02, 7.492880e-01, 9.811260e-01, 1.717430e-01, 1.296013e-01, 2.224129e-01, 2.643938e-01, 1.327199e-01,
1.200000e+00	1.670124e-01, 3.305380e-01, 9.017234e-01, 6.630198e-01, 7.237905e-01, 1.437216e+00, 1.207328e-02, 6.071862e-02, 4.991385e-01, 1.185868e+00, 2.295905e-02, 5.367706e-01, 4.696438e-02, 6.081592e-01, 9.232799e-01, 1.069188e-01, 9.357111e-02, 1.600404e-01, 1.313181e-01, 9.235778e-02,
1.400000e+00	1.276694e-01, 4.123802e-01, 8.256016e-01, 6.122505e-01, 5.144139e-01, 1.519898e+00, 7.183981e-03, 5.489032e-02, 6.775751e-01, 9.692241e-01, 1.393302e-02, 6.454301e-01, 3.268313e-02, 4.791071e-01, 1.108625e+00, 8.427851e-02, 9.577095e-02, 1.156998e-01, 1.006248e-01, 3.954900e-02,
1.600000e+00	8.112437e-02, 3.719563e-01, 5.340842e-01, 5.452460e-01, 3.804173e-01, 1.460035e+00, 5.174403e-03, 3.708246e-02, 8.534115e-01, 9.181653e-01, 9.335738e-03, 6.147939e-01, 2.360776e-02, 3.497654e-01, 1.076938e+00, 4.770420e-02, 9.289163e-02, 7.284194e-02, 6.411627e-02, 2.598776e-02,
1.800000e+00	6.106883e-02, 5.137683e-01, 4.991419e-01, 6.318657e-01, 3.065930e-01, 1.535056e+00, 3.009919e-03, 2.878272e-02, 9.268471e-01, 1.051429e+00, 4.481740e-03, 6.596759e-01, 1.484596e-02, 2.741623e-01, 1.109922e+00, 3.574720e-02, 6.566426e-02, 5.621278e-02, 4.289986e-02, 1.607529e-02,
2.000000e+00	3.664083e-02, 4.411657e-01, 3.779169e-01, 4.110785e-01, 1.838882e-01, 1.388960e+00, 2.467472e-03, 1.716416e-02, 9.315617e-01, 1.000296e+00, 2.550503e-03, 6.120171e-01, 1.099530e-02, 2.261578e-01, 9.635018e-01, 2.513577e-02, 5.426429e-02, 3.920548e-02, 2.542656e-02, 8.583047e-03,
0.000000e+00	2.841746e-01, 1.500868e+00, 3.990362e-01, 2.506546e+00, 1.225823e+00, 2.614464e+00, 2.834511e+00, 2.172638e+00, 2.863033e+00, 1.049522e+00, 1.256427e+00, 2.688876e-01, 2.262534e+00, 8.853379e-01, 4.742902e-01, 1.081464e+00, 1.615698e+00, 1.331406e-01, 1.942243e-01, 1.997738e+00,
2.000000e-01	2.812676e-01, 9.736761e-01, 3.849132e-01, 1.634986e+00, 8.491072e-01, 1.681209e+00, 1.864992e+00, 1.796978e+00, 1.917286e+00, 7.181441e-01, 1.258265e+00, 3.256497e-01, 1.378822e+00, 3.977654e-01, 4.687833e-01, 7.145068e-01, 1.560074e+00, 1.553718e-01, 3.464039e-01, 9.332049e-01,
4.000000e-01	2.133995e-01, 6.985894e-01, 3.804216e-01, 9.995514e-01, 6.402560e-01, 1.119348e+00, 1.113528e+00, 1.935732e+00, 1.875786e+00, 4.170411e-01, 1.118978e+00, 3.859285e-01, 9.817313e-01, 2.063321e-01, 5.716789e-01, 3.498851e-01, 1.240842e+00, 1.231857e-01, 3.031737e-01, 6.047765e-01,
6.000000e-01	1.608152e-01, 3.956731e-01, 3.044162e-01, 7.227149e-01, 5.676881e-01, 7.781549e-01, 9.154684e-01, 1.261483e+00, 1.547860e+00, 3.229053e-01, 5.298158e-01, 4.488868e-01, 7.341148e-01, 1.356289e-01, 5.628463e-01, 3.069265e-01, 9.568501e-01, 1.077430e-01, 1.449744e-01, 3.055854e-01,
8.000000e-01	1.042059e-01, 3.606287e-01, 2.030292e-01, 4.313540e-01, 3.460581e-01, 8.341006e-01, 5.967698e-01, 1.107226e+00, 1.340591e+00, 3.195960e-01, 3.578051e-01, 5.915397e-01, 4.449121e-01, 9.996169e-02, 5.444153e-01, 2.086596e-01, 9.012979e-01, 6.123207e-02, 1.242643e-01, 1.515623e-01,
1.000000e+00	5.847622e-02, 2.185929e-01, 1.728312e-01, 2.633293e-01, 2.925579e-01, 1.014481e+00, 3.826735e-01, 7.691659e-01, 1.526663e+00, 4.530917e-01, 1.806136e-01, 5.528177e-01, 3.397293e-01, 5.692148e-02, 5.744246e-01, 1.418628e-01, 6.717597e-01, 4.851611e-02, 8.051803e-02, 9.647189e-02,
1.200000e+00	4.716534e-02, 2.001272e-01, 1.781172e-01, 1.798835e-01, 1.761971e-01, 1.288105e+00, 2.590380e-01, 5.861234e-01, 1.133305e+00, 5.229156e-01, 1.079400e-01, 6.294531e-01, 2.388557e-01, 5.297960e-02, 4.440806e-01, 8.009257e-02, 5.181430e-01, 3.341277e-02, 4.487489e-02, 5.962245e-02,
1.400000e+00	2.993196e-02, 1.354759e-01, 1.329176e-01, 1.444910e-01, 1.631846e-01, 9.986927e-01, 1.545580e-01, 4.333205e-01, 1.319508e+00, 6.667577e-01, 5.849882e-02, 6.489133e-01, 1.280780e-01, 5.191165e-02, 5.768216e-01, 5.851191e-02, 4.280248e-01, 2.275389e-02, 3.169171e-02, 3.285582e-02,
1.600000e+00	2.327825e-02, 1.094570e-01, 1.050337e-01, 1.426253e-01, 1.391595e-01, 1.333276e+00, 8.743071e-02, 2.997446e-01, 1.448527e+00, 6.598360e-01, 3.574475e-02, 5.271686e-01, 8.459443e-02, 6.665774e-02, 5.281294e-01, 4.300888e-02, 4.018315e-01, 2.069718e-02, 2.124387e-02, 1.652980e-02,
1.800000e+00	1.475373e-02, 7.778059e-02, 7.510700e-02, 2.135742e-01, 8.644339e-02, 1.216636e+00, 4.317453e-02, 1.985889e-01, 1.065594e+00, 6.917559e-01, 2.140717e-02, 6.263505e-01, 6.606848e-02, 9.052027e-02, 4.523915e-01, 2.185074e-02, 2.254051e-01, 1.482810e-02, 1.235747e-02, 1.083545e-02,
2.000000e+00	1.014932e-02, 6.943965e-02, 6.174950e-02, 2.348346e-01, 9.571119e-02, 1.231813e+00, 3.313320e-02, 1.753148e-01, 1.092766e+00, 6.812950e-01, 9.964844e-03, 6.445950e-01, 3.978297e-02, 7.893863e-02, 3.627129e-01, 1.765110e-02, 2.334993e-01, 1.169129e-02, 9.419847e-03, 5.810793e-03,
