# Supplementary material for: Inference of Vohradský's Models of Genetic Networks by Solving Two-Dimensional Function Optimization Problems
Source: PLoS One. 2013 Dec 30;8(12):e83308. doi: 10.1371/journal.pone.0083308 (PMC3875442; doi:10.1371/journal.pone.0083308)
Supplement: Text S2 — Time-series data used in the ‘Inference in noisy environment’ section (compressed by gzip). (GZ) [file pone.0083308.s002.gz › time_series_data/gene20/10sets/tc.dat217]

Time "G0" "G1" "G2" "G3" "G4" "G5" "G6" "G7" "G8" "G9" "G10" "G11" "G12" "G13" "G14" "G15" "G16" "G17" "G18" "G19"
0.000000e+00	2.463125e+00, 2.649768e+00, 2.464747e-01, 4.564175e-01, 2.735358e+00, 2.017357e+00, 6.901886e-01, 6.161199e-01, 1.325090e+00, 1.224639e+00, 1.524493e+00, 3.195213e-01, 1.699601e+00, 5.711765e-01, 3.712099e-01, 2.414446e+00, 2.474531e+00, 2.095488e+00, 9.688435e-01, 1.537994e+00,
2.000000e-01	2.064411e+00, 1.884492e+00, 2.014585e-01, 5.939896e-01, 2.181166e+00, 1.271263e+00, 5.673667e-01, 4.675534e-01, 1.216792e+00, 8.247200e-01, 1.351850e+00, 2.646180e-01, 1.418558e+00, 5.363409e-01, 3.806154e-01, 1.680778e+00, 1.512874e+00, 1.418878e+00, 7.502259e-01, 1.302358e+00,
4.000000e-01	1.474839e+00, 1.397261e+00, 1.354022e-01, 5.007694e-01, 1.804697e+00, 1.182893e+00, 3.738989e-01, 2.812686e-01, 1.588008e+00, 5.727640e-01, 1.172250e+00, 2.028147e-01, 1.144619e+00, 3.319502e-01, 5.881666e-01, 1.432112e+00, 1.282951e+00, 1.081803e+00, 6.107364e-01, 1.219556e+00,
6.000000e-01	9.888305e-01, 1.365956e+00, 1.249398e-01, 3.244742e-01, 1.457997e+00, 7.830495e-01, 4.331470e-01, 2.156935e-01, 1.342789e+00, 3.413130e-01, 1.112384e+00, 1.996086e-01, 9.204646e-01, 3.301535e-01, 7.616496e-01, 1.020450e+00, 7.137682e-01, 1.099160e+00, 4.400747e-01, 1.171275e+00,
8.000000e-01	7.426039e-01, 1.092623e+00, 1.726795e-01, 2.344923e-01, 1.415717e+00, 5.687510e-01, 3.836620e-01, 1.175014e-01, 1.513540e+00, 1.856686e-01, 9.467228e-01, 2.580791e-01, 8.026086e-01, 2.470079e-01, 7.691004e-01, 1.115756e+00, 4.131523e-01, 9.337761e-01, 2.580561e-01, 1.304601e+00,
1.000000e+00	4.749096e-01, 9.645607e-01, 2.347852e-01, 1.792408e-01, 1.079509e+00, 4.489705e-01, 3.585055e-01, 9.569407e-02, 1.480488e+00, 1.077864e-01, 1.080649e+00, 2.946725e-01, 7.938753e-01, 2.888763e-01, 7.336406e-01, 9.431454e-01, 2.882857e-01, 1.127201e+00, 2.098753e-01, 9.930272e-01,
1.200000e+00	2.649156e-01, 1.023601e+00, 3.653978e-01, 1.188563e-01, 9.605878e-01, 3.424834e-01, 4.235541e-01, 6.689803e-02, 1.508505e+00, 6.855187e-02, 8.957657e-01, 3.257189e-01, 6.293085e-01, 3.905688e-01, 8.666462e-01, 8.964296e-01, 1.529891e-01, 1.153674e+00, 1.312905e-01, 1.234666e+00,
1.400000e+00	1.725294e-01, 1.007820e+00, 4.361860e-01, 1.002102e-01, 6.919456e-01, 2.386896e-01, 6.061884e-01, 3.864804e-02, 1.341173e+00, 4.052358e-02, 6.863421e-01, 3.757585e-01, 6.107072e-01, 4.797071e-01, 9.485206e-01, 8.365332e-01, 1.088372e-01, 1.319124e+00, 9.909324e-02, 9.147588e-01,
1.600000e+00	1.489227e-01, 1.004252e+00, 5.180891e-01, 7.662483e-02, 7.031285e-01, 1.361718e-01, 5.861174e-01, 2.652227e-02, 1.510634e+00, 3.242989e-02, 6.446523e-01, 4.211352e-01, 6.716715e-01, 5.082898e-01, 9.424767e-01, 7.529264e-01, 6.669327e-02, 1.139680e+00, 1.315507e-01, 1.121826e+00,
1.800000e+00	8.294025e-02, 1.088975e+00, 6.260695e-01, 5.618497e-02, 5.205011e-01, 1.034122e-01, 6.253999e-01, 2.785504e-02, 1.633574e+00, 1.910701e-02, 5.441809e-01, 3.877352e-01, 5.581002e-01, 5.074309e-01, 7.796626e-01, 7.361478e-01, 3.319325e-02, 1.254078e+00, 1.676681e-01, 1.069964e+00,
2.000000e+00	7.423587e-02, 9.316573e-01, 7.414872e-01, 4.246029e-02, 5.309936e-01, 8.401966e-02, 8.110634e-01, 2.218198e-02, 1.339929e+00, 1.637487e-02, 6.196887e-01, 3.331980e-01, 5.643844e-01, 4.190343e-01, 1.078361e+00, 9.890381e-01, 2.498461e-02, 1.407794e+00, 2.747051e-01, 8.917094e-01,
0.000000e+00	3.851417e-01, 2.315026e+00, 2.550306e+00, 5.564418e-01, 2.971470e+00, 1.384606e+00, 1.707408e+00, 8.112536e-01, 6.680258e-01, 2.343070e-01, 3.203914e-01, 2.711130e+00, 1.757843e+00, 1.742065e+00, 9.484031e-01, 2.014519e+00, 1.145394e+00, 1.777274e+00, 2.383537e+00, 2.434079e+00,
2.000000e-01	5.498643e-01, 1.396772e+00, 2.209185e+00, 4.799284e-01, 2.739026e+00, 9.039779e-01, 1.217328e+00, 9.094011e-01, 4.204278e-01, 2.750189e-01, 4.289537e-01, 1.574586e+00, 1.494529e+00, 1.217883e+00, 7.262398e-01, 1.222655e+00, 6.708217e-01, 1.650704e+00, 2.363701e+00, 1.875748e+00,
4.000000e-01	5.941466e-01, 8.482025e-01, 1.642847e+00, 3.040140e-01, 1.813747e+00, 6.937526e-01, 9.569748e-01, 5.943408e-01, 4.058371e-01, 3.346247e-01, 5.973645e-01, 9.909463e-01, 1.001683e+00, 9.829470e-01, 8.032725e-01, 8.463837e-01, 4.189941e-01, 1.349511e+00, 1.767333e+00, 1.431991e+00,
6.000000e-01	6.147505e-01, 6.214113e-01, 1.722953e+00, 2.848384e-01, 1.411451e+00, 4.855929e-01, 8.568423e-01, 6.980599e-01, 2.523203e-01, 2.600319e-01, 4.081135e-01, 6.098134e-01, 9.889138e-01, 6.641097e-01, 8.160511e-01, 5.240644e-01, 3.021513e-01, 1.203626e+00, 1.439439e+00, 1.181243e+00,
8.000000e-01	4.896554e-01, 3.852668e-01, 1.250505e+00, 1.959880e-01, 7.037539e-01, 3.825340e-01, 1.050889e+00, 7.088170e-01, 2.418549e-01, 1.958852e-01, 3.859902e-01, 5.806310e-01, 7.746813e-01, 6.701694e-01, 8.505630e-01, 3.135051e-01, 2.025227e-01, 1.372039e+00, 1.118667e+00, 1.261739e+00,
1.000000e+00	3.472010e-01, 2.207341e-01, 1.334604e+00, 1.534093e-01, 4.441209e-01, 2.749689e-01, 1.112917e+00, 7.807566e-01, 2.117594e-01, 1.050719e-01, 1.989961e-01, 4.171860e-01, 8.161579e-01, 6.187975e-01, 7.321166e-01, 2.489829e-01, 1.044711e-01, 1.471110e+00, 9.160451e-01, 1.019813e+00,
1.200000e+00	2.106158e-01, 1.286347e-01, 1.321307e+00, 8.967265e-02, 3.362486e-01, 2.094193e-01, 9.907431e-01, 6.179742e-01, 1.836753e-01, 5.995547e-02, 1.771532e-01, 2.846776e-01, 6.780207e-01, 5.663017e-01, 9.871389e-01, 1.598015e-01, 7.979540e-02, 1.644171e+00, 1.003528e+00, 9.812852e-01,
1.400000e+00	1.434528e-01, 7.996412e-02, 1.300106e+00, 7.685813e-02, 2.136066e-01, 1.419820e-01, 1.105004e+00, 6.409650e-01, 1.360616e-01, 3.650837e-02, 1.392162e-01, 3.925520e-01, 6.222137e-01, 6.211056e-01, 9.185412e-01, 1.066227e-01, 4.458488e-02, 1.471394e+00, 8.357998e-01, 1.272059e+00,
1.600000e+00	1.154294e-01, 5.398353e-02, 1.444812e+00, 4.329588e-02, 1.600614e-01, 1.182736e-01, 1.163889e+00, 7.503502e-01, 9.548376e-02, 3.001303e-02, 1.157103e-01, 4.026147e-01, 5.120607e-01, 4.794594e-01, 8.615694e-01, 1.147637e-01, 2.957857e-02, 1.188197e+00, 7.423148e-01, 9.395809e-01,
1.800000e+00	7.312238e-02, 4.642312e-02, 1.296994e+00, 4.030685e-02, 7.964295e-02, 9.286518e-02, 1.271906e+00, 7.098888e-01, 8.955573e-02, 2.005333e-02, 7.133459e-02, 3.618114e-01, 5.444121e-01, 5.690466e-01, 9.611616e-01, 1.029842e-01, 2.200477e-02, 1.733023e+00, 6.685023e-01, 1.115826e+00,
2.000000e+00	5.453161e-02, 2.732809e-02, 1.421924e+00, 2.715568e-02, 6.059328e-02, 3.924265e-02, 1.176181e+00, 7.073943e-01, 6.167916e-02, 1.477471e-02, 5.673119e-02, 4.505464e-01, 5.460027e-01, 5.831273e-01, 8.617031e-01, 1.046034e-01, 1.519999e-02, 1.340178e+00, 7.429833e-01, 1.160369e+00,
0.000000e+00	2.928943e+00, 2.919323e+00, 1.335371e+00, 1.858395e+00, 1.724590e+00, 2.302139e-01, 9.338561e-01, 1.789626e+00, 2.914510e+00, 1.747987e+00, 1.820150e+00, 3.044922e+00, 5.150788e-01, 1.410343e+00, 3.771114e-01, 4.315206e-01, 8.654501e-01, 1.638601e-01, 1.375478e+00, 2.185991e+00,
2.000000e-01	1.966931e+00, 2.172304e+00, 1.583556e+00, 1.510538e+00, 1.574868e+00, 4.810946e-01, 9.052318e-01, 1.099851e+00, 2.132782e+00, 1.305493e+00, 1.881037e+00, 2.001350e+00, 4.909437e-01, 8.245635e-01, 2.228636e-01, 1.947471e-01, 6.995488e-01, 4.506147e-01, 1.150950e+00, 1.494702e+00,
4.000000e-01	1.158416e+00, 1.450551e+00, 1.268579e+00, 1.381415e+00, 1.335430e+00, 6.838998e-01, 1.009651e+00, 7.486595e-01, 2.528945e+00, 1.043115e+00, 1.547104e+00, 1.235240e+00, 3.524202e-01, 4.474865e-01, 2.522239e-01, 1.711209e-01, 7.116469e-01, 6.846218e-01, 8.096760e-01, 9.812953e-01,
6.000000e-01	8.480462e-01, 1.571374e+00, 1.400643e+00, 9.986665e-01, 1.217520e+00, 8.273105e-01, 1.127999e+00, 4.859634e-01, 1.742329e+00, 6.020332e-01, 1.119461e+00, 8.910321e-01, 4.962567e-01, 2.716756e-01, 3.792655e-01, 1.017104e-01, 4.040152e-01, 8.513626e-01, 8.685459e-01, 1.072653e+00,
8.000000e-01	4.993519e-01, 1.211733e+00, 1.147956e+00, 6.857127e-01, 1.046345e+00, 5.922145e-01, 1.214030e+00, 2.745149e-01, 2.041538e+00, 5.600301e-01, 1.319719e+00, 8.204169e-01, 5.816859e-01, 2.255580e-01, 5.762118e-01, 9.099382e-02, 2.769387e-01, 8.053195e-01, 7.471885e-01, 1.027506e+00,
1.000000e+00	3.567999e-01, 1.170830e+00, 1.272773e+00, 5.946492e-01, 9.283238e-01, 5.688374e-01, 9.324558e-01, 1.628444e-01, 1.959377e+00, 3.238173e-01, 1.269080e+00, 7.482354e-01, 5.983236e-01, 3.157915e-01, 6.530328e-01, 9.517770e-02, 1.897960e-01, 1.324626e+00, 6.710576e-01, 1.157041e+00,
1.200000e+00	2.380443e-01, 1.166659e+00, 1.097353e+00, 3.911768e-01, 9.121950e-01, 3.829374e-01, 1.109544e+00, 1.012979e-01, 1.913304e+00, 2.374856e-01, 1.097893e+00, 6.717551e-01, 6.090098e-01, 3.570674e-01, 7.064374e-01, 7.534754e-02, 1.082739e-01, 1.092575e+00, 5.351350e-01, 1.183850e+00,
1.400000e+00	1.426092e-01, 9.966060e-01, 1.110628e+00, 3.271492e-01, 9.938766e-01, 2.763200e-01, 1.122420e+00, 5.420036e-02, 2.111131e+00, 1.273135e-01, 9.728181e-01, 6.057344e-01, 6.002608e-01, 4.764631e-01, 9.188996e-01, 8.618215e-02, 6.966015e-02, 1.065131e+00, 6.461768e-01, 8.618578e-01,
1.600000e+00	1.005222e-01, 9.948296e-01, 1.220549e+00, 2.018303e-01, 7.921364e-01, 1.706580e-01, 1.034907e+00, 3.881827e-02, 1.763746e+00, 7.594216e-02, 7.871689e-01, 4.392980e-01, 5.377563e-01, 4.772312e-01, 7.640958e-01, 1.104901e-01, 5.082326e-02, 1.291526e+00, 5.399517e-01, 1.015551e+00,
1.800000e+00	7.030035e-02, 9.845261e-01, 1.261614e+00, 1.963708e-01, 7.014187e-01, 1.562370e-01, 1.069435e+00, 2.299500e-02, 2.058530e+00, 6.136453e-02, 7.895444e-01, 5.932406e-01, 6.029902e-01, 4.872811e-01, 7.708188e-01, 1.415899e-01, 3.272136e-02, 1.260103e+00, 6.575026e-01, 1.085135e+00,
2.000000e+00	6.373950e-02, 1.090119e+00, 1.103418e+00, 1.206870e-01, 6.144581e-01, 9.780049e-02, 1.163252e+00, 1.728935e-02, 2.128800e+00, 4.358205e-02, 6.249731e-01, 5.330666e-01, 5.091044e-01, 5.249324e-01, 9.351781e-01, 1.260747e-01, 2.349538e-02, 1.350328e+00, 7.003694e-01, 9.700116e-01,
0.000000e+00	2.243071e-01, 1.537395e+00, 2.746233e+00, 2.135266e+00, 2.723148e+00, 2.428729e+00, 1.256710e+00, 6.593065e-01, 1.394390e-01, 2.053691e+00, 2.011881e+00, 1.704509e-01, 2.195737e+00, 2.753209e+00, 1.727235e+00, 9.118549e-01, 2.383696e+00, 2.165396e+00, 2.268629e+00, 9.975451e-01,
2.000000e-01	5.368743e-01, 8.924831e-01, 2.646992e+00, 2.109634e+00, 2.082691e+00, 2.239727e+00, 1.483587e+00, 6.824740e-01, 1.297122e-01, 1.608735e+00, 2.167308e+00, 4.541906e-01, 1.758692e+00, 1.703777e+00, 1.034248e+00, 6.184806e-01, 1.716597e+00, 1.620953e+00, 1.745739e+00, 7.314960e-01,
4.000000e-01	5.885948e-01, 5.087489e-01, 2.559886e+00, 1.951179e+00, 1.663850e+00, 2.099319e+00, 1.242150e+00, 5.703737e-01, 8.879064e-02, 9.125955e-01, 1.188240e+00, 6.247073e-01, 1.988527e+00, 1.284388e+00, 6.687461e-01, 3.086881e-01, 1.319723e+00, 1.015757e+00, 1.260600e+00, 4.447700e-01,
6.000000e-01	7.998534e-01, 3.278816e-01, 2.042197e+00, 1.422358e+00, 9.231325e-01, 1.649495e+00, 1.345155e+00, 5.869423e-01, 5.819867e-02, 5.921093e-01, 1.123465e+00, 8.307051e-01, 1.975664e+00, 7.795245e-01, 7.970915e-01, 1.895332e-01, 8.149363e-01, 6.250797e-01, 9.208124e-01, 3.089372e-01,
8.000000e-01	8.191770e-01, 2.502014e-01, 1.887267e+00, 1.043022e+00, 5.315224e-01, 1.456128e+00, 1.092013e+00, 6.766425e-01, 5.281245e-02, 3.678846e-01, 8.640787e-01, 9.953249e-01, 1.880333e+00, 8.227860e-01, 7.136108e-01, 1.298921e-01, 8.651797e-01, 4.503603e-01, 7.021073e-01, 1.938786e-01,
1.000000e+00	7.303187e-01, 1.283039e-01, 1.747692e+00, 7.475824e-01, 4.207652e-01, 9.824140e-01, 1.131432e+00, 7.455024e-01, 3.662790e-02, 3.498766e-01, 5.702649e-01, 1.020570e+00, 1.703176e+00, 6.166070e-01, 6.678692e-01, 7.761176e-02, 8.002544e-01, 3.540856e-01, 6.181494e-01, 3.435105e-01,
1.200000e+00	9.498133e-01, 8.046013e-02, 1.772179e+00, 4.813322e-01, 2.541843e-01, 8.251446e-01, 1.174710e+00, 7.064056e-01, 3.492832e-02, 3.514695e-01, 4.394556e-01, 1.264123e+00, 1.716924e+00, 7.454188e-01, 9.505732e-01, 5.902694e-02, 7.866668e-01, 5.713845e-01, 6.605865e-01, 5.159726e-01,
1.400000e+00	7.988283e-01, 5.115981e-02, 1.657046e+00, 3.295918e-01, 2.071868e-01, 6.523452e-01, 1.099521e+00, 7.027681e-01, 3.132707e-02, 2.932388e-01, 3.309165e-01, 8.779933e-01, 1.446404e+00, 6.015621e-01, 8.116213e-01, 3.401027e-02, 7.012022e-01, 6.856334e-01, 5.355237e-01, 7.546732e-01,
1.600000e+00	9.054633e-01, 3.846687e-02, 1.291199e+00, 2.962452e-01, 1.169727e-01, 4.606579e-01, 8.426027e-01, 7.763233e-01, 2.252162e-02, 2.787310e-01, 2.628453e-01, 9.822112e-01, 1.473582e+00, 5.401186e-01, 9.296242e-01, 3.374934e-02, 4.750387e-01, 1.008472e+00, 6.646126e-01, 9.657043e-01,
1.800000e+00	7.067979e-01, 2.443297e-02, 1.194475e+00, 2.239524e-01, 7.892989e-02, 2.951132e-01, 1.159892e+00, 8.297469e-01, 1.626641e-02, 2.125027e-01, 2.074569e-01, 7.554989e-01, 1.296018e+00, 5.700592e-01, 7.786559e-01, 3.318507e-02, 3.499858e-01, 1.117734e+00, 5.845921e-01, 9.372658e-01,
2.000000e+00	9.283434e-01, 1.831857e-02, 1.251553e+00, 1.385592e-01, 3.792839e-02, 2.013748e-01, 1.214027e+00, 6.635853e-01, 1.233605e-02, 1.908811e-01, 1.293056e-01, 7.624146e-01, 1.314031e+00, 5.088364e-01, 9.208052e-01, 5.022774e-02, 2.036278e-01, 1.223508e+00, 6.929143e-01, 1.163252e+00,
0.000000e+00	1.141769e+00, 2.149836e+00, 4.625244e-01, 5.519959e-02, 2.374858e+00, 2.336220e+00, 3.004380e+00, 9.941223e-01, 1.907824e+00, 2.953662e+00, 9.683110e-01, 1.689395e+00, 1.437382e+00, 8.666017e-01, 8.285299e-01, 2.087885e+00, 1.126825e+00, 1.170343e+00, 1.876914e+00, 2.659332e+00,
2.000000e-01	9.340327e-01, 1.898767e+00, 3.430316e-01, 2.778315e-01, 2.193196e+00, 1.672243e+00, 2.077246e+00, 5.443583e-01, 2.044268e+00, 1.833439e+00, 9.519419e-01, 8.678109e-01, 1.204689e+00, 3.925926e-01, 4.409535e-01, 1.471318e+00, 8.528616e-01, 8.034732e-01, 9.768394e-01, 1.675298e+00,
4.000000e-01	8.527022e-01, 1.487188e+00, 2.687912e-01, 5.491181e-01, 1.644042e+00, 9.623741e-01, 1.321615e+00, 3.112839e-01, 1.893679e+00, 1.079581e+00, 1.028163e+00, 5.937681e-01, 7.402456e-01, 2.644313e-01, 2.255222e-01, 1.218756e+00, 6.378089e-01, 6.268649e-01, 7.784964e-01, 1.370729e+00,
6.000000e-01	4.793766e-01, 1.182400e+00, 2.083703e-01, 4.938967e-01, 1.391366e+00, 7.995484e-01, 1.089642e+00, 2.195720e-01, 1.838859e+00, 7.075500e-01, 1.144117e+00, 3.836418e-01, 6.890130e-01, 1.284543e-01, 4.889414e-01, 1.269366e+00, 3.865408e-01, 6.158514e-01, 6.164322e-01, 1.249909e+00,
8.000000e-01	3.759867e-01, 1.156208e+00, 2.791614e-01, 3.434683e-01, 1.128583e+00, 5.438237e-01, 1.014067e+00, 1.128019e-01, 1.408055e+00, 3.918468e-01, 1.029391e+00, 3.248715e-01, 5.948029e-01, 1.000461e-01, 5.792567e-01, 9.687742e-01, 2.831587e-01, 9.021330e-01, 3.994549e-01, 1.291960e+00,
1.000000e+00	2.281910e-01, 9.751947e-01, 3.091234e-01, 3.023393e-01, 1.255897e+00, 4.323003e-01, 7.730074e-01, 8.588397e-02, 1.483959e+00, 2.407846e-01, 9.537619e-01, 3.160954e-01, 5.032582e-01, 1.354051e-01, 6.998891e-01, 9.802778e-01, 1.922284e-01, 1.149941e+00, 2.330750e-01, 1.354308e+00,
1.200000e+00	1.126529e-01, 8.182412e-01, 4.102139e-01, 2.210703e-01, 1.135701e+00, 3.163983e-01, 8.739591e-01, 4.895432e-02, 1.318930e+00, 1.557039e-01, 9.217892e-01, 2.849534e-01, 5.056058e-01, 2.585368e-01, 7.557894e-01, 9.192956e-01, 1.102551e-01, 1.185262e+00, 1.917984e-01, 1.085477e+00,
1.400000e+00	8.274888e-02, 1.000647e+00, 3.243419e-01, 1.316901e-01, 8.946116e-01, 2.135694e-01, 7.003376e-01, 3.819967e-02, 1.877485e+00, 8.896727e-02, 9.266810e-01, 2.919895e-01, 3.824821e-01, 3.852281e-01, 8.627777e-01, 8.835918e-01, 6.384655e-02, 1.229288e+00, 1.292565e-01, 1.125993e+00,
1.600000e+00	6.468975e-02, 9.323604e-01, 5.631396e-01, 1.012732e-01, 6.525279e-01, 1.315350e-01, 7.516882e-01, 2.487096e-02, 1.761180e+00, 7.398442e-02, 6.648900e-01, 3.471781e-01, 3.948323e-01, 4.985724e-01, 8.029500e-01, 9.518501e-01, 4.167470e-02, 1.121887e+00, 1.663584e-01, 1.034203e+00,
1.800000e+00	3.839570e-02, 6.991352e-01, 5.806933e-01, 7.922167e-02, 6.152806e-01, 1.177351e-01, 9.730814e-01, 1.918128e-02, 1.728552e+00, 3.877649e-02, 6.246381e-01, 3.320248e-01, 4.023685e-01, 4.827674e-01, 8.356245e-01, 8.750608e-01, 2.771797e-02, 1.229562e+00, 2.217114e-01, 1.227095e+00,
2.000000e+00	2.450800e-02, 9.259005e-01, 7.230914e-01, 5.092175e-02, 6.572664e-01, 8.156366e-02, 7.355720e-01, 1.232219e-02, 2.032385e+00, 2.659571e-02, 5.453087e-01, 4.500555e-01, 4.596536e-01, 5.352656e-01, 1.000555e+00, 7.967837e-01, 2.084822e-02, 1.276921e+00, 2.463087e-01, 1.048637e+00,
0.000000e+00	1.988348e-01, 2.650407e+00, 2.038313e+00, 1.665722e+00, 4.190003e-01, 1.434354e+00, 8.447509e-01, 4.870039e-03, 1.914312e+00, 2.011101e+00, 1.214378e+00, 1.942261e+00, 4.431646e-01, 9.848930e-01, 1.705682e+00, 1.400707e-01, 1.075582e+00, 1.912321e+00, 2.847230e+00, 2.215909e+00,
2.000000e-01	1.357203e-01, 1.643420e+00, 1.831948e+00, 1.559360e+00, 7.126512e-01, 1.217066e+00, 9.803857e-01, 2.356893e-03, 2.423352e+00, 1.354615e+00, 1.108251e+00, 1.077424e+00, 3.492353e-01, 5.281213e-01, 8.405425e-01, 9.582353e-02, 6.719154e-01, 1.390335e+00, 1.997621e+00, 1.280748e+00,
4.000000e-01	9.779891e-02, 1.525780e+00, 1.640715e+00, 1.641648e+00, 8.836981e-01, 1.298793e+00, 8.686528e-01, 2.114993e-03, 1.751689e+00, 9.167754e-01, 9.430446e-01, 9.428392e-01, 3.138200e-01, 3.848439e-01, 6.997883e-01, 6.013586e-02, 3.921731e-01, 1.082615e+00, 1.487902e+00, 1.387445e+00,
6.000000e-01	5.899049e-02, 1.455913e+00, 1.664158e+00, 1.049191e+00, 7.860413e-01, 1.449103e+00, 9.104346e-01, 2.038972e-03, 2.103497e+00, 6.696522e-01, 1.267617e+00, 5.439609e-01, 2.967666e-01, 4.090755e-01, 6.680063e-01, 4.339915e-02, 2.881446e-01, 6.262536e-01, 1.043398e+00, 1.313534e+00,
8.000000e-01	3.985209e-02, 1.070177e+00, 1.639537e+00, 7.462903e-01, 1.157148e+00, 9.474236e-01, 8.606713e-01, 2.696209e-03, 1.954921e+00, 3.250459e-01, 1.378687e+00, 3.998488e-01, 2.968446e-01, 3.886129e-01, 6.332409e-01, 3.006851e-02, 2.516994e-01, 7.438752e-01, 7.060624e-01, 1.062232e+00,
1.000000e+00	2.411273e-02, 9.078705e-01, 1.548775e+00, 6.129604e-01, 9.347774e-01, 8.308930e-01, 1.059511e+00, 3.218671e-03, 2.102746e+00, 1.712709e-01, 8.335197e-01, 5.046778e-01, 3.523081e-01, 5.703908e-01, 8.956180e-01, 2.338160e-02, 2.430977e-01, 8.274673e-01, 6.295189e-01, 1.206609e+00,
1.200000e+00	1.820061e-02, 1.046467e+00, 1.143293e+00, 4.474073e-01, 8.918267e-01, 5.666297e-01, 1.119074e+00, 3.771848e-03, 1.826594e+00, 1.354447e-01, 9.723298e-01, 3.521181e-01, 3.025094e-01, 5.334211e-01, 8.308901e-01, 2.318526e-02, 1.938835e-01, 8.718846e-01, 5.967871e-01, 8.690768e-01,
1.400000e+00	1.310973e-02, 1.024508e+00, 1.423128e+00, 3.025371e-01, 8.214119e-01, 4.083715e-01, 1.138921e+00, 4.096252e-03, 1.768477e+00, 7.088331e-02, 7.314558e-01, 3.853349e-01, 4.173564e-01, 5.567285e-01, 8.071879e-01, 2.571396e-02, 1.606075e-01, 1.149539e+00, 5.081947e-01, 1.134336e+00,
1.600000e+00	9.931181e-03, 9.774356e-01, 1.154438e+00, 2.305165e-01, 7.185619e-01, 2.898928e-01, 1.061565e+00, 4.784553e-03, 1.950707e+00, 5.559893e-02, 6.137129e-01, 4.435855e-01, 3.684185e-01, 4.997125e-01, 7.951485e-01, 4.945380e-02, 1.024640e-01, 1.184396e+00, 5.294429e-01, 9.294008e-01,
1.800000e+00	8.959232e-03, 8.705407e-01, 1.244842e+00, 1.683037e-01, 6.014289e-01, 1.816616e-01, 1.194568e+00, 4.914370e-03, 1.756084e+00, 3.352344e-02, 6.019547e-01, 3.747053e-01, 3.871741e-01, 5.308286e-01, 8.935957e-01, 5.829181e-02, 5.792510e-02, 9.254402e-01, 4.893516e-01, 9.293674e-01,
2.000000e+00	9.869108e-03, 8.472675e-01, 1.231462e+00, 1.227417e-01, 6.351062e-01, 1.269740e-01, 1.123005e+00, 6.918805e-03, 2.166365e+00, 2.445433e-02, 6.119131e-01, 4.144236e-01, 5.078037e-01, 5.143604e-01, 9.395791e-01, 7.292128e-02, 4.040781e-02, 1.338092e+00, 5.835652e-01, 1.083125e+00,
0.000000e+00	1.733887e+00, 1.012042e+00, 1.602067e+00, 1.410124e+00, 1.486423e+00, 4.953674e-01, 4.763877e-01, 1.952960e-01, 1.279435e+00, 1.956012e+00, 2.101965e+00, 2.700606e+00, 1.875727e+00, 1.766620e+00, 5.558426e-01, 6.147060e-01, 2.094897e+00, 5.146929e-01, 1.302178e+00, 2.131202e+00,
2.000000e-01	1.310275e+00, 9.408859e-01, 1.574236e+00, 1.503419e+00, 1.354249e+00, 8.200849e-01, 6.487919e-01, 1.415421e-01, 1.606064e+00, 1.109768e+00, 1.374108e+00, 1.507555e+00, 1.663807e+00, 1.037863e+00, 2.770189e-01, 4.045256e-01, 1.596528e+00, 6.927645e-01, 9.203261e-01, 1.316493e+00,
4.000000e-01	1.293782e+00, 9.241319e-01, 1.467591e+00, 1.217089e+00, 1.090321e+00, 8.316793e-01, 8.980140e-01, 1.348910e-01, 1.394881e+00, 1.072972e+00, 1.369317e+00, 1.091414e+00, 1.329405e+00, 4.718148e-01, 2.798048e-01, 2.427284e-01, 1.281864e+00, 6.813768e-01, 9.442305e-01, 1.171372e+00,
6.000000e-01	1.197095e+00, 8.772871e-01, 1.319881e+00, 9.983274e-01, 8.287457e-01, 8.047875e-01, 7.462441e-01, 9.672282e-02, 1.502017e+00, 6.441611e-01, 8.945770e-01, 6.771272e-01, 9.019867e-01, 4.792829e-01, 4.665445e-01, 1.491462e-01, 8.840013e-01, 9.382783e-01, 6.563883e-01, 1.132570e+00,
8.000000e-01	9.518371e-01, 9.711990e-01, 1.621996e+00, 8.043625e-01, 6.920745e-01, 6.467013e-01, 8.818213e-01, 6.013594e-02, 1.536555e+00, 4.913252e-01, 9.117511e-01, 5.933503e-01, 8.328499e-01, 4.764786e-01, 5.993539e-01, 9.989028e-02, 5.521427e-01, 9.277284e-01, 5.882555e-01, 1.256538e+00,
1.000000e+00	6.044294e-01, 8.793002e-01, 1.413280e+00, 4.673688e-01, 5.611492e-01, 5.189858e-01, 9.308074e-01, 5.415218e-02, 1.410180e+00, 2.319275e-01, 7.356835e-01, 5.250848e-01, 8.359474e-01, 5.503610e-01, 6.737109e-01, 1.061653e-01, 3.316961e-01, 1.173134e+00, 5.506699e-01, 1.095271e+00,
1.200000e+00	3.874703e-01, 7.578773e-01, 1.229354e+00, 3.863571e-01, 4.417296e-01, 3.583162e-01, 8.551921e-01, 3.988123e-02, 1.626610e+00, 1.682599e-01, 6.983299e-01, 4.521105e-01, 7.543649e-01, 4.692702e-01, 7.459441e-01, 7.381601e-02, 2.339475e-01, 1.238007e+00, 4.594664e-01, 1.076720e+00,
1.400000e+00	3.305309e-01, 1.065931e+00, 1.301800e+00, 2.852397e-01, 4.551042e-01, 2.561898e-01, 9.614544e-01, 2.966086e-02, 2.073055e+00, 8.013005e-02, 5.269209e-01, 3.654414e-01, 6.591248e-01, 5.550100e-01, 9.263708e-01, 9.117065e-02, 1.418471e-01, 1.364116e+00, 5.775752e-01, 9.561044e-01,
1.600000e+00	1.793887e-01, 8.401010e-01, 1.071725e+00, 1.929366e-01, 4.021564e-01, 2.105443e-01, 1.148616e+00, 2.657536e-02, 1.742427e+00, 6.812184e-02, 5.393047e-01, 3.146293e-01, 5.991083e-01, 5.411518e-01, 9.559274e-01, 9.805841e-02, 8.332223e-02, 1.322861e+00, 6.270841e-01, 9.809903e-01,
1.800000e+00	1.826692e-01, 8.063877e-01, 1.130533e+00, 1.543909e-01, 3.906406e-01, 1.567731e-01, 1.195216e+00, 1.604263e-02, 1.565138e+00, 4.771859e-02, 5.002706e-01, 4.384444e-01, 6.857888e-01, 6.925077e-01, 7.350066e-01, 1.241345e-01, 5.045057e-02, 1.459158e+00, 5.786758e-01, 1.082232e+00,
2.000000e+00	1.119238e-01, 9.078230e-01, 1.210449e+00, 1.133225e-01, 3.452223e-01, 9.115207e-02, 1.014870e+00, 1.350468e-02, 1.418186e+00, 3.112829e-02, 4.960265e-01, 4.767035e-01, 5.823645e-01, 4.526269e-01, 9.806232e-01, 1.496959e-01, 3.018655e-02, 1.150511e+00, 5.921392e-01, 1.200273e+00,
0.000000e+00	2.801600e+00, 1.062549e+00, 3.034690e+00, 6.085200e-01, 1.820931e-01, 1.411285e+00, 2.728228e+00, 5.446846e-01, 3.151455e-01, 2.253917e+00, 5.667122e-01, 1.197274e+00, 3.682361e-01, 6.273169e-01, 2.895456e-01, 4.271884e-01, 3.622027e-01, 2.745753e+00, 5.494658e-01, 7.356719e-01,
2.000000e-01	1.844753e+00, 6.057789e-01, 2.276486e+00, 7.790235e-01, 1.757948e-01, 8.000398e-01, 2.290663e+00, 5.652259e-01, 3.566350e-01, 1.224845e+00, 5.392926e-01, 1.056650e+00, 6.553519e-01, 7.709117e-01, 1.252612e-01, 3.728372e-01, 2.603555e-01, 2.433285e+00, 6.156676e-01, 7.049270e-01,
4.000000e-01	9.857701e-01, 4.540209e-01, 2.280943e+00, 6.281789e-01, 1.381653e-01, 6.475476e-01, 2.062040e+00, 6.671635e-01, 3.355651e-01, 1.023315e+00, 3.981861e-01, 9.325497e-01, 8.637358e-01, 6.548060e-01, 1.669688e-01, 2.391438e-01, 1.366231e-01, 1.786986e+00, 7.533208e-01, 8.261446e-01,
6.000000e-01	8.254420e-01, 2.362501e-01, 1.705108e+00, 7.118905e-01, 6.794823e-02, 6.021924e-01, 1.728081e+00, 5.942204e-01, 2.595521e-01, 8.510682e-01, 2.956777e-01, 9.109607e-01, 9.320752e-01, 6.915644e-01, 3.654062e-01, 1.415582e-01, 9.315961e-02, 1.533846e+00, 6.658431e-01, 1.003761e+00,
8.000000e-01	5.121773e-01, 1.666320e-01, 1.654410e+00, 4.369837e-01, 4.790411e-02, 4.180871e-01, 1.571929e+00, 6.357201e-01, 1.850152e-01, 3.954090e-01, 2.010227e-01, 9.372125e-01, 9.220949e-01, 5.348107e-01, 5.831622e-01, 7.058117e-02, 5.951008e-02, 1.096986e+00, 6.045496e-01, 9.884592e-01,
1.000000e+00	5.801707e-01, 1.075305e-01, 1.340142e+00, 3.567813e-01, 2.932901e-02, 2.747890e-01, 1.253891e+00, 7.532503e-01, 1.650298e-01, 3.609277e-01, 1.411644e-01, 6.766948e-01, 8.853835e-01, 5.396629e-01, 6.533401e-01, 4.650196e-02, 3.200026e-02, 1.653935e+00, 6.297063e-01, 9.819712e-01,
1.200000e+00	3.633553e-01, 6.138719e-02, 1.569602e+00, 2.223548e-01, 1.869023e-02, 2.273846e-01, 1.432864e+00, 7.787197e-01, 1.182344e-01, 2.117962e-01, 1.260367e-01, 5.862892e-01, 9.558031e-01, 6.847336e-01, 7.570638e-01, 2.923786e-02, 2.017877e-02, 1.068262e+00, 6.012868e-01, 1.118884e+00,
1.400000e+00	3.306478e-01, 3.733152e-02, 1.474306e+00, 1.865539e-01, 1.239795e-02, 1.708398e-01, 1.267176e+00, 7.158607e-01, 8.269570e-02, 1.286567e-01, 8.975184e-02, 5.578504e-01, 8.024572e-01, 7.147243e-01, 7.627882e-01, 3.426150e-02, 1.637362e-02, 1.537288e+00, 7.286496e-01, 1.191344e+00,
1.600000e+00	2.858032e-01, 2.867375e-02, 1.376132e+00, 1.366239e-01, 9.894139e-03, 1.147350e-01, 1.086317e+00, 6.722780e-01, 6.051782e-02, 9.177783e-02, 6.802009e-02, 5.114102e-01, 6.836856e-01, 6.719276e-01, 9.686963e-01, 2.783451e-02, 9.164142e-03, 1.146382e+00, 6.161107e-01, 1.158683e+00,
1.800000e+00	2.021729e-01, 2.331125e-02, 1.349005e+00, 1.146229e-01, 6.687125e-03, 8.110007e-02, 1.275404e+00, 7.437884e-01, 4.926171e-02, 4.893353e-02, 4.755565e-02, 4.583649e-01, 7.929075e-01, 4.853440e-01, 9.023331e-01, 3.372080e-02, 7.345856e-03, 1.106110e+00, 6.008543e-01, 1.200097e+00,
2.000000e+00	1.538151e-01, 1.365085e-02, 1.200204e+00, 7.947594e-02, 3.846127e-03, 5.429237e-02, 1.231487e+00, 7.415176e-01, 4.345552e-02, 4.863018e-02, 3.689025e-02, 4.720485e-01, 6.843113e-01, 5.304293e-01, 9.472754e-01, 5.816049e-02, 6.001066e-03, 1.591950e+00, 6.341952e-01, 1.044496e+00,
0.000000e+00	1.979750e-01, 6.559057e-01, 1.351287e-02, 8.063599e-01, 1.693127e+00, 2.300593e+00, 2.984358e+00, 1.656441e+00, 7.552531e-01, 2.317431e+00, 2.057652e+00, 8.505283e-01, 6.284957e-01, 3.085401e+00, 1.126937e+00, 2.562022e-01, 1.634464e+00, 1.390283e+00, 2.087902e+00, 2.777496e+00,
2.000000e-01	1.692842e-01, 5.588439e-01, 2.361163e-01, 8.891592e-01, 8.877054e-01, 1.622955e+00, 1.932065e+00, 1.188396e+00, 7.402336e-01, 1.541872e+00, 1.203736e+00, 6.696392e-01, 4.381815e-01, 1.493428e+00, 6.274881e-01, 5.130799e-01, 1.139290e+00, 1.119210e+00, 1.166594e+00, 1.693858e+00,
4.000000e-01	8.476176e-02, 4.018567e-01, 4.365873e-01, 8.774810e-01, 6.745613e-01, 1.279933e+00, 2.307773e+00, 9.426149e-01, 7.050214e-01, 9.655909e-01, 1.055937e+00, 3.544509e-01, 3.637879e-01, 8.934478e-01, 4.845076e-01, 4.733512e-01, 9.235359e-01, 8.449578e-01, 8.808446e-01, 1.397338e+00,
6.000000e-01	6.706562e-02, 2.281152e-01, 5.925260e-01, 7.033180e-01, 4.228908e-01, 9.834868e-01, 1.706924e+00, 8.408271e-01, 4.273896e-01, 5.435778e-01, 9.365090e-01, 3.628925e-01, 3.859973e-01, 5.020063e-01, 5.217688e-01, 6.419971e-01, 8.312095e-01, 7.315418e-01, 6.404106e-01, 1.341753e+00,
8.000000e-01	4.910899e-02, 1.782413e-01, 5.742981e-01, 5.876603e-01, 2.359836e-01, 6.100317e-01, 1.541824e+00, 6.250421e-01, 3.039326e-01, 3.807323e-01, 6.652494e-01, 3.004814e-01, 3.340460e-01, 3.581469e-01, 6.829567e-01, 6.118911e-01, 6.344930e-01, 8.637918e-01, 5.107297e-01, 1.254694e+00,
1.000000e+00	2.810559e-02, 1.073961e-01, 6.951511e-01, 3.993075e-01, 2.106441e-01, 5.153538e-01, 1.324627e+00, 8.421935e-01, 3.136528e-01, 2.151553e-01, 5.018529e-01, 3.720559e-01, 3.320995e-01, 4.054152e-01, 9.005767e-01, 7.515866e-01, 4.217000e-01, 9.929872e-01, 3.848508e-01, 1.224874e+00,
1.200000e+00	2.105144e-02, 7.742175e-02, 8.484827e-01, 2.846290e-01, 1.274882e-01, 4.322667e-01, 1.447545e+00, 6.743626e-01, 2.534783e-01, 1.336288e-01, 3.662942e-01, 3.338090e-01, 3.317949e-01, 5.663051e-01, 6.555087e-01, 6.410759e-01, 2.957871e-01, 8.614810e-01, 3.346892e-01, 1.166209e+00,
1.400000e+00	1.349085e-02, 6.063929e-02, 7.593115e-01, 2.356617e-01, 7.618153e-02, 3.390739e-01, 1.170401e+00, 7.062562e-01, 1.755927e-01, 7.588258e-02, 2.974280e-01, 3.280421e-01, 4.117272e-01, 5.634944e-01, 9.590040e-01, 5.830101e-01, 1.733798e-01, 1.034138e+00, 5.093340e-01, 1.168072e+00,
1.600000e+00	9.959293e-03, 4.168842e-02, 9.389254e-01, 1.376552e-01, 5.834181e-02, 1.853345e-01, 1.115496e+00, 8.729083e-01, 1.655466e-01, 5.025230e-02, 2.152526e-01, 4.269333e-01, 4.251168e-01, 5.632867e-01, 7.824320e-01, 7.234135e-01, 1.032244e-01, 1.348230e+00, 4.582479e-01, 1.167770e+00,
1.800000e+00	1.080122e-02, 2.644789e-02, 8.434808e-01, 1.014796e-01, 3.996048e-02, 1.425068e-01, 1.039005e+00, 8.014381e-01, 1.154991e-01, 3.386530e-02, 1.346261e-01, 3.615118e-01, 5.254124e-01, 5.223742e-01, 8.126897e-01, 6.381215e-01, 9.414315e-02, 1.344147e+00, 5.345747e-01, 1.156563e+00,
2.000000e+00	1.091674e-02, 2.201805e-02, 8.063798e-01, 8.205006e-02, 2.388348e-02, 1.091865e-01, 8.454221e-01, 7.404659e-01, 7.850886e-02, 2.928599e-02, 1.122690e-01, 3.783887e-01, 4.866053e-01, 5.991606e-01, 8.164271e-01, 5.509655e-01, 5.111047e-02, 1.213394e+00, 6.984650e-01, 1.191727e+00,
0.000000e+00	1.004375e+00, 3.587474e-01, 6.824378e-01, 4.874394e-01, 6.869431e-01, 1.452138e+00, 1.944829e+00, 3.461305e+00, 1.619740e+00, 3.512700e-01, 2.178851e+00, 7.396508e-01, 2.367287e+00, 2.184196e+00, 4.312867e-01, 2.044003e+00, 6.758915e-01, 2.561027e+00, 2.919992e-01, 6.572565e-01,
2.000000e-01	8.061304e-01, 4.763942e-01, 5.760268e-01, 3.120862e-01, 4.090942e-01, 1.037395e+00, 1.661470e+00, 1.922126e+00, 1.514264e+00, 2.850803e-01, 2.059193e+00, 9.779995e-01, 2.239642e+00, 1.438245e+00, 5.786249e-01, 1.401045e+00, 3.300105e-01, 1.963640e+00, 4.397877e-01, 3.153367e-01,
4.000000e-01	9.981113e-01, 6.102322e-01, 5.319256e-01, 2.114226e-01, 3.369155e-01, 8.152727e-01, 1.379492e+00, 1.036519e+00, 1.554239e+00, 2.927288e-01, 1.362854e+00, 9.423846e-01, 2.144216e+00, 1.118499e+00, 8.468858e-01, 1.217474e+00, 2.519543e-01, 1.253621e+00, 4.081774e-01, 5.292983e-01,
6.000000e-01	8.579356e-01, 6.808294e-01, 4.397088e-01, 1.860828e-01, 1.918026e-01, 5.404930e-01, 8.185255e-01, 6.130851e-01, 1.668016e+00, 2.760103e-01, 6.913794e-01, 9.105421e-01, 2.292642e+00, 6.970538e-01, 7.935897e-01, 1.229434e+00, 1.806790e-01, 1.205091e+00, 3.484077e-01, 6.830565e-01,
8.000000e-01	9.836670e-01, 6.890262e-01, 4.516053e-01, 1.279754e-01, 1.788828e-01, 3.885304e-01, 8.494604e-01, 4.598637e-01, 1.565273e+00, 2.392145e-01, 9.200751e-01, 9.825014e-01, 1.814792e+00, 6.943981e-01, 8.490682e-01, 9.525117e-01, 9.256848e-02, 1.287458e+00, 2.208852e-01, 8.634871e-01,
1.000000e+00	8.057542e-01, 9.356013e-01, 4.172227e-01, 8.714326e-02, 1.975674e-01, 3.241260e-01, 5.994727e-01, 2.647272e-01, 1.601904e+00, 2.110079e-01, 6.747330e-01, 9.382373e-01, 1.612011e+00, 5.349357e-01, 8.270385e-01, 8.457327e-01, 5.538993e-02, 1.305158e+00, 2.248607e-01, 9.719735e-01,
1.200000e+00	9.471346e-01, 9.897531e-01, 5.697364e-01, 7.623806e-02, 2.216225e-01, 2.053211e-01, 7.970652e-01, 1.555022e-01, 1.672488e+00, 1.538869e-01, 6.629027e-01, 6.946436e-01, 1.446848e+00, 5.379656e-01, 7.513768e-01, 8.693207e-01, 4.475311e-02, 1.181017e+00, 2.214726e-01, 1.098141e+00,
1.400000e+00	1.056649e+00, 1.002348e+00, 5.790824e-01, 4.988871e-02, 2.902594e-01, 1.391187e-01, 5.702101e-01, 9.289324e-02, 1.580925e+00, 1.224578e-01, 5.220448e-01, 6.268546e-01, 1.605602e+00, 5.246196e-01, 7.595324e-01, 8.754984e-01, 2.241569e-02, 1.352789e+00, 2.585784e-01, 1.015830e+00,
1.600000e+00	9.922568e-01, 9.312155e-01, 6.543285e-01, 4.232557e-02, 2.467843e-01, 1.062725e-01, 7.090497e-01, 6.938467e-02, 1.615430e+00, 1.125326e-01, 5.448154e-01, 6.341258e-01, 1.408590e+00, 4.500949e-01, 6.671339e-01, 9.920536e-01, 1.642701e-02, 1.195066e+00, 3.064675e-01, 9.733826e-01,
1.800000e+00	8.091517e-01, 7.934069e-01, 8.061498e-01, 2.632209e-02, 3.315272e-01, 7.374640e-02, 7.783199e-01, 3.869690e-02, 1.462923e+00, 7.562126e-02, 4.212298e-01, 5.928030e-01, 1.410559e+00, 5.517530e-01, 1.017310e+00, 9.536181e-01, 1.219525e-02, 1.342268e+00, 3.299036e-01, 1.155433e+00,
2.000000e+00	7.939899e-01, 9.162114e-01, 8.306620e-01, 2.138013e-02, 3.829314e-01, 5.172137e-02, 8.577159e-01, 2.743032e-02, 1.737665e+00, 5.129005e-02, 3.864341e-01, 5.237769e-01, 1.046444e+00, 6.520072e-01, 8.161747e-01, 6.750874e-01, 8.639565e-03, 1.334289e+00, 3.889231e-01, 1.164517e+00,
