# Supplementary material for: Inference of Vohradský's Models of Genetic Networks by Solving Two-Dimensional Function Optimization Problems
Source: PLoS One. 2013 Dec 30;8(12):e83308. doi: 10.1371/journal.pone.0083308 (PMC3875442; doi:10.1371/journal.pone.0083308)
Supplement: Text S2 — Time-series data used in the ‘Inference in noisy environment’ section (compressed by gzip). (GZ) [file pone.0083308.s002.gz › time_series_data/gene20/10sets/tc.dat218]

Time "G0" "G1" "G2" "G3" "G4" "G5" "G6" "G7" "G8" "G9" "G10" "G11" "G12" "G13" "G14" "G15" "G16" "G17" "G18" "G19"
0.000000e+00	1.117768e+00, 3.034426e-01, 9.448562e-02, 2.238035e+00, 1.419419e+00, 1.384971e+00, 2.654979e+00, 2.245274e+00, 1.895346e+00, 2.622572e+00, 4.500683e-01, 7.375159e-01, 6.118545e-03, 2.272258e+00, 5.386677e-02, 9.104762e-01, 1.321189e+00, 2.409678e+00, 2.654596e-01, 1.376076e+00,
2.000000e-01	1.000829e+00, 2.040040e-01, 6.466821e-02, 1.485263e+00, 9.059562e-01, 1.228173e+00, 2.179826e+00, 1.381885e+00, 1.770095e+00, 2.027612e+00, 4.888579e-01, 6.127066e-01, 4.592354e-03, 1.522514e+00, 2.114946e-01, 8.151296e-01, 7.362901e-01, 1.808909e+00, 2.526691e-01, 7.769597e-01,
4.000000e-01	9.009928e-01, 1.442379e-01, 4.753348e-02, 1.037986e+00, 7.161281e-01, 1.436778e+00, 1.638752e+00, 1.263719e+00, 1.346205e+00, 1.163767e+00, 3.174677e-01, 3.985420e-01, 9.217819e-03, 1.378503e+00, 2.009654e-01, 6.931701e-01, 4.686287e-01, 1.395694e+00, 2.070284e-01, 6.926917e-01,
6.000000e-01	6.776376e-01, 1.059119e-01, 5.838734e-02, 7.507480e-01, 6.967135e-01, 1.352418e+00, 1.578166e+00, 1.022008e+00, 9.517547e-01, 8.059166e-01, 2.045701e-01, 2.529747e-01, 4.428895e-02, 8.379395e-01, 1.315591e-01, 8.413542e-01, 3.151999e-01, 9.164055e-01, 2.879446e-01, 5.302072e-01,
8.000000e-01	3.590970e-01, 6.756598e-02, 1.385669e-01, 7.650046e-01, 6.226640e-01, 1.086110e+00, 1.235749e+00, 9.265188e-01, 7.611814e-01, 5.206778e-01, 1.854486e-01, 1.602318e-01, 1.727409e-01, 9.487510e-01, 8.745365e-02, 8.938869e-01, 2.560509e-01, 6.439767e-01, 4.462931e-01, 4.397643e-01,
1.000000e+00	1.924456e-01, 4.537392e-02, 2.306578e-01, 6.205876e-01, 8.882245e-01, 1.126588e+00, 9.782777e-01, 6.750709e-01, 4.783938e-01, 5.171206e-01, 1.282134e-01, 9.726681e-02, 3.262284e-01, 1.067004e+00, 6.246737e-02, 8.543286e-01, 3.814316e-01, 4.418956e-01, 5.828794e-01, 3.305645e-01,
1.200000e+00	1.167445e-01, 3.484862e-02, 3.604399e-01, 4.046979e-01, 8.128616e-01, 1.256797e+00, 9.679497e-01, 7.295810e-01, 4.997658e-01, 5.481212e-01, 1.018998e-01, 7.252261e-02, 4.342235e-01, 9.037339e-01, 3.997386e-02, 8.848871e-01, 3.605279e-01, 2.969016e-01, 7.721418e-01, 2.538736e-01,
1.400000e+00	6.622566e-02, 1.942938e-02, 4.773880e-01, 2.425207e-01, 8.771389e-01, 8.712834e-01, 7.436693e-01, 7.399145e-01, 4.166095e-01, 4.914129e-01, 7.114905e-02, 5.087249e-02, 5.958357e-01, 6.921070e-01, 3.417024e-02, 8.611416e-01, 3.119973e-01, 1.580221e-01, 8.533475e-01, 3.557126e-01,
1.600000e+00	4.883502e-02, 1.982406e-02, 5.138502e-01, 2.171410e-01, 7.767996e-01, 6.614075e-01, 8.964525e-01, 6.577388e-01, 4.222053e-01, 6.514428e-01, 4.478107e-02, 3.437301e-02, 8.366741e-01, 3.648993e-01, 2.325546e-02, 7.356083e-01, 3.665250e-01, 7.168986e-02, 9.129730e-01, 3.857664e-01,
1.800000e+00	2.094561e-02, 2.089138e-02, 6.922995e-01, 1.078851e-01, 8.889287e-01, 6.770318e-01, 9.760850e-01, 6.263538e-01, 4.006249e-01, 7.959166e-01, 3.411569e-02, 2.441002e-02, 7.850838e-01, 3.328716e-01, 1.622530e-02, 8.002696e-01, 3.500341e-01, 4.027454e-02, 7.978082e-01, 3.951187e-01,
2.000000e+00	1.730365e-02, 2.912942e-02, 7.333610e-01, 8.134269e-02, 8.089532e-01, 5.667108e-01, 9.058035e-01, 5.466295e-01, 4.815329e-01, 8.532268e-01, 2.537580e-02, 2.007802e-02, 1.118130e+00, 1.932881e-01, 1.341345e-02, 6.511590e-01, 3.011047e-01, 3.455137e-02, 7.625261e-01, 3.099009e-01,
0.000000e+00	1.993111e+00, 1.930626e+00, 1.614928e+00, 2.881838e+00, 6.829283e-01, 2.987546e+00, 7.590779e-01, 1.249370e+00, 4.884903e-01, 8.588185e-01, 2.064181e+00, 1.336643e+00, 5.471035e-01, 8.388609e-01, 2.170086e+00, 1.310944e+00, 2.269461e+00, 2.848472e+00, 8.783238e-01, 3.111263e+00,
2.000000e-01	1.105172e+00, 2.234915e+00, 1.103349e+00, 1.953988e+00, 3.447662e-01, 1.675887e+00, 9.865027e-01, 7.780365e-01, 5.122558e-01, 8.707692e-01, 1.959109e+00, 1.002008e+00, 8.178953e-01, 7.139426e-01, 1.499732e+00, 9.910157e-01, 1.537694e+00, 2.136773e+00, 7.536913e-01, 2.275486e+00,
4.000000e-01	6.171285e-01, 1.460079e+00, 8.212372e-01, 1.387658e+00, 2.295788e-01, 1.423529e+00, 1.434891e+00, 5.845573e-01, 4.839643e-01, 7.218639e-01, 1.383835e+00, 8.385881e-01, 7.389396e-01, 9.118137e-01, 1.296529e+00, 8.637803e-01, 9.134313e-01, 1.428409e+00, 5.079509e-01, 1.500561e+00,
6.000000e-01	3.086340e-01, 1.017265e+00, 5.333998e-01, 9.418957e-01, 1.764916e-01, 1.734894e+00, 1.239533e+00, 6.204084e-01, 3.871974e-01, 4.730234e-01, 9.652809e-01, 5.280637e-01, 8.007397e-01, 9.030600e-01, 9.008978e-01, 8.427544e-01, 5.332264e-01, 1.037720e+00, 6.289340e-01, 9.649696e-01,
8.000000e-01	2.059126e-01, 7.262032e-01, 3.788348e-01, 5.388556e-01, 2.709711e-01, 1.298477e+00, 1.791203e+00, 5.926400e-01, 2.624879e-01, 2.624711e-01, 6.016913e-01, 2.716078e-01, 9.015198e-01, 9.032799e-01, 8.454636e-01, 9.467256e-01, 4.336948e-01, 6.581753e-01, 7.269214e-01, 6.593091e-01,
1.000000e+00	1.101179e-01, 4.737379e-01, 2.576349e-01, 3.753007e-01, 4.393827e-01, 1.335883e+00, 1.629181e+00, 6.010308e-01, 3.069730e-01, 2.563516e-01, 4.862375e-01, 1.867324e-01, 8.112545e-01, 1.010836e+00, 4.832926e-01, 8.310867e-01, 4.087100e-01, 3.922123e-01, 6.295923e-01, 5.546859e-01,
1.200000e+00	6.909152e-02, 2.657876e-01, 2.704155e-01, 3.003179e-01, 6.191417e-01, 1.415933e+00, 1.438063e+00, 7.153719e-01, 2.676985e-01, 2.221793e-01, 2.950682e-01, 1.267199e-01, 8.168036e-01, 8.793070e-01, 3.647541e-01, 7.265532e-01, 4.732212e-01, 2.169066e-01, 7.948186e-01, 3.529180e-01,
1.400000e+00	3.805545e-02, 1.747007e-01, 3.974288e-01, 2.108207e-01, 6.836382e-01, 1.188993e+00, 1.305030e+00, 6.461149e-01, 2.990955e-01, 1.785899e-01, 3.117995e-01, 8.453727e-02, 8.734600e-01, 9.654814e-01, 2.497782e-01, 9.057380e-01, 3.363884e-01, 1.523437e-01, 7.270868e-01, 2.411127e-01,
1.600000e+00	1.862466e-02, 1.579866e-01, 4.213335e-01, 1.261342e-01, 7.948821e-01, 1.371467e+00, 1.169582e+00, 6.561546e-01, 3.141051e-01, 1.990952e-01, 1.944369e-01, 5.755318e-02, 8.636738e-01, 9.007541e-01, 1.614631e-01, 7.225735e-01, 3.623651e-01, 9.608941e-02, 8.454629e-01, 1.942852e-01,
1.800000e+00	1.055812e-02, 1.075671e-01, 4.837539e-01, 9.060813e-02, 9.407177e-01, 1.362542e+00, 1.057496e+00, 6.672292e-01, 4.372146e-01, 2.844082e-01, 1.689644e-01, 4.125033e-02, 7.236586e-01, 8.391164e-01, 1.052883e-01, 9.618739e-01, 3.537294e-01, 4.401776e-02, 7.453565e-01, 2.139535e-01,
2.000000e+00	8.583323e-03, 9.359210e-02, 6.096526e-01, 6.434800e-02, 6.945369e-01, 1.234168e+00, 1.165395e+00, 5.175972e-01, 3.711882e-01, 3.372490e-01, 1.212248e-01, 2.841320e-02, 8.593494e-01, 6.590327e-01, 1.028481e-01, 8.146680e-01, 3.606144e-01, 3.660743e-02, 7.589019e-01, 2.396266e-01,
0.000000e+00	1.697841e+00, 1.746525e+00, 2.714351e+00, 2.570267e+00, 1.126239e+00, 9.054291e-01, 9.888363e-01, 3.174895e+00, 8.627157e-01, 1.897964e-01, 1.459217e-01, 2.660514e+00, 1.558828e+00, 2.431449e+00, 7.255385e-01, 2.439507e+00, 6.950742e-01, 1.388241e-01, 3.895081e-01, 1.719438e+00,
2.000000e-01	1.292573e+00, 1.766938e+00, 2.084555e+00, 1.877860e+00, 1.127845e+00, 7.525854e-01, 7.905545e-01, 1.853978e+00, 6.270817e-01, 4.604769e-01, 2.499049e-01, 2.143317e+00, 8.726769e-01, 1.569132e+00, 5.004234e-01, 1.818889e+00, 6.449329e-01, 4.027043e-01, 3.230154e-01, 1.475997e+00,
4.000000e-01	1.057911e+00, 1.696418e+00, 1.248156e+00, 1.322681e+00, 9.143900e-01, 5.060900e-01, 5.221175e-01, 1.023120e+00, 4.295008e-01, 7.052169e-01, 2.422514e-01, 1.193195e+00, 7.338078e-01, 1.057378e+00, 3.657452e-01, 1.263672e+00, 4.257655e-01, 4.288645e-01, 3.553491e-01, 1.163228e+00,
6.000000e-01	5.602080e-01, 1.399777e+00, 9.451133e-01, 6.516568e-01, 9.940746e-01, 3.820346e-01, 5.497122e-01, 6.269511e-01, 3.933728e-01, 8.476725e-01, 1.766969e-01, 6.715322e-01, 7.819190e-01, 7.331821e-01, 2.586702e-01, 1.091210e+00, 4.286297e-01, 3.932279e-01, 4.652879e-01, 6.785857e-01,
8.000000e-01	3.671242e-01, 1.087485e+00, 8.841416e-01, 5.456396e-01, 7.081169e-01, 2.827014e-01, 3.730268e-01, 6.264974e-01, 3.247568e-01, 9.753070e-01, 1.259182e-01, 4.349989e-01, 7.968351e-01, 4.043641e-01, 1.895436e-01, 8.609195e-01, 3.867295e-01, 2.207898e-01, 5.457987e-01, 7.053801e-01,
1.000000e+00	2.594167e-01, 9.141532e-01, 7.989665e-01, 3.043068e-01, 8.068788e-01, 2.027106e-01, 3.504488e-01, 5.409807e-01, 2.981433e-01, 1.142488e+00, 8.844548e-02, 2.222465e-01, 8.601826e-01, 2.267475e-01, 1.346314e-01, 7.980586e-01, 3.441518e-01, 1.622513e-01, 5.497246e-01, 6.134304e-01,
1.200000e+00	1.375160e-01, 7.487892e-01, 7.006286e-01, 2.702057e-01, 7.784775e-01, 1.195263e-01, 2.820442e-01, 4.956678e-01, 2.444345e-01, 1.075685e+00, 6.917280e-02, 1.502756e-01, 1.053743e+00, 1.404318e-01, 9.360676e-02, 8.648113e-01, 3.665586e-01, 9.035456e-02, 8.326024e-01, 7.811559e-01,
1.400000e+00	7.685051e-02, 5.397121e-01, 7.960948e-01, 1.518163e-01, 5.905427e-01, 7.952760e-02, 2.422985e-01, 4.774202e-01, 2.688243e-01, 1.120819e+00, 4.808520e-02, 8.985897e-02, 8.789933e-01, 7.946033e-02, 6.705165e-02, 8.329673e-01, 3.251724e-01, 4.819899e-02, 8.235735e-01, 7.420367e-01,
1.600000e+00	6.832901e-02, 4.158034e-01, 7.020897e-01, 8.314296e-02, 6.529629e-01, 5.220872e-02, 2.982187e-01, 4.630714e-01, 3.446293e-01, 1.215549e+00, 3.478365e-02, 7.059490e-02, 1.099126e+00, 4.860169e-02, 4.980432e-02, 8.499756e-01, 3.324443e-01, 3.957166e-02, 8.091470e-01, 7.619639e-01,
1.800000e+00	6.176171e-02, 2.691913e-01, 6.502431e-01, 6.821129e-02, 5.308479e-01, 3.597198e-02, 3.393999e-01, 5.680503e-01, 3.154659e-01, 1.021218e+00, 2.986042e-02, 4.487676e-02, 9.454535e-01, 3.861094e-02, 3.246501e-02, 7.463785e-01, 3.229219e-01, 2.212665e-02, 7.930006e-01, 8.081916e-01,
2.000000e+00	4.851135e-02, 2.137800e-01, 4.899531e-01, 5.534796e-02, 5.913143e-01, 2.885959e-02, 5.099482e-01, 5.875054e-01, 5.678893e-01, 1.232568e+00, 1.517079e-02, 3.515492e-02, 9.844999e-01, 1.900573e-02, 2.514884e-02, 9.019648e-01, 3.309356e-01, 1.359725e-02, 1.104981e+00, 7.258058e-01,
0.000000e+00	2.444870e+00, 6.167954e-01, 2.256528e+00, 6.186391e-01, 1.145804e+00, 1.146178e+00, 2.365671e+00, 2.109189e+00, 4.819780e-01, 1.846333e+00, 1.151939e+00, 5.917097e-01, 1.819811e+00, 1.545645e-01, 5.926208e-02, 1.265018e+00, 1.432914e+00, 2.232987e+00, 1.217206e+00, 3.426221e-01,
2.000000e-01	1.644513e+00, 9.896360e-01, 1.675511e+00, 6.010357e-01, 9.327032e-01, 9.447625e-01, 2.025512e+00, 1.346954e+00, 9.669540e-01, 1.609470e+00, 8.247094e-01, 4.363463e-01, 1.509298e+00, 3.240188e-01, 2.059640e-01, 8.977876e-01, 7.095208e-01, 1.362797e+00, 1.129520e+00, 4.981846e-01,
4.000000e-01	1.219357e+00, 9.286940e-01, 1.613799e+00, 4.122582e-01, 1.024190e+00, 1.174388e+00, 2.381260e+00, 7.643206e-01, 7.859116e-01, 7.937002e-01, 6.973688e-01, 3.056117e-01, 1.210675e+00, 3.819016e-01, 1.669431e-01, 7.906390e-01, 5.701639e-01, 8.621104e-01, 9.735497e-01, 3.322407e-01,
6.000000e-01	7.215611e-01, 1.342482e+00, 1.336511e+00, 3.982446e-01, 9.724678e-01, 1.293909e+00, 1.581318e+00, 4.485841e-01, 8.943929e-01, 5.315422e-01, 4.759197e-01, 2.208926e-01, 1.386180e+00, 5.871615e-01, 8.858831e-02, 9.252191e-01, 5.049793e-01, 5.206520e-01, 7.975842e-01, 2.647134e-01,
8.000000e-01	3.527888e-01, 1.287597e+00, 1.251691e+00, 3.586475e-01, 1.058277e+00, 1.308502e+00, 1.604210e+00, 3.507990e-01, 5.442286e-01, 3.428315e-01, 3.379077e-01, 1.042259e-01, 1.041722e+00, 5.916757e-01, 6.146949e-02, 7.337471e-01, 3.716034e-01, 2.970956e-01, 5.531826e-01, 2.010912e-01,
1.000000e+00	2.244360e-01, 1.024660e+00, 9.941940e-01, 2.524989e-01, 9.088230e-01, 1.302937e+00, 1.256344e+00, 2.653797e-01, 5.347390e-01, 2.974880e-01, 2.350333e-01, 8.742695e-02, 1.101386e+00, 7.140596e-01, 4.183549e-02, 7.589701e-01, 3.695512e-01, 1.952164e-01, 4.463342e-01, 1.521971e-01,
1.200000e+00	1.347682e-01, 9.923080e-01, 8.889417e-01, 2.255873e-01, 8.326225e-01, 1.091499e+00, 9.652610e-01, 3.281038e-01, 3.343659e-01, 3.241593e-01, 2.015743e-01, 5.458173e-02, 1.057632e+00, 6.894150e-01, 3.954436e-02, 7.889895e-01, 3.708007e-01, 1.290504e-01, 4.524754e-01, 1.761190e-01,
1.400000e+00	8.910807e-02, 1.030319e+00, 9.829919e-01, 1.375424e-01, 8.760770e-01, 8.753945e-01, 7.015806e-01, 3.272479e-01, 2.517328e-01, 5.261191e-01, 1.246701e-01, 3.539801e-02, 9.918265e-01, 6.262614e-01, 2.923613e-02, 8.090340e-01, 3.239393e-01, 6.712550e-02, 5.773174e-01, 1.797563e-01,
1.600000e+00	4.987757e-02, 7.165925e-01, 9.367109e-01, 8.271293e-02, 9.419537e-01, 5.926387e-01, 7.289155e-01, 3.040462e-01, 3.093184e-01, 7.371594e-01, 1.040088e-01, 3.041133e-02, 1.144635e+00, 3.589256e-01, 2.211366e-02, 8.935921e-01, 3.822684e-01, 4.791075e-02, 6.761079e-01, 2.442891e-01,
1.800000e+00	2.720623e-02, 7.145836e-01, 8.640787e-01, 7.920017e-02, 9.141183e-01, 4.560653e-01, 4.236406e-01, 3.646584e-01, 2.948085e-01, 9.116224e-01, 6.349177e-02, 2.558120e-02, 9.767004e-01, 2.650127e-01, 1.691073e-02, 8.349033e-01, 3.526429e-01, 2.752479e-02, 6.238679e-01, 4.120090e-01,
2.000000e+00	1.450966e-02, 7.067563e-01, 7.918057e-01, 4.361940e-02, 7.510223e-01, 2.642272e-01, 4.212202e-01, 3.372395e-01, 2.873781e-01, 1.090349e+00, 5.962862e-02, 2.244638e-02, 8.632682e-01, 1.907189e-01, 9.220354e-03, 6.538313e-01, 4.533682e-01, 1.470225e-02, 8.146198e-01, 4.877954e-01,
0.000000e+00	2.367382e+00, 8.730686e-01, 1.036372e+00, 1.504129e+00, 2.052036e+00, 1.315628e-01, 2.753449e+00, 4.796352e-01, 2.653616e-01, 4.638399e-01, 1.412022e+00, 2.118848e-01, 2.146050e+00, 2.308399e+00, 3.222846e-01, 1.399273e+00, 1.962390e+00, 2.306043e+00, 9.930901e-01, 6.919920e-01,
2.000000e-01	1.572669e+00, 8.950960e-01, 1.136009e+00, 1.213355e+00, 1.743098e+00, 4.168778e-01, 2.427769e+00, 4.198169e-01, 4.005748e-01, 3.397658e-01, 1.067774e+00, 4.016468e-01, 1.471768e+00, 1.564103e+00, 5.572561e-01, 9.581599e-01, 1.095062e+00, 1.546534e+00, 8.393832e-01, 4.862894e-01,
4.000000e-01	9.800912e-01, 7.816910e-01, 1.160190e+00, 6.663649e-01, 1.144668e+00, 7.935626e-01, 1.686987e+00, 3.634473e-01, 3.707437e-01, 1.656916e-01, 6.819759e-01, 3.086741e-01, 1.045631e+00, 9.910330e-01, 3.556869e-01, 9.150298e-01, 7.530214e-01, 1.243576e+00, 7.576488e-01, 4.194994e-01,
6.000000e-01	6.018959e-01, 7.980324e-01, 1.103204e+00, 5.074453e-01, 1.012908e+00, 9.288466e-01, 1.394703e+00, 3.527770e-01, 3.218373e-01, 9.859321e-02, 5.927453e-01, 1.651752e-01, 1.056232e+00, 7.262977e-01, 2.480895e-01, 8.102200e-01, 4.208517e-01, 7.501213e-01, 5.012984e-01, 2.993381e-01,
8.000000e-01	3.350247e-01, 7.803789e-01, 1.000138e+00, 3.167476e-01, 1.036700e+00, 1.002704e+00, 1.149900e+00, 3.487569e-01, 2.761016e-01, 1.475254e-01, 3.982138e-01, 1.150300e-01, 9.852849e-01, 6.303466e-01, 1.736460e-01, 7.315210e-01, 4.022071e-01, 4.020295e-01, 3.894312e-01, 2.813295e-01,
1.000000e+00	1.901391e-01, 7.002623e-01, 8.860830e-01, 2.688050e-01, 7.894964e-01, 1.098500e+00, 1.188953e+00, 2.614044e-01, 2.621783e-01, 2.903910e-01, 2.543815e-01, 8.384370e-02, 1.062247e+00, 5.370988e-01, 1.271507e-01, 7.076057e-01, 3.143901e-01, 2.519499e-01, 4.195566e-01, 1.886755e-01,
1.200000e+00	1.149638e-01, 6.443451e-01, 1.029598e+00, 1.845037e-01, 1.084700e+00, 6.629321e-01, 9.220239e-01, 3.444251e-01, 1.754205e-01, 4.006929e-01, 1.904751e-01, 5.236471e-02, 1.026549e+00, 4.579533e-01, 8.780343e-02, 9.075669e-01, 3.747516e-01, 1.366067e-01, 5.971177e-01, 2.061779e-01,
1.400000e+00	5.778274e-02, 6.302001e-01, 1.006608e+00, 9.830855e-02, 9.015482e-01, 5.275868e-01, 8.005013e-01, 3.979756e-01, 1.968065e-01, 6.822149e-01, 1.537876e-01, 4.080032e-02, 1.083789e+00, 3.384256e-01, 7.620880e-02, 7.992733e-01, 3.043133e-01, 9.168615e-02, 6.082461e-01, 2.758164e-01,
1.600000e+00	3.758645e-02, 6.403901e-01, 1.025103e+00, 6.934876e-02, 8.171414e-01, 4.257439e-01, 6.890138e-01, 3.788981e-01, 1.616829e-01, 8.614707e-01, 1.287916e-01, 2.553127e-02, 1.070045e+00, 2.220049e-01, 5.417584e-02, 9.400866e-01, 3.995331e-01, 6.712359e-02, 6.921133e-01, 3.747343e-01,
1.800000e+00	2.001009e-02, 5.147428e-01, 9.681034e-01, 5.445032e-02, 7.834173e-01, 2.703395e-01, 5.327579e-01, 4.117590e-01, 2.185795e-01, 9.318749e-01, 8.310077e-02, 2.572531e-02, 1.123703e+00, 1.194193e-01, 3.281484e-02, 7.349876e-01, 2.874065e-01, 3.794177e-02, 8.990017e-01, 4.370685e-01,
2.000000e+00	1.453500e-02, 5.266696e-01, 8.996978e-01, 3.199011e-02, 8.492284e-01, 2.170447e-01, 4.449925e-01, 4.295949e-01, 2.195319e-01, 1.084768e+00, 5.186483e-02, 1.805038e-02, 1.029700e+00, 7.613327e-02, 2.636701e-02, 7.065264e-01, 3.428861e-01, 2.649637e-02, 9.611000e-01, 5.504873e-01,
0.000000e+00	8.412770e-01, 1.246442e+00, 1.580155e-01, 2.801790e+00, 2.635408e+00, 4.194151e-02, 1.990097e-03, 2.538401e+00, 2.974500e+00, 1.362494e+00, 1.999573e+00, 1.188335e+00, 2.070590e+00, 2.235869e+00, 2.683194e+00, 2.847465e+00, 5.929859e-01, 2.424144e+00, 1.063605e+00, 1.650065e+00,
2.000000e-01	7.816748e-01, 7.912372e-01, 3.062205e-01, 2.172227e+00, 1.545068e+00, 3.091074e-02, 1.664879e-03, 1.831461e+00, 2.273545e+00, 1.078756e+00, 1.296555e+00, 8.162123e-01, 1.482737e+00, 1.157773e+00, 1.395534e+00, 1.556273e+00, 3.516225e-01, 2.092580e+00, 9.271986e-01, 1.230088e+00,
4.000000e-01	8.669285e-01, 6.510697e-01, 3.782525e-01, 1.490344e+00, 1.099617e+00, 2.556625e-02, 5.029470e-02, 1.251403e+00, 1.648068e+00, 1.034189e+00, 1.350099e+00, 3.857107e-01, 1.011813e+00, 8.987890e-01, 1.211572e+00, 1.305285e+00, 1.830594e-01, 1.696357e+00, 1.143908e+00, 1.461352e+00,
6.000000e-01	7.624795e-01, 4.195774e-01, 2.746660e-01, 9.470312e-01, 5.827634e-01, 1.483938e-02, 3.959425e-01, 1.087653e+00, 1.839969e+00, 1.068202e+00, 1.049875e+00, 3.290017e-01, 9.599002e-01, 5.835346e-01, 8.415332e-01, 7.948891e-01, 9.092136e-02, 1.166635e+00, 1.196687e+00, 1.450159e+00,
8.000000e-01	7.848331e-01, 2.652977e-01, 2.152881e-01, 6.377490e-01, 3.443930e-01, 2.462175e-02, 7.513428e-01, 8.651673e-01, 1.887216e+00, 1.322818e+00, 7.532529e-01, 1.674958e-01, 8.914531e-01, 3.662644e-01, 6.461575e-01, 9.676879e-01, 1.575632e-01, 6.437151e-01, 8.964914e-01, 1.378675e+00,
1.000000e+00	8.781782e-01, 1.502346e-01, 1.160262e-01, 4.799797e-01, 1.755980e-01, 1.376979e-01, 9.647987e-01, 8.866452e-01, 1.588014e+00, 9.986994e-01, 4.899111e-01, 9.698172e-02, 1.145428e+00, 2.121753e-01, 4.162195e-01, 7.580528e-01, 2.045428e-01, 4.338480e-01, 1.131609e+00, 1.148681e+00,
1.200000e+00	6.251388e-01, 1.113539e-01, 8.556508e-02, 2.792867e-01, 2.655610e-01, 3.173273e-01, 1.190459e+00, 6.875537e-01, 1.550121e+00, 8.450097e-01, 4.390393e-01, 5.370869e-02, 9.308145e-01, 1.366254e-01, 2.344072e-01, 8.812920e-01, 2.559231e-01, 2.362002e-01, 9.651582e-01, 7.558040e-01,
1.400000e+00	3.342522e-01, 8.622485e-02, 1.009928e-01, 1.985574e-01, 5.241197e-01, 6.713338e-01, 1.315453e+00, 6.151554e-01, 1.352871e+00, 5.558740e-01, 2.511609e-01, 4.431940e-02, 9.039027e-01, 8.766235e-02, 2.090156e-01, 7.875690e-01, 2.517962e-01, 1.859634e-01, 1.139016e+00, 5.110452e-01,
1.600000e+00	1.794234e-01, 5.582784e-02, 1.463340e-01, 2.139281e-01, 6.019031e-01, 7.290639e-01, 1.167449e+00, 6.792357e-01, 1.615488e+00, 4.879420e-01, 2.122462e-01, 2.907038e-02, 1.018891e+00, 9.315904e-02, 1.439015e-01, 7.323203e-01, 3.215312e-01, 1.212856e-01, 1.185353e+00, 4.450295e-01,
1.800000e+00	1.044286e-01, 3.948783e-02, 2.783659e-01, 2.973894e-01, 6.822823e-01, 8.767327e-01, 1.065427e+00, 7.053855e-01, 1.418521e+00, 4.126492e-01, 1.684055e-01, 2.059809e-02, 8.638774e-01, 1.793161e-01, 9.289997e-02, 8.629622e-01, 2.988605e-01, 6.186060e-02, 1.120242e+00, 4.046025e-01,
2.000000e+00	6.080946e-02, 2.724502e-02, 3.614458e-01, 2.531934e-01, 7.638404e-01, 7.021821e-01, 9.957905e-01, 5.559656e-01, 1.512708e+00, 4.907429e-01, 8.774733e-02, 1.815934e-02, 1.140749e+00, 2.028381e-01, 6.965967e-02, 8.649684e-01, 3.673836e-01, 3.934171e-02, 1.059158e+00, 4.034875e-01,
0.000000e+00	4.135380e-01, 2.442036e+00, 7.767577e-02, 1.119012e+00, 1.593808e+00, 1.450158e+00, 2.925742e-02, 2.985391e+00, 1.401257e+00, 9.869948e-01, 1.648564e+00, 1.515338e+00, 1.120035e+00, 1.322510e+00, 1.527871e+00, 1.729001e+00, 1.074152e+00, 5.195662e-01, 2.542950e+00, 1.925099e+00,
2.000000e-01	6.405402e-01, 1.823813e+00, 5.152391e-02, 6.236973e-01, 9.799234e-01, 8.471001e-01, 2.866131e-02, 1.434308e+00, 1.630399e+00, 9.711854e-01, 1.393065e+00, 1.006758e+00, 8.566045e-01, 1.007492e+00, 1.088328e+00, 1.360785e+00, 6.044707e-01, 3.369764e-01, 2.090176e+00, 1.638681e+00,
4.000000e-01	7.617922e-01, 1.226268e+00, 5.026770e-02, 5.056470e-01, 5.689215e-01, 6.431998e-01, 2.844847e-02, 1.180943e+00, 1.786481e+00, 1.041353e+00, 1.166304e+00, 5.734797e-01, 8.180567e-01, 5.943171e-01, 8.290523e-01, 7.586564e-01, 5.188772e-01, 2.998350e-01, 2.171483e+00, 1.872454e+00,
6.000000e-01	5.652538e-01, 5.780836e-01, 2.804722e-02, 4.292353e-01, 3.234285e-01, 3.954851e-01, 1.022361e-01, 9.796324e-01, 1.813111e+00, 1.240746e+00, 7.803572e-01, 3.692258e-01, 8.755919e-01, 3.802356e-01, 4.549197e-01, 8.722719e-01, 4.499955e-01, 1.783418e-01, 1.742627e+00, 1.438004e+00,
8.000000e-01	3.595800e-01, 4.284920e-01, 2.163393e-02, 3.118659e-01, 1.655117e-01, 2.539135e-01, 3.616625e-01, 7.867864e-01, 2.063577e+00, 1.366745e+00, 6.300206e-01, 2.296623e-01, 1.062757e+00, 2.140282e-01, 4.420784e-01, 9.397214e-01, 3.596105e-01, 1.091695e-01, 1.645418e+00, 1.453437e+00,
1.000000e+00	3.272480e-01, 3.119291e-01, 1.660633e-02, 2.088965e-01, 1.000915e-01, 1.944135e-01, 7.626207e-01, 8.067357e-01, 1.988758e+00, 1.145936e+00, 4.155458e-01, 1.285860e-01, 1.043562e+00, 1.285659e-01, 3.035721e-01, 7.783113e-01, 3.732735e-01, 5.978851e-02, 1.594161e+00, 1.238759e+00,
1.200000e+00	1.914536e-01, 2.403841e-01, 1.164991e-02, 1.292739e-01, 1.110342e-01, 1.759961e-01, 1.018897e+00, 6.630375e-01, 1.961272e+00, 1.089908e+00, 2.721530e-01, 7.585438e-02, 1.076410e+00, 9.107713e-02, 2.209914e-01, 8.867637e-01, 3.325710e-01, 3.631304e-02, 1.639351e+00, 1.081083e+00,
1.400000e+00	1.290640e-01, 1.376554e-01, 1.239692e-02, 1.020425e-01, 1.969446e-01, 3.482705e-01, 1.349350e+00, 6.545835e-01, 1.855066e+00, 9.094045e-01, 2.399751e-01, 6.677444e-02, 1.152618e+00, 4.535017e-02, 1.556485e-01, 8.082077e-01, 3.332324e-01, 2.365735e-02, 1.598343e+00, 7.286901e-01,
1.600000e+00	8.285366e-02, 1.034030e-01, 2.550049e-02, 1.289262e-01, 4.674047e-01, 5.698760e-01, 1.261049e+00, 6.577045e-01, 1.857770e+00, 6.559929e-01, 1.910478e-01, 4.290249e-02, 1.099399e+00, 4.504822e-02, 1.198355e-01, 8.475559e-01, 3.578652e-01, 1.583442e-02, 1.399312e+00, 6.023135e-01,
1.800000e+00	5.133470e-02, 8.511674e-02, 7.473675e-02, 2.206787e-01, 6.587361e-01, 5.594338e-01, 9.854474e-01, 6.098457e-01, 1.963734e+00, 6.647844e-01, 1.107594e-01, 2.727740e-02, 1.026300e+00, 5.647532e-02, 8.214316e-02, 7.449798e-01, 3.574581e-01, 1.034197e-02, 1.540263e+00, 4.265363e-01,
2.000000e+00	2.850688e-02, 4.893221e-02, 1.966192e-01, 2.721931e-01, 6.091198e-01, 6.352351e-01, 8.227359e-01, 6.204020e-01, 1.899937e+00, 6.868046e-01, 9.498645e-02, 2.548281e-02, 1.199406e+00, 6.625022e-02, 6.397225e-02, 8.843313e-01, 3.420381e-01, 7.312698e-03, 1.377133e+00, 7.068844e-01,
0.000000e+00	7.058314e-01, 2.436481e+00, 2.611605e-01, 3.749849e-01, 1.432585e+00, 8.879974e-01, 2.071446e+00, 1.407434e-01, 1.460768e+00, 2.380706e+00, 1.449564e+00, 2.795197e+00, 1.576900e-01, 2.543783e+00, 1.214318e+00, 1.725861e-01, 2.953636e-01, 1.679744e+00, 2.596331e+00, 2.055073e+00,
2.000000e-01	3.065887e-01, 1.332891e+00, 4.856312e-01, 4.311099e-01, 7.583256e-01, 1.031048e+00, 1.575514e+00, 4.428143e-01, 1.627900e+00, 1.307448e+00, 1.003028e+00, 1.201567e+00, 9.625247e-02, 1.825831e+00, 7.443177e-01, 4.415709e-01, 1.955260e-01, 1.230243e+00, 2.179192e+00, 1.834846e+00,
4.000000e-01	2.545108e-01, 1.207382e+00, 4.442003e-01, 4.785081e-01, 3.614738e-01, 1.216574e+00, 1.118541e+00, 4.468797e-01, 1.899718e+00, 1.164684e+00, 7.863783e-01, 8.377670e-01, 6.764118e-02, 1.120102e+00, 5.959254e-01, 6.735121e-01, 2.672564e-01, 7.313860e-01, 1.810149e+00, 1.488383e+00,
6.000000e-01	1.269480e-01, 6.793217e-01, 2.944466e-01, 4.813198e-01, 2.465481e-01, 1.072941e+00, 1.162926e+00, 6.396393e-01, 2.075005e+00, 6.539693e-01, 5.803189e-01, 5.513676e-01, 1.619541e-01, 8.958116e-01, 3.642544e-01, 6.883471e-01, 2.557895e-01, 3.633058e-01, 2.009956e+00, 1.312129e+00,
8.000000e-01	7.803244e-02, 5.286613e-01, 2.592731e-01, 5.239400e-01, 1.658837e-01, 1.282506e+00, 1.307525e+00, 5.169380e-01, 1.971967e+00, 5.148511e-01, 3.855225e-01, 2.922495e-01, 3.944473e-01, 8.156947e-01, 2.730453e-01, 7.893667e-01, 3.001202e-01, 2.840138e-01, 1.489170e+00, 1.061447e+00,
1.000000e+00	4.071295e-02, 3.407118e-01, 1.578383e-01, 4.563813e-01, 3.063866e-01, 1.050336e+00, 1.308699e+00, 6.439992e-01, 1.672690e+00, 3.675125e-01, 2.524234e-01, 2.035343e-01, 4.765731e-01, 8.608773e-01, 2.170640e-01, 6.834228e-01, 2.701724e-01, 1.823809e-01, 1.488984e+00, 7.333030e-01,
1.200000e+00	2.039908e-02, 2.366700e-01, 1.329467e-01, 4.668001e-01, 4.260370e-01, 1.081781e+00, 1.247237e+00, 5.458037e-01, 1.799555e+00, 2.778923e-01, 2.102788e-01, 1.434413e-01, 7.815001e-01, 7.030143e-01, 1.244853e-01, 8.922828e-01, 3.614391e-01, 1.113565e-01, 1.429815e+00, 7.163743e-01,
1.400000e+00	1.306096e-02, 1.671917e-01, 1.907303e-01, 4.416532e-01, 5.495194e-01, 1.017340e+00, 1.004623e+00, 6.317529e-01, 1.682962e+00, 3.135057e-01, 1.563068e-01, 8.493238e-02, 8.032497e-01, 8.205738e-01, 1.005137e-01, 7.936478e-01, 3.748947e-01, 6.515710e-02, 1.445624e+00, 5.438118e-01,
1.600000e+00	6.459449e-03, 9.441150e-02, 2.411115e-01, 5.231247e-01, 6.901514e-01, 1.039123e+00, 8.128914e-01, 6.476978e-01, 1.895689e+00, 4.520939e-01, 1.017207e-01, 5.172896e-02, 9.519647e-01, 6.515229e-01, 7.312966e-02, 8.240728e-01, 3.965408e-01, 4.730338e-02, 1.243858e+00, 6.507152e-01,
1.800000e+00	4.264833e-03, 6.732711e-02, 3.442082e-01, 5.036321e-01, 7.094965e-01, 7.645122e-01, 8.721258e-01, 6.448863e-01, 1.728094e+00, 5.490881e-01, 8.166576e-02, 3.913751e-02, 8.924400e-01, 6.442861e-01, 5.324269e-02, 9.494373e-01, 3.906549e-01, 3.685800e-02, 1.315368e+00, 5.457892e-01,
2.000000e+00	2.916342e-03, 4.240371e-02, 3.984440e-01, 4.744542e-01, 6.383994e-01, 5.592648e-01, 7.311729e-01, 6.022041e-01, 1.635725e+00, 6.991521e-01, 5.691415e-02, 2.719901e-02, 9.302120e-01, 4.169984e-01, 3.874691e-02, 7.417550e-01, 2.968647e-01, 2.832221e-02, 1.264085e+00, 6.357096e-01,
0.000000e+00	1.105264e+00, 1.957551e+00, 9.439230e-01, 9.873415e-01, 2.381801e+00, 1.269021e+00, 1.187974e+00, 1.371661e+00, 2.352001e+00, 5.723642e-01, 4.543388e-01, 1.424640e+00, 2.277029e+00, 1.495307e+00, 4.174067e-01, 2.059415e+00, 2.144214e+00, 2.014816e+00, 1.243209e+00, 2.803343e+00,
2.000000e-01	9.391467e-01, 1.488324e+00, 1.020389e+00, 1.057605e+00, 1.464215e+00, 1.415005e+00, 1.083172e+00, 7.862922e-01, 1.792279e+00, 5.269656e-01, 3.088131e-01, 1.014033e+00, 1.536053e+00, 1.501220e+00, 5.256442e-01, 1.763575e+00, 9.992929e-01, 1.048168e+00, 1.068956e+00, 2.171163e+00,
4.000000e-01	5.512841e-01, 1.400532e+00, 1.119413e+00, 8.245410e-01, 8.478130e-01, 9.889559e-01, 8.849470e-01, 6.052004e-01, 1.545577e+00, 5.561195e-01, 2.710022e-01, 8.794320e-01, 8.924365e-01, 1.120090e+00, 4.299029e-01, 9.309124e-01, 6.301971e-01, 8.136233e-01, 9.798617e-01, 1.401192e+00,
6.000000e-01	2.811789e-01, 9.688656e-01, 7.886531e-01, 6.127526e-01, 4.323172e-01, 8.148936e-01, 6.693523e-01, 5.525759e-01, 1.758215e+00, 7.266616e-01, 1.485324e-01, 5.645861e-01, 9.778541e-01, 6.729741e-01, 3.130785e-01, 1.019320e+00, 5.522825e-01, 5.844759e-01, 9.129166e-01, 1.115658e+00,
8.000000e-01	1.848522e-01, 7.471378e-01, 4.288809e-01, 5.192245e-01, 3.565565e-01, 4.869624e-01, 6.459289e-01, 6.539560e-01, 1.260445e+00, 7.269125e-01, 1.549520e-01, 2.865615e-01, 7.747846e-01, 4.587140e-01, 2.097409e-01, 7.870015e-01, 4.416455e-01, 3.506816e-01, 8.278815e-01, 7.931463e-01,
1.000000e+00	1.165677e-01, 4.920931e-01, 4.184496e-01, 2.908743e-01, 3.541658e-01, 3.777519e-01, 5.991531e-01, 6.584914e-01, 1.395810e+00, 1.023810e+00, 1.009096e-01, 1.678614e-01, 9.501232e-01, 2.826891e-01, 1.679103e-01, 7.955005e-01, 4.003373e-01, 1.935719e-01, 9.899812e-01, 7.123290e-01,
1.200000e+00	9.454205e-02, 2.815403e-01, 3.214538e-01, 2.272090e-01, 3.874860e-01, 2.393982e-01, 5.376273e-01, 6.955082e-01, 1.257463e+00, 9.794059e-01, 6.307641e-02, 9.155195e-02, 9.287631e-01, 1.681354e-01, 1.237085e-01, 9.043995e-01, 4.527260e-01, 1.154916e-01, 8.148220e-01, 7.555622e-01,
1.400000e+00	5.681971e-02, 2.329320e-01, 2.891946e-01, 1.379648e-01, 4.641014e-01, 1.974348e-01, 4.859122e-01, 5.202998e-01, 1.224062e+00, 9.505752e-01, 4.723128e-02, 6.864988e-02, 1.024695e+00, 1.068450e-01, 8.541736e-02, 7.658131e-01, 2.991917e-01, 7.252668e-02, 9.191055e-01, 7.787855e-01,
1.600000e+00	5.748413e-02, 1.526114e-01, 2.083565e-01, 9.387230e-02, 5.379251e-01, 1.382287e-01, 4.901249e-01, 5.161752e-01, 1.137153e+00, 1.156468e+00, 3.656066e-02, 5.288151e-02, 1.098475e+00, 5.100751e-02, 5.042994e-02, 7.906434e-01, 3.208327e-01, 4.980856e-02, 1.077800e+00, 7.754038e-01,
1.800000e+00	6.015089e-02, 1.110906e-01, 2.215488e-01, 7.730562e-02, 5.768515e-01, 9.530993e-02, 5.377178e-01, 5.326541e-01, 1.344833e+00, 9.560475e-01, 2.789747e-02, 4.043071e-02, 1.123002e+00, 3.882429e-02, 3.866323e-02, 8.749711e-01, 3.020695e-01, 2.916014e-02, 8.831760e-01, 8.353655e-01,
2.000000e+00	6.612688e-02, 6.574774e-02, 2.619532e-01, 4.668623e-02, 6.009273e-01, 7.020186e-02, 6.283693e-01, 6.341640e-01, 1.282361e+00, 1.320790e+00, 2.090219e-02, 2.708960e-02, 8.955939e-01, 2.604668e-02, 2.874831e-02, 7.009465e-01, 2.923306e-01, 1.746473e-02, 9.610820e-01, 6.554174e-01,
0.000000e+00	1.141896e+00, 2.393554e-01, 3.280725e-02, 1.979400e+00, 1.138455e+00, 1.762904e+00, 1.932702e-01, 2.572487e+00, 2.112172e+00, 2.501342e+00, 1.606834e+00, 7.900118e-01, 2.677885e+00, 2.965718e+00, 1.435518e+00, 2.310378e+00, 1.713759e+00, 2.646118e+00, 6.413965e-01, 1.059419e+00,
2.000000e-01	1.093505e+00, 2.602271e-01, 2.053286e-02, 1.390511e+00, 9.095858e-01, 1.023394e+00, 4.580005e-01, 1.862353e+00, 1.511291e+00, 2.092907e+00, 1.512239e+00, 6.758070e-01, 1.442496e+00, 2.151744e+00, 1.184855e+00, 1.684329e+00, 9.167968e-01, 1.845616e+00, 7.233949e-01, 1.274182e+00,
4.000000e-01	1.005794e+00, 1.664180e-01, 1.609312e-02, 1.025098e+00, 7.161109e-01, 1.003989e+00, 8.506111e-01, 1.281260e+00, 1.155757e+00, 1.710173e+00, 1.032340e+00, 4.488708e-01, 1.016362e+00, 1.443919e+00, 8.124104e-01, 1.189747e+00, 4.707266e-01, 1.353714e+00, 8.653490e-01, 1.152572e+00,
6.000000e-01	6.542543e-01, 1.079290e-01, 2.908162e-02, 8.252146e-01, 5.044872e-01, 1.147078e+00, 1.195292e+00, 1.010094e+00, 1.183696e+00, 1.046726e+00, 1.037805e+00, 2.715063e-01, 7.849773e-01, 1.097120e+00, 6.398606e-01, 9.193322e-01, 3.096955e-01, 8.372353e-01, 1.049434e+00, 1.072975e+00,
8.000000e-01	4.959075e-01, 7.040848e-02, 3.325664e-02, 5.141526e-01, 6.049456e-01, 1.115390e+00, 1.281339e+00, 8.415968e-01, 9.761723e-01, 9.243446e-01, 6.760089e-01, 1.546836e-01, 8.325850e-01, 5.958451e-01, 4.037638e-01, 9.739830e-01, 2.969647e-01, 4.519675e-01, 7.389991e-01, 7.256290e-01,
1.000000e+00	3.347017e-01, 4.501517e-02, 7.967490e-02, 4.004551e-01, 6.713506e-01, 1.155822e+00, 1.308288e+00, 6.423026e-01, 1.018125e+00, 6.804799e-01, 4.614585e-01, 9.454263e-02, 9.424405e-01, 5.406481e-01, 3.265093e-01, 6.866567e-01, 2.871208e-01, 3.201021e-01, 1.029084e+00, 5.059019e-01,
1.200000e+00	2.020202e-01, 3.711505e-02, 1.594622e-01, 2.873717e-01, 7.109935e-01, 9.013977e-01, 1.479300e+00, 7.627880e-01, 8.957446e-01, 4.111722e-01, 4.259326e-01, 7.166503e-02, 9.641864e-01, 5.688902e-01, 2.558180e-01, 8.813416e-01, 3.570596e-01, 1.877961e-01, 1.029337e+00, 4.196216e-01,
1.400000e+00	1.036514e-01, 2.326272e-02, 2.655881e-01, 2.974402e-01, 7.932462e-01, 1.019096e+00, 1.317541e+00, 5.711796e-01, 7.793802e-01, 3.269048e-01, 2.430148e-01, 4.423457e-02, 9.162079e-01, 6.293210e-01, 1.342544e-01, 8.206369e-01, 3.243721e-01, 1.384404e-01, 8.787901e-01, 3.149825e-01,
1.600000e+00	6.415814e-02, 1.706900e-02, 4.510718e-01, 3.219017e-01, 9.675684e-01, 1.093784e+00, 1.559547e+00, 5.865345e-01, 6.981114e-01, 2.554421e-01, 2.125964e-01, 2.805164e-02, 8.747621e-01, 6.662838e-01, 8.943312e-02, 7.424642e-01, 3.289220e-01, 7.887149e-02, 9.701463e-01, 2.917860e-01,
1.800000e+00	3.055974e-02, 1.623320e-02, 5.005840e-01, 2.701241e-01, 9.002288e-01, 1.195819e+00, 1.394430e+00, 6.445721e-01, 1.076964e+00, 2.408100e-01, 1.493301e-01, 2.545683e-02, 9.563450e-01, 7.047930e-01, 7.387234e-02, 6.483349e-01, 3.827699e-01, 5.903443e-02, 9.496957e-01, 1.798115e-01,
2.000000e+00	1.762402e-02, 1.583260e-02, 5.921189e-01, 2.981624e-01, 8.986414e-01, 1.125921e+00, 1.405765e+00, 6.123952e-01, 1.033555e+00, 2.650005e-01, 9.986810e-02, 2.307371e-02, 1.232605e+00, 6.108957e-01, 6.619684e-02, 7.816266e-01, 3.555743e-01, 3.439812e-02, 8.103123e-01, 2.244431e-01,
