# Supplementary material for: Inference of Vohradský's Models of Genetic Networks by Solving Two-Dimensional Function Optimization Problems
Source: PLoS One. 2013 Dec 30;8(12):e83308. doi: 10.1371/journal.pone.0083308 (PMC3875442; doi:10.1371/journal.pone.0083308)
Supplement: Text S2 — Time-series data used in the ‘Inference in noisy environment’ section (compressed by gzip). (GZ) [file pone.0083308.s002.gz › time_series_data/gene20/10sets/tc.dat219]

Time "G0" "G1" "G2" "G3" "G4" "G5" "G6" "G7" "G8" "G9" "G10" "G11" "G12" "G13" "G14" "G15" "G16" "G17" "G18" "G19"
0.000000e+00	5.610675e-01, 2.098239e+00, 4.269242e-01, 2.143614e-01, 1.350678e+00, 1.604003e+00, 1.495680e+00, 2.345374e+00, 2.731184e+00, 8.970019e-01, 7.220716e-01, 1.271321e+00, 2.755570e+00, 1.797759e-01, 1.242909e-01, 1.579176e+00, 1.649182e+00, 1.643005e+00, 3.444197e-01, 2.478254e-01,
2.000000e-01	7.022082e-01, 1.331519e+00, 7.883478e-01, 4.845210e-01, 1.078867e+00, 1.030515e+00, 1.238776e+00, 1.867181e+00, 1.967601e+00, 7.045599e-01, 3.105088e-01, 8.918020e-01, 2.056896e+00, 4.398415e-01, 2.395468e-01, 1.067266e+00, 1.267835e+00, 1.055715e+00, 4.296040e-01, 5.504444e-01,
4.000000e-01	7.658292e-01, 1.464948e+00, 1.196183e+00, 4.099871e-01, 8.277629e-01, 6.363299e-01, 1.324308e+00, 1.541456e+00, 1.352348e+00, 6.099870e-01, 2.099348e-01, 7.386449e-01, 1.979391e+00, 5.800891e-01, 3.515148e-01, 8.238855e-01, 1.080281e+00, 7.334258e-01, 5.422563e-01, 8.302543e-01,
6.000000e-01	6.215711e-01, 1.368579e+00, 1.664438e+00, 2.249232e-01, 4.925558e-01, 4.598872e-01, 1.448166e+00, 1.038786e+00, 8.022113e-01, 3.961295e-01, 2.852669e-01, 5.465471e-01, 2.113607e+00, 9.893614e-01, 4.288189e-01, 8.617655e-01, 6.412280e-01, 5.531529e-01, 4.415149e-01, 9.803361e-01,
8.000000e-01	6.510046e-01, 1.462167e+00, 1.461182e+00, 2.399242e-01, 3.527444e-01, 2.609854e-01, 1.198217e+00, 1.020297e+00, 5.534385e-01, 2.648911e-01, 5.730318e-01, 4.787497e-01, 1.654238e+00, 1.195355e+00, 3.117852e-01, 7.093874e-01, 5.095646e-01, 7.285157e-01, 5.517299e-01, 8.717434e-01,
1.000000e+00	4.532052e-01, 1.462460e+00, 1.791317e+00, 1.429087e-01, 2.696328e-01, 1.318641e-01, 1.115229e+00, 6.963476e-01, 4.207091e-01, 2.056219e-01, 8.532091e-01, 4.067002e-01, 1.452958e+00, 1.158189e+00, 2.863633e-01, 6.644019e-01, 3.057495e-01, 5.781402e-01, 5.598749e-01, 8.499775e-01,
1.200000e+00	3.498779e-01, 1.124527e+00, 1.842442e+00, 1.245062e-01, 2.060767e-01, 1.053427e-01, 7.732522e-01, 5.711477e-01, 2.409096e-01, 1.158886e-01, 1.029083e+00, 5.204956e-01, 1.339041e+00, 1.283647e+00, 1.909932e-01, 5.918768e-01, 2.033871e-01, 5.449673e-01, 5.219293e-01, 7.421383e-01,
1.400000e+00	2.690015e-01, 1.348135e+00, 2.114818e+00, 7.752883e-02, 1.265076e-01, 7.041059e-02, 5.221534e-01, 4.555295e-01, 2.436126e-01, 7.504163e-02, 9.075313e-01, 5.156666e-01, 1.416420e+00, 1.261296e+00, 1.423402e-01, 6.553360e-01, 1.439271e-01, 4.930596e-01, 5.785978e-01, 6.088959e-01,
1.600000e+00	2.305765e-01, 1.228155e+00, 1.965690e+00, 6.091117e-02, 9.979484e-02, 4.437202e-02, 3.589706e-01, 3.655852e-01, 1.171682e-01, 5.066855e-02, 1.220193e+00, 6.597663e-01, 1.203440e+00, 1.266971e+00, 8.126638e-02, 6.228619e-01, 9.200089e-02, 4.612687e-01, 7.373544e-01, 4.817353e-01,
1.800000e+00	1.658739e-01, 1.378304e+00, 1.618319e+00, 3.908950e-02, 6.880564e-02, 2.486344e-02, 2.783610e-01, 3.109751e-01, 8.680618e-02, 3.990763e-02, 1.174227e+00, 7.793078e-01, 1.344281e+00, 1.418767e+00, 6.164279e-02, 5.550549e-01, 5.040845e-02, 6.188363e-01, 5.427538e-01, 4.374222e-01,
2.000000e+00	1.311228e-01, 1.134947e+00, 2.170517e+00, 3.049648e-02, 5.345662e-02, 1.612645e-02, 2.077713e-01, 2.847289e-01, 7.300901e-02, 2.868944e-02, 1.186284e+00, 7.674930e-01, 1.471584e+00, 1.233246e+00, 4.639929e-02, 5.003420e-01, 4.430229e-02, 4.869581e-01, 6.428886e-01, 3.158573e-01,
0.000000e+00	1.347428e+00, 1.151708e+00, 1.312599e+00, 3.990932e-01, 4.792588e-01, 2.562189e-02, 1.921186e+00, 2.373322e+00, 5.249071e-01, 1.054277e+00, 1.579959e+00, 2.573830e+00, 1.774645e+00, 1.079687e-01, 1.712948e+00, 1.348670e+00, 2.537376e+00, 1.055932e+00, 2.309309e+00, 1.462050e-01,
2.000000e-01	1.562080e+00, 1.114589e+00, 1.576592e+00, 2.845911e-01, 6.979756e-01, 2.272601e-02, 1.430248e+00, 1.667815e+00, 5.890016e-01, 9.340074e-01, 1.277213e+00, 1.944092e+00, 1.408355e+00, 4.762260e-01, 1.186717e+00, 9.653491e-01, 2.231075e+00, 7.763890e-01, 1.343999e+00, 4.299992e-01,
4.000000e-01	1.537611e+00, 1.173497e+00, 1.689644e+00, 1.943524e-01, 6.847615e-01, 1.315155e-02, 1.659445e+00, 1.246182e+00, 6.405741e-01, 5.815827e-01, 1.371501e+00, 2.059172e+00, 1.585701e+00, 6.561651e-01, 8.526099e-01, 5.218010e-01, 1.130590e+00, 5.031646e-01, 1.075109e+00, 6.000636e-01,
6.000000e-01	1.076698e+00, 1.076312e+00, 1.811186e+00, 1.362324e-01, 5.113093e-01, 1.114834e-02, 1.285432e+00, 8.090422e-01, 4.889988e-01, 4.838555e-01, 1.160531e+00, 1.289573e+00, 1.157165e+00, 9.442726e-01, 5.504539e-01, 4.170364e-01, 9.068505e-01, 4.857636e-01, 8.201366e-01, 8.335035e-01,
8.000000e-01	9.995466e-01, 9.282687e-01, 1.788248e+00, 9.906041e-02, 3.494812e-01, 7.207954e-03, 1.479702e+00, 8.440928e-01, 4.810590e-01, 3.140869e-01, 1.152695e+00, 1.130389e+00, 1.334050e+00, 1.277775e+00, 3.061570e-01, 3.171411e-01, 5.212949e-01, 4.455138e-01, 6.329015e-01, 6.974653e-01,
1.000000e+00	7.527017e-01, 1.067227e+00, 1.844418e+00, 6.659840e-02, 2.998872e-01, 5.688619e-03, 1.040213e+00, 7.478541e-01, 3.517867e-01, 1.727002e-01, 1.316888e+00, 7.731082e-01, 1.251754e+00, 1.323974e+00, 2.223497e-01, 2.663760e-01, 2.687517e-01, 4.965990e-01, 5.611979e-01, 7.380344e-01,
1.200000e+00	5.463831e-01, 1.290202e+00, 1.600344e+00, 5.062674e-02, 1.889313e-01, 4.713894e-03, 8.519341e-01, 6.386756e-01, 1.840554e-01, 1.158925e-01, 1.140610e+00, 8.772230e-01, 1.045225e+00, 1.106823e+00, 1.233735e-01, 3.512073e-01, 2.218563e-01, 5.167639e-01, 6.639545e-01, 6.647824e-01,
1.400000e+00	5.028957e-01, 1.054276e+00, 1.679438e+00, 4.466264e-02, 1.511939e-01, 3.070840e-03, 4.804679e-01, 6.941349e-01, 1.942432e-01, 7.949947e-02, 9.083800e-01, 6.691654e-01, 1.130079e+00, 1.713793e+00, 1.014428e-01, 3.815782e-01, 1.203457e-01, 4.553432e-01, 5.687281e-01, 5.389564e-01,
1.600000e+00	3.379063e-01, 6.820721e-01, 1.587798e+00, 2.506831e-02, 1.129638e-01, 2.513312e-03, 3.739303e-01, 7.089891e-01, 1.229433e-01, 4.582744e-02, 1.037669e+00, 7.819862e-01, 1.074358e+00, 1.584859e+00, 6.937174e-02, 3.137231e-01, 1.155895e-01, 5.673912e-01, 6.251885e-01, 4.107777e-01,
1.800000e+00	2.634058e-01, 7.304618e-01, 1.444305e+00, 1.691403e-02, 7.218953e-02, 2.420532e-03, 3.171026e-01, 7.878491e-01, 1.302886e-01, 4.960775e-02, 1.210064e+00, 7.580936e-01, 8.199270e-01, 1.252749e+00, 4.507321e-02, 3.945086e-01, 6.452499e-02, 5.420556e-01, 4.600414e-01, 3.298138e-01,
2.000000e+00	1.999422e-01, 5.422414e-01, 1.257804e+00, 1.375775e-02, 5.078087e-02, 2.042122e-03, 2.387455e-01, 9.611832e-01, 1.627817e-01, 3.526715e-02, 1.001914e+00, 1.056931e+00, 7.527012e-01, 1.417447e+00, 3.628430e-02, 3.686016e-01, 4.829014e-02, 4.842769e-01, 5.000794e-01, 3.802957e-01,
0.000000e+00	2.303662e+00, 8.838510e-01, 2.294515e-01, 7.713239e-01, 3.015895e-01, 3.380389e+00, 5.389921e-01, 2.159089e+00, 7.761920e-01, 1.218097e+00, 1.754072e+00, 2.036897e+00, 1.589926e-01, 1.679110e-02, 1.640180e+00, 6.422006e-01, 2.114180e+00, 1.603616e+00, 1.452253e+00, 5.359483e-01,
2.000000e-01	1.851284e+00, 5.727580e-01, 3.513282e-01, 1.139571e+00, 5.034184e-01, 2.104650e+00, 6.745657e-01, 1.792978e+00, 9.434917e-01, 1.063151e+00, 1.260070e+00, 1.714595e+00, 2.284324e-01, 4.122645e-01, 1.028240e+00, 4.986510e-01, 1.962512e+00, 1.034579e+00, 1.104396e+00, 7.267421e-01,
4.000000e-01	1.420767e+00, 3.861142e-01, 2.534320e-01, 1.083138e+00, 5.798606e-01, 1.489156e+00, 6.593791e-01, 2.114432e+00, 9.169085e-01, 8.210769e-01, 8.458738e-01, 1.511407e+00, 1.732916e-01, 7.493021e-01, 7.962349e-01, 3.060623e-01, 1.838101e+00, 5.708453e-01, 7.545840e-01, 9.758655e-01,
6.000000e-01	1.175295e+00, 2.950919e-01, 2.729741e-01, 9.776547e-01, 4.865062e-01, 9.777244e-01, 1.068632e+00, 1.881817e+00, 9.947526e-01, 8.259916e-01, 9.646325e-01, 1.352620e+00, 1.427315e-01, 9.209936e-01, 5.771319e-01, 2.295225e-01, 1.444166e+00, 4.273132e-01, 8.161271e-01, 1.221841e+00,
8.000000e-01	1.112031e+00, 1.691354e-01, 1.919949e-01, 9.107435e-01, 3.176020e-01, 5.897899e-01, 1.095749e+00, 1.972862e+00, 9.068493e-01, 6.151322e-01, 8.927140e-01, 1.206926e+00, 8.810806e-02, 1.171474e+00, 6.010104e-01, 1.383803e-01, 9.084416e-01, 3.157968e-01, 6.153818e-01, 1.230671e+00,
1.000000e+00	9.876810e-01, 9.994463e-02, 1.637237e-01, 6.793367e-01, 2.265452e-01, 5.704728e-01, 1.140703e+00, 2.032519e+00, 8.043564e-01, 7.452459e-01, 8.116409e-01, 9.719180e-01, 8.254215e-02, 1.011913e+00, 4.561375e-01, 1.212401e-01, 6.895081e-01, 3.453460e-01, 6.485277e-01, 1.358562e+00,
1.200000e+00	6.395197e-01, 7.310840e-02, 1.310038e-01, 3.720821e-01, 2.072886e-01, 2.692539e-01, 1.028516e+00, 1.596110e+00, 8.110175e-01, 5.408632e-01, 8.417829e-01, 8.309215e-01, 5.596006e-02, 1.314486e+00, 4.002240e-01, 2.148853e-01, 4.562477e-01, 4.531675e-01, 6.125279e-01, 1.537704e+00,
1.400000e+00	4.722812e-01, 4.105054e-02, 9.361727e-02, 2.781323e-01, 1.291034e-01, 1.884068e-01, 1.048586e+00, 2.030203e+00, 9.516646e-01, 6.497449e-01, 8.171754e-01, 7.465295e-01, 3.940036e-02, 1.484982e+00, 3.252457e-01, 3.209283e-01, 3.183550e-01, 5.105625e-01, 6.207425e-01, 1.449398e+00,
1.600000e+00	3.546501e-01, 2.422127e-02, 7.370896e-02, 1.954221e-01, 8.749237e-02, 1.373036e-01, 1.242484e+00, 1.626380e+00, 7.055744e-01, 5.539691e-01, 7.037285e-01, 7.173104e-01, 3.721508e-02, 1.728362e+00, 3.580051e-01, 3.986772e-01, 2.054370e-01, 4.933271e-01, 5.869372e-01, 1.750967e+00,
1.800000e+00	2.883172e-01, 1.776032e-02, 8.528582e-02, 1.593556e-01, 7.402746e-02, 7.914735e-02, 1.019784e+00, 1.781476e+00, 7.720802e-01, 5.703903e-01, 9.689633e-01, 6.759044e-01, 2.777906e-02, 1.674201e+00, 3.643824e-01, 3.970339e-01, 1.368305e-01, 5.527897e-01, 6.590900e-01, 1.552539e+00,
2.000000e+00	2.189044e-01, 1.096398e-02, 6.280162e-02, 9.943177e-02, 6.346418e-02, 5.776656e-02, 1.035207e+00, 1.858586e+00, 6.859244e-01, 5.366511e-01, 9.870568e-01, 4.814019e-01, 2.480663e-02, 1.464929e+00, 3.490532e-01, 4.230861e-01, 9.435362e-02, 5.361416e-01, 5.296413e-01, 1.544049e+00,
0.000000e+00	2.114868e+00, 1.757117e+00, 1.187036e+00, 2.339577e+00, 2.329272e+00, 2.245073e+00, 1.617218e+00, 2.864620e-01, 1.897290e+00, 6.714565e-01, 1.895019e+00, 1.651313e+00, 2.073283e+00, 3.854908e-01, 1.909436e+00, 1.314651e-01, 1.983601e-02, 2.544270e+00, 1.993570e-01, 2.742936e+00,
2.000000e-01	2.056108e+00, 1.528914e+00, 1.266468e+00, 2.053280e+00, 2.386401e+00, 1.629045e+00, 1.510726e+00, 2.455896e-01, 1.646291e+00, 4.557950e-01, 1.015589e+00, 1.230381e+00, 1.767148e+00, 4.039971e-01, 1.367265e+00, 1.120775e-01, 3.974804e-01, 1.810613e+00, 3.256798e-01, 1.669957e+00,
4.000000e-01	1.734022e+00, 1.622377e+00, 1.529187e+00, 1.754915e+00, 2.004247e+00, 1.222151e+00, 1.019901e+00, 1.717303e-01, 1.183444e+00, 2.627738e-01, 6.414102e-01, 1.273659e+00, 1.701754e+00, 5.887802e-01, 1.386585e+00, 8.826941e-02, 7.036593e-01, 1.237682e+00, 3.826735e-01, 1.563050e+00,
6.000000e-01	1.437254e+00, 1.331205e+00, 1.315602e+00, 1.356205e+00, 1.678342e+00, 9.708485e-01, 7.466272e-01, 1.602357e-01, 9.630028e-01, 2.251661e-01, 4.852827e-01, 9.566874e-01, 1.649921e+00, 7.167509e-01, 6.777707e-01, 1.008211e-01, 8.778302e-01, 1.042350e+00, 4.074754e-01, 1.223633e+00,
8.000000e-01	1.299874e+00, 1.480286e+00, 1.751119e+00, 1.074815e+00, 1.212379e+00, 7.144317e-01, 5.261712e-01, 1.044532e-01, 9.025843e-01, 1.493090e-01, 7.836907e-01, 9.284419e-01, 1.471156e+00, 7.048247e-01, 4.476088e-01, 1.707371e-01, 6.095000e-01, 8.507439e-01, 5.325403e-01, 9.608385e-01,
1.000000e+00	1.408752e+00, 1.448370e+00, 1.851716e+00, 8.529910e-01, 7.910452e-01, 6.020223e-01, 4.396296e-01, 9.453144e-02, 6.750345e-01, 9.743980e-02, 8.372870e-01, 9.238127e-01, 1.626843e+00, 9.121312e-01, 3.362526e-01, 1.964864e-01, 4.942080e-01, 7.305604e-01, 4.712372e-01, 7.865747e-01,
1.200000e+00	1.083559e+00, 1.197350e+00, 2.058096e+00, 6.749054e-01, 5.594295e-01, 4.685057e-01, 3.541073e-01, 7.376995e-02, 4.572058e-01, 5.649688e-02, 9.955587e-01, 1.062291e+00, 1.424067e+00, 9.076477e-01, 2.335889e-01, 2.794812e-01, 4.043577e-01, 6.452425e-01, 5.361486e-01, 5.377632e-01,
1.400000e+00	8.148039e-01, 1.471022e+00, 2.003697e+00, 5.171485e-01, 4.366865e-01, 2.993059e-01, 1.796526e-01, 7.906549e-02, 3.201600e-01, 3.977496e-02, 9.955229e-01, 8.811975e-01, 1.310192e+00, 1.024229e+00, 1.280439e-01, 2.631279e-01, 2.433994e-01, 6.710190e-01, 6.129889e-01, 5.250111e-01,
1.600000e+00	7.090167e-01, 1.098615e+00, 2.388289e+00, 4.043161e-01, 3.149090e-01, 1.935607e-01, 1.796337e-01, 9.055901e-02, 2.377427e-01, 2.932812e-02, 1.078374e+00, 8.733733e-01, 1.227507e+00, 9.366952e-01, 9.721434e-02, 2.916180e-01, 1.395376e-01, 6.562244e-01, 5.240953e-01, 3.713306e-01,
1.800000e+00	4.996667e-01, 1.067991e+00, 1.916276e+00, 2.446156e-01, 1.796207e-01, 1.350490e-01, 1.344155e-01, 1.047357e-01, 2.023738e-01, 1.756979e-02, 9.702946e-01, 1.057772e+00, 1.245078e+00, 1.476938e+00, 6.616587e-02, 2.405827e-01, 8.542786e-02, 6.482945e-01, 5.609754e-01, 3.012584e-01,
2.000000e+00	2.804928e-01, 1.114987e+00, 1.872676e+00, 1.921674e-01, 1.230850e-01, 6.708719e-02, 7.567528e-02, 1.293295e-01, 1.240484e-01, 1.130079e-02, 9.821758e-01, 9.154060e-01, 1.305768e+00, 1.244614e+00, 4.024038e-02, 3.361652e-01, 7.531080e-02, 4.948918e-01, 5.208861e-01, 2.383877e-01,
0.000000e+00	2.079967e+00, 8.919457e-02, 2.934102e+00, 1.135052e+00, 4.260114e-01, 8.948563e-02, 1.273162e+00, 1.107900e+00, 8.588209e-01, 2.173877e+00, 1.114175e+00, 3.248281e-01, 2.123081e+00, 1.816079e+00, 5.850505e-01, 1.191079e+00, 2.705866e+00, 8.268044e-01, 1.764681e+00, 2.289423e+00,
2.000000e-01	1.770949e+00, 5.540274e-01, 2.029568e+00, 6.264256e-01, 2.683466e-01, 1.038869e-01, 1.166986e+00, 7.918433e-01, 7.010370e-01, 1.650977e+00, 1.148209e+00, 2.938404e-01, 1.850680e+00, 1.368241e+00, 4.150956e-01, 1.165856e+00, 1.874651e+00, 4.886338e-01, 9.430143e-01, 1.769661e+00,
4.000000e-01	1.617459e+00, 6.790993e-01, 1.698001e+00, 5.151228e-01, 2.390750e-01, 8.754311e-02, 7.500677e-01, 7.318152e-01, 7.858185e-01, 9.328148e-01, 1.058129e+00, 3.593140e-01, 1.228536e+00, 8.645261e-01, 2.827191e-01, 7.790261e-01, 1.028068e+00, 4.157422e-01, 8.827579e-01, 1.506267e+00,
6.000000e-01	1.381458e+00, 8.688713e-01, 1.529234e+00, 3.841143e-01, 1.709155e-01, 6.439551e-02, 6.296770e-01, 8.260445e-01, 6.479510e-01, 7.388455e-01, 1.209911e+00, 4.072699e-01, 1.046047e+00, 6.811820e-01, 1.843568e-01, 6.461103e-01, 8.362715e-01, 3.224888e-01, 7.811471e-01, 1.105284e+00,
8.000000e-01	1.075976e+00, 7.395180e-01, 1.360515e+00, 2.630735e-01, 1.010334e-01, 4.278520e-02, 4.770313e-01, 7.627500e-01, 8.403541e-01, 3.708424e-01, 9.158415e-01, 5.671196e-01, 8.448979e-01, 7.623369e-01, 1.144896e-01, 6.197510e-01, 5.568955e-01, 4.487800e-01, 6.357902e-01, 1.035730e+00,
1.000000e+00	7.979156e-01, 5.427101e-01, 1.199434e+00, 1.415741e-01, 8.670709e-02, 2.586328e-02, 3.132278e-01, 9.678916e-01, 7.596877e-01, 3.166790e-01, 1.027182e+00, 5.853100e-01, 7.961458e-01, 1.125077e+00, 8.075876e-02, 6.493554e-01, 3.663325e-01, 4.239487e-01, 6.957471e-01, 9.567425e-01,
1.200000e+00	7.861799e-01, 3.600250e-01, 1.011247e+00, 1.069251e-01, 5.436325e-02, 2.009459e-02, 2.437912e-01, 1.115641e+00, 7.790070e-01, 2.946904e-01, 9.966389e-01, 6.695902e-01, 5.636677e-01, 1.243454e+00, 7.110299e-02, 7.107191e-01, 2.132383e-01, 4.813657e-01, 6.101507e-01, 1.103743e+00,
1.400000e+00	5.227999e-01, 2.375919e-01, 7.343211e-01, 9.562983e-02, 3.512097e-02, 1.215520e-02, 1.774373e-01, 9.823042e-01, 8.263938e-01, 3.875929e-01, 1.102864e+00, 7.335521e-01, 3.733237e-01, 1.174161e+00, 6.973625e-02, 5.493876e-01, 1.588200e-01, 4.054914e-01, 6.053458e-01, 1.182672e+00,
1.600000e+00	5.055343e-01, 1.322602e-01, 5.762573e-01, 5.322300e-02, 3.008877e-02, 7.551653e-03, 1.408780e-01, 1.366135e+00, 7.857478e-01, 3.649143e-01, 1.030201e+00, 7.449879e-01, 2.592982e-01, 1.200841e+00, 1.012074e-01, 5.645562e-01, 9.224584e-02, 4.959684e-01, 5.983654e-01, 1.237062e+00,
1.800000e+00	3.044859e-01, 8.279628e-02, 4.542917e-01, 4.185055e-02, 2.545745e-02, 7.352342e-03, 1.397635e-01, 1.635110e+00, 8.436730e-01, 4.445136e-01, 1.102732e+00, 8.012339e-01, 2.262014e-01, 1.315866e+00, 1.035781e-01, 4.826578e-01, 7.615968e-02, 4.872195e-01, 5.602818e-01, 1.368750e+00,
2.000000e+00	3.235977e-01, 5.415707e-02, 3.458120e-01, 3.139577e-02, 1.536369e-02, 5.000709e-03, 1.867960e-01, 1.368643e+00, 8.208608e-01, 4.232141e-01, 8.649544e-01, 9.462188e-01, 1.407649e-01, 1.243749e+00, 1.246673e-01, 4.120239e-01, 4.184024e-02, 5.831118e-01, 7.174089e-01, 1.585810e+00,
0.000000e+00	1.079845e+00, 1.187736e+00, 2.798705e+00, 1.670425e+00, 4.394942e-01, 4.095773e-01, 2.653449e+00, 1.264145e+00, 4.818746e-01, 2.614588e-01, 1.763923e+00, 2.023945e+00, 1.665592e+00, 2.298606e+00, 2.925313e-01, 7.957957e-01, 1.382620e+00, 1.895452e-01, 5.979089e-01, 1.192954e+00,
2.000000e-01	6.220621e-01, 1.093736e+00, 2.847989e+00, 1.300943e+00, 3.611158e-01, 5.302151e-01, 2.375687e+00, 1.102347e+00, 3.318542e-01, 1.497129e-01, 1.558916e+00, 2.019521e+00, 1.556853e+00, 1.948236e+00, 2.171221e-01, 4.636196e-01, 7.481530e-01, 2.136639e-01, 6.586034e-01, 1.346913e+00,
4.000000e-01	6.308641e-01, 1.184005e+00, 2.320661e+00, 8.830484e-01, 2.846612e-01, 5.071330e-01, 2.328464e+00, 8.087733e-01, 2.420866e-01, 1.096849e-01, 1.295110e+00, 1.602399e+00, 1.487558e+00, 2.057623e+00, 1.325225e-01, 3.354702e-01, 4.820541e-01, 3.424907e-01, 6.147872e-01, 1.255433e+00,
6.000000e-01	4.384939e-01, 1.395286e+00, 2.399089e+00, 7.638278e-01, 2.026506e-01, 3.452140e-01, 1.934604e+00, 7.399134e-01, 1.441987e-01, 7.042311e-02, 1.474173e+00, 1.229814e+00, 1.122584e+00, 1.910912e+00, 7.889366e-02, 2.547226e-01, 3.291709e-01, 4.488593e-01, 5.637572e-01, 9.807887e-01,
8.000000e-01	3.167751e-01, 1.506535e+00, 2.260852e+00, 4.090947e-01, 1.218081e-01, 1.996781e-01, 1.528064e+00, 5.167840e-01, 8.917366e-02, 4.701909e-02, 1.377803e+00, 7.706768e-01, 1.107671e+00, 1.643996e+00, 5.313532e-02, 2.569919e-01, 2.259950e-01, 5.210037e-01, 5.279797e-01, 9.442003e-01,
1.000000e+00	2.465694e-01, 1.169507e+00, 2.094362e+00, 3.541713e-01, 8.082528e-02, 1.548102e-01, 1.156336e+00, 4.907704e-01, 6.886091e-02, 2.273028e-02, 1.067917e+00, 6.556868e-01, 1.158309e+00, 1.411681e+00, 3.371557e-02, 3.619542e-01, 1.556851e-01, 4.555313e-01, 5.256195e-01, 6.091856e-01,
1.200000e+00	1.611858e-01, 1.134608e+00, 2.230330e+00, 2.319787e-01, 6.385240e-02, 1.029405e-01, 7.972480e-01, 4.545965e-01, 3.685824e-02, 1.811371e-02, 1.058555e+00, 5.696777e-01, 1.146561e+00, 1.166423e+00, 2.396770e-02, 4.544352e-01, 1.039925e-01, 5.785512e-01, 5.873788e-01, 6.289360e-01,
1.400000e+00	1.000264e-01, 1.039385e+00, 2.112207e+00, 1.522863e-01, 4.334193e-02, 6.504809e-02, 6.123907e-01, 4.465213e-01, 2.943274e-02, 1.399654e-02, 1.210181e+00, 6.856919e-01, 1.150491e+00, 1.557195e+00, 1.418317e-02, 3.588749e-01, 8.036059e-02, 4.868291e-01, 6.507609e-01, 3.633937e-01,
1.600000e+00	8.580969e-02, 9.785829e-01, 1.770446e+00, 1.082965e-01, 4.206552e-02, 4.050047e-02, 3.637415e-01, 4.039999e-01, 2.175693e-02, 8.716734e-03, 1.188352e+00, 5.667071e-01, 9.371950e-01, 1.555941e+00, 9.960648e-03, 5.052654e-01, 4.398580e-02, 5.144231e-01, 5.177748e-01, 2.939246e-01,
1.800000e+00	6.494832e-02, 7.834721e-01, 1.827263e+00, 8.822688e-02, 2.433180e-02, 1.970228e-02, 3.036445e-01, 5.600216e-01, 2.726381e-02, 6.100603e-03, 9.683983e-01, 8.475051e-01, 9.507902e-01, 1.389901e+00, 7.111241e-03, 4.088821e-01, 3.875774e-02, 5.025138e-01, 5.981491e-01, 2.554336e-01,
2.000000e+00	5.539801e-02, 7.851223e-01, 1.619359e+00, 5.932872e-02, 1.671265e-02, 1.746084e-02, 1.987101e-01, 7.528980e-01, 4.012358e-02, 5.239168e-03, 1.003939e+00, 8.519217e-01, 8.837814e-01, 1.393818e+00, 6.022737e-03, 3.715541e-01, 1.960688e-02, 5.479231e-01, 5.507430e-01, 1.996721e-01,
0.000000e+00	2.449432e+00, 2.451040e+00, 1.375805e+00, 1.639702e+00, 1.711622e+00, 2.275369e+00, 9.700157e-01, 1.976566e+00, 3.332660e-01, 1.690232e+00, 3.963867e-01, 5.765665e-01, 2.175219e+00, 2.592595e+00, 1.274561e+00, 2.477329e+00, 1.325305e+00, 1.576626e+00, 3.095367e-01, 3.501397e-01,
2.000000e-01	2.435150e+00, 2.187730e+00, 1.615558e+00, 2.030375e+00, 1.459740e+00, 1.999449e+00, 1.030649e+00, 1.587144e+00, 2.087863e-01, 1.042921e+00, 6.960649e-01, 5.976021e-01, 2.104181e+00, 1.424786e+00, 8.961682e-01, 1.999968e+00, 1.080956e+00, 1.056328e+00, 4.205939e-01, 6.603419e-01,
4.000000e-01	1.640785e+00, 1.991996e+00, 1.731912e+00, 1.647281e+00, 1.423928e+00, 1.365170e+00, 1.103543e+00, 1.072063e+00, 1.311810e-01, 7.150214e-01, 8.321153e-01, 5.151807e-01, 1.739585e+00, 1.536380e+00, 6.910132e-01, 1.389818e+00, 1.233084e+00, 7.248452e-01, 5.153508e-01, 6.999097e-01,
6.000000e-01	1.182368e+00, 1.504837e+00, 1.979788e+00, 1.444481e+00, 9.232170e-01, 1.115340e+00, 1.024252e+00, 7.637654e-01, 9.563297e-02, 5.616890e-01, 1.121515e+00, 4.839613e-01, 1.812802e+00, 1.675551e+00, 4.979886e-01, 9.598181e-01, 1.103069e+00, 4.168744e-01, 4.762746e-01, 7.009659e-01,
8.000000e-01	7.011465e-01, 1.524688e+00, 2.060411e+00, 1.289162e+00, 6.718570e-01, 9.911384e-01, 6.992902e-01, 7.019650e-01, 7.398910e-02, 2.938099e-01, 1.022850e+00, 5.053409e-01, 1.543048e+00, 1.335524e+00, 2.654090e-01, 1.083833e+00, 8.757348e-01, 3.408117e-01, 5.582831e-01, 7.577593e-01,
1.000000e+00	6.096527e-01, 1.396320e+00, 2.041025e+00, 9.862554e-01, 4.233093e-01, 6.713880e-01, 4.511106e-01, 5.266761e-01, 4.670184e-02, 2.136421e-01, 1.054889e+00, 6.083767e-01, 1.551384e+00, 1.570879e+00, 1.565231e-01, 7.515744e-01, 7.396468e-01, 3.893314e-01, 4.933365e-01, 5.595171e-01,
1.200000e+00	4.201409e-01, 1.441898e+00, 1.827899e+00, 6.640264e-01, 3.449457e-01, 5.140043e-01, 3.382713e-01, 3.908732e-01, 3.149084e-02, 1.777593e-01, 1.109164e+00, 7.877200e-01, 1.417983e+00, 1.337006e+00, 1.340192e-01, 6.165418e-01, 5.549655e-01, 4.255905e-01, 4.759793e-01, 4.973311e-01,
1.400000e+00	3.235873e-01, 1.404297e+00, 2.169450e+00, 5.262662e-01, 2.071105e-01, 3.607703e-01, 2.495097e-01, 3.431886e-01, 2.274335e-02, 1.077931e-01, 1.022570e+00, 7.072926e-01, 1.589287e+00, 1.471450e+00, 8.714243e-02, 6.865365e-01, 3.496656e-01, 5.720182e-01, 4.929594e-01, 3.663831e-01,
1.600000e+00	2.178270e-01, 1.401495e+00, 2.249280e+00, 3.825860e-01, 1.391703e-01, 2.364630e-01, 1.905101e-01, 2.639905e-01, 1.792041e-02, 7.351441e-02, 1.154190e+00, 6.865630e-01, 1.585894e+00, 1.418187e+00, 6.305578e-02, 4.498966e-01, 2.330994e-01, 5.455209e-01, 6.134223e-01, 2.643186e-01,
1.800000e+00	2.230950e-01, 1.398083e+00, 2.201899e+00, 2.887538e-01, 1.065154e-01, 1.697175e-01, 1.194294e-01, 2.177604e-01, 1.542533e-02, 4.207679e-02, 1.225849e+00, 7.444056e-01, 1.260649e+00, 1.425162e+00, 4.148859e-02, 5.329875e-01, 1.486467e-01, 4.909639e-01, 5.701959e-01, 2.081865e-01,
2.000000e+00	1.555722e-01, 1.126573e+00, 1.952636e+00, 1.899066e-01, 9.510305e-02, 1.060610e-01, 8.682554e-02, 2.183045e-01, 1.420857e-02, 2.703919e-02, 1.216901e+00, 8.888303e-01, 1.282561e+00, 1.466537e+00, 2.796629e-02, 3.734588e-01, 8.149352e-02, 4.228652e-01, 5.588980e-01, 1.867787e-01,
0.000000e+00	1.671355e+00, 9.753628e-01, 5.967812e-01, 2.572246e+00, 2.333377e+00, 1.589907e+00, 2.066098e+00, 7.240326e-01, 1.288325e-02, 1.965276e+00, 2.408357e+00, 2.286164e+00, 1.568150e+00, 7.102119e-01, 1.285315e+00, 1.199829e+00, 2.071219e-01, 1.015199e-01, 2.071503e+00, 1.264778e-01,
2.000000e-01	1.587687e+00, 1.029874e+00, 8.362523e-01, 2.353848e+00, 1.986194e+00, 1.369602e+00, 1.394481e+00, 8.490847e-01, 2.851590e-01, 1.208297e+00, 1.808800e+00, 1.529727e+00, 1.348640e+00, 4.705725e-01, 1.045900e+00, 7.701466e-01, 4.626894e-01, 2.284564e-01, 1.420216e+00, 1.751452e-01,
4.000000e-01	1.568165e+00, 1.245979e+00, 8.239270e-01, 1.627303e+00, 1.269404e+00, 1.051294e+00, 1.221603e+00, 5.276812e-01, 4.540038e-01, 9.224677e-01, 1.642243e+00, 1.211956e+00, 1.211998e+00, 3.180290e-01, 1.079305e+00, 5.833297e-01, 5.832241e-01, 3.620296e-01, 1.283271e+00, 1.703256e-01,
6.000000e-01	1.165845e+00, 1.139901e+00, 1.238602e+00, 1.577409e+00, 9.637402e-01, 9.755273e-01, 9.456076e-01, 4.724344e-01, 6.600729e-01, 6.856399e-01, 1.431843e+00, 1.266718e+00, 1.260424e+00, 2.945202e-01, 6.487626e-01, 4.169645e-01, 5.562446e-01, 3.929836e-01, 9.683610e-01, 1.610441e-01,
8.000000e-01	1.123792e+00, 1.096021e+00, 1.202061e+00, 9.047611e-01, 7.394772e-01, 8.081408e-01, 8.304151e-01, 4.649063e-01, 7.374859e-01, 5.783185e-01, 1.187370e+00, 9.973205e-01, 1.133654e+00, 4.689498e-01, 5.251033e-01, 2.910718e-01, 4.575471e-01, 4.442638e-01, 8.166050e-01, 1.310840e-01,
1.000000e+00	1.074899e+00, 1.134000e+00, 1.349843e+00, 7.743046e-01, 5.143703e-01, 6.297646e-01, 4.245806e-01, 4.796367e-01, 5.652223e-01, 2.826979e-01, 1.158005e+00, 1.110029e+00, 1.242395e+00, 7.002750e-01, 3.542100e-01, 3.102626e-01, 3.797796e-01, 4.890012e-01, 6.477457e-01, 1.236493e-01,
1.200000e+00	9.987588e-01, 1.005742e+00, 1.484607e+00, 6.002197e-01, 3.319913e-01, 3.874906e-01, 3.042106e-01, 5.842742e-01, 7.768261e-01, 2.229604e-01, 1.136154e+00, 9.570537e-01, 1.041689e+00, 8.455734e-01, 2.021527e-01, 2.382083e-01, 2.456134e-01, 4.927300e-01, 6.769424e-01, 7.779154e-02,
1.400000e+00	8.585510e-01, 7.958735e-01, 1.238027e+00, 3.859487e-01, 2.584899e-01, 2.252604e-01, 2.575588e-01, 6.287757e-01, 7.691019e-01, 1.639578e-01, 1.183978e+00, 9.941231e-01, 8.995840e-01, 1.099810e+00, 1.971524e-01, 2.808208e-01, 1.835266e-01, 5.199510e-01, 6.905557e-01, 8.598283e-02,
1.600000e+00	8.201954e-01, 4.656150e-01, 1.086650e+00, 3.051495e-01, 2.180952e-01, 1.644854e-01, 2.098339e-01, 9.332594e-01, 5.575241e-01, 1.454927e-01, 1.121667e+00, 1.077879e+00, 6.716708e-01, 1.371848e+00, 1.421817e-01, 2.247675e-01, 1.240997e-01, 5.317545e-01, 5.559898e-01, 1.428217e-01,
1.800000e+00	5.534366e-01, 3.525152e-01, 7.556697e-01, 2.113267e-01, 1.313184e-01, 1.033236e-01, 1.287749e-01, 1.118380e+00, 6.430260e-01, 2.573736e-01, 1.065262e+00, 9.384044e-01, 5.442160e-01, 1.307765e+00, 1.327138e-01, 2.451587e-01, 6.481387e-02, 6.411657e-01, 7.078612e-01, 2.901384e-01,
2.000000e+00	4.596695e-01, 1.854320e-01, 5.191527e-01, 1.406402e-01, 1.017747e-01, 7.096115e-02, 8.161397e-02, 1.222308e+00, 6.667249e-01, 2.925356e-01, 9.375200e-01, 1.058653e+00, 3.572351e-01, 1.311502e+00, 9.197614e-02, 3.004986e-01, 4.518479e-02, 4.477886e-01, 5.316623e-01, 5.163666e-01,
0.000000e+00	1.863034e+00, 2.817374e+00, 7.295905e-01, 2.668165e+00, 1.927920e+00, 5.131819e-01, 9.036737e-01, 2.692256e+00, 7.489611e-01, 1.811794e+00, 1.999031e+00, 8.795152e-01, 9.168833e-01, 6.319267e-01, 1.927118e+00, 3.345643e-01, 9.237784e-01, 7.371624e-01, 1.999735e+00, 2.090106e+00,
2.000000e-01	1.808099e+00, 1.872810e+00, 1.043098e+00, 1.838535e+00, 1.322222e+00, 5.230838e-01, 1.032583e+00, 2.113274e+00, 4.804536e-01, 1.213783e+00, 1.403837e+00, 1.114524e+00, 1.021677e+00, 8.430701e-01, 1.415579e+00, 3.205326e-01, 7.789924e-01, 6.856230e-01, 1.048653e+00, 2.299020e+00,
4.000000e-01	1.208645e+00, 1.370758e+00, 1.559583e+00, 1.094180e+00, 1.188062e+00, 5.160681e-01, 9.743252e-01, 1.749856e+00, 3.601132e-01, 9.624509e-01, 1.090649e+00, 6.905715e-01, 1.163096e+00, 1.095242e+00, 8.969164e-01, 4.082087e-01, 4.976034e-01, 6.499710e-01, 8.855968e-01, 2.124828e+00,
6.000000e-01	1.155392e+00, 1.498510e+00, 1.211857e+00, 8.944622e-01, 1.023611e+00, 4.926540e-01, 9.769817e-01, 1.618276e+00, 2.809784e-01, 5.400642e-01, 1.395598e+00, 6.165281e-01, 1.218334e+00, 1.208582e+00, 6.250613e-01, 3.618272e-01, 3.943985e-01, 4.451639e-01, 7.348526e-01, 1.875130e+00,
8.000000e-01	7.780449e-01, 1.317036e+00, 1.556291e+00, 7.913959e-01, 6.643676e-01, 3.577823e-01, 1.203119e+00, 1.200876e+00, 1.808575e-01, 3.814824e-01, 1.140646e+00, 6.684779e-01, 1.100716e+00, 1.197716e+00, 4.036584e-01, 4.140836e-01, 2.612437e-01, 6.699883e-01, 6.969115e-01, 1.934771e+00,
1.000000e+00	6.507431e-01, 1.408148e+00, 1.478589e+00, 5.212086e-01, 5.109386e-01, 2.508037e-01, 1.167298e+00, 9.335250e-01, 1.310942e-01, 2.605593e-01, 1.019737e+00, 5.219674e-01, 1.288880e+00, 1.247404e+00, 2.874321e-01, 4.895117e-01, 1.827246e-01, 5.190674e-01, 6.726504e-01, 1.947119e+00,
1.200000e+00	4.120483e-01, 1.234682e+00, 1.508704e+00, 3.182097e-01, 3.100909e-01, 1.642564e-01, 6.956131e-01, 9.172335e-01, 9.832302e-02, 1.549610e-01, 1.255546e+00, 5.561008e-01, 1.202295e+00, 1.364332e+00, 1.861411e-01, 5.485193e-01, 1.092718e-01, 5.539955e-01, 7.277379e-01, 1.485110e+00,
1.400000e+00	2.831834e-01, 1.364928e+00, 1.865230e+00, 2.688744e-01, 2.692320e-01, 8.809777e-02, 5.708169e-01, 6.972563e-01, 7.692282e-02, 1.151596e-01, 9.982146e-01, 5.996083e-01, 1.130750e+00, 1.596014e+00, 1.197268e-01, 5.420800e-01, 7.621187e-02, 4.430501e-01, 5.634495e-01, 1.233909e+00,
1.600000e+00	2.892805e-01, 1.050739e+00, 1.768833e+00, 1.529654e-01, 2.078939e-01, 6.767772e-02, 4.706647e-01, 6.443729e-01, 5.837973e-02, 6.439901e-02, 1.372352e+00, 7.861092e-01, 1.166000e+00, 1.264086e+00, 7.401912e-02, 5.374068e-01, 5.112548e-02, 5.394855e-01, 5.792104e-01, 9.377557e-01,
1.800000e+00	1.899125e-01, 1.021097e+00, 1.879087e+00, 1.162646e-01, 1.208716e-01, 3.549818e-02, 3.590676e-01, 6.784130e-01, 4.445525e-02, 4.861056e-02, 1.186712e+00, 7.593971e-01, 1.149589e+00, 1.454104e+00, 6.332146e-02, 5.503253e-01, 4.015371e-02, 5.416610e-01, 5.419380e-01, 8.196158e-01,
2.000000e+00	1.649016e-01, 9.603000e-01, 1.489238e+00, 8.764705e-02, 9.288506e-02, 2.885035e-02, 2.721568e-01, 8.006604e-01, 6.097943e-02, 2.927027e-02, 1.151109e+00, 7.800135e-01, 7.585419e-01, 1.351816e+00, 3.725343e-02, 3.878805e-01, 2.057592e-02, 4.695050e-01, 5.002674e-01, 6.472147e-01,
0.000000e+00	2.702238e+00, 1.463970e+00, 1.392853e+00, 3.052694e+00, 9.049827e-01, 4.066054e-01, 1.590777e+00, 3.021156e+00, 2.827727e+00, 2.860463e+00, 1.234425e+00, 2.062245e+00, 2.660584e+00, 4.674651e-02, 2.920959e+00, 1.452320e+00, 1.687975e+00, 2.241537e+00, 6.562094e-01, 1.404104e+00,
2.000000e-01	2.226479e+00, 1.681974e+00, 1.633894e+00, 1.863655e+00, 9.538600e-01, 4.886285e-01, 1.569660e+00, 1.945751e+00, 1.799700e+00, 1.891314e+00, 8.321603e-01, 2.115685e+00, 2.215602e+00, 3.129350e-01, 2.232017e+00, 8.920620e-01, 9.948672e-01, 1.237360e+00, 6.491040e-01, 1.598849e+00,
4.000000e-01	1.913634e+00, 1.480598e+00, 1.615648e+00, 1.432368e+00, 1.216139e+00, 4.613623e-01, 1.372824e+00, 1.531908e+00, 1.456453e+00, 1.073711e+00, 4.455706e-01, 1.807715e+00, 1.983359e+00, 6.082923e-01, 1.308736e+00, 5.849181e-01, 7.182896e-01, 1.108259e+00, 5.712901e-01, 1.500720e+00,
6.000000e-01	1.622025e+00, 1.065188e+00, 1.886501e+00, 9.989959e-01, 1.296570e+00, 3.985365e-01, 1.349736e+00, 1.767100e+00, 1.280249e+00, 7.210635e-01, 2.933903e-01, 1.084532e+00, 2.036722e+00, 9.385574e-01, 9.583470e-01, 4.911255e-01, 5.453857e-01, 8.857178e-01, 6.430422e-01, 1.415361e+00,
8.000000e-01	1.137515e+00, 1.361172e+00, 2.038225e+00, 7.139598e-01, 8.533134e-01, 4.353907e-01, 1.264347e+00, 9.653198e-01, 6.969342e-01, 5.284251e-01, 4.953943e-01, 1.153437e+00, 1.641129e+00, 1.175818e+00, 6.202718e-01, 3.305832e-01, 3.376345e-01, 7.397302e-01, 4.839982e-01, 1.439157e+00,
1.000000e+00	1.019194e+00, 1.166402e+00, 1.946636e+00, 5.082079e-01, 6.809731e-01, 2.672762e-01, 1.207501e+00, 7.095768e-01, 5.461194e-01, 2.702749e-01, 6.213836e-01, 7.495526e-01, 1.826712e+00, 9.725055e-01, 3.807187e-01, 3.021661e-01, 2.422881e-01, 7.028165e-01, 5.766098e-01, 1.244468e+00,
1.200000e+00	7.807923e-01, 1.205916e+00, 2.379094e+00, 3.499954e-01, 5.156280e-01, 1.250119e-01, 8.550197e-01, 6.481199e-01, 3.892487e-01, 2.199923e-01, 8.704622e-01, 7.204478e-01, 1.734611e+00, 1.343822e+00, 3.122608e-01, 3.854411e-01, 1.661860e-01, 6.553154e-01, 5.680561e-01, 1.114674e+00,
1.400000e+00	6.078686e-01, 1.341307e+00, 2.123131e+00, 2.585058e-01, 3.474268e-01, 1.010728e-01, 6.738867e-01, 4.706889e-01, 2.245424e-01, 1.309211e-01, 9.815227e-01, 7.011056e-01, 1.486019e+00, 1.243299e+00, 1.936545e-01, 3.736771e-01, 1.006711e-01, 5.751966e-01, 6.062891e-01, 9.266991e-01,
1.600000e+00	4.850044e-01, 1.120441e+00, 1.791719e+00, 1.935939e-01, 2.474675e-01, 6.537603e-02, 3.934890e-01, 3.892751e-01, 1.989152e-01, 1.035031e-01, 1.170217e+00, 7.345022e-01, 1.516900e+00, 1.305312e+00, 1.149026e-01, 4.206852e-01, 6.019848e-02, 5.621740e-01, 5.588319e-01, 7.655251e-01,
1.800000e+00	3.167221e-01, 1.282397e+00, 2.081418e+00, 1.437841e-01, 1.791644e-01, 4.055861e-02, 3.161484e-01, 2.960878e-01, 1.405461e-01, 6.666440e-02, 9.818067e-01, 8.910959e-01, 1.263477e+00, 1.330953e+00, 8.028797e-02, 4.334926e-01, 3.767925e-02, 5.843297e-01, 6.041962e-01, 5.687381e-01,
2.000000e+00	2.800238e-01, 1.418493e+00, 1.809598e+00, 8.278412e-02, 1.131801e-01, 2.733789e-02, 2.463303e-01, 2.965000e-01, 8.724190e-02, 3.620759e-02, 1.049034e+00, 6.486203e-01, 1.110565e+00, 1.695669e+00, 5.345423e-02, 4.388431e-01, 3.619426e-02, 6.160467e-01, 6.238401e-01, 4.992122e-01,
