# Supplementary material for: Inference of Vohradský's Models of Genetic Networks by Solving Two-Dimensional Function Optimization Problems
Source: PLoS One. 2013 Dec 30;8(12):e83308. doi: 10.1371/journal.pone.0083308 (PMC3875442; doi:10.1371/journal.pone.0083308)
Supplement: Text S2 — Time-series data used in the ‘Inference in noisy environment’ section (compressed by gzip). (GZ) [file pone.0083308.s002.gz › time_series_data/gene20/10sets/tc.dat220]

Time "G0" "G1" "G2" "G3" "G4" "G5" "G6" "G7" "G8" "G9" "G10" "G11" "G12" "G13" "G14" "G15" "G16" "G17" "G18" "G19"
0.000000e+00	1.247881e+00, 3.269427e+00, 3.279454e-01, 1.184946e+00, 1.197416e+00, 2.834712e+00, 1.949844e+00, 3.111738e+00, 2.384143e+00, 2.517296e+00, 1.271578e-01, 1.194747e+00, 1.137965e+00, 1.123278e-01, 2.892009e+00, 6.610011e-01, 7.164838e-01, 1.170666e+00, 1.256619e+00, 2.673063e+00,
2.000000e-01	1.214229e+00, 1.894853e+00, 1.930766e-01, 1.586917e+00, 1.034889e+00, 2.890306e+00, 1.307343e+00, 1.693396e+00, 2.011241e+00, 1.669010e+00, 6.898302e-02, 1.003111e+00, 7.675411e-01, 3.151836e-01, 2.364962e+00, 8.484750e-01, 8.191595e-01, 1.260690e+00, 9.912121e-01, 2.033240e+00,
4.000000e-01	1.073558e+00, 1.277349e+00, 1.194490e-01, 1.795044e+00, 8.412074e-01, 1.909600e+00, 7.905762e-01, 8.856498e-01, 9.845409e-01, 1.063424e+00, 3.867634e-02, 6.161891e-01, 6.168290e-01, 2.571693e-01, 1.477434e+00, 9.110148e-01, 9.265875e-01, 1.236458e+00, 9.142680e-01, 1.554510e+00,
6.000000e-01	1.010984e+00, 8.512069e-01, 7.836029e-02, 1.940024e+00, 8.331925e-01, 1.843501e+00, 7.497107e-01, 5.135616e-01, 6.059677e-01, 6.527638e-01, 2.634600e-02, 3.108968e-01, 3.021849e-01, 1.592837e-01, 1.139574e+00, 9.446741e-01, 8.018668e-01, 1.387103e+00, 6.662958e-01, 1.158178e+00,
8.000000e-01	5.840882e-01, 5.965669e-01, 1.430349e-01, 1.922563e+00, 7.916082e-01, 1.923870e+00, 4.835678e-01, 3.424223e-01, 4.000183e-01, 4.837040e-01, 1.110302e-02, 2.776079e-01, 2.593697e-01, 1.013546e-01, 7.045111e-01, 1.013556e+00, 4.500832e-01, 9.853410e-01, 5.045540e-01, 1.022525e+00,
1.000000e+00	3.711361e-01, 3.769813e-01, 2.713010e-01, 2.148809e+00, 8.264240e-01, 1.626982e+00, 2.291024e-01, 1.629059e-01, 4.446007e-01, 5.076708e-01, 6.934944e-03, 1.732400e-01, 3.288303e-01, 5.980862e-02, 4.732702e-01, 8.911728e-01, 3.508212e-01, 8.375637e-01, 5.387001e-01, 7.489340e-01,
1.200000e+00	2.294972e-01, 2.364434e-01, 3.471784e-01, 2.072298e+00, 8.931741e-01, 1.508792e+00, 1.772387e-01, 1.118009e-01, 5.459654e-01, 6.958005e-01, 4.848935e-03, 1.345897e-01, 4.117121e-01, 3.818821e-02, 3.456564e-01, 6.674645e-01, 3.799731e-01, 5.856995e-01, 5.423502e-01, 5.336344e-01,
1.400000e+00	1.264713e-01, 1.603456e-01, 3.966089e-01, 2.707711e+00, 9.415830e-01, 1.063765e+00, 6.446443e-02, 7.031354e-02, 5.740605e-01, 8.330576e-01, 3.148593e-03, 7.851033e-02, 4.852389e-01, 2.712576e-02, 2.568731e-01, 5.740796e-01, 2.368887e-01, 4.627500e-01, 4.080853e-01, 3.603468e-01,
1.600000e+00	7.503743e-02, 1.181103e-01, 4.333520e-01, 2.435100e+00, 9.367819e-01, 9.093538e-01, 5.511158e-02, 4.919718e-02, 5.009870e-01, 9.011484e-01, 1.750723e-03, 5.886938e-02, 4.834948e-01, 1.615776e-02, 1.875052e-01, 5.354922e-01, 2.359062e-01, 2.647789e-01, 6.147737e-01, 3.405645e-01,
1.800000e+00	4.399425e-02, 8.574833e-02, 4.824415e-01, 2.075839e+00, 8.891617e-01, 9.615177e-01, 2.890296e-02, 5.125019e-02, 7.201311e-01, 9.440859e-01, 8.606794e-04, 5.761133e-02, 5.484177e-01, 8.212490e-03, 1.231943e-01, 3.480011e-01, 2.052862e-01, 2.869949e-01, 5.491807e-01, 2.423639e-01,
2.000000e+00	2.510043e-02, 7.115563e-02, 4.004785e-01, 2.911016e+00, 9.275590e-01, 1.110738e+00, 1.310775e-02, 5.760997e-02, 6.049688e-01, 8.368213e-01, 4.854893e-04, 9.862557e-02, 5.664109e-01, 6.585419e-03, 1.069222e-01, 2.608438e-01, 1.530367e-01, 1.957051e-01, 5.772928e-01, 1.908217e-01,
0.000000e+00	1.471270e+00, 1.792769e+00, 1.065152e+00, 6.843045e-01, 1.786380e+00, 8.549596e-01, 1.909705e+00, 1.525437e+00, 2.219303e+00, 2.714683e+00, 1.360053e+00, 2.218702e+00, 6.993337e-01, 2.806797e+00, 2.170493e+00, 1.198717e+00, 8.507125e-01, 4.888559e-01, 1.163712e+00, 6.098316e-01,
2.000000e-01	9.769422e-01, 1.309780e+00, 6.645968e-01, 7.773053e-01, 1.435040e+00, 7.037965e-01, 1.178946e+00, 9.307324e-01, 1.320829e+00, 1.970966e+00, 1.467642e+00, 1.753529e+00, 7.385262e-01, 1.876979e+00, 1.728495e+00, 1.165880e+00, 1.005159e+00, 7.932100e-01, 1.060004e+00, 6.728976e-01,
4.000000e-01	1.017312e+00, 9.119858e-01, 5.226173e-01, 1.097452e+00, 1.245932e+00, 7.572045e-01, 1.044998e+00, 6.467052e-01, 1.101573e+00, 1.655071e+00, 1.387936e+00, 1.418770e+00, 6.017875e-01, 1.723135e+00, 1.519541e+00, 1.145763e+00, 1.082229e+00, 1.104276e+00, 1.012070e+00, 6.663292e-01,
6.000000e-01	7.907883e-01, 5.929413e-01, 2.709260e-01, 1.256185e+00, 1.214310e+00, 7.025336e-01, 7.637231e-01, 3.553784e-01, 8.804998e-01, 1.158636e+00, 1.105620e+00, 1.022536e+00, 4.877861e-01, 1.067304e+00, 1.076439e+00, 9.394627e-01, 1.326315e+00, 8.821506e-01, 9.974915e-01, 5.024922e-01,
8.000000e-01	7.658538e-01, 3.391765e-01, 2.771607e-01, 1.725155e+00, 1.112037e+00, 6.893273e-01, 4.867454e-01, 2.296762e-01, 8.613132e-01, 1.144077e+00, 9.698693e-01, 7.158508e-01, 5.078310e-01, 8.599808e-01, 7.746702e-01, 1.255037e+00, 9.229432e-01, 8.446883e-01, 1.162695e+00, 6.787569e-01,
1.000000e+00	5.613850e-01, 2.131474e-01, 3.599798e-01, 1.800333e+00, 1.073575e+00, 7.549075e-01, 3.525190e-01, 1.864232e-01, 8.063001e-01, 9.909957e-01, 5.142489e-01, 5.285289e-01, 5.349922e-01, 5.433465e-01, 6.519527e-01, 1.143496e+00, 8.145491e-01, 6.319738e-01, 8.508044e-01, 5.805535e-01,
1.200000e+00	3.095336e-01, 1.600646e-01, 4.115547e-01, 2.023200e+00, 9.731862e-01, 7.979254e-01, 1.760044e-01, 1.150862e-01, 7.193492e-01, 9.685274e-01, 3.336330e-01, 2.773718e-01, 6.693380e-01, 3.106880e-01, 3.941773e-01, 1.111745e+00, 6.628164e-01, 3.781589e-01, 8.740933e-01, 4.775700e-01,
1.400000e+00	2.146267e-01, 1.248393e-01, 4.002027e-01, 2.188767e+00, 9.975819e-01, 9.275353e-01, 1.025831e-01, 1.148031e-01, 7.615845e-01, 8.380550e-01, 1.639482e-01, 1.989735e-01, 4.990733e-01, 1.477330e-01, 3.424152e-01, 8.522911e-01, 4.487089e-01, 3.794201e-01, 8.751138e-01, 3.025186e-01,
1.600000e+00	1.031069e-01, 1.034617e-01, 4.375341e-01, 2.202487e+00, 1.039142e+00, 8.620237e-01, 5.354178e-02, 9.739019e-02, 5.734575e-01, 8.864243e-01, 9.409527e-02, 1.456449e-01, 5.585722e-01, 9.384302e-02, 2.081425e-01, 5.940933e-01, 4.066255e-01, 2.711679e-01, 9.329267e-01, 2.452113e-01,
1.800000e+00	6.366848e-02, 6.411354e-02, 5.410709e-01, 2.239284e+00, 1.096657e+00, 9.396837e-01, 3.154246e-02, 1.146077e-01, 6.389672e-01, 9.312770e-01, 5.026214e-02, 1.127001e-01, 5.464506e-01, 6.795122e-02, 1.600217e-01, 3.738424e-01, 2.986602e-01, 2.306824e-01, 6.694309e-01, 1.621968e-01,
2.000000e+00	4.223693e-02, 5.800229e-02, 4.882365e-01, 2.036983e+00, 1.130525e+00, 9.128325e-01, 1.923707e-02, 1.024073e-01, 6.794654e-01, 1.052760e+00, 3.717548e-02, 1.312410e-01, 5.564382e-01, 4.450654e-02, 1.398557e-01, 3.595409e-01, 2.517379e-01, 2.264158e-01, 7.812921e-01, 1.206421e-01,
0.000000e+00	1.288931e+00, 1.094721e+00, 2.501677e+00, 1.137175e+00, 1.271926e+00, 6.222505e-01, 9.940953e-01, 2.111713e+00, 3.626633e-02, 2.375939e-01, 7.046417e-01, 2.955844e+00, 2.485777e+00, 2.753073e+00, 7.014668e-01, 2.509393e+00, 2.112020e-01, 2.689596e+00, 2.709521e+00, 2.307033e+00,
2.000000e-01	8.762205e-01, 1.040431e+00, 1.730409e+00, 1.167391e+00, 8.977829e-01, 9.157739e-01, 5.557575e-01, 1.645428e+00, 2.386737e-02, 1.113479e-01, 9.763134e-01, 1.904410e+00, 1.576989e+00, 2.191063e+00, 5.083391e-01, 2.439605e+00, 6.597289e-01, 1.719076e+00, 1.923697e+00, 1.956818e+00,
4.000000e-01	5.005584e-01, 1.095490e+00, 1.152552e+00, 1.008858e+00, 6.072232e-01, 8.049344e-01, 2.951005e-01, 1.162859e+00, 1.273624e-02, 1.047279e-01, 1.074971e+00, 1.383851e+00, 1.226180e+00, 1.390013e+00, 3.177817e-01, 2.136169e+00, 7.196782e-01, 1.621221e+00, 1.404797e+00, 1.473422e+00,
6.000000e-01	3.331899e-01, 8.672306e-01, 9.119166e-01, 1.067255e+00, 4.225997e-01, 5.700111e-01, 1.935512e-01, 1.062853e+00, 2.725485e-02, 1.059563e-01, 9.731901e-01, 8.865136e-01, 6.360957e-01, 1.011389e+00, 1.667123e-01, 2.036754e+00, 8.886028e-01, 1.232590e+00, 8.416443e-01, 1.477422e+00,
8.000000e-01	2.190618e-01, 6.462065e-01, 7.392264e-01, 1.414714e+00, 4.424644e-01, 7.045005e-01, 9.184746e-02, 9.757614e-01, 5.933412e-02, 1.771135e-01, 6.357112e-01, 5.898652e-01, 5.941153e-01, 7.491253e-01, 1.326937e-01, 1.546908e+00, 8.781105e-01, 1.069631e+00, 7.263230e-01, 1.108925e+00,
1.000000e+00	8.747848e-02, 4.146270e-01, 6.472353e-01, 1.588671e+00, 4.387049e-01, 6.790946e-01, 4.942014e-02, 7.725723e-01, 1.649110e-01, 3.007233e-01, 3.991812e-01, 3.011383e-01, 4.161352e-01, 4.612953e-01, 8.395799e-02, 1.471329e+00, 6.126882e-01, 7.647598e-01, 4.338307e-01, 8.962666e-01,
1.200000e+00	6.578435e-02, 3.263370e-01, 6.095798e-01, 1.563831e+00, 5.377300e-01, 6.880493e-01, 2.616375e-02, 8.248201e-01, 3.305239e-01, 4.732050e-01, 2.138445e-01, 2.619208e-01, 4.049267e-01, 2.520349e-01, 5.515649e-02, 1.209230e+00, 4.884462e-01, 6.751317e-01, 3.732463e-01, 5.944099e-01,
1.400000e+00	4.133878e-02, 2.581719e-01, 5.377156e-01, 1.582089e+00, 5.631304e-01, 9.227862e-01, 1.407863e-02, 7.635462e-01, 3.781006e-01, 7.271487e-01, 1.227271e-01, 1.599543e-01, 5.006715e-01, 1.535857e-01, 4.268432e-02, 8.568667e-01, 3.416632e-01, 6.705834e-01, 3.150588e-01, 5.833080e-01,
1.600000e+00	2.351945e-02, 1.804003e-01, 5.299836e-01, 1.706323e+00, 6.718515e-01, 9.224083e-01, 9.180190e-03, 6.285388e-01, 4.929655e-01, 6.673820e-01, 7.830183e-02, 9.785191e-02, 5.351746e-01, 9.329689e-02, 3.893681e-02, 5.060779e-01, 4.083986e-01, 4.919102e-01, 2.691895e-01, 4.666418e-01,
1.800000e+00	1.626003e-02, 1.324883e-01, 4.932520e-01, 2.240295e+00, 9.616036e-01, 8.266519e-01, 5.786860e-03, 6.781041e-01, 5.880457e-01, 6.388118e-01, 5.022736e-02, 7.182914e-02, 4.927986e-01, 4.846276e-02, 3.673994e-02, 4.832231e-01, 2.416633e-01, 4.313277e-01, 2.452871e-01, 2.935093e-01,
2.000000e+00	8.623974e-03, 8.702890e-02, 5.115625e-01, 2.153894e+00, 7.400384e-01, 6.801765e-01, 2.470785e-03, 4.627389e-01, 5.709632e-01, 8.419745e-01, 2.731337e-02, 6.697264e-02, 5.869240e-01, 3.524009e-02, 3.580576e-02, 5.340368e-01, 1.932751e-01, 3.589624e-01, 3.083750e-01, 2.249414e-01,
0.000000e+00	3.114626e+00, 3.029941e+00, 4.539080e-01, 1.352299e+00, 1.878896e+00, 7.151684e-01, 1.925882e+00, 2.432560e+00, 9.245706e-01, 1.384279e-02, 2.294186e+00, 2.454878e-01, 2.496651e+00, 2.524332e+00, 2.993889e+00, 2.162051e+00, 2.672566e+00, 4.906317e-01, 1.203307e+00, 1.063794e+00,
2.000000e-01	1.664225e+00, 1.620848e+00, 2.637021e-01, 1.727649e+00, 1.007226e+00, 6.546962e-01, 1.457527e+00, 1.674253e+00, 6.508183e-01, 1.609179e-01, 1.622069e+00, 4.738249e-01, 1.700403e+00, 1.244724e+00, 2.186402e+00, 1.882581e+00, 1.971719e+00, 8.269369e-01, 1.348453e+00, 9.857494e-01,
4.000000e-01	1.665381e+00, 1.205936e+00, 1.653888e-01, 1.523633e+00, 1.177492e+00, 7.664306e-01, 8.358343e-01, 1.061677e+00, 5.103249e-01, 2.528502e-01, 1.606216e+00, 6.661672e-01, 1.070836e+00, 9.405885e-01, 1.247010e+00, 1.803255e+00, 1.510929e+00, 1.022329e+00, 9.954323e-01, 8.930724e-01,
6.000000e-01	1.060304e+00, 8.239901e-01, 1.870424e-01, 1.958050e+00, 8.903020e-01, 8.029474e-01, 6.563574e-01, 5.310898e-01, 4.703879e-01, 3.620528e-01, 8.046575e-01, 4.560344e-01, 9.413518e-01, 5.474203e-01, 8.294273e-01, 1.719389e+00, 1.316687e+00, 1.096234e+00, 9.079462e-01, 8.194779e-01,
8.000000e-01	6.555854e-01, 5.522213e-01, 2.805335e-01, 1.692132e+00, 1.043002e+00, 9.280992e-01, 4.169194e-01, 3.132906e-01, 5.683788e-01, 5.014084e-01, 4.274062e-01, 2.613275e-01, 6.710887e-01, 3.592079e-01, 6.053857e-01, 1.438401e+00, 9.857291e-01, 8.535640e-01, 7.537882e-01, 5.917035e-01,
1.000000e+00	4.495718e-01, 3.966577e-01, 3.181041e-01, 1.958730e+00, 1.160886e+00, 9.104520e-01, 2.238295e-01, 1.877310e-01, 6.283440e-01, 7.566684e-01, 2.814885e-01, 1.972032e-01, 7.129451e-01, 1.760173e-01, 3.756902e-01, 1.347882e+00, 7.168141e-01, 5.564440e-01, 7.461440e-01, 5.060017e-01,
1.200000e+00	2.900107e-01, 2.892449e-01, 4.564482e-01, 2.106400e+00, 1.088934e+00, 9.409463e-01, 1.011963e-01, 1.262527e-01, 5.860843e-01, 8.299047e-01, 1.289998e-01, 1.283008e-01, 5.459102e-01, 1.011324e-01, 3.004377e-01, 1.111332e+00, 6.871574e-01, 4.416850e-01, 6.263182e-01, 2.987771e-01,
1.400000e+00	1.256132e-01, 1.784454e-01, 4.834176e-01, 2.743127e+00, 1.077061e+00, 8.176396e-01, 6.310941e-02, 7.474718e-02, 5.791771e-01, 8.071006e-01, 8.546379e-02, 7.800395e-02, 4.754399e-01, 6.884655e-02, 2.023796e-01, 8.573509e-01, 4.638239e-01, 2.965374e-01, 6.310427e-01, 2.548312e-01,
1.600000e+00	9.797316e-02, 1.286343e-01, 5.460209e-01, 2.878583e+00, 9.384745e-01, 9.361037e-01, 3.007751e-02, 6.573094e-02, 5.937480e-01, 9.641605e-01, 3.828855e-02, 6.486634e-02, 5.786583e-01, 4.071007e-02, 1.257546e-01, 5.646412e-01, 3.714605e-01, 2.493515e-01, 5.971201e-01, 2.431657e-01,
1.800000e+00	5.094445e-02, 1.138867e-01, 4.730019e-01, 2.241201e+00, 1.053956e+00, 8.367434e-01, 2.259444e-02, 5.997293e-02, 6.162714e-01, 8.070319e-01, 3.037914e-02, 5.138312e-02, 5.531677e-01, 2.749919e-02, 9.837900e-02, 4.876060e-01, 3.242745e-01, 1.955681e-01, 6.872943e-01, 1.838683e-01,
2.000000e+00	2.793405e-02, 6.248127e-02, 4.219370e-01, 2.795222e+00, 9.383112e-01, 9.347323e-01, 1.050620e-02, 5.460826e-02, 6.741190e-01, 8.007328e-01, 1.202225e-02, 9.385228e-02, 5.870620e-01, 1.611282e-02, 1.021528e-01, 4.248114e-01, 2.401436e-01, 1.879372e-01, 5.745377e-01, 1.426454e-01,
0.000000e+00	1.407534e+00, 1.372527e+00, 1.739901e+00, 1.615938e+00, 2.610247e+00, 2.233958e+00, 8.419956e-02, 3.097282e+00, 1.238948e+00, 2.232227e+00, 2.701547e+00, 3.462160e+00, 1.847630e+00, 2.846147e+00, 7.828660e-01, 6.331770e-01, 1.313312e+00, 6.638312e-01, 1.142576e+00, 6.645599e-01,
2.000000e-01	1.056059e+00, 1.400356e+00, 1.437057e+00, 1.223908e+00, 1.895211e+00, 1.997014e+00, 7.362580e-02, 1.807726e+00, 1.114240e+00, 1.600759e+00, 2.019536e+00, 2.286835e+00, 1.408773e+00, 1.925711e+00, 7.142800e-01, 7.688621e-01, 1.226444e+00, 8.179586e-01, 9.904668e-01, 6.342912e-01,
4.000000e-01	1.013066e+00, 9.387433e-01, 1.007390e+00, 1.233317e+00, 1.558080e+00, 1.635923e+00, 6.345573e-02, 1.271820e+00, 9.910223e-01, 1.460011e+00, 1.488839e+00, 1.875111e+00, 8.228454e-01, 1.266506e+00, 5.629469e-01, 7.640430e-01, 1.362569e+00, 1.008618e+00, 1.046419e+00, 4.443389e-01,
6.000000e-01	6.425267e-01, 8.572531e-01, 7.249888e-01, 1.045643e+00, 1.227495e+00, 1.607329e+00, 4.881587e-02, 1.083275e+00, 7.662115e-01, 1.119702e+00, 1.254015e+00, 1.572110e+00, 8.812495e-01, 1.031800e+00, 4.561400e-01, 7.728278e-01, 1.620481e+00, 9.306014e-01, 9.893042e-01, 2.953718e-01,
8.000000e-01	4.122239e-01, 6.092217e-01, 6.057260e-01, 1.571489e+00, 1.003624e+00, 1.284972e+00, 2.381141e-02, 8.595770e-01, 7.771407e-01, 9.670575e-01, 1.351867e+00, 1.655239e+00, 6.375846e-01, 1.129979e+00, 3.422543e-01, 1.168175e+00, 1.449341e+00, 7.106597e-01, 9.797879e-01, 2.535654e-01,
1.000000e+00	1.822952e-01, 3.052216e-01, 4.959576e-01, 1.551837e+00, 1.141827e+00, 1.152626e+00, 1.775167e-02, 7.601560e-01, 8.296917e-01, 8.500092e-01, 9.650483e-01, 1.562829e+00, 5.997788e-01, 1.036048e+00, 2.904187e-01, 1.064291e+00, 1.285982e+00, 5.962097e-01, 1.107883e+00, 2.152855e-01,
1.200000e+00	1.463071e-01, 2.776206e-01, 4.996380e-01, 1.838208e+00, 1.158844e+00, 1.044440e+00, 9.752913e-03, 6.634116e-01, 7.503041e-01, 9.606085e-01, 8.362143e-01, 1.134362e+00, 5.730560e-01, 1.073792e+00, 1.925955e-01, 1.183145e+00, 1.134226e+00, 5.879174e-01, 8.737166e-01, 1.558793e-01,
1.400000e+00	8.457070e-02, 2.041190e-01, 5.396704e-01, 1.845020e+00, 1.043432e+00, 1.253977e+00, 5.403308e-03, 5.486689e-01, 7.397085e-01, 8.587885e-01, 4.859114e-01, 6.555453e-01, 7.047507e-01, 8.075301e-01, 1.368116e-01, 1.030641e+00, 9.852305e-01, 3.953376e-01, 7.536563e-01, 1.543063e-01,
1.600000e+00	4.045022e-02, 1.620579e-01, 4.792945e-01, 1.647524e+00, 1.067069e+00, 1.139719e+00, 2.491060e-03, 4.579847e-01, 6.101363e-01, 1.037237e+00, 3.097543e-01, 5.399181e-01, 5.379329e-01, 4.524423e-01, 1.132888e-01, 9.435059e-01, 8.245126e-01, 3.548908e-01, 8.403170e-01, 1.319067e-01,
1.800000e+00	3.111197e-02, 1.232149e-01, 5.196225e-01, 1.887858e+00, 1.127615e+00, 1.114328e+00, 2.132691e-03, 3.198370e-01, 5.912652e-01, 9.266644e-01, 1.653395e-01, 4.428386e-01, 4.643878e-01, 3.214046e-01, 8.666741e-02, 8.097125e-01, 6.222363e-01, 2.472183e-01, 6.698637e-01, 8.935209e-02,
2.000000e+00	1.740419e-02, 1.045271e-01, 5.025592e-01, 2.196683e+00, 9.938128e-01, 9.276923e-01, 1.838259e-03, 2.529566e-01, 7.224395e-01, 1.050595e+00, 1.054579e-01, 2.777657e-01, 6.801185e-01, 1.889859e-01, 8.006033e-02, 5.892196e-01, 5.265542e-01, 2.746803e-01, 8.227473e-01, 7.929248e-02,
0.000000e+00	6.553866e-01, 2.122400e+00, 6.577488e-01, 1.071163e+00, 2.563026e+00, 2.325509e+00, 1.907249e+00, 3.013081e+00, 2.618591e+00, 1.425722e+00, 2.862968e+00, 2.479484e-01, 1.353009e+00, 4.486621e-01, 2.081464e+00, 1.075434e+00, 1.285693e+00, 2.744292e+00, 2.864579e+00, 2.421125e+00,
2.000000e-01	6.060138e-01, 1.365252e+00, 3.311038e-01, 1.461035e+00, 2.091770e+00, 2.336091e+00, 1.483737e+00, 1.386068e+00, 1.563186e+00, 8.161776e-01, 1.532481e+00, 6.481047e-01, 1.053549e+00, 3.532076e-01, 1.928707e+00, 8.873062e-01, 8.484231e-01, 1.522290e+00, 2.559132e+00, 1.519023e+00,
4.000000e-01	7.064785e-01, 7.353246e-01, 2.193220e-01, 1.558304e+00, 1.764202e+00, 1.750209e+00, 1.184868e+00, 8.226478e-01, 1.124000e+00, 4.714582e-01, 9.498622e-01, 4.595197e-01, 7.032438e-01, 2.155534e-01, 1.361077e+00, 6.952249e-01, 6.322631e-01, 1.634552e+00, 1.895935e+00, 1.374720e+00,
6.000000e-01	6.190057e-01, 4.935618e-01, 1.694041e-01, 1.635892e+00, 1.237053e+00, 1.371785e+00, 6.938754e-01, 4.967998e-01, 6.926394e-01, 4.710382e-01, 5.143444e-01, 4.670490e-01, 4.336505e-01, 1.111611e-01, 1.001197e+00, 8.421010e-01, 6.843128e-01, 1.106644e+00, 1.452804e+00, 1.056256e+00,
8.000000e-01	5.041595e-01, 3.965484e-01, 2.756414e-01, 1.932823e+00, 1.347873e+00, 1.374790e+00, 4.629437e-01, 3.023313e-01, 5.499871e-01, 5.389037e-01, 2.771461e-01, 2.305450e-01, 4.291902e-01, 8.887371e-02, 5.902110e-01, 9.427673e-01, 5.062727e-01, 8.823805e-01, 1.393526e+00, 7.893347e-01,
1.000000e+00	3.718426e-01, 2.180600e-01, 2.755108e-01, 2.045797e+00, 1.364602e+00, 1.097724e+00, 2.931430e-01, 1.742042e-01, 6.110806e-01, 7.684614e-01, 1.822066e-01, 1.540741e-01, 4.378455e-01, 4.479045e-02, 4.694435e-01, 4.461642e-01, 4.529237e-01, 7.353131e-01, 1.276634e+00, 4.872976e-01,
1.200000e+00	2.348103e-01, 1.793239e-01, 4.254231e-01, 1.930695e+00, 9.837330e-01, 1.386775e+00, 1.468787e-01, 1.314277e-01, 6.267918e-01, 7.929577e-01, 1.003295e-01, 9.916301e-02, 4.819250e-01, 3.346050e-02, 3.455839e-01, 5.975699e-01, 3.094619e-01, 3.898479e-01, 1.019624e+00, 3.885414e-01,
1.400000e+00	1.534661e-01, 1.229158e-01, 3.912367e-01, 2.381848e+00, 1.064942e+00, 1.041098e+00, 7.280891e-02, 1.071834e-01, 6.387528e-01, 9.371113e-01, 5.364458e-02, 9.892135e-02, 4.190566e-01, 1.822430e-02, 2.262794e-01, 3.636756e-01, 2.775523e-01, 3.527339e-01, 9.760564e-01, 3.018479e-01,
1.600000e+00	8.379212e-02, 1.015846e-01, 5.139116e-01, 2.348005e+00, 1.089031e+00, 1.145152e+00, 3.823400e-02, 9.279322e-02, 7.777708e-01, 9.869831e-01, 3.751665e-02, 1.025046e-01, 5.057939e-01, 1.197816e-02, 1.664623e-01, 3.397909e-01, 2.070732e-01, 2.270751e-01, 8.635896e-01, 2.401171e-01,
1.800000e+00	5.083397e-02, 7.795070e-02, 5.254063e-01, 2.528057e+00, 1.111476e+00, 1.118520e+00, 2.575124e-02, 9.098042e-02, 6.625651e-01, 7.939440e-01, 1.654227e-02, 1.328123e-01, 5.684453e-01, 9.490522e-03, 1.299530e-01, 2.763255e-01, 2.678498e-01, 2.503775e-01, 7.502378e-01, 1.763198e-01,
2.000000e+00	3.028935e-02, 6.007486e-02, 4.448202e-01, 2.671895e+00, 1.194367e+00, 9.338234e-01, 1.291973e-02, 7.473553e-02, 5.649298e-01, 9.992523e-01, 1.168554e-02, 2.829969e-01, 5.912204e-01, 5.869333e-03, 1.133540e-01, 2.046532e-01, 2.189773e-01, 1.907987e-01, 8.150819e-01, 1.133211e-01,
0.000000e+00	1.642492e-01, 1.029832e-01, 1.670130e+00, 2.046334e-01, 1.437043e+00, 1.160125e+00, 2.817738e+00, 1.549801e+00, 2.583123e+00, 1.795894e-01, 1.987672e+00, 9.958112e-02, 7.706786e-01, 7.607679e-01, 3.881230e-03, 1.752555e+00, 1.261386e+00, 8.424369e-01, 1.044482e+00, 6.289748e-01,
2.000000e-01	9.520658e-02, 3.348215e-01, 1.171581e+00, 2.194329e-01, 1.081172e+00, 8.133791e-01, 1.455839e+00, 1.313943e+00, 1.742203e+00, 5.702716e-01, 1.080433e+00, 4.046412e-01, 7.414784e-01, 4.730500e-01, 3.661664e-01, 1.201396e+00, 8.254524e-01, 5.060358e-01, 1.107951e+00, 4.655506e-01,
4.000000e-01	5.022703e-02, 3.837528e-01, 8.459682e-01, 4.289451e-01, 1.362050e+00, 7.049986e-01, 9.270531e-01, 1.169550e+00, 1.352482e+00, 6.532425e-01, 6.524137e-01, 3.406508e-01, 7.739617e-01, 2.731325e-01, 6.807612e-01, 1.031346e+00, 7.636446e-01, 4.854866e-01, 9.864003e-01, 3.473127e-01,
6.000000e-01	4.940586e-02, 2.991505e-01, 6.994738e-01, 6.765516e-01, 9.116363e-01, 6.211436e-01, 4.849090e-01, 6.867258e-01, 9.975137e-01, 6.625739e-01, 3.580017e-01, 3.082300e-01, 6.618609e-01, 1.617631e-01, 7.273624e-01, 7.601494e-01, 5.071990e-01, 6.140919e-01, 1.005669e+00, 3.463068e-01,
8.000000e-01	4.431494e-02, 2.354754e-01, 5.579081e-01, 1.211247e+00, 1.061984e+00, 4.993207e-01, 3.207417e-01, 9.523570e-01, 7.621778e-01, 8.631013e-01, 1.855759e-01, 2.001992e-01, 6.520493e-01, 8.684967e-02, 5.451639e-01, 6.730650e-01, 4.683521e-01, 7.754278e-01, 8.707353e-01, 3.032063e-01,
1.000000e+00	2.180036e-02, 1.679031e-01, 5.466360e-01, 1.156824e+00, 9.732977e-01, 4.972838e-01, 1.915406e-01, 7.986748e-01, 6.814774e-01, 9.106665e-01, 1.193950e-01, 1.629313e-01, 5.785197e-01, 6.585245e-02, 4.015001e-01, 5.136764e-01, 3.588704e-01, 6.763436e-01, 7.105818e-01, 2.463128e-01,
1.200000e+00	2.072447e-02, 1.345869e-01, 5.074630e-01, 1.537030e+00, 1.066930e+00, 6.062933e-01, 9.315872e-02, 6.339863e-01, 7.403575e-01, 8.381608e-01, 6.965897e-02, 1.763563e-01, 6.045354e-01, 3.195558e-02, 3.265179e-01, 3.843154e-01, 3.447152e-01, 6.583032e-01, 6.222715e-01, 2.167094e-01,
1.400000e+00	1.329266e-02, 7.968742e-02, 5.741893e-01, 1.660716e+00, 9.952722e-01, 7.088937e-01, 4.451848e-02, 6.082684e-01, 7.030021e-01, 8.773133e-01, 4.975619e-02, 2.479317e-01, 5.417026e-01, 2.130992e-02, 2.605902e-01, 2.587998e-01, 3.042067e-01, 5.259785e-01, 5.764545e-01, 1.355536e-01,
1.600000e+00	8.484191e-03, 7.708798e-02, 5.735130e-01, 1.675901e+00, 1.053077e+00, 7.512104e-01, 3.022990e-02, 5.778899e-01, 7.001171e-01, 8.680388e-01, 2.164576e-02, 2.785425e-01, 5.627314e-01, 1.561751e-02, 2.024478e-01, 2.264225e-01, 2.962688e-01, 4.500570e-01, 6.444756e-01, 1.101326e-01,
1.800000e+00	5.263467e-03, 6.373876e-02, 5.182746e-01, 2.182033e+00, 1.206324e+00, 9.073160e-01, 1.784204e-02, 4.461504e-01, 6.921821e-01, 8.537585e-01, 1.249390e-02, 3.565796e-01, 5.970431e-01, 1.343082e-02, 1.572246e-01, 1.832760e-01, 3.833017e-01, 3.901948e-01, 6.518155e-01, 1.017027e-01,
2.000000e+00	2.962025e-03, 5.499760e-02, 5.141494e-01, 1.844793e+00, 1.244554e+00, 7.377942e-01, 9.925472e-03, 3.883523e-01, 6.806137e-01, 8.899852e-01, 7.128518e-03, 5.622368e-01, 6.461476e-01, 1.539535e-02, 1.234116e-01, 1.475470e-01, 4.397044e-01, 3.935697e-01, 6.516846e-01, 7.237717e-02,
0.000000e+00	1.204665e+00, 2.650439e+00, 1.345029e+00, 4.255452e-01, 1.080519e+00, 1.301844e+00, 9.609113e-01, 1.029387e+00, 1.967503e+00, 3.557004e-01, 1.552987e+00, 3.742627e-01, 2.488987e+00, 2.658781e+00, 3.118119e-01, 5.412301e-01, 2.203075e+00, 2.199017e+00, 2.976218e+00, 1.533634e+00,
2.000000e-01	4.606572e-01, 1.789580e+00, 8.116836e-01, 5.822490e-01, 6.856072e-01, 1.000271e+00, 4.662756e-01, 1.128358e+00, 1.239205e+00, 2.301664e-01, 1.733781e+00, 7.965246e-01, 1.777973e+00, 1.514743e+00, 6.437088e-01, 3.757757e-01, 1.875806e+00, 1.372852e+00, 2.112245e+00, 1.317128e+00,
4.000000e-01	3.903566e-01, 1.051314e+00, 7.439578e-01, 7.056382e-01, 6.863533e-01, 8.812898e-01, 2.329991e-01, 7.318172e-01, 7.155373e-01, 2.122869e-01, 1.606010e+00, 9.425976e-01, 1.206885e+00, 9.326294e-01, 4.445127e-01, 4.363250e-01, 1.145603e+00, 1.073925e+00, 1.356826e+00, 1.174606e+00,
6.000000e-01	1.998929e-01, 8.522841e-01, 7.708361e-01, 1.240281e+00, 7.715127e-01, 8.371460e-01, 1.868747e-01, 8.703453e-01, 5.237694e-01, 2.704641e-01, 8.585527e-01, 8.444217e-01, 8.121777e-01, 8.577868e-01, 3.627562e-01, 5.678460e-01, 6.533789e-01, 9.006946e-01, 9.455292e-01, 1.127960e+00,
8.000000e-01	1.307092e-01, 5.944267e-01, 5.322045e-01, 1.561079e+00, 7.075624e-01, 7.752449e-01, 7.563984e-02, 7.915568e-01, 4.441731e-01, 3.830579e-01, 5.336871e-01, 7.065500e-01, 7.198057e-01, 4.942844e-01, 2.424960e-01, 6.618592e-01, 8.845720e-01, 6.260457e-01, 5.639976e-01, 6.854774e-01,
1.000000e+00	8.012788e-02, 4.044907e-01, 5.710617e-01, 1.787245e+00, 8.946851e-01, 6.387042e-01, 3.647211e-02, 7.343889e-01, 5.111271e-01, 5.932002e-01, 2.997085e-01, 5.580049e-01, 5.889094e-01, 3.556110e-01, 1.439107e-01, 5.714918e-01, 7.549099e-01, 7.241596e-01, 5.046659e-01, 6.580809e-01,
1.200000e+00	4.517033e-02, 2.684982e-01, 4.860102e-01, 1.690583e+00, 8.905429e-01, 8.981261e-01, 2.962216e-02, 7.305112e-01, 5.219266e-01, 6.617478e-01, 1.617379e-01, 3.036802e-01, 6.917458e-01, 2.403436e-01, 8.866834e-02, 4.625724e-01, 6.442013e-01, 5.817724e-01, 5.071339e-01, 4.762977e-01,
1.400000e+00	2.604739e-02, 1.978286e-01, 4.957265e-01, 1.429335e+00, 8.170936e-01, 7.966593e-01, 1.227215e-02, 5.499600e-01, 5.619661e-01, 7.369461e-01, 1.008060e-01, 2.942799e-01, 5.148467e-01, 1.520030e-01, 9.097350e-02, 3.768109e-01, 5.557142e-01, 5.069745e-01, 3.737112e-01, 4.419789e-01,
1.600000e+00	1.853393e-02, 1.163371e-01, 4.264711e-01, 2.314866e+00, 9.805277e-01, 9.638011e-01, 8.219847e-03, 5.521921e-01, 5.590739e-01, 8.860778e-01, 5.895566e-02, 2.664987e-01, 5.329852e-01, 8.408897e-02, 7.416972e-02, 2.931262e-01, 3.339699e-01, 3.677874e-01, 3.663095e-01, 2.548115e-01,
1.800000e+00	1.047692e-02, 1.100219e-01, 5.062821e-01, 2.406790e+00, 8.997552e-01, 8.912003e-01, 4.902768e-03, 3.631451e-01, 5.832412e-01, 9.235632e-01, 3.074936e-02, 2.858691e-01, 5.751026e-01, 5.233033e-02, 6.758347e-02, 2.351250e-01, 3.617607e-01, 3.379271e-01, 4.931921e-01, 2.354400e-01,
2.000000e+00	5.722821e-03, 7.277088e-02, 4.440313e-01, 2.206311e+00, 9.202167e-01, 1.014821e+00, 2.694290e-03, 3.599851e-01, 6.898318e-01, 9.645239e-01, 2.146741e-02, 4.077189e-01, 6.107089e-01, 4.196192e-02, 6.554392e-02, 1.455014e-01, 4.078035e-01, 2.138852e-01, 5.036680e-01, 1.557270e-01,
0.000000e+00	1.914944e+00, 2.800750e+00, 1.607897e+00, 2.003259e+00, 1.968769e-01, 2.228294e+00, 2.016491e+00, 3.213721e+00, 2.448332e+00, 2.329944e+00, 1.733165e+00, 1.817011e+00, 2.870541e+00, 3.334814e-01, 1.419563e+00, 1.364771e+00, 2.544677e+00, 1.665228e+00, 1.700590e+00, 1.472200e+00,
2.000000e-01	1.340547e+00, 1.851742e+00, 8.571045e-01, 1.410232e+00, 1.796873e-01, 2.105172e+00, 1.096737e+00, 1.650184e+00, 1.451167e+00, 1.332368e+00, 8.958520e-01, 1.612922e+00, 1.570222e+00, 5.484880e-01, 1.170557e+00, 1.290052e+00, 2.359545e+00, 1.256463e+00, 1.117881e+00, 1.084545e+00,
4.000000e-01	8.228436e-01, 1.046686e+00, 6.074432e-01, 2.141210e+00, 1.621711e-01, 1.905470e+00, 1.014192e+00, 9.360995e-01, 1.013583e+00, 1.156000e+00, 4.989462e-01, 1.255120e+00, 1.036206e+00, 6.236367e-01, 1.191912e+00, 1.506559e+00, 1.855024e+00, 1.190603e+00, 8.844142e-01, 1.060463e+00,
6.000000e-01	4.952343e-01, 9.914055e-01, 4.681938e-01, 2.041388e+00, 3.674699e-01, 1.668217e+00, 5.633093e-01, 5.792583e-01, 6.257731e-01, 9.200282e-01, 3.309075e-01, 6.722556e-01, 6.619253e-01, 4.904847e-01, 6.913699e-01, 1.272748e+00, 1.190350e+00, 1.061630e+00, 5.435470e-01, 6.468011e-01,
8.000000e-01	3.159920e-01, 5.811253e-01, 4.299549e-01, 1.676334e+00, 5.578480e-01, 1.600462e+00, 2.746800e-01, 3.222279e-01, 5.601904e-01, 7.095571e-01, 1.425444e-01, 4.659111e-01, 7.928704e-01, 3.761906e-01, 5.970090e-01, 1.315213e+00, 8.094480e-01, 7.649904e-01, 3.332314e-01, 4.871932e-01,
1.000000e+00	1.721783e-01, 4.386648e-01, 5.383919e-01, 2.519622e+00, 5.442865e-01, 1.352338e+00, 1.719178e-01, 1.786440e-01, 7.480333e-01, 1.018896e+00, 9.540665e-02, 3.642093e-01, 6.014729e-01, 1.849586e-01, 4.063665e-01, 9.413484e-01, 6.121335e-01, 3.451625e-01, 2.570839e-01, 3.405078e-01,
1.200000e+00	1.137212e-01, 2.389920e-01, 5.025564e-01, 2.277997e+00, 6.018683e-01, 1.301904e+00, 9.499064e-02, 1.150109e-01, 7.362151e-01, 9.286897e-01, 5.330219e-02, 2.167365e-01, 6.894454e-01, 1.260823e-01, 3.052362e-01, 7.483185e-01, 5.337506e-01, 3.314966e-01, 1.723247e-01, 2.326027e-01,
1.400000e+00	5.968251e-02, 2.011929e-01, 4.559564e-01, 2.508168e+00, 7.192326e-01, 1.154498e+00, 6.167839e-02, 8.103299e-02, 7.149942e-01, 9.425170e-01, 3.280493e-02, 1.604918e-01, 5.666063e-01, 7.650925e-02, 2.596731e-01, 5.708877e-01, 3.695144e-01, 2.688248e-01, 2.244197e-01, 2.083097e-01,
1.600000e+00	4.152345e-02, 1.498038e-01, 4.610362e-01, 2.808853e+00, 8.401203e-01, 1.080381e+00, 3.375017e-02, 5.719510e-02, 7.347230e-01, 6.898585e-01, 1.895328e-02, 1.137597e-01, 6.934650e-01, 4.277585e-02, 1.597399e-01, 4.901376e-01, 3.592407e-01, 2.244713e-01, 2.032455e-01, 1.775214e-01,
1.800000e+00	2.749375e-02, 1.036457e-01, 6.054037e-01, 2.202229e+00, 8.610499e-01, 1.033119e+00, 2.189108e-02, 4.995512e-02, 7.301727e-01, 1.198952e+00, 1.133345e-02, 1.299125e-01, 5.057853e-01, 2.457383e-02, 1.206672e-01, 3.295420e-01, 2.883338e-01, 1.941103e-01, 2.660686e-01, 1.070820e-01,
2.000000e+00	1.371783e-02, 7.260256e-02, 4.459763e-01, 2.137353e+00, 7.775639e-01, 8.036356e-01, 9.993838e-03, 4.963975e-02, 5.045907e-01, 9.000484e-01, 4.926476e-03, 1.883721e-01, 6.352705e-01, 1.615481e-02, 1.114325e-01, 2.471651e-01, 2.397955e-01, 1.536835e-01, 2.817572e-01, 9.300429e-02,
0.000000e+00	1.290455e+00, 2.566424e+00, 2.566107e+00, 1.500029e+00, 1.898431e+00, 3.038518e+00, 1.967134e+00, 3.830293e-01, 6.532709e-01, 1.935225e+00, 9.160294e-01, 1.831783e+00, 4.410257e-01, 1.169384e+00, 2.443739e+00, 2.298344e+00, 2.823175e+00, 2.251049e+00, 1.920032e+00, 2.369597e+00,
2.000000e-01	1.109075e+00, 1.906832e+00, 1.927952e+00, 1.383755e+00, 1.513093e+00, 2.396396e+00, 1.253404e+00, 2.288398e-01, 4.635793e-01, 9.432883e-01, 9.190543e-01, 1.310780e+00, 2.626602e-01, 1.054078e+00, 2.264987e+00, 2.203659e+00, 2.175947e+00, 1.650339e+00, 1.813752e+00, 1.737082e+00,
4.000000e-01	9.599768e-01, 1.404852e+00, 1.195055e+00, 1.154977e+00, 1.455675e+00, 1.874077e+00, 1.087538e+00, 1.338470e-01, 2.816037e-01, 7.678811e-01, 7.831531e-01, 7.921908e-01, 1.984125e-01, 9.255067e-01, 1.264740e+00, 1.588883e+00, 1.725258e+00, 1.572728e+00, 1.806487e+00, 1.017537e+00,
6.000000e-01	8.992797e-01, 1.216387e+00, 6.521652e-01, 1.328929e+00, 1.288961e+00, 2.251161e+00, 6.497364e-01, 1.486633e-01, 1.845188e-01, 5.954733e-01, 5.368461e-01, 4.811185e-01, 1.287999e-01, 4.309138e-01, 8.732310e-01, 1.849571e+00, 1.208344e+00, 1.040391e+00, 1.364698e+00, 1.143229e+00,
8.000000e-01	5.557815e-01, 8.004882e-01, 6.274518e-01, 1.395943e+00, 1.319332e+00, 1.609568e+00, 3.595294e-01, 1.879438e-01, 2.949540e-01, 4.313034e-01, 2.686282e-01, 3.794501e-01, 2.073888e-01, 3.721743e-01, 5.696501e-01, 1.568318e+00, 8.582909e-01, 9.317101e-01, 1.281446e+00, 7.446198e-01,
1.000000e+00	4.368852e-01, 5.324592e-01, 6.018227e-01, 1.713265e+00, 1.044452e+00, 1.457931e+00, 2.303112e-01, 2.447049e-01, 4.252130e-01, 6.538429e-01, 1.388483e-01, 2.431033e-01, 3.164512e-01, 2.079538e-01, 3.749693e-01, 1.253010e+00, 7.191918e-01, 8.182782e-01, 1.113195e+00, 6.993582e-01,
1.200000e+00	2.680699e-01, 3.499944e-01, 5.136122e-01, 1.692697e+00, 1.048178e+00, 1.424140e+00, 1.337404e-01, 2.526743e-01, 4.644697e-01, 7.199637e-01, 8.602801e-02, 1.666646e-01, 3.534411e-01, 1.331677e-01, 2.428594e-01, 1.056935e+00, 6.097378e-01, 5.103728e-01, 1.054341e+00, 4.651054e-01,
1.400000e+00	1.450599e-01, 2.073702e-01, 5.228867e-01, 2.037689e+00, 1.243464e+00, 1.229794e+00, 7.788140e-02, 2.657933e-01, 5.756224e-01, 7.948127e-01, 5.403350e-02, 9.869041e-02, 4.822282e-01, 7.883270e-02, 1.813802e-01, 8.317618e-01, 4.028998e-01, 4.292875e-01, 1.120328e+00, 3.203465e-01,
1.600000e+00	8.383399e-02, 1.840052e-01, 5.631856e-01, 2.450004e+00, 1.003300e+00, 1.100744e+00, 3.659534e-02, 2.536837e-01, 5.694699e-01, 8.103608e-01, 2.646089e-02, 8.008632e-02, 6.125855e-01, 4.407322e-02, 1.238523e-01, 5.803691e-01, 3.537995e-01, 3.678471e-01, 8.584703e-01, 2.188958e-01,
1.800000e+00	4.954130e-02, 1.185897e-01, 4.892459e-01, 2.438494e+00, 1.116496e+00, 1.137064e+00, 2.216836e-02, 2.344378e-01, 5.873031e-01, 1.001831e+00, 1.784129e-02, 5.192174e-02, 5.328213e-01, 3.010946e-02, 1.188642e-01, 5.064925e-01, 2.633671e-01, 2.384196e-01, 8.602073e-01, 1.886231e-01,
2.000000e+00	3.185335e-02, 9.780536e-02, 4.320513e-01, 2.547586e+00, 1.059370e+00, 1.024736e+00, 1.074109e-02, 2.223755e-01, 6.109954e-01, 8.629294e-01, 1.151668e-02, 6.008874e-02, 5.961853e-01, 1.810141e-02, 8.496899e-02, 3.309036e-01, 2.219484e-01, 2.025494e-01, 7.868544e-01, 1.351675e-01,
