# Supplementary material for: Inference of Vohradský's Models of Genetic Networks by Solving Two-Dimensional Function Optimization Problems
Source: PLoS One. 2013 Dec 30;8(12):e83308. doi: 10.1371/journal.pone.0083308 (PMC3875442; doi:10.1371/journal.pone.0083308)
Supplement: Text S2 — Time-series data used in the ‘Inference in noisy environment’ section (compressed by gzip). (GZ) [file pone.0083308.s002.gz › time_series_data/gene10/100sets/params.res101]

Alpha(0)= 2.786757e+00
Beta(0)= 2.652617e+00
W(0,0)= 0.000000e+00
W(0,1)= 0.000000e+00
W(0,2)= 0.000000e+00
W(0,3)= 8.359716e+00
W(0,4)= 0.000000e+00
W(0,5)= 0.000000e+00
W(0,6)= 0.000000e+00
W(0,7)= 0.000000e+00
W(0,8)= 0.000000e+00
W(0,9)= 0.000000e+00
B(0)= -8.359716e+00
Alpha(1)= 1.150012e+00
Beta(1)= 1.604091e+00
W(1,0)= 0.000000e+00
W(1,1)= 0.000000e+00
W(1,2)= 0.000000e+00
W(1,3)= 0.000000e+00
W(1,4)= 0.000000e+00
W(1,5)= 0.000000e+00
W(1,6)= 5.985885e+00
W(1,7)= 0.000000e+00
W(1,8)= 0.000000e+00
W(1,9)= 0.000000e+00
B(1)= -5.985885e+00
Alpha(2)= 1.339276e+00
Beta(2)= 1.111352e+00
W(2,0)= 0.000000e+00
W(2,1)= 0.000000e+00
W(2,2)= 5.477371e+00
W(2,3)= 0.000000e+00
W(2,4)= 0.000000e+00
W(2,5)= 0.000000e+00
W(2,6)= 0.000000e+00
W(2,7)= 0.000000e+00
W(2,8)= 0.000000e+00
W(2,9)= 0.000000e+00
B(2)= -5.477371e+00
Alpha(3)= 2.838278e+00
Beta(3)= 1.442410e+00
W(3,0)= 0.000000e+00
W(3,1)= -8.777786e+00
W(3,2)= 0.000000e+00
W(3,3)= 0.000000e+00
W(3,4)= 0.000000e+00
W(3,5)= 0.000000e+00
W(3,6)= 0.000000e+00
W(3,7)= 0.000000e+00
W(3,8)= 0.000000e+00
W(3,9)= 0.000000e+00
B(3)= 8.777786e+00
Alpha(4)= 2.270687e+00
Beta(4)= 2.506695e+00
W(4,0)= 8.193515e+00
W(4,1)= 0.000000e+00
W(4,2)= 0.000000e+00
W(4,3)= 0.000000e+00
W(4,4)= 0.000000e+00
W(4,5)= 0.000000e+00
W(4,6)= -6.804508e+00
W(4,7)= 0.000000e+00
W(4,8)= 0.000000e+00
W(4,9)= -7.092917e+00
B(4)= 5.703911e+00
Alpha(5)= 2.797274e+00
Beta(5)= 1.910949e+00
W(5,0)= 0.000000e+00
W(5,1)= 0.000000e+00
W(5,2)= 0.000000e+00
W(5,3)= 7.005074e+00
W(5,4)= 0.000000e+00
W(5,5)= 0.000000e+00
W(5,6)= 8.868367e+00
W(5,7)= 0.000000e+00
W(5,8)= 0.000000e+00
W(5,9)= 0.000000e+00
B(5)= -1.587344e+01
Alpha(6)= 1.689584e+00
Beta(6)= 1.984891e+00
W(6,0)= 0.000000e+00
W(6,1)= 0.000000e+00
W(6,2)= -8.191695e+00
W(6,3)= 0.000000e+00
W(6,4)= 0.000000e+00
W(6,5)= 0.000000e+00
W(6,6)= 0.000000e+00
W(6,7)= -6.243525e+00
W(6,8)= 0.000000e+00
W(6,9)= 0.000000e+00
B(6)= 1.443522e+01
Alpha(7)= 1.940695e+00
Beta(7)= 1.828974e+00
W(7,0)= 0.000000e+00
W(7,1)= 0.000000e+00
W(7,2)= 0.000000e+00
W(7,3)= 0.000000e+00
W(7,4)= 0.000000e+00
W(7,5)= 0.000000e+00
W(7,6)= -8.612642e+00
W(7,7)= 0.000000e+00
W(7,8)= 0.000000e+00
W(7,9)= 0.000000e+00
B(7)= 8.612642e+00
Alpha(8)= 1.717554e+00
Beta(8)= 1.307964e+00
W(8,0)= 0.000000e+00
W(8,1)= 0.000000e+00
W(8,2)= 0.000000e+00
W(8,3)= 0.000000e+00
W(8,4)= 0.000000e+00
W(8,5)= 0.000000e+00
W(8,6)= 6.344295e+00
W(8,7)= 0.000000e+00
W(8,8)= 0.000000e+00
W(8,9)= 0.000000e+00
B(8)= -6.344295e+00
Alpha(9)= 1.775920e+00
Beta(9)= 2.302007e+00
W(9,0)= 0.000000e+00
W(9,1)= 0.000000e+00
W(9,2)= 0.000000e+00
W(9,3)= 0.000000e+00
W(9,4)= 0.000000e+00
W(9,5)= -5.724720e+00
W(9,6)= 0.000000e+00
W(9,7)= 0.000000e+00
W(9,8)= 0.000000e+00
W(9,9)= 0.000000e+00
B(9)= 5.724720e+00
