# Supplementary material for: Inference of Vohradský's Models of Genetic Networks by Solving Two-Dimensional Function Optimization Problems
Source: PLoS One. 2013 Dec 30;8(12):e83308. doi: 10.1371/journal.pone.0083308 (PMC3875442; doi:10.1371/journal.pone.0083308)
Supplement: Text S2 — Time-series data used in the ‘Inference in noisy environment’ section (compressed by gzip). (GZ) [file pone.0083308.s002.gz › time_series_data/gene10/100sets/params.res102]

Alpha(0)= 2.785455e+00
Beta(0)= 2.201776e+00
W(0,0)= 0.000000e+00
W(0,1)= 0.000000e+00
W(0,2)= 0.000000e+00
W(0,3)= 0.000000e+00
W(0,4)= 0.000000e+00
W(0,5)= 0.000000e+00
W(0,6)= 9.326226e+00
W(0,7)= 0.000000e+00
W(0,8)= 0.000000e+00
W(0,9)= -5.946449e+00
B(0)= -3.379776e+00
Alpha(1)= 1.815005e+00
Beta(1)= 1.352309e+00
W(1,0)= 0.000000e+00
W(1,1)= 0.000000e+00
W(1,2)= 0.000000e+00
W(1,3)= -7.370577e+00
W(1,4)= 0.000000e+00
W(1,5)= 0.000000e+00
W(1,6)= 0.000000e+00
W(1,7)= 0.000000e+00
W(1,8)= 0.000000e+00
W(1,9)= 0.000000e+00
B(1)= 7.370577e+00
Alpha(2)= 1.907878e+00
Beta(2)= 1.042910e+00
W(2,0)= 0.000000e+00
W(2,1)= 0.000000e+00
W(2,2)= 0.000000e+00
W(2,3)= 0.000000e+00
W(2,4)= 0.000000e+00
W(2,5)= 0.000000e+00
W(2,6)= 0.000000e+00
W(2,7)= 0.000000e+00
W(2,8)= -8.100719e+00
W(2,9)= 0.000000e+00
B(2)= 8.100719e+00
Alpha(3)= 1.992594e+00
Beta(3)= 2.002886e+00
W(3,0)= 0.000000e+00
W(3,1)= 0.000000e+00
W(3,2)= 0.000000e+00
W(3,3)= 0.000000e+00
W(3,4)= 5.383015e+00
W(3,5)= 0.000000e+00
W(3,6)= 0.000000e+00
W(3,7)= 0.000000e+00
W(3,8)= 0.000000e+00
W(3,9)= 0.000000e+00
B(3)= -5.383015e+00
Alpha(4)= 2.070386e+00
Beta(4)= 1.446058e+00
W(4,0)= -5.545433e+00
W(4,1)= 0.000000e+00
W(4,2)= 5.956584e+00
W(4,3)= 0.000000e+00
W(4,4)= 0.000000e+00
W(4,5)= 0.000000e+00
W(4,6)= 0.000000e+00
W(4,7)= 0.000000e+00
W(4,8)= 0.000000e+00
W(4,9)= 0.000000e+00
B(4)= -4.111511e-01
Alpha(5)= 1.222186e+00
Beta(5)= 2.934567e+00
W(5,0)= 0.000000e+00
W(5,1)= 0.000000e+00
W(5,2)= 0.000000e+00
W(5,3)= 0.000000e+00
W(5,4)= -8.209947e+00
W(5,5)= 0.000000e+00
W(5,6)= 0.000000e+00
W(5,7)= 0.000000e+00
W(5,8)= 0.000000e+00
W(5,9)= 0.000000e+00
B(5)= 8.209947e+00
Alpha(6)= 1.909402e+00
Beta(6)= 2.414335e+00
W(6,0)= 0.000000e+00
W(6,1)= 0.000000e+00
W(6,2)= 0.000000e+00
W(6,3)= 0.000000e+00
W(6,4)= 0.000000e+00
W(6,5)= 0.000000e+00
W(6,6)= 0.000000e+00
W(6,7)= -7.922438e+00
W(6,8)= 0.000000e+00
W(6,9)= 0.000000e+00
B(6)= 7.922438e+00
Alpha(7)= 1.521142e+00
Beta(7)= 1.387923e+00
W(7,0)= 0.000000e+00
W(7,1)= -9.216211e+00
W(7,2)= 0.000000e+00
W(7,3)= 0.000000e+00
W(7,4)= 0.000000e+00
W(7,5)= 0.000000e+00
W(7,6)= -7.288255e+00
W(7,7)= 0.000000e+00
W(7,8)= 0.000000e+00
W(7,9)= -7.323365e+00
B(7)= 2.382783e+01
Alpha(8)= 1.844916e+00
Beta(8)= 2.283659e+00
W(8,0)= 0.000000e+00
W(8,1)= 0.000000e+00
W(8,2)= 0.000000e+00
W(8,3)= 0.000000e+00
W(8,4)= 0.000000e+00
W(8,5)= 0.000000e+00
W(8,6)= 0.000000e+00
W(8,7)= -6.887632e+00
W(8,8)= 0.000000e+00
W(8,9)= 0.000000e+00
B(8)= 6.887632e+00
Alpha(9)= 2.689187e+00
Beta(9)= 2.519221e+00
W(9,0)= 0.000000e+00
W(9,1)= 0.000000e+00
W(9,2)= 0.000000e+00
W(9,3)= 0.000000e+00
W(9,4)= 0.000000e+00
W(9,5)= 0.000000e+00
W(9,6)= 0.000000e+00
W(9,7)= 0.000000e+00
W(9,8)= 0.000000e+00
W(9,9)= 8.707780e+00
B(9)= -8.707780e+00
