# Supplementary material for: Inference of Vohradský's Models of Genetic Networks by Solving Two-Dimensional Function Optimization Problems
Source: PLoS One. 2013 Dec 30;8(12):e83308. doi: 10.1371/journal.pone.0083308 (PMC3875442; doi:10.1371/journal.pone.0083308)
Supplement: Text S2 — Time-series data used in the ‘Inference in noisy environment’ section (compressed by gzip). (GZ) [file pone.0083308.s002.gz › time_series_data/gene10/100sets/params.res103]

Alpha(0)= 1.396983e+00
Beta(0)= 2.422698e+00
W(0,0)= 0.000000e+00
W(0,1)= 0.000000e+00
W(0,2)= 0.000000e+00
W(0,3)= 0.000000e+00
W(0,4)= 0.000000e+00
W(0,5)= 0.000000e+00
W(0,6)= 0.000000e+00
W(0,7)= -5.871375e+00
W(0,8)= 0.000000e+00
W(0,9)= 0.000000e+00
B(0)= 5.871375e+00
Alpha(1)= 1.809895e+00
Beta(1)= 1.157222e+00
W(1,0)= 0.000000e+00
W(1,1)= 0.000000e+00
W(1,2)= 0.000000e+00
W(1,3)= 0.000000e+00
W(1,4)= 0.000000e+00
W(1,5)= 0.000000e+00
W(1,6)= 8.662873e+00
W(1,7)= 0.000000e+00
W(1,8)= 0.000000e+00
W(1,9)= 0.000000e+00
B(1)= -8.662873e+00
Alpha(2)= 2.903693e+00
Beta(2)= 1.771235e+00
W(2,0)= 0.000000e+00
W(2,1)= 0.000000e+00
W(2,2)= 0.000000e+00
W(2,3)= 0.000000e+00
W(2,4)= 0.000000e+00
W(2,5)= 0.000000e+00
W(2,6)= 0.000000e+00
W(2,7)= 0.000000e+00
W(2,8)= 0.000000e+00
W(2,9)= -6.332735e+00
B(2)= 6.332735e+00
Alpha(3)= 1.464645e+00
Beta(3)= 1.635658e+00
W(3,0)= 0.000000e+00
W(3,1)= 0.000000e+00
W(3,2)= 9.481312e+00
W(3,3)= 9.514331e+00
W(3,4)= 0.000000e+00
W(3,5)= 0.000000e+00
W(3,6)= 0.000000e+00
W(3,7)= 0.000000e+00
W(3,8)= -6.308651e+00
W(3,9)= 0.000000e+00
B(3)= -1.268699e+01
Alpha(4)= 1.650913e+00
Beta(4)= 2.645928e+00
W(4,0)= 0.000000e+00
W(4,1)= 0.000000e+00
W(4,2)= 0.000000e+00
W(4,3)= 0.000000e+00
W(4,4)= 0.000000e+00
W(4,5)= 0.000000e+00
W(4,6)= 0.000000e+00
W(4,7)= -6.776937e+00
W(4,8)= 0.000000e+00
W(4,9)= 0.000000e+00
B(4)= 6.776937e+00
Alpha(5)= 1.124246e+00
Beta(5)= 1.383765e+00
W(5,0)= 0.000000e+00
W(5,1)= 0.000000e+00
W(5,2)= 0.000000e+00
W(5,3)= 0.000000e+00
W(5,4)= 0.000000e+00
W(5,5)= 8.931481e+00
W(5,6)= 0.000000e+00
W(5,7)= 0.000000e+00
W(5,8)= 0.000000e+00
W(5,9)= 0.000000e+00
B(5)= -8.931481e+00
Alpha(6)= 1.870101e+00
Beta(6)= 1.294982e+00
W(6,0)= 0.000000e+00
W(6,1)= 0.000000e+00
W(6,2)= 5.530651e+00
W(6,3)= 0.000000e+00
W(6,4)= 0.000000e+00
W(6,5)= 0.000000e+00
W(6,6)= -6.950991e+00
W(6,7)= 0.000000e+00
W(6,8)= 0.000000e+00
W(6,9)= 0.000000e+00
B(6)= 1.420340e+00
Alpha(7)= 2.057432e+00
Beta(7)= 2.293875e+00
W(7,0)= 0.000000e+00
W(7,1)= 0.000000e+00
W(7,2)= 0.000000e+00
W(7,3)= 0.000000e+00
W(7,4)= 0.000000e+00
W(7,5)= 0.000000e+00
W(7,6)= 0.000000e+00
W(7,7)= 0.000000e+00
W(7,8)= 0.000000e+00
W(7,9)= 7.552972e+00
B(7)= -7.552972e+00
Alpha(8)= 1.033303e+00
Beta(8)= 1.790010e+00
W(8,0)= 0.000000e+00
W(8,1)= 0.000000e+00
W(8,2)= 0.000000e+00
W(8,3)= 0.000000e+00
W(8,4)= 0.000000e+00
W(8,5)= 0.000000e+00
W(8,6)= 0.000000e+00
W(8,7)= 9.459203e+00
W(8,8)= 0.000000e+00
W(8,9)= 0.000000e+00
B(8)= -9.459203e+00
Alpha(9)= 1.562152e+00
Beta(9)= 1.739727e+00
W(9,0)= 7.755572e+00
W(9,1)= 5.215570e+00
W(9,2)= 0.000000e+00
W(9,3)= 0.000000e+00
W(9,4)= 0.000000e+00
W(9,5)= 0.000000e+00
W(9,6)= 0.000000e+00
W(9,7)= 0.000000e+00
W(9,8)= 0.000000e+00
W(9,9)= 0.000000e+00
B(9)= -1.297114e+01
