# Supplementary material for: Inference of Vohradský's Models of Genetic Networks by Solving Two-Dimensional Function Optimization Problems
Source: PLoS One. 2013 Dec 30;8(12):e83308. doi: 10.1371/journal.pone.0083308 (PMC3875442; doi:10.1371/journal.pone.0083308)
Supplement: Text S2 — Time-series data used in the ‘Inference in noisy environment’ section (compressed by gzip). (GZ) [file pone.0083308.s002.gz › time_series_data/gene10/100sets/params.res104]

Alpha(0)= 2.725618e+00
Beta(0)= 1.197382e+00
W(0,0)= 0.000000e+00
W(0,1)= 0.000000e+00
W(0,2)= 0.000000e+00
W(0,3)= 6.847168e+00
W(0,4)= -5.094059e+00
W(0,5)= 6.290133e+00
W(0,6)= 0.000000e+00
W(0,7)= 0.000000e+00
W(0,8)= 0.000000e+00
W(0,9)= 0.000000e+00
B(0)= -8.043242e+00
Alpha(1)= 1.331687e+00
Beta(1)= 2.174884e+00
W(1,0)= 0.000000e+00
W(1,1)= 0.000000e+00
W(1,2)= 0.000000e+00
W(1,3)= 0.000000e+00
W(1,4)= 0.000000e+00
W(1,5)= 0.000000e+00
W(1,6)= 0.000000e+00
W(1,7)= -9.807666e+00
W(1,8)= 0.000000e+00
W(1,9)= 0.000000e+00
B(1)= 9.807666e+00
Alpha(2)= 2.066706e+00
Beta(2)= 1.031062e+00
W(2,0)= 0.000000e+00
W(2,1)= 0.000000e+00
W(2,2)= 0.000000e+00
W(2,3)= 0.000000e+00
W(2,4)= -9.475992e+00
W(2,5)= 0.000000e+00
W(2,6)= 0.000000e+00
W(2,7)= 8.133264e+00
W(2,8)= 0.000000e+00
W(2,9)= 0.000000e+00
B(2)= 1.342728e+00
Alpha(3)= 2.651432e+00
Beta(3)= 2.383024e+00
W(3,0)= 0.000000e+00
W(3,1)= 0.000000e+00
W(3,2)= 6.599963e+00
W(3,3)= 0.000000e+00
W(3,4)= 0.000000e+00
W(3,5)= 0.000000e+00
W(3,6)= -8.928715e+00
W(3,7)= 0.000000e+00
W(3,8)= 0.000000e+00
W(3,9)= 0.000000e+00
B(3)= 2.328752e+00
Alpha(4)= 2.481334e+00
Beta(4)= 2.652761e+00
W(4,0)= 0.000000e+00
W(4,1)= 0.000000e+00
W(4,2)= 0.000000e+00
W(4,3)= 0.000000e+00
W(4,4)= 0.000000e+00
W(4,5)= 0.000000e+00
W(4,6)= 0.000000e+00
W(4,7)= 0.000000e+00
W(4,8)= -5.707394e+00
W(4,9)= 0.000000e+00
B(4)= 5.707394e+00
Alpha(5)= 2.776271e+00
Beta(5)= 2.186405e+00
W(5,0)= -9.832498e+00
W(5,1)= 0.000000e+00
W(5,2)= 0.000000e+00
W(5,3)= 0.000000e+00
W(5,4)= -9.535802e+00
W(5,5)= 0.000000e+00
W(5,6)= -6.367597e+00
W(5,7)= 0.000000e+00
W(5,8)= 6.868408e+00
W(5,9)= -6.899539e+00
B(5)= 2.576703e+01
Alpha(6)= 1.807539e+00
Beta(6)= 2.403493e+00
W(6,0)= 0.000000e+00
W(6,1)= 0.000000e+00
W(6,2)= 0.000000e+00
W(6,3)= 0.000000e+00
W(6,4)= 0.000000e+00
W(6,5)= 0.000000e+00
W(6,6)= -6.611240e+00
W(6,7)= 0.000000e+00
W(6,8)= 0.000000e+00
W(6,9)= 0.000000e+00
B(6)= 6.611240e+00
Alpha(7)= 1.897939e+00
Beta(7)= 2.852393e+00
W(7,0)= 0.000000e+00
W(7,1)= 9.598196e+00
W(7,2)= 0.000000e+00
W(7,3)= 0.000000e+00
W(7,4)= 0.000000e+00
W(7,5)= 0.000000e+00
W(7,6)= 0.000000e+00
W(7,7)= 0.000000e+00
W(7,8)= 0.000000e+00
W(7,9)= 9.557823e+00
B(7)= -1.915602e+01
Alpha(8)= 2.000264e+00
Beta(8)= 2.630738e+00
W(8,0)= 0.000000e+00
W(8,1)= 0.000000e+00
W(8,2)= 0.000000e+00
W(8,3)= 0.000000e+00
W(8,4)= 0.000000e+00
W(8,5)= 0.000000e+00
W(8,6)= 0.000000e+00
W(8,7)= 0.000000e+00
W(8,8)= 0.000000e+00
W(8,9)= 6.703435e+00
B(8)= -6.703435e+00
Alpha(9)= 2.300074e+00
Beta(9)= 1.819517e+00
W(9,0)= 0.000000e+00
W(9,1)= -5.005231e+00
W(9,2)= 0.000000e+00
W(9,3)= 0.000000e+00
W(9,4)= 0.000000e+00
W(9,5)= 0.000000e+00
W(9,6)= 0.000000e+00
W(9,7)= 0.000000e+00
W(9,8)= 0.000000e+00
W(9,9)= 0.000000e+00
B(9)= 5.005231e+00
