# Supplementary material for: Inference of Vohradský's Models of Genetic Networks by Solving Two-Dimensional Function Optimization Problems
Source: PLoS One. 2013 Dec 30;8(12):e83308. doi: 10.1371/journal.pone.0083308 (PMC3875442; doi:10.1371/journal.pone.0083308)
Supplement: Text S2 — Time-series data used in the ‘Inference in noisy environment’ section (compressed by gzip). (GZ) [file pone.0083308.s002.gz › time_series_data/gene10/100sets/params.res105]

Alpha(0)= 2.478804e+00
Beta(0)= 1.862021e+00
W(0,0)= 0.000000e+00
W(0,1)= 0.000000e+00
W(0,2)= 0.000000e+00
W(0,3)= 0.000000e+00
W(0,4)= 0.000000e+00
W(0,5)= 0.000000e+00
W(0,6)= -6.580754e+00
W(0,7)= 0.000000e+00
W(0,8)= 0.000000e+00
W(0,9)= 0.000000e+00
B(0)= 6.580754e+00
Alpha(1)= 1.159920e+00
Beta(1)= 1.176374e+00
W(1,0)= 0.000000e+00
W(1,1)= 0.000000e+00
W(1,2)= 8.332556e+00
W(1,3)= 0.000000e+00
W(1,4)= 0.000000e+00
W(1,5)= 0.000000e+00
W(1,6)= 0.000000e+00
W(1,7)= 0.000000e+00
W(1,8)= 9.086714e+00
W(1,9)= 0.000000e+00
B(1)= -1.741927e+01
Alpha(2)= 2.592695e+00
Beta(2)= 2.897684e+00
W(2,0)= 0.000000e+00
W(2,1)= 0.000000e+00
W(2,2)= 0.000000e+00
W(2,3)= 0.000000e+00
W(2,4)= 0.000000e+00
W(2,5)= -6.664270e+00
W(2,6)= 0.000000e+00
W(2,7)= 8.620402e+00
W(2,8)= 0.000000e+00
W(2,9)= 0.000000e+00
B(2)= -1.956132e+00
Alpha(3)= 2.713240e+00
Beta(3)= 2.855563e+00
W(3,0)= 0.000000e+00
W(3,1)= 0.000000e+00
W(3,2)= 0.000000e+00
W(3,3)= 0.000000e+00
W(3,4)= 0.000000e+00
W(3,5)= 0.000000e+00
W(3,6)= 0.000000e+00
W(3,7)= -5.050510e+00
W(3,8)= 0.000000e+00
W(3,9)= 0.000000e+00
B(3)= 5.050510e+00
Alpha(4)= 1.105672e+00
Beta(4)= 1.488553e+00
W(4,0)= 0.000000e+00
W(4,1)= 0.000000e+00
W(4,2)= 0.000000e+00
W(4,3)= 9.210311e+00
W(4,4)= 0.000000e+00
W(4,5)= 0.000000e+00
W(4,6)= 0.000000e+00
W(4,7)= -8.971520e+00
W(4,8)= 0.000000e+00
W(4,9)= 0.000000e+00
B(4)= -2.387911e-01
Alpha(5)= 2.450474e+00
Beta(5)= 1.519915e+00
W(5,0)= 0.000000e+00
W(5,1)= 0.000000e+00
W(5,2)= 0.000000e+00
W(5,3)= 0.000000e+00
W(5,4)= 0.000000e+00
W(5,5)= 0.000000e+00
W(5,6)= 0.000000e+00
W(5,7)= 0.000000e+00
W(5,8)= 0.000000e+00
W(5,9)= 9.932362e+00
B(5)= -9.932362e+00
Alpha(6)= 1.456906e+00
Beta(6)= 1.880489e+00
W(6,0)= 0.000000e+00
W(6,1)= 0.000000e+00
W(6,2)= 0.000000e+00
W(6,3)= 7.142120e+00
W(6,4)= 0.000000e+00
W(6,5)= 0.000000e+00
W(6,6)= 0.000000e+00
W(6,7)= 0.000000e+00
W(6,8)= 0.000000e+00
W(6,9)= 5.448812e+00
B(6)= -1.259093e+01
Alpha(7)= 1.982861e+00
Beta(7)= 2.068254e+00
W(7,0)= 0.000000e+00
W(7,1)= 0.000000e+00
W(7,2)= 0.000000e+00
W(7,3)= 0.000000e+00
W(7,4)= 0.000000e+00
W(7,5)= 0.000000e+00
W(7,6)= 0.000000e+00
W(7,7)= 0.000000e+00
W(7,8)= 8.767512e+00
W(7,9)= 0.000000e+00
B(7)= -8.767512e+00
Alpha(8)= 2.750140e+00
Beta(8)= 2.150497e+00
W(8,0)= 0.000000e+00
W(8,1)= 0.000000e+00
W(8,2)= 9.597330e+00
W(8,3)= 0.000000e+00
W(8,4)= 0.000000e+00
W(8,5)= 0.000000e+00
W(8,6)= -8.977781e+00
W(8,7)= 7.493151e+00
W(8,8)= 0.000000e+00
W(8,9)= 0.000000e+00
B(8)= -8.112701e+00
Alpha(9)= 2.725352e+00
Beta(9)= 2.276615e+00
W(9,0)= 0.000000e+00
W(9,1)= 0.000000e+00
W(9,2)= 0.000000e+00
W(9,3)= 0.000000e+00
W(9,4)= 0.000000e+00
W(9,5)= 0.000000e+00
W(9,6)= 0.000000e+00
W(9,7)= 0.000000e+00
W(9,8)= 0.000000e+00
W(9,9)= -9.387245e+00
B(9)= 9.387245e+00
