# Supplementary material for: Inference of Vohradský's Models of Genetic Networks by Solving Two-Dimensional Function Optimization Problems
Source: PLoS One. 2013 Dec 30;8(12):e83308. doi: 10.1371/journal.pone.0083308 (PMC3875442; doi:10.1371/journal.pone.0083308)
Supplement: Text S2 — Time-series data used in the ‘Inference in noisy environment’ section (compressed by gzip). (GZ) [file pone.0083308.s002.gz › time_series_data/gene10/100sets/params.res106]

Alpha(0)= 1.112135e+00
Beta(0)= 2.961886e+00
W(0,0)= 0.000000e+00
W(0,1)= 0.000000e+00
W(0,2)= 0.000000e+00
W(0,3)= 0.000000e+00
W(0,4)= -8.512548e+00
W(0,5)= 0.000000e+00
W(0,6)= 0.000000e+00
W(0,7)= 0.000000e+00
W(0,8)= 0.000000e+00
W(0,9)= 0.000000e+00
B(0)= 8.512548e+00
Alpha(1)= 1.000708e+00
Beta(1)= 1.046602e+00
W(1,0)= 0.000000e+00
W(1,1)= 0.000000e+00
W(1,2)= 8.217744e+00
W(1,3)= 0.000000e+00
W(1,4)= 0.000000e+00
W(1,5)= 0.000000e+00
W(1,6)= 0.000000e+00
W(1,7)= 0.000000e+00
W(1,8)= 0.000000e+00
W(1,9)= 0.000000e+00
B(1)= -8.217744e+00
Alpha(2)= 2.904015e+00
Beta(2)= 2.282870e+00
W(2,0)= 7.262997e+00
W(2,1)= 0.000000e+00
W(2,2)= 0.000000e+00
W(2,3)= 0.000000e+00
W(2,4)= 5.862719e+00
W(2,5)= 0.000000e+00
W(2,6)= 0.000000e+00
W(2,7)= 0.000000e+00
W(2,8)= 0.000000e+00
W(2,9)= 0.000000e+00
B(2)= -1.312572e+01
Alpha(3)= 2.638768e+00
Beta(3)= 2.317303e+00
W(3,0)= 0.000000e+00
W(3,1)= 0.000000e+00
W(3,2)= 0.000000e+00
W(3,3)= 0.000000e+00
W(3,4)= 0.000000e+00
W(3,5)= 0.000000e+00
W(3,6)= 0.000000e+00
W(3,7)= 0.000000e+00
W(3,8)= 7.914791e+00
W(3,9)= 0.000000e+00
B(3)= -7.914791e+00
Alpha(4)= 1.573205e+00
Beta(4)= 2.131671e+00
W(4,0)= 0.000000e+00
W(4,1)= 9.432991e+00
W(4,2)= 0.000000e+00
W(4,3)= -7.502554e+00
W(4,4)= 0.000000e+00
W(4,5)= 0.000000e+00
W(4,6)= 0.000000e+00
W(4,7)= 7.545882e+00
W(4,8)= 0.000000e+00
W(4,9)= -5.456566e+00
B(4)= -4.019754e+00
Alpha(5)= 1.003665e+00
Beta(5)= 2.171093e+00
W(5,0)= 0.000000e+00
W(5,1)= -6.414347e+00
W(5,2)= 0.000000e+00
W(5,3)= 0.000000e+00
W(5,4)= -6.128626e+00
W(5,5)= 0.000000e+00
W(5,6)= 0.000000e+00
W(5,7)= 0.000000e+00
W(5,8)= 0.000000e+00
W(5,9)= 0.000000e+00
B(5)= 1.254297e+01
Alpha(6)= 2.996023e+00
Beta(6)= 2.789218e+00
W(6,0)= 0.000000e+00
W(6,1)= 0.000000e+00
W(6,2)= 0.000000e+00
W(6,3)= 0.000000e+00
W(6,4)= 0.000000e+00
W(6,5)= 0.000000e+00
W(6,6)= 0.000000e+00
W(6,7)= 9.892770e+00
W(6,8)= 0.000000e+00
W(6,9)= 0.000000e+00
B(6)= -9.892770e+00
Alpha(7)= 1.571392e+00
Beta(7)= 2.406988e+00
W(7,0)= 0.000000e+00
W(7,1)= 0.000000e+00
W(7,2)= 8.119107e+00
W(7,3)= 0.000000e+00
W(7,4)= 0.000000e+00
W(7,5)= 9.679742e+00
W(7,6)= -6.436460e+00
W(7,7)= 0.000000e+00
W(7,8)= 0.000000e+00
W(7,9)= 0.000000e+00
B(7)= -1.136239e+01
Alpha(8)= 1.038413e+00
Beta(8)= 2.215937e+00
W(8,0)= 0.000000e+00
W(8,1)= 0.000000e+00
W(8,2)= 0.000000e+00
W(8,3)= 0.000000e+00
W(8,4)= 0.000000e+00
W(8,5)= 0.000000e+00
W(8,6)= 0.000000e+00
W(8,7)= 0.000000e+00
W(8,8)= 0.000000e+00
W(8,9)= -5.180048e+00
B(8)= 5.180048e+00
Alpha(9)= 2.009723e+00
Beta(9)= 1.131685e+00
W(9,0)= 0.000000e+00
W(9,1)= 0.000000e+00
W(9,2)= 0.000000e+00
W(9,3)= 0.000000e+00
W(9,4)= 0.000000e+00
W(9,5)= 0.000000e+00
W(9,6)= 8.775336e+00
W(9,7)= 0.000000e+00
W(9,8)= 0.000000e+00
W(9,9)= 0.000000e+00
B(9)= -8.775336e+00
