# Supplementary material for: Inference of Vohradský's Models of Genetic Networks by Solving Two-Dimensional Function Optimization Problems
Source: PLoS One. 2013 Dec 30;8(12):e83308. doi: 10.1371/journal.pone.0083308 (PMC3875442; doi:10.1371/journal.pone.0083308)
Supplement: Text S2 — Time-series data used in the ‘Inference in noisy environment’ section (compressed by gzip). (GZ) [file pone.0083308.s002.gz › time_series_data/gene10/100sets/params.res108]

Alpha(0)= 2.854875e+00
Beta(0)= 1.056135e+00
W(0,0)= 0.000000e+00
W(0,1)= 0.000000e+00
W(0,2)= 0.000000e+00
W(0,3)= 8.915556e+00
W(0,4)= 0.000000e+00
W(0,5)= 0.000000e+00
W(0,6)= 0.000000e+00
W(0,7)= 0.000000e+00
W(0,8)= -9.272509e+00
W(0,9)= 0.000000e+00
B(0)= 3.569526e-01
Alpha(1)= 2.309777e+00
Beta(1)= 1.352243e+00
W(1,0)= 0.000000e+00
W(1,1)= 8.846305e+00
W(1,2)= 0.000000e+00
W(1,3)= 0.000000e+00
W(1,4)= 0.000000e+00
W(1,5)= 0.000000e+00
W(1,6)= 0.000000e+00
W(1,7)= 0.000000e+00
W(1,8)= 0.000000e+00
W(1,9)= 0.000000e+00
B(1)= -8.846305e+00
Alpha(2)= 1.090174e+00
Beta(2)= 1.385251e+00
W(2,0)= 0.000000e+00
W(2,1)= 0.000000e+00
W(2,2)= 0.000000e+00
W(2,3)= 0.000000e+00
W(2,4)= 0.000000e+00
W(2,5)= 0.000000e+00
W(2,6)= 5.565985e+00
W(2,7)= 0.000000e+00
W(2,8)= 0.000000e+00
W(2,9)= 0.000000e+00
B(2)= -5.565985e+00
Alpha(3)= 1.332512e+00
Beta(3)= 2.765952e+00
W(3,0)= 0.000000e+00
W(3,1)= 0.000000e+00
W(3,2)= 0.000000e+00
W(3,3)= 0.000000e+00
W(3,4)= -7.416276e+00
W(3,5)= 0.000000e+00
W(3,6)= 0.000000e+00
W(3,7)= 0.000000e+00
W(3,8)= 0.000000e+00
W(3,9)= 0.000000e+00
B(3)= 7.416276e+00
Alpha(4)= 1.970459e+00
Beta(4)= 1.671407e+00
W(4,0)= 0.000000e+00
W(4,1)= -9.496079e+00
W(4,2)= 0.000000e+00
W(4,3)= 0.000000e+00
W(4,4)= 0.000000e+00
W(4,5)= 0.000000e+00
W(4,6)= 0.000000e+00
W(4,7)= 0.000000e+00
W(4,8)= 0.000000e+00
W(4,9)= 0.000000e+00
B(4)= 9.496079e+00
Alpha(5)= 2.923892e+00
Beta(5)= 2.090322e+00
W(5,0)= 8.984096e+00
W(5,1)= 0.000000e+00
W(5,2)= 0.000000e+00
W(5,3)= 0.000000e+00
W(5,4)= 7.478674e+00
W(5,5)= 9.051898e+00
W(5,6)= 8.673116e+00
W(5,7)= 8.246952e+00
W(5,8)= 0.000000e+00
W(5,9)= 0.000000e+00
B(5)= -4.243474e+01
Alpha(6)= 2.742879e+00
Beta(6)= 1.498951e+00
W(6,0)= 0.000000e+00
W(6,1)= -8.321894e+00
W(6,2)= 0.000000e+00
W(6,3)= 0.000000e+00
W(6,4)= 0.000000e+00
W(6,5)= 0.000000e+00
W(6,6)= 0.000000e+00
W(6,7)= 0.000000e+00
W(6,8)= 0.000000e+00
W(6,9)= 0.000000e+00
B(6)= 8.321894e+00
Alpha(7)= 1.307570e+00
Beta(7)= 2.611161e+00
W(7,0)= 0.000000e+00
W(7,1)= 0.000000e+00
W(7,2)= 0.000000e+00
W(7,3)= 0.000000e+00
W(7,4)= 7.524927e+00
W(7,5)= 0.000000e+00
W(7,6)= 0.000000e+00
W(7,7)= 0.000000e+00
W(7,8)= 0.000000e+00
W(7,9)= 0.000000e+00
B(7)= -7.524927e+00
Alpha(8)= 1.570783e+00
Beta(8)= 2.402215e+00
W(8,0)= 0.000000e+00
W(8,1)= 0.000000e+00
W(8,2)= 0.000000e+00
W(8,3)= 0.000000e+00
W(8,4)= 0.000000e+00
W(8,5)= 9.475102e+00
W(8,6)= 0.000000e+00
W(8,7)= 0.000000e+00
W(8,8)= 0.000000e+00
W(8,9)= 0.000000e+00
B(8)= -9.475102e+00
Alpha(9)= 1.618237e+00
Beta(9)= 1.855595e+00
W(9,0)= 0.000000e+00
W(9,1)= -7.952917e+00
W(9,2)= 0.000000e+00
W(9,3)= 0.000000e+00
W(9,4)= 0.000000e+00
W(9,5)= 0.000000e+00
W(9,6)= 0.000000e+00
W(9,7)= 0.000000e+00
W(9,8)= 0.000000e+00
W(9,9)= 0.000000e+00
B(9)= 7.952917e+00
