# Supplementary material for: Inference of Vohradský's Models of Genetic Networks by Solving Two-Dimensional Function Optimization Problems
Source: PLoS One. 2013 Dec 30;8(12):e83308. doi: 10.1371/journal.pone.0083308 (PMC3875442; doi:10.1371/journal.pone.0083308)
Supplement: Text S2 — Time-series data used in the ‘Inference in noisy environment’ section (compressed by gzip). (GZ) [file pone.0083308.s002.gz › time_series_data/gene10/100sets/params.res109]

Alpha(0)= 2.634322e+00
Beta(0)= 1.244954e+00
W(0,0)= 0.000000e+00
W(0,1)= -9.269399e+00
W(0,2)= 0.000000e+00
W(0,3)= 9.785151e+00
W(0,4)= -8.034124e+00
W(0,5)= -5.484577e+00
W(0,6)= 6.268425e+00
W(0,7)= 0.000000e+00
W(0,8)= 0.000000e+00
W(0,9)= 0.000000e+00
B(0)= 6.734524e+00
Alpha(1)= 1.537623e+00
Beta(1)= 2.375024e+00
W(1,0)= 0.000000e+00
W(1,1)= 0.000000e+00
W(1,2)= 0.000000e+00
W(1,3)= 0.000000e+00
W(1,4)= 8.645149e+00
W(1,5)= 0.000000e+00
W(1,6)= 0.000000e+00
W(1,7)= 0.000000e+00
W(1,8)= 0.000000e+00
W(1,9)= 0.000000e+00
B(1)= -8.645149e+00
Alpha(2)= 2.783881e+00
Beta(2)= 2.351196e+00
W(2,0)= 8.489111e+00
W(2,1)= 8.431121e+00
W(2,2)= 0.000000e+00
W(2,3)= 0.000000e+00
W(2,4)= 0.000000e+00
W(2,5)= 0.000000e+00
W(2,6)= -5.392059e+00
W(2,7)= 0.000000e+00
W(2,8)= 0.000000e+00
W(2,9)= 0.000000e+00
B(2)= -1.152817e+01
Alpha(3)= 1.218199e+00
Beta(3)= 1.711352e+00
W(3,0)= 0.000000e+00
W(3,1)= -8.832156e+00
W(3,2)= 0.000000e+00
W(3,3)= 0.000000e+00
W(3,4)= 0.000000e+00
W(3,5)= 0.000000e+00
W(3,6)= 0.000000e+00
W(3,7)= 0.000000e+00
W(3,8)= 0.000000e+00
W(3,9)= 0.000000e+00
B(3)= 8.832156e+00
Alpha(4)= 1.235628e+00
Beta(4)= 1.370680e+00
W(4,0)= 0.000000e+00
W(4,1)= 0.000000e+00
W(4,2)= 0.000000e+00
W(4,3)= 0.000000e+00
W(4,4)= 7.271982e+00
W(4,5)= 0.000000e+00
W(4,6)= 0.000000e+00
W(4,7)= 0.000000e+00
W(4,8)= 0.000000e+00
W(4,9)= 0.000000e+00
B(4)= -7.271982e+00
Alpha(5)= 2.876474e+00
Beta(5)= 1.344310e+00
W(5,0)= 0.000000e+00
W(5,1)= 0.000000e+00
W(5,2)= 0.000000e+00
W(5,3)= 0.000000e+00
W(5,4)= 0.000000e+00
W(5,5)= 0.000000e+00
W(5,6)= 0.000000e+00
W(5,7)= 0.000000e+00
W(5,8)= -5.693754e+00
W(5,9)= 0.000000e+00
B(5)= 5.693754e+00
Alpha(6)= 1.252200e+00
Beta(6)= 1.449988e+00
W(6,0)= 0.000000e+00
W(6,1)= 0.000000e+00
W(6,2)= 0.000000e+00
W(6,3)= -7.080409e+00
W(6,4)= 0.000000e+00
W(6,5)= 0.000000e+00
W(6,6)= 0.000000e+00
W(6,7)= 0.000000e+00
W(6,8)= 0.000000e+00
W(6,9)= 0.000000e+00
B(6)= 7.080409e+00
Alpha(7)= 2.483909e+00
Beta(7)= 2.297734e+00
W(7,0)= -8.506024e+00
W(7,1)= 0.000000e+00
W(7,2)= 0.000000e+00
W(7,3)= 0.000000e+00
W(7,4)= 0.000000e+00
W(7,5)= 0.000000e+00
W(7,6)= 0.000000e+00
W(7,7)= 0.000000e+00
W(7,8)= 0.000000e+00
W(7,9)= 0.000000e+00
B(7)= 8.506024e+00
Alpha(8)= 2.946100e+00
Beta(8)= 1.685276e+00
W(8,0)= 0.000000e+00
W(8,1)= 0.000000e+00
W(8,2)= 0.000000e+00
W(8,3)= 0.000000e+00
W(8,4)= 0.000000e+00
W(8,5)= -9.375480e+00
W(8,6)= 0.000000e+00
W(8,7)= 0.000000e+00
W(8,8)= 9.440137e+00
W(8,9)= 0.000000e+00
B(8)= -6.465651e-02
Alpha(9)= 1.353520e+00
Beta(9)= 2.303892e+00
W(9,0)= 0.000000e+00
W(9,1)= 0.000000e+00
W(9,2)= -5.254052e+00
W(9,3)= 6.986726e+00
W(9,4)= 0.000000e+00
W(9,5)= 0.000000e+00
W(9,6)= 0.000000e+00
W(9,7)= 0.000000e+00
W(9,8)= -8.611611e+00
W(9,9)= -8.484831e+00
B(9)= 1.536377e+01
