# Supplementary material for: Inference of Vohradský's Models of Genetic Networks by Solving Two-Dimensional Function Optimization Problems
Source: PLoS One. 2013 Dec 30;8(12):e83308. doi: 10.1371/journal.pone.0083308 (PMC3875442; doi:10.1371/journal.pone.0083308)
Supplement: Text S2 — Time-series data used in the ‘Inference in noisy environment’ section (compressed by gzip). (GZ) [file pone.0083308.s002.gz › time_series_data/gene10/100sets/params.res110]

Alpha(0)= 2.366037e+00
Beta(0)= 1.466696e+00
W(0,0)= -9.729644e+00
W(0,1)= 0.000000e+00
W(0,2)= 0.000000e+00
W(0,3)= 0.000000e+00
W(0,4)= 0.000000e+00
W(0,5)= 0.000000e+00
W(0,6)= 6.544947e+00
W(0,7)= 0.000000e+00
W(0,8)= 0.000000e+00
W(0,9)= 0.000000e+00
B(0)= 3.184697e+00
Alpha(1)= 2.430356e+00
Beta(1)= 1.369956e+00
W(1,0)= 0.000000e+00
W(1,1)= 0.000000e+00
W(1,2)= 0.000000e+00
W(1,3)= 0.000000e+00
W(1,4)= 0.000000e+00
W(1,5)= 0.000000e+00
W(1,6)= 0.000000e+00
W(1,7)= 0.000000e+00
W(1,8)= -8.276060e+00
W(1,9)= 0.000000e+00
B(1)= 8.276060e+00
Alpha(2)= 1.157515e+00
Beta(2)= 1.368655e+00
W(2,0)= 0.000000e+00
W(2,1)= 0.000000e+00
W(2,2)= 0.000000e+00
W(2,3)= 0.000000e+00
W(2,4)= 0.000000e+00
W(2,5)= 0.000000e+00
W(2,6)= 0.000000e+00
W(2,7)= 9.758299e+00
W(2,8)= 0.000000e+00
W(2,9)= 0.000000e+00
B(2)= -9.758299e+00
Alpha(3)= 2.359161e+00
Beta(3)= 2.030584e+00
W(3,0)= 0.000000e+00
W(3,1)= 0.000000e+00
W(3,2)= 0.000000e+00
W(3,3)= -7.772437e+00
W(3,4)= 0.000000e+00
W(3,5)= 0.000000e+00
W(3,6)= 7.675009e+00
W(3,7)= 0.000000e+00
W(3,8)= 0.000000e+00
W(3,9)= 0.000000e+00
B(3)= 9.742799e-02
Alpha(4)= 2.327704e+00
Beta(4)= 1.141401e+00
W(4,0)= 0.000000e+00
W(4,1)= 0.000000e+00
W(4,2)= 0.000000e+00
W(4,3)= 0.000000e+00
W(4,4)= 0.000000e+00
W(4,5)= 0.000000e+00
W(4,6)= 0.000000e+00
W(4,7)= 0.000000e+00
W(4,8)= 6.183101e+00
W(4,9)= 0.000000e+00
B(4)= -6.183101e+00
Alpha(5)= 2.347129e+00
Beta(5)= 1.673632e+00
W(5,0)= 0.000000e+00
W(5,1)= 0.000000e+00
W(5,2)= 0.000000e+00
W(5,3)= 0.000000e+00
W(5,4)= 5.736466e+00
W(5,5)= 0.000000e+00
W(5,6)= 0.000000e+00
W(5,7)= 0.000000e+00
W(5,8)= 0.000000e+00
W(5,9)= 0.000000e+00
B(5)= -5.736466e+00
Alpha(6)= 1.834566e+00
Beta(6)= 1.659520e+00
W(6,0)= 0.000000e+00
W(6,1)= 0.000000e+00
W(6,2)= 0.000000e+00
W(6,3)= 0.000000e+00
W(6,4)= 0.000000e+00
W(6,5)= 0.000000e+00
W(6,6)= 0.000000e+00
W(6,7)= 0.000000e+00
W(6,8)= 6.018323e+00
W(6,9)= 0.000000e+00
B(6)= -6.018323e+00
Alpha(7)= 1.554981e+00
Beta(7)= 1.687091e+00
W(7,0)= 0.000000e+00
W(7,1)= 0.000000e+00
W(7,2)= 0.000000e+00
W(7,3)= 0.000000e+00
W(7,4)= 0.000000e+00
W(7,5)= 0.000000e+00
W(7,6)= -6.355505e+00
W(7,7)= 0.000000e+00
W(7,8)= 0.000000e+00
W(7,9)= 0.000000e+00
B(7)= 6.355505e+00
Alpha(8)= 2.106514e+00
Beta(8)= 1.737650e+00
W(8,0)= 0.000000e+00
W(8,1)= 0.000000e+00
W(8,2)= 0.000000e+00
W(8,3)= 0.000000e+00
W(8,4)= 0.000000e+00
W(8,5)= 0.000000e+00
W(8,6)= 5.633492e+00
W(8,7)= 5.502400e+00
W(8,8)= -9.347214e+00
W(8,9)= 0.000000e+00
B(8)= -1.788678e+00
Alpha(9)= 1.754035e+00
Beta(9)= 2.708856e+00
W(9,0)= 0.000000e+00
W(9,1)= 0.000000e+00
W(9,2)= -6.142589e+00
W(9,3)= 0.000000e+00
W(9,4)= 0.000000e+00
W(9,5)= 0.000000e+00
W(9,6)= 0.000000e+00
W(9,7)= 0.000000e+00
W(9,8)= 0.000000e+00
W(9,9)= 0.000000e+00
B(9)= 6.142589e+00
