# Supplementary material for: Inference of Vohradský's Models of Genetic Networks by Solving Two-Dimensional Function Optimization Problems
Source: PLoS One. 2013 Dec 30;8(12):e83308. doi: 10.1371/journal.pone.0083308 (PMC3875442; doi:10.1371/journal.pone.0083308)
Supplement: Text S2 — Time-series data used in the ‘Inference in noisy environment’ section (compressed by gzip). (GZ) [file pone.0083308.s002.gz › time_series_data/gene10/100sets/tc.dat101]

Time "G0" "G1" "G2" "G3" "G4" "G5" "G6" "G7" "G8" "G9"
0.000000e+00	6.489509e-01, 3.027363e+00, 1.576431e+00, 2.312378e+00, 2.694194e+00, 2.274830e+00, 1.506335e+00, 6.836821e-02, 1.729019e+00, 1.824726e+00,
2.000000e-01	7.214860e-01, 2.533087e+00, 1.474659e+00, 1.557814e+00, 1.472014e+00, 1.725691e+00, 1.394856e+00, 7.755869e-02, 1.723666e+00, 1.249149e+00,
4.000000e-01	8.703781e-01, 1.716212e+00, 1.439493e+00, 1.250618e+00, 9.141967e-01, 1.710345e+00, 9.921283e-01, 1.518643e-01, 1.302912e+00, 7.784185e-01,
6.000000e-01	6.385213e-01, 1.296184e+00, 1.345732e+00, 8.848870e-01, 9.073918e-01, 1.174773e+00, 8.519762e-01, 3.039304e-01, 1.131109e+00, 4.688877e-01,
8.000000e-01	4.292947e-01, 9.185413e-01, 1.318597e+00, 7.715867e-01, 7.703453e-01, 1.007475e+00, 8.028955e-01, 4.160732e-01, 7.470036e-01, 4.060919e-01,
1.000000e+00	3.870246e-01, 9.209456e-01, 9.159963e-01, 7.807057e-01, 7.093725e-01, 5.650980e-01, 7.555358e-01, 5.577425e-01, 7.854706e-01, 4.804479e-01,
1.200000e+00	4.002224e-01, 6.269164e-01, 1.159327e+00, 1.185101e+00, 6.636172e-01, 4.432678e-01, 6.889375e-01, 6.491534e-01, 6.143906e-01, 5.153825e-01,
1.400000e+00	5.057173e-01, 4.470604e-01, 9.662492e-01, 1.126030e+00, 6.714826e-01, 4.341881e-01, 5.479053e-01, 7.467743e-01, 5.209723e-01, 6.957422e-01,
1.600000e+00	6.725059e-01, 3.426541e-01, 9.089991e-01, 1.542049e+00, 6.925816e-01, 4.617175e-01, 6.889584e-01, 9.084913e-01, 4.897607e-01, 5.312113e-01,
1.800000e+00	8.792175e-01, 2.958854e-01, 1.018423e+00, 1.729525e+00, 6.273605e-01, 6.108981e-01, 6.290743e-01, 8.171983e-01, 3.817939e-01, 7.745011e-01,
2.000000e+00	1.036419e+00, 1.998225e-01, 7.378063e-01, 1.720536e+00, 7.394254e-01, 7.638797e-01, 6.740173e-01, 7.941966e-01, 3.731584e-01, 6.599575e-01,
0.000000e+00	6.218831e-01, 1.946963e+00, 6.316820e-01, 2.593502e+00, 2.407921e+00, 2.748265e+00, 8.534662e-01, 1.966166e+00, 6.840041e-01, 1.092617e+00,
2.000000e-01	7.646204e-01, 1.288011e+00, 4.641509e-01, 1.838257e+00, 1.407982e+00, 2.113536e+00, 6.269860e-01, 1.300637e+00, 8.283739e-01, 6.454889e-01,
4.000000e-01	9.807667e-01, 8.777028e-01, 3.884682e-01, 1.598298e+00, 1.018522e+00, 2.129838e+00, 7.791279e-01, 1.510920e+00, 6.722500e-01, 3.506327e-01,
6.000000e-01	1.011081e+00, 7.561100e-01, 3.123626e-01, 1.638232e+00, 1.302951e+00, 1.470503e+00, 6.380966e-01, 1.077955e+00, 5.693434e-01, 2.173250e-01,
8.000000e-01	1.191403e+00, 6.917885e-01, 2.331786e-01, 1.619535e+00, 1.105369e+00, 1.576837e+00, 7.580950e-01, 1.111775e+00, 5.466539e-01, 1.831855e-01,
1.000000e+00	8.731095e-01, 4.020146e-01, 1.987366e-01, 1.343914e+00, 1.132674e+00, 1.290912e+00, 7.813116e-01, 9.626483e-01, 4.398509e-01, 1.149825e-01,
1.200000e+00	9.859189e-01, 4.338477e-01, 1.949840e-01, 1.770769e+00, 8.745984e-01, 1.725452e+00, 8.371551e-01, 9.037968e-01, 4.090846e-01, 9.838775e-02,
1.400000e+00	1.011430e+00, 3.680747e-01, 1.629773e-01, 1.782635e+00, 8.997625e-01, 1.546124e+00, 9.290439e-01, 1.091971e+00, 3.496080e-01, 7.090464e-02,
1.600000e+00	8.553733e-01, 3.420240e-01, 1.262572e-01, 1.900129e+00, 8.685715e-01, 1.333959e+00, 7.127180e-01, 1.033108e+00, 3.819229e-01, 6.679111e-02,
1.800000e+00	1.169859e+00, 2.767024e-01, 9.836711e-02, 2.016729e+00, 7.904051e-01, 1.632690e+00, 8.336996e-01, 7.039138e-01, 3.430618e-01, 5.230061e-02,
2.000000e+00	9.883375e-01, 2.313430e-01, 8.564591e-02, 2.097253e+00, 1.043903e+00, 1.409912e+00, 8.120931e-01, 1.028423e+00, 3.955522e-01, 5.946985e-02,
0.000000e+00	2.673581e+00, 2.138665e+00, 1.053150e+00, 9.958966e-01, 4.991287e-02, 1.415595e+00, 1.194167e+00, 2.462714e+00, 3.667954e-01, 6.527975e-01,
2.000000e-01	1.326764e+00, 1.944637e+00, 9.052833e-01, 8.544497e-01, 4.300508e-01, 9.296784e-01, 8.157290e-01, 1.852877e+00, 4.220144e-01, 4.770508e-01,
4.000000e-01	7.409413e-01, 1.169171e+00, 7.721904e-01, 6.757992e-01, 5.281060e-01, 8.441284e-01, 5.316517e-01, 1.709826e+00, 3.524000e-01, 4.517525e-01,
6.000000e-01	7.600143e-01, 7.916901e-01, 6.589783e-01, 7.012416e-01, 6.382007e-01, 5.006976e-01, 4.637393e-01, 1.185885e+00, 2.255597e-01, 6.159144e-01,
8.000000e-01	3.848986e-01, 5.803412e-01, 6.202550e-01, 8.634540e-01, 6.967720e-01, 2.802814e-01, 5.214305e-01, 1.165951e+00, 1.981410e-01, 7.000137e-01,
1.000000e+00	4.771202e-01, 5.560114e-01, 4.209400e-01, 1.048367e+00, 5.732987e-01, 2.126788e-01, 5.560164e-01, 1.293979e+00, 1.515843e-01, 5.679542e-01,
1.200000e+00	7.140579e-01, 3.893178e-01, 4.379943e-01, 1.354738e+00, 5.512125e-01, 2.943541e-01, 6.944310e-01, 1.132293e+00, 1.590088e-01, 6.885725e-01,
1.400000e+00	8.193348e-01, 3.298963e-01, 3.522771e-01, 1.399558e+00, 7.721498e-01, 4.934894e-01, 6.903346e-01, 1.253515e+00, 1.359299e-01, 6.733700e-01,
1.600000e+00	9.453521e-01, 2.425661e-01, 2.293481e-01, 1.684053e+00, 8.171763e-01, 7.359641e-01, 6.815395e-01, 1.132524e+00, 1.932106e-01, 6.479101e-01,
1.800000e+00	1.067003e+00, 2.146644e-01, 2.360385e-01, 1.601482e+00, 7.762536e-01, 9.547893e-01, 7.863292e-01, 9.105847e-01, 2.183481e-01, 5.980695e-01,
2.000000e+00	1.093394e+00, 2.229571e-01, 1.711243e-01, 1.692570e+00, 8.188641e-01, 1.160238e+00, 7.109299e-01, 9.516423e-01, 2.430666e-01, 6.201874e-01,
0.000000e+00	2.916637e-01, 9.088191e-01, 2.113284e+00, 3.329161e+00, 5.871851e-01, 1.663865e+00, 2.491545e+00, 1.942858e+00, 2.973551e+00, 1.198181e+00,
2.000000e-01	6.006899e-01, 9.474968e-01, 1.833281e+00, 2.560773e+00, 3.980768e-01, 1.585387e+00, 2.004067e+00, 1.381407e+00, 2.178830e+00, 7.150732e-01,
4.000000e-01	7.813764e-01, 7.920839e-01, 1.714224e+00, 2.273158e+00, 2.622613e-01, 1.967867e+00, 1.321077e+00, 8.616202e-01, 1.860272e+00, 4.819926e-01,
6.000000e-01	9.530719e-01, 8.230461e-01, 1.660824e+00, 1.975700e+00, 4.131957e-01, 1.718745e+00, 7.706983e-01, 9.276618e-01, 1.803434e+00, 3.287268e-01,
8.000000e-01	9.381393e-01, 5.250116e-01, 1.415751e+00, 2.217847e+00, 6.883582e-01, 1.609474e+00, 5.956423e-01, 1.041249e+00, 1.442426e+00, 2.173815e-01,
1.000000e+00	9.513052e-01, 3.965546e-01, 1.324819e+00, 1.927799e+00, 7.742324e-01, 1.424498e+00, 3.314080e-01, 9.359822e-01, 1.270189e+00, 1.506339e-01,
1.200000e+00	8.515307e-01, 3.165591e-01, 1.293075e+00, 1.777022e+00, 8.058940e-01, 1.465641e+00, 2.512621e-01, 8.909956e-01, 8.482369e-01, 1.096623e-01,
1.400000e+00	1.067042e+00, 2.167423e-01, 1.548221e+00, 1.969802e+00, 7.078076e-01, 1.339801e+00, 2.081935e-01, 9.390988e-01, 7.178463e-01, 1.221503e-01,
1.600000e+00	9.991901e-01, 1.421775e-01, 1.001883e+00, 2.001103e+00, 9.144258e-01, 1.081305e+00, 1.768589e-01, 9.523426e-01, 4.282430e-01, 1.605905e-01,
1.800000e+00	1.058862e+00, 9.403722e-02, 1.067405e+00, 1.946527e+00, 9.291412e-01, 8.777786e-01, 1.409980e-01, 9.950977e-01, 3.170009e-01, 2.458146e-01,
2.000000e+00	1.212016e+00, 8.159689e-02, 1.126020e+00, 2.282757e+00, 1.011063e+00, 7.239313e-01, 1.721037e-01, 1.196986e+00, 3.072521e-01, 3.266700e-01,
0.000000e+00	1.655100e+00, 4.943359e-01, 2.529317e+00, 1.269843e+00, 6.281393e-01, 2.548950e+00, 6.511739e-01, 1.245018e+00, 1.128722e+00, 2.266585e+00,
2.000000e-01	1.390310e+00, 3.003623e-01, 2.207082e+00, 1.599167e+00, 6.075611e-01, 2.212140e+00, 4.726130e-01, 1.056247e+00, 6.993881e-01, 1.755699e+00,
4.000000e-01	1.041215e+00, 2.645243e-01, 2.154676e+00, 1.525781e+00, 7.515891e-01, 1.439155e+00, 3.045665e-01, 1.187351e+00, 7.193110e-01, 8.563890e-01,
6.000000e-01	1.187377e+00, 1.737702e-01, 1.865392e+00, 1.677616e+00, 8.490773e-01, 1.266836e+00, 2.006514e-01, 1.165386e+00, 4.406311e-01, 6.686539e-01,
8.000000e-01	1.055052e+00, 1.423850e-01, 2.122770e+00, 1.639325e+00, 1.036402e+00, 8.208869e-01, 1.449656e-01, 1.228165e+00, 3.718781e-01, 5.646026e-01,
1.000000e+00	1.015544e+00, 9.665303e-02, 1.620048e+00, 1.871229e+00, 8.211412e-01, 5.723089e-01, 9.421849e-02, 1.089634e+00, 3.295466e-01, 6.274461e-01,
1.200000e+00	1.005659e+00, 6.969308e-02, 1.938482e+00, 1.837318e+00, 8.066370e-01, 4.375630e-01, 7.929353e-02, 9.478004e-01, 2.254731e-01, 6.857511e-01,
1.400000e+00	1.086730e+00, 5.639962e-02, 1.621427e+00, 1.782697e+00, 8.501233e-01, 3.366197e-01, 4.634441e-02, 1.141878e+00, 2.017645e-01, 6.629290e-01,
1.600000e+00	1.070249e+00, 3.816584e-02, 1.329257e+00, 1.819885e+00, 9.393238e-01, 2.770473e-01, 3.445443e-02, 1.203773e+00, 1.308283e-01, 7.252747e-01,
1.800000e+00	9.229288e-01, 2.695607e-02, 1.339011e+00, 2.421102e+00, 7.995273e-01, 2.504063e-01, 2.954975e-02, 9.725308e-01, 1.072811e-01, 6.632691e-01,
2.000000e+00	8.372338e-01, 2.426343e-02, 1.234357e+00, 1.994663e+00, 8.697484e-01, 1.863478e-01, 3.090298e-02, 9.681598e-01, 7.259334e-02, 6.286029e-01,
0.000000e+00	7.357561e-01, 7.475310e-01, 2.856563e-01, 1.400931e+00, 2.171976e+00, 1.041581e+00, 1.944398e+00, 2.666500e+00, 2.700173e-01, 2.383850e+00,
2.000000e-01	9.049181e-01, 7.319400e-01, 1.911902e-01, 1.715438e+00, 1.377979e+00, 1.328627e+00, 1.708266e+00, 1.336739e+00, 4.878605e-01, 1.764268e+00,
4.000000e-01	8.441747e-01, 6.316126e-01, 1.713392e-01, 1.988682e+00, 7.540630e-01, 1.346051e+00, 1.092690e+00, 1.207437e+00, 6.906375e-01, 1.265528e+00,
6.000000e-01	1.026793e+00, 6.389329e-01, 1.412287e-01, 1.622636e+00, 5.318955e-01, 1.424871e+00, 1.140484e+00, 8.228236e-01, 8.086267e-01, 9.321108e-01,
8.000000e-01	9.811443e-01, 6.494492e-01, 1.082959e-01, 1.468288e+00, 6.316429e-01, 1.245160e+00, 1.224871e+00, 5.112267e-01, 9.218613e-01, 6.147244e-01,
1.000000e+00	1.105378e+00, 5.707947e-01, 1.006413e-01, 1.723626e+00, 7.394138e-01, 1.304499e+00, 1.063306e+00, 6.238883e-01, 9.587708e-01, 4.050660e-01,
1.200000e+00	1.038379e+00, 5.768006e-01, 8.316868e-02, 2.037449e+00, 8.979513e-01, 1.578342e+00, 9.806748e-01, 6.027477e-01, 7.623154e-01, 2.891635e-01,
1.400000e+00	9.965123e-01, 4.170598e-01, 6.071404e-02, 2.044511e+00, 7.962759e-01, 1.408078e+00, 8.886340e-01, 6.550490e-01, 7.980402e-01, 2.038875e-01,
1.600000e+00	1.048594e+00, 4.453362e-01, 5.617568e-02, 1.904703e+00, 7.565165e-01, 1.467576e+00, 9.800602e-01, 6.793820e-01, 5.166789e-01, 1.668674e-01,
1.800000e+00	1.148685e+00, 4.072263e-01, 3.847448e-02, 1.793252e+00, 1.016421e+00, 1.488671e+00, 7.936880e-01, 6.478408e-01, 7.449130e-01, 1.111017e-01,
2.000000e+00	1.095824e+00, 3.499432e-01, 3.825196e-02, 1.709893e+00, 7.904962e-01, 1.641909e+00, 9.469707e-01, 7.405873e-01, 6.882563e-01, 8.489599e-02,
0.000000e+00	2.805717e-01, 1.605378e+00, 5.600687e-01, 2.363838e+00, 5.097420e-02, 7.799367e-01, 8.696558e-01, 8.869154e-01, 1.682284e+00, 1.073614e+00,
2.000000e-01	5.453844e-01, 1.129499e+00, 4.854668e-01, 2.324415e+00, 5.767870e-02, 9.045178e-01, 8.089943e-01, 1.002991e+00, 1.481659e+00, 9.520399e-01,
4.000000e-01	6.926921e-01, 7.308290e-01, 4.211161e-01, 1.761875e+00, 2.360257e-01, 1.121752e+00, 8.953035e-01, 8.363340e-01, 1.198209e+00, 7.452517e-01,
6.000000e-01	8.894479e-01, 7.573054e-01, 3.069502e-01, 1.841405e+00, 4.302242e-01, 1.539415e+00, 8.546868e-01, 8.804513e-01, 9.284842e-01, 5.998354e-01,
8.000000e-01	1.039538e+00, 6.098976e-01, 3.354100e-01, 1.792094e+00, 6.331092e-01, 1.090290e+00, 8.890922e-01, 8.296105e-01, 8.914982e-01, 4.051820e-01,
1.000000e+00	1.129601e+00, 3.796214e-01, 2.196770e-01, 1.844008e+00, 6.893512e-01, 1.275209e+00, 9.744729e-01, 8.279223e-01, 6.950863e-01, 2.899654e-01,
1.200000e+00	7.842613e-01, 3.887626e-01, 1.764508e-01, 1.845218e+00, 7.140196e-01, 1.360775e+00, 8.831136e-01, 8.858775e-01, 5.704016e-01, 2.445482e-01,
1.400000e+00	1.265233e+00, 3.897652e-01, 1.639198e-01, 1.953110e+00, 8.275283e-01, 1.445151e+00, 8.931735e-01, 9.072424e-01, 5.209150e-01, 1.299958e-01,
1.600000e+00	1.002780e+00, 3.351817e-01, 1.171230e-01, 1.782810e+00, 7.540629e-01, 1.401723e+00, 8.710406e-01, 8.320008e-01, 3.908767e-01, 1.302527e-01,
1.800000e+00	1.040781e+00, 2.909101e-01, 1.085228e-01, 1.720688e+00, 7.170735e-01, 1.522103e+00, 7.611432e-01, 8.634951e-01, 4.960310e-01, 1.112051e-01,
2.000000e+00	8.538404e-01, 2.206951e-01, 7.808056e-02, 2.010676e+00, 9.655673e-01, 1.574789e+00, 1.053445e+00, 7.631729e-01, 4.736597e-01, 7.469069e-02,
0.000000e+00	2.195502e+00, 5.963829e-01, 2.644377e+00, 1.035940e+00, 1.445968e-01, 1.587378e+00, 2.033622e+00, 1.889041e+00, 1.131323e+00, 1.193202e-01,
2.000000e-01	2.228871e+00, 5.829187e-01, 2.713451e+00, 1.169654e+00, 4.573400e-01, 1.456082e+00, 1.407596e+00, 1.466064e+00, 1.146700e+00, 9.636608e-02,
4.000000e-01	1.645959e+00, 6.611533e-01, 2.075357e+00, 1.386966e+00, 5.840250e-01, 1.455419e+00, 1.124732e+00, 1.271985e+00, 9.504492e-01, 9.057990e-02,
6.000000e-01	1.261353e+00, 5.219027e-01, 1.792282e+00, 1.560456e+00, 6.814143e-01, 1.512347e+00, 6.990557e-01, 9.004305e-01, 8.430945e-01, 7.846736e-02,
8.000000e-01	1.376781e+00, 3.947700e-01, 1.971687e+00, 1.706971e+00, 9.461952e-01, 1.366837e+00, 4.890878e-01, 9.752472e-01, 7.216432e-01, 1.020092e-01,
1.000000e+00	1.012136e+00, 2.970034e-01, 1.964978e+00, 1.852960e+00, 8.946605e-01, 8.179718e-01, 3.495462e-01, 1.039076e+00, 4.841800e-01, 1.676353e-01,
1.200000e+00	1.122390e+00, 2.580684e-01, 1.499737e+00, 1.642897e+00, 9.680369e-01, 7.045693e-01, 2.243685e-01, 9.765660e-01, 4.356327e-01, 3.048893e-01,
1.400000e+00	9.020394e-01, 1.375625e-01, 1.705005e+00, 1.507968e+00, 8.629375e-01, 6.610063e-01, 1.293795e-01, 1.016852e+00, 3.366458e-01, 4.207820e-01,
1.600000e+00	1.060789e+00, 1.237027e-01, 1.556737e+00, 2.157975e+00, 7.930084e-01, 5.245426e-01, 8.917999e-02, 9.952523e-01, 2.594225e-01, 5.018765e-01,
1.800000e+00	1.191880e+00, 8.109561e-02, 1.431993e+00, 2.035231e+00, 1.031586e+00, 4.360782e-01, 7.602109e-02, 1.070129e+00, 1.911082e-01, 5.164664e-01,
2.000000e+00	1.060512e+00, 6.427559e-02, 1.497893e+00, 1.979122e+00, 8.347697e-01, 3.308875e-01, 5.960354e-02, 1.045618e+00, 1.418946e-01, 7.172798e-01,
0.000000e+00	2.869690e+00, 7.587491e-01, 7.872652e-01, 6.956854e-02, 1.968212e-01, 1.582563e-01, 7.503444e-01, 1.673965e+00, 7.720829e-01, 2.134133e+00,
2.000000e-01	1.258923e+00, 6.927433e-01, 7.140936e-01, 3.978261e-01, 3.915424e-01, 1.031082e-01, 5.454577e-01, 1.690521e+00, 6.298425e-01, 1.795486e+00,
4.000000e-01	8.847701e-01, 5.492222e-01, 4.987582e-01, 8.602692e-01, 4.376634e-01, 8.022038e-02, 5.078178e-01, 1.347014e+00, 4.347316e-01, 1.423278e+00,
6.000000e-01	8.233680e-01, 4.477616e-01, 4.318877e-01, 1.050716e+00, 4.191413e-01, 7.254501e-02, 5.615369e-01, 1.228526e+00, 4.504766e-01, 1.045234e+00,
8.000000e-01	8.819812e-01, 3.190566e-01, 3.783611e-01, 1.566145e+00, 3.376238e-01, 1.677376e-01, 7.607894e-01, 1.158275e+00, 3.383178e-01, 1.008273e+00,
1.000000e+00	8.780142e-01, 2.472265e-01, 2.919591e-01, 1.511779e+00, 4.869518e-01, 4.290955e-01, 8.009346e-01, 1.042346e+00, 3.593324e-01, 8.880058e-01,
1.200000e+00	1.172433e+00, 2.325457e-01, 2.519967e-01, 1.711563e+00, 5.465109e-01, 6.887169e-01, 7.396615e-01, 9.536524e-01, 3.326167e-01, 8.660251e-01,
1.400000e+00	1.087530e+00, 1.952939e-01, 1.957301e-01, 1.941762e+00, 7.880451e-01, 9.111615e-01, 7.039016e-01, 9.036987e-01, 2.547784e-01, 7.938685e-01,
1.600000e+00	1.094480e+00, 2.116220e-01, 1.615244e-01, 1.711797e+00, 8.778591e-01, 1.182284e+00, 9.559735e-01, 1.008965e+00, 3.361103e-01, 6.614523e-01,
1.800000e+00	1.072362e+00, 2.052324e-01, 1.441571e-01, 1.958907e+00, 8.521054e-01, 1.260797e+00, 7.631706e-01, 9.311622e-01, 3.070478e-01, 5.237984e-01,
2.000000e+00	1.123563e+00, 2.117805e-01, 1.092918e-01, 1.532385e+00, 9.262396e-01, 1.121466e+00, 1.069162e+00, 9.561252e-01, 3.468186e-01, 3.342823e-01,
0.000000e+00	1.187495e+00, 1.780424e+00, 1.045817e-01, 2.737684e+00, 4.397853e-01, 1.991694e+00, 1.400336e+00, 1.945181e+00, 1.905191e+00, 3.807154e-01,
2.000000e-01	1.083709e+00, 1.718194e+00, 9.899110e-02, 1.957189e+00, 6.068134e-01, 1.860246e+00, 1.172191e+00, 9.603206e-01, 1.820773e+00, 2.793679e-01,
4.000000e-01	1.064166e+00, 1.172422e+00, 8.640718e-02, 1.834309e+00, 7.470999e-01, 1.491973e+00, 1.239255e+00, 9.157071e-01, 1.494379e+00, 1.813175e-01,
6.000000e-01	1.012646e+00, 1.076415e+00, 5.623014e-02, 1.362197e+00, 8.578321e-01, 1.474351e+00, 1.090139e+00, 8.624547e-01, 1.318882e+00, 1.217127e-01,
8.000000e-01	8.758671e-01, 8.432673e-01, 3.756362e-02, 1.086889e+00, 8.028840e-01, 1.547281e+00, 8.871449e-01, 6.135307e-01, 1.201698e+00, 8.563344e-02,
1.000000e+00	9.432102e-01, 8.440270e-01, 4.228764e-02, 1.195799e+00, 9.187269e-01, 1.309477e+00, 9.203723e-01, 6.735808e-01, 1.052220e+00, 8.204606e-02,
1.200000e+00	9.636773e-01, 6.336729e-01, 3.484974e-02, 1.502196e+00, 8.828098e-01, 1.411142e+00, 8.690859e-01, 6.699259e-01, 8.275576e-01, 8.669556e-02,
1.400000e+00	1.017794e+00, 4.258145e-01, 2.062546e-02, 1.347908e+00, 8.868288e-01, 1.404316e+00, 7.123642e-01, 6.879680e-01, 7.311331e-01, 7.890977e-02,
1.600000e+00	8.702098e-01, 4.159668e-01, 2.200969e-02, 1.499823e+00, 9.802023e-01, 1.380934e+00, 8.279536e-01, 6.354695e-01, 6.622093e-01, 8.054968e-02,
1.800000e+00	9.030594e-01, 4.136854e-01, 1.890877e-02, 1.861796e+00, 8.348767e-01, 1.548301e+00, 7.870014e-01, 6.919022e-01, 5.389378e-01, 6.423216e-02,
2.000000e+00	1.057394e+00, 4.236332e-01, 1.753407e-02, 1.926061e+00, 8.448206e-01, 1.561325e+00, 8.458866e-01, 8.905594e-01, 5.985832e-01, 7.266931e-02,
0.000000e+00	2.936735e+00, 2.428241e-01, 1.024136e-01, 2.148893e+00, 4.324439e-02, 2.156192e+00, 7.555620e-01, 1.519771e-01, 1.968166e+00, 6.505383e-01,
2.000000e-01	2.474306e+00, 1.804825e-01, 8.485012e-02, 2.659956e+00, 4.719586e-01, 1.953552e+00, 9.289647e-01, 3.686053e-01, 1.401261e+00, 3.168373e-01,
4.000000e-01	1.464841e+00, 1.769701e-01, 8.063458e-02, 2.404721e+00, 5.166779e-01, 1.739328e+00, 1.058733e+00, 5.715917e-01, 1.110818e+00, 2.586678e-01,
6.000000e-01	1.116567e+00, 1.933638e-01, 5.704968e-02, 2.379951e+00, 6.524417e-01, 1.857404e+00, 7.758752e-01, 6.930927e-01, 9.178495e-01, 1.589637e-01,
8.000000e-01	1.063150e+00, 2.057591e-01, 4.556474e-02, 1.931403e+00, 7.152996e-01, 1.549172e+00, 7.352779e-01, 6.600294e-01, 8.968868e-01, 1.046594e-01,
1.000000e+00	9.845258e-01, 1.762091e-01, 3.827678e-02, 2.321273e+00, 8.030045e-01, 1.395700e+00, 8.046931e-01, 6.350854e-01, 6.868876e-01, 6.625609e-02,
1.200000e+00	1.182108e+00, 1.843558e-01, 3.416425e-02, 2.011123e+00, 7.264074e-01, 1.536346e+00, 8.080403e-01, 6.367188e-01, 7.133662e-01, 6.373622e-02,
1.400000e+00	1.034940e+00, 2.172218e-01, 2.562594e-02, 1.958923e+00, 8.280505e-01, 1.494719e+00, 9.150700e-01, 7.667889e-01, 6.388949e-01, 5.208225e-02,
1.600000e+00	1.066789e+00, 1.867034e-01, 2.330217e-02, 2.135205e+00, 8.342338e-01, 1.351299e+00, 7.477102e-01, 9.895582e-01, 5.620403e-01, 4.197621e-02,
1.800000e+00	1.179095e+00, 1.992053e-01, 2.001256e-02, 2.035827e+00, 8.006795e-01, 1.382848e+00, 7.430772e-01, 8.054325e-01, 5.675188e-01, 4.414611e-02,
2.000000e+00	1.024629e+00, 1.877450e-01, 1.927787e-02, 1.775080e+00, 8.594681e-01, 1.481280e+00, 7.468702e-01, 8.350018e-01, 4.761085e-01, 4.415871e-02,
0.000000e+00	1.073767e+00, 3.028739e+00, 2.201177e+00, 3.166161e+00, 1.093031e+00, 2.165487e+00, 2.665149e+00, 2.307795e+00, 3.095473e+00, 2.075362e+00,
2.000000e-01	1.123293e+00, 1.859944e+00, 1.977001e+00, 2.080689e+00, 5.730692e-01, 2.376098e+00, 1.383529e+00, 1.328025e+00, 2.621978e+00, 1.519045e+00,
4.000000e-01	9.848027e-01, 1.856205e+00, 1.887079e+00, 1.612699e+00, 4.613596e-01, 2.114030e+00, 9.272691e-01, 9.212540e-01, 2.260009e+00, 8.147717e-01,
6.000000e-01	1.061097e+00, 1.430174e+00, 1.719641e+00, 1.127892e+00, 6.420792e-01, 1.907488e+00, 7.253569e-01, 1.006761e+00, 1.644951e+00, 4.892867e-01,
8.000000e-01	8.627399e-01, 9.469201e-01, 1.845138e+00, 8.086815e-01, 5.803860e-01, 1.076343e+00, 4.685249e-01, 9.047394e-01, 1.367913e+00, 4.027488e-01,
1.000000e+00	7.945958e-01, 5.664893e-01, 1.865693e+00, 1.112041e+00, 8.112944e-01, 7.691187e-01, 3.337231e-01, 8.798310e-01, 1.125405e+00, 4.073285e-01,
1.200000e+00	8.968441e-01, 4.368051e-01, 1.562471e+00, 1.234540e+00, 8.799836e-01, 4.374558e-01, 1.987033e-01, 1.120260e+00, 7.152863e-01, 4.943274e-01,
1.400000e+00	8.524625e-01, 3.418361e-01, 1.628281e+00, 1.131024e+00, 7.966648e-01, 4.008488e-01, 1.142511e-01, 1.003324e+00, 5.878189e-01, 4.856216e-01,
1.600000e+00	1.064612e+00, 2.715995e-01, 1.342498e+00, 1.634245e+00, 9.638779e-01, 2.823481e-01, 1.111989e-01, 9.786768e-01, 4.043377e-01, 5.975680e-01,
1.800000e+00	1.014682e+00, 2.227453e-01, 1.078393e+00, 1.846878e+00, 8.822228e-01, 1.845990e-01, 7.630326e-02, 1.036859e+00, 4.115702e-01, 5.827851e-01,
2.000000e+00	8.715909e-01, 1.407325e-01, 1.326042e+00, 1.770890e+00, 8.791971e-01, 1.832055e-01, 7.269364e-02, 8.196964e-01, 3.066390e-01, 7.246101e-01,
0.000000e+00	7.425549e-01, 2.036195e+00, 4.864411e-01, 8.237826e-01, 2.342548e+00, 2.973166e+00, 1.793130e+00, 9.146304e-01, 3.212898e+00, 3.569718e-01,
2.000000e-01	3.508356e-01, 1.507312e+00, 3.911719e-01, 5.802805e-01, 1.272404e+00, 2.464665e+00, 1.706790e+00, 6.064742e-01, 2.389230e+00, 2.506790e-01,
4.000000e-01	2.831148e-01, 1.585844e+00, 3.133227e-01, 4.582285e-01, 8.388423e-01, 1.985304e+00, 1.384180e+00, 4.102420e-01, 2.150612e+00, 1.576396e-01,
6.000000e-01	1.660844e-01, 1.217517e+00, 2.419662e-01, 3.200602e-01, 4.758559e-01, 1.150976e+00, 1.110785e+00, 3.513743e-01, 1.553441e+00, 9.659105e-02,
8.000000e-01	1.035933e-01, 1.001922e+00, 2.349154e-01, 3.871231e-01, 4.092330e-01, 8.281872e-01, 1.147323e+00, 3.029383e-01, 1.692819e+00, 1.521245e-01,
1.000000e+00	5.783747e-02, 8.453350e-01, 1.534652e-01, 7.645359e-01, 3.182029e-01, 6.065622e-01, 9.972476e-01, 4.061418e-01, 1.248127e+00, 3.762092e-01,
1.200000e+00	1.073791e-01, 6.894570e-01, 1.517289e-01, 8.545931e-01, 1.860215e-01, 5.549939e-01, 8.547976e-01, 4.159786e-01, 1.096329e+00, 4.776400e-01,
1.400000e+00	3.610697e-01, 4.899886e-01, 9.762354e-02, 9.830911e-01, 1.163485e-01, 5.654846e-01, 9.399259e-01, 4.926306e-01, 9.145900e-01, 4.743210e-01,
1.600000e+00	6.365346e-01, 4.235563e-01, 8.994862e-02, 1.267777e+00, 1.923375e-01, 7.074516e-01, 8.505842e-01, 6.926697e-01, 8.669545e-01, 5.860184e-01,
1.800000e+00	7.814283e-01, 4.478378e-01, 8.644313e-02, 1.523191e+00, 3.962673e-01, 9.676755e-01, 9.488445e-01, 6.558508e-01, 9.109785e-01, 6.362455e-01,
2.000000e+00	7.836117e-01, 4.166641e-01, 5.047056e-02, 1.417721e+00, 4.532694e-01, 1.018535e+00, 1.107805e+00, 7.349139e-01, 7.429521e-01, 4.965019e-01,
0.000000e+00	1.422563e+00, 2.150024e+00, 1.725760e+00, 1.015351e+00, 3.387827e+00, 2.208768e+00, 2.923575e+00, 5.311061e-01, 3.308425e+00, 6.036129e-01,
2.000000e-01	9.194056e-01, 1.670836e+00, 1.629563e+00, 6.506942e-01, 1.821361e+00, 2.010898e+00, 2.442607e+00, 3.598588e-01, 2.718915e+00, 3.603353e-01,
4.000000e-01	5.083682e-01, 1.649121e+00, 1.581729e+00, 4.542394e-01, 1.306192e+00, 2.163055e+00, 1.210079e+00, 2.617434e-01, 2.566972e+00, 2.491267e-01,
6.000000e-01	3.266714e-01, 1.445938e+00, 1.615139e+00, 3.743294e-01, 8.777059e-01, 1.391883e+00, 1.029056e+00, 2.291466e-01, 1.620581e+00, 1.976942e-01,
8.000000e-01	1.825670e-01, 1.130580e+00, 1.292794e+00, 3.328914e-01, 6.287348e-01, 9.713967e-01, 1.042027e+00, 2.969311e-01, 1.443577e+00, 2.143065e-01,
1.000000e+00	1.093195e-01, 8.236912e-01, 1.394995e+00, 5.468722e-01, 4.340965e-01, 6.996217e-01, 8.168974e-01, 5.101131e-01, 1.407729e+00, 3.268617e-01,
1.200000e+00	1.174703e-01, 6.145196e-01, 1.434218e+00, 8.423396e-01, 4.006220e-01, 5.280069e-01, 6.638553e-01, 5.830454e-01, 1.022292e+00, 5.368663e-01,
1.400000e+00	3.161855e-01, 4.842913e-01, 1.192708e+00, 1.109775e+00, 3.762044e-01, 3.000990e-01, 5.605162e-01, 8.473205e-01, 8.517695e-01, 5.276213e-01,
1.600000e+00	6.015275e-01, 3.226080e-01, 1.091364e+00, 1.176660e+00, 4.754707e-01, 2.358751e-01, 4.202148e-01, 8.507674e-01, 6.808937e-01, 5.779559e-01,
1.800000e+00	7.064035e-01, 3.049964e-01, 1.148506e+00, 1.637793e+00, 5.820970e-01, 2.025422e-01, 4.456593e-01, 8.708825e-01, 5.302982e-01, 6.226242e-01,
2.000000e+00	8.185767e-01, 2.035221e-01, 1.181927e+00, 1.685223e+00, 7.268561e-01, 2.526545e-01, 3.631292e-01, 6.931686e-01, 4.463495e-01, 7.602631e-01,
0.000000e+00	2.035408e+00, 2.192794e+00, 1.261370e+00, 2.978097e+00, 6.247696e-01, 1.622789e+00, 1.804285e+00, 1.441561e+00, 4.870714e-01, 1.096975e+00,
2.000000e-01	1.760640e+00, 1.955210e+00, 1.306401e+00, 2.313970e+00, 7.450271e-01, 1.601376e+00, 1.081174e+00, 1.234634e+00, 7.303276e-01, 6.207677e-01,
4.000000e-01	1.399983e+00, 1.883136e+00, 1.309647e+00, 1.867141e+00, 8.909322e-01, 1.267636e+00, 8.614695e-01, 9.879057e-01, 5.156745e-01, 4.056707e-01,
6.000000e-01	1.135393e+00, 9.748627e-01, 9.961870e-01, 1.069179e+00, 9.134559e-01, 1.184125e+00, 4.845424e-01, 1.255073e+00, 5.912317e-01, 3.063040e-01,
8.000000e-01	9.628045e-01, 9.274722e-01, 1.067535e+00, 1.200470e+00, 9.494411e-01, 8.210969e-01, 5.601208e-01, 1.001144e+00, 3.627836e-01, 2.995209e-01,
1.000000e+00	9.636022e-01, 5.330951e-01, 8.665942e-01, 1.363546e+00, 7.810407e-01, 5.942635e-01, 4.304704e-01, 9.455175e-01, 3.250422e-01, 4.714103e-01,
1.200000e+00	9.535729e-01, 4.742623e-01, 9.147603e-01, 1.540665e+00, 9.545411e-01, 4.712466e-01, 4.505366e-01, 1.024651e+00, 2.481883e-01, 5.562099e-01,
1.400000e+00	1.061287e+00, 2.999106e-01, 7.719963e-01, 1.924890e+00, 7.840995e-01, 5.219111e-01, 5.000681e-01, 8.168519e-01, 2.216993e-01, 6.149827e-01,
1.600000e+00	1.074389e+00, 2.858437e-01, 6.779361e-01, 1.898102e+00, 9.478342e-01, 6.101859e-01, 4.881514e-01, 1.095985e+00, 1.868000e-01, 6.609206e-01,
1.800000e+00	9.532535e-01, 1.967240e-01, 5.709421e-01, 1.628357e+00, 8.920135e-01, 8.299714e-01, 7.680335e-01, 9.678124e-01, 1.681516e-01, 5.868225e-01,
2.000000e+00	9.917740e-01, 1.656447e-01, 4.369493e-01, 2.115206e+00, 8.914426e-01, 9.184753e-01, 6.923648e-01, 1.078995e+00, 1.675354e-01, 5.267386e-01,
0.000000e+00	2.338388e+00, 2.039129e+00, 2.911980e+00, 1.793841e+00, 1.340863e+00, 1.461114e+00, 3.173797e-01, 1.468526e+00, 5.474782e-01, 1.877713e+00,
2.000000e-01	2.024339e+00, 1.323975e+00, 2.123980e+00, 1.233456e+00, 1.193561e+00, 1.098910e+00, 1.691071e-01, 1.153797e+00, 4.746193e-01, 1.725572e+00,
4.000000e-01	1.416910e+00, 7.909689e-01, 2.459300e+00, 1.057744e+00, 9.947442e-01, 7.185839e-01, 1.434770e-01, 1.088512e+00, 3.023269e-01, 1.141216e+00,
6.000000e-01	1.059388e+00, 7.451806e-01, 1.871126e+00, 1.118185e+00, 9.639425e-01, 4.926807e-01, 9.192737e-02, 1.243727e+00, 2.476967e-01, 1.113186e+00,
8.000000e-01	1.140677e+00, 4.346596e-01, 1.760127e+00, 1.509173e+00, 1.038146e+00, 3.246492e-01, 6.727083e-02, 1.109883e+00, 2.183060e-01, 8.416309e-01,
1.000000e+00	9.623269e-01, 3.207581e-01, 1.501895e+00, 1.679171e+00, 7.725248e-01, 1.975642e-01, 4.461588e-02, 1.235657e+00, 1.383588e-01, 7.647236e-01,
1.200000e+00	9.955235e-01, 2.732926e-01, 1.440921e+00, 1.459950e+00, 1.021027e+00, 1.685775e-01, 3.554029e-02, 1.103811e+00, 1.412556e-01, 6.652932e-01,
1.400000e+00	1.153186e+00, 1.661472e-01, 1.455379e+00, 1.946752e+00, 1.137306e+00, 1.235065e-01, 2.194141e-02, 9.528843e-01, 8.213296e-02, 8.190841e-01,
1.600000e+00	1.008139e+00, 1.640398e-01, 1.309762e+00, 1.723154e+00, 9.173202e-01, 9.133080e-02, 2.191182e-02, 1.126660e+00, 6.942437e-02, 7.122411e-01,
1.800000e+00	9.046712e-01, 9.088179e-02, 1.203386e+00, 1.658796e+00, 1.020811e+00, 8.380067e-02, 2.410937e-02, 1.056642e+00, 5.629492e-02, 9.107844e-01,
2.000000e+00	9.696901e-01, 7.260228e-02, 1.303884e+00, 1.418118e+00, 9.023222e-01, 7.551380e-02, 3.014918e-02, 1.073609e+00, 4.305664e-02, 6.351529e-01,
0.000000e+00	2.236068e-01, 1.435970e+00, 1.852635e+00, 1.767800e+00, 1.356121e+00, 7.903682e-01, 1.401507e+00, 2.344044e+00, 8.282341e-01, 1.857715e+00,
2.000000e-01	4.438436e-01, 1.336944e+00, 1.887073e+00, 9.441045e-01, 8.165531e-01, 9.947367e-01, 1.050816e+00, 1.267054e+00, 8.179714e-01, 1.693021e+00,
4.000000e-01	5.683372e-01, 8.720739e-01, 1.691799e+00, 1.058279e+00, 5.194749e-01, 9.459679e-01, 7.783057e-01, 1.122060e+00, 8.468810e-01, 1.215100e+00,
6.000000e-01	6.824684e-01, 7.300780e-01, 1.590990e+00, 1.160539e+00, 3.533687e-01, 5.567334e-01, 4.300819e-01, 1.058642e+00, 6.462637e-01, 9.743611e-01,
8.000000e-01	7.698006e-01, 4.815177e-01, 1.613164e+00, 1.441633e+00, 4.100468e-01, 5.536367e-01, 2.953937e-01, 1.157589e+00, 4.539036e-01, 9.525806e-01,
1.000000e+00	8.485703e-01, 3.563091e-01, 1.477655e+00, 1.355985e+00, 6.654796e-01, 3.244616e-01, 2.297853e-01, 1.333409e+00, 3.877934e-01, 8.505570e-01,
1.200000e+00	9.228105e-01, 2.737952e-01, 1.237339e+00, 1.449474e+00, 7.223769e-01, 2.606988e-01, 1.694431e-01, 1.119744e+00, 3.412820e-01, 8.901164e-01,
1.400000e+00	9.781607e-01, 2.152011e-01, 1.125887e+00, 1.791573e+00, 8.389124e-01, 1.783166e-01, 1.107019e-01, 1.066569e+00, 1.691162e-01, 7.982996e-01,
1.600000e+00	8.631133e-01, 1.650918e-01, 1.263026e+00, 1.879512e+00, 8.621074e-01, 1.472822e-01, 1.016552e-01, 1.091653e+00, 1.356827e-01, 8.750463e-01,
1.800000e+00	1.115452e+00, 1.051304e-01, 9.730063e-01, 1.747184e+00, 9.035304e-01, 1.205995e-01, 9.507554e-02, 1.118690e+00, 1.369921e-01, 5.372572e-01,
2.000000e+00	9.134740e-01, 7.905764e-02, 1.041772e+00, 1.862248e+00, 7.429162e-01, 1.406302e-01, 1.381789e-01, 9.741710e-01, 9.772606e-02, 8.745418e-01,
0.000000e+00	2.487775e+00, 1.016768e+00, 2.640304e+00, 2.158006e+00, 7.855611e-01, 1.528308e+00, 4.329081e-02, 1.646454e-01, 1.535070e+00, 5.719467e-01,
2.000000e-01	2.145198e+00, 5.598456e-01, 2.525769e+00, 2.157443e+00, 7.174373e-01, 1.225429e+00, 2.663910e-02, 4.571723e-01, 8.746393e-01, 3.948425e-01,
4.000000e-01	1.582584e+00, 4.879346e-01, 2.735505e+00, 1.697124e+00, 8.948145e-01, 1.158063e+00, 1.708990e-02, 5.672581e-01, 9.016843e-01, 2.954861e-01,
6.000000e-01	1.476038e+00, 3.512124e-01, 1.782041e+00, 2.047603e+00, 9.080712e-01, 7.115902e-01, 9.385129e-03, 9.330110e-01, 7.739586e-01, 3.928619e-01,
8.000000e-01	1.185683e+00, 2.715764e-01, 1.948835e+00, 1.924359e+00, 8.577656e-01, 7.831153e-01, 8.164660e-03, 9.390819e-01, 5.219702e-01, 4.959543e-01,
1.000000e+00	1.301491e+00, 1.650216e-01, 1.648986e+00, 2.333640e+00, 9.777413e-01, 5.530869e-01, 6.517485e-03, 1.040187e+00, 3.653399e-01, 4.311766e-01,
1.200000e+00	1.192239e+00, 1.049287e-01, 1.737173e+00, 1.971668e+00, 9.000697e-01, 4.552917e-01, 6.185078e-03, 1.086616e+00, 3.834578e-01, 6.230618e-01,
1.400000e+00	9.960902e-01, 1.092109e-01, 1.712669e+00, 2.108324e+00, 1.016023e+00, 4.434821e-01, 6.933667e-03, 1.026942e+00, 2.389192e-01, 6.799049e-01,
1.600000e+00	1.119484e+00, 5.689628e-02, 1.172320e+00, 2.245627e+00, 1.016485e+00, 3.065020e-01, 7.307564e-03, 8.298840e-01, 1.573118e-01, 6.701226e-01,
1.800000e+00	1.122536e+00, 5.200832e-02, 1.350346e+00, 1.759657e+00, 8.356904e-01, 3.476824e-01, 1.325637e-02, 1.067483e+00, 1.490415e-01, 8.623167e-01,
2.000000e+00	1.060991e+00, 3.816500e-02, 1.543598e+00, 1.831333e+00, 9.024797e-01, 2.379077e-01, 1.979846e-02, 1.009430e+00, 1.226450e-01, 8.548003e-01,
0.000000e+00	1.660672e-01, 2.553846e+00, 1.216378e+00, 2.897745e+00, 1.694294e+00, 1.249839e+00, 1.010122e+00, 3.128311e+00, 2.701567e+00, 5.203808e-01,
2.000000e-01	5.680210e-01, 2.132089e+00, 1.134067e+00, 1.757585e+00, 1.176640e+00, 1.232403e+00, 7.107044e-01, 2.265137e+00, 2.193269e+00, 3.280735e-01,
4.000000e-01	7.123092e-01, 1.149783e+00, 1.101390e+00, 1.291178e+00, 1.211251e+00, 1.268001e+00, 4.636816e-01, 1.855809e+00, 1.731236e+00, 2.469944e-01,
6.000000e-01	8.700730e-01, 8.173669e-01, 1.177080e+00, 1.290661e+00, 1.081745e+00, 9.068945e-01, 3.511007e-01, 1.511782e+00, 1.196655e+00, 3.343636e-01,
8.000000e-01	8.539327e-01, 7.281837e-01, 8.594244e-01, 1.489593e+00, 9.492939e-01, 6.022088e-01, 1.965704e-01, 1.656416e+00, 1.060929e+00, 4.232696e-01,
1.000000e+00	8.620006e-01, 4.263399e-01, 8.971331e-01, 1.682637e+00, 1.101699e+00, 4.545705e-01, 1.923882e-01, 1.179003e+00, 8.929513e-01, 5.733726e-01,
1.200000e+00	9.757628e-01, 3.895537e-01, 8.030182e-01, 1.648631e+00, 8.100943e-01, 3.632141e-01, 2.716373e-01, 1.327614e+00, 5.612968e-01, 5.522045e-01,
1.400000e+00	1.076202e+00, 2.592935e-01, 5.588881e-01, 1.930637e+00, 9.821864e-01, 3.966450e-01, 4.103015e-01, 1.357942e+00, 3.978602e-01, 6.931182e-01,
1.600000e+00	1.183087e+00, 2.219598e-01, 5.799791e-01, 1.678259e+00, 9.466711e-01, 5.992225e-01, 4.583050e-01, 1.171044e+00, 4.211336e-01, 7.127342e-01,
1.800000e+00	8.697363e-01, 1.363371e-01, 4.121706e-01, 2.029619e+00, 9.354240e-01, 8.446525e-01, 7.077919e-01, 1.112671e+00, 3.074480e-01, 6.630487e-01,
2.000000e+00	1.271887e+00, 1.486092e-01, 3.112055e-01, 1.496386e+00, 8.032908e-01, 1.054551e+00, 7.719018e-01, 9.039246e-01, 2.596848e-01, 5.052709e-01,
0.000000e+00	2.425624e+00, 2.948090e+00, 1.679640e-01, 9.989236e-01, 1.478735e+00, 6.798106e-01, 3.745191e-01, 2.277791e+00, 2.741725e+00, 2.142896e+00,
2.000000e-01	1.270349e+00, 2.166989e+00, 1.498261e-01, 6.349793e-01, 1.169423e+00, 4.464069e-01, 4.354593e-01, 1.970677e+00, 2.182946e+00, 1.397969e+00,
4.000000e-01	7.734532e-01, 1.536750e+00, 1.582348e-01, 5.041763e-01, 9.883532e-01, 3.093171e-01, 5.733690e-01, 1.604915e+00, 1.629221e+00, 1.107904e+00,
6.000000e-01	4.788159e-01, 1.228799e+00, 1.135479e-01, 4.204785e-01, 7.648362e-01, 2.548536e-01, 6.516772e-01, 1.389323e+00, 1.347163e+00, 1.148150e+00,
8.000000e-01	2.961718e-01, 8.174804e-01, 6.896472e-02, 5.438416e-01, 4.363824e-01, 1.443594e-01, 8.270264e-01, 1.208069e+00, 1.003582e+00, 1.074479e+00,
1.000000e+00	2.111207e-01, 5.994608e-01, 5.809579e-02, 8.390247e-01, 2.433483e-01, 9.843700e-02, 6.802795e-01, 1.162628e+00, 9.705159e-01, 7.604319e-01,
1.200000e+00	3.197767e-01, 6.758329e-01, 6.288724e-02, 9.571931e-01, 1.592433e-01, 1.684205e-01, 7.668013e-01, 1.025527e+00, 7.712727e-01, 8.551658e-01,
1.400000e+00	5.513146e-01, 4.165563e-01, 5.018356e-02, 1.350932e+00, 2.208555e-01, 2.829957e-01, 8.491898e-01, 9.585805e-01, 5.741428e-01, 8.403588e-01,
1.600000e+00	7.688371e-01, 3.786928e-01, 3.350556e-02, 1.602821e+00, 3.528067e-01, 6.099288e-01, 7.683038e-01, 1.146379e+00, 6.281900e-01, 8.974262e-01,
1.800000e+00	8.177984e-01, 3.486030e-01, 3.503089e-02, 1.771176e+00, 6.043787e-01, 8.156749e-01, 7.616374e-01, 1.015218e+00, 4.834508e-01, 7.215089e-01,
2.000000e+00	8.920590e-01, 2.525609e-01, 2.687511e-02, 1.837582e+00, 6.997456e-01, 1.070053e+00, 8.213490e-01, 1.009620e+00, 4.636613e-01, 6.820067e-01,
0.000000e+00	2.810207e+00, 3.115425e-01, 2.727770e-01, 7.491550e-01, 2.498745e+00, 2.207130e+00, 1.991428e+00, 1.668295e+00, 1.803065e+00, 1.397386e+00,
2.000000e-01	1.859795e+00, 3.977915e-01, 1.937468e-01, 1.235192e+00, 1.838227e+00, 2.319190e+00, 1.351642e+00, 1.006817e+00, 1.667542e+00, 1.181713e+00,
4.000000e-01	1.237125e+00, 4.835577e-01, 1.400689e-01, 1.335430e+00, 1.228462e+00, 1.992135e+00, 1.201894e+00, 9.002329e-01, 1.555460e+00, 8.070971e-01,
6.000000e-01	1.215690e+00, 5.409058e-01, 1.597258e-01, 1.312025e+00, 1.194138e+00, 1.820030e+00, 1.101949e+00, 5.247916e-01, 1.320012e+00, 4.003945e-01,
8.000000e-01	1.250935e+00, 4.650410e-01, 1.113484e-01, 1.672262e+00, 1.121278e+00, 1.651659e+00, 1.011933e+00, 5.222378e-01, 1.402494e+00, 3.498225e-01,
1.000000e+00	1.045652e+00, 4.237636e-01, 9.194102e-02, 1.669771e+00, 1.195682e+00, 1.505995e+00, 9.787433e-01, 7.052906e-01, 1.098058e+00, 2.104542e-01,
1.200000e+00	8.697080e-01, 3.825218e-01, 6.627526e-02, 1.628658e+00, 9.342206e-01, 1.470001e+00, 9.025699e-01, 6.351652e-01, 9.925532e-01, 1.389087e-01,
1.400000e+00	1.072223e+00, 4.112326e-01, 5.706141e-02, 1.503759e+00, 1.004831e+00, 1.650452e+00, 9.340059e-01, 5.443892e-01, 8.770883e-01, 1.025984e-01,
1.600000e+00	1.036131e+00, 3.084453e-01, 4.232830e-02, 1.589101e+00, 9.543672e-01, 1.600899e+00, 9.200247e-01, 5.688180e-01, 7.778338e-01, 8.484065e-02,
1.800000e+00	9.718264e-01, 3.021598e-01, 4.266670e-02, 1.833649e+00, 1.024306e+00, 1.444868e+00, 1.006761e+00, 6.766151e-01, 6.202551e-01, 6.313148e-02,
2.000000e+00	1.023834e+00, 2.968102e-01, 3.619550e-02, 1.801791e+00, 7.302688e-01, 1.653959e+00, 6.972647e-01, 8.301876e-01, 5.765955e-01, 5.812264e-02,
0.000000e+00	2.420681e+00, 3.268711e-01, 2.506905e+00, 9.317660e-01, 3.413196e-01, 9.611837e-02, 6.002943e-01, 2.885957e+00, 3.024806e+00, 8.798480e-01,
2.000000e-01	2.339155e+00, 3.385000e-01, 1.912689e+00, 9.142892e-01, 5.922887e-01, 7.406875e-02, 4.684526e-01, 2.169036e+00, 2.134773e+00, 7.738595e-01,
4.000000e-01	1.631500e+00, 2.200084e-01, 2.190451e+00, 1.240432e+00, 7.398150e-01, 4.879744e-02, 2.383600e-01, 2.196579e+00, 1.581367e+00, 8.837399e-01,
6.000000e-01	1.251498e+00, 1.534196e-01, 2.270869e+00, 1.548786e+00, 6.752948e-01, 4.995858e-02, 2.035391e-01, 1.790134e+00, 1.312613e+00, 8.099600e-01,
8.000000e-01	1.188282e+00, 1.258148e-01, 1.711675e+00, 1.746653e+00, 8.221969e-01, 4.184206e-02, 1.538295e-01, 1.809499e+00, 1.144529e+00, 6.125727e-01,
1.000000e+00	1.154830e+00, 9.698771e-02, 1.622431e+00, 1.564209e+00, 8.760205e-01, 5.878577e-02, 8.926464e-02, 1.686330e+00, 8.667532e-01, 7.895899e-01,
1.200000e+00	1.134469e+00, 6.738466e-02, 1.536220e+00, 2.048487e+00, 8.910953e-01, 5.635744e-02, 6.392389e-02, 1.260479e+00, 6.846615e-01, 6.841990e-01,
1.400000e+00	1.065946e+00, 5.194367e-02, 1.595461e+00, 1.935214e+00, 8.824498e-01, 6.699046e-02, 4.215563e-02, 1.190963e+00, 5.139797e-01, 7.852303e-01,
1.600000e+00	1.185710e+00, 3.732770e-02, 1.338237e+00, 1.608102e+00, 8.834959e-01, 7.785042e-02, 2.887275e-02, 1.011629e+00, 2.933261e-01, 7.591547e-01,
1.800000e+00	1.184179e+00, 2.939771e-02, 1.230111e+00, 2.098157e+00, 7.962485e-01, 8.443056e-02, 2.563579e-02, 1.294464e+00, 2.483003e-01, 6.063157e-01,
2.000000e+00	1.067443e+00, 2.144822e-02, 1.332057e+00, 2.152934e+00, 9.324215e-01, 8.866752e-02, 2.825857e-02, 1.164119e+00, 1.852746e-01, 8.653754e-01,
0.000000e+00	4.492944e-01, 2.865290e+00, 2.116608e-01, 1.109718e+00, 2.344087e+00, 2.311445e+00, 4.021132e-01, 5.783753e-01, 2.725194e+00, 7.709523e-01,
2.000000e-01	5.466788e-01, 2.564570e+00, 1.857619e-01, 8.873709e-01, 1.592876e+00, 1.635866e+00, 5.624499e-01, 7.625514e-01, 1.935260e+00, 6.215719e-01,
4.000000e-01	3.314987e-01, 1.700274e+00, 1.522193e-01, 7.421946e-01, 1.187169e+00, 8.726103e-01, 7.394349e-01, 8.243139e-01, 1.704772e+00, 4.631631e-01,
6.000000e-01	2.182019e-01, 1.238073e+00, 1.290120e-01, 5.050645e-01, 8.617578e-01, 5.744222e-01, 7.172130e-01, 8.815266e-01, 1.042358e+00, 4.924627e-01,
8.000000e-01	1.377120e-01, 8.086243e-01, 1.104729e-01, 6.167049e-01, 5.101575e-01, 4.598825e-01, 6.854713e-01, 8.925989e-01, 1.112836e+00, 6.507388e-01,
1.000000e+00	1.450412e-01, 7.400309e-01, 7.739491e-02, 9.822151e-01, 3.910922e-01, 3.601161e-01, 8.305108e-01, 1.009084e+00, 8.818293e-01, 6.532694e-01,
1.200000e+00	3.957132e-01, 5.014905e-01, 6.419313e-02, 1.338601e+00, 2.625926e-01, 3.205071e-01, 7.859604e-01, 7.475919e-01, 6.701991e-01, 5.959503e-01,
1.400000e+00	6.143049e-01, 3.796082e-01, 6.325730e-02, 1.582065e+00, 2.562478e-01, 5.149287e-01, 7.065499e-01, 9.706994e-01, 5.719263e-01, 7.124418e-01,
1.600000e+00	7.090396e-01, 3.176183e-01, 5.326005e-02, 1.301817e+00, 4.271258e-01, 6.764914e-01, 8.802296e-01, 9.684860e-01, 4.879415e-01, 8.260565e-01,
1.800000e+00	7.830242e-01, 3.808493e-01, 4.037902e-02, 1.612635e+00, 6.216140e-01, 1.084461e+00, 7.979715e-01, 9.240825e-01, 4.739683e-01, 6.624112e-01,
2.000000e+00	8.720725e-01, 2.788395e-01, 2.663487e-02, 1.854441e+00, 5.968324e-01, 1.010999e+00, 8.472230e-01, 6.646274e-01, 4.535194e-01, 4.481314e-01,
0.000000e+00	4.582853e-01, 2.174583e-01, 2.323348e+00, 1.829431e+00, 1.764375e+00, 2.795392e+00, 3.768155e-01, 3.758614e-01, 2.144559e+00, 2.240361e+00,
2.000000e-01	7.656460e-01, 1.790499e-01, 2.033298e+00, 1.752110e+00, 1.255068e+00, 1.619001e+00, 2.545000e-01, 6.121653e-01, 1.616150e+00, 1.443689e+00,
4.000000e-01	8.604330e-01, 1.477068e-01, 1.871829e+00, 1.376411e+00, 8.273726e-01, 1.659701e+00, 1.610231e-01, 7.202879e-01, 1.257595e+00, 9.366641e-01,
6.000000e-01	9.165158e-01, 9.682719e-02, 1.433487e+00, 1.937255e+00, 9.558809e-01, 1.211221e+00, 9.242352e-02, 9.250625e-01, 7.915504e-01, 6.871128e-01,
8.000000e-01	1.007877e+00, 7.424836e-02, 1.550786e+00, 2.225268e+00, 9.593486e-01, 7.819909e-01, 7.228106e-02, 9.744515e-01, 6.716524e-01, 5.903913e-01,
1.000000e+00	1.094648e+00, 5.743258e-02, 1.455677e+00, 1.870376e+00, 7.899916e-01, 5.185603e-01, 5.547916e-02, 9.197545e-01, 6.198219e-01, 6.778437e-01,
1.200000e+00	9.744448e-01, 4.079749e-02, 1.367508e+00, 1.756665e+00, 9.320424e-01, 4.784093e-01, 4.212403e-02, 8.723102e-01, 4.207825e-01, 8.093951e-01,
1.400000e+00	1.223126e+00, 3.353265e-02, 1.296977e+00, 1.951819e+00, 1.019095e+00, 3.301098e-01, 3.961549e-02, 1.157429e+00, 3.385129e-01, 6.418905e-01,
1.600000e+00	9.802293e-01, 1.703002e-02, 1.231434e+00, 1.888750e+00, 9.854241e-01, 3.066252e-01, 4.813048e-02, 1.021285e+00, 2.725373e-01, 7.554604e-01,
1.800000e+00	1.133431e+00, 1.774787e-02, 1.364115e+00, 2.056238e+00, 8.713866e-01, 2.462093e-01, 4.685987e-02, 1.178645e+00, 2.167031e-01, 7.365255e-01,
2.000000e+00	1.172594e+00, 1.276524e-02, 1.208616e+00, 2.200047e+00, 1.052544e+00, 2.626627e-01, 7.536697e-02, 1.042202e+00, 1.925303e-01, 8.479033e-01,
0.000000e+00	1.330434e+00, 7.250879e-01, 1.133883e+00, 1.303657e-01, 2.685941e-01, 1.934313e+00, 3.172806e+00, 7.803133e-01, 2.285815e+00, 1.719592e+00,
2.000000e-01	9.672716e-01, 6.437380e-01, 9.481121e-01, 5.980825e-01, 1.584044e-01, 1.555226e+00, 2.395053e+00, 5.484104e-01, 1.665016e+00, 1.094533e+00,
4.000000e-01	5.297956e-01, 7.459979e-01, 9.032794e-01, 8.358007e-01, 9.275405e-02, 1.818805e+00, 1.535224e+00, 2.680211e-01, 1.736903e+00, 7.462342e-01,
6.000000e-01	4.495683e-01, 7.844753e-01, 9.165275e-01, 1.179982e+00, 6.152766e-02, 1.535111e+00, 1.222074e+00, 2.624462e-01, 1.704528e+00, 4.931903e-01,
8.000000e-01	5.974248e-01, 7.033327e-01, 7.716442e-01, 1.268535e+00, 1.513669e-01, 1.524266e+00, 1.079955e+00, 2.293803e-01, 1.485420e+00, 3.303276e-01,
1.000000e+00	6.718516e-01, 6.115801e-01, 6.460636e-01, 1.143129e+00, 4.209053e-01, 1.759519e+00, 1.012706e+00, 2.092572e-01, 1.665629e+00, 2.353744e-01,
1.200000e+00	8.762394e-01, 5.714614e-01, 7.110906e-01, 1.479993e+00, 4.473906e-01, 1.538084e+00, 9.497835e-01, 2.546985e-01, 1.376238e+00, 1.432686e-01,
1.400000e+00	9.207711e-01, 5.397823e-01, 5.185408e-01, 1.779982e+00, 8.654141e-01, 1.481693e+00, 8.827266e-01, 3.529759e-01, 1.163830e+00, 9.164978e-02,
1.600000e+00	9.463601e-01, 4.657181e-01, 4.367209e-01, 1.491968e+00, 7.607454e-01, 1.466788e+00, 9.433542e-01, 5.188552e-01, 1.007140e+00, 8.635020e-02,
1.800000e+00	1.052284e+00, 4.061092e-01, 3.193700e-01, 2.088165e+00, 7.271818e-01, 1.440421e+00, 8.754515e-01, 6.573565e-01, 9.447443e-01, 8.064196e-02,
2.000000e+00	1.058086e+00, 3.117651e-01, 2.307209e-01, 1.935392e+00, 9.142337e-01, 1.391426e+00, 8.642554e-01, 6.527283e-01, 8.018560e-01, 7.835280e-02,
0.000000e+00	1.893556e+00, 4.292472e-02, 2.961580e+00, 1.582607e+00, 2.248255e+00, 9.296438e-01, 7.192311e-01, 2.459996e+00, 6.865112e-02, 2.301651e+00,
2.000000e-01	1.697832e+00, 4.535897e-02, 1.828733e+00, 1.805949e+00, 1.737781e+00, 9.357764e-01, 5.250042e-01, 2.400032e+00, 8.787788e-02, 1.651602e+00,
4.000000e-01	1.369042e+00, 3.632394e-02, 1.745485e+00, 1.856108e+00, 1.745006e+00, 8.115913e-01, 3.116996e-01, 1.815868e+00, 6.579963e-02, 8.613099e-01,
6.000000e-01	1.515101e+00, 2.490995e-02, 1.681533e+00, 1.845201e+00, 1.393067e+00, 7.326914e-01, 2.538791e-01, 1.426515e+00, 5.238365e-02, 9.329353e-01,
8.000000e-01	1.078465e+00, 2.480723e-02, 1.845418e+00, 1.960027e+00, 1.277526e+00, 5.823160e-01, 1.303185e-01, 1.214104e+00, 4.100431e-02, 8.709777e-01,
1.000000e+00	1.207755e+00, 1.600975e-02, 1.900577e+00, 1.750905e+00, 9.703714e-01, 5.571784e-01, 1.038949e-01, 1.242429e+00, 2.788256e-02, 7.973414e-01,
1.200000e+00	9.501655e-01, 1.230076e-02, 1.403858e+00, 1.945808e+00, 9.574454e-01, 4.297537e-01, 6.353093e-02, 1.074533e+00, 2.458653e-02, 8.129072e-01,
1.400000e+00	1.305204e+00, 1.120108e-02, 1.338873e+00, 2.111439e+00, 9.136617e-01, 3.268336e-01, 4.925357e-02, 1.058440e+00, 1.877565e-02, 7.733044e-01,
1.600000e+00	1.236433e+00, 6.942775e-03, 1.456488e+00, 2.022341e+00, 8.300909e-01, 3.201628e-01, 3.380434e-02, 9.871782e-01, 1.722233e-02, 8.696853e-01,
1.800000e+00	1.140173e+00, 5.905311e-03, 1.400185e+00, 1.736256e+00, 8.998015e-01, 2.680805e-01, 3.246928e-02, 1.281396e+00, 1.206441e-02, 7.231606e-01,
2.000000e+00	1.031314e+00, 5.386928e-03, 1.215320e+00, 1.800256e+00, 9.764467e-01, 2.276900e-01, 3.554377e-02, 9.206121e-01, 1.105313e-02, 7.421923e-01,
0.000000e+00	2.839038e+00, 1.565524e+00, 3.282903e+00, 1.432284e+00, 9.102441e-01, 4.095103e-01, 1.224800e+00, 1.488261e+00, 1.730158e+00, 1.108847e+00,
2.000000e-01	2.069738e+00, 1.384769e+00, 2.586613e+00, 1.342168e+00, 1.116777e+00, 8.428150e-01, 9.184085e-01, 1.061596e+00, 1.503405e+00, 8.514588e-01,
4.000000e-01	1.702727e+00, 9.802259e-01, 1.945031e+00, 1.032555e+00, 1.068471e+00, 6.788879e-01, 6.209781e-01, 8.785180e-01, 1.314105e+00, 6.041837e-01,
6.000000e-01	1.233073e+00, 6.294783e-01, 1.942391e+00, 1.112657e+00, 9.716017e-01, 4.431885e-01, 3.629513e-01, 1.127393e+00, 1.140390e+00, 7.544342e-01,
8.000000e-01	1.101240e+00, 6.364339e-01, 1.632142e+00, 1.527081e+00, 1.047885e+00, 4.212496e-01, 3.349947e-01, 1.181512e+00, 7.835796e-01, 8.022481e-01,
1.000000e+00	1.226733e+00, 3.614141e-01, 1.701852e+00, 1.444661e+00, 1.013095e+00, 2.272667e-01, 1.843985e-01, 9.491692e-01, 5.931051e-01, 7.191369e-01,
1.200000e+00	1.181403e+00, 2.526900e-01, 1.648469e+00, 1.792267e+00, 7.774920e-01, 1.913469e-01, 1.458549e-01, 1.012152e+00, 4.951677e-01, 6.215928e-01,
1.400000e+00	1.128739e+00, 1.819795e-01, 1.330169e+00, 1.590442e+00, 9.086955e-01, 1.523007e-01, 9.445314e-02, 1.114139e+00, 3.956476e-01, 8.286225e-01,
1.600000e+00	1.222422e+00, 1.381881e-01, 1.701000e+00, 1.866045e+00, 9.621812e-01, 1.569796e-01, 7.201797e-02, 9.880328e-01, 3.525248e-01, 7.788897e-01,
1.800000e+00	1.271753e+00, 1.147571e-01, 1.283583e+00, 1.520854e+00, 7.846646e-01, 1.161868e-01, 5.644094e-02, 1.153135e+00, 2.410662e-01, 7.920823e-01,
2.000000e+00	1.207028e+00, 7.901820e-02, 1.338310e+00, 1.841596e+00, 7.788266e-01, 1.123610e-01, 4.877825e-02, 1.077177e+00, 1.654187e-01, 9.491104e-01,
0.000000e+00	8.308639e-01, 9.073373e-01, 2.491057e+00, 1.958174e+00, 2.369466e-01, 1.694929e-01, 9.893278e-01, 3.100964e+00, 7.410802e-01, 2.523808e+00,
2.000000e-01	9.232734e-01, 6.507232e-01, 2.509882e+00, 2.105482e+00, 1.288171e-01, 5.885503e-01, 6.435691e-01, 2.357779e+00, 6.608626e-01, 1.562140e+00,
4.000000e-01	9.860704e-01, 5.422907e-01, 2.137864e+00, 1.789072e+00, 2.375123e-01, 7.820157e-01, 4.979113e-01, 1.591765e+00, 5.270772e-01, 1.184891e+00,
6.000000e-01	1.010084e+00, 5.010130e-01, 1.885586e+00, 1.809246e+00, 4.611748e-01, 9.334456e-01, 3.024356e-01, 1.737588e+00, 4.869366e-01, 9.947220e-01,
8.000000e-01	8.306499e-01, 3.297302e-01, 1.833174e+00, 2.150786e+00, 5.664289e-01, 7.372212e-01, 2.229458e-01, 1.432909e+00, 3.602001e-01, 9.881346e-01,
1.000000e+00	9.633974e-01, 2.264023e-01, 1.605119e+00, 1.868630e+00, 7.192594e-01, 7.563300e-01, 1.220470e-01, 1.183715e+00, 3.403688e-01, 9.214668e-01,
1.200000e+00	9.560260e-01, 1.723214e-01, 1.285670e+00, 2.243753e+00, 6.672889e-01, 5.196612e-01, 9.909888e-02, 1.021792e+00, 2.314463e-01, 8.838591e-01,
1.400000e+00	1.104832e+00, 1.161789e-01, 1.411123e+00, 2.102709e+00, 9.743440e-01, 4.670570e-01, 5.728198e-02, 1.008071e+00, 1.592678e-01, 6.635623e-01,
1.600000e+00	1.150643e+00, 7.788462e-02, 1.442556e+00, 2.062477e+00, 7.696846e-01, 3.684425e-01, 4.723296e-02, 1.246742e+00, 1.144976e-01, 7.982699e-01,
1.800000e+00	1.020382e+00, 6.873227e-02, 1.198124e+00, 1.873416e+00, 1.011594e+00, 2.943616e-01, 3.697245e-02, 1.094100e+00, 9.230004e-02, 8.393725e-01,
2.000000e+00	1.014999e+00, 4.404759e-02, 1.409710e+00, 1.967933e+00, 1.017437e+00, 2.746964e-01, 4.177953e-02, 9.704781e-01, 6.720787e-02, 7.260290e-01,
0.000000e+00	4.520256e-01, 1.076695e+00, 3.147635e+00, 1.514724e+00, 2.713775e+00, 2.421741e+00, 2.203851e+00, 2.522999e+00, 1.978047e+00, 4.828421e-01,
2.000000e-01	5.294588e-01, 1.042986e+00, 2.772278e+00, 1.609351e+00, 1.486142e+00, 2.071648e+00, 1.809605e+00, 1.815011e+00, 1.561213e+00, 2.525828e-01,
4.000000e-01	7.636655e-01, 8.409438e-01, 2.345547e+00, 1.413965e+00, 1.169186e+00, 1.719915e+00, 1.264937e+00, 1.444681e+00, 1.437578e+00, 1.639803e-01,
6.000000e-01	7.639249e-01, 8.216074e-01, 2.333270e+00, 1.129429e+00, 9.801502e-01, 1.631740e+00, 9.321374e-01, 9.165863e-01, 1.367052e+00, 1.337138e-01,
8.000000e-01	9.948870e-01, 6.738194e-01, 2.030284e+00, 1.555966e+00, 9.734989e-01, 1.289331e+00, 6.031194e-01, 1.078957e+00, 1.159101e+00, 9.751781e-02,
1.000000e+00	1.089505e+00, 4.855998e-01, 1.584468e+00, 1.587549e+00, 9.536160e-01, 1.094977e+00, 3.130865e-01, 1.123787e+00, 7.613078e-01, 1.319003e-01,
1.200000e+00	9.780499e-01, 3.014595e-01, 1.696403e+00, 1.498809e+00, 9.136674e-01, 7.418349e-01, 2.234126e-01, 9.869925e-01, 7.466442e-01, 2.962263e-01,
1.400000e+00	1.069264e+00, 2.329426e-01, 1.707839e+00, 1.831158e+00, 7.533800e-01, 5.064453e-01, 1.758509e-01, 1.159059e+00, 5.263432e-01, 3.541417e-01,
1.600000e+00	8.412358e-01, 2.127514e-01, 1.457280e+00, 1.525421e+00, 1.088508e+00, 3.678008e-01, 1.244130e-01, 1.044692e+00, 4.087043e-01, 5.862691e-01,
1.800000e+00	9.983233e-01, 1.122376e-01, 1.420618e+00, 1.808583e+00, 8.215228e-01, 3.458441e-01, 8.165458e-02, 1.004204e+00, 3.344411e-01, 6.797370e-01,
2.000000e+00	9.533407e-01, 1.044356e-01, 1.453085e+00, 1.987024e+00, 8.012789e-01, 2.752320e-01, 7.107201e-02, 1.073630e+00, 2.383668e-01, 6.432190e-01,
0.000000e+00	2.918120e+00, 3.649040e-01, 2.088880e+00, 8.347801e-01, 2.353685e+00, 3.151870e-01, 1.324880e+00, 2.698168e+00, 2.865185e-01, 1.573759e+00,
2.000000e-01	1.943589e+00, 3.739329e-01, 2.407248e+00, 1.168282e+00, 2.393440e+00, 5.301014e-01, 9.331569e-01, 1.388299e+00, 4.383877e-01, 1.387473e+00,
4.000000e-01	1.301379e+00, 3.306915e-01, 1.903169e+00, 1.655756e+00, 1.511341e+00, 6.060690e-01, 5.868176e-01, 1.679364e+00, 4.263908e-01, 1.091441e+00,
6.000000e-01	1.058914e+00, 2.773628e-01, 2.053587e+00, 1.629759e+00, 1.470131e+00, 5.114411e-01, 4.694727e-01, 1.366821e+00, 3.548459e-01, 9.204092e-01,
8.000000e-01	1.103634e+00, 2.089976e-01, 1.668560e+00, 1.657379e+00, 1.284651e+00, 4.430671e-01, 3.312029e-01, 1.347610e+00, 2.471139e-01, 7.876228e-01,
1.000000e+00	1.200421e+00, 1.367122e-01, 1.601221e+00, 1.953483e+00, 1.280643e+00, 3.551414e-01, 2.044481e-01, 1.134545e+00, 1.936531e-01, 8.613121e-01,
1.200000e+00	1.248079e+00, 1.387718e-01, 1.442413e+00, 1.722705e+00, 8.128145e-01, 2.889099e-01, 1.568134e-01, 1.177294e+00, 1.582090e-01, 8.631810e-01,
1.400000e+00	9.299649e-01, 7.160321e-02, 1.551247e+00, 1.445748e+00, 8.854199e-01, 2.250063e-01, 9.184168e-02, 9.286766e-01, 1.233198e-01, 7.638922e-01,
1.600000e+00	1.187539e+00, 6.341826e-02, 1.308832e+00, 1.744563e+00, 1.136959e+00, 1.568703e-01, 7.053792e-02, 1.215704e+00, 1.106085e-01, 7.763014e-01,
1.800000e+00	1.145516e+00, 3.924701e-02, 1.120944e+00, 2.009381e+00, 1.093904e+00, 1.626076e-01, 5.457305e-02, 1.034238e+00, 7.989889e-02, 7.098848e-01,
2.000000e+00	1.022767e+00, 2.921142e-02, 1.115606e+00, 1.755805e+00, 9.884673e-01, 1.420010e-01, 5.147321e-02, 9.618604e-01, 6.886997e-02, 8.900658e-01,
0.000000e+00	2.564309e+00, 5.444443e-01, 6.688087e-01, 3.817340e-01, 1.884431e+00, 2.253045e+00, 1.805428e+00, 1.438680e+00, 5.986596e-01, 1.137656e+00,
2.000000e-01	1.324912e+00, 5.486992e-01, 6.082897e-01, 8.149197e-01, 1.549896e+00, 1.695897e+00, 1.287547e+00, 8.980879e-01, 8.000656e-01, 6.210307e-01,
4.000000e-01	9.454878e-01, 5.810335e-01, 4.145781e-01, 1.138969e+00, 1.577309e+00, 1.556142e+00, 1.058799e+00, 8.214217e-01, 8.594189e-01, 4.477815e-01,
6.000000e-01	9.229287e-01, 6.097944e-01, 4.270220e-01, 1.051805e+00, 1.022355e+00, 1.646760e+00, 8.954427e-01, 6.961727e-01, 6.707420e-01, 2.491720e-01,
8.000000e-01	1.027167e+00, 4.448393e-01, 2.965714e-01, 1.345505e+00, 8.901908e-01, 1.544312e+00, 9.543430e-01, 5.091656e-01, 8.793777e-01, 2.209884e-01,
1.000000e+00	1.153497e+00, 4.299562e-01, 2.494127e-01, 1.473910e+00, 9.319415e-01, 1.392620e+00, 1.116921e+00, 5.785762e-01, 7.627926e-01, 1.283078e-01,
1.200000e+00	1.029043e+00, 4.450269e-01, 1.883390e-01, 1.558101e+00, 9.171091e-01, 1.506877e+00, 9.790964e-01, 6.573066e-01, 7.831924e-01, 1.204999e-01,
1.400000e+00	1.079926e+00, 3.554335e-01, 1.392411e-01, 1.384299e+00, 9.512466e-01, 1.565509e+00, 1.008049e+00, 6.943310e-01, 6.757059e-01, 7.325044e-02,
1.600000e+00	9.046690e-01, 3.239779e-01, 1.483098e-01, 1.815279e+00, 8.755609e-01, 1.642904e+00, 9.361749e-01, 6.939106e-01, 5.513897e-01, 7.405891e-02,
1.800000e+00	9.497968e-01, 2.795920e-01, 1.230744e-01, 2.221510e+00, 9.723952e-01, 1.555064e+00, 1.020586e+00, 6.428099e-01, 6.744879e-01, 6.524340e-02,
2.000000e+00	1.018772e+00, 2.168358e-01, 1.009240e-01, 2.135160e+00, 9.119935e-01, 1.572587e+00, 9.038089e-01, 7.837411e-01, 5.410770e-01, 5.734797e-02,
0.000000e+00	1.048913e+00, 2.066993e+00, 3.066959e+00, 2.333747e+00, 2.574652e+00, 1.365557e+00, 3.850182e-01, 9.446420e-01, 3.811469e-01, 1.030154e+00,
2.000000e-01	9.484771e-01, 1.267257e+00, 2.529118e+00, 1.771123e+00, 2.166668e+00, 1.161645e+00, 2.845442e-01, 1.118850e+00, 3.075100e-01, 7.378320e-01,
4.000000e-01	1.061124e+00, 9.857315e-01, 2.101944e+00, 1.658287e+00, 1.675454e+00, 1.074585e+00, 2.102709e-01, 1.164630e+00, 2.025000e-01, 6.341093e-01,
6.000000e-01	1.111222e+00, 7.452435e-01, 2.168274e+00, 1.497367e+00, 1.320825e+00, 7.790508e-01, 1.092500e-01, 1.172846e+00, 1.487154e-01, 5.616063e-01,
8.000000e-01	9.396387e-01, 5.440431e-01, 2.049782e+00, 1.827969e+00, 1.207455e+00, 4.263471e-01, 7.724919e-02, 1.231097e+00, 1.657537e-01, 6.217632e-01,
1.000000e+00	1.123312e+00, 3.817918e-01, 1.664213e+00, 1.689305e+00, 1.007258e+00, 3.875035e-01, 4.553158e-02, 1.164644e+00, 1.011088e-01, 7.394972e-01,
1.200000e+00	1.104058e+00, 2.519454e-01, 1.620924e+00, 1.622063e+00, 1.100044e+00, 2.549737e-01, 4.148541e-02, 1.148233e+00, 9.524130e-02, 6.217231e-01,
1.400000e+00	1.092485e+00, 1.935816e-01, 1.684975e+00, 2.026822e+00, 1.043383e+00, 2.153463e-01, 2.709025e-02, 1.001182e+00, 8.024617e-02, 7.729573e-01,
1.600000e+00	1.053947e+00, 1.329735e-01, 1.523623e+00, 1.528308e+00, 8.097033e-01, 1.699741e-01, 1.844987e-02, 1.157028e+00, 6.054875e-02, 6.529791e-01,
1.800000e+00	1.114416e+00, 9.529172e-02, 1.444826e+00, 2.013337e+00, 1.019577e+00, 1.717598e-01, 1.626413e-02, 8.989758e-01, 3.636636e-02, 6.137848e-01,
2.000000e+00	1.113011e+00, 7.424180e-02, 1.133717e+00, 1.851078e+00, 7.983204e-01, 1.550861e-01, 2.225504e-02, 1.037826e+00, 3.683103e-02, 8.333453e-01,
0.000000e+00	7.747562e-01, 6.716910e-01, 1.155293e+00, 2.675716e+00, 1.816033e+00, 2.438230e-01, 1.029226e+00, 2.384642e+00, 1.565089e+00, 1.695301e+00,
2.000000e-01	8.181529e-01, 4.741825e-01, 1.180502e+00, 2.196916e+00, 9.925291e-01, 6.355189e-01, 6.156199e-01, 1.898689e+00, 1.191677e+00, 1.398047e+00,
4.000000e-01	1.063254e+00, 4.523294e-01, 7.697347e-01, 2.428203e+00, 8.917086e-01, 9.941201e-01, 4.723229e-01, 1.587688e+00, 9.228568e-01, 1.056874e+00,
6.000000e-01	1.003401e+00, 3.061828e-01, 1.072608e+00, 2.338090e+00, 9.640147e-01, 1.065026e+00, 3.164331e-01, 1.448346e+00, 7.518034e-01, 8.052963e-01,
8.000000e-01	1.060821e+00, 2.201113e-01, 8.102859e-01, 2.104973e+00, 8.483800e-01, 1.177181e+00, 2.964811e-01, 1.374131e+00, 6.192449e-01, 6.573854e-01,
1.000000e+00	1.101288e+00, 1.733861e-01, 7.238029e-01, 2.078673e+00, 1.047745e+00, 1.230553e+00, 3.304284e-01, 1.312718e+00, 4.650166e-01, 4.704039e-01,
1.200000e+00	1.219566e+00, 1.344992e-01, 7.017994e-01, 2.103589e+00, 9.128013e-01, 1.280817e+00, 5.135578e-01, 1.156071e+00, 3.352356e-01, 3.178565e-01,
1.400000e+00	1.256642e+00, 9.279908e-02, 4.594556e-01, 2.285092e+00, 1.038336e+00, 1.535660e+00, 5.691630e-01, 1.195575e+00, 3.082694e-01, 2.890289e-01,
1.600000e+00	9.324928e-01, 7.147224e-02, 4.367819e-01, 1.848779e+00, 9.545282e-01, 1.590789e+00, 6.568694e-01, 1.023177e+00, 2.513173e-01, 1.999398e-01,
1.800000e+00	1.136589e+00, 8.033349e-02, 3.501995e-01, 2.297456e+00, 8.849430e-01, 1.385170e+00, 7.456508e-01, 1.115561e+00, 2.064205e-01, 1.945215e-01,
2.000000e+00	1.132796e+00, 1.011002e-01, 2.671835e-01, 1.882514e+00, 8.343375e-01, 1.495224e+00, 8.013740e-01, 8.318298e-01, 2.155581e-01, 1.180540e-01,
0.000000e+00	2.221997e-01, 1.659881e-01, 7.387520e-01, 1.382045e+00, 1.110946e+00, 2.272867e+00, 2.550997e+00, 1.642592e+00, 3.133961e-01, 2.726819e+00,
2.000000e-01	5.424885e-01, 3.161793e-01, 7.219337e-01, 1.830056e+00, 5.534197e-01, 1.952155e+00, 2.296170e+00, 1.172337e+00, 5.646608e-01, 1.806984e+00,
4.000000e-01	6.739346e-01, 4.393761e-01, 5.560423e-01, 2.013026e+00, 2.908697e-01, 1.838789e+00, 1.542308e+00, 6.715030e-01, 6.136575e-01, 1.149421e+00,
6.000000e-01	9.831720e-01, 5.378608e-01, 5.104880e-01, 1.936841e+00, 2.614781e-01, 1.840799e+00, 1.298504e+00, 6.219272e-01, 7.489140e-01, 7.036500e-01,
8.000000e-01	9.126483e-01, 4.600056e-01, 3.864569e-01, 1.856296e+00, 3.692666e-01, 1.890834e+00, 1.161773e+00, 4.313600e-01, 9.724960e-01, 4.765477e-01,
1.000000e+00	1.101171e+00, 5.203550e-01, 3.713347e-01, 1.648683e+00, 6.381880e-01, 1.440854e+00, 1.178315e+00, 3.704055e-01, 8.543922e-01, 2.850227e-01,
1.200000e+00	1.061228e+00, 4.336163e-01, 2.852126e-01, 2.159374e+00, 7.256870e-01, 1.547479e+00, 9.215111e-01, 5.144722e-01, 9.127611e-01, 1.921023e-01,
1.400000e+00	9.603733e-01, 3.904859e-01, 2.595122e-01, 1.569042e+00, 8.035633e-01, 1.355986e+00, 1.090107e+00, 4.449703e-01, 8.303020e-01, 1.616001e-01,
1.600000e+00	1.095034e+00, 3.362673e-01, 2.076816e-01, 1.996659e+00, 8.309429e-01, 1.219725e+00, 1.090266e+00, 6.173885e-01, 7.915868e-01, 9.004610e-02,
1.800000e+00	1.134500e+00, 3.867295e-01, 1.323484e-01, 2.049884e+00, 7.912219e-01, 1.521228e+00, 8.317240e-01, 7.108981e-01, 5.688503e-01, 7.679210e-02,
2.000000e+00	1.003997e+00, 3.012406e-01, 1.220596e-01, 2.010540e+00, 8.424353e-01, 1.718688e+00, 7.854902e-01, 6.213902e-01, 4.853964e-01, 6.931986e-02,
0.000000e+00	2.009048e+00, 2.004496e-01, 8.244565e-01, 1.723082e+00, 8.684597e-01, 2.292667e+00, 6.494710e-01, 2.367408e+00, 2.449067e+00, 1.343773e+00,
2.000000e-01	1.638303e+00, 1.729121e-01, 6.408929e-01, 1.621913e+00, 7.867785e-01, 2.288506e+00, 3.744566e-01, 1.833297e+00, 1.894418e+00, 8.576716e-01,
4.000000e-01	1.307871e+00, 1.053139e-01, 7.126084e-01, 1.978653e+00, 1.035730e+00, 1.889641e+00, 2.786373e-01, 1.349853e+00, 1.488723e+00, 5.039426e-01,
6.000000e-01	1.420142e+00, 1.033607e-01, 5.309056e-01, 2.189219e+00, 9.714049e-01, 1.496606e+00, 3.163438e-01, 1.518274e+00, 1.145755e+00, 3.598696e-01,
8.000000e-01	1.041337e+00, 7.461269e-02, 4.383617e-01, 2.067785e+00, 6.818608e-01, 1.332690e+00, 4.673402e-01, 1.228933e+00, 1.002501e+00, 2.335936e-01,
1.000000e+00	1.189954e+00, 6.232316e-02, 3.586795e-01, 2.210342e+00, 9.167577e-01, 1.214474e+00, 5.380359e-01, 1.231291e+00, 5.528460e-01, 1.480853e-01,
1.200000e+00	1.160348e+00, 6.159639e-02, 2.929184e-01, 1.686282e+00, 9.143653e-01, 1.414118e+00, 6.521412e-01, 1.180748e+00, 5.520999e-01, 1.705754e-01,
1.400000e+00	1.071717e+00, 6.920534e-02, 1.976802e-01, 2.194902e+00, 8.848272e-01, 1.639434e+00, 6.188633e-01, 1.196643e+00, 4.381025e-01, 1.222857e-01,
1.600000e+00	1.073224e+00, 9.578328e-02, 1.841778e-01, 1.779867e+00, 8.840466e-01, 1.356290e+00, 6.596265e-01, 9.456226e-01, 3.639486e-01, 1.070799e-01,
1.800000e+00	1.124543e+00, 1.147827e-01, 1.438539e-01, 2.096570e+00, 1.016948e+00, 1.449717e+00, 8.505709e-01, 9.317815e-01, 4.164027e-01, 8.509146e-02,
2.000000e+00	1.082777e+00, 1.110613e-01, 1.119917e-01, 2.095361e+00, 9.631666e-01, 1.655504e+00, 7.768488e-01, 9.754239e-01, 3.580047e-01, 6.594134e-02,
0.000000e+00	3.000609e+00, 2.949944e+00, 2.061540e+00, 1.333048e-01, 9.641178e-01, 3.050013e+00, 9.590944e-01, 1.322144e+00, 9.100985e-01, 1.976462e+00,
2.000000e-01	1.520717e+00, 2.002888e+00, 2.676370e+00, 1.203224e-01, 1.078718e+00, 2.068764e+00, 5.674269e-01, 9.878448e-01, 6.241114e-01, 1.117106e+00,
4.000000e-01	8.472532e-01, 1.634680e+00, 2.053542e+00, 6.240237e-02, 8.218826e-01, 1.100644e+00, 4.570647e-01, 1.317604e+00, 5.235084e-01, 7.280671e-01,
6.000000e-01	5.614891e-01, 1.001011e+00, 1.881312e+00, 1.148523e-01, 1.070096e+00, 8.913050e-01, 2.543818e-01, 9.450466e-01, 2.951509e-01, 4.856036e-01,
8.000000e-01	3.397542e-01, 7.096963e-01, 1.717217e+00, 3.994227e-01, 1.025354e+00, 6.979461e-01, 1.640745e-01, 1.071922e+00, 3.560885e-01, 5.869332e-01,
1.000000e+00	1.901806e-01, 5.627380e-01, 1.788142e+00, 7.841450e-01, 8.008815e-01, 4.116859e-01, 1.068955e-01, 1.040415e+00, 2.869113e-01, 6.155638e-01,
1.200000e+00	2.508914e-01, 4.217530e-01, 1.627142e+00, 9.641611e-01, 8.278220e-01, 2.375316e-01, 8.903290e-02, 1.220172e+00, 2.087592e-01, 7.075726e-01,
1.400000e+00	4.402542e-01, 3.229346e-01, 1.357544e+00, 1.128460e+00, 9.836597e-01, 2.158779e-01, 5.662941e-02, 1.151078e+00, 1.635676e-01, 6.639363e-01,
1.600000e+00	7.116927e-01, 2.141357e-01, 1.459985e+00, 1.446401e+00, 9.001640e-01, 1.516895e-01, 4.670642e-02, 1.010865e+00, 9.917986e-02, 7.263662e-01,
1.800000e+00	9.284859e-01, 1.512523e-01, 1.464436e+00, 1.525776e+00, 8.428383e-01, 9.481011e-02, 3.827958e-02, 1.031308e+00, 9.859933e-02, 8.357602e-01,
2.000000e+00	8.826529e-01, 1.147622e-01, 1.201307e+00, 1.704091e+00, 9.537117e-01, 7.649901e-02, 3.682370e-02, 1.196779e+00, 7.073157e-02, 8.276675e-01,
0.000000e+00	1.162828e+00, 2.099328e+00, 1.761277e+00, 1.671287e+00, 1.792415e+00, 1.611118e+00, 1.861267e+00, 1.472838e+00, 1.241957e+00, 1.782611e-01,
2.000000e-01	1.130267e+00, 1.755966e+00, 1.674516e+00, 1.157564e+00, 1.295456e+00, 1.644342e+00, 1.196744e+00, 1.211295e+00, 1.619100e+00, 1.263649e-01,
4.000000e-01	8.567458e-01, 1.394141e+00, 1.373532e+00, 1.021143e+00, 1.335116e+00, 1.448067e+00, 1.113745e+00, 9.487877e-01, 1.583703e+00, 8.558314e-02,
6.000000e-01	5.440391e-01, 1.189931e+00, 1.332971e+00, 6.324869e-01, 1.058720e+00, 9.097894e-01, 7.007579e-01, 8.165158e-01, 1.232118e+00, 1.559800e-01,
8.000000e-01	4.040919e-01, 8.845733e-01, 1.684326e+00, 8.050500e-01, 8.820949e-01, 6.359171e-01, 4.918527e-01, 7.401988e-01, 8.005486e-01, 2.934160e-01,
1.000000e+00	3.219550e-01, 6.118086e-01, 1.335211e+00, 1.150001e+00, 1.079846e+00, 3.993066e-01, 3.394877e-01, 1.074656e+00, 7.662904e-01, 4.942219e-01,
1.200000e+00	6.185902e-01, 5.647058e-01, 8.940220e-01, 1.466245e+00, 7.695987e-01, 3.332498e-01, 2.169911e-01, 8.182463e-01, 5.291680e-01, 5.127644e-01,
1.400000e+00	6.638800e-01, 3.128698e-01, 1.267593e+00, 1.631295e+00, 8.587363e-01, 1.849563e-01, 2.010560e-01, 1.044720e+00, 4.961368e-01, 5.643722e-01,
1.600000e+00	7.868790e-01, 3.327737e-01, 1.098671e+00, 1.682737e+00, 7.683593e-01, 1.256820e-01, 1.899255e-01, 9.350451e-01, 4.107360e-01, 7.263656e-01,
1.800000e+00	9.935717e-01, 1.683095e-01, 1.096870e+00, 1.835609e+00, 9.242939e-01, 1.344353e-01, 2.180854e-01, 1.053258e+00, 2.353825e-01, 6.847505e-01,
2.000000e+00	1.056309e+00, 1.282694e-01, 9.849426e-01, 1.423514e+00, 1.024671e+00, 1.793050e-01, 2.873798e-01, 9.970370e-01, 2.199925e-01, 7.854403e-01,
0.000000e+00	2.481132e+00, 3.195750e+00, 2.408579e+00, 2.562969e+00, 1.959989e+00, 6.959155e-01, 1.204508e+00, 2.037353e+00, 9.462921e-01, 2.516418e+00,
2.000000e-01	1.863575e+00, 2.310848e+00, 1.992427e+00, 1.746205e+00, 1.467944e+00, 1.078225e+00, 8.463985e-01, 1.539632e+00, 8.796854e-01, 1.748127e+00,
4.000000e-01	1.575127e+00, 1.570659e+00, 1.895666e+00, 1.320619e+00, 1.150816e+00, 9.705555e-01, 5.099483e-01, 1.418357e+00, 7.800580e-01, 1.142448e+00,
6.000000e-01	1.119432e+00, 1.367389e+00, 2.015024e+00, 9.778370e-01, 8.531578e-01, 6.509423e-01, 3.666866e-01, 1.160219e+00, 5.457189e-01, 1.058391e+00,
8.000000e-01	8.503823e-01, 8.873993e-01, 2.013631e+00, 1.098844e+00, 1.126439e+00, 5.283915e-01, 2.338685e-01, 1.247483e+00, 4.234327e-01, 9.538319e-01,
1.000000e+00	8.230852e-01, 6.268539e-01, 1.661851e+00, 1.323799e+00, 1.131078e+00, 2.991344e-01, 1.609667e-01, 1.091040e+00, 2.711141e-01, 8.601649e-01,
1.200000e+00	1.087395e+00, 5.004302e-01, 1.770978e+00, 1.220424e+00, 8.781863e-01, 2.070734e-01, 1.175323e-01, 9.026527e-01, 1.968772e-01, 8.896144e-01,
1.400000e+00	9.514888e-01, 3.072893e-01, 1.716826e+00, 1.331889e+00, 9.573227e-01, 1.490857e-01, 7.575803e-02, 1.045248e+00, 1.673409e-01, 7.534466e-01,
1.600000e+00	1.047321e+00, 3.008161e-01, 1.237626e+00, 1.479039e+00, 1.012697e+00, 1.171989e-01, 6.878233e-02, 1.010555e+00, 1.633954e-01, 9.459314e-01,
1.800000e+00	7.812490e-01, 1.780651e-01, 1.342241e+00, 2.045876e+00, 9.242946e-01, 9.218938e-02, 4.968906e-02, 1.205927e+00, 1.207214e-01, 7.897542e-01,
2.000000e+00	1.084765e+00, 1.229123e-01, 1.220572e+00, 1.519070e+00, 1.086161e+00, 7.292011e-02, 5.187473e-02, 8.865798e-01, 1.048173e-01, 7.495848e-01,
0.000000e+00	8.524768e-01, 1.370682e+00, 1.605036e+00, 1.770919e+00, 1.039992e-01, 2.187291e+00, 2.748333e-01, 7.800559e-01, 1.667148e+00, 2.877589e-01,
2.000000e-01	8.736974e-01, 1.127380e+00, 1.291278e+00, 1.285874e+00, 3.916026e-01, 1.380082e+00, 1.948224e-01, 8.666477e-01, 9.996873e-01, 1.893917e-01,
4.000000e-01	9.888852e-01, 6.239490e-01, 1.428050e+00, 1.406955e+00, 6.512902e-01, 9.526764e-01, 1.392008e-01, 8.673701e-01, 9.317736e-01, 2.437033e-01,
6.000000e-01	9.207323e-01, 5.207854e-01, 1.527503e+00, 1.513606e+00, 7.054219e-01, 7.545989e-01, 1.261459e-01, 1.072494e+00, 7.205585e-01, 3.446945e-01,
8.000000e-01	9.824169e-01, 4.189690e-01, 1.348384e+00, 1.320832e+00, 7.381488e-01, 3.995762e-01, 9.317368e-02, 1.014167e+00, 5.264905e-01, 3.785559e-01,
1.000000e+00	8.866701e-01, 2.614023e-01, 1.098750e+00, 1.782071e+00, 8.667106e-01, 3.497041e-01, 1.226731e-01, 1.107388e+00, 3.652387e-01, 6.439971e-01,
1.200000e+00	1.184296e+00, 2.183360e-01, 1.147192e+00, 1.805787e+00, 8.143071e-01, 2.320745e-01, 1.491594e-01, 1.106062e+00, 4.250574e-01, 7.110325e-01,
1.400000e+00	1.123066e+00, 1.292400e-01, 1.119406e+00, 1.774324e+00, 9.437697e-01, 2.326206e-01, 1.823742e-01, 1.028344e+00, 2.444842e-01, 6.820094e-01,
1.600000e+00	9.846428e-01, 8.032795e-02, 7.380065e-01, 1.718644e+00, 8.093519e-01, 3.371051e-01, 2.859430e-01, 1.070319e+00, 1.805247e-01, 6.138627e-01,
1.800000e+00	1.006008e+00, 7.724349e-02, 8.272664e-01, 1.509341e+00, 9.126813e-01, 4.679916e-01, 4.175410e-01, 1.030387e+00, 1.472793e-01, 6.765294e-01,
2.000000e+00	9.806306e-01, 6.385500e-02, 7.687076e-01, 1.431352e+00, 9.613171e-01, 7.404079e-01, 4.286943e-01, 1.045541e+00, 1.312672e-01, 6.354844e-01,
0.000000e+00	1.571558e-01, 2.777032e+00, 1.280100e-01, 6.128252e-01, 1.945849e+00, 1.552086e+00, 4.311840e-01, 1.782674e+00, 1.417704e+00, 1.991707e+00,
2.000000e-01	9.644243e-02, 1.712136e+00, 1.091857e-01, 3.903167e-01, 9.734825e-01, 8.608304e-01, 5.649603e-01, 1.469463e+00, 1.098873e+00, 1.534073e+00,
4.000000e-01	4.797044e-02, 1.486473e+00, 7.657008e-02, 3.701428e-01, 7.206631e-01, 5.558330e-01, 5.592372e-01, 1.619890e+00, 8.637472e-01, 1.283986e+00,
6.000000e-01	3.313127e-02, 9.758456e-01, 6.795291e-02, 3.577284e-01, 4.254753e-01, 4.450524e-01, 7.316368e-01, 1.107736e+00, 7.913546e-01, 8.065685e-01,
8.000000e-01	2.345964e-02, 8.203818e-01, 5.615715e-02, 5.902961e-01, 2.622429e-01, 2.833747e-01, 8.272471e-01, 1.439653e+00, 6.275952e-01, 9.721456e-01,
1.000000e+00	7.951389e-02, 6.398038e-01, 5.055048e-02, 9.869819e-01, 1.553042e-01, 2.467047e-01, 6.473042e-01, 9.322288e-01, 6.488919e-01, 8.584492e-01,
1.200000e+00	3.165655e-01, 4.670528e-01, 4.091455e-02, 1.100351e+00, 7.641361e-02, 2.746219e-01, 7.878476e-01, 1.161639e+00, 5.502871e-01, 8.180451e-01,
1.400000e+00	5.177331e-01, 4.286160e-01, 2.749557e-02, 1.426872e+00, 8.834403e-02, 4.382019e-01, 7.107831e-01, 9.681830e-01, 4.560223e-01, 7.664836e-01,
1.600000e+00	7.212897e-01, 2.732928e-01, 2.887936e-02, 1.574358e+00, 2.859775e-01, 8.060045e-01, 1.033513e+00, 9.277914e-01, 3.738424e-01, 8.187540e-01,
1.800000e+00	8.744340e-01, 2.657195e-01, 2.296581e-02, 1.581657e+00, 4.926242e-01, 8.993364e-01, 7.693361e-01, 8.373122e-01, 4.889606e-01, 8.155046e-01,
2.000000e+00	1.078459e+00, 2.764320e-01, 1.956308e-02, 1.543444e+00, 5.844630e-01, 9.980599e-01, 7.920304e-01, 9.621491e-01, 4.370121e-01, 5.170511e-01,
0.000000e+00	2.295526e+00, 7.910565e-01, 2.132132e+00, 5.203662e-01, 2.431211e+00, 2.688941e+00, 1.349401e+00, 2.188502e+00, 3.997489e-02, 1.153330e+00,
2.000000e-01	1.545821e+00, 7.132219e-01, 1.573370e+00, 9.129186e-01, 2.428093e+00, 2.289520e+00, 9.733477e-01, 1.522599e+00, 2.097853e-01, 6.864356e-01,
4.000000e-01	1.118700e+00, 4.729359e-01, 1.557439e+00, 1.143691e+00, 1.460790e+00, 1.441740e+00, 5.833206e-01, 1.201382e+00, 1.909001e-01, 4.572516e-01,
6.000000e-01	8.411231e-01, 3.386075e-01, 1.383889e+00, 1.302115e+00, 1.343070e+00, 1.101099e+00, 3.684298e-01, 1.344332e+00, 1.731001e-01, 3.718143e-01,
8.000000e-01	8.641008e-01, 3.288411e-01, 1.602713e+00, 1.558053e+00, 1.110017e+00, 7.821651e-01, 2.552170e-01, 1.269643e+00, 1.283651e-01, 4.805839e-01,
1.000000e+00	1.124641e+00, 2.264504e-01, 1.336704e+00, 1.426828e+00, 1.090751e+00, 4.972882e-01, 1.917969e-01, 1.120595e+00, 1.150538e-01, 5.165430e-01,
1.200000e+00	1.244685e+00, 1.259468e-01, 1.309461e+00, 1.828642e+00, 9.531321e-01, 3.135084e-01, 1.541041e-01, 1.151110e+00, 7.873517e-02, 6.342192e-01,
1.400000e+00	1.131361e+00, 1.165599e-01, 1.158872e+00, 1.744756e+00, 1.040807e+00, 2.601116e-01, 1.038739e-01, 1.087940e+00, 7.488223e-02, 6.429473e-01,
1.600000e+00	1.222226e+00, 7.792703e-02, 1.166975e+00, 1.950409e+00, 8.371080e-01, 2.159012e-01, 1.016844e-01, 1.024283e+00, 4.336829e-02, 7.263260e-01,
1.800000e+00	1.112558e+00, 6.282348e-02, 9.742804e-01, 1.946116e+00, 8.388063e-01, 2.451747e-01, 1.630809e-01, 1.074670e+00, 4.172620e-02, 7.651382e-01,
2.000000e+00	1.120672e+00, 4.387582e-02, 1.003606e+00, 2.160719e+00, 9.159769e-01, 2.102712e-01, 2.191267e-01, 9.392294e-01, 3.682081e-02, 8.182802e-01,
0.000000e+00	1.358480e+00, 1.139620e-01, 2.763648e+00, 2.591632e+00, 1.401341e+00, 4.333775e-02, 2.004064e+00, 2.328578e+00, 3.333138e+00, 1.704359e+00,
2.000000e-01	1.213948e+00, 2.654590e-01, 2.770766e+00, 2.367917e+00, 9.393156e-01, 5.058760e-01, 1.289449e+00, 1.819230e+00, 2.340391e+00, 1.606420e+00,
4.000000e-01	1.175362e+00, 3.236049e-01, 1.977862e+00, 2.065118e+00, 6.285755e-01, 8.543716e-01, 8.822575e-01, 1.252042e+00, 2.030992e+00, 1.100202e+00,
6.000000e-01	1.033540e+00, 2.416606e-01, 2.351207e+00, 1.806635e+00, 7.047992e-01, 8.698992e-01, 5.999944e-01, 1.473458e+00, 1.859838e+00, 7.904825e-01,
8.000000e-01	1.051883e+00, 1.975584e-01, 1.873706e+00, 1.815181e+00, 7.732442e-01, 1.109008e+00, 3.842219e-01, 1.175396e+00, 1.353814e+00, 7.376659e-01,
1.000000e+00	1.061893e+00, 1.265628e-01, 1.419686e+00, 2.150961e+00, 9.160625e-01, 1.087277e+00, 2.145086e-01, 1.204058e+00, 1.060185e+00, 4.372828e-01,
1.200000e+00	1.152145e+00, 9.565155e-02, 1.593877e+00, 2.404193e+00, 9.453093e-01, 1.154411e+00, 1.564439e-01, 1.284645e+00, 6.189179e-01, 3.864257e-01,
1.400000e+00	1.024096e+00, 6.255836e-02, 1.631897e+00, 2.060820e+00, 7.528611e-01, 8.305259e-01, 1.082156e-01, 9.821356e-01, 4.890360e-01, 3.634337e-01,
1.600000e+00	1.173204e+00, 4.612733e-02, 1.475161e+00, 1.820750e+00, 1.051029e+00, 9.089528e-01, 7.286038e-02, 1.140287e+00, 4.136057e-01, 3.774448e-01,
1.800000e+00	9.800336e-01, 2.981078e-02, 1.293154e+00, 1.865469e+00, 9.106594e-01, 5.710179e-01, 5.225818e-02, 1.052879e+00, 3.448490e-01, 5.348387e-01,
2.000000e+00	1.063894e+00, 2.690378e-02, 1.606374e+00, 1.759465e+00, 9.760905e-01, 5.416043e-01, 4.688224e-02, 9.995724e-01, 2.529899e-01, 6.807192e-01,
0.000000e+00	1.299159e+00, 2.390297e+00, 1.773458e+00, 8.432030e-01, 2.445016e+00, 1.445459e+00, 3.411944e-01, 1.647334e+00, 2.244791e+00, 2.888477e+00,
2.000000e-01	1.120750e+00, 1.672112e+00, 1.580810e+00, 5.383748e-01, 1.152855e+00, 1.014780e+00, 2.523668e-01, 1.708620e+00, 1.754543e+00, 1.790532e+00,
4.000000e-01	6.175732e-01, 1.248728e+00, 1.412895e+00, 4.456584e-01, 9.420307e-01, 6.356528e-01, 2.006792e-01, 1.631052e+00, 1.522810e+00, 1.407613e+00,
6.000000e-01	3.719148e-01, 9.392861e-01, 1.525536e+00, 6.456475e-01, 7.111780e-01, 4.214287e-01, 1.143074e-01, 1.484039e+00, 1.337181e+00, 9.443581e-01,
8.000000e-01	2.401021e-01, 6.422329e-01, 1.320340e+00, 8.488979e-01, 4.678816e-01, 3.184549e-01, 7.423438e-02, 1.451305e+00, 8.762106e-01, 1.005754e+00,
1.000000e+00	3.454101e-01, 4.498647e-01, 1.118602e+00, 1.059347e+00, 6.266058e-01, 1.943561e-01, 6.583747e-02, 1.212602e+00, 7.256409e-01, 8.806052e-01,
1.200000e+00	5.626701e-01, 3.579897e-01, 1.094252e+00, 1.259118e+00, 6.760781e-01, 1.385016e-01, 7.256328e-02, 1.245492e+00, 5.430173e-01, 8.249974e-01,
1.400000e+00	7.278960e-01, 2.449167e-01, 1.204231e+00, 1.415285e+00, 7.472966e-01, 1.027594e-01, 8.983316e-02, 9.924178e-01, 3.521163e-01, 8.168001e-01,
1.600000e+00	1.010389e+00, 2.001103e-01, 1.083038e+00, 1.588112e+00, 8.204868e-01, 7.617725e-02, 1.649027e-01, 9.353651e-01, 3.708214e-01, 5.841342e-01,
1.800000e+00	9.481354e-01, 1.496710e-01, 9.382122e-01, 1.721566e+00, 8.550312e-01, 7.512854e-02, 2.147417e-01, 1.085270e+00, 2.544150e-01, 7.165771e-01,
2.000000e+00	1.028978e+00, 1.142572e-01, 7.932046e-01, 1.694335e+00, 8.050987e-01, 1.589013e-01, 4.003456e-01, 1.191545e+00, 2.342384e-01, 7.636594e-01,
0.000000e+00	2.703904e+00, 1.094118e+00, 2.019906e+00, 1.939558e+00, 2.125400e+00, 2.313002e+00, 1.425770e-01, 2.597757e+00, 3.627831e+00, 1.321102e+00,
2.000000e-01	2.324404e+00, 8.952834e-01, 1.681095e+00, 1.607758e+00, 1.878834e+00, 1.614157e+00, 8.694652e-02, 2.073034e+00, 2.547919e+00, 7.539055e-01,
4.000000e-01	1.591020e+00, 5.388249e-01, 1.634732e+00, 1.581896e+00, 1.517761e+00, 1.260598e+00, 6.589799e-02, 1.735306e+00, 1.651842e+00, 4.773896e-01,
6.000000e-01	1.558945e+00, 4.199293e-01, 1.249683e+00, 1.484205e+00, 1.202232e+00, 6.414121e-01, 4.852291e-02, 1.373014e+00, 1.250556e+00, 5.412583e-01,
8.000000e-01	1.314775e+00, 3.005806e-01, 1.377687e+00, 1.467791e+00, 9.937636e-01, 6.637669e-01, 3.056241e-02, 1.522435e+00, 1.192724e+00, 5.535572e-01,
1.000000e+00	1.316690e+00, 2.086872e-01, 1.179214e+00, 1.727681e+00, 7.854572e-01, 3.822642e-01, 2.255276e-02, 1.489567e+00, 7.868157e-01, 5.863813e-01,
1.200000e+00	1.259603e+00, 1.517803e-01, 1.420629e+00, 1.979946e+00, 9.998094e-01, 2.557347e-01, 1.994362e-02, 9.617177e-01, 5.980310e-01, 7.950285e-01,
1.400000e+00	1.174979e+00, 1.249191e-01, 1.282751e+00, 1.939154e+00, 9.188819e-01, 2.582107e-01, 2.820377e-02, 1.271166e+00, 4.654448e-01, 7.382245e-01,
1.600000e+00	1.010195e+00, 9.231251e-02, 8.691719e-01, 1.890322e+00, 1.071954e+00, 2.303046e-01, 3.981295e-02, 1.170378e+00, 3.941177e-01, 6.663499e-01,
1.800000e+00	1.009142e+00, 6.540952e-02, 9.174231e-01, 2.237855e+00, 9.621274e-01, 2.192914e-01, 1.047890e-01, 1.140694e+00, 2.589545e-01, 7.581938e-01,
2.000000e+00	1.145770e+00, 4.606566e-02, 8.895075e-01, 1.541547e+00, 1.057503e+00, 2.795207e-01, 1.440845e-01, 1.039433e+00, 2.007960e-01, 7.782161e-01,
0.000000e+00	1.260464e+00, 4.567017e-01, 6.236618e-01, 2.781112e-01, 1.362196e+00, 1.897203e-01, 4.064766e-01, 3.991733e-01, 3.192588e+00, 2.495462e+00,
2.000000e-01	1.128974e+00, 4.415107e-01, 4.841411e-01, 6.082995e-01, 7.793965e-01, 1.518838e-01, 5.287468e-01, 6.476650e-01, 2.220314e+00, 1.461916e+00,
4.000000e-01	6.686223e-01, 3.542285e-01, 4.243324e-01, 1.215723e+00, 4.094743e-01, 9.766291e-02, 7.326152e-01, 8.898140e-01, 1.814069e+00, 1.270975e+00,
6.000000e-01	6.050062e-01, 2.892824e-01, 3.269962e-01, 1.218396e+00, 2.893026e-01, 1.736489e-01, 8.195942e-01, 8.185521e-01, 1.433336e+00, 1.273460e+00,
8.000000e-01	8.068978e-01, 2.317221e-01, 3.104803e-01, 1.248275e+00, 2.366424e-01, 3.784283e-01, 7.188834e-01, 7.344588e-01, 8.685033e-01, 9.452231e-01,
1.000000e+00	1.028755e+00, 1.991574e-01, 2.489515e-01, 1.796304e+00, 4.115365e-01, 5.965571e-01, 7.911218e-01, 8.685017e-01, 9.096238e-01, 1.028918e+00,
1.200000e+00	1.002329e+00, 2.199823e-01, 1.692614e-01, 1.382762e+00, 4.925538e-01, 8.370915e-01, 7.477568e-01, 9.552321e-01, 8.757577e-01, 9.123779e-01,
1.400000e+00	9.541819e-01, 1.908600e-01, 1.276623e-01, 1.705898e+00, 7.069398e-01, 1.100762e+00, 8.879283e-01, 8.787091e-01, 5.669022e-01, 7.135225e-01,
1.600000e+00	1.073827e+00, 1.753095e-01, 1.258173e-01, 1.758254e+00, 7.346559e-01, 1.175684e+00, 8.321136e-01, 7.706577e-01, 6.341352e-01, 4.782063e-01,
1.800000e+00	1.164283e+00, 1.960162e-01, 8.642036e-02, 1.887320e+00, 7.806434e-01, 1.141574e+00, 9.126425e-01, 8.859472e-01, 4.821397e-01, 4.289744e-01,
2.000000e+00	1.084056e+00, 1.838177e-01, 8.718068e-02, 1.710733e+00, 8.422173e-01, 1.533783e+00, 8.132574e-01, 7.538981e-01, 5.052274e-01, 2.270427e-01,
0.000000e+00	5.741357e-01, 2.333648e+00, 4.210625e-01, 1.590877e+00, 2.112036e+00, 8.403235e-01, 4.063331e-01, 2.697385e+00, 3.806034e-01, 9.720221e-01,
2.000000e-01	9.235399e-01, 1.855126e+00, 3.332120e-01, 1.342234e+00, 1.621519e+00, 7.201758e-01, 2.613255e-01, 1.857276e+00, 2.569887e-01, 7.914733e-01,
4.000000e-01	7.971090e-01, 1.190386e+00, 2.381625e-01, 9.104591e-01, 1.373428e+00, 4.902567e-01, 2.468770e-01, 1.559302e+00, 2.284693e-01, 9.237835e-01,
6.000000e-01	5.636281e-01, 1.004418e+00, 2.062267e-01, 7.000546e-01, 1.277130e+00, 3.361681e-01, 5.346937e-01, 1.406961e+00, 1.725517e-01, 7.839965e-01,
8.000000e-01	5.048987e-01, 7.075406e-01, 1.601933e-01, 1.025744e+00, 1.068734e+00, 1.811319e-01, 5.889760e-01, 1.484294e+00, 1.751620e-01, 8.383901e-01,
1.000000e+00	4.839412e-01, 4.860989e-01, 1.316599e-01, 1.228465e+00, 8.930983e-01, 2.303155e-01, 7.039453e-01, 1.271481e+00, 1.446367e-01, 8.272705e-01,
1.200000e+00	8.608038e-01, 3.312327e-01, 1.014503e-01, 1.597497e+00, 7.673533e-01, 3.489607e-01, 6.635298e-01, 1.290575e+00, 1.376249e-01, 7.597701e-01,
1.400000e+00	8.379267e-01, 3.186098e-01, 7.212194e-02, 1.558435e+00, 7.999340e-01, 5.965450e-01, 7.590305e-01, 9.751367e-01, 1.971215e-01, 7.580636e-01,
1.600000e+00	8.999934e-01, 2.158256e-01, 6.136494e-02, 1.812013e+00, 8.089168e-01, 8.061400e-01, 7.354762e-01, 1.236498e+00, 2.081253e-01, 5.998346e-01,
1.800000e+00	1.014950e+00, 2.782069e-01, 5.873569e-02, 1.666283e+00, 8.649605e-01, 1.030757e+00, 6.815357e-01, 9.218646e-01, 2.119591e-01, 5.935896e-01,
2.000000e+00	1.026714e+00, 2.480123e-01, 5.181470e-02, 1.915474e+00, 8.726958e-01, 1.144846e+00, 8.125466e-01, 1.081665e+00, 2.609255e-01, 5.519709e-01,
0.000000e+00	2.597068e+00, 1.399291e+00, 2.618527e-01, 1.278013e+00, 6.485999e-01, 2.014911e+00, 2.889972e+00, 1.036638e+00, 2.011664e+00, 1.150377e+00,
2.000000e-01	2.420305e+00, 9.489694e-01, 2.189281e-01, 8.951876e-01, 6.954152e-01, 1.758740e+00, 2.617273e+00, 6.351482e-01, 1.720670e+00, 6.086645e-01,
4.000000e-01	1.479061e+00, 1.060123e+00, 1.880968e-01, 1.016463e+00, 7.469862e-01, 1.685724e+00, 1.877140e+00, 4.203757e-01, 1.591590e+00, 5.269289e-01,
6.000000e-01	9.557810e-01, 9.058060e-01, 1.399600e-01, 1.020951e+00, 5.604936e-01, 1.619614e+00, 1.358298e+00, 2.553102e-01, 1.457367e+00, 3.065808e-01,
8.000000e-01	8.262883e-01, 8.199450e-01, 1.148049e-01, 1.131323e+00, 7.102971e-01, 1.390215e+00, 1.181463e+00, 1.878578e-01, 1.574025e+00, 2.138670e-01,
1.000000e+00	8.436880e-01, 7.604194e-01, 1.046904e-01, 1.442933e+00, 7.417373e-01, 1.591206e+00, 1.167972e+00, 2.084031e-01, 1.235452e+00, 1.572871e-01,
1.200000e+00	9.758867e-01, 6.462422e-01, 7.709698e-02, 1.347323e+00, 7.722686e-01, 1.656452e+00, 1.167117e+00, 2.993198e-01, 1.239157e+00, 9.044177e-02,
1.400000e+00	1.135350e+00, 4.607134e-01, 6.864966e-02, 1.599352e+00, 9.181705e-01, 1.559153e+00, 8.806070e-01, 3.449102e-01, 1.140129e+00, 7.950382e-02,
1.600000e+00	1.054668e+00, 5.581428e-01, 4.897616e-02, 1.498207e+00, 8.850360e-01, 1.390176e+00, 9.648613e-01, 4.145219e-01, 1.031511e+00, 6.658111e-02,
1.800000e+00	9.319588e-01, 4.089051e-01, 3.975529e-02, 1.916073e+00, 9.256823e-01, 1.476397e+00, 9.011899e-01, 5.267338e-01, 8.015377e-01, 5.978653e-02,
2.000000e+00	1.396618e+00, 3.170765e-01, 3.225021e-02, 1.384243e+00, 8.731478e-01, 1.626906e+00, 9.379450e-01, 5.750322e-01, 6.260220e-01, 6.439467e-02,
0.000000e+00	1.216674e+00, 4.827042e-01, 2.068607e+00, 1.372267e+00, 3.042521e+00, 2.466219e+00, 1.923242e+00, 1.151507e+00, 2.140568e+00, 3.109855e-01,
2.000000e-01	1.127219e+00, 5.016334e-01, 1.907842e+00, 1.553618e+00, 2.001932e+00, 2.228807e+00, 1.569123e+00, 8.533612e-01, 2.286522e+00, 3.009439e-01,
4.000000e-01	1.118099e+00, 5.474905e-01, 1.652768e+00, 1.662856e+00, 1.693293e+00, 1.948313e+00, 1.024293e+00, 4.763069e-01, 1.609541e+00, 1.720504e-01,
6.000000e-01	1.193530e+00, 4.865622e-01, 1.805891e+00, 1.787840e+00, 1.441240e+00, 1.582434e+00, 7.949890e-01, 6.487466e-01, 1.550400e+00, 9.957245e-02,
8.000000e-01	1.082225e+00, 3.648422e-01, 1.499145e+00, 1.626958e+00, 1.273046e+00, 1.730181e+00, 4.357563e-01, 6.849931e-01, 1.156685e+00, 5.792198e-02,
1.000000e+00	1.104498e+00, 3.047174e-01, 1.441755e+00, 2.084948e+00, 1.181718e+00, 1.543269e+00, 3.436132e-01, 8.362837e-01, 7.653781e-01, 7.074642e-02,
1.200000e+00	1.013094e+00, 1.774523e-01, 1.345843e+00, 1.954540e+00, 9.152660e-01, 1.086640e+00, 2.058286e-01, 9.340474e-01, 6.101901e-01, 9.643751e-02,
1.400000e+00	1.069480e+00, 1.506765e-01, 1.401763e+00, 1.712799e+00, 1.164125e+00, 7.890194e-01, 2.033265e-01, 8.884566e-01, 5.248766e-01, 1.905346e-01,
1.600000e+00	1.028750e+00, 1.140604e-01, 1.329394e+00, 1.672194e+00, 9.215769e-01, 7.670654e-01, 1.179002e-01, 1.126447e+00, 4.529912e-01, 3.205559e-01,
1.800000e+00	1.111894e+00, 9.251153e-02, 1.004399e+00, 2.014133e+00, 1.046971e+00, 5.674428e-01, 1.544605e-01, 9.759037e-01, 3.285570e-01, 5.178421e-01,
2.000000e+00	7.616967e-01, 5.349258e-02, 1.184472e+00, 1.898451e+00, 1.009061e+00, 5.371454e-01, 1.506805e-01, 1.158060e+00, 2.642195e-01, 5.013105e-01,
0.000000e+00	6.462986e-01, 4.192136e-01, 1.845518e+00, 2.274176e+00, 2.838856e+00, 1.785831e+00, 7.617898e-01, 2.392389e+00, 1.147162e+00, 1.089935e+00,
2.000000e-01	7.642378e-01, 3.681146e-01, 1.461843e+00, 2.612366e+00, 1.607632e+00, 1.314793e+00, 5.276841e-01, 2.038380e+00, 8.200656e-01, 6.961193e-01,
4.000000e-01	7.128146e-01, 3.228596e-01, 1.433900e+00, 1.752548e+00, 1.666081e+00, 1.256644e+00, 2.937708e-01, 1.668888e+00, 6.231668e-01, 4.238637e-01,
6.000000e-01	8.963060e-01, 2.131891e-01, 1.143898e+00, 2.386963e+00, 1.378166e+00, 1.360331e+00, 2.006542e-01, 1.313999e+00, 5.461272e-01, 3.295183e-01,
8.000000e-01	1.048817e+00, 1.558762e-01, 1.306032e+00, 2.391994e+00, 1.013025e+00, 1.307511e+00, 1.345907e-01, 1.475799e+00, 4.375769e-01, 2.519085e-01,
1.000000e+00	9.943145e-01, 1.117785e-01, 1.455608e+00, 2.173225e+00, 8.443159e-01, 8.402905e-01, 9.663147e-02, 1.391420e+00, 2.935462e-01, 2.836070e-01,
1.200000e+00	1.233813e+00, 8.997124e-02, 1.120851e+00, 2.101675e+00, 9.000747e-01, 7.985660e-01, 8.658913e-02, 1.214608e+00, 2.782686e-01, 3.666254e-01,
1.400000e+00	1.210932e+00, 6.542045e-02, 1.175922e+00, 2.030815e+00, 9.410490e-01, 7.059231e-01, 6.546920e-02, 1.312717e+00, 1.741111e-01, 4.604972e-01,
1.600000e+00	8.901150e-01, 4.221464e-02, 9.854139e-01, 2.021169e+00, 9.072217e-01, 5.317319e-01, 8.107160e-02, 1.195377e+00, 1.222780e-01, 5.910806e-01,
1.800000e+00	8.831978e-01, 2.932761e-02, 1.219336e+00, 1.635110e+00, 7.230737e-01, 4.134010e-01, 9.716171e-02, 1.079428e+00, 1.018446e-01, 6.369813e-01,
2.000000e+00	1.043613e+00, 2.491265e-02, 8.261098e-01, 1.667579e+00, 6.871703e-01, 5.500922e-01, 1.424589e-01, 9.879275e-01, 9.593624e-02, 6.722244e-01,
0.000000e+00	9.158512e-01, 1.433767e-01, 2.986764e+00, 2.197399e+00, 3.106866e+00, 2.038282e-01, 2.121319e+00, 2.064089e+00, 1.417617e+00, 1.593108e+00,
2.000000e-01	7.649098e-01, 2.941390e-01, 2.967944e+00, 2.473405e+00, 1.743082e+00, 5.638849e-01, 1.355856e+00, 1.264524e+00, 1.358485e+00, 1.181536e+00,
4.000000e-01	9.888309e-01, 3.672228e-01, 2.122536e+00, 2.173494e+00, 8.471404e-01, 8.924391e-01, 9.915677e-01, 1.126281e+00, 1.346107e+00, 1.194030e+00,
6.000000e-01	1.160370e+00, 2.902522e-01, 2.028943e+00, 1.998589e+00, 1.095152e+00, 1.140633e+00, 7.250248e-01, 1.094619e+00, 9.836840e-01, 8.659418e-01,
8.000000e-01	1.044935e+00, 2.410067e-01, 1.569688e+00, 1.798130e+00, 9.987260e-01, 1.009100e+00, 5.508263e-01, 8.389512e-01, 9.260980e-01, 6.454238e-01,
1.000000e+00	1.067618e+00, 1.904447e-01, 1.847769e+00, 2.250016e+00, 9.215143e-01, 1.348225e+00, 3.227149e-01, 1.077700e+00, 7.264706e-01, 4.707969e-01,
1.200000e+00	1.143996e+00, 1.406131e-01, 1.375738e+00, 1.920553e+00, 9.985942e-01, 1.119891e+00, 2.142246e-01, 9.723500e-01, 6.053786e-01, 3.450769e-01,
1.400000e+00	1.017515e+00, 8.244634e-02, 1.500295e+00, 2.093655e+00, 8.879149e-01, 9.426756e-01, 1.333297e-01, 1.080498e+00, 4.421777e-01, 2.983757e-01,
1.600000e+00	1.149564e+00, 7.198601e-02, 1.313219e+00, 2.220955e+00, 8.998369e-01, 6.856902e-01, 9.046434e-02, 1.105398e+00, 2.954982e-01, 3.730609e-01,
1.800000e+00	1.100517e+00, 4.661179e-02, 1.483471e+00, 1.874180e+00, 9.566947e-01, 6.317223e-01, 7.185081e-02, 8.862330e-01, 2.491328e-01, 4.971318e-01,
2.000000e+00	1.230430e+00, 4.122632e-02, 1.347932e+00, 2.283433e+00, 8.876539e-01, 4.977472e-01, 5.723356e-02, 1.036447e+00, 2.153340e-01, 4.277786e-01,
0.000000e+00	1.056883e+00, 1.056976e+00, 2.107847e+00, 2.058605e-01, 2.173845e+00, 1.828607e+00, 3.106612e+00, 1.408051e+00, 1.182338e+00, 2.376044e+00,
2.000000e-01	5.106161e-01, 9.329155e-01, 1.964492e+00, 4.636558e-01, 1.066790e+00, 1.678911e+00, 1.790612e+00, 1.064982e+00, 1.364343e+00, 1.490305e+00,
4.000000e-01	3.016398e-01, 8.554054e-01, 1.722513e+00, 6.478974e-01, 6.524340e-01, 1.544693e+00, 1.180266e+00, 6.382416e-01, 1.080741e+00, 9.082728e-01,
6.000000e-01	2.693282e-01, 6.445077e-01, 1.799772e+00, 8.921068e-01, 5.429699e-01, 1.107580e+00, 7.767223e-01, 6.723852e-01, 1.286248e+00, 7.188424e-01,
8.000000e-01	3.590282e-01, 5.906308e-01, 1.616192e+00, 1.033484e+00, 3.773188e-01, 8.927868e-01, 5.997468e-01, 6.713376e-01, 7.615294e-01, 5.885519e-01,
1.000000e+00	6.552747e-01, 3.941036e-01, 1.704177e+00, 1.270640e+00, 5.099454e-01, 6.027479e-01, 3.673611e-01, 8.068072e-01, 7.821913e-01, 7.565217e-01,
1.200000e+00	7.411230e-01, 3.054874e-01, 1.483092e+00, 1.215954e+00, 6.226470e-01, 3.663286e-01, 3.013152e-01, 9.009293e-01, 5.501223e-01, 6.913494e-01,
1.400000e+00	8.088063e-01, 2.181247e-01, 1.640919e+00, 1.727120e+00, 6.866233e-01, 2.534255e-01, 2.450558e-01, 9.302414e-01, 4.769611e-01, 7.430605e-01,
1.600000e+00	8.281785e-01, 1.904169e-01, 1.535456e+00, 1.405874e+00, 8.362630e-01, 2.568959e-01, 1.707196e-01, 1.104098e+00, 3.619803e-01, 7.935463e-01,
1.800000e+00	1.031938e+00, 1.007353e-01, 1.244234e+00, 1.662108e+00, 9.740245e-01, 2.115190e-01, 1.677939e-01, 1.052067e+00, 2.700765e-01, 5.430312e-01,
2.000000e+00	1.049633e+00, 8.365549e-02, 1.015134e+00, 1.586106e+00, 9.693757e-01, 1.946791e-01, 1.549410e-01, 1.082549e+00, 2.258477e-01, 7.456575e-01,
0.000000e+00	1.340033e+00, 1.020941e+00, 9.410107e-01, 1.242587e+00, 1.678851e+00, 1.896930e+00, 1.677635e+00, 1.331167e+00, 2.845356e+00, 1.060461e+00,
2.000000e-01	8.442475e-01, 1.133871e+00, 7.053031e-01, 7.805041e-01, 1.128584e+00, 2.100449e+00, 1.186716e+00, 7.648955e-01, 2.266933e+00, 7.093839e-01,
4.000000e-01	5.113698e-01, 1.024288e+00, 6.545743e-01, 8.577349e-01, 7.640533e-01, 1.810376e+00, 1.091942e+00, 7.066687e-01, 1.623744e+00, 4.745427e-01,
6.000000e-01	5.489075e-01, 8.518270e-01, 7.553418e-01, 9.761267e-01, 6.459133e-01, 1.355382e+00, 8.069256e-01, 5.733984e-01, 1.470443e+00, 2.617541e-01,
8.000000e-01	7.131559e-01, 6.970520e-01, 5.123917e-01, 1.188339e+00, 7.805986e-01, 1.359077e+00, 1.006050e+00, 5.932819e-01, 1.649961e+00, 2.287642e-01,
1.000000e+00	7.120496e-01, 6.193142e-01, 4.638955e-01, 1.312403e+00, 7.673301e-01, 1.267389e+00, 7.622864e-01, 7.422090e-01, 1.074372e+00, 1.922398e-01,
1.200000e+00	8.375614e-01, 5.561885e-01, 3.426268e-01, 1.513470e+00, 1.009687e+00, 1.707213e+00, 8.577748e-01, 5.928261e-01, 1.033553e+00, 1.457918e-01,
1.400000e+00	1.001275e+00, 4.238538e-01, 2.827935e-01, 1.874282e+00, 7.424750e-01, 1.337344e+00, 8.948159e-01, 6.636091e-01, 9.461754e-01, 1.591190e-01,
1.600000e+00	1.032195e+00, 4.251209e-01, 2.570789e-01, 1.819280e+00, 7.158680e-01, 1.285503e+00, 8.881136e-01, 6.038355e-01, 8.715579e-01, 1.374691e-01,
1.800000e+00	8.617438e-01, 3.716427e-01, 1.837107e-01, 2.011804e+00, 7.942111e-01, 1.284364e+00, 7.715958e-01, 7.413680e-01, 7.077581e-01, 9.139776e-02,
2.000000e+00	1.011340e+00, 2.909191e-01, 1.539046e-01, 1.641133e+00, 1.032066e+00, 1.515851e+00, 8.030443e-01, 7.645945e-01, 6.683935e-01, 1.073030e-01,
0.000000e+00	5.390242e-01, 4.298707e-01, 2.082948e+00, 1.001700e-02, 5.646772e-01, 1.216418e+00, 3.014146e+00, 7.275688e-01, 1.528746e+00, 2.043916e+00,
2.000000e-01	3.812055e-01, 4.413331e-01, 1.813348e+00, 5.033070e-01, 3.880311e-01, 1.452587e+00, 2.114776e+00, 5.258541e-01, 1.212607e+00, 1.233955e+00,
4.000000e-01	2.394013e-01, 5.400215e-01, 2.028500e+00, 8.824333e-01, 1.656641e-01, 1.470349e+00, 1.445248e+00, 3.403324e-01, 1.262256e+00, 8.496975e-01,
6.000000e-01	2.862088e-01, 6.260972e-01, 1.638531e+00, 1.108386e+00, 1.327974e-01, 1.170623e+00, 9.546288e-01, 3.966895e-01, 1.323455e+00, 4.301393e-01,
8.000000e-01	6.684761e-01, 4.305782e-01, 1.533108e+00, 1.279628e+00, 3.455390e-01, 1.035141e+00, 6.429793e-01, 5.104823e-01, 1.138052e+00, 4.388223e-01,
1.000000e+00	8.007669e-01, 2.878358e-01, 1.538520e+00, 1.398394e+00, 5.264664e-01, 7.421846e-01, 4.831649e-01, 6.803598e-01, 7.890042e-01, 4.620373e-01,
1.200000e+00	8.492049e-01, 2.546528e-01, 1.361331e+00, 1.596629e+00, 7.572771e-01, 6.472491e-01, 2.704736e-01, 8.987651e-01, 7.052803e-01, 5.704728e-01,
1.400000e+00	1.113195e+00, 1.586058e-01, 1.513050e+00, 1.311461e+00, 7.502488e-01, 5.145728e-01, 2.592052e-01, 8.122444e-01, 4.930794e-01, 6.819078e-01,
1.600000e+00	1.181336e+00, 1.301295e-01, 1.526846e+00, 1.747282e+00, 7.680854e-01, 3.941077e-01, 2.004911e-01, 7.898397e-01, 3.849828e-01, 6.503431e-01,
1.800000e+00	9.587393e-01, 9.434796e-02, 1.321828e+00, 2.004793e+00, 9.927349e-01, 3.584707e-01, 1.661557e-01, 1.086702e+00, 2.967781e-01, 6.298437e-01,
2.000000e+00	9.466614e-01, 7.474700e-02, 1.162661e+00, 1.957009e+00, 9.046013e-01, 3.058223e-01, 1.616315e-01, 1.000140e+00, 2.424294e-01, 6.676089e-01,
0.000000e+00	6.562874e-01, 7.609354e-01, 6.459651e-01, 1.848972e+00, 2.260802e+00, 2.027423e+00, 1.519729e+00, 1.579726e+00, 1.437670e+00, 5.229913e-01,
2.000000e-01	7.884790e-01, 8.741779e-01, 4.968983e-01, 1.940325e+00, 1.420615e+00, 1.676490e+00, 1.247478e+00, 1.141151e+00, 1.616644e+00, 3.293424e-01,
4.000000e-01	1.094084e+00, 7.494629e-01, 3.770334e-01, 1.705241e+00, 1.506355e+00, 1.786603e+00, 1.094811e+00, 8.701579e-01, 1.563643e+00, 2.586646e-01,
6.000000e-01	1.097746e+00, 6.143046e-01, 3.032182e-01, 1.886059e+00, 1.190519e+00, 1.574925e+00, 1.088563e+00, 7.952279e-01, 1.215922e+00, 1.326908e-01,
8.000000e-01	9.510635e-01, 5.954183e-01, 3.024547e-01, 1.913028e+00, 9.789798e-01, 1.796171e+00, 7.577230e-01, 5.132720e-01, 9.684978e-01, 1.090253e-01,
1.000000e+00	1.051517e+00, 5.005717e-01, 1.781890e-01, 1.709668e+00, 1.006474e+00, 1.564240e+00, 7.982060e-01, 7.157548e-01, 8.469429e-01, 7.979367e-02,
1.200000e+00	1.037683e+00, 4.688430e-01, 1.972548e-01, 2.032275e+00, 1.001327e+00, 1.388335e+00, 9.961014e-01, 6.913832e-01, 1.031461e+00, 5.809994e-02,
1.400000e+00	9.086617e-01, 3.386491e-01, 1.308741e-01, 1.585970e+00, 8.812542e-01, 1.423321e+00, 1.014633e+00, 7.538112e-01, 8.673430e-01, 5.395548e-02,
1.600000e+00	1.045691e+00, 2.738481e-01, 1.167839e-01, 1.950822e+00, 9.399185e-01, 1.568731e+00, 1.002017e+00, 7.478901e-01, 6.356770e-01, 4.744292e-02,
1.800000e+00	1.225965e+00, 3.522631e-01, 8.108938e-02, 1.681233e+00, 9.028682e-01, 1.646105e+00, 7.337214e-01, 7.254974e-01, 6.865384e-01, 5.109328e-02,
2.000000e+00	1.139659e+00, 3.097718e-01, 8.076297e-02, 2.030988e+00, 8.946673e-01, 1.308826e+00, 7.516403e-01, 7.460627e-01, 6.510260e-01, 3.710713e-02,
0.000000e+00	1.670453e+00, 2.642357e+00, 5.509724e-01, 2.636549e+00, 5.003634e-01, 1.746355e+00, 1.079374e+00, 4.844415e-01, 1.506719e+00, 1.028649e+00,
2.000000e-01	1.664157e+00, 1.728204e+00, 3.981644e-01, 1.965894e+00, 5.150447e-01, 1.657144e+00, 9.194923e-01, 4.706410e-01, 1.232936e+00, 6.935117e-01,
4.000000e-01	1.409756e+00, 1.420903e+00, 3.722547e-01, 1.425899e+00, 6.226404e-01, 1.629432e+00, 9.908452e-01, 5.800785e-01, 1.110444e+00, 4.236040e-01,
6.000000e-01	1.050102e+00, 1.161470e+00, 2.639246e-01, 1.182713e+00, 8.858470e-01, 1.288453e+00, 9.728413e-01, 6.829699e-01, 1.011138e+00, 2.947417e-01,
8.000000e-01	1.138877e+00, 9.947845e-01, 2.216897e-01, 1.291834e+00, 8.927205e-01, 9.438575e-01, 1.020280e+00, 7.588219e-01, 8.188513e-01, 2.421291e-01,
1.000000e+00	1.068723e+00, 6.375016e-01, 1.514822e-01, 1.158825e+00, 9.664427e-01, 1.203855e+00, 9.702770e-01, 7.024731e-01, 6.745449e-01, 2.279402e-01,
1.200000e+00	9.751555e-01, 4.756948e-01, 1.271326e-01, 1.529810e+00, 1.002337e+00, 1.395310e+00, 7.266113e-01, 7.791299e-01, 6.710349e-01, 2.074080e-01,
1.400000e+00	1.130650e+00, 4.325566e-01, 1.107447e-01, 1.520917e+00, 9.065628e-01, 1.281044e+00, 1.166365e+00, 6.844381e-01, 5.499168e-01, 2.144300e-01,
1.600000e+00	9.043649e-01, 4.033341e-01, 1.174366e-01, 1.493367e+00, 1.016825e+00, 1.257142e+00, 9.055855e-01, 8.039083e-01, 5.105900e-01, 1.902977e-01,
1.800000e+00	1.238405e+00, 3.402247e-01, 7.696739e-02, 1.689509e+00, 1.012814e+00, 1.291622e+00, 7.769669e-01, 8.031838e-01, 4.673992e-01, 1.622116e-01,
2.000000e+00	1.004550e+00, 3.696169e-01, 8.153016e-02, 1.473337e+00, 8.422922e-01, 1.124324e+00, 8.859971e-01, 5.964326e-01, 4.576180e-01, 1.412205e-01,
0.000000e+00	1.211651e+00, 7.310423e-01, 1.495834e+00, 6.014199e-01, 1.834354e+00, 2.573134e+00, 2.001202e+00, 1.181291e+00, 5.171871e-01, 2.091372e+00,
2.000000e-01	9.360746e-01, 6.799683e-01, 1.272209e+00, 8.670563e-01, 1.202697e+00, 2.338348e+00, 1.310598e+00, 9.094375e-01, 5.951794e-01, 1.248243e+00,
4.000000e-01	7.523245e-01, 6.197323e-01, 1.204686e+00, 1.266810e+00, 7.197754e-01, 2.343810e+00, 7.976225e-01, 6.453953e-01, 8.429004e-01, 1.048610e+00,
6.000000e-01	8.044366e-01, 6.727669e-01, 1.139008e+00, 1.287802e+00, 6.158936e-01, 1.953684e+00, 7.948594e-01, 5.190134e-01, 6.278199e-01, 5.051808e-01,
8.000000e-01	7.893807e-01, 4.882194e-01, 1.057027e+00, 1.507812e+00, 7.536859e-01, 1.871770e+00, 8.345117e-01, 7.460287e-01, 4.779102e-01, 4.162016e-01,
1.000000e+00	8.919426e-01, 3.176458e-01, 1.057005e+00, 2.004851e+00, 7.836959e-01, 1.415452e+00, 6.776196e-01, 6.800021e-01, 5.379477e-01, 2.896148e-01,
1.200000e+00	1.124695e+00, 2.151195e-01, 1.180155e+00, 1.735735e+00, 8.888641e-01, 1.320774e+00, 6.028440e-01, 8.272187e-01, 4.490351e-01, 1.524274e-01,
1.400000e+00	1.011418e+00, 2.201137e-01, 9.578363e-01, 1.754176e+00, 8.027428e-01, 1.368271e+00, 6.825571e-01, 8.040763e-01, 3.327231e-01, 1.483996e-01,
1.600000e+00	1.056264e+00, 1.736179e-01, 8.368809e-01, 1.645002e+00, 8.299364e-01, 1.244960e+00, 7.088069e-01, 9.183481e-01, 3.188517e-01, 1.273437e-01,
1.800000e+00	8.160978e-01, 1.384828e-01, 6.294686e-01, 1.770625e+00, 8.323508e-01, 1.454890e+00, 7.801489e-01, 8.631332e-01, 2.109190e-01, 1.160608e-01,
2.000000e+00	1.028541e+00, 1.285610e-01, 6.133274e-01, 2.035705e+00, 8.988181e-01, 1.299228e+00, 7.130204e-01, 1.109512e+00, 2.524358e-01, 9.304393e-02,
0.000000e+00	1.664156e+00, 1.144578e+00, 2.586406e+00, 2.452781e+00, 1.442970e+00, 2.900341e+00, 1.155459e+00, 4.529842e-01, 1.523412e+00, 2.168664e+00,
2.000000e-01	1.656844e+00, 8.650266e-01, 2.296699e+00, 2.453444e+00, 1.296243e+00, 2.025736e+00, 8.299078e-01, 3.629069e-01, 1.243401e+00, 1.264305e+00,
4.000000e-01	1.241676e+00, 8.480615e-01, 2.406586e+00, 1.705226e+00, 1.359686e+00, 1.653169e+00, 6.443136e-01, 4.460419e-01, 1.051148e+00, 9.270054e-01,
6.000000e-01	1.110159e+00, 5.576786e-01, 2.147709e+00, 1.720177e+00, 1.063001e+00, 1.921024e+00, 4.091458e-01, 7.377383e-01, 7.460980e-01, 5.844963e-01,
8.000000e-01	1.293858e+00, 4.112913e-01, 2.000411e+00, 1.585280e+00, 1.124343e+00, 1.532890e+00, 3.164938e-01, 7.895620e-01, 8.134748e-01, 3.868501e-01,
1.000000e+00	1.132180e+00, 3.732234e-01, 1.767948e+00, 1.952279e+00, 9.003802e-01, 1.137337e+00, 2.122835e-01, 8.601879e-01, 5.221386e-01, 3.038186e-01,
1.200000e+00	1.216475e+00, 2.620744e-01, 1.365041e+00, 2.072771e+00, 7.880071e-01, 9.287434e-01, 1.301050e-01, 8.394952e-01, 3.333361e-01, 3.853120e-01,
1.400000e+00	1.049551e+00, 1.672511e-01, 1.638294e+00, 1.999514e+00, 1.075968e+00, 6.151258e-01, 7.476673e-02, 9.119303e-01, 3.330220e-01, 3.956860e-01,
1.600000e+00	1.071132e+00, 1.015368e-01, 1.529306e+00, 2.046111e+00, 9.471342e-01, 6.187321e-01, 6.808274e-02, 1.093634e+00, 2.501374e-01, 4.378864e-01,
1.800000e+00	1.033079e+00, 8.713139e-02, 1.228046e+00, 1.682332e+00, 8.244528e-01, 4.498345e-01, 5.255169e-02, 1.068225e+00, 1.495394e-01, 6.113215e-01,
2.000000e+00	1.091015e+00, 6.561814e-02, 1.226632e+00, 2.136936e+00, 8.898471e-01, 3.301206e-01, 4.751107e-02, 1.075765e+00, 1.432484e-01, 6.747053e-01,
0.000000e+00	9.955857e-01, 2.735649e+00, 6.966834e-01, 8.837567e-02, 2.193700e+00, 1.773172e+00, 2.240609e+00, 1.341030e+00, 2.787296e+00, 9.330912e-01,
2.000000e-01	5.570662e-01, 2.005771e+00, 4.758929e-01, 5.316311e-02, 1.116879e+00, 1.324603e+00, 2.052046e+00, 1.199234e+00, 2.428356e+00, 6.727086e-01,
4.000000e-01	3.678875e-01, 1.608621e+00, 3.695237e-01, 3.981141e-02, 6.820245e-01, 1.190496e+00, 2.098391e+00, 8.377803e-01, 2.004516e+00, 4.121591e-01,
6.000000e-01	2.081246e-01, 1.707404e+00, 3.400188e-01, 3.616495e-02, 5.202440e-01, 8.895780e-01, 1.280821e+00, 6.022963e-01, 2.131555e+00, 3.249935e-01,
8.000000e-01	1.374876e-01, 1.329678e+00, 3.031028e-01, 4.210836e-02, 2.941523e-01, 6.340976e-01, 1.362356e+00, 4.361372e-01, 1.621918e+00, 4.165275e-01,
1.000000e+00	7.752205e-02, 1.132037e+00, 2.172425e-01, 1.311275e-01, 1.784703e-01, 4.237875e-01, 1.212949e+00, 3.626878e-01, 1.292139e+00, 5.049709e-01,
1.200000e+00	4.636875e-02, 8.171133e-01, 1.741503e-01, 3.906812e-01, 1.080789e-01, 3.404175e-01, 1.051142e+00, 3.116802e-01, 1.308998e+00, 6.335538e-01,
1.400000e+00	3.433749e-02, 5.875969e-01, 1.624548e-01, 5.796008e-01, 4.831526e-02, 1.884924e-01, 9.513607e-01, 4.747994e-01, 1.118529e+00, 6.516829e-01,
1.600000e+00	1.274045e-01, 6.561019e-01, 1.140108e-01, 9.256595e-01, 3.432262e-02, 2.508632e-01, 9.284844e-01, 3.908239e-01, 9.336941e-01, 5.774023e-01,
1.800000e+00	3.769837e-01, 5.382277e-01, 1.028183e-01, 1.240703e+00, 3.457628e-02, 3.774885e-01, 8.997003e-01, 6.201799e-01, 8.526774e-01, 6.343107e-01,
2.000000e+00	6.937104e-01, 4.652754e-01, 8.309578e-02, 1.280908e+00, 9.078724e-02, 6.195008e-01, 1.041458e+00, 7.516173e-01, 7.587214e-01, 7.784799e-01,
0.000000e+00	1.910817e+00, 6.125707e-01, 2.699647e-01, 1.056766e+00, 7.787561e-01, 2.052277e+00, 7.954620e-01, 6.721800e-01, 2.819204e+00, 1.176428e+00,
2.000000e-01	1.927532e+00, 5.563595e-01, 2.043990e-01, 1.286173e+00, 7.762972e-01, 1.912484e+00, 1.147545e+00, 6.718974e-01, 2.441512e+00, 8.169789e-01,
4.000000e-01	1.476298e+00, 3.977057e-01, 1.785513e-01, 1.566934e+00, 8.198726e-01, 1.765167e+00, 9.617585e-01, 6.826537e-01, 1.918451e+00, 4.734494e-01,
6.000000e-01	9.882979e-01, 3.979480e-01, 1.513070e-01, 1.827605e+00, 8.882957e-01, 1.822491e+00, 8.735564e-01, 6.533993e-01, 1.711378e+00, 2.440715e-01,
8.000000e-01	1.186172e+00, 3.145272e-01, 1.038925e-01, 1.543311e+00, 8.380024e-01, 1.665776e+00, 9.066139e-01, 8.612413e-01, 1.206359e+00, 1.865830e-01,
1.000000e+00	1.217261e+00, 2.030197e-01, 9.276027e-02, 1.852324e+00, 9.618599e-01, 1.693942e+00, 9.973931e-01, 8.166529e-01, 1.058016e+00, 1.310922e-01,
1.200000e+00	1.035611e+00, 2.388049e-01, 9.120118e-02, 1.847341e+00, 1.079942e+00, 1.614058e+00, 8.646503e-01, 7.785975e-01, 1.094739e+00, 9.864034e-02,
1.400000e+00	8.712245e-01, 2.657485e-01, 6.787487e-02, 1.862399e+00, 8.400244e-01, 1.490668e+00, 8.027722e-01, 7.005952e-01, 6.985438e-01, 8.559716e-02,
1.600000e+00	1.040530e+00, 2.556496e-01, 4.595518e-02, 1.898689e+00, 9.048804e-01, 1.256564e+00, 8.586129e-01, 6.818040e-01, 6.133360e-01, 6.758773e-02,
1.800000e+00	9.540067e-01, 2.053164e-01, 4.191623e-02, 2.069582e+00, 8.470799e-01, 1.669569e+00, 7.795785e-01, 8.385396e-01, 6.344683e-01, 6.143186e-02,
2.000000e+00	1.050285e+00, 2.179685e-01, 3.441792e-02, 2.077582e+00, 1.068709e+00, 1.503507e+00, 7.999107e-01, 7.655906e-01, 5.005212e-01, 5.411608e-02,
0.000000e+00	2.570393e-01, 1.897651e+00, 2.663463e+00, 1.401972e+00, 8.489718e-01, 1.722127e+00, 3.618030e-01, 2.751877e-01, 4.938200e-01, 8.139806e-01,
2.000000e-01	4.423264e-01, 1.482424e+00, 2.580811e+00, 9.220761e-01, 7.175234e-01, 1.387176e+00, 2.161547e-01, 4.807775e-01, 3.466559e-01, 5.929182e-01,
4.000000e-01	3.129209e-01, 1.077526e+00, 2.299849e+00, 8.436445e-01, 9.200469e-01, 9.771195e-01, 1.628597e-01, 6.518102e-01, 2.259442e-01, 3.493748e-01,
6.000000e-01	2.565727e-01, 6.485199e-01, 2.051424e+00, 9.204431e-01, 9.935683e-01, 6.039012e-01, 8.832383e-02, 7.986872e-01, 2.180229e-01, 4.973664e-01,
8.000000e-01	4.359919e-01, 5.412122e-01, 1.667712e+00, 1.160975e+00, 8.113431e-01, 4.227920e-01, 6.713479e-02, 9.669685e-01, 1.516402e-01, 5.169231e-01,
1.000000e+00	7.576152e-01, 3.321729e-01, 1.759294e+00, 1.183916e+00, 1.029724e+00, 3.319292e-01, 4.651690e-02, 1.119648e+00, 1.350369e-01, 5.833244e-01,
1.200000e+00	8.213288e-01, 2.692934e-01, 1.516919e+00, 1.565171e+00, 7.548415e-01, 2.407350e-01, 3.376669e-02, 1.060291e+00, 8.324272e-02, 6.601203e-01,
1.400000e+00	1.082602e+00, 1.947553e-01, 1.660312e+00, 1.483435e+00, 1.070652e+00, 1.553456e-01, 2.412740e-02, 9.669366e-01, 7.870538e-02, 7.370797e-01,
1.600000e+00	9.225460e-01, 1.288844e-01, 1.553612e+00, 1.534524e+00, 8.144198e-01, 8.532934e-02, 2.030233e-02, 1.193788e+00, 5.100437e-02, 7.143153e-01,
1.800000e+00	7.809223e-01, 1.185461e-01, 1.238000e+00, 1.756240e+00, 1.043714e+00, 8.577017e-02, 2.114926e-02, 9.132210e-01, 4.295335e-02, 6.496872e-01,
2.000000e+00	1.137226e+00, 7.789087e-02, 1.357484e+00, 1.879790e+00, 9.043939e-01, 8.904292e-02, 2.584382e-02, 1.016468e+00, 3.428879e-02, 7.921317e-01,
0.000000e+00	9.833752e-01, 1.442234e+00, 2.620638e+00, 1.630094e+00, 1.068731e+00, 1.088319e+00, 2.334343e+00, 7.210940e-01, 1.775959e+00, 1.539946e+00,
2.000000e-01	9.602823e-01, 9.631294e-01, 2.486054e+00, 1.157730e+00, 7.172908e-01, 1.140472e+00, 1.512964e+00, 6.508051e-01, 1.695159e+00, 1.246714e+00,
4.000000e-01	9.450360e-01, 1.011912e+00, 2.383104e+00, 1.103897e+00, 4.817470e-01, 1.163620e+00, 1.091236e+00, 4.254042e-01, 1.787671e+00, 8.013468e-01,
6.000000e-01	8.489151e-01, 8.841776e-01, 1.909540e+00, 9.708030e-01, 7.143104e-01, 1.097747e+00, 7.593351e-01, 6.804535e-01, 1.226297e+00, 6.267677e-01,
8.000000e-01	8.775779e-01, 5.412597e-01, 1.563553e+00, 1.193999e+00, 8.691691e-01, 6.144866e-01, 4.583927e-01, 7.771910e-01, 1.070265e+00, 6.639149e-01,
1.000000e+00	7.628979e-01, 5.052387e-01, 1.788745e+00, 1.361622e+00, 7.542731e-01, 5.292672e-01, 3.292922e-01, 7.695326e-01, 7.742100e-01, 6.252362e-01,
1.200000e+00	8.620840e-01, 3.302348e-01, 1.476622e+00, 1.647794e+00, 7.912538e-01, 3.311917e-01, 2.597250e-01, 7.609478e-01, 5.777320e-01, 7.021344e-01,
1.400000e+00	9.176618e-01, 2.429877e-01, 1.183274e+00, 1.838981e+00, 8.768836e-01, 2.765549e-01, 1.881996e-01, 9.568888e-01, 4.777450e-01, 7.027917e-01,
1.600000e+00	1.036621e+00, 1.714158e-01, 1.427774e+00, 1.670352e+00, 9.008982e-01, 2.023703e-01, 1.277077e-01, 9.842506e-01, 3.295311e-01, 6.557464e-01,
1.800000e+00	1.064556e+00, 1.337219e-01, 1.291883e+00, 1.716348e+00, 8.254830e-01, 2.054659e-01, 9.111925e-02, 1.060369e+00, 3.339587e-01, 7.577065e-01,
2.000000e+00	9.202630e-01, 1.138578e-01, 1.097930e+00, 1.982456e+00, 1.040457e+00, 1.612380e-01, 9.842362e-02, 1.063939e+00, 2.189340e-01, 7.691475e-01,
0.000000e+00	2.003919e+00, 3.160864e+00, 6.116115e-01, 2.460824e+00, 2.207741e+00, 1.535631e+00, 2.762577e+00, 3.083999e+00, 8.159067e-01, 1.656798e+00,
2.000000e-01	1.652840e+00, 2.423729e+00, 4.496198e-01, 1.974606e+00, 1.325636e+00, 1.413697e+00, 2.144793e+00, 1.672101e+00, 9.603928e-01, 1.157466e+00,
4.000000e-01	1.159526e+00, 1.764782e+00, 3.524260e-01, 1.557537e+00, 8.868251e-01, 1.342737e+00, 1.582805e+00, 1.374235e+00, 1.059114e+00, 6.268004e-01,
6.000000e-01	1.149661e+00, 1.604454e+00, 2.796495e-01, 1.061919e+00, 8.421372e-01, 1.596156e+00, 1.442515e+00, 1.088054e+00, 1.159352e+00, 4.256426e-01,
8.000000e-01	8.135548e-01, 1.198014e+00, 2.126376e-01, 7.596750e-01, 9.359180e-01, 1.475873e+00, 1.310084e+00, 6.780149e-01, 1.048229e+00, 3.615009e-01,
1.000000e+00	4.413074e-01, 1.090536e+00, 2.131104e-01, 6.838241e-01, 7.829197e-01, 9.749845e-01, 1.055854e+00, 5.485252e-01, 1.124328e+00, 2.937991e-01,
1.200000e+00	3.394150e-01, 8.665431e-01, 1.837612e-01, 8.673520e-01, 6.006437e-01, 7.383409e-01, 1.187460e+00, 4.569274e-01, 9.907410e-01, 4.090142e-01,
1.400000e+00	3.791026e-01, 8.339997e-01, 1.564681e-01, 1.036336e+00, 3.915508e-01, 7.222812e-01, 1.070123e+00, 5.459799e-01, 9.157901e-01, 5.597053e-01,
1.600000e+00	4.943867e-01, 5.495146e-01, 1.058282e-01, 1.448510e+00, 4.037822e-01, 7.337650e-01, 8.991147e-01, 6.681215e-01, 8.043859e-01, 5.117436e-01,
1.800000e+00	6.952952e-01, 5.347172e-01, 9.184077e-02, 1.502482e+00, 4.675266e-01, 7.754019e-01, 9.538610e-01, 6.459979e-01, 7.942878e-01, 5.628817e-01,
2.000000e+00	9.837844e-01, 3.962316e-01, 7.271023e-02, 1.731254e+00, 6.775116e-01, 9.915054e-01, 7.162060e-01, 6.512978e-01, 6.876661e-01, 4.781261e-01,
0.000000e+00	1.292635e+00, 7.044291e-01, 4.163801e-01, 1.936943e+00, 1.233165e+00, 2.436012e+00, 1.185071e+00, 7.084086e-01, 2.168361e+00, 1.261086e+00,
2.000000e-01	1.126815e+00, 6.773893e-01, 4.023159e-01, 1.950144e+00, 1.167075e+00, 2.202470e+00, 9.549460e-01, 6.848657e-01, 1.800409e+00, 5.234750e-01,
4.000000e-01	1.054459e+00, 5.553754e-01, 2.368738e-01, 2.301697e+00, 1.135759e+00, 1.925714e+00, 9.592381e-01, 5.664400e-01, 1.878685e+00, 5.338564e-01,
6.000000e-01	1.102716e+00, 4.696979e-01, 2.412508e-01, 2.167456e+00, 8.352290e-01, 1.927894e+00, 8.962773e-01, 7.832499e-01, 1.457606e+00, 3.685478e-01,
8.000000e-01	1.210398e+00, 3.992775e-01, 2.370908e-01, 1.679563e+00, 8.798644e-01, 1.771515e+00, 8.445102e-01, 7.146896e-01, 1.105701e+00, 2.005938e-01,
1.000000e+00	1.115935e+00, 3.766906e-01, 1.547532e-01, 2.040635e+00, 9.105124e-01, 1.538968e+00, 9.017405e-01, 6.340909e-01, 8.959421e-01, 1.284158e-01,
1.200000e+00	9.726571e-01, 3.070448e-01, 1.377362e-01, 1.925488e+00, 9.883521e-01, 1.609332e+00, 7.504487e-01, 7.469392e-01, 9.853603e-01, 7.923351e-02,
1.400000e+00	1.078481e+00, 2.954536e-01, 1.166721e-01, 2.034807e+00, 9.050961e-01, 1.594348e+00, 8.443875e-01, 7.250392e-01, 8.251759e-01, 7.652796e-02,
1.600000e+00	1.011906e+00, 2.858915e-01, 8.271845e-02, 1.701187e+00, 9.463721e-01, 1.628609e+00, 7.395220e-01, 7.052173e-01, 8.107391e-01, 6.100309e-02,
1.800000e+00	1.017965e+00, 2.334454e-01, 6.210828e-02, 2.318830e+00, 8.131447e-01, 1.495757e+00, 7.423027e-01, 8.204294e-01, 5.285333e-01, 5.019816e-02,
2.000000e+00	1.165477e+00, 3.084598e-01, 5.753927e-02, 1.679033e+00, 1.053678e+00, 1.777193e+00, 8.165348e-01, 8.264945e-01, 6.447495e-01, 3.913064e-02,
0.000000e+00	2.106184e+00, 2.410184e+00, 2.299405e-01, 1.143551e+00, 8.849946e-01, 1.352368e+00, 1.646415e-01, 7.103956e-02, 2.853141e+00, 1.622407e+00,
2.000000e-01	1.459607e+00, 2.144362e+00, 2.026459e-01, 9.848844e-01, 9.074570e-01, 1.063357e+00, 3.328173e-01, 3.466593e-01, 2.466252e+00, 1.004709e+00,
4.000000e-01	8.149028e-01, 1.641010e+00, 1.425872e-01, 7.907677e-01, 9.358505e-01, 7.987562e-01, 5.176570e-01, 6.376574e-01, 1.650813e+00, 7.453636e-01,
6.000000e-01	4.296193e-01, 1.034807e+00, 1.240305e-01, 5.917366e-01, 7.976407e-01, 4.392995e-01, 4.918378e-01, 6.965466e-01, 1.363031e+00, 7.389161e-01,
8.000000e-01	3.570447e-01, 7.188580e-01, 1.159777e-01, 5.701592e-01, 7.407118e-01, 2.559292e-01, 6.945869e-01, 8.152793e-01, 9.561964e-01, 6.999944e-01,
1.000000e+00	2.806008e-01, 6.631187e-01, 6.648589e-02, 9.956054e-01, 4.040423e-01, 2.430792e-01, 6.248457e-01, 7.818134e-01, 9.190542e-01, 7.651236e-01,
1.200000e+00	4.489710e-01, 5.280769e-01, 6.562436e-02, 1.113801e+00, 3.009497e-01, 2.277914e-01, 7.811577e-01, 8.323768e-01, 8.187655e-01, 7.696340e-01,
1.400000e+00	5.862928e-01, 4.475851e-01, 5.931189e-02, 1.348251e+00, 3.617162e-01, 4.254608e-01, 8.318617e-01, 6.348179e-01, 7.082776e-01, 7.834012e-01,
1.600000e+00	7.830895e-01, 3.107452e-01, 5.546990e-02, 1.632686e+00, 4.657512e-01, 7.689487e-01, 7.852783e-01, 7.913530e-01, 5.708330e-01, 6.890765e-01,
1.800000e+00	9.104177e-01, 3.068985e-01, 4.037086e-02, 1.641735e+00, 6.373884e-01, 1.049882e+00, 8.632871e-01, 9.063754e-01, 4.753634e-01, 6.784406e-01,
2.000000e+00	1.036792e+00, 2.824562e-01, 2.964351e-02, 1.854265e+00, 7.405733e-01, 1.148263e+00, 7.095573e-01, 8.865943e-01, 5.065728e-01, 5.394438e-01,
0.000000e+00	1.957772e+00, 2.571293e+00, 1.243682e+00, 1.981932e+00, 2.371822e+00, 1.398059e+00, 1.030370e+00, 2.705452e+00, 1.369450e+00, 1.421962e+00,
2.000000e-01	1.735843e+00, 1.841438e+00, 1.314446e+00, 1.628108e+00, 1.804046e+00, 1.366441e+00, 6.132526e-01, 2.191807e+00, 1.234133e+00, 7.476789e-01,
4.000000e-01	1.292609e+00, 1.517507e+00, 1.273701e+00, 1.021360e+00, 1.422837e+00, 1.043709e+00, 4.166591e-01, 1.873521e+00, 9.246434e-01, 6.252257e-01,
6.000000e-01	9.898736e-01, 1.128759e+00, 1.251137e+00, 9.084654e-01, 1.035953e+00, 7.009303e-01, 2.800024e-01, 1.566441e+00, 8.177796e-01, 5.766847e-01,
8.000000e-01	7.057903e-01, 7.934278e-01, 1.104603e+00, 9.623817e-01, 1.277259e+00, 5.050353e-01, 1.829662e-01, 1.285791e+00, 4.881044e-01, 6.014848e-01,
1.000000e+00	8.182650e-01, 4.670349e-01, 9.305001e-01, 1.302768e+00, 7.209502e-01, 3.284533e-01, 1.640003e-01, 1.387926e+00, 3.519048e-01, 5.680406e-01,
1.200000e+00	1.018909e+00, 4.338856e-01, 8.366662e-01, 1.503160e+00, 1.022261e+00, 1.765196e-01, 2.325256e-01, 1.412102e+00, 3.218355e-01, 6.569567e-01,
1.400000e+00	1.003526e+00, 2.978449e-01, 7.715985e-01, 1.609739e+00, 7.401588e-01, 1.919251e-01, 3.329153e-01, 1.137014e+00, 2.354197e-01, 6.576493e-01,
1.600000e+00	9.530069e-01, 2.432818e-01, 6.317642e-01, 1.646529e+00, 9.753091e-01, 2.638390e-01, 4.340034e-01, 1.163721e+00, 1.709625e-01, 5.686387e-01,
1.800000e+00	8.730140e-01, 1.884560e-01, 5.935218e-01, 1.725616e+00, 9.133247e-01, 4.869078e-01, 5.620823e-01, 9.558786e-01, 1.845830e-01, 7.084942e-01,
2.000000e+00	9.867408e-01, 1.504053e-01, 3.749814e-01, 1.810608e+00, 1.115469e+00, 6.313624e-01, 7.011114e-01, 8.560343e-01, 1.450780e-01, 7.488480e-01,
0.000000e+00	9.820176e-01, 2.822077e+00, 1.123464e-01, 2.211874e+00, 2.301335e+00, 1.209738e+00, 8.751884e-01, 2.765946e+00, 2.549126e+00, 4.420170e-02,
2.000000e-01	1.194708e+00, 2.316343e+00, 9.388771e-02, 1.195530e+00, 1.922921e+00, 1.219442e+00, 6.554378e-01, 1.905239e+00, 2.217317e+00, 7.008544e-02,
4.000000e-01	8.067460e-01, 1.661451e+00, 9.958087e-02, 9.740850e-01, 1.403173e+00, 9.767440e-01, 6.207124e-01, 1.555944e+00, 1.673676e+00, 1.370836e-01,
6.000000e-01	6.966086e-01, 1.310872e+00, 8.062051e-02, 9.614585e-01, 1.257748e+00, 6.636066e-01, 6.721014e-01, 1.770981e+00, 1.388736e+00, 3.837252e-01,
8.000000e-01	5.469435e-01, 8.378662e-01, 6.636107e-02, 8.212457e-01, 8.494402e-01, 4.012065e-01, 6.372760e-01, 1.230429e+00, 1.107067e+00, 4.035007e-01,
1.000000e+00	6.321366e-01, 6.934786e-01, 5.387049e-02, 1.135386e+00, 9.131123e-01, 3.888381e-01, 7.564036e-01, 1.131466e+00, 7.783005e-01, 5.397887e-01,
1.200000e+00	7.322424e-01, 5.794420e-01, 4.403232e-02, 1.105479e+00, 7.032616e-01, 4.678551e-01, 9.218025e-01, 1.084228e+00, 7.985010e-01, 5.965732e-01,
1.400000e+00	8.646491e-01, 4.884094e-01, 3.960395e-02, 1.552353e+00, 6.904486e-01, 6.676718e-01, 8.351235e-01, 1.014679e+00, 6.230855e-01, 6.779314e-01,
1.600000e+00	1.036609e+00, 3.259879e-01, 3.013130e-02, 1.642667e+00, 6.879754e-01, 7.824114e-01, 8.908428e-01, 1.025346e+00, 6.415345e-01, 5.622671e-01,
1.800000e+00	9.275552e-01, 3.375085e-01, 2.273624e-02, 1.892164e+00, 8.877716e-01, 9.797214e-01, 8.187755e-01, 8.912842e-01, 5.463277e-01, 5.618979e-01,
2.000000e+00	9.778532e-01, 2.199349e-01, 1.664309e-02, 1.887940e+00, 9.170316e-01, 1.216185e+00, 9.497314e-01, 9.205229e-01, 4.149240e-01, 4.331493e-01,
0.000000e+00	8.087441e-01, 1.982542e+00, 1.140404e+00, 1.231983e-01, 4.104857e-01, 1.743895e+00, 1.935719e+00, 1.401542e+00, 2.324886e+00, 8.116381e-01,
2.000000e-01	4.451304e-01, 1.404278e+00, 8.755776e-01, 9.323386e-02, 2.652768e-01, 1.416785e+00, 1.401050e+00, 8.651851e-01, 1.895781e+00, 4.644537e-01,
4.000000e-01	2.568932e-01, 1.309571e+00, 9.710085e-01, 5.501283e-02, 2.169673e-01, 9.164606e-01, 9.862817e-01, 6.625585e-01, 1.611111e+00, 3.397807e-01,
6.000000e-01	1.589768e-01, 1.315542e+00, 9.062533e-01, 6.274004e-02, 1.551895e-01, 7.593917e-01, 1.076040e+00, 6.633396e-01, 1.454948e+00, 4.907707e-01,
8.000000e-01	1.282725e-01, 9.136782e-01, 6.253209e-01, 1.765934e-01, 1.090941e-01, 4.028349e-01, 1.031578e+00, 5.430591e-01, 1.304479e+00, 5.323638e-01,
1.000000e+00	5.888210e-02, 9.110059e-01, 6.533063e-01, 5.787415e-01, 7.024126e-02, 3.453899e-01, 9.048848e-01, 6.265294e-01, 1.116689e+00, 7.700683e-01,
1.200000e+00	7.965617e-02, 6.031042e-01, 6.172548e-01, 7.079345e-01, 4.682137e-02, 2.456975e-01, 1.040116e+00, 7.481393e-01, 9.167762e-01, 7.198659e-01,
1.400000e+00	2.486396e-01, 4.966163e-01, 4.276206e-01, 1.037290e+00, 3.105318e-02, 3.113423e-01, 9.135105e-01, 6.121596e-01, 7.970263e-01, 6.432366e-01,
1.600000e+00	5.969346e-01, 4.331288e-01, 3.858905e-01, 1.431564e+00, 6.821481e-02, 4.411428e-01, 8.204927e-01, 7.000770e-01, 6.635830e-01, 7.875558e-01,
1.800000e+00	7.130693e-01, 3.762469e-01, 3.227887e-01, 1.380186e+00, 2.323694e-01, 6.651340e-01, 1.011758e+00, 8.757066e-01, 7.309599e-01, 6.906673e-01,
2.000000e+00	8.899753e-01, 2.945099e-01, 2.202135e-01, 1.542310e+00, 3.717650e-01, 1.033712e+00, 8.281892e-01, 6.692151e-01, 6.503997e-01, 7.240237e-01,
0.000000e+00	2.393668e+00, 5.852863e-01, 2.734177e+00, 7.547235e-01, 1.724167e+00, 3.964494e-01, 2.092143e+00, 2.691371e+00, 2.006161e+00, 1.827706e-01,
2.000000e-01	1.656744e+00, 7.191420e-01, 1.924446e+00, 1.002053e+00, 1.613345e+00, 6.914013e-01, 1.127809e+00, 1.734563e+00, 2.352484e+00, 3.617285e-01,
4.000000e-01	1.278061e+00, 4.874460e-01, 1.798910e+00, 1.150710e+00, 1.254663e+00, 8.966755e-01, 8.885076e-01, 1.414993e+00, 2.110767e+00, 4.708855e-01,
6.000000e-01	1.156123e+00, 3.923560e-01, 1.981268e+00, 1.685201e+00, 1.060686e+00, 7.079335e-01, 5.365467e-01, 1.229503e+00, 1.632024e+00, 4.954425e-01,
8.000000e-01	1.016751e+00, 3.483622e-01, 1.767761e+00, 1.475306e+00, 9.923637e-01, 6.488647e-01, 3.816557e-01, 1.116430e+00, 1.199163e+00, 5.242841e-01,
1.000000e+00	9.466836e-01, 2.515663e-01, 1.546948e+00, 1.672877e+00, 1.093658e+00, 5.049244e-01, 2.675060e-01, 1.324245e+00, 8.824617e-01, 6.009704e-01,
1.200000e+00	1.058605e+00, 1.574999e-01, 1.770285e+00, 1.867045e+00, 1.047651e+00, 4.462340e-01, 1.757055e-01, 1.284877e+00, 6.997109e-01, 7.380526e-01,
1.400000e+00	9.997249e-01, 1.452012e-01, 1.414907e+00, 1.820835e+00, 8.353549e-01, 2.687050e-01, 1.000892e-01, 1.236014e+00, 6.340079e-01, 7.277207e-01,
1.600000e+00	1.164125e+00, 8.534763e-02, 1.368513e+00, 1.683282e+00, 9.807016e-01, 2.269800e-01, 1.000883e-01, 1.327988e+00, 3.710349e-01, 7.815014e-01,
1.800000e+00	1.052000e+00, 7.466230e-02, 1.257765e+00, 1.594936e+00, 8.400926e-01, 2.106893e-01, 5.695332e-02, 1.116433e+00, 3.322205e-01, 8.334479e-01,
2.000000e+00	1.116782e+00, 5.393629e-02, 1.247511e+00, 1.810594e+00, 6.660448e-01, 1.951647e-01, 5.875658e-02, 1.239778e+00, 2.213046e-01, 7.785457e-01,
0.000000e+00	5.549959e-02, 2.206833e+00, 5.225222e-02, 1.068570e+00, 1.035978e+00, 1.861415e+00, 2.417170e+00, 4.557644e-01, 2.390065e+00, 1.889611e+00,
2.000000e-01	1.206180e-01, 1.974375e+00, 4.994965e-02, 9.031665e-01, 5.407213e-01, 1.370293e+00, 1.858979e+00, 3.444461e-01, 1.876531e+00, 1.288047e+00,
4.000000e-01	1.009627e-01, 1.629373e+00, 4.281836e-02, 5.696781e-01, 3.762496e-01, 1.560342e+00, 1.437412e+00, 2.265547e-01, 1.822393e+00, 7.269003e-01,
6.000000e-01	7.368167e-02, 1.241852e+00, 3.105910e-02, 4.417902e-01, 2.145653e-01, 1.310198e+00, 1.670014e+00, 1.856589e-01, 2.084091e+00, 4.853608e-01,
8.000000e-01	3.857822e-02, 1.149244e+00, 2.565162e-02, 4.406109e-01, 1.242650e-01, 9.284598e-01, 1.288392e+00, 1.951544e-01, 1.434832e+00, 4.314632e-01,
1.000000e+00	2.453919e-02, 9.570742e-01, 1.891930e-02, 5.193332e-01, 8.938955e-02, 5.507149e-01, 1.021708e+00, 2.297912e-01, 1.511682e+00, 4.821758e-01,
1.200000e+00	3.165721e-02, 7.781576e-01, 1.586544e-02, 6.671666e-01, 4.861490e-02, 3.979906e-01, 9.683129e-01, 2.889661e-01, 1.198299e+00, 6.477431e-01,
1.400000e+00	1.413068e-01, 6.376922e-01, 1.527991e-02, 8.938055e-01, 4.180823e-02, 4.657656e-01, 8.780340e-01, 4.933227e-01, 1.369706e+00, 6.927583e-01,
1.600000e+00	4.231380e-01, 4.363802e-01, 1.420567e-02, 1.248483e+00, 4.703424e-02, 5.549661e-01, 1.085767e+00, 5.334281e-01, 1.058001e+00, 5.395019e-01,
1.800000e+00	6.429031e-01, 4.974908e-01, 1.380408e-02, 1.290605e+00, 1.379002e-01, 8.012248e-01, 1.058116e+00, 5.274931e-01, 7.937385e-01, 5.704527e-01,
2.000000e+00	8.211504e-01, 3.479249e-01, 1.130750e-02, 1.676367e+00, 3.454019e-01, 8.875608e-01, 1.084267e+00, 5.478229e-01, 7.617347e-01, 6.655025e-01,
0.000000e+00	1.327367e+00, 2.563507e+00, 1.875145e+00, 2.001686e+00, 1.744125e+00, 7.514320e-01, 1.310173e+00, 2.256840e+00, 1.489710e+00, 2.257209e+00,
2.000000e-01	1.233209e+00, 2.057338e+00, 2.116188e+00, 1.559331e+00, 1.175674e+00, 1.006996e+00, 1.052935e+00, 1.614401e+00, 1.289717e+00, 1.651038e+00,
4.000000e-01	1.098030e+00, 1.391827e+00, 1.887899e+00, 1.111430e+00, 8.175413e-01, 7.070526e-01, 5.897188e-01, 1.508532e+00, 1.286807e+00, 1.436898e+00,
6.000000e-01	8.561035e-01, 9.242953e-01, 1.698206e+00, 8.852169e-01, 8.596614e-01, 6.013402e-01, 4.170048e-01, 1.332678e+00, 8.873719e-01, 1.116688e+00,
8.000000e-01	6.676140e-01, 7.833424e-01, 1.385000e+00, 9.830297e-01, 7.139697e-01, 3.424993e-01, 2.456847e-01, 1.038157e+00, 6.481008e-01, 9.483811e-01,
1.000000e+00	6.053107e-01, 5.944669e-01, 1.367723e+00, 9.230631e-01, 8.158500e-01, 2.981762e-01, 1.874392e-01, 1.189088e+00, 5.532714e-01, 7.960731e-01,
1.200000e+00	8.447232e-01, 3.252563e-01, 1.592326e+00, 1.427735e+00, 8.344926e-01, 1.505562e-01, 1.311790e-01, 1.119127e+00, 3.495901e-01, 8.868821e-01,
1.400000e+00	9.417099e-01, 2.411865e-01, 1.321240e+00, 1.352448e+00, 8.598288e-01, 1.283622e-01, 8.403821e-02, 1.239771e+00, 2.827056e-01, 6.984684e-01,
1.600000e+00	7.705454e-01, 2.047274e-01, 1.256439e+00, 1.640876e+00, 7.838917e-01, 1.046130e-01, 7.703493e-02, 1.105108e+00, 2.476781e-01, 9.006361e-01,
1.800000e+00	9.397191e-01, 1.439520e-01, 1.305999e+00, 1.796379e+00, 9.161081e-01, 8.279778e-02, 7.840464e-02, 8.996612e-01, 1.532347e-01, 7.803496e-01,
2.000000e+00	9.490149e-01, 1.155850e-01, 1.069713e+00, 1.500637e+00, 7.358941e-01, 7.271639e-02, 9.537610e-02, 1.321896e+00, 1.859467e-01, 7.295484e-01,
0.000000e+00	8.424223e-01, 2.420066e-01, 5.827002e-02, 1.317471e+00, 2.569054e+00, 2.474345e+00, 2.179790e+00, 2.292221e+00, 1.015697e+00, 1.063222e+00,
2.000000e-01	8.839003e-01, 3.288486e-01, 4.636767e-02, 1.333586e+00, 1.333291e+00, 2.035483e+00, 1.166441e+00, 1.685040e+00, 1.040918e+00, 6.414486e-01,
4.000000e-01	1.113827e+00, 4.142094e-01, 4.083991e-02, 1.577572e+00, 1.235814e+00, 2.164837e+00, 1.229770e+00, 1.042988e+00, 1.268970e+00, 4.356342e-01,
6.000000e-01	9.545752e-01, 4.628673e-01, 2.855100e-02, 1.751037e+00, 1.113813e+00, 1.597521e+00, 1.022894e+00, 1.087129e+00, 1.066767e+00, 2.694316e-01,
8.000000e-01	1.065243e+00, 4.313728e-01, 2.694260e-02, 1.513584e+00, 1.015940e+00, 1.839563e+00, 1.036046e+00, 7.785064e-01, 8.971321e-01, 1.589184e-01,
1.000000e+00	1.110239e+00, 4.235310e-01, 2.314452e-02, 1.682507e+00, 8.833757e-01, 1.339373e+00, 1.013394e+00, 8.032201e-01, 8.421637e-01, 1.268595e-01,
1.200000e+00	8.942418e-01, 2.921543e-01, 2.039800e-02, 1.383686e+00, 8.148097e-01, 1.709707e+00, 1.009432e+00, 6.992616e-01, 8.175475e-01, 7.220549e-02,
1.400000e+00	8.887152e-01, 3.205167e-01, 1.873674e-02, 1.580657e+00, 9.956358e-01, 1.308305e+00, 8.130715e-01, 7.035057e-01, 6.473528e-01, 7.098556e-02,
1.600000e+00	1.178939e+00, 2.979205e-01, 1.339486e-02, 1.846076e+00, 7.830542e-01, 1.339993e+00, 9.882009e-01, 7.907081e-01, 6.229044e-01, 6.464136e-02,
1.800000e+00	8.202587e-01, 2.380846e-01, 1.205848e-02, 2.046452e+00, 8.297268e-01, 1.413065e+00, 8.861201e-01, 8.001897e-01, 6.288761e-01, 4.806280e-02,
2.000000e+00	1.002095e+00, 2.855176e-01, 1.095618e-02, 1.643134e+00, 8.720761e-01, 1.495544e+00, 8.392996e-01, 7.883024e-01, 5.503000e-01, 5.242347e-02,
0.000000e+00	6.946101e-01, 3.165811e+00, 1.534016e+00, 1.457915e-01, 1.372837e+00, 2.173123e+00, 1.028459e+00, 9.811717e-01, 2.415912e+00, 1.733993e+00,
2.000000e-01	4.336458e-01, 2.425323e+00, 1.632239e+00, 8.594350e-02, 9.002386e-01, 1.537582e+00, 1.107009e+00, 7.439021e-01, 1.727930e+00, 8.967690e-01,
4.000000e-01	3.047504e-01, 1.752257e+00, 1.867097e+00, 8.326363e-02, 6.038595e-01, 1.022029e+00, 6.013277e-01, 7.470995e-01, 1.613633e+00, 7.831471e-01,
6.000000e-01	1.568530e-01, 1.408560e+00, 1.203145e+00, 7.558776e-02, 5.323040e-01, 6.747030e-01, 4.031155e-01, 9.591954e-01, 1.230046e+00, 6.973287e-01,
8.000000e-01	9.620554e-02, 7.352044e-01, 1.470448e+00, 3.127292e-01, 4.242171e-01, 4.663924e-01, 3.375274e-01, 1.045464e+00, 1.019011e+00, 7.129591e-01,
1.000000e+00	7.013568e-02, 6.430735e-01, 1.363631e+00, 6.700326e-01, 3.655591e-01, 3.138311e-01, 1.967175e-01, 9.337818e-01, 8.110914e-01, 6.219508e-01,
1.200000e+00	1.443631e-01, 4.705690e-01, 1.150556e+00, 1.110127e+00, 4.362937e-01, 2.233459e-01, 1.479910e-01, 9.385349e-01, 6.697182e-01, 7.059043e-01,
1.400000e+00	4.353058e-01, 2.942918e-01, 1.155021e+00, 1.323746e+00, 5.831957e-01, 1.582877e-01, 1.501145e-01, 9.995235e-01, 4.221856e-01, 6.556967e-01,
1.600000e+00	7.198094e-01, 2.368546e-01, 1.000166e+00, 1.421149e+00, 6.923934e-01, 1.109467e-01, 1.671240e-01, 1.024905e+00, 3.588600e-01, 7.334038e-01,
1.800000e+00	7.164718e-01, 1.587667e-01, 1.172073e+00, 1.837382e+00, 7.440534e-01, 9.114167e-02, 1.545430e-01, 1.051550e+00, 2.687814e-01, 8.650701e-01,
2.000000e+00	8.342024e-01, 1.325903e-01, 1.039927e+00, 1.790809e+00, 9.520169e-01, 9.010087e-02, 1.805522e-01, 9.916646e-01, 1.808440e-01, 6.623572e-01,
0.000000e+00	2.732105e+00, 3.081629e-01, 1.548213e+00, 9.394614e-01, 2.571031e+00, 2.576968e+00, 8.251272e-01, 2.759479e+00, 1.213584e-01, 1.724027e+00,
2.000000e-01	2.022502e+00, 2.887445e-01, 1.294047e+00, 1.196644e+00, 1.881038e+00, 1.924720e+00, 4.990522e-01, 2.352356e+00, 1.321071e-01, 1.109327e+00,
4.000000e-01	1.462683e+00, 2.284742e-01, 1.012957e+00, 1.337077e+00, 1.454721e+00, 1.420773e+00, 3.621041e-01, 1.700665e+00, 9.208469e-02, 8.136657e-01,
6.000000e-01	1.454857e+00, 1.561192e-01, 1.292733e+00, 1.578608e+00, 1.423543e+00, 1.104365e+00, 2.702561e-01, 1.220108e+00, 9.354025e-02, 5.844496e-01,
8.000000e-01	9.663233e-01, 1.342013e-01, 1.357573e+00, 1.635065e+00, 1.049548e+00, 7.831435e-01, 1.562220e-01, 1.536484e+00, 6.080878e-02, 5.708418e-01,
1.000000e+00	1.214907e+00, 8.168638e-02, 1.387300e+00, 1.744074e+00, 1.068260e+00, 5.257879e-01, 1.223267e-01, 1.180335e+00, 4.896826e-02, 6.022431e-01,
1.200000e+00	9.759712e-01, 5.722731e-02, 1.074286e+00, 1.924367e+00, 9.204519e-01, 3.659152e-01, 9.409626e-02, 1.312383e+00, 4.193600e-02, 7.144435e-01,
1.400000e+00	1.083501e+00, 4.252489e-02, 1.238049e+00, 1.882009e+00, 1.081923e+00, 2.945252e-01, 9.436483e-02, 8.163979e-01, 3.383750e-02, 7.512651e-01,
1.600000e+00	9.334766e-01, 2.855748e-02, 8.804644e-01, 2.158186e+00, 9.127923e-01, 3.137441e-01, 1.703403e-01, 1.401527e+00, 2.463138e-02, 7.296010e-01,
1.800000e+00	1.152261e+00, 3.230837e-02, 8.278755e-01, 1.575658e+00, 8.053260e-01, 2.960949e-01, 2.314120e-01, 1.229626e+00, 2.032266e-02, 8.467108e-01,
2.000000e+00	9.363087e-01, 1.695759e-02, 7.058776e-01, 1.781224e+00, 8.380103e-01, 4.509105e-01, 3.787873e-01, 1.251227e+00, 1.800050e-02, 6.989711e-01,
0.000000e+00	2.415292e+00, 2.528073e+00, 7.382679e-01, 2.502778e+00, 1.953664e+00, 2.065893e+00, 2.136850e+00, 2.497875e+00, 5.026824e-01, 1.162436e+00,
2.000000e-01	2.016698e+00, 1.582675e+00, 7.929337e-01, 1.799909e+00, 1.682561e+00, 1.993652e+00, 1.466819e+00, 1.894457e+00, 8.509036e-01, 7.589052e-01,
4.000000e-01	1.760633e+00, 1.375629e+00, 5.234090e-01, 1.256712e+00, 9.961208e-01, 2.150876e+00, 1.121259e+00, 1.475895e+00, 8.246077e-01, 5.023711e-01,
6.000000e-01	1.153027e+00, 1.095420e+00, 4.266553e-01, 1.055324e+00, 1.311398e+00, 1.414683e+00, 8.940382e-01, 1.202964e+00, 9.219636e-01, 3.459887e-01,
8.000000e-01	9.190366e-01, 9.630149e-01, 4.231972e-01, 9.737431e-01, 1.013343e+00, 1.149672e+00, 8.845702e-01, 1.014759e+00, 8.897138e-01, 2.502423e-01,
1.000000e+00	6.424255e-01, 8.612828e-01, 3.621587e-01, 8.333627e-01, 9.068568e-01, 8.929333e-01, 7.974627e-01, 9.566378e-01, 7.199809e-01, 3.311076e-01,
1.200000e+00	7.912085e-01, 5.932762e-01, 2.900945e-01, 1.028257e+00, 8.796120e-01, 7.517842e-01, 8.177352e-01, 9.482058e-01, 6.892676e-01, 4.539887e-01,
1.400000e+00	8.214321e-01, 6.032935e-01, 2.070557e-01, 1.431389e+00, 7.231918e-01, 7.621134e-01, 8.171663e-01, 8.865481e-01, 5.436831e-01, 4.696010e-01,
1.600000e+00	1.047240e+00, 3.975655e-01, 2.008221e-01, 1.554360e+00, 7.272656e-01, 1.066949e+00, 8.123214e-01, 7.903091e-01, 4.983140e-01, 5.444244e-01,
1.800000e+00	9.981034e-01, 3.774729e-01, 1.482344e-01, 1.838690e+00, 9.667047e-01, 1.190725e+00, 7.627463e-01, 6.726878e-01, 4.571224e-01, 4.348660e-01,
2.000000e+00	9.375820e-01, 2.919229e-01, 1.275106e-01, 1.739886e+00, 9.516952e-01, 1.271588e+00, 8.299474e-01, 7.463834e-01, 4.717616e-01, 2.911201e-01,
0.000000e+00	4.096142e-01, 1.723390e+00, 1.600130e-01, 1.704340e+00, 8.511364e-01, 1.304389e-01, 2.002734e+00, 1.124901e+00, 9.895499e-02, 2.089872e+00,
2.000000e-01	8.688938e-01, 1.527413e+00, 9.512430e-02, 1.340945e+00, 5.624530e-01, 5.109331e-01, 1.697122e+00, 7.917662e-01, 3.682137e-01, 1.771110e+00,
4.000000e-01	7.354400e-01, 1.252814e+00, 1.098762e-01, 8.110792e-01, 3.535411e-01, 7.774773e-01, 1.532822e+00, 5.185899e-01, 5.642950e-01, 1.241885e+00,
6.000000e-01	5.102867e-01, 1.264154e+00, 7.725313e-02, 6.913380e-01, 1.886814e-01, 9.036962e-01, 1.295763e+00, 4.052378e-01, 7.290209e-01, 1.074442e+00,
8.000000e-01	3.537058e-01, 8.732968e-01, 5.482105e-02, 8.059683e-01, 1.123916e-01, 7.106606e-01, 1.021449e+00, 3.083104e-01, 7.180453e-01, 9.273463e-01,
1.000000e+00	3.735472e-01, 6.140026e-01, 5.381758e-02, 9.239354e-01, 8.317847e-02, 8.092655e-01, 9.569450e-01, 4.314635e-01, 7.326719e-01, 7.117102e-01,
1.200000e+00	4.525923e-01, 7.160002e-01, 4.890045e-02, 1.265262e+00, 6.254717e-02, 9.066392e-01, 8.876345e-01, 4.270204e-01, 6.639734e-01, 7.415604e-01,
1.400000e+00	6.576595e-01, 6.578530e-01, 4.418578e-02, 1.527092e+00, 1.538746e-01, 9.806874e-01, 8.595152e-01, 5.791838e-01, 7.651933e-01, 7.343796e-01,
1.600000e+00	8.289320e-01, 4.550795e-01, 3.070947e-02, 1.651096e+00, 4.446185e-01, 9.487424e-01, 8.381097e-01, 6.028687e-01, 5.238375e-01, 5.592182e-01,
1.800000e+00	9.049033e-01, 4.360336e-01, 2.666743e-02, 1.967564e+00, 5.521228e-01, 1.069055e+00, 9.510104e-01, 6.494503e-01, 6.751091e-01, 5.094897e-01,
2.000000e+00	9.922238e-01, 3.905962e-01, 2.421016e-02, 1.646306e+00, 6.115133e-01, 1.230662e+00, 7.938597e-01, 7.665583e-01, 5.149200e-01, 3.359618e-01,
0.000000e+00	1.993391e+00, 2.750425e-02, 9.717305e-01, 1.144124e+00, 5.747442e-01, 9.401008e-01, 2.279374e+00, 2.167225e+00, 1.573305e+00, 2.612051e+00,
2.000000e-01	1.663529e+00, 1.610483e-01, 7.030784e-01, 1.708001e+00, 4.729999e-01, 1.347014e+00, 1.386788e+00, 1.464485e+00, 1.518590e+00, 1.798078e+00,
4.000000e-01	1.192054e+00, 2.549535e-01, 7.642233e-01, 1.588670e+00, 4.063699e-01, 9.728390e-01, 1.300551e+00, 1.082515e+00, 1.280037e+00, 1.326283e+00,
6.000000e-01	1.141968e+00, 3.513090e-01, 5.789689e-01, 1.317790e+00, 5.604428e-01, 1.493999e+00, 1.077438e+00, 9.556328e-01, 1.222322e+00, 7.910001e-01,
8.000000e-01	1.345156e+00, 3.786596e-01, 4.466612e-01, 1.714730e+00, 7.518983e-01, 1.251085e+00, 1.004830e+00, 6.889338e-01, 1.166692e+00, 4.769172e-01,
1.000000e+00	1.028581e+00, 3.802053e-01, 3.830118e-01, 1.827067e+00, 7.824043e-01, 1.464314e+00, 8.082951e-01, 7.717585e-01, 8.063287e-01, 4.006123e-01,
1.200000e+00	1.158936e+00, 3.542974e-01, 3.064893e-01, 1.782185e+00, 8.185955e-01, 1.694354e+00, 8.146046e-01, 7.286608e-01, 8.502374e-01, 2.498379e-01,
1.400000e+00	1.193658e+00, 3.358490e-01, 2.212165e-01, 1.980905e+00, 7.864501e-01, 1.473527e+00, 7.151022e-01, 8.099231e-01, 7.325016e-01, 2.081349e-01,
1.600000e+00	9.370769e-01, 3.181362e-01, 1.892514e-01, 1.903749e+00, 8.970572e-01, 1.542551e+00, 8.561589e-01, 8.821394e-01, 6.954391e-01, 1.242373e-01,
1.800000e+00	1.265757e+00, 2.676797e-01, 1.739563e-01, 2.241280e+00, 9.220189e-01, 1.391793e+00, 9.493805e-01, 7.602779e-01, 6.284313e-01, 1.211394e-01,
2.000000e+00	1.110716e+00, 2.581437e-01, 1.167392e-01, 1.809475e+00, 9.153343e-01, 1.484590e+00, 8.622705e-01, 6.687068e-01, 6.495530e-01, 9.350898e-02,
0.000000e+00	2.670987e+00, 2.348541e+00, 5.308004e-01, 2.307186e+00, 1.463572e+00, 1.820858e+00, 2.541743e+00, 9.303338e-01, 1.496850e+00, 1.648726e+00,
2.000000e-01	1.723637e+00, 2.040170e+00, 5.751724e-01, 1.700771e+00, 1.196671e+00, 1.903539e+00, 1.737340e+00, 7.035364e-01, 1.855196e+00, 9.233338e-01,
4.000000e-01	1.621864e+00, 1.599208e+00, 4.039217e-01, 1.236841e+00, 1.008108e+00, 1.600516e+00, 1.520613e+00, 5.144110e-01, 1.511765e+00, 5.843593e-01,
6.000000e-01	1.055661e+00, 1.376722e+00, 3.246141e-01, 9.174884e-01, 8.117874e-01, 1.405943e+00, 1.446368e+00, 3.221559e-01, 1.459161e+00, 3.376027e-01,
8.000000e-01	8.183894e-01, 1.313356e+00, 3.288513e-01, 7.972725e-01, 9.490128e-01, 1.702633e+00, 1.266012e+00, 2.698702e-01, 1.322293e+00, 2.493692e-01,
1.000000e+00	4.941793e-01, 1.036719e+00, 2.514071e-01, 6.408758e-01, 9.852988e-01, 1.131501e+00, 1.202465e+00, 2.641461e-01, 1.318162e+00, 2.452693e-01,
1.200000e+00	3.358361e-01, 7.710204e-01, 2.087361e-01, 7.130460e-01, 7.723221e-01, 6.559071e-01, 1.040131e+00, 4.200597e-01, 1.227540e+00, 3.633042e-01,
1.400000e+00	4.495860e-01, 7.739416e-01, 1.740492e-01, 1.129922e+00, 4.607334e-01, 7.726573e-01, 1.009239e+00, 4.168416e-01, 9.410765e-01, 4.792900e-01,
1.600000e+00	5.463736e-01, 5.108070e-01, 1.240224e-01, 1.178589e+00, 4.220432e-01, 5.820981e-01, 8.543893e-01, 4.364254e-01, 9.448453e-01, 6.402522e-01,
1.800000e+00	7.423151e-01, 5.074872e-01, 9.820885e-02, 1.542345e+00, 5.511559e-01, 1.006624e+00, 7.997930e-01, 6.609658e-01, 9.374884e-01, 5.601742e-01,
2.000000e+00	7.656167e-01, 4.188224e-01, 8.150684e-02, 1.333882e+00, 6.711364e-01, 9.041729e-01, 9.654682e-01, 6.584415e-01, 7.055630e-01, 5.208777e-01,
0.000000e+00	5.782585e-02, 2.831820e+00, 2.337016e+00, 2.143495e+00, 1.779768e+00, 1.188422e+00, 2.877275e+00, 3.282050e+00, 4.991996e-02, 9.386863e-01,
2.000000e-01	4.087382e-01, 2.163457e+00, 2.426916e+00, 1.722967e+00, 9.448600e-01, 1.011108e+00, 1.891626e+00, 1.764326e+00, 3.755822e-01, 6.112522e-01,
4.000000e-01	6.468096e-01, 1.701237e+00, 2.262361e+00, 1.212203e+00, 6.888332e-01, 1.292110e+00, 1.469399e+00, 1.560759e+00, 5.669913e-01, 4.757478e-01,
6.000000e-01	7.515379e-01, 1.699787e+00, 1.903531e+00, 9.970245e-01, 6.362751e-01, 1.330386e+00, 7.713655e-01, 1.002130e+00, 5.145165e-01, 3.757533e-01,
8.000000e-01	4.353750e-01, 1.204614e+00, 1.828107e+00, 7.682996e-01, 6.832490e-01, 8.672147e-01, 5.314222e-01, 1.128378e+00, 4.874489e-01, 3.443451e-01,
1.000000e+00	3.226636e-01, 7.073398e-01, 2.081249e+00, 9.346540e-01, 6.520770e-01, 4.855348e-01, 3.422393e-01, 1.024768e+00, 4.521056e-01, 4.328965e-01,
1.200000e+00	4.365560e-01, 5.764958e-01, 1.386322e+00, 9.360664e-01, 7.042120e-01, 4.347476e-01, 2.749466e-01, 1.115113e+00, 3.326034e-01, 4.588697e-01,
1.400000e+00	7.069135e-01, 4.421574e-01, 1.692352e+00, 1.514195e+00, 7.856102e-01, 2.197112e-01, 1.721449e-01, 1.218808e+00, 2.253129e-01, 6.120662e-01,
1.600000e+00	1.015243e+00, 2.563348e-01, 1.609885e+00, 1.610391e+00, 8.980643e-01, 1.881739e-01, 1.112087e-01, 1.080404e+00, 1.659750e-01, 8.379975e-01,
1.800000e+00	9.202790e-01, 2.282052e-01, 1.411366e+00, 1.543210e+00, 9.399795e-01, 1.360691e-01, 1.067347e-01, 1.117057e+00, 1.477254e-01, 7.288284e-01,
2.000000e+00	9.977582e-01, 1.810934e-01, 1.314032e+00, 1.967585e+00, 7.976566e-01, 9.673792e-02, 6.377563e-02, 1.086370e+00, 1.097409e-01, 7.433905e-01,
0.000000e+00	9.182841e-01, 6.078187e-01, 1.850143e+00, 2.028809e+00, 1.340006e+00, 2.744417e+00, 9.644316e-01, 1.779924e+00, 1.297682e+00, 3.787031e-01,
2.000000e-01	8.523699e-01, 5.210803e-01, 1.602840e+00, 1.956336e+00, 1.101609e+00, 2.386103e+00, 5.565204e-01, 1.857675e+00, 1.015269e+00, 1.710947e-01,
4.000000e-01	1.055348e+00, 4.735700e-01, 1.354724e+00, 2.056482e+00, 1.107230e+00, 1.809850e+00, 3.469792e-01, 1.673910e+00, 8.808983e-01, 1.373243e-01,
6.000000e-01	1.060301e+00, 2.722591e-01, 1.499462e+00, 2.154560e+00, 1.065674e+00, 1.678790e+00, 2.286702e-01, 1.449194e+00, 4.900052e-01, 9.982723e-02,
8.000000e-01	1.023226e+00, 1.914555e-01, 1.586035e+00, 1.663502e+00, 1.057071e+00, 1.289668e+00, 1.552544e-01, 1.344261e+00, 4.749661e-01, 8.197948e-02,
1.000000e+00	1.168602e+00, 1.856694e-01, 1.269250e+00, 1.876206e+00, 9.867629e-01, 7.900036e-01, 1.304985e-01, 1.300446e+00, 4.471298e-01, 1.669915e-01,
1.200000e+00	1.067062e+00, 1.106046e-01, 1.286658e+00, 1.564719e+00, 8.505020e-01, 8.150221e-01, 8.353291e-02, 9.155563e-01, 3.089410e-01, 3.205974e-01,
1.400000e+00	1.181777e+00, 1.087381e-01, 1.224091e+00, 2.028548e+00, 7.302027e-01, 5.860209e-01, 6.549521e-02, 1.118372e+00, 2.611734e-01, 4.296827e-01,
1.600000e+00	1.079297e+00, 7.251293e-02, 1.157730e+00, 2.037286e+00, 9.105680e-01, 5.061642e-01, 7.091966e-02, 9.973525e-01, 1.747749e-01, 5.458447e-01,
1.800000e+00	1.101230e+00, 5.290302e-02, 1.054729e+00, 1.871563e+00, 9.970352e-01, 3.989010e-01, 9.597853e-02, 8.352890e-01, 1.579041e-01, 6.105860e-01,
2.000000e+00	9.234311e-01, 3.439709e-02, 1.045271e+00, 2.011612e+00, 8.793750e-01, 4.041237e-01, 1.228157e-01, 1.042447e+00, 1.250778e-01, 5.943478e-01,
0.000000e+00	1.132505e+00, 2.008934e+00, 2.708150e+00, 1.397449e+00, 2.375237e+00, 3.742608e-01, 8.145272e-01, 2.735461e+00, 4.748279e-01, 2.415341e+00,
2.000000e-01	1.013170e+00, 1.165453e+00, 2.760066e+00, 9.705149e-01, 1.392055e+00, 2.479674e-01, 3.636913e-01, 2.283648e+00, 4.028905e-01, 2.121856e+00,
4.000000e-01	4.855075e-01, 1.140908e+00, 2.305876e+00, 7.202992e-01, 9.896421e-01, 2.271399e-01, 3.261651e-01, 2.099378e+00, 3.021194e-01, 1.703337e+00,
6.000000e-01	3.890197e-01, 8.738198e-01, 2.267927e+00, 7.987847e-01, 6.920997e-01, 1.340612e-01, 2.400149e-01, 1.773800e+00, 2.201709e-01, 1.272635e+00,
8.000000e-01	5.130521e-01, 5.303733e-01, 1.868296e+00, 1.140397e+00, 5.257456e-01, 1.156118e-01, 1.712878e-01, 1.693611e+00, 1.883721e-01, 1.117706e+00,
1.000000e+00	6.974040e-01, 5.180365e-01, 1.745217e+00, 1.368853e+00, 6.662614e-01, 5.834354e-02, 9.848111e-02, 1.602661e+00, 1.444977e-01, 9.816863e-01,
1.200000e+00	8.044475e-01, 2.793945e-01, 1.761225e+00, 1.363973e+00, 7.278165e-01, 5.060335e-02, 7.377852e-02, 1.617092e+00, 8.073137e-02, 8.784456e-01,
1.400000e+00	9.650206e-01, 2.214632e-01, 1.506806e+00, 1.575054e+00, 8.220291e-01, 3.931474e-02, 4.826946e-02, 1.288923e+00, 8.597400e-02, 7.508357e-01,
1.600000e+00	1.018759e+00, 1.724649e-01, 1.409040e+00, 1.421593e+00, 1.019955e+00, 3.906468e-02, 3.192997e-02, 1.226932e+00, 5.431712e-02, 8.194461e-01,
1.800000e+00	1.071776e+00, 1.236517e-01, 1.222792e+00, 1.880667e+00, 8.397808e-01, 3.770324e-02, 3.078792e-02, 1.048554e+00, 4.841616e-02, 7.545908e-01,
2.000000e+00	9.666120e-01, 9.898216e-02, 1.391919e+00, 1.795253e+00, 7.483340e-01, 5.760602e-02, 2.550520e-02, 1.132630e+00, 4.227009e-02, 8.052024e-01,
0.000000e+00	1.800085e+00, 1.544450e-01, 9.651148e-01, 3.030848e+00, 2.527387e+00, 1.732474e+00, 2.074455e+00, 7.398948e-01, 2.737221e+00, 1.597411e+00,
2.000000e-01	1.605116e+00, 3.032025e-01, 8.114270e-01, 2.202136e+00, 1.493224e+00, 1.820985e+00, 1.810774e+00, 4.754667e-01, 2.021439e+00, 9.149977e-01,
4.000000e-01	1.399755e+00, 4.346455e-01, 7.155572e-01, 2.522668e+00, 1.104788e+00, 1.652438e+00, 1.348689e+00, 3.555205e-01, 2.413466e+00, 6.789468e-01,
6.000000e-01	1.456022e+00, 4.364740e-01, 6.868664e-01, 2.419497e+00, 1.041249e+00, 1.531000e+00, 1.348834e+00, 2.881755e-01, 1.677712e+00, 3.989972e-01,
8.000000e-01	1.250926e+00, 4.261600e-01, 4.260415e-01, 2.202204e+00, 1.050104e+00, 1.465421e+00, 1.072863e+00, 2.241087e-01, 1.853945e+00, 2.538259e-01,
1.000000e+00	9.670807e-01, 4.422021e-01, 3.727109e-01, 1.582404e+00, 8.770867e-01, 1.521905e+00, 9.569977e-01, 2.327431e-01, 1.841144e+00, 1.500633e-01,
1.200000e+00	1.061941e+00, 4.315274e-01, 3.049110e-01, 1.733218e+00, 5.943896e-01, 1.574304e+00, 1.060153e+00, 2.767341e-01, 1.448431e+00, 1.044893e-01,
1.400000e+00	1.037818e+00, 4.387030e-01, 2.597788e-01, 2.240226e+00, 7.883640e-01, 1.594510e+00, 9.548442e-01, 4.773528e-01, 1.279349e+00, 7.851908e-02,
1.600000e+00	9.294158e-01, 3.559186e-01, 2.153754e-01, 1.879781e+00, 9.939585e-01, 1.274979e+00, 9.449436e-01, 5.178419e-01, 9.190578e-01, 7.313299e-02,
1.800000e+00	1.204406e+00, 3.700079e-01, 2.038475e-01, 1.837475e+00, 1.039057e+00, 1.726270e+00, 9.203567e-01, 6.771104e-01, 8.883001e-01, 7.151167e-02,
2.000000e+00	9.997300e-01, 3.291705e-01, 1.292537e-01, 2.116310e+00, 7.831005e-01, 1.539455e+00, 8.928151e-01, 6.394550e-01, 6.609857e-01, 5.965070e-02,
0.000000e+00	2.419294e+00, 2.439179e+00, 2.813403e+00, 2.064169e+00, 5.450058e-01, 2.346991e+00, 9.654662e-01, 1.874467e+00, 1.404269e+00, 1.310316e+00,
2.000000e-01	1.966859e+00, 1.570477e+00, 2.381364e+00, 1.244786e+00, 7.515833e-01, 2.284469e+00, 7.027290e-01, 1.232364e+00, 1.460933e+00, 7.529545e-01,
4.000000e-01	1.386728e+00, 1.375547e+00, 1.976578e+00, 9.122989e-01, 9.362957e-01, 1.495433e+00, 4.138196e-01, 1.030973e+00, 9.880448e-01, 4.941589e-01,
6.000000e-01	9.678605e-01, 8.161869e-01, 1.970441e+00, 8.926323e-01, 7.775648e-01, 1.024692e+00, 3.231351e-01, 1.406849e+00, 7.513227e-01, 3.124238e-01,
8.000000e-01	7.893977e-01, 7.109986e-01, 2.030134e+00, 1.054312e+00, 7.082412e-01, 7.250636e-01, 1.972578e-01, 1.177833e+00, 6.503112e-01, 4.551847e-01,
1.000000e+00	8.418982e-01, 5.138090e-01, 1.571081e+00, 1.494088e+00, 9.289752e-01, 5.053945e-01, 1.345673e-01, 1.104863e+00, 4.267966e-01, 4.660507e-01,
1.200000e+00	9.706007e-01, 3.388375e-01, 1.619570e+00, 1.638055e+00, 7.753469e-01, 3.163312e-01, 1.053605e-01, 1.136727e+00, 3.646903e-01, 6.356070e-01,
1.400000e+00	7.976729e-01, 2.479630e-01, 1.434220e+00, 1.716118e+00, 9.073685e-01, 1.953734e-01, 6.930839e-02, 1.120316e+00, 3.166760e-01, 6.949906e-01,
1.600000e+00	8.185096e-01, 1.982610e-01, 1.472123e+00, 1.580990e+00, 8.583785e-01, 1.574002e-01, 4.485426e-02, 1.352684e+00, 2.324938e-01, 7.415866e-01,
1.800000e+00	1.048208e+00, 1.470035e-01, 1.411889e+00, 1.528501e+00, 8.632450e-01, 9.014420e-02, 5.102102e-02, 1.110898e+00, 1.773968e-01, 6.472928e-01,
2.000000e+00	1.002033e+00, 1.118751e-01, 1.341546e+00, 1.653311e+00, 9.742598e-01, 9.314434e-02, 3.938535e-02, 1.027676e+00, 1.229301e-01, 6.169862e-01,
0.000000e+00	2.327724e+00, 1.648053e+00, 2.257689e+00, 2.435721e+00, 2.386014e+00, 6.908568e-01, 2.628890e+00, 1.424933e+00, 2.268478e+00, 1.361431e+00,
2.000000e-01	1.925771e+00, 1.384411e+00, 2.135882e+00, 2.124419e+00, 1.829667e+00, 8.870121e-01, 1.938002e+00, 9.257166e-01, 2.028613e+00, 1.073785e+00,
4.000000e-01	1.766859e+00, 1.231505e+00, 1.977124e+00, 1.538488e+00, 1.207439e+00, 1.131984e+00, 1.359365e+00, 6.245992e-01, 1.549243e+00, 8.414623e-01,
6.000000e-01	1.329681e+00, 1.045580e+00, 2.102465e+00, 1.169524e+00, 1.332017e+00, 1.074834e+00, 7.281117e-01, 7.019937e-01, 1.235823e+00, 7.103529e-01,
8.000000e-01	1.206266e+00, 8.746143e-01, 1.480153e+00, 1.131223e+00, 9.500705e-01, 8.922997e-01, 5.780371e-01, 7.924431e-01, 1.136070e+00, 5.130670e-01,
1.000000e+00	1.299413e+00, 4.784686e-01, 1.623882e+00, 1.555001e+00, 1.052134e+00, 8.000214e-01, 3.633035e-01, 8.133318e-01, 1.050423e+00, 5.770652e-01,
1.200000e+00	1.059092e+00, 4.032853e-01, 1.363473e+00, 1.427750e+00, 1.024982e+00, 5.033006e-01, 2.753137e-01, 9.121803e-01, 9.046647e-01, 6.249068e-01,
1.400000e+00	9.333227e-01, 2.618621e-01, 1.478407e+00, 1.320362e+00, 9.750750e-01, 3.491228e-01, 1.760301e-01, 8.872824e-01, 5.424653e-01, 6.936138e-01,
1.600000e+00	8.404737e-01, 2.465896e-01, 1.464648e+00, 1.665598e+00, 9.705770e-01, 2.559498e-01, 1.634472e-01, 9.231515e-01, 4.116638e-01, 6.784139e-01,
1.800000e+00	1.043072e+00, 1.896618e-01, 1.386146e+00, 1.916585e+00, 8.485682e-01, 1.850746e-01, 1.257730e-01, 8.613439e-01, 3.133006e-01, 6.718576e-01,
2.000000e+00	8.221786e-01, 1.188510e-01, 1.174942e+00, 1.821170e+00, 7.340363e-01, 2.005897e-01, 1.190803e-01, 1.020895e+00, 2.549251e-01, 8.296140e-01,
0.000000e+00	9.025794e-01, 1.643053e+00, 1.114766e+00, 1.994757e+00, 8.908127e-01, 1.326856e-01, 1.233489e+00, 1.225091e+00, 2.135181e+00, 1.642474e+00,
2.000000e-01	8.670057e-01, 1.277010e+00, 1.032865e+00, 1.535177e+00, 5.000062e-01, 6.198663e-01, 7.442483e-01, 9.349369e-01, 2.022129e+00, 1.345499e+00,
4.000000e-01	1.020316e+00, 1.020999e+00, 1.043161e+00, 1.339010e+00, 4.300788e-01, 8.440292e-01, 9.403772e-01, 8.748340e-01, 1.620251e+00, 1.071558e+00,
6.000000e-01	9.970488e-01, 6.351193e-01, 8.053793e-01, 1.329261e+00, 5.266015e-01, 8.669218e-01, 6.967010e-01, 7.777035e-01, 1.293388e+00, 7.755580e-01,
8.000000e-01	1.018035e+00, 5.183802e-01, 7.854444e-01, 1.480708e+00, 6.530722e-01, 8.942194e-01, 7.425690e-01, 9.627885e-01, 1.092376e+00, 7.290978e-01,
1.000000e+00	1.234641e+00, 4.619900e-01, 6.554956e-01, 1.435097e+00, 8.582539e-01, 1.001179e+00, 7.218411e-01, 9.541750e-01, 8.688395e-01, 6.987983e-01,
1.200000e+00	9.314166e-01, 3.844080e-01, 4.778309e-01, 1.541686e+00, 7.910346e-01, 1.212297e+00, 9.555841e-01, 8.988759e-01, 9.466728e-01, 5.411366e-01,
1.400000e+00	9.149366e-01, 2.972086e-01, 4.309186e-01, 1.860620e+00, 8.138478e-01, 1.189692e+00, 9.508127e-01, 9.908855e-01, 7.676195e-01, 3.365058e-01,
1.600000e+00	1.339868e+00, 2.829301e-01, 3.707305e-01, 1.776436e+00, 7.107301e-01, 1.187708e+00, 8.159918e-01, 9.320815e-01, 5.168192e-01, 2.788849e-01,
1.800000e+00	1.096025e+00, 2.587403e-01, 2.540105e-01, 2.166079e+00, 8.692168e-01, 1.245304e+00, 7.899966e-01, 9.598637e-01, 6.070252e-01, 2.674068e-01,
2.000000e+00	1.218356e+00, 2.366659e-01, 2.249202e-01, 2.032073e+00, 9.502756e-01, 1.421095e+00, 7.795733e-01, 9.946234e-01, 5.984659e-01, 1.605510e-01,
0.000000e+00	2.684032e+00, 1.014978e-01, 2.111085e+00, 1.636038e+00, 1.259689e+00, 9.281337e-01, 2.305869e+00, 1.410055e+00, 5.958790e-01, 1.722228e-01,
2.000000e-01	1.722597e+00, 2.298070e-01, 2.208440e+00, 1.929433e+00, 1.219571e+00, 1.027772e+00, 1.415242e+00, 9.956477e-01, 7.615493e-01, 2.666250e-01,
4.000000e-01	1.475492e+00, 3.382632e-01, 2.137523e+00, 1.681792e+00, 1.001015e+00, 1.297174e+00, 1.023309e+00, 7.648876e-01, 7.461299e-01, 2.226240e-01,
6.000000e-01	1.421978e+00, 2.924916e-01, 1.772690e+00, 1.695149e+00, 1.125026e+00, 1.353245e+00, 5.769793e-01, 9.417653e-01, 5.594323e-01, 2.540508e-01,
8.000000e-01	1.233135e+00, 2.031580e-01, 1.787482e+00, 1.863110e+00, 1.039188e+00, 1.241166e+00, 4.230089e-01, 9.115996e-01, 5.841584e-01, 2.141810e-01,
1.000000e+00	1.187598e+00, 1.588183e-01, 1.445920e+00, 1.899524e+00, 1.115831e+00, 1.055809e+00, 3.078745e-01, 1.068985e+00, 4.727712e-01, 2.111457e-01,
1.200000e+00	1.056535e+00, 1.211759e-01, 1.262872e+00, 1.848864e+00, 8.689168e-01, 9.226415e-01, 1.776099e-01, 8.380036e-01, 2.931895e-01, 2.517352e-01,
1.400000e+00	1.026636e+00, 9.382160e-02, 1.554676e+00, 1.808443e+00, 1.005045e+00, 9.604699e-01, 1.509046e-01, 1.064163e+00, 2.550856e-01, 3.366860e-01,
1.600000e+00	9.053405e-01, 5.290916e-02, 1.249746e+00, 1.796027e+00, 9.616037e-01, 6.761029e-01, 1.096732e-01, 9.963436e-01, 1.997831e-01, 3.947605e-01,
1.800000e+00	1.030048e+00, 4.360768e-02, 1.363821e+00, 1.971230e+00, 8.509720e-01, 5.220808e-01, 1.161430e-01, 1.090520e+00, 1.749481e-01, 5.252829e-01,
2.000000e+00	1.166737e+00, 3.979461e-02, 1.273019e+00, 1.958026e+00, 9.002303e-01, 5.046247e-01, 1.037512e-01, 9.964885e-01, 1.167668e-01, 6.379905e-01,
0.000000e+00	1.605486e+00, 2.036882e+00, 1.954459e+00, 2.260386e+00, 1.345699e+00, 3.151226e+00, 2.112993e+00, 8.354044e-01, 2.251752e+00, 1.352881e+00,
2.000000e-01	1.310591e+00, 1.307047e+00, 1.931510e+00, 1.674970e+00, 9.593540e-01, 2.596969e+00, 1.263019e+00, 5.414421e-01, 2.104702e+00, 1.050904e+00,
4.000000e-01	1.081342e+00, 1.360632e+00, 1.682164e+00, 1.195571e+00, 9.152989e-01, 2.367800e+00, 7.902559e-01, 4.305936e-01, 2.168746e+00, 6.393851e-01,
6.000000e-01	1.085552e+00, 9.256332e-01, 1.504849e+00, 9.602915e-01, 8.896358e-01, 1.527054e+00, 5.887784e-01, 6.970807e-01, 1.608286e+00, 5.078813e-01,
8.000000e-01	8.602099e-01, 5.598531e-01, 1.705093e+00, 1.165436e+00, 1.034696e+00, 1.102007e+00, 4.439383e-01, 6.349099e-01, 1.047968e+00, 3.477443e-01,
1.000000e+00	8.964023e-01, 5.330187e-01, 1.675210e+00, 1.465719e+00, 7.565395e-01, 7.055146e-01, 3.642293e-01, 9.575758e-01, 9.570220e-01, 4.284480e-01,
1.200000e+00	9.743587e-01, 4.176519e-01, 1.432183e+00, 1.399701e+00, 9.073960e-01, 5.190967e-01, 2.196667e-01, 7.943216e-01, 6.714998e-01, 5.634652e-01,
1.400000e+00	1.008409e+00, 2.810655e-01, 1.308625e+00, 1.613670e+00, 1.048720e+00, 3.033683e-01, 1.583281e-01, 1.110265e+00, 5.933051e-01, 5.392955e-01,
1.600000e+00	8.182413e-01, 1.834423e-01, 1.281974e+00, 1.670416e+00, 9.197845e-01, 2.423936e-01, 1.315479e-01, 7.545194e-01, 4.249314e-01, 5.907903e-01,
1.800000e+00	1.295168e+00, 1.827090e-01, 1.292693e+00, 1.563299e+00, 9.744900e-01, 2.216870e-01, 1.283061e-01, 1.076133e+00, 2.899318e-01, 7.304838e-01,
2.000000e+00	1.216751e+00, 9.906424e-02, 1.020407e+00, 1.923029e+00, 6.936120e-01, 1.884150e-01, 1.756960e-01, 1.047571e+00, 2.677822e-01, 6.869231e-01,
0.000000e+00	9.909661e-01, 2.982528e-02, 2.825226e-01, 8.327257e-01, 1.958531e+00, 1.459458e-01, 1.365790e+00, 8.414238e-01, 2.982905e+00, 2.776020e+00,
2.000000e-01	8.502577e-01, 1.824601e-01, 2.226320e-01, 1.211031e+00, 1.377006e+00, 4.934565e-01, 1.497759e+00, 4.918254e-01, 2.287660e+00, 2.007996e+00,
4.000000e-01	8.318560e-01, 2.799380e-01, 1.927782e-01, 1.435171e+00, 8.285616e-01, 7.005465e-01, 1.111307e+00, 4.930995e-01, 2.281659e+00, 1.582424e+00,
6.000000e-01	1.067575e+00, 3.598986e-01, 1.429386e-01, 1.575281e+00, 5.120181e-01, 1.052306e+00, 8.735317e-01, 4.252938e-01, 1.758328e+00, 1.175063e+00,
8.000000e-01	1.054324e+00, 3.175445e-01, 1.370224e-01, 1.730203e+00, 4.862306e-01, 1.187222e+00, 9.861896e-01, 4.948926e-01, 1.571174e+00, 7.124273e-01,
1.000000e+00	1.094964e+00, 3.069288e-01, 1.189812e-01, 1.710571e+00, 6.375665e-01, 1.477596e+00, 8.732136e-01, 4.235563e-01, 1.376586e+00, 6.633294e-01,
1.200000e+00	1.050077e+00, 2.741552e-01, 7.782806e-02, 1.695030e+00, 7.812425e-01, 1.304022e+00, 9.000224e-01, 6.536387e-01, 1.236697e+00, 4.908517e-01,
1.400000e+00	8.291820e-01, 2.856083e-01, 6.486702e-02, 1.919832e+00, 8.513154e-01, 1.387293e+00, 8.047832e-01, 6.156516e-01, 8.661051e-01, 2.957491e-01,
1.600000e+00	1.030771e+00, 2.283628e-01, 5.580149e-02, 1.905777e+00, 9.112823e-01, 1.573812e+00, 9.444303e-01, 6.251983e-01, 7.449433e-01, 2.260350e-01,
1.800000e+00	1.195822e+00, 2.228272e-01, 4.728696e-02, 1.683125e+00, 8.989110e-01, 1.589768e+00, 7.782134e-01, 6.622223e-01, 8.114025e-01, 1.398294e-01,
2.000000e+00	1.006847e+00, 2.864632e-01, 3.623504e-02, 2.091054e+00, 9.055082e-01, 1.203022e+00, 7.163330e-01, 8.525740e-01, 7.713409e-01, 1.352284e-01,
0.000000e+00	2.554789e+00, 1.025382e+00, 2.833223e-01, 1.786161e+00, 2.055668e+00, 1.670537e-01, 2.845550e+00, 1.960830e+00, 3.408488e-01, 1.299670e+00,
2.000000e-01	2.061979e+00, 1.089020e+00, 1.911804e-01, 1.236941e+00, 1.597693e+00, 5.244338e-01, 2.398111e+00, 1.439111e+00, 4.464647e-01, 8.507738e-01,
4.000000e-01	1.367898e+00, 8.477930e-01, 1.760281e-01, 1.346783e+00, 1.517784e+00, 8.632482e-01, 1.401620e+00, 1.215961e+00, 7.311812e-01, 7.859365e-01,
6.000000e-01	1.252729e+00, 1.013112e+00, 1.303081e-01, 1.304005e+00, 1.034536e+00, 1.086485e+00, 1.291066e+00, 8.042046e-01, 8.844214e-01, 7.294078e-01,
8.000000e-01	1.038023e+00, 8.961803e-01, 1.003459e-01, 1.358825e+00, 9.722637e-01, 1.166838e+00, 1.328803e+00, 5.651463e-01, 7.228744e-01, 5.772123e-01,
1.000000e+00	1.384005e+00, 8.125330e-01, 8.354346e-02, 1.245574e+00, 9.490104e-01, 1.101157e+00, 1.143443e+00, 4.974062e-01, 9.677393e-01, 3.321553e-01,
1.200000e+00	1.083043e+00, 6.252828e-01, 8.860788e-02, 1.547069e+00, 9.834904e-01, 1.381323e+00, 9.717839e-01, 5.037652e-01, 8.501519e-01, 3.446210e-01,
1.400000e+00	1.161890e+00, 6.116268e-01, 6.593854e-02, 1.613667e+00, 8.979771e-01, 1.205923e+00, 8.472728e-01, 6.076015e-01, 7.426649e-01, 2.431752e-01,
1.600000e+00	1.115219e+00, 5.159648e-01, 5.565229e-02, 1.672168e+00, 8.968561e-01, 1.436436e+00, 7.288373e-01, 5.594426e-01, 9.182008e-01, 1.513785e-01,
1.800000e+00	9.762438e-01, 4.461366e-01, 4.732066e-02, 1.394665e+00, 9.297331e-01, 1.313919e+00, 8.502786e-01, 4.349957e-01, 7.287680e-01, 1.184677e-01,
2.000000e+00	1.058882e+00, 3.947604e-01, 3.167691e-02, 1.807742e+00, 8.881175e-01, 1.463554e+00, 8.698344e-01, 5.570246e-01, 5.564224e-01, 1.164585e-01,
0.000000e+00	1.568249e+00, 3.022903e+00, 2.349136e+00, 1.821723e+00, 1.806161e+00, 2.358855e+00, 1.501221e+00, 1.413436e+00, 7.149229e-01, 2.131861e+00,
2.000000e-01	1.676201e+00, 2.167677e+00, 1.598021e+00, 1.334775e+00, 1.091608e+00, 2.264385e+00, 9.582544e-01, 1.334035e+00, 6.014011e-01, 1.503368e+00,
4.000000e-01	1.303186e+00, 1.407844e+00, 1.693367e+00, 1.099275e+00, 1.169810e+00, 2.018288e+00, 4.453053e-01, 1.130245e+00, 6.446470e-01, 9.652862e-01,
6.000000e-01	8.213389e-01, 1.027645e+00, 1.721556e+00, 8.491090e-01, 9.567137e-01, 1.319027e+00, 3.868790e-01, 1.349246e+00, 4.700441e-01, 6.505439e-01,
8.000000e-01	6.269721e-01, 9.029378e-01, 1.415723e+00, 1.050424e+00, 1.025156e+00, 9.192202e-01, 2.563569e-01, 9.652695e-01, 3.683844e-01, 4.633047e-01,
1.000000e+00	6.822288e-01, 6.474330e-01, 1.402352e+00, 1.151251e+00, 1.171176e+00, 5.604120e-01, 1.903091e-01, 1.050082e+00, 2.709620e-01, 5.616053e-01,
1.200000e+00	6.625279e-01, 4.979479e-01, 1.621609e+00, 1.305097e+00, 1.008336e+00, 3.284226e-01, 1.272568e-01, 1.222709e+00, 1.620073e-01, 6.986387e-01,
1.400000e+00	9.199251e-01, 3.196394e-01, 1.428976e+00, 1.440477e+00, 9.693409e-01, 2.419198e-01, 9.138159e-02, 1.241026e+00, 1.377999e-01, 5.882473e-01,
1.600000e+00	9.496369e-01, 2.317643e-01, 1.386867e+00, 1.555133e+00, 1.021309e+00, 1.676104e-01, 6.266182e-02, 1.087122e+00, 1.059209e-01, 6.770887e-01,
1.800000e+00	1.029203e+00, 1.809638e-01, 1.262661e+00, 1.669245e+00, 7.406190e-01, 1.138907e-01, 6.118937e-02, 1.170578e+00, 1.073231e-01, 8.242039e-01,
2.000000e+00	1.135002e+00, 1.113447e-01, 1.433810e+00, 1.752644e+00, 9.345321e-01, 1.136725e-01, 6.385620e-02, 1.288878e+00, 7.421093e-02, 6.673261e-01,
0.000000e+00	2.480215e+00, 3.658312e-01, 2.852528e-01, 1.503133e-01, 2.746668e+00, 2.637364e+00, 1.206077e+00, 1.233579e+00, 2.192246e+00, 1.181928e+00,
2.000000e-01	1.606897e+00, 4.934237e-01, 2.799797e-01, 5.805046e-01, 1.946915e+00, 2.326530e+00, 1.406815e+00, 8.227352e-01, 2.265852e+00, 6.638885e-01,
4.000000e-01	9.877096e-01, 5.209990e-01, 2.346047e-01, 7.205381e-01, 1.398119e+00, 1.621188e+00, 1.039396e+00, 7.093260e-01, 1.812197e+00, 4.733598e-01,
6.000000e-01	8.220035e-01, 5.678174e-01, 1.675540e-01, 1.135062e+00, 1.019858e+00, 1.268006e+00, 1.017648e+00, 4.396772e-01, 1.498855e+00, 2.865406e-01,
8.000000e-01	8.343969e-01, 5.340454e-01, 1.286071e-01, 1.673313e+00, 9.105407e-01, 1.362650e+00, 9.102803e-01, 5.611259e-01, 1.462060e+00, 2.076422e-01,
1.000000e+00	1.118747e+00, 4.649402e-01, 9.156417e-02, 1.384339e+00, 1.096441e+00, 1.177536e+00, 9.854758e-01, 5.470831e-01, 1.117566e+00, 1.418641e-01,
1.200000e+00	1.048562e+00, 3.479204e-01, 1.016823e-01, 1.725503e+00, 7.888166e-01, 1.465279e+00, 9.522611e-01, 5.862899e-01, 1.007857e+00, 1.291519e-01,
1.400000e+00	1.078380e+00, 3.468358e-01, 6.604613e-02, 1.861314e+00, 9.902106e-01, 1.618540e+00, 9.009523e-01, 6.165745e-01, 9.286201e-01, 9.644006e-02,
1.600000e+00	9.391777e-01, 3.720170e-01, 5.849964e-02, 1.715152e+00, 8.892106e-01, 1.339057e+00, 8.267390e-01, 7.459529e-01, 7.727310e-01, 9.097200e-02,
1.800000e+00	1.135794e+00, 3.046703e-01, 4.544390e-02, 1.826231e+00, 9.872909e-01, 1.546276e+00, 8.529045e-01, 8.079679e-01, 7.222359e-01, 7.287368e-02,
2.000000e+00	1.110196e+00, 2.762531e-01, 4.516659e-02, 1.989211e+00, 1.038712e+00, 1.382470e+00, 9.708112e-01, 7.019341e-01, 6.633653e-01, 6.957372e-02,
0.000000e+00	1.057180e+00, 2.056517e+00, 7.656488e-01, 5.785835e-01, 1.044845e+00, 1.682835e+00, 1.052796e+00, 2.281840e+00, 1.788588e-01, 2.072774e+00,
2.000000e-01	7.451350e-01, 1.912700e+00, 4.742372e-01, 3.478072e-01, 7.514904e-01, 1.364825e+00, 5.249405e-01, 2.155071e+00, 1.683571e-01, 1.245203e+00,
4.000000e-01	4.022052e-01, 1.064360e+00, 4.085870e-01, 3.361064e-01, 5.568214e-01, 1.041990e+00, 4.227879e-01, 1.563009e+00, 1.287982e-01, 1.021647e+00,
6.000000e-01	2.791214e-01, 8.054956e-01, 3.738712e-01, 5.002805e-01, 6.100445e-01, 4.936588e-01, 5.177866e-01, 1.611206e+00, 1.154831e-01, 8.216632e-01,
8.000000e-01	1.917985e-01, 7.127785e-01, 2.631382e-01, 8.604763e-01, 3.573375e-01, 4.304634e-01, 5.296648e-01, 1.297859e+00, 1.051364e-01, 7.509362e-01,
1.000000e+00	4.562336e-01, 4.921482e-01, 2.718783e-01, 1.124971e+00, 2.805508e-01, 2.926145e-01, 6.505280e-01, 1.572052e+00, 1.145351e-01, 7.791818e-01,
1.200000e+00	6.753935e-01, 3.226262e-01, 1.848623e-01, 1.389924e+00, 2.887525e-01, 3.894244e-01, 7.389701e-01, 1.227396e+00, 1.278143e-01, 6.880447e-01,
1.400000e+00	7.980040e-01, 3.333658e-01, 1.414531e-01, 1.616186e+00, 3.913761e-01, 6.374958e-01, 7.337796e-01, 1.125789e+00, 1.677563e-01, 6.368908e-01,
1.600000e+00	8.513754e-01, 2.901798e-01, 1.298972e-01, 1.650737e+00, 5.773224e-01, 8.002504e-01, 8.672841e-01, 9.236470e-01, 1.651899e-01, 7.696726e-01,
1.800000e+00	8.603589e-01, 2.541545e-01, 8.927458e-02, 1.618426e+00, 7.502432e-01, 9.808497e-01, 8.303111e-01, 9.436852e-01, 2.026331e-01, 7.050462e-01,
2.000000e+00	1.025596e+00, 2.259292e-01, 9.966045e-02, 1.792934e+00, 8.171812e-01, 9.691954e-01, 8.768108e-01, 1.020089e+00, 2.333431e-01, 4.566573e-01,
0.000000e+00	1.545583e-01, 1.660031e+00, 2.679253e+00, 5.344660e-01, 2.689945e-02, 1.051754e+00, 1.024344e+00, 9.159567e-01, 2.251652e+00, 1.785152e+00,
2.000000e-01	9.629805e-02, 1.335366e+00, 2.765188e+00, 5.444798e-01, 1.320233e-02, 7.296754e-01, 7.324386e-01, 9.476212e-01, 1.471697e+00, 1.257091e+00,
4.000000e-01	6.818035e-02, 8.175951e-01, 2.263317e+00, 6.130190e-01, 9.567270e-03, 4.939409e-01, 3.658370e-01, 9.997625e-01, 1.326768e+00, 9.517032e-01,
6.000000e-01	1.361005e-01, 5.576088e-01, 2.174662e+00, 1.002926e+00, 1.862282e-02, 3.920306e-01, 2.950698e-01, 1.012534e+00, 1.016361e+00, 8.412063e-01,
8.000000e-01	3.010098e-01, 4.379233e-01, 1.894251e+00, 1.031952e+00, 1.476237e-01, 2.307266e-01, 2.108752e-01, 9.265997e-01, 7.835851e-01, 8.118030e-01,
1.000000e+00	5.913597e-01, 3.692857e-01, 1.604290e+00, 1.557143e+00, 3.685250e-01, 1.746008e-01, 1.394176e-01, 1.116030e+00, 6.878132e-01, 7.959854e-01,
1.200000e+00	8.498582e-01, 2.690512e-01, 1.607098e+00, 1.337130e+00, 6.417689e-01, 1.156510e-01, 8.987488e-02, 1.021439e+00, 4.338340e-01, 7.559068e-01,
1.400000e+00	9.472806e-01, 1.563193e-01, 1.387698e+00, 1.308420e+00, 7.034576e-01, 9.954195e-02, 6.498411e-02, 1.064077e+00, 3.539513e-01, 7.391143e-01,
1.600000e+00	9.533948e-01, 1.178287e-01, 1.302377e+00, 1.831063e+00, 7.453700e-01, 7.769840e-02, 5.113311e-02, 1.013140e+00, 2.702802e-01, 8.590912e-01,
1.800000e+00	1.036009e+00, 9.033739e-02, 1.549419e+00, 1.859790e+00, 9.345928e-01, 7.033608e-02, 3.919727e-02, 1.098570e+00, 2.104241e-01, 6.597782e-01,
2.000000e+00	1.343278e+00, 6.216608e-02, 1.276367e+00, 1.411188e+00, 8.796493e-01, 7.351636e-02, 4.202099e-02, 9.902394e-01, 1.477262e-01, 8.130310e-01,
0.000000e+00	8.662848e-01, 1.420877e+00, 7.224672e-01, 2.495449e+00, 2.621747e+00, 6.939583e-01, 9.543425e-01, 6.364694e-01, 2.863108e+00, 1.087101e+00,
2.000000e-01	1.014848e+00, 1.281315e+00, 6.138389e-01, 1.858153e+00, 2.119202e+00, 8.347615e-01, 1.176223e+00, 5.991698e-01, 2.302716e+00, 9.005887e-01,
4.000000e-01	9.421340e-01, 8.634270e-01, 4.411793e-01, 1.443257e+00, 1.138071e+00, 1.207996e+00, 7.658171e-01, 6.649979e-01, 1.576416e+00, 7.438458e-01,
6.000000e-01	9.791292e-01, 8.268023e-01, 4.184047e-01, 1.685692e+00, 1.036561e+00, 1.064227e+00, 9.944141e-01, 6.011171e-01, 1.695840e+00, 4.414226e-01,
8.000000e-01	1.025290e+00, 6.436891e-01, 3.361789e-01, 1.297877e+00, 1.089721e+00, 1.263715e+00, 8.535294e-01, 6.856400e-01, 1.396422e+00, 4.100599e-01,
1.000000e+00	1.240735e+00, 5.711851e-01, 2.998841e-01, 1.690201e+00, 9.826701e-01, 1.287392e+00, 9.117949e-01, 6.090749e-01, 1.052024e+00, 3.156974e-01,
1.200000e+00	1.074716e+00, 3.738471e-01, 2.390906e-01, 1.678343e+00, 9.191154e-01, 1.352706e+00, 9.591212e-01, 7.099619e-01, 9.196888e-01, 1.903206e-01,
1.400000e+00	1.074005e+00, 4.273646e-01, 1.621253e-01, 2.010779e+00, 9.208185e-01, 1.473003e+00, 8.605227e-01, 7.092681e-01, 7.685514e-01, 1.576765e-01,
1.600000e+00	8.133111e-01, 3.673291e-01, 1.415509e-01, 1.972124e+00, 9.778389e-01, 1.435648e+00, 8.943210e-01, 9.720813e-01, 6.713543e-01, 1.203636e-01,
1.800000e+00	9.786009e-01, 3.041261e-01, 1.282468e-01, 1.527634e+00, 9.346987e-01, 1.379755e+00, 9.364614e-01, 7.359178e-01, 5.782747e-01, 1.279929e-01,
2.000000e+00	8.065764e-01, 3.292783e-01, 1.009289e-01, 1.725664e+00, 9.607345e-01, 1.208589e+00, 9.400124e-01, 6.623727e-01, 4.431275e-01, 8.462670e-02,
0.000000e+00	2.394475e+00, 1.581935e+00, 2.770788e+00, 2.850778e+00, 1.398276e+00, 1.746901e-01, 2.543409e+00, 2.933130e+00, 8.897571e-01, 1.885568e+00,
2.000000e-01	2.236039e+00, 1.503803e+00, 2.073712e+00, 1.760420e+00, 8.316253e-01, 6.194639e-01, 1.240092e+00, 1.954904e+00, 1.185717e+00, 1.383929e+00,
4.000000e-01	1.320229e+00, 1.074470e+00, 2.097545e+00, 1.603798e+00, 7.659961e-01, 9.867197e-01, 1.125571e+00, 1.390364e+00, 1.186824e+00, 1.230155e+00,
6.000000e-01	1.428769e+00, 8.779463e-01, 2.409828e+00, 1.340051e+00, 6.425518e-01, 8.111147e-01, 6.352840e-01, 1.139234e+00, 1.009024e+00, 6.891325e-01,
8.000000e-01	1.091526e+00, 6.158938e-01, 1.853041e+00, 1.324293e+00, 1.007661e+00, 8.507711e-01, 5.294176e-01, 1.315443e+00, 8.009413e-01, 8.913708e-01,
1.000000e+00	8.403069e-01, 4.425278e-01, 1.691065e+00, 1.860799e+00, 1.019934e+00, 5.547892e-01, 3.452803e-01, 1.203496e+00, 6.467147e-01, 6.896028e-01,
1.200000e+00	1.106746e+00, 3.005505e-01, 1.714401e+00, 1.639524e+00, 8.647033e-01, 5.194797e-01, 2.514706e-01, 9.093509e-01, 4.374423e-01, 8.111385e-01,
1.400000e+00	1.093700e+00, 2.308588e-01, 1.092903e+00, 1.629493e+00, 1.006269e+00, 4.050942e-01, 1.629978e-01, 9.550060e-01, 3.554641e-01, 7.069746e-01,
1.600000e+00	1.133345e+00, 1.738119e-01, 1.429244e+00, 1.657086e+00, 7.943930e-01, 3.554185e-01, 8.460590e-02, 9.731023e-01, 2.810607e-01, 7.181459e-01,
1.800000e+00	1.070677e+00, 1.391969e-01, 1.264648e+00, 1.865896e+00, 8.886570e-01, 2.592397e-01, 8.171015e-02, 9.820368e-01, 2.159067e-01, 7.333191e-01,
2.000000e+00	8.400894e-01, 8.497130e-02, 1.322602e+00, 2.062516e+00, 8.831799e-01, 2.115247e-01, 6.106605e-02, 1.022721e+00, 1.616530e-01, 6.353190e-01,
0.000000e+00	1.738456e+00, 1.676733e+00, 1.431133e+00, 1.811667e+00, 2.759504e+00, 2.926187e+00, 1.783982e+00, 2.947102e+00, 1.154066e-01, 7.366417e-01,
2.000000e-01	1.339124e+00, 1.454890e+00, 1.590371e+00, 1.142944e+00, 1.891022e+00, 2.322719e+00, 1.272367e+00, 1.907082e+00, 4.253394e-01, 5.119908e-01,
4.000000e-01	9.617130e-01, 1.180767e+00, 1.302169e+00, 7.955188e-01, 1.401783e+00, 2.248403e+00, 8.382902e-01, 1.450020e+00, 5.006179e-01, 2.468873e-01,
6.000000e-01	6.712084e-01, 8.890279e-01, 1.007095e+00, 7.235941e-01, 1.218389e+00, 1.277963e+00, 5.976003e-01, 1.406851e+00, 4.111003e-01, 2.521619e-01,
8.000000e-01	6.955413e-01, 7.142630e-01, 1.069592e+00, 1.141990e+00, 9.937679e-01, 8.624167e-01, 4.436213e-01, 1.344717e+00, 3.247278e-01, 2.001551e-01,
1.000000e+00	8.207256e-01, 4.266217e-01, 1.059806e+00, 1.220258e+00, 8.654755e-01, 6.151212e-01, 3.235464e-01, 1.044509e+00, 2.597085e-01, 3.584078e-01,
1.200000e+00	8.616789e-01, 3.507877e-01, 9.109142e-01, 1.655373e+00, 1.014038e+00, 4.751446e-01, 3.560469e-01, 1.244307e+00, 2.016060e-01, 5.430788e-01,
1.400000e+00	8.827825e-01, 2.788645e-01, 6.883532e-01, 1.521864e+00, 8.602413e-01, 3.481690e-01, 3.925967e-01, 1.032786e+00, 1.798490e-01, 6.047576e-01,
1.600000e+00	9.745046e-01, 2.029408e-01, 6.900844e-01, 1.383843e+00, 9.081228e-01, 5.473600e-01, 5.285233e-01, 1.047035e+00, 1.440600e-01, 7.339448e-01,
1.800000e+00	9.962283e-01, 1.334519e-01, 5.760440e-01, 1.479839e+00, 1.040459e+00, 7.026539e-01, 5.611950e-01, 1.043987e+00, 1.159436e-01, 6.834647e-01,
2.000000e+00	8.813304e-01, 1.451781e-01, 4.437708e-01, 1.841078e+00, 9.268240e-01, 8.547494e-01, 7.858273e-01, 1.027022e+00, 1.223958e-01, 5.474061e-01,
0.000000e+00	2.344823e+00, 9.580343e-02, 1.329362e+00, 2.362708e-01, 8.716144e-01, 9.570085e-01, 1.157045e+00, 2.214572e-01, 2.226851e+00, 1.698341e+00,
2.000000e-01	1.273075e+00, 2.081641e-01, 1.440927e+00, 6.079925e-01, 6.915907e-01, 6.583206e-01, 1.231358e+00, 2.203371e-01, 1.610927e+00, 1.464070e+00,
4.000000e-01	8.434462e-01, 2.998933e-01, 1.309470e+00, 7.329231e-01, 4.627724e-01, 6.144922e-01, 1.009196e+00, 2.591758e-01, 1.552783e+00, 1.266666e+00,
6.000000e-01	8.620814e-01, 2.837912e-01, 1.191598e+00, 1.214646e+00, 3.899757e-01, 6.803743e-01, 8.254202e-01, 4.888063e-01, 1.190485e+00, 8.788232e-01,
8.000000e-01	8.897216e-01, 2.610863e-01, 1.223723e+00, 1.410547e+00, 4.069705e-01, 8.716972e-01, 8.518647e-01, 5.920669e-01, 1.117147e+00, 8.516944e-01,
1.000000e+00	8.394021e-01, 1.951225e-01, 1.216227e+00, 1.361520e+00, 6.017717e-01, 7.355019e-01, 6.581184e-01, 7.308096e-01, 7.143635e-01, 6.600934e-01,
1.200000e+00	1.246896e+00, 2.111159e-01, 1.019647e+00, 1.809968e+00, 8.021831e-01, 1.015327e+00, 6.431109e-01, 7.333423e-01, 6.593722e-01, 6.084954e-01,
1.400000e+00	9.942082e-01, 1.512251e-01, 1.036019e+00, 1.487249e+00, 7.437631e-01, 9.104678e-01, 5.840976e-01, 9.257478e-01, 6.122862e-01, 5.133327e-01,
1.600000e+00	1.131538e+00, 1.397850e-01, 1.000522e+00, 1.799170e+00, 9.946020e-01, 8.927086e-01, 6.017383e-01, 7.523675e-01, 4.535036e-01, 4.487207e-01,
1.800000e+00	9.225195e-01, 1.070312e-01, 8.945490e-01, 2.437597e+00, 8.265245e-01, 1.056650e+00, 6.668244e-01, 9.731820e-01, 4.173756e-01, 3.595115e-01,
2.000000e+00	1.199562e+00, 1.033325e-01, 7.351202e-01, 1.732228e+00, 9.447517e-01, 1.216835e+00, 7.270803e-01, 1.012913e+00, 2.537144e-01, 2.965507e-01,
0.000000e+00	1.439638e+00, 2.031460e+00, 1.463475e-01, 9.488787e-01, 2.881766e-01, 9.527199e-01, 4.118448e-01, 3.105302e+00, 1.881914e+00, 1.754508e-01,
2.000000e-01	7.724875e-01, 1.369406e+00, 1.283397e-01, 6.622194e-01, 4.942670e-01, 6.224246e-01, 3.506008e-01, 1.932761e+00, 1.157903e+00, 3.088241e-01,
4.000000e-01	5.743638e-01, 1.191289e+00, 1.066442e-01, 5.236256e-01, 6.925079e-01, 4.346389e-01, 5.013632e-01, 1.743410e+00, 8.580513e-01, 4.019437e-01,
6.000000e-01	3.383443e-01, 9.006497e-01, 7.653646e-02, 7.277210e-01, 7.525667e-01, 2.847606e-01, 6.478071e-01, 1.511855e+00, 8.258123e-01, 5.663741e-01,
8.000000e-01	2.574276e-01, 5.299950e-01, 6.530381e-02, 1.005510e+00, 6.533123e-01, 1.997834e-01, 6.158480e-01, 1.432874e+00, 6.902562e-01, 6.146331e-01,
1.000000e+00	4.781371e-01, 4.502885e-01, 4.872977e-02, 1.082745e+00, 4.304300e-01, 2.226739e-01, 6.457782e-01, 1.380656e+00, 5.683231e-01, 6.803660e-01,
1.200000e+00	6.778907e-01, 4.120981e-01, 4.418103e-02, 1.472997e+00, 4.862046e-01, 3.656737e-01, 7.070531e-01, 1.094509e+00, 4.802084e-01, 7.246837e-01,
1.400000e+00	8.747670e-01, 3.868367e-01, 2.831016e-02, 1.619163e+00, 5.744149e-01, 7.273640e-01, 7.010818e-01, 1.188577e+00, 4.438850e-01, 6.593059e-01,
1.600000e+00	8.326505e-01, 3.186328e-01, 2.953370e-02, 1.734479e+00, 6.248260e-01, 9.384519e-01, 7.442722e-01, 1.031968e+00, 4.538354e-01, 6.265964e-01,
1.800000e+00	7.536601e-01, 2.555697e-01, 2.548712e-02, 1.784485e+00, 7.286881e-01, 1.133759e+00, 7.657718e-01, 1.159775e+00, 4.265379e-01, 6.459866e-01,
2.000000e+00	9.936970e-01, 2.739289e-01, 2.592589e-02, 1.928626e+00, 7.314318e-01, 1.291239e+00, 8.626288e-01, 1.094722e+00, 3.700370e-01, 4.839632e-01,
0.000000e+00	1.965350e+00, 5.177156e-01, 1.354091e+00, 1.770545e+00, 1.827926e+00, 2.330078e+00, 7.402539e-01, 1.175829e+00, 1.148240e+00, 2.220076e+00,
2.000000e-01	1.745961e+00, 3.522899e-01, 1.070249e+00, 1.767810e+00, 1.448044e+00, 1.959089e+00, 5.502561e-01, 1.096652e+00, 8.456952e-01, 1.591593e+00,
4.000000e-01	1.477181e+00, 2.469930e-01, 1.044430e+00, 1.760764e+00, 1.382578e+00, 1.542860e+00, 4.020138e-01, 1.189172e+00, 6.631031e-01, 1.135527e+00,
6.000000e-01	1.615006e+00, 2.168689e-01, 9.254954e-01, 1.832687e+00, 1.155878e+00, 1.394881e+00, 3.252773e-01, 1.302575e+00, 6.122684e-01, 4.962606e-01,
8.000000e-01	1.257574e+00, 1.572384e-01, 7.951090e-01, 1.852633e+00, 9.979443e-01, 1.209008e+00, 4.400974e-01, 1.129898e+00, 3.695200e-01, 4.622915e-01,
1.000000e+00	9.835424e-01, 1.236093e-01, 6.988733e-01, 1.967627e+00, 1.107818e+00, 1.286157e+00, 5.000825e-01, 1.094669e+00, 2.683314e-01, 3.107023e-01,
1.200000e+00	1.109816e+00, 1.017536e-01, 5.435874e-01, 1.692522e+00, 8.398304e-01, 1.203864e+00, 5.856684e-01, 1.215625e+00, 2.395479e-01, 2.595958e-01,
1.400000e+00	1.233826e+00, 9.759326e-02, 4.528416e-01, 2.247201e+00, 9.257389e-01, 1.309252e+00, 6.247346e-01, 1.094172e+00, 2.167855e-01, 2.320105e-01,
1.600000e+00	1.087585e+00, 9.801446e-02, 3.907262e-01, 1.989115e+00, 8.937727e-01, 1.287259e+00, 6.784150e-01, 1.059229e+00, 2.372087e-01, 1.543037e-01,
1.800000e+00	9.207097e-01, 1.076967e-01, 3.026719e-01, 2.037953e+00, 9.049172e-01, 1.498650e+00, 8.149109e-01, 1.098072e+00, 1.909083e-01, 1.277767e-01,
2.000000e+00	8.394048e-01, 1.160214e-01, 2.301265e-01, 1.662258e+00, 9.932076e-01, 1.211804e+00, 8.103163e-01, 1.196848e+00, 2.011559e-01, 1.003697e-01,
0.000000e+00	6.438328e-02, 4.637599e-01, 1.001312e+00, 1.048136e+00, 1.451389e+00, 5.692918e-02, 5.209729e-01, 3.032202e-01, 8.421613e-01, 2.084881e+00,
2.000000e-01	3.475146e-01, 3.749541e-01, 8.835149e-01, 1.147312e+00, 1.017886e+00, 6.603080e-02, 5.893223e-01, 5.753818e-01, 5.980629e-01, 1.650520e+00,
4.000000e-01	5.235096e-01, 2.308316e-01, 6.290863e-01, 1.387876e+00, 6.467413e-01, 2.452043e-01, 6.999459e-01, 7.058221e-01, 4.572409e-01, 1.200614e+00,
6.000000e-01	7.116579e-01, 2.753145e-01, 7.204356e-01, 1.540925e+00, 4.289750e-01, 4.305090e-01, 6.447250e-01, 6.855135e-01, 3.907019e-01, 8.908822e-01,
8.000000e-01	9.500052e-01, 2.256530e-01, 5.242035e-01, 1.518678e+00, 5.310986e-01, 7.985161e-01, 7.707376e-01, 9.400029e-01, 3.843982e-01, 8.162621e-01,
1.000000e+00	1.029635e+00, 2.272625e-01, 4.160269e-01, 1.864328e+00, 6.348402e-01, 8.990134e-01, 7.691392e-01, 7.235050e-01, 2.984993e-01, 7.083125e-01,
1.200000e+00	9.900972e-01, 2.008287e-01, 4.294800e-01, 1.687445e+00, 6.668130e-01, 1.029787e+00, 8.988363e-01, 9.415645e-01, 3.009888e-01, 6.840745e-01,
1.400000e+00	1.083152e+00, 1.780079e-01, 2.693020e-01, 1.895505e+00, 7.780488e-01, 1.349060e+00, 8.901803e-01, 9.251469e-01, 3.577712e-01, 4.472349e-01,
1.600000e+00	9.968445e-01, 1.778059e-01, 3.016127e-01, 2.041653e+00, 8.462320e-01, 1.177902e+00, 6.807584e-01, 8.160888e-01, 3.238078e-01, 3.196287e-01,
1.800000e+00	1.119092e+00, 1.915843e-01, 1.806631e-01, 1.968299e+00, 7.574563e-01, 1.114026e+00, 8.276500e-01, 8.266085e-01, 3.126956e-01, 2.530681e-01,
2.000000e+00	1.018233e+00, 2.105047e-01, 1.863419e-01, 1.626756e+00, 8.731018e-01, 1.201630e+00, 8.498883e-01, 8.308033e-01, 3.301062e-01, 1.837720e-01,
0.000000e+00	1.453882e+00, 2.714617e+00, 1.170432e+00, 2.044235e+00, 1.915449e+00, 2.120481e-01, 2.474414e+00, 1.247185e+00, 2.724673e+00, 1.403350e+00,
2.000000e-01	1.408109e+00, 1.703580e+00, 1.039320e+00, 1.364023e+00, 1.351009e+00, 5.971911e-01, 1.640867e+00, 8.300534e-01, 2.461826e+00, 1.525908e+00,
4.000000e-01	1.285692e+00, 1.395537e+00, 8.629863e-01, 8.613728e-01, 8.340192e-01, 9.205836e-01, 1.458958e+00, 5.899491e-01, 1.931937e+00, 9.413298e-01,
6.000000e-01	8.290000e-01, 1.302171e+00, 7.672561e-01, 7.986353e-01, 5.577024e-01, 8.083132e-01, 1.132112e+00, 4.217297e-01, 2.037553e+00, 7.841460e-01,
8.000000e-01	4.397655e-01, 1.004810e+00, 8.469705e-01, 6.545644e-01, 3.389322e-01, 9.975566e-01, 9.616525e-01, 3.593620e-01, 1.625303e+00, 7.316706e-01,
1.000000e+00	3.160106e-01, 9.141525e-01, 6.432225e-01, 8.001285e-01, 2.040694e-01, 5.819313e-01, 1.041935e+00, 4.473788e-01, 1.438619e+00, 7.016216e-01,
1.200000e+00	2.463457e-01, 7.332524e-01, 4.450735e-01, 8.379503e-01, 1.504431e-01, 5.763547e-01, 9.087064e-01, 4.095981e-01, 1.399618e+00, 6.558759e-01,
1.400000e+00	4.506284e-01, 6.823651e-01, 4.250715e-01, 1.313988e+00, 1.122219e-01, 4.457083e-01, 9.495321e-01, 5.483583e-01, 9.995760e-01, 7.496732e-01,
1.600000e+00	6.567545e-01, 4.899979e-01, 4.066255e-01, 1.338660e+00, 1.611967e-01, 6.857700e-01, 9.515790e-01, 5.967282e-01, 9.425143e-01, 7.626475e-01,
1.800000e+00	6.687338e-01, 4.634330e-01, 2.755608e-01, 1.356292e+00, 3.909960e-01, 1.013354e+00, 9.518839e-01, 6.967040e-01, 9.904602e-01, 5.668230e-01,
2.000000e+00	8.442090e-01, 4.616743e-01, 2.352136e-01, 1.741471e+00, 6.154002e-01, 1.055108e+00, 7.690648e-01, 6.035030e-01, 7.763145e-01, 5.136600e-01,
