# Supplementary material for: Inference of Vohradský's Models of Genetic Networks by Solving Two-Dimensional Function Optimization Problems
Source: PLoS One. 2013 Dec 30;8(12):e83308. doi: 10.1371/journal.pone.0083308 (PMC3875442; doi:10.1371/journal.pone.0083308)
Supplement: Text S2 — Time-series data used in the ‘Inference in noisy environment’ section (compressed by gzip). (GZ) [file pone.0083308.s002.gz › time_series_data/gene10/100sets/tc.dat102]

Time "G0" "G1" "G2" "G3" "G4" "G5" "G6" "G7" "G8" "G9"
0.000000e+00	1.855115e+00, 2.407620e+00, 1.283191e+00, 2.017538e-01, 1.509229e+00, 2.088475e+00, 1.098532e+00, 1.257707e+00, 2.479577e+00, 2.121377e+00,
2.000000e-01	1.210944e+00, 2.293775e+00, 1.091977e+00, 4.154430e-01, 1.056384e+00, 1.266020e+00, 7.780052e-01, 1.275263e+00, 1.540441e+00, 1.710564e+00,
4.000000e-01	8.426579e-01, 2.019030e+00, 8.186627e-01, 4.395629e-01, 1.044316e+00, 7.275480e-01, 5.805122e-01, 8.299193e-01, 1.308151e+00, 1.309394e+00,
6.000000e-01	5.449770e-01, 1.678872e+00, 7.861246e-01, 4.090729e-01, 1.065258e+00, 6.449885e-01, 6.883352e-01, 6.532678e-01, 9.289546e-01, 1.186203e+00,
8.000000e-01	3.360832e-01, 1.699555e+00, 8.269635e-01, 5.560324e-01, 9.107897e-01, 3.306131e-01, 7.691436e-01, 4.955873e-01, 8.287499e-01, 1.050227e+00,
1.000000e+00	2.769591e-01, 1.254248e+00, 8.448295e-01, 5.363963e-01, 1.064967e+00, 2.811002e-01, 6.140461e-01, 3.181312e-01, 8.379127e-01, 7.745818e-01,
1.200000e+00	4.597508e-01, 1.625145e+00, 8.724707e-01, 6.208551e-01, 1.232759e+00, 1.856654e-01, 7.824636e-01, 4.532284e-01, 8.576776e-01, 4.541486e-01,
1.400000e+00	6.322890e-01, 1.361392e+00, 1.209079e+00, 6.316689e-01, 1.118758e+00, 1.350120e-01, 7.852011e-01, 5.288006e-01, 7.525606e-01, 2.917120e-01,
1.600000e+00	8.831553e-01, 1.058157e+00, 1.161170e+00, 7.353899e-01, 1.204374e+00, 8.387472e-02, 7.659116e-01, 6.868384e-01, 7.615779e-01, 1.837889e-01,
1.800000e+00	9.754622e-01, 1.203984e+00, 1.361850e+00, 7.522306e-01, 1.363788e+00, 7.959793e-02, 7.301968e-01, 6.979193e-01, 6.481324e-01, 9.524452e-02,
2.000000e+00	1.038297e+00, 1.224307e+00, 1.387487e+00, 7.659331e-01, 1.276815e+00, 6.574980e-02, 7.472059e-01, 9.250205e-01, 7.891966e-01, 6.040009e-02,
0.000000e+00	6.901087e-01, 2.045779e+00, 1.366434e+00, 9.826060e-01, 9.808091e-01, 3.317549e-01, 5.289107e-01, 9.662561e-01, 1.984300e+00, 7.725458e-01,
2.000000e-01	4.779576e-01, 1.493319e+00, 1.309821e+00, 1.182596e+00, 1.234382e+00, 2.434544e-01, 7.185947e-01, 6.758587e-01, 1.510617e+00, 5.918175e-01,
4.000000e-01	5.095380e-01, 1.587382e+00, 1.257322e+00, 8.319958e-01, 1.024673e+00, 1.656935e-01, 7.038059e-01, 7.097820e-01, 1.104160e+00, 3.858498e-01,
6.000000e-01	5.457723e-01, 1.216425e+00, 1.041156e+00, 9.680800e-01, 1.484620e+00, 9.677776e-02, 6.542520e-01, 7.968945e-01, 1.028737e+00, 2.354957e-01,
8.000000e-01	8.092386e-01, 1.167982e+00, 1.119719e+00, 8.098155e-01, 1.307108e+00, 9.010296e-02, 6.621895e-01, 5.757734e-01, 1.087856e+00, 1.601936e-01,
1.000000e+00	1.061992e+00, 1.308207e+00, 1.064146e+00, 1.000605e+00, 1.083011e+00, 6.919094e-02, 6.193070e-01, 1.003885e+00, 7.282466e-01, 9.219180e-02,
1.200000e+00	8.450005e-01, 1.105533e+00, 1.301316e+00, 8.113245e-01, 1.218390e+00, 8.433459e-02, 5.661926e-01, 9.684047e-01, 7.203273e-01, 6.155039e-02,
1.400000e+00	1.023484e+00, 1.178874e+00, 1.231785e+00, 7.056098e-01, 1.252356e+00, 7.211547e-02, 4.846397e-01, 9.861374e-01, 4.951218e-01, 2.983157e-02,
1.600000e+00	9.940640e-01, 1.018452e+00, 1.440783e+00, 6.559614e-01, 1.169617e+00, 7.442771e-02, 4.910972e-01, 1.098506e+00, 5.420560e-01, 1.595561e-02,
1.800000e+00	9.922732e-01, 1.013621e+00, 1.618137e+00, 6.643009e-01, 1.275700e+00, 7.364059e-02, 4.190484e-01, 8.951193e-01, 4.155738e-01, 1.350838e-02,
2.000000e+00	7.939710e-01, 8.678616e-01, 1.370738e+00, 6.679874e-01, 1.290772e+00, 6.211344e-02, 3.033929e-01, 1.120143e+00, 4.059550e-01, 6.875452e-03,
0.000000e+00	9.082653e-01, 1.326481e+00, 2.301020e+00, 1.306932e+00, 9.034968e-01, 1.135333e+00, 8.265979e-01, 1.169327e+00, 1.967268e+00, 1.829161e+00,
2.000000e-01	6.466852e-01, 1.145163e+00, 1.886392e+00, 1.268054e+00, 9.854314e-01, 6.529490e-01, 5.634786e-01, 7.483647e-01, 1.403910e+00, 1.431896e+00,
4.000000e-01	4.567041e-01, 9.397136e-01, 1.304970e+00, 9.778764e-01, 1.220258e+00, 4.193922e-01, 5.560737e-01, 7.029315e-01, 1.140803e+00, 1.382515e+00,
6.000000e-01	2.473817e-01, 8.345788e-01, 1.192601e+00, 9.372093e-01, 1.196240e+00, 3.151960e-01, 6.320456e-01, 7.239270e-01, 9.081538e-01, 1.326059e+00,
8.000000e-01	1.854397e-01, 1.060349e+00, 1.405855e+00, 7.106956e-01, 1.296261e+00, 1.795216e-01, 5.650183e-01, 8.324202e-01, 8.310561e-01, 1.166240e+00,
1.000000e+00	1.640947e-01, 9.942469e-01, 1.181477e+00, 9.876886e-01, 1.498601e+00, 1.185885e-01, 6.017201e-01, 7.747507e-01, 7.757618e-01, 6.970339e-01,
1.200000e+00	2.279695e-01, 9.608898e-01, 1.088373e+00, 1.079952e+00, 1.344167e+00, 7.363496e-02, 6.887434e-01, 9.525546e-01, 7.061469e-01, 4.870602e-01,
1.400000e+00	3.620103e-01, 1.092483e+00, 1.435708e+00, 8.959150e-01, 1.427742e+00, 5.742759e-02, 5.987692e-01, 9.357254e-01, 6.615312e-01, 2.753267e-01,
1.600000e+00	5.553198e-01, 1.149143e+00, 1.464839e+00, 9.273355e-01, 1.339655e+00, 3.413777e-02, 6.167564e-01, 9.758953e-01, 6.320518e-01, 1.813613e-01,
1.800000e+00	6.785971e-01, 9.951508e-01, 1.645505e+00, 8.174036e-01, 1.448138e+00, 2.855389e-02, 4.504141e-01, 7.268654e-01, 4.264650e-01, 1.068626e-01,
2.000000e+00	5.265098e-01, 1.120713e+00, 1.542444e+00, 9.000770e-01, 1.453123e+00, 2.596360e-02, 4.650118e-01, 1.100749e+00, 4.901237e-01, 8.016553e-02,
0.000000e+00	1.328674e+00, 4.249966e-01, 2.393080e+00, 8.620131e-01, 1.117791e+00, 1.702697e+00, 2.553566e+00, 1.510655e+00, 2.325725e+00, 2.758305e+00,
2.000000e-01	1.104329e+00, 5.957564e-01, 1.906643e+00, 7.597633e-01, 9.374185e-01, 1.202944e+00, 1.185075e+00, 1.494517e+00, 1.673395e+00, 2.452009e+00,
4.000000e-01	5.146897e-01, 6.514428e-01, 1.547824e+00, 8.332252e-01, 1.077963e+00, 5.269974e-01, 8.263229e-01, 9.843651e-01, 1.156089e+00, 1.846784e+00,
6.000000e-01	3.517423e-01, 7.970706e-01, 1.386197e+00, 6.875744e-01, 1.257560e+00, 4.566628e-01, 7.070420e-01, 8.638397e-01, 6.792423e-01, 1.285488e+00,
8.000000e-01	2.585867e-01, 9.601536e-01, 1.506252e+00, 7.185007e-01, 1.030368e+00, 2.098621e-01, 5.502079e-01, 8.901462e-01, 6.641670e-01, 1.258392e+00,
1.000000e+00	1.893530e-01, 8.623869e-01, 1.706572e+00, 7.151093e-01, 1.484249e+00, 1.525590e-01, 6.466219e-01, 9.910800e-01, 7.018739e-01, 1.222402e+00,
1.200000e+00	1.030873e-01, 1.018912e+00, 1.791926e+00, 8.451297e-01, 1.516883e+00, 1.011329e-01, 4.956362e-01, 1.010460e+00, 6.042822e-01, 7.792827e-01,
1.400000e+00	8.791427e-02, 1.138038e+00, 1.932469e+00, 8.947329e-01, 1.297134e+00, 5.960021e-02, 4.957043e-01, 7.445413e-01, 5.014116e-01, 5.520103e-01,
1.600000e+00	1.349942e-01, 9.527369e-01, 1.667613e+00, 8.857850e-01, 1.394672e+00, 4.517236e-02, 4.814919e-01, 9.123743e-01, 4.389554e-01, 3.635869e-01,
1.800000e+00	2.312342e-01, 9.279975e-01, 1.478839e+00, 8.317896e-01, 1.294959e+00, 2.928102e-02, 4.075854e-01, 9.677078e-01, 4.202999e-01, 2.531698e-01,
2.000000e+00	3.214400e-01, 1.060423e+00, 2.010264e+00, 9.623442e-01, 1.452762e+00, 2.639563e-02, 3.896378e-01, 1.087542e+00, 4.534780e-01, 1.040388e-01,
0.000000e+00	2.683240e+00, 7.249248e-03, 1.861124e+00, 1.761665e+00, 5.869407e-01, 2.504901e+00, 2.404924e+00, 7.420143e-01, 2.774608e-01, 4.988171e-01,
2.000000e-01	2.204985e+00, 1.681077e-02, 1.846360e+00, 1.380242e+00, 5.758887e-01, 1.825146e+00, 1.490244e+00, 9.365029e-01, 4.491536e-01, 3.714900e-01,
4.000000e-01	1.887209e+00, 1.527491e-01, 1.952105e+00, 7.843526e-01, 6.071777e-01, 1.253490e+00, 1.315144e+00, 8.549852e-01, 3.970938e-01, 1.674029e-01,
6.000000e-01	1.670917e+00, 3.078989e-01, 1.670122e+00, 6.573000e-01, 7.257512e-01, 7.902106e-01, 9.220181e-01, 1.119463e+00, 4.667038e-01, 1.098803e-01,
8.000000e-01	1.636576e+00, 5.370935e-01, 2.154962e+00, 4.352485e-01, 9.423596e-01, 6.069701e-01, 7.194187e-01, 8.874586e-01, 4.036900e-01, 6.589299e-02,
1.000000e+00	1.442183e+00, 6.884166e-01, 1.601942e+00, 5.065070e-01, 1.058872e+00, 4.366225e-01, 6.380390e-01, 1.176286e+00, 3.802786e-01, 5.321155e-02,
1.200000e+00	1.051822e+00, 8.758736e-01, 2.011328e+00, 4.279822e-01, 8.398689e-01, 3.195616e-01, 4.742026e-01, 1.189408e+00, 3.930765e-01, 2.829645e-02,
1.400000e+00	1.092878e+00, 1.099266e+00, 1.952690e+00, 5.739644e-01, 1.325215e+00, 2.158004e-01, 3.927887e-01, 1.062839e+00, 3.082391e-01, 1.808610e-02,
1.600000e+00	1.096113e+00, 1.253437e+00, 1.886404e+00, 6.276090e-01, 1.130513e+00, 1.521003e-01, 3.173310e-01, 1.115117e+00, 2.685917e-01, 1.213239e-02,
1.800000e+00	8.669000e-01, 1.102154e+00, 1.945142e+00, 7.364738e-01, 1.177938e+00, 1.043469e-01, 3.022589e-01, 1.286443e+00, 3.747572e-01, 7.074866e-03,
2.000000e+00	6.469396e-01, 1.177473e+00, 2.090982e+00, 8.851390e-01, 1.487701e+00, 6.529606e-02, 2.509187e-01, 9.933167e-01, 3.100371e-01, 4.077513e-03,
0.000000e+00	5.495264e-01, 2.588074e+00, 2.663495e+00, 2.331758e+00, 9.631018e-01, 8.717306e-01, 4.920804e-01, 2.113270e+00, 4.746584e-01, 2.397824e+00,
2.000000e-01	3.192506e-01, 1.967671e+00, 2.554104e+00, 2.124700e+00, 1.185765e+00, 5.959090e-01, 3.344708e-01, 1.338919e+00, 3.064447e-01, 1.513572e+00,
4.000000e-01	2.158800e-01, 1.590007e+00, 2.409841e+00, 1.670019e+00, 1.075583e+00, 2.698140e-01, 2.497221e-01, 9.878751e-01, 2.419302e-01, 1.501759e+00,
6.000000e-01	1.582802e-01, 1.141296e+00, 2.634272e+00, 1.603352e+00, 1.217012e+00, 2.018240e-01, 2.500759e-01, 1.245319e+00, 2.402145e-01, 1.561903e+00,
8.000000e-01	6.643035e-02, 1.086141e+00, 1.950736e+00, 1.062217e+00, 1.329800e+00, 1.440532e-01, 2.714575e-01, 9.689679e-01, 2.832596e-01, 1.299447e+00,
1.000000e+00	5.570725e-02, 8.613144e-01, 2.112371e+00, 9.803829e-01, 1.274358e+00, 7.621268e-02, 3.126688e-01, 1.031774e+00, 2.856854e-01, 1.095436e+00,
1.200000e+00	4.179199e-02, 8.571339e-01, 1.991157e+00, 1.021422e+00, 1.087343e+00, 4.982842e-02, 2.649129e-01, 1.089792e+00, 3.334455e-01, 6.877603e-01,
1.400000e+00	3.355461e-02, 8.311693e-01, 2.296840e+00, 1.025418e+00, 1.222503e+00, 3.901509e-02, 3.107217e-01, 1.096463e+00, 3.323304e-01, 3.744340e-01,
1.600000e+00	5.932954e-02, 7.949124e-01, 2.131625e+00, 9.981019e-01, 1.544200e+00, 2.945613e-02, 3.522986e-01, 1.028181e+00, 3.541317e-01, 2.702224e-01,
1.800000e+00	1.103396e-01, 7.878394e-01, 2.344468e+00, 9.773308e-01, 1.527671e+00, 2.481978e-02, 3.400210e-01, 1.110179e+00, 3.445929e-01, 1.607951e-01,
2.000000e+00	1.450784e-01, 9.813606e-01, 2.268392e+00, 8.839377e-01, 1.197715e+00, 1.977048e-02, 2.494210e-01, 9.637759e-01, 2.865746e-01, 1.046456e-01,
0.000000e+00	1.356346e+00, 3.029792e+00, 2.164843e+00, 1.630032e+00, 2.177443e+00, 1.666531e+00, 1.169738e+00, 6.575484e-01, 4.307725e-01, 1.090203e+00,
2.000000e-01	1.208815e+00, 2.371659e+00, 2.095343e+00, 1.238111e+00, 2.092846e+00, 8.933982e-01, 9.704250e-01, 5.673369e-01, 4.888542e-01, 9.950095e-01,
4.000000e-01	8.752585e-01, 1.752343e+00, 1.549710e+00, 1.215480e+00, 2.027021e+00, 3.717230e-01, 1.050420e+00, 4.229652e-01, 6.289070e-01, 8.958859e-01,
6.000000e-01	9.258215e-01, 1.582144e+00, 1.884635e+00, 1.072237e+00, 1.744132e+00, 2.267938e-01, 8.774946e-01, 3.580281e-01, 6.859679e-01, 4.325877e-01,
8.000000e-01	1.069018e+00, 1.030379e+00, 1.923849e+00, 1.292551e+00, 1.424721e+00, 1.293758e-01, 7.837595e-01, 4.390458e-01, 7.777549e-01, 3.087572e-01,
1.000000e+00	1.096352e+00, 9.419349e-01, 1.901369e+00, 8.939104e-01, 1.639445e+00, 6.814850e-02, 6.305332e-01, 6.800230e-01, 7.168358e-01, 1.326239e-01,
1.200000e+00	1.017911e+00, 1.071578e+00, 1.782873e+00, 1.063458e+00, 1.720718e+00, 5.276636e-02, 7.409755e-01, 9.420049e-01, 7.027237e-01, 1.130288e-01,
1.400000e+00	8.752710e-01, 8.077853e-01, 1.893566e+00, 1.118237e+00, 1.195288e+00, 2.737692e-02, 7.623872e-01, 8.631865e-01, 5.815043e-01, 6.379377e-02,
1.600000e+00	1.168252e+00, 8.069445e-01, 1.685329e+00, 9.764422e-01, 1.662340e+00, 2.219083e-02, 6.703808e-01, 9.639660e-01, 5.837713e-01, 3.266363e-02,
1.800000e+00	1.053446e+00, 7.235231e-01, 1.716056e+00, 9.940115e-01, 1.262516e+00, 1.456925e-02, 5.228900e-01, 8.527746e-01, 6.218906e-01, 2.434285e-02,
2.000000e+00	1.173442e+00, 8.201920e-01, 1.868062e+00, 1.024455e+00, 1.210011e+00, 1.114913e-02, 5.216284e-01, 1.000615e+00, 4.597130e-01, 1.378476e-02,
0.000000e+00	2.525382e+00, 7.143838e-01, 8.808103e-01, 6.076552e-01, 9.539548e-01, 7.914358e-01, 2.389494e-01, 9.833227e-01, 2.538789e+00, 3.924624e-01,
2.000000e-01	1.465504e+00, 8.703581e-01, 6.281014e-01, 4.999404e-01, 9.039024e-01, 6.087529e-01, 2.931017e-01, 9.384793e-01, 1.907357e+00, 2.133273e-01,
4.000000e-01	1.168449e+00, 1.126415e+00, 6.405867e-01, 4.422052e-01, 7.297354e-01, 4.573973e-01, 4.085890e-01, 7.733133e-01, 1.415893e+00, 1.330366e-01,
6.000000e-01	1.016595e+00, 1.027036e+00, 7.319758e-01, 4.033609e-01, 4.777192e-01, 4.671339e-01, 3.378442e-01, 1.178675e+00, 8.875261e-01, 8.501169e-02,
8.000000e-01	7.713893e-01, 1.020048e+00, 8.484995e-01, 2.523242e-01, 5.390266e-01, 4.808649e-01, 3.847639e-01, 1.154611e+00, 6.333598e-01, 5.036970e-02,
1.000000e+00	7.075884e-01, 1.347774e+00, 1.069091e+00, 2.192950e-01, 6.442024e-01, 3.811879e-01, 3.892927e-01, 9.950344e-01, 6.122488e-01, 2.988103e-02,
1.200000e+00	6.993032e-01, 1.304654e+00, 1.274191e+00, 1.785823e-01, 8.197981e-01, 3.417077e-01, 3.251423e-01, 1.160213e+00, 4.283676e-01, 1.893105e-02,
1.400000e+00	5.022738e-01, 1.313633e+00, 1.296437e+00, 2.566036e-01, 9.336186e-01, 3.366709e-01, 3.516693e-01, 1.080014e+00, 4.059405e-01, 1.077577e-02,
1.600000e+00	4.373363e-01, 1.376961e+00, 1.310331e+00, 3.637944e-01, 9.551732e-01, 2.563994e-01, 2.835317e-01, 9.619998e-01, 4.293400e-01, 7.489655e-03,
1.800000e+00	4.993691e-01, 1.244812e+00, 1.535436e+00, 4.836413e-01, 1.255704e+00, 1.936723e-01, 3.074351e-01, 1.140006e+00, 3.649305e-01, 3.822534e-03,
2.000000e+00	4.190964e-01, 1.488712e+00, 1.249391e+00, 5.551647e-01, 1.190867e+00, 1.309325e-01, 3.640968e-01, 9.465205e-01, 3.521266e-01, 2.738461e-03,
0.000000e+00	1.780968e+00, 5.551994e-01, 5.337435e-01, 2.060668e+00, 3.032823e+00, 1.315917e+00, 1.754592e+00, 7.847954e-01, 2.742460e+00, 7.563023e-01,
2.000000e-01	1.624909e+00, 3.974615e-01, 3.710244e-01, 2.092478e+00, 2.072135e+00, 8.960267e-01, 1.058600e+00, 8.380759e-01, 1.961848e+00, 5.133920e-01,
4.000000e-01	1.320467e+00, 2.870910e-01, 3.156103e-01, 1.616550e+00, 1.841039e+00, 5.187230e-01, 1.025811e+00, 8.088246e-01, 1.454496e+00, 3.889543e-01,
6.000000e-01	1.381992e+00, 2.327098e-01, 3.510816e-01, 1.204541e+00, 1.343207e+00, 3.279797e-01, 7.908194e-01, 9.332298e-01, 1.014904e+00, 2.156984e-01,
8.000000e-01	1.155690e+00, 2.642132e-01, 4.944286e-01, 1.218297e+00, 8.478862e-01, 2.527498e-01, 5.427071e-01, 1.034217e+00, 9.649992e-01, 1.457988e-01,
1.000000e+00	1.079111e+00, 3.578496e-01, 7.393057e-01, 7.412569e-01, 7.486563e-01, 2.449690e-01, 5.268921e-01, 1.117113e+00, 5.980103e-01, 8.887907e-02,
1.200000e+00	1.082145e+00, 5.449339e-01, 7.348631e-01, 6.745608e-01, 5.014623e-01, 3.183974e-01, 4.913776e-01, 8.307407e-01, 4.982282e-01, 4.020136e-02,
1.400000e+00	8.639749e-01, 8.465735e-01, 1.102199e+00, 3.847180e-01, 5.171702e-01, 3.985727e-01, 3.508403e-01, 9.758644e-01, 4.192311e-01, 2.972461e-02,
1.600000e+00	9.187786e-01, 8.672097e-01, 1.190748e+00, 3.176689e-01, 7.873555e-01, 3.454255e-01, 4.558358e-01, 1.128140e+00, 4.053187e-01, 1.864734e-02,
1.800000e+00	7.573509e-01, 1.163765e+00, 1.380751e+00, 3.434869e-01, 9.642028e-01, 3.740561e-01, 3.854985e-01, 9.713542e-01, 3.888505e-01, 8.049316e-03,
2.000000e+00	7.001477e-01, 1.049665e+00, 1.390699e+00, 3.816910e-01, 1.182604e+00, 3.025383e-01, 3.036997e-01, 9.580147e-01, 2.587050e-01, 6.234494e-03,
0.000000e+00	1.996674e+00, 5.297631e-01, 2.582886e+00, 1.041809e+00, 2.687397e+00, 1.899936e+00, 9.436767e-01, 1.234606e+00, 9.981261e-01, 2.537178e+00,
2.000000e-01	1.189695e+00, 4.789080e-01, 1.914522e+00, 1.042307e+00, 2.468060e+00, 1.335729e+00, 6.205112e-01, 9.435722e-01, 8.177152e-01, 1.904398e+00,
4.000000e-01	8.736018e-01, 5.755852e-01, 2.098800e+00, 1.097118e+00, 2.211439e+00, 7.306372e-01, 5.028714e-01, 7.737970e-01, 5.885683e-01, 1.778122e+00,
6.000000e-01	5.457742e-01, 5.184960e-01, 1.464531e+00, 8.902986e-01, 1.907119e+00, 4.157174e-01, 5.233631e-01, 8.887097e-01, 5.688450e-01, 1.320096e+00,
8.000000e-01	3.429176e-01, 6.613858e-01, 1.765535e+00, 1.001320e+00, 1.682537e+00, 2.212139e-01, 4.284703e-01, 9.747014e-01, 5.082356e-01, 1.378804e+00,
1.000000e+00	2.068546e-01, 6.319479e-01, 1.934792e+00, 9.406278e-01, 1.900018e+00, 1.155174e-01, 4.627878e-01, 1.054065e+00, 4.746232e-01, 9.302119e-01,
1.200000e+00	1.544885e-01, 6.818223e-01, 1.882591e+00, 9.231678e-01, 1.557911e+00, 7.363091e-02, 4.017703e-01, 1.144328e+00, 5.131349e-01, 7.200657e-01,
1.400000e+00	9.319950e-02, 7.028628e-01, 1.952388e+00, 1.016204e+00, 1.267727e+00, 3.534414e-02, 3.989325e-01, 1.010829e+00, 3.969744e-01, 5.120190e-01,
1.600000e+00	1.031094e-01, 6.151671e-01, 2.157884e+00, 9.459576e-01, 1.473932e+00, 2.018842e-02, 3.315732e-01, 1.040538e+00, 3.855786e-01, 2.362113e-01,
1.800000e+00	1.610232e-01, 7.376677e-01, 1.977251e+00, 7.258094e-01, 1.649038e+00, 1.374050e-02, 2.758763e-01, 1.001807e+00, 3.361747e-01, 1.639205e-01,
2.000000e+00	1.842949e-01, 5.729126e-01, 1.962055e+00, 9.190902e-01, 1.388486e+00, 8.148714e-03, 3.080636e-01, 1.162899e+00, 3.437688e-01, 1.110588e-01,
0.000000e+00	2.097729e+00, 5.507410e-01, 3.039313e-01, 2.986232e-01, 2.462902e+00, 2.698754e+00, 2.164591e+00, 1.938504e+00, 1.388218e+00, 1.373296e+00,
2.000000e-01	1.693013e+00, 7.137432e-01, 3.168602e-01, 5.206000e-01, 1.888992e+00, 1.290200e+00, 1.626274e+00, 1.428399e+00, 8.865704e-01, 1.086295e+00,
4.000000e-01	1.176351e+00, 8.481488e-01, 5.233561e-01, 6.191252e-01, 1.067513e+00, 8.400404e-01, 8.669413e-01, 1.321253e+00, 6.310141e-01, 9.583121e-01,
6.000000e-01	9.042393e-01, 9.272624e-01, 8.213580e-01, 6.387418e-01, 8.529628e-01, 5.585366e-01, 6.300293e-01, 1.184022e+00, 5.289867e-01, 6.699716e-01,
8.000000e-01	7.683832e-01, 1.109544e+00, 1.047469e+00, 4.430619e-01, 9.002369e-01, 3.829571e-01, 3.868412e-01, 1.155855e+00, 3.655769e-01, 2.708054e-01,
1.000000e+00	4.177175e-01, 1.097831e+00, 1.139612e+00, 4.997238e-01, 1.140398e+00, 3.364413e-01, 3.519961e-01, 1.241033e+00, 2.974302e-01, 2.118856e-01,
1.200000e+00	3.785683e-01, 1.063459e+00, 1.401590e+00, 5.544997e-01, 1.312306e+00, 2.427951e-01, 2.597271e-01, 1.011611e+00, 2.429528e-01, 1.165307e-01,
1.400000e+00	3.686958e-01, 1.187450e+00, 1.453606e+00, 5.448317e-01, 8.619653e-01, 1.970221e-01, 2.799036e-01, 1.133102e+00, 2.595099e-01, 8.146551e-02,
1.600000e+00	3.002460e-01, 1.388889e+00, 1.521894e+00, 6.225074e-01, 1.290797e+00, 1.198025e-01, 2.168736e-01, 1.145231e+00, 2.953332e-01, 5.203750e-02,
1.800000e+00	2.620803e-01, 1.252044e+00, 1.516098e+00, 6.017038e-01, 1.031920e+00, 9.270242e-02, 2.290323e-01, 1.102124e+00, 2.873377e-01, 2.869739e-02,
2.000000e+00	2.746101e-01, 1.139510e+00, 1.730255e+00, 8.170620e-01, 1.184222e+00, 5.586591e-02, 1.995171e-01, 1.130420e+00, 2.390249e-01, 1.788367e-02,
0.000000e+00	2.452618e+00, 7.634323e-01, 3.826572e-01, 6.011002e-01, 1.093456e+00, 1.195561e+00, 2.038083e-01, 2.034132e+00, 2.303814e+00, 1.585171e+00,
2.000000e-01	1.693919e+00, 7.946844e-01, 2.749017e-01, 6.711552e-01, 8.285437e-01, 6.623554e-01, 1.399319e-01, 1.553837e+00, 2.015072e+00, 1.312839e+00,
4.000000e-01	9.311755e-01, 1.009077e+00, 2.463044e-01, 4.421677e-01, 7.210983e-01, 5.157531e-01, 8.568947e-02, 1.368024e+00, 1.121342e+00, 1.264173e+00,
6.000000e-01	6.054035e-01, 1.160984e+00, 4.294313e-01, 3.629938e-01, 6.070264e-01, 4.181834e-01, 5.903073e-02, 1.515386e+00, 7.163025e-01, 1.073894e+00,
8.000000e-01	4.094265e-01, 1.134034e+00, 6.991278e-01, 2.948797e-01, 5.516391e-01, 4.942434e-01, 4.832571e-02, 1.470843e+00, 5.017751e-01, 6.997968e-01,
1.000000e+00	2.532267e-01, 1.169361e+00, 8.967419e-01, 2.659105e-01, 7.117240e-01, 4.453060e-01, 5.638727e-02, 1.261433e+00, 3.856847e-01, 4.532410e-01,
1.200000e+00	1.647939e-01, 1.243365e+00, 1.163197e+00, 2.830303e-01, 1.063278e+00, 3.972286e-01, 8.072995e-02, 1.359116e+00, 2.045573e-01, 2.737209e-01,
1.400000e+00	1.099570e-01, 1.121039e+00, 1.124844e+00, 4.041820e-01, 1.143723e+00, 3.155302e-01, 8.889611e-02, 1.088324e+00, 2.122183e-01, 1.681900e-01,
1.600000e+00	9.442221e-02, 1.126275e+00, 1.272194e+00, 3.961544e-01, 1.274137e+00, 1.863056e-01, 1.162542e-01, 1.253733e+00, 2.000568e-01, 8.372220e-02,
1.800000e+00	8.065030e-02, 1.409248e+00, 1.554089e+00, 4.323300e-01, 1.236783e+00, 1.264418e-01, 1.333457e-01, 1.199268e+00, 2.133803e-01, 4.497023e-02,
2.000000e+00	1.082830e-01, 1.222650e+00, 1.504559e+00, 5.567551e-01, 1.168177e+00, 8.898684e-02, 1.532360e-01, 1.045544e+00, 2.132025e-01, 3.775650e-02,
0.000000e+00	1.131756e+00, 2.197120e+00, 2.140486e+00, 7.326122e-01, 1.989265e+00, 2.124746e+00, 2.596083e+00, 1.729095e+00, 1.449407e+00, 2.597845e+00,
2.000000e-01	9.571565e-01, 2.006340e+00, 2.115881e+00, 7.189103e-01, 1.761915e+00, 1.188113e+00, 1.412077e+00, 1.526595e+00, 1.134356e+00, 2.226913e+00,
4.000000e-01	7.359207e-01, 1.341826e+00, 1.785149e+00, 7.834099e-01, 1.951004e+00, 6.634643e-01, 1.106402e+00, 9.320824e-01, 6.984223e-01, 1.862760e+00,
6.000000e-01	5.621010e-01, 1.433428e+00, 1.701281e+00, 9.760312e-01, 1.373645e+00, 3.457696e-01, 8.952135e-01, 6.949435e-01, 6.912204e-01, 1.439127e+00,
8.000000e-01	3.794382e-01, 1.158902e+00, 1.981129e+00, 1.022669e+00, 1.781309e+00, 2.000997e-01, 7.208284e-01, 5.213365e-01, 7.561517e-01, 1.185062e+00,
1.000000e+00	3.380632e-01, 1.364793e+00, 1.881992e+00, 1.016108e+00, 1.630203e+00, 1.156458e-01, 8.416151e-01, 4.212324e-01, 7.553273e-01, 1.094902e+00,
1.200000e+00	3.016543e-01, 9.430003e-01, 1.706792e+00, 9.722388e-01, 1.538160e+00, 7.245214e-02, 7.223206e-01, 4.809096e-01, 7.314889e-01, 8.210349e-01,
1.400000e+00	4.424833e-01, 9.723503e-01, 1.822580e+00, 1.105812e+00, 1.490701e+00, 3.594501e-02, 6.948714e-01, 6.245094e-01, 7.521908e-01, 4.437851e-01,
1.600000e+00	6.821076e-01, 8.560104e-01, 1.748718e+00, 9.348424e-01, 1.666028e+00, 2.422756e-02, 7.617153e-01, 8.327890e-01, 6.231553e-01, 2.681720e-01,
1.800000e+00	7.678317e-01, 8.786291e-01, 1.446824e+00, 8.736543e-01, 1.504960e+00, 1.583423e-02, 6.177034e-01, 9.048508e-01, 7.178853e-01, 1.699472e-01,
2.000000e+00	9.727018e-01, 9.632600e-01, 1.693798e+00, 9.741819e-01, 1.446851e+00, 1.467572e-02, 6.838464e-01, 8.828482e-01, 6.416425e-01, 1.125960e-01,
0.000000e+00	2.020499e+00, 2.177318e+00, 1.084076e+00, 1.578287e+00, 2.163249e+00, 1.994967e+00, 1.435776e+00, 2.012545e+00, 2.553256e-02, 4.122597e-01,
2.000000e-01	1.716606e+00, 1.804274e+00, 1.368708e+00, 1.050611e+00, 1.726912e+00, 9.060817e-01, 9.641702e-01, 1.388278e+00, 2.323571e-02, 3.134380e-01,
4.000000e-01	1.596216e+00, 1.430566e+00, 1.416193e+00, 1.248986e+00, 1.607784e+00, 5.448680e-01, 6.006932e-01, 1.124211e+00, 3.783936e-02, 1.946167e-01,
6.000000e-01	1.152672e+00, 1.080199e+00, 1.330287e+00, 9.558588e-01, 1.483467e+00, 3.801919e-01, 4.340896e-01, 1.458654e+00, 5.809261e-02, 9.677113e-02,
8.000000e-01	9.196594e-01, 9.285067e-01, 1.450325e+00, 1.028435e+00, 1.153008e+00, 2.263228e-01, 3.171819e-01, 1.323392e+00, 8.281696e-02, 5.725327e-02,
1.000000e+00	6.890167e-01, 8.689617e-01, 1.507274e+00, 8.056890e-01, 1.116347e+00, 1.353067e-01, 2.347010e-01, 1.027266e+00, 9.122639e-02, 3.749174e-02,
1.200000e+00	5.174985e-01, 7.869638e-01, 1.814128e+00, 9.186911e-01, 1.428151e+00, 7.044956e-02, 1.640012e-01, 1.119455e+00, 1.309067e-01, 2.329711e-02,
1.400000e+00	3.722916e-01, 9.865800e-01, 1.670152e+00, 7.716912e-01, 1.662469e+00, 5.444333e-02, 1.692112e-01, 9.702628e-01, 1.444457e-01, 1.410451e-02,
1.600000e+00	3.352640e-01, 1.016734e+00, 1.494563e+00, 8.718136e-01, 1.213576e+00, 3.426251e-02, 2.022605e-01, 1.269291e+00, 1.899544e-01, 8.512021e-03,
1.800000e+00	2.652578e-01, 9.464922e-01, 1.759725e+00, 8.600870e-01, 1.638192e+00, 3.055217e-02, 2.047090e-01, 1.296812e+00, 2.278990e-01, 5.201970e-03,
2.000000e+00	2.840356e-01, 1.108030e+00, 1.622712e+00, 9.674151e-01, 1.242592e+00, 2.685723e-02, 1.786600e-01, 1.086115e+00, 1.575296e-01, 3.500538e-03,
0.000000e+00	1.332814e+00, 1.638399e+00, 4.988246e-01, 1.420261e+00, 1.008701e+00, 3.055378e+00, 1.482483e+00, 2.116416e+00, 2.465529e+00, 5.090826e-01,
2.000000e-01	1.190656e+00, 1.224679e+00, 4.535982e-01, 8.879166e-01, 6.037277e-01, 1.792668e+00, 8.773031e-01, 2.034020e+00, 1.557278e+00, 2.819691e-01,
4.000000e-01	1.187052e+00, 1.057963e+00, 3.780535e-01, 7.950583e-01, 4.587930e-01, 1.217055e+00, 6.254535e-01, 1.713631e+00, 9.112989e-01, 1.535158e-01,
6.000000e-01	8.282638e-01, 1.476245e+00, 6.667898e-01, 5.870966e-01, 4.130105e-01, 6.044671e-01, 3.404943e-01, 1.791710e+00, 7.295294e-01, 1.035257e-01,
8.000000e-01	7.317636e-01, 1.142296e+00, 8.825570e-01, 3.551116e-01, 4.621274e-01, 6.367097e-01, 1.947746e-01, 1.447683e+00, 4.583434e-01, 4.830045e-02,
1.000000e+00	4.761828e-01, 1.100467e+00, 7.670215e-01, 2.549954e-01, 5.462060e-01, 5.026946e-01, 1.459046e-01, 1.634477e+00, 2.686526e-01, 3.802130e-02,
1.200000e+00	3.748400e-01, 1.177932e+00, 9.143189e-01, 2.236428e-01, 8.053966e-01, 4.871506e-01, 1.110553e-01, 1.098351e+00, 1.970546e-01, 2.306860e-02,
1.400000e+00	2.770424e-01, 1.124768e+00, 1.111926e+00, 2.773186e-01, 9.346770e-01, 3.952405e-01, 7.279035e-02, 1.288347e+00, 1.742123e-01, 1.293032e-02,
1.600000e+00	1.771468e-01, 1.274660e+00, 1.258031e+00, 3.988067e-01, 1.054806e+00, 3.260083e-01, 8.831758e-02, 1.291505e+00, 1.375823e-01, 7.691204e-03,
1.800000e+00	1.512424e-01, 1.342269e+00, 1.341143e+00, 4.641819e-01, 9.974082e-01, 1.942571e-01, 1.029166e-01, 1.340243e+00, 1.438519e-01, 5.319148e-03,
2.000000e+00	1.378676e-01, 1.438712e+00, 1.518296e+00, 5.100547e-01, 1.290370e+00, 1.717303e-01, 1.264076e-01, 1.168404e+00, 1.882020e-01, 2.957399e-03,
0.000000e+00	7.885090e-01, 2.676170e+00, 2.766941e+00, 1.355059e-02, 2.333864e+00, 2.503067e+00, 2.216919e+00, 2.413202e+00, 1.253047e+00, 2.735192e-01,
2.000000e-01	1.025384e+00, 2.140651e+00, 2.568573e+00, 3.187426e-01, 2.686744e+00, 9.936691e-01, 1.595741e+00, 1.766229e+00, 7.425620e-01, 1.555811e-01,
4.000000e-01	1.048938e+00, 2.242956e+00, 2.826044e+00, 6.405852e-01, 1.822931e+00, 6.266261e-01, 1.018393e+00, 1.525879e+00, 4.615502e-01, 1.006359e-01,
6.000000e-01	1.009814e+00, 2.122999e+00, 2.305401e+00, 7.709020e-01, 2.186651e+00, 3.552936e-01, 7.242331e-01, 1.068267e+00, 3.098854e-01, 5.609860e-02,
8.000000e-01	1.174993e+00, 2.233396e+00, 2.502111e+00, 6.405210e-01, 1.624144e+00, 2.013813e-01, 4.680977e-01, 1.196107e+00, 2.931497e-01, 3.927362e-02,
1.000000e+00	9.868795e-01, 1.575581e+00, 1.867192e+00, 8.256986e-01, 1.836870e+00, 1.151430e-01, 3.740933e-01, 1.206878e+00, 3.104419e-01, 2.498273e-02,
1.200000e+00	7.729287e-01, 1.693815e+00, 1.739703e+00, 9.454818e-01, 1.604472e+00, 6.566663e-02, 2.929787e-01, 9.860917e-01, 3.068490e-01, 1.491086e-02,
1.400000e+00	7.971145e-01, 1.458944e+00, 2.109777e+00, 9.063964e-01, 1.692630e+00, 3.859373e-02, 3.479753e-01, 1.002210e+00, 2.470088e-01, 7.747182e-03,
1.600000e+00	6.185866e-01, 1.077799e+00, 2.295706e+00, 1.070342e+00, 1.615645e+00, 2.155553e-02, 2.544330e-01, 1.017005e+00, 2.327843e-01, 4.993459e-03,
1.800000e+00	6.008003e-01, 1.128037e+00, 1.974727e+00, 1.021709e+00, 1.613095e+00, 1.902320e-02, 2.950392e-01, 8.917246e-01, 3.442534e-01, 3.271213e-03,
2.000000e+00	4.947670e-01, 1.241421e+00, 1.457095e+00, 1.008569e+00, 1.659659e+00, 1.255775e-02, 2.514706e-01, 1.201089e+00, 2.736431e-01, 2.153825e-03,
0.000000e+00	6.485453e-01, 1.682508e+00, 1.519377e+00, 3.231638e-01, 1.943748e+00, 2.966174e+00, 1.604488e+00, 1.689296e+00, 1.404118e+00, 6.966359e-01,
2.000000e-01	7.294351e-01, 1.420304e+00, 1.129431e+00, 5.773416e-01, 1.810881e+00, 1.729477e+00, 9.463780e-01, 1.127367e+00, 1.074927e+00, 5.784924e-01,
4.000000e-01	8.836714e-01, 1.511713e+00, 1.209863e+00, 6.199437e-01, 1.870466e+00, 8.908567e-01, 8.304543e-01, 1.180080e+00, 8.624652e-01, 3.122503e-01,
6.000000e-01	1.164914e+00, 1.341563e+00, 1.525098e+00, 8.180184e-01, 1.417790e+00, 4.672946e-01, 7.972901e-01, 1.115051e+00, 7.040985e-01, 1.830254e-01,
8.000000e-01	1.114500e+00, 1.576412e+00, 1.520258e+00, 8.598260e-01, 1.466525e+00, 2.841604e-01, 5.494306e-01, 9.863901e-01, 5.721285e-01, 9.857212e-02,
1.000000e+00	1.123467e+00, 1.091426e+00, 1.472079e+00, 8.739992e-01, 1.587864e+00, 1.351117e-01, 4.282969e-01, 1.014674e+00, 5.108093e-01, 6.538990e-02,
1.200000e+00	9.517167e-01, 1.264425e+00, 1.596836e+00, 9.513943e-01, 1.124758e+00, 9.951649e-02, 4.467322e-01, 8.683173e-01, 4.429528e-01, 4.073166e-02,
1.400000e+00	6.999702e-01, 1.136128e+00, 1.615430e+00, 8.055250e-01, 1.589009e+00, 6.506516e-02, 3.527638e-01, 9.257504e-01, 4.557350e-01, 2.484247e-02,
1.600000e+00	7.774146e-01, 1.152525e+00, 1.634687e+00, 9.398923e-01, 1.462459e+00, 3.351657e-02, 3.752725e-01, 9.960532e-01, 3.748842e-01, 1.540971e-02,
1.800000e+00	5.665491e-01, 1.022049e+00, 1.737948e+00, 8.670093e-01, 1.158368e+00, 3.097780e-02, 3.392223e-01, 1.039514e+00, 3.353281e-01, 8.372710e-03,
2.000000e+00	5.900782e-01, 9.132526e-01, 1.965988e+00, 9.786799e-01, 1.480497e+00, 2.696169e-02, 2.782949e-01, 1.017296e+00, 2.620246e-01, 5.823173e-03,
0.000000e+00	1.580883e+00, 2.414714e+00, 8.855591e-01, 2.953795e+00, 9.809278e-01, 2.851121e+00, 1.063366e+00, 3.151422e-01, 9.741339e-01, 1.293902e+00,
2.000000e-01	1.056020e+00, 2.009557e+00, 8.452885e-01, 1.971560e+00, 8.965396e-01, 1.768650e+00, 1.035339e+00, 2.675444e-01, 8.480973e-01, 1.158575e+00,
4.000000e-01	8.784235e-01, 1.574669e+00, 1.081504e+00, 1.241909e+00, 8.304276e-01, 1.148828e+00, 9.140726e-01, 1.961674e-01, 7.852085e-01, 9.508604e-01,
6.000000e-01	8.599086e-01, 1.525016e+00, 1.172050e+00, 9.919561e-01, 8.508257e-01, 6.741843e-01, 1.081129e+00, 2.069921e-01, 8.320333e-01, 6.603358e-01,
8.000000e-01	6.897939e-01, 1.120595e+00, 1.428105e+00, 1.052901e+00, 9.416054e-01, 5.080914e-01, 8.153968e-01, 4.324788e-01, 7.947283e-01, 3.733916e-01,
1.000000e+00	1.054100e+00, 1.138598e+00, 1.170094e+00, 8.173844e-01, 1.064778e+00, 3.759255e-01, 7.580228e-01, 6.355768e-01, 9.181484e-01, 2.164724e-01,
1.200000e+00	1.122195e+00, 1.083429e+00, 1.100467e+00, 7.117202e-01, 1.226080e+00, 2.839908e-01, 6.447172e-01, 6.342994e-01, 7.970832e-01, 1.146070e-01,
1.400000e+00	1.150221e+00, 9.271758e-01, 1.492567e+00, 7.196867e-01, 1.223139e+00, 2.024041e-01, 7.369553e-01, 8.651626e-01, 7.126573e-01, 8.522979e-02,
1.600000e+00	1.260086e+00, 1.158615e+00, 1.392710e+00, 7.516290e-01, 1.174047e+00, 1.557843e-01, 5.427257e-01, 1.001083e+00, 7.812707e-01, 5.180210e-02,
1.800000e+00	9.222524e-01, 1.183121e+00, 1.404077e+00, 6.295240e-01, 1.129145e+00, 1.135113e-01, 6.448134e-01, 9.508005e-01, 6.530652e-01, 2.784316e-02,
2.000000e+00	1.238616e+00, 1.285256e+00, 1.484790e+00, 7.009703e-01, 1.363846e+00, 9.589469e-02, 5.383106e-01, 1.096056e+00, 4.985927e-01, 2.149617e-02,
0.000000e+00	2.709458e+00, 1.329374e+00, 1.195132e+00, 1.549525e+00, 3.708466e-01, 1.252762e+00, 1.749017e+00, 2.158349e+00, 1.647431e+00, 2.649687e+00,
2.000000e-01	1.966394e+00, 1.134951e+00, 1.030479e+00, 9.696542e-01, 3.205912e-01, 8.303341e-01, 1.084113e+00, 1.539373e+00, 1.073713e+00, 2.337633e+00,
4.000000e-01	1.390562e+00, 1.167757e+00, 8.602507e-01, 7.098862e-01, 2.480824e-01, 5.354250e-01, 7.151747e-01, 1.482999e+00, 7.311113e-01, 1.869202e+00,
6.000000e-01	7.064192e-01, 1.248783e+00, 8.261411e-01, 5.112219e-01, 3.786088e-01, 5.806297e-01, 4.681609e-01, 8.346595e-01, 5.785514e-01, 1.603822e+00,
8.000000e-01	4.499977e-01, 1.245149e+00, 1.237342e+00, 4.135024e-01, 6.881032e-01, 4.920230e-01, 4.986364e-01, 9.771694e-01, 5.688027e-01, 1.559630e+00,
1.000000e+00	2.898058e-01, 1.117539e+00, 1.450819e+00, 2.996091e-01, 7.904939e-01, 3.836368e-01, 5.862694e-01, 7.940285e-01, 7.132257e-01, 9.145954e-01,
1.200000e+00	2.322299e-01, 1.107230e+00, 1.489529e+00, 3.978618e-01, 9.552329e-01, 3.168551e-01, 5.836462e-01, 7.595218e-01, 6.776082e-01, 9.767952e-01,
1.400000e+00	2.300011e-01, 1.437092e+00, 1.560591e+00, 4.194720e-01, 9.897263e-01, 1.994344e-01, 6.676777e-01, 7.584891e-01, 6.381140e-01, 6.516456e-01,
1.600000e+00	3.614082e-01, 1.314628e+00, 1.726851e+00, 4.797528e-01, 8.360007e-01, 1.954513e-01, 7.419344e-01, 7.760226e-01, 6.641129e-01, 3.698755e-01,
1.800000e+00	5.677954e-01, 1.410792e+00, 1.602109e+00, 6.302472e-01, 1.565598e+00, 1.483330e-01, 6.863812e-01, 9.132727e-01, 5.221641e-01, 2.601713e-01,
2.000000e+00	7.647447e-01, 1.012454e+00, 1.718013e+00, 5.834540e-01, 1.083821e+00, 1.100775e-01, 5.775453e-01, 1.120578e+00, 6.476631e-01, 1.580805e-01,
0.000000e+00	7.256946e-01, 2.872355e+00, 2.360739e+00, 2.063483e+00, 2.305250e+00, 1.681973e+00, 3.049670e+00, 2.475670e+00, 1.446075e+00, 8.723417e-01,
2.000000e-01	1.097611e+00, 2.356376e+00, 1.980169e+00, 1.770709e+00, 2.118297e+00, 1.032951e+00, 1.471837e+00, 2.184738e+00, 7.181819e-01, 5.652604e-01,
4.000000e-01	8.054272e-01, 1.697024e+00, 1.824222e+00, 1.727617e+00, 1.727132e+00, 5.757848e-01, 1.028589e+00, 1.516561e+00, 4.339163e-01, 2.921083e-01,
6.000000e-01	9.740949e-01, 1.437543e+00, 1.830783e+00, 1.179341e+00, 1.928677e+00, 2.675398e-01, 7.666228e-01, 1.375616e+00, 3.487514e-01, 2.153659e-01,
8.000000e-01	8.460672e-01, 9.058048e-01, 2.025855e+00, 1.261954e+00, 1.418334e+00, 2.028964e-01, 3.874978e-01, 1.333432e+00, 2.778190e-01, 1.510904e-01,
1.000000e+00	8.095691e-01, 8.307688e-01, 1.964700e+00, 1.163890e+00, 1.653256e+00, 9.540336e-02, 2.820496e-01, 1.370935e+00, 2.063541e-01, 7.089677e-02,
1.200000e+00	7.209308e-01, 7.906898e-01, 1.889405e+00, 1.043998e+00, 1.502082e+00, 4.934108e-02, 2.436186e-01, 1.346418e+00, 1.978728e-01, 4.199213e-02,
1.400000e+00	4.880267e-01, 8.097922e-01, 1.627910e+00, 7.931287e-01, 1.485566e+00, 2.813101e-02, 1.977837e-01, 1.189881e+00, 1.847060e-01, 2.371139e-02,
1.600000e+00	3.476677e-01, 6.569984e-01, 1.843037e+00, 1.001986e+00, 1.388693e+00, 2.014949e-02, 1.832521e-01, 1.207137e+00, 1.809643e-01, 1.882989e-02,
1.800000e+00	3.114751e-01, 6.919361e-01, 1.807270e+00, 1.057423e+00, 1.744683e+00, 1.636001e-02, 1.703321e-01, 1.136339e+00, 1.443838e-01, 1.163507e-02,
2.000000e+00	3.128951e-01, 8.382391e-01, 1.994603e+00, 1.038790e+00, 1.229053e+00, 1.162657e-02, 1.774686e-01, 1.143657e+00, 1.963085e-01, 5.926573e-03,
0.000000e+00	6.003394e-01, 6.945402e-01, 1.430775e+00, 2.993938e-01, 7.837401e-01, 6.684001e-01, 1.209212e-01, 2.023612e+00, 5.721406e-02, 5.931877e-01,
2.000000e-01	3.746961e-01, 9.295527e-01, 1.540073e+00, 2.732529e-01, 1.059862e+00, 6.045989e-01, 5.702036e-02, 1.599135e+00, 4.372343e-02, 3.276321e-01,
4.000000e-01	2.051880e-01, 1.009708e+00, 1.596163e+00, 4.234918e-01, 1.146168e+00, 3.788054e-01, 3.524832e-02, 1.628987e+00, 3.735643e-02, 2.058843e-01,
6.000000e-01	1.379830e-01, 1.121018e+00, 1.766837e+00, 5.164739e-01, 1.151219e+00, 2.039953e-01, 3.751122e-02, 1.495679e+00, 3.481916e-02, 1.078052e-01,
8.000000e-01	1.141264e-01, 1.057334e+00, 1.723878e+00, 7.173185e-01, 1.141944e+00, 1.473600e-01, 3.866772e-02, 1.293151e+00, 4.394571e-02, 7.570854e-02,
1.000000e+00	1.059497e-01, 9.501246e-01, 1.936192e+00, 7.368669e-01, 1.055032e+00, 1.058090e-01, 5.110983e-02, 1.309966e+00, 5.515066e-02, 4.802374e-02,
1.200000e+00	7.580373e-02, 1.127362e+00, 1.350004e+00, 7.418260e-01, 1.258348e+00, 6.980160e-02, 4.814796e-02, 1.173863e+00, 8.924319e-02, 3.183219e-02,
1.400000e+00	7.731443e-02, 1.259422e+00, 1.930451e+00, 6.360894e-01, 1.617832e+00, 5.003196e-02, 7.183836e-02, 1.280083e+00, 1.006386e-01, 1.796053e-02,
1.600000e+00	8.172147e-02, 1.111415e+00, 1.504497e+00, 8.551304e-01, 1.388611e+00, 3.083732e-02, 1.066018e-01, 1.246492e+00, 1.586463e-01, 1.016663e-02,
1.800000e+00	1.069139e-01, 1.307516e+00, 1.908741e+00, 9.370729e-01, 1.201488e+00, 2.566852e-02, 1.083219e-01, 9.505969e-01, 1.578302e-01, 5.945512e-03,
2.000000e+00	1.059183e-01, 1.282912e+00, 1.586883e+00, 7.753941e-01, 1.145524e+00, 2.043984e-02, 1.236016e-01, 1.060906e+00, 1.645061e-01, 4.006885e-03,
0.000000e+00	4.305768e-01, 8.274564e-01, 1.173040e+00, 1.609053e+00, 2.720730e+00, 1.669290e+00, 2.513602e+00, 3.499865e-01, 9.774399e-01, 1.943805e+00,
2.000000e-01	6.716741e-01, 7.366073e-01, 1.873096e+00, 1.606280e+00, 2.494518e+00, 9.592691e-01, 1.905624e+00, 2.822199e-01, 9.009852e-01, 1.466586e+00,
4.000000e-01	9.476825e-01, 6.954829e-01, 2.053456e+00, 1.100398e+00, 2.069438e+00, 6.132195e-01, 1.385485e+00, 2.120767e-01, 9.332343e-01, 1.073540e+00,
6.000000e-01	8.470300e-01, 4.442203e-01, 1.542686e+00, 1.201476e+00, 2.154531e+00, 2.699584e-01, 1.291263e+00, 2.691727e-01, 6.497980e-01, 1.000932e+00,
8.000000e-01	8.298173e-01, 4.673406e-01, 1.673443e+00, 1.169129e+00, 1.471263e+00, 1.320113e-01, 1.077702e+00, 4.961447e-01, 8.178449e-01, 8.472922e-01,
1.000000e+00	1.038830e+00, 5.228449e-01, 1.671885e+00, 1.240494e+00, 1.446583e+00, 1.003599e-01, 9.126658e-01, 6.738123e-01, 7.670090e-01, 4.838675e-01,
1.200000e+00	1.283845e+00, 5.494533e-01, 1.793799e+00, 9.873668e-01, 1.757017e+00, 5.390748e-02, 8.828505e-01, 6.641330e-01, 8.443632e-01, 3.368935e-01,
1.400000e+00	1.040903e+00, 5.030600e-01, 1.599527e+00, 8.406647e-01, 1.510770e+00, 2.734591e-02, 8.173975e-01, 9.550496e-01, 6.197806e-01, 2.089601e-01,
1.600000e+00	1.194707e+00, 4.757495e-01, 1.439317e+00, 9.565002e-01, 1.309659e+00, 1.864211e-02, 6.545548e-01, 9.896113e-01, 7.256749e-01, 1.337188e-01,
1.800000e+00	1.213771e+00, 6.513616e-01, 1.609126e+00, 9.930347e-01, 1.351558e+00, 1.161380e-02, 6.504016e-01, 8.737635e-01, 6.551906e-01, 7.281572e-02,
2.000000e+00	1.194788e+00, 5.876393e-01, 1.601126e+00, 1.025609e+00, 1.382911e+00, 1.050249e-02, 7.029093e-01, 9.629328e-01, 5.960447e-01, 4.295605e-02,
0.000000e+00	2.549462e+00, 2.481794e+00, 2.239431e+00, 1.510280e+00, 1.122114e+00, 1.752219e+00, 4.374049e-01, 1.020678e+00, 2.100952e+00, 2.179305e-01,
2.000000e-01	1.879288e+00, 1.597786e+00, 1.860589e+00, 1.243317e+00, 9.957504e-01, 1.088941e+00, 4.717007e-01, 8.632365e-01, 1.462302e+00, 1.236411e-01,
4.000000e-01	1.837972e+00, 1.408273e+00, 1.486110e+00, 9.416894e-01, 8.108647e-01, 8.062098e-01, 4.398685e-01, 9.551860e-01, 1.067731e+00, 6.174852e-02,
6.000000e-01	1.261484e+00, 1.597845e+00, 1.467379e+00, 5.639265e-01, 8.220846e-01, 5.101594e-01, 4.378928e-01, 9.585068e-01, 8.067980e-01, 4.924139e-02,
8.000000e-01	1.148685e+00, 1.528949e+00, 1.650937e+00, 6.437290e-01, 9.290762e-01, 5.165825e-01, 3.928277e-01, 9.856407e-01, 7.715863e-01, 3.168571e-02,
1.000000e+00	9.521418e-01, 1.210579e+00, 1.409101e+00, 4.119086e-01, 8.415833e-01, 2.983937e-01, 3.043420e-01, 1.089146e+00, 5.854636e-01, 1.921400e-02,
1.200000e+00	7.495360e-01, 1.528487e+00, 1.502569e+00, 4.927889e-01, 1.264467e+00, 2.911218e-01, 3.014653e-01, 9.797400e-01, 3.814898e-01, 1.117304e-02,
1.400000e+00	7.361027e-01, 1.468054e+00, 1.591119e+00, 5.629015e-01, 1.169360e+00, 2.175148e-01, 3.594966e-01, 8.482240e-01, 4.026320e-01, 5.606815e-03,
1.600000e+00	5.410281e-01, 1.483730e+00, 1.989250e+00, 6.321454e-01, 1.198863e+00, 1.279710e-01, 2.847473e-01, 1.293720e+00, 3.592022e-01, 4.220192e-03,
1.800000e+00	5.756593e-01, 1.547615e+00, 1.426413e+00, 6.705336e-01, 1.246063e+00, 1.135059e-01, 2.888711e-01, 1.011241e+00, 3.588009e-01, 2.344638e-03,
2.000000e+00	3.923952e-01, 1.334180e+00, 1.962311e+00, 7.305977e-01, 1.449266e+00, 6.656703e-02, 2.571742e-01, 1.063034e+00, 3.510028e-01, 1.372426e-03,
0.000000e+00	1.407745e+00, 9.329991e-01, 2.928103e+00, 1.213706e+00, 3.998376e-01, 4.184594e-01, 4.323756e-01, 1.367821e+00, 9.817823e-01, 5.078409e-01,
2.000000e-01	9.544881e-01, 8.481762e-01, 2.246148e+00, 1.048456e+00, 6.328442e-01, 4.645712e-01, 2.650174e-01, 1.453906e+00, 6.808957e-01, 3.279052e-01,
4.000000e-01	6.402347e-01, 8.677830e-01, 2.340650e+00, 7.576824e-01, 9.873328e-01, 3.533861e-01, 2.147963e-01, 1.344287e+00, 4.951496e-01, 1.733853e-01,
6.000000e-01	3.990054e-01, 9.804419e-01, 2.810392e+00, 6.466649e-01, 1.004623e+00, 3.166369e-01, 1.363654e-01, 1.423267e+00, 3.626584e-01, 1.028700e-01,
8.000000e-01	3.213277e-01, 9.597822e-01, 2.536298e+00, 6.093626e-01, 1.339865e+00, 2.384539e-01, 1.451061e-01, 1.234585e+00, 2.953263e-01, 6.056141e-02,
1.000000e+00	2.222614e-01, 1.019225e+00, 2.402709e+00, 6.426063e-01, 1.150183e+00, 1.547732e-01, 1.052869e-01, 1.188893e+00, 2.493127e-01, 4.090589e-02,
1.200000e+00	1.993254e-01, 1.095704e+00, 2.473948e+00, 6.806450e-01, 1.181327e+00, 1.150653e-01, 1.483454e-01, 1.011684e+00, 1.928287e-01, 2.550474e-02,
1.400000e+00	1.724497e-01, 1.149492e+00, 2.018290e+00, 8.256900e-01, 1.520282e+00, 7.069920e-02, 1.436807e-01, 1.152755e+00, 2.178052e-01, 1.276790e-02,
1.600000e+00	1.699527e-01, 1.319631e+00, 2.407644e+00, 8.014430e-01, 1.268409e+00, 6.096280e-02, 1.505304e-01, 1.094259e+00, 2.212883e-01, 9.305099e-03,
1.800000e+00	1.535318e-01, 1.253326e+00, 1.953939e+00, 7.656466e-01, 1.413241e+00, 4.586057e-02, 1.666151e-01, 1.219530e+00, 2.035118e-01, 5.660430e-03,
2.000000e+00	1.615743e-01, 1.052850e+00, 2.090125e+00, 7.963670e-01, 1.308167e+00, 2.931419e-02, 1.888964e-01, 1.128504e+00, 2.026065e-01, 3.356843e-03,
0.000000e+00	9.242966e-01, 2.525851e+00, 9.556671e-01, 2.322472e+00, 2.904714e+00, 2.897936e+00, 1.469626e+00, 2.895697e+00, 1.381741e+00, 9.488120e-01,
2.000000e-01	6.936384e-01, 1.847791e+00, 7.464093e-01, 1.957811e+00, 2.136999e+00, 1.685447e+00, 7.449692e-01, 2.374902e+00, 1.045107e+00, 6.954658e-01,
4.000000e-01	5.622052e-01, 1.638234e+00, 8.396971e-01, 2.070952e+00, 1.905130e+00, 7.890553e-01, 4.780178e-01, 1.631063e+00, 7.091046e-01, 4.331628e-01,
6.000000e-01	5.051814e-01, 1.174138e+00, 1.062709e+00, 1.411621e+00, 1.590705e+00, 5.463823e-01, 2.699315e-01, 1.639049e+00, 3.650110e-01, 3.048187e-01,
8.000000e-01	2.762260e-01, 8.358352e-01, 1.072564e+00, 1.433283e+00, 1.860395e+00, 2.770402e-01, 1.718095e-01, 1.617088e+00, 2.796100e-01, 1.626421e-01,
1.000000e+00	2.622385e-01, 6.181630e-01, 1.070295e+00, 9.744681e-01, 1.887413e+00, 1.592910e-01, 1.212632e-01, 1.306574e+00, 2.184516e-01, 9.163799e-02,
1.200000e+00	1.835782e-01, 5.982300e-01, 1.490422e+00, 1.315775e+00, 1.651675e+00, 9.060710e-02, 8.317805e-02, 1.245074e+00, 1.429023e-01, 5.574411e-02,
1.400000e+00	1.486393e-01, 5.950251e-01, 1.712004e+00, 8.635608e-01, 1.586673e+00, 5.132720e-02, 7.610860e-02, 1.116876e+00, 1.299074e-01, 3.838772e-02,
1.600000e+00	1.082099e-01, 5.251972e-01, 1.246580e+00, 9.320055e-01, 1.672858e+00, 2.926218e-02, 8.752650e-02, 1.204843e+00, 1.241022e-01, 2.022488e-02,
1.800000e+00	1.122691e-01, 4.825354e-01, 1.239730e+00, 8.950245e-01, 1.835957e+00, 1.655956e-02, 9.793855e-02, 1.036430e+00, 1.446614e-01, 1.317611e-02,
2.000000e+00	1.039339e-01, 6.841877e-01, 1.723272e+00, 9.903275e-01, 1.394229e+00, 1.402518e-02, 1.122171e-01, 1.332205e+00, 1.723900e-01, 8.345658e-03,
0.000000e+00	1.427461e+00, 2.903797e-01, 3.737796e-01, 7.363515e-01, 1.741705e+00, 2.684529e-02, 6.052385e-01, 2.224775e+00, 2.276961e+00, 1.590636e+00,
2.000000e-01	6.975321e-01, 5.106709e-01, 4.285085e-01, 7.992887e-01, 1.187950e+00, 1.718442e-02, 3.692386e-01, 2.313941e+00, 1.208163e+00, 1.524027e+00,
4.000000e-01	4.616485e-01, 6.334427e-01, 3.695819e-01, 8.241896e-01, 9.919018e-01, 4.982317e-02, 1.807026e-01, 1.757888e+00, 9.010123e-01, 1.414814e+00,
6.000000e-01	3.293511e-01, 6.961258e-01, 6.863507e-01, 5.727305e-01, 8.878371e-01, 1.045008e-01, 1.288369e-01, 1.491807e+00, 6.073587e-01, 1.116675e+00,
8.000000e-01	2.254947e-01, 9.754844e-01, 9.110045e-01, 7.122595e-01, 1.028758e+00, 1.321457e-01, 8.900117e-02, 1.462523e+00, 3.213450e-01, 9.658371e-01,
1.000000e+00	1.321058e-01, 9.842728e-01, 9.943376e-01, 6.176936e-01, 1.215123e+00, 1.147824e-01, 5.483455e-02, 1.440000e+00, 2.903795e-01, 7.870302e-01,
1.200000e+00	7.980248e-02, 1.037480e+00, 1.209048e+00, 5.917792e-01, 1.256999e+00, 8.342630e-02, 5.864103e-02, 1.296845e+00, 1.763292e-01, 4.692279e-01,
1.400000e+00	5.946244e-02, 9.195100e-01, 1.104681e+00, 7.279234e-01, 1.269929e+00, 6.916480e-02, 4.943184e-02, 1.262221e+00, 1.472226e-01, 2.719327e-01,
1.600000e+00	4.691274e-02, 1.091416e+00, 1.380011e+00, 8.077453e-01, 1.303681e+00, 5.386344e-02, 7.160230e-02, 1.163565e+00, 1.397738e-01, 1.528907e-01,
1.800000e+00	4.894184e-02, 1.088436e+00, 1.678057e+00, 8.479213e-01, 1.200662e+00, 3.883199e-02, 8.675165e-02, 1.089440e+00, 1.474366e-01, 7.953232e-02,
2.000000e+00	5.819080e-02, 1.179349e+00, 1.378867e+00, 8.131617e-01, 1.665675e+00, 2.818742e-02, 1.307597e-01, 1.156859e+00, 1.664696e-01, 6.619262e-02,
0.000000e+00	2.745259e+00, 5.516737e-02, 2.647314e+00, 1.803202e+00, 1.224819e+00, 7.366614e-01, 2.895598e+00, 2.409172e+00, 3.758577e-01, 7.135817e-01,
2.000000e-01	2.386568e+00, 4.876175e-02, 2.689428e+00, 1.427805e+00, 9.100303e-01, 5.418226e-01, 1.639117e+00, 2.085030e+00, 2.287237e-01, 4.688748e-01,
4.000000e-01	1.951944e+00, 6.981438e-02, 1.937145e+00, 1.024303e+00, 1.279845e+00, 3.618554e-01, 1.345306e+00, 1.814814e+00, 1.407969e-01, 3.186937e-01,
6.000000e-01	1.601556e+00, 1.793067e-01, 2.120561e+00, 1.215547e+00, 9.644779e-01, 2.090407e-01, 7.497924e-01, 1.716147e+00, 8.766439e-02, 1.553150e-01,
8.000000e-01	1.350894e+00, 3.527941e-01, 2.071218e+00, 9.320253e-01, 1.303803e+00, 1.349528e-01, 3.862920e-01, 1.676418e+00, 5.328798e-02, 1.069844e-01,
1.000000e+00	9.943330e-01, 4.625987e-01, 2.221229e+00, 9.714717e-01, 1.360042e+00, 9.617650e-02, 3.405191e-01, 1.390534e+00, 5.207144e-02, 6.037296e-02,
1.200000e+00	7.000153e-01, 6.618591e-01, 2.356836e+00, 6.320100e-01, 1.289842e+00, 7.441809e-02, 1.892267e-01, 1.132676e+00, 4.899782e-02, 4.369613e-02,
1.400000e+00	5.132763e-01, 6.961592e-01, 1.937256e+00, 8.596403e-01, 1.461690e+00, 3.964481e-02, 1.382641e-01, 1.407246e+00, 5.487053e-02, 2.937955e-02,
1.600000e+00	4.425360e-01, 6.361386e-01, 1.847581e+00, 7.490734e-01, 1.347173e+00, 3.582344e-02, 1.129221e-01, 1.308913e+00, 8.505083e-02, 1.360772e-02,
1.800000e+00	3.010492e-01, 7.372224e-01, 2.063102e+00, 7.653940e-01, 1.252038e+00, 2.342082e-02, 1.200576e-01, 1.014349e+00, 1.090263e-01, 8.518390e-03,
2.000000e+00	2.373281e-01, 9.136278e-01, 1.862569e+00, 8.983305e-01, 1.432482e+00, 2.633317e-02, 1.339699e-01, 1.046202e+00, 1.480521e-01, 5.214949e-03,
0.000000e+00	1.880137e+00, 1.798432e+00, 5.764693e-01, 2.319377e+00, 1.080497e+00, 2.775407e+00, 2.686565e+00, 1.773266e+00, 1.134756e+00, 1.094874e+00,
2.000000e-01	1.537028e+00, 1.572373e+00, 6.381420e-01, 1.974386e+00, 8.663784e-01, 1.534067e+00, 1.779029e+00, 1.185418e+00, 8.240502e-01, 9.155612e-01,
4.000000e-01	1.434534e+00, 1.146172e+00, 7.730022e-01, 1.270036e+00, 6.318040e-01, 1.021102e+00, 1.122561e+00, 8.846177e-01, 5.896143e-01, 6.887430e-01,
6.000000e-01	1.367334e+00, 1.016527e+00, 9.662819e-01, 9.125499e-01, 4.263267e-01, 8.069781e-01, 8.349301e-01, 1.126617e+00, 6.740051e-01, 3.880950e-01,
8.000000e-01	1.360729e+00, 1.136657e+00, 1.100461e+00, 5.848897e-01, 4.198529e-01, 4.630547e-01, 7.331838e-01, 9.420794e-01, 5.762713e-01, 2.188853e-01,
1.000000e+00	1.354430e+00, 8.025958e-01, 1.330147e+00, 4.202271e-01, 4.147509e-01, 5.741690e-01, 5.751048e-01, 1.130032e+00, 5.201219e-01, 1.171974e-01,
1.200000e+00	1.039280e+00, 1.207689e+00, 1.340612e+00, 3.853758e-01, 5.955433e-01, 4.701080e-01, 4.757672e-01, 1.185041e+00, 4.241317e-01, 9.412279e-02,
1.400000e+00	1.164559e+00, 1.010080e+00, 1.448177e+00, 2.519138e-01, 7.203362e-01, 4.649873e-01, 4.810508e-01, 1.053360e+00, 3.711267e-01, 4.712106e-02,
1.600000e+00	1.045042e+00, 1.212847e+00, 1.880987e+00, 2.767933e-01, 8.719058e-01, 3.672974e-01, 3.693274e-01, 1.083125e+00, 3.996253e-01, 3.040343e-02,
1.800000e+00	8.874148e-01, 1.252340e+00, 1.775304e+00, 2.942490e-01, 1.023880e+00, 3.328336e-01, 2.796452e-01, 1.174188e+00, 3.971454e-01, 1.597673e-02,
2.000000e+00	6.333744e-01, 1.323586e+00, 1.603919e+00, 3.743381e-01, 1.056063e+00, 2.481086e-01, 3.651484e-01, 1.103952e+00, 3.353925e-01, 1.180739e-02,
0.000000e+00	1.868456e+00, 2.953830e+00, 7.904610e-03, 2.397754e+00, 2.414024e+00, 2.040788e+00, 1.106792e+00, 1.775058e+00, 1.367375e+00, 1.865101e+00,
2.000000e-01	9.715424e-01, 2.383253e+00, 1.339489e-01, 2.341339e+00, 1.609158e+00, 9.457343e-01, 6.869906e-01, 1.325985e+00, 7.398668e-01, 1.195843e+00,
4.000000e-01	7.077037e-01, 1.686502e+00, 4.464928e-01, 1.749641e+00, 1.484988e+00, 5.979821e-01, 5.531624e-01, 9.186415e-01, 6.512836e-01, 1.279701e+00,
6.000000e-01	3.557055e-01, 1.087621e+00, 6.259602e-01, 1.683333e+00, 1.355869e+00, 3.632891e-01, 5.849061e-01, 8.148692e-01, 6.453104e-01, 9.601171e-01,
8.000000e-01	3.122647e-01, 7.914929e-01, 9.225693e-01, 1.115717e+00, 1.196287e+00, 2.157924e-01, 6.673649e-01, 8.839095e-01, 7.313812e-01, 8.639449e-01,
1.000000e+00	2.626557e-01, 8.287705e-01, 1.142403e+00, 1.148568e+00, 1.149448e+00, 1.123925e-01, 6.779621e-01, 8.687278e-01, 8.155147e-01, 6.396703e-01,
1.200000e+00	3.527244e-01, 7.189757e-01, 1.131220e+00, 9.307291e-01, 1.425181e+00, 7.303628e-02, 6.361510e-01, 8.466330e-01, 6.563467e-01, 3.532061e-01,
1.400000e+00	5.215208e-01, 7.043607e-01, 1.293519e+00, 1.004878e+00, 1.431394e+00, 6.171665e-02, 4.680944e-01, 9.249157e-01, 6.303890e-01, 1.959535e-01,
1.600000e+00	5.046133e-01, 6.941432e-01, 1.299323e+00, 7.845837e-01, 1.185510e+00, 4.527365e-02, 4.978647e-01, 1.067667e+00, 4.802859e-01, 1.191395e-01,
1.800000e+00	7.328910e-01, 6.311528e-01, 1.481862e+00, 9.172758e-01, 1.398696e+00, 2.828404e-02, 3.771827e-01, 1.042993e+00, 5.007544e-01, 8.306761e-02,
2.000000e+00	5.957640e-01, 8.184441e-01, 1.508298e+00, 9.004630e-01, 1.624748e+00, 2.199976e-02, 3.869072e-01, 8.613925e-01, 4.765680e-01, 4.627797e-02,
0.000000e+00	2.103621e+00, 9.970266e-01, 1.498368e+00, 1.322918e+00, 2.484789e+00, 9.115967e-01, 3.974595e-01, 1.151013e+00, 5.448464e-03, 3.028578e+00,
2.000000e-01	1.530968e+00, 9.135911e-01, 2.052865e+00, 1.080150e+00, 2.326395e+00, 3.735368e-01, 3.171506e-01, 1.030490e+00, 1.131761e-01, 2.369989e+00,
4.000000e-01	7.756206e-01, 6.590648e-01, 1.768178e+00, 9.681651e-01, 2.358368e+00, 2.526129e-01, 4.445096e-01, 8.477540e-01, 2.658675e-01, 1.434532e+00,
6.000000e-01	5.228067e-01, 7.192408e-01, 1.663412e+00, 1.064192e+00, 1.721103e+00, 1.372406e-01, 4.270539e-01, 7.976840e-01, 3.396111e-01, 1.559594e+00,
8.000000e-01	4.235247e-01, 5.961935e-01, 2.002387e+00, 1.097745e+00, 1.484861e+00, 8.256254e-02, 4.683592e-01, 1.109391e+00, 3.844590e-01, 1.196107e+00,
1.000000e+00	2.591710e-01, 6.307766e-01, 1.651881e+00, 1.008778e+00, 1.832931e+00, 4.310449e-02, 4.554119e-01, 1.030792e+00, 3.529218e-01, 1.112485e+00,
1.200000e+00	1.236737e-01, 6.601300e-01, 1.826966e+00, 1.050500e+00, 1.786953e+00, 2.355597e-02, 3.889153e-01, 1.060271e+00, 3.808076e-01, 8.887033e-01,
1.400000e+00	9.674648e-02, 5.557346e-01, 1.914036e+00, 9.968634e-01, 1.624169e+00, 1.717221e-02, 3.207723e-01, 9.712076e-01, 3.495853e-01, 4.878765e-01,
1.600000e+00	8.254915e-02, 6.752683e-01, 1.473147e+00, 1.054357e+00, 1.389404e+00, 9.848960e-03, 3.390879e-01, 1.139713e+00, 3.180905e-01, 3.536082e-01,
1.800000e+00	1.233428e-01, 7.280793e-01, 1.543730e+00, 1.067616e+00, 1.544414e+00, 7.976884e-03, 3.668102e-01, 1.016656e+00, 3.347395e-01, 1.938382e-01,
2.000000e+00	1.617154e-01, 7.025524e-01, 1.727393e+00, 9.810711e-01, 1.348183e+00, 8.572627e-03, 2.999247e-01, 9.444189e-01, 3.276594e-01, 1.195055e-01,
0.000000e+00	6.632698e-01, 1.942946e+00, 1.768772e+00, 1.076420e+00, 2.938077e+00, 8.627654e-01, 2.476343e+00, 1.235922e+00, 1.651277e+00, 1.795851e+00,
2.000000e-01	7.188115e-01, 1.592693e+00, 1.807389e+00, 1.217311e+00, 2.162761e+00, 4.475616e-01, 1.619175e+00, 9.516677e-01, 9.466773e-01, 1.656747e+00,
4.000000e-01	5.561337e-01, 1.426676e+00, 1.264990e+00, 1.024542e+00, 2.579770e+00, 2.924751e-01, 1.238306e+00, 8.677888e-01, 8.040196e-01, 1.288710e+00,
6.000000e-01	5.757711e-01, 9.685712e-01, 1.165468e+00, 1.161945e+00, 2.288550e+00, 1.564123e-01, 1.101832e+00, 5.836642e-01, 7.749190e-01, 1.238883e+00,
8.000000e-01	3.822729e-01, 9.170936e-01, 1.283742e+00, 9.597236e-01, 1.644714e+00, 1.070090e-01, 8.349493e-01, 3.999052e-01, 8.086909e-01, 1.081742e+00,
1.000000e+00	3.764639e-01, 9.645693e-01, 1.388587e+00, 9.384657e-01, 1.879148e+00, 5.308094e-02, 9.088246e-01, 4.873690e-01, 7.507885e-01, 9.214003e-01,
1.200000e+00	4.594700e-01, 6.467803e-01, 1.426662e+00, 9.073830e-01, 1.464053e+00, 2.700053e-02, 8.518326e-01, 5.661227e-01, 7.965422e-01, 5.826607e-01,
1.400000e+00	6.053907e-01, 7.355269e-01, 1.409194e+00, 1.039171e+00, 1.418520e+00, 1.330907e-02, 8.848791e-01, 8.757111e-01, 8.276330e-01, 3.851011e-01,
1.600000e+00	8.478364e-01, 7.074739e-01, 1.754707e+00, 1.023752e+00, 1.564756e+00, 1.117161e-02, 7.999329e-01, 8.780898e-01, 7.172966e-01, 2.019992e-01,
1.800000e+00	9.953552e-01, 5.582570e-01, 1.458295e+00, 1.116158e+00, 1.482755e+00, 7.370699e-03, 5.707053e-01, 7.838752e-01, 6.319187e-01, 1.345610e-01,
2.000000e+00	9.537338e-01, 6.523263e-01, 1.659344e+00, 9.007680e-01, 1.573043e+00, 7.553883e-03, 6.515144e-01, 7.925821e-01, 6.570244e-01, 7.437325e-02,
0.000000e+00	1.184286e+00, 1.529297e+00, 2.351085e+00, 1.242210e+00, 1.578101e+00, 2.377770e+00, 3.200638e-02, 2.584953e+00, 1.038348e+00, 1.282101e+00,
2.000000e-01	6.026445e-01, 1.140505e+00, 2.521121e+00, 1.022742e+00, 1.783874e+00, 1.317085e+00, 2.022764e-02, 2.783825e+00, 6.308247e-01, 1.050111e+00,
4.000000e-01	4.552727e-01, 1.158038e+00, 2.728195e+00, 8.562149e-01, 1.493665e+00, 7.239899e-01, 1.417376e-02, 2.183161e+00, 4.106668e-01, 8.853390e-01,
6.000000e-01	3.212897e-01, 1.194666e+00, 2.093082e+00, 9.182616e-01, 1.427578e+00, 3.695233e-01, 8.585382e-03, 1.973711e+00, 2.620143e-01, 5.017370e-01,
8.000000e-01	1.654838e-01, 1.029676e+00, 2.250509e+00, 9.185421e-01, 1.511341e+00, 2.496133e-01, 5.942725e-03, 1.891040e+00, 1.443794e-01, 3.336260e-01,
1.000000e+00	1.141243e-01, 9.354909e-01, 1.981527e+00, 9.089404e-01, 1.468724e+00, 1.296100e-01, 5.922169e-03, 1.557646e+00, 1.164416e-01, 1.858411e-01,
1.200000e+00	8.619994e-02, 8.744804e-01, 2.546682e+00, 9.327539e-01, 1.251779e+00, 5.786400e-02, 9.438024e-03, 1.674076e+00, 7.556045e-02, 1.199661e-01,
1.400000e+00	6.766302e-02, 9.808555e-01, 2.034405e+00, 9.314820e-01, 1.569811e+00, 4.724732e-02, 2.001906e-02, 1.293285e+00, 6.716634e-02, 7.758724e-02,
1.600000e+00	5.228662e-02, 7.516114e-01, 2.048548e+00, 8.635032e-01, 1.521135e+00, 2.812040e-02, 3.077618e-02, 1.311559e+00, 7.128481e-02, 4.962996e-02,
1.800000e+00	5.906368e-02, 9.611750e-01, 2.031530e+00, 8.965685e-01, 1.393788e+00, 2.139710e-02, 4.875111e-02, 1.384371e+00, 8.353307e-02, 2.418479e-02,
2.000000e+00	6.543473e-02, 7.451678e-01, 1.720241e+00, 9.262019e-01, 1.466619e+00, 1.676826e-02, 7.868287e-02, 1.216763e+00, 1.238255e-01, 1.554886e-02,
0.000000e+00	6.614914e-01, 1.402784e-01, 1.442616e+00, 1.474873e+00, 2.628015e+00, 2.966046e+00, 1.176177e+00, 2.208085e+00, 2.324386e+00, 8.555825e-01,
2.000000e-01	6.855235e-01, 1.031491e-01, 1.027604e+00, 1.451565e+00, 1.743658e+00, 1.607993e+00, 6.769137e-01, 2.324246e+00, 1.414053e+00, 5.269544e-01,
4.000000e-01	6.919040e-01, 1.183838e-01, 9.828576e-01, 1.436304e+00, 1.907495e+00, 8.727838e-01, 4.137979e-01, 1.891245e+00, 9.534363e-01, 3.439076e-01,
6.000000e-01	5.481347e-01, 1.348833e-01, 1.341088e+00, 1.222132e+00, 1.777748e+00, 3.991055e-01, 2.473978e-01, 1.347483e+00, 4.891033e-01, 2.140212e-01,
8.000000e-01	3.736862e-01, 1.977473e-01, 1.331658e+00, 1.067285e+00, 1.478041e+00, 3.028581e-01, 1.601940e-01, 1.467914e+00, 3.919020e-01, 1.247113e-01,
1.000000e+00	2.353491e-01, 2.453015e-01, 1.203660e+00, 1.032790e+00, 1.409431e+00, 2.052572e-01, 1.102575e-01, 1.258612e+00, 2.408413e-01, 8.223233e-02,
1.200000e+00	1.892570e-01, 3.686371e-01, 1.353374e+00, 9.713898e-01, 1.356606e+00, 6.890429e-02, 1.037088e-01, 1.280661e+00, 2.189043e-01, 4.637267e-02,
1.400000e+00	1.528051e-01, 4.854824e-01, 1.529080e+00, 1.170781e+00, 1.334742e+00, 3.919948e-02, 8.368088e-02, 1.412440e+00, 1.602910e-01, 2.552468e-02,
1.600000e+00	1.304199e-01, 4.701825e-01, 1.488752e+00, 8.632162e-01, 1.409264e+00, 3.276225e-02, 1.003885e-01, 1.305878e+00, 1.165130e-01, 1.554245e-02,
1.800000e+00	9.885220e-02, 5.122784e-01, 1.737560e+00, 9.033168e-01, 1.424575e+00, 2.083494e-02, 1.039838e-01, 1.092193e+00, 1.506819e-01, 1.063973e-02,
2.000000e+00	1.321512e-01, 6.769086e-01, 1.698230e+00, 9.108675e-01, 1.507965e+00, 1.551587e-02, 1.344955e-01, 1.248547e+00, 1.829579e-01, 6.216857e-03,
0.000000e+00	8.521185e-01, 1.178636e+00, 3.039671e+00, 1.999393e+00, 1.811819e+00, 7.053695e-01, 1.754941e+00, 1.392487e+00, 2.264248e+00, 5.496132e-01,
2.000000e-01	9.510622e-01, 8.657808e-01, 2.340273e+00, 1.902812e+00, 1.663089e+00, 4.554179e-01, 1.476158e+00, 1.039373e+00, 1.659749e+00, 3.722564e-01,
4.000000e-01	1.277297e+00, 7.641906e-01, 1.713975e+00, 1.495503e+00, 1.640289e+00, 2.437504e-01, 1.074203e+00, 1.000417e+00, 1.060503e+00, 2.014662e-01,
6.000000e-01	1.204566e+00, 5.515475e-01, 1.757450e+00, 1.376731e+00, 1.698498e+00, 1.396956e-01, 9.264157e-01, 1.045616e+00, 8.292582e-01, 1.308981e-01,
8.000000e-01	1.123660e+00, 4.711354e-01, 1.497338e+00, 1.341973e+00, 1.688809e+00, 1.022968e-01, 7.019591e-01, 9.832365e-01, 6.413183e-01, 7.591434e-02,
1.000000e+00	1.123571e+00, 4.052558e-01, 1.581394e+00, 1.045033e+00, 1.432925e+00, 5.753190e-02, 5.302999e-01, 1.111740e+00, 4.701334e-01, 4.518267e-02,
1.200000e+00	8.205182e-01, 4.791894e-01, 1.851268e+00, 1.020531e+00, 1.689549e+00, 3.161661e-02, 4.186111e-01, 1.120075e+00, 4.623913e-01, 3.406257e-02,
1.400000e+00	9.955801e-01, 4.277367e-01, 1.580883e+00, 9.749192e-01, 1.603090e+00, 2.041878e-02, 3.341823e-01, 1.097803e+00, 3.515730e-01, 2.055225e-02,
1.600000e+00	8.175479e-01, 5.837532e-01, 1.777827e+00, 8.365076e-01, 1.623976e+00, 1.347668e-02, 3.563176e-01, 1.151444e+00, 3.255289e-01, 1.247776e-02,
1.800000e+00	6.466475e-01, 4.734246e-01, 1.728244e+00, 8.599941e-01, 1.374206e+00, 1.249931e-02, 2.770611e-01, 1.113881e+00, 2.486355e-01, 7.338041e-03,
2.000000e+00	6.524454e-01, 7.127182e-01, 1.789823e+00, 9.397463e-01, 1.375841e+00, 1.129493e-02, 3.319185e-01, 1.023081e+00, 3.060509e-01, 3.660065e-03,
0.000000e+00	1.464803e+00, 1.034777e+00, 1.301111e+00, 2.926252e+00, 1.782591e+00, 1.264664e-01, 2.028815e+00, 5.240099e-01, 1.563254e+00, 2.079024e+00,
2.000000e-01	1.374881e+00, 6.897154e-01, 1.093032e+00, 2.241023e+00, 1.614010e+00, 5.634370e-02, 1.739119e+00, 3.893153e-01, 1.216691e+00, 1.710009e+00,
4.000000e-01	1.135648e+00, 5.122804e-01, 9.178541e-01, 1.788604e+00, 1.430449e+00, 4.459234e-02, 1.318180e+00, 3.216005e-01, 1.095738e+00, 1.533043e+00,
6.000000e-01	1.032814e+00, 4.373276e-01, 1.057688e+00, 1.203701e+00, 1.071359e+00, 1.013707e-01, 1.210989e+00, 3.898524e-01, 7.615068e-01, 1.230502e+00,
8.000000e-01	7.534490e-01, 4.176016e-01, 1.018541e+00, 1.312306e+00, 9.412112e-01, 1.779701e-01, 9.311082e-01, 5.660841e-01, 9.539301e-01, 9.872378e-01,
1.000000e+00	7.634372e-01, 5.208049e-01, 1.351664e+00, 7.444352e-01, 1.386180e+00, 1.190831e-01, 8.526951e-01, 6.291473e-01, 8.733904e-01, 7.273362e-01,
1.200000e+00	9.125929e-01, 6.014682e-01, 1.237245e+00, 7.676843e-01, 1.226159e+00, 1.324645e-01, 8.188737e-01, 7.838848e-01, 8.131763e-01, 5.304923e-01,
1.400000e+00	8.002719e-01, 6.710025e-01, 1.333804e+00, 8.149488e-01, 1.145307e+00, 1.264498e-01, 5.154203e-01, 7.679942e-01, 6.847948e-01, 3.185537e-01,
1.600000e+00	9.400411e-01, 7.637454e-01, 1.250276e+00, 7.111835e-01, 1.267622e+00, 1.067708e-01, 5.625745e-01, 1.128676e+00, 6.300383e-01, 2.065046e-01,
1.800000e+00	8.667215e-01, 9.447524e-01, 1.381968e+00, 7.896623e-01, 1.168397e+00, 6.401723e-02, 6.517695e-01, 1.028447e+00, 4.971396e-01, 1.294597e-01,
2.000000e+00	7.948472e-01, 1.008001e+00, 1.468619e+00, 6.752053e-01, 1.206610e+00, 5.965937e-02, 5.107087e-01, 9.530945e-01, 5.617305e-01, 7.086444e-02,
0.000000e+00	2.577940e+00, 3.047744e-01, 1.688353e+00, 1.371056e+00, 1.346782e+00, 6.345318e-01, 1.306467e+00, 3.290034e-01, 2.855705e+00, 2.068753e+00,
2.000000e-01	1.732953e+00, 2.626422e-01, 1.670329e+00, 1.070129e+00, 7.878515e-01, 3.528055e-01, 1.014986e+00, 3.145155e-01, 1.987144e+00, 1.501716e+00,
4.000000e-01	1.068001e+00, 3.421375e-01, 1.016519e+00, 8.682959e-01, 7.598305e-01, 3.107171e-01, 1.003100e+00, 4.121867e-01, 1.573327e+00, 1.521066e+00,
6.000000e-01	7.316657e-01, 6.166662e-01, 9.372637e-01, 6.914238e-01, 9.016822e-01, 2.675042e-01, 9.345663e-01, 6.084391e-01, 1.385797e+00, 1.288038e+00,
8.000000e-01	5.523086e-01, 7.101038e-01, 8.816071e-01, 6.354842e-01, 1.067195e+00, 3.377755e-01, 9.065767e-01, 7.921392e-01, 1.046313e+00, 1.117610e+00,
1.000000e+00	5.164543e-01, 8.434500e-01, 9.557574e-01, 4.753327e-01, 8.685433e-01, 2.974931e-01, 6.739714e-01, 9.333917e-01, 9.796130e-01, 7.803903e-01,
1.200000e+00	5.246946e-01, 1.066450e+00, 1.048332e+00, 5.603712e-01, 1.229752e+00, 2.465327e-01, 6.398595e-01, 7.990436e-01, 8.360030e-01, 5.375140e-01,
1.400000e+00	5.493401e-01, 9.309329e-01, 1.026464e+00, 5.423383e-01, 1.118422e+00, 2.155704e-01, 6.591743e-01, 1.034622e+00, 7.044582e-01, 3.234618e-01,
1.600000e+00	7.705279e-01, 1.210897e+00, 1.053437e+00, 5.983033e-01, 1.426807e+00, 1.110765e-01, 5.565467e-01, 9.965376e-01, 7.224735e-01, 2.321449e-01,
1.800000e+00	7.802402e-01, 1.159224e+00, 1.234339e+00, 6.185269e-01, 1.439035e+00, 1.030229e-01, 5.688105e-01, 1.038736e+00, 5.449503e-01, 1.120268e-01,
2.000000e+00	8.674818e-01, 1.197909e+00, 1.221814e+00, 7.245289e-01, 1.168984e+00, 7.455685e-02, 4.502832e-01, 1.006940e+00, 6.151319e-01, 6.431209e-02,
0.000000e+00	1.666850e+00, 2.906390e+00, 1.405050e+00, 9.724070e-01, 2.123737e+00, 6.273765e-01, 2.848769e-01, 2.114290e+00, 2.408082e+00, 1.235312e-01,
2.000000e-01	9.309190e-01, 2.454426e+00, 1.087562e+00, 1.122795e+00, 1.547016e+00, 4.623678e-01, 1.553349e-01, 1.623385e+00, 1.604308e+00, 7.862367e-02,
4.000000e-01	6.341106e-01, 1.793748e+00, 8.665915e-01, 1.072033e+00, 1.613335e+00, 2.360746e-01, 8.353116e-02, 1.553530e+00, 1.057441e+00, 4.493529e-02,
6.000000e-01	5.373831e-01, 1.436157e+00, 1.078642e+00, 1.005038e+00, 1.481528e+00, 1.135980e-01, 5.336545e-02, 1.560911e+00, 6.172961e-01, 3.153349e-02,
8.000000e-01	3.036659e-01, 1.178405e+00, 1.211971e+00, 9.570163e-01, 1.423895e+00, 7.099237e-02, 5.642280e-02, 1.359231e+00, 4.752945e-01, 2.094358e-02,
1.000000e+00	2.332806e-01, 1.213713e+00, 1.357824e+00, 1.091387e+00, 1.241448e+00, 5.070654e-02, 4.152378e-02, 1.131793e+00, 2.629772e-01, 9.110660e-03,
1.200000e+00	2.015470e-01, 1.197989e+00, 1.544167e+00, 1.063217e+00, 1.431051e+00, 3.112045e-02, 6.942473e-02, 1.340325e+00, 2.345731e-01, 7.681024e-03,
1.400000e+00	1.561312e-01, 1.092084e+00, 1.498268e+00, 9.524053e-01, 1.433237e+00, 2.097932e-02, 8.090924e-02, 1.321901e+00, 1.928636e-01, 4.320387e-03,
1.600000e+00	1.271960e-01, 9.751437e-01, 1.758775e+00, 9.039685e-01, 1.606922e+00, 1.521095e-02, 8.034374e-02, 1.233637e+00, 2.048272e-01, 2.807908e-03,
1.800000e+00	1.311718e-01, 1.128863e+00, 1.563057e+00, 8.782151e-01, 1.283875e+00, 1.113760e-02, 1.065798e-01, 1.104818e+00, 1.982614e-01, 1.927678e-03,
2.000000e+00	1.107911e-01, 9.338754e-01, 1.812633e+00, 7.855365e-01, 1.302461e+00, 1.318598e-02, 1.049002e-01, 1.151101e+00, 2.369578e-01, 1.097179e-03,
0.000000e+00	1.067599e+00, 8.499456e-02, 2.186249e+00, 1.174471e+00, 2.289083e+00, 8.653359e-02, 2.588585e-02, 1.218599e+00, 3.289654e+00, 1.866381e+00,
2.000000e-01	8.179257e-01, 1.340486e-01, 1.481922e+00, 1.063401e+00, 2.291550e+00, 5.169542e-02, 4.732133e-02, 1.346287e+00, 1.853395e+00, 1.768837e+00,
4.000000e-01	5.105261e-01, 2.013784e-01, 1.307569e+00, 1.192244e+00, 1.655501e+00, 2.593944e-02, 7.692601e-02, 1.312722e+00, 1.156361e+00, 1.461926e+00,
6.000000e-01	3.108544e-01, 2.969193e-01, 1.213175e+00, 8.684863e-01, 1.849449e+00, 1.601444e-02, 1.031622e-01, 1.149397e+00, 9.259515e-01, 1.349984e+00,
8.000000e-01	1.673795e-01, 3.611234e-01, 1.258898e+00, 1.110478e+00, 1.646480e+00, 1.060431e-02, 1.406364e-01, 1.116285e+00, 5.726333e-01, 1.055855e+00,
1.000000e+00	1.008849e-01, 3.934676e-01, 1.142633e+00, 9.500687e-01, 1.599767e+00, 7.677899e-03, 1.463236e-01, 1.155053e+00, 4.261963e-01, 8.227454e-01,
1.200000e+00	7.023084e-02, 5.176432e-01, 1.384320e+00, 9.529070e-01, 1.700161e+00, 5.380877e-03, 1.650801e-01, 1.265439e+00, 3.302532e-01, 5.614814e-01,
1.400000e+00	6.095164e-02, 6.051723e-01, 1.256647e+00, 1.068247e+00, 1.637350e+00, 5.657562e-03, 1.740877e-01, 1.283288e+00, 3.151115e-01, 3.248647e-01,
1.600000e+00	6.041047e-02, 6.567501e-01, 1.646086e+00, 1.029184e+00, 1.519132e+00, 5.375342e-03, 1.791597e-01, 1.202916e+00, 2.985508e-01, 2.011831e-01,
1.800000e+00	7.711297e-02, 6.760270e-01, 1.761448e+00, 8.312402e-01, 1.358404e+00, 6.855664e-03, 2.278081e-01, 1.124301e+00, 2.565345e-01, 1.139849e-01,
2.000000e+00	9.830052e-02, 6.133420e-01, 1.848350e+00, 8.410247e-01, 1.412538e+00, 7.077771e-03, 2.404697e-01, 1.155620e+00, 2.518151e-01, 8.242518e-02,
0.000000e+00	4.554355e-01, 4.907418e-01, 2.573270e+00, 2.708523e-01, 2.474348e+00, 2.356032e+00, 1.150362e+00, 2.342565e+00, 1.406436e-01, 1.933664e+00,
2.000000e-01	2.935809e-01, 7.875149e-01, 3.078830e+00, 5.026593e-01, 2.512256e+00, 1.542329e+00, 6.506529e-01, 1.578189e+00, 7.232585e-02, 1.410843e+00,
4.000000e-01	1.601497e-01, 8.874109e-01, 2.121183e+00, 5.546955e-01, 1.912435e+00, 8.874428e-01, 3.869441e-01, 1.538687e+00, 5.760236e-02, 1.401742e+00,
6.000000e-01	1.477705e-01, 9.412470e-01, 2.336079e+00, 8.423344e-01, 2.297944e+00, 4.443797e-01, 2.805625e-01, 1.449663e+00, 5.480840e-02, 1.163319e+00,
8.000000e-01	7.979102e-02, 1.040176e+00, 1.668476e+00, 8.646819e-01, 1.769864e+00, 2.629176e-01, 1.914665e-01, 1.242286e+00, 6.173771e-02, 8.504499e-01,
1.000000e+00	6.036759e-02, 9.247897e-01, 2.163409e+00, 8.229268e-01, 1.785807e+00, 1.347835e-01, 1.501213e-01, 1.099279e+00, 8.556852e-02, 7.241105e-01,
1.200000e+00	3.548334e-02, 9.912352e-01, 1.749594e+00, 9.683366e-01, 1.399386e+00, 7.698916e-02, 1.185744e-01, 1.337657e+00, 1.134546e-01, 4.662328e-01,
1.400000e+00	3.630500e-02, 1.043379e+00, 2.130727e+00, 9.692490e-01, 1.555767e+00, 4.592073e-02, 1.322021e-01, 1.122672e+00, 1.301266e-01, 2.477095e-01,
1.600000e+00	3.731613e-02, 8.368217e-01, 1.907496e+00, 9.470329e-01, 1.788940e+00, 3.027229e-02, 1.339493e-01, 9.005167e-01, 1.766210e-01, 1.729489e-01,
1.800000e+00	5.931869e-02, 8.617730e-01, 2.187704e+00, 1.029871e+00, 1.476168e+00, 1.745371e-02, 1.616557e-01, 1.361716e+00, 1.792942e-01, 8.242879e-02,
2.000000e+00	7.651010e-02, 1.098265e+00, 2.094985e+00, 7.919313e-01, 1.607144e+00, 1.235833e-02, 1.833335e-01, 9.637351e-01, 1.876406e-01, 6.685422e-02,
0.000000e+00	2.858153e+00, 2.376794e-01, 4.331507e-01, 2.214029e+00, 2.443078e+00, 2.203565e+00, 2.258518e-01, 2.198787e+00, 1.358352e+00, 1.432085e-01,
2.000000e-01	1.460002e+00, 1.454476e-01, 6.006907e-01, 1.970182e+00, 1.364635e+00, 8.784039e-01, 1.039970e-01, 2.038566e+00, 7.724668e-01, 7.219937e-02,
4.000000e-01	1.135452e+00, 1.286177e-01, 7.719470e-01, 1.490728e+00, 1.378686e+00, 6.009807e-01, 9.539164e-02, 1.733422e+00, 4.542630e-01, 5.164699e-02,
6.000000e-01	7.295365e-01, 1.193236e-01, 1.139438e+00, 1.594174e+00, 1.187393e+00, 2.680277e-01, 4.692274e-02, 1.723131e+00, 3.330645e-01, 3.329647e-02,
8.000000e-01	4.719912e-01, 1.451617e-01, 1.103171e+00, 1.145684e+00, 1.171279e+00, 2.377663e-01, 4.815905e-02, 1.371166e+00, 1.579961e-01, 1.751002e-02,
1.000000e+00	3.259623e-01, 3.031396e-01, 1.479377e+00, 8.919921e-01, 1.086734e+00, 1.418529e-01, 3.653087e-02, 1.544493e+00, 1.152862e-01, 9.975225e-03,
1.200000e+00	2.577012e-01, 4.338232e-01, 1.345629e+00, 1.021213e+00, 1.448640e+00, 1.027477e-01, 3.597129e-02, 1.467752e+00, 1.055255e-01, 5.075690e-03,
1.400000e+00	1.796698e-01, 5.542519e-01, 1.477681e+00, 1.155167e+00, 1.516132e+00, 6.759833e-02, 4.533131e-02, 1.346784e+00, 1.058782e-01, 4.269977e-03,
1.600000e+00	1.594061e-01, 5.656222e-01, 1.671511e+00, 9.096423e-01, 1.304612e+00, 4.328192e-02, 6.813722e-02, 1.222192e+00, 1.162685e-01, 2.883399e-03,
1.800000e+00	1.177757e-01, 7.543596e-01, 1.480057e+00, 9.346048e-01, 1.290399e+00, 3.967645e-02, 8.458284e-02, 1.252781e+00, 1.290498e-01, 1.677075e-03,
2.000000e+00	1.115896e-01, 8.964743e-01, 1.683259e+00, 1.060599e+00, 1.251600e+00, 2.671683e-02, 1.391750e-01, 1.321492e+00, 1.608841e-01, 1.050684e-03,
0.000000e+00	6.362620e-01, 1.083260e+00, 2.249235e+00, 1.892550e+00, 1.699001e+00, 1.107877e+00, 8.408217e-01, 2.618226e+00, 5.893069e-01, 1.294597e+00,
2.000000e-01	3.670093e-01, 8.722972e-01, 2.580867e+00, 1.727649e+00, 1.956426e+00, 5.311954e-01, 4.913606e-01, 2.505489e+00, 2.944589e-01, 1.295658e+00,
4.000000e-01	2.066368e-01, 6.625496e-01, 2.729622e+00, 1.148200e+00, 1.860639e+00, 3.093674e-01, 3.434155e-01, 1.966005e+00, 2.531879e-01, 8.207650e-01,
6.000000e-01	1.425389e-01, 5.678659e-01, 2.372922e+00, 1.354543e+00, 1.240793e+00, 1.791287e-01, 2.055913e-01, 1.749897e+00, 1.434947e-01, 6.358677e-01,
8.000000e-01	1.238606e-01, 4.953071e-01, 2.455175e+00, 1.229837e+00, 1.777365e+00, 8.045414e-02, 1.211340e-01, 1.486867e+00, 1.074377e-01, 4.426231e-01,
1.000000e+00	8.351429e-02, 5.710779e-01, 2.226801e+00, 1.145936e+00, 1.594888e+00, 5.448421e-02, 6.910100e-02, 1.426280e+00, 5.784986e-02, 2.426606e-01,
1.200000e+00	5.819053e-02, 4.329203e-01, 2.030323e+00, 1.036540e+00, 1.607024e+00, 3.084319e-02, 6.228013e-02, 1.359911e+00, 4.664250e-02, 1.554404e-01,
1.400000e+00	6.029387e-02, 4.761519e-01, 2.116036e+00, 1.120086e+00, 1.755825e+00, 1.550383e-02, 6.076942e-02, 1.330730e+00, 5.126912e-02, 9.901563e-02,
1.600000e+00	4.360799e-02, 5.204227e-01, 1.560135e+00, 9.881553e-01, 1.439018e+00, 1.273446e-02, 5.019371e-02, 9.308523e-01, 7.193994e-02, 5.419998e-02,
1.800000e+00	5.614060e-02, 5.577969e-01, 2.337585e+00, 9.031761e-01, 1.371982e+00, 9.217788e-03, 7.409101e-02, 1.165222e+00, 7.360949e-02, 2.942683e-02,
2.000000e+00	5.856266e-02, 6.459792e-01, 1.548394e+00, 9.653959e-01, 1.504913e+00, 1.007505e-02, 8.328274e-02, 1.284435e+00, 1.263280e-01, 1.780512e-02,
0.000000e+00	1.918344e+00, 4.608153e-01, 2.359948e+00, 2.930873e+00, 4.831229e-01, 1.996512e+00, 2.067488e+00, 2.753083e+00, 1.054508e-01, 1.318433e+00,
2.000000e-01	1.519965e+00, 4.254038e-01, 2.424423e+00, 1.630302e+00, 7.397947e-01, 1.548613e+00, 1.399643e+00, 2.624709e+00, 5.936010e-02, 1.102135e+00,
4.000000e-01	1.260116e+00, 3.662593e-01, 2.600615e+00, 1.155897e+00, 1.042498e+00, 8.883008e-01, 8.116542e-01, 1.781204e+00, 3.968891e-02, 1.155153e+00,
6.000000e-01	9.108053e-01, 3.523391e-01, 2.110627e+00, 8.022224e-01, 8.642449e-01, 7.241653e-01, 4.895328e-01, 1.983411e+00, 2.231936e-02, 6.603930e-01,
8.000000e-01	6.226058e-01, 4.941388e-01, 2.030658e+00, 7.410248e-01, 1.110304e+00, 4.343579e-01, 3.410041e-01, 1.600351e+00, 1.967456e-02, 5.121003e-01,
1.000000e+00	3.474273e-01, 6.139041e-01, 1.796496e+00, 8.055967e-01, 1.297641e+00, 2.678353e-01, 2.205675e-01, 1.531988e+00, 1.914029e-02, 2.861029e-01,
1.200000e+00	2.312682e-01, 6.570928e-01, 2.037461e+00, 6.589128e-01, 1.490283e+00, 1.425328e-01, 1.349237e-01, 1.407622e+00, 3.519137e-02, 2.309148e-01,
1.400000e+00	1.510850e-01, 7.641659e-01, 2.090683e+00, 7.034028e-01, 1.362032e+00, 1.073357e-01, 1.076842e-01, 1.501252e+00, 5.276163e-02, 1.069634e-01,
1.600000e+00	1.305285e-01, 8.606056e-01, 2.017114e+00, 7.709059e-01, 1.578456e+00, 7.868690e-02, 9.716107e-02, 1.215135e+00, 6.793234e-02, 7.714614e-02,
1.800000e+00	1.195937e-01, 7.335866e-01, 1.781788e+00, 7.513084e-01, 1.471155e+00, 6.264877e-02, 1.128779e-01, 1.225823e+00, 8.887085e-02, 4.956963e-02,
2.000000e+00	9.704922e-02, 1.111834e+00, 1.739859e+00, 7.855109e-01, 1.524053e+00, 2.951965e-02, 9.619938e-02, 1.153892e+00, 1.154075e-01, 2.694125e-02,
0.000000e+00	3.682295e-01, 1.182358e+00, 7.826961e-01, 1.883593e+00, 2.954157e+00, 1.723341e+00, 1.325650e+00, 1.607817e+00, 2.440788e+00, 2.662492e+00,
2.000000e-01	2.918752e-01, 1.121375e+00, 7.793529e-01, 1.659851e+00, 2.218279e+00, 1.030885e+00, 8.869083e-01, 1.759418e+00, 1.780160e+00, 2.107847e+00,
4.000000e-01	1.801911e-01, 7.835465e-01, 6.431223e-01, 1.455820e+00, 2.156095e+00, 5.573369e-01, 5.785141e-01, 1.254503e+00, 1.081573e+00, 1.251674e+00,
6.000000e-01	9.758780e-02, 5.319082e-01, 9.482905e-01, 1.398895e+00, 1.938963e+00, 3.167459e-01, 3.943831e-01, 1.354468e+00, 7.790415e-01, 1.400247e+00,
8.000000e-01	7.864033e-02, 4.705655e-01, 8.992745e-01, 1.228158e+00, 1.777001e+00, 1.638825e-01, 3.079912e-01, 1.182494e+00, 5.326547e-01, 1.077243e+00,
1.000000e+00	4.640870e-02, 3.948784e-01, 1.200891e+00, 1.014902e+00, 1.473576e+00, 8.571658e-02, 2.707398e-01, 1.017485e+00, 3.473722e-01, 8.538180e-01,
1.200000e+00	3.022052e-02, 4.360887e-01, 1.289308e+00, 1.116127e+00, 1.602598e+00, 5.282075e-02, 2.268182e-01, 9.636631e-01, 3.160134e-01, 7.251618e-01,
1.400000e+00	2.195896e-02, 4.838245e-01, 1.442758e+00, 9.292125e-01, 1.706773e+00, 3.505026e-02, 2.168450e-01, 1.164721e+00, 3.467125e-01, 5.069528e-01,
1.600000e+00	2.548108e-02, 5.312941e-01, 1.495842e+00, 9.839503e-01, 1.368854e+00, 1.890598e-02, 2.081705e-01, 1.061754e+00, 2.768930e-01, 2.944136e-01,
1.800000e+00	5.084589e-02, 4.955976e-01, 1.607493e+00, 1.028081e+00, 1.767724e+00, 1.031227e-02, 2.078168e-01, 1.069701e+00, 2.140383e-01, 1.782507e-01,
2.000000e+00	8.886885e-02, 6.295821e-01, 1.713221e+00, 1.046009e+00, 1.483393e+00, 1.101758e-02, 1.990166e-01, 1.229551e+00, 2.373621e-01, 1.091542e-01,
0.000000e+00	1.706209e+00, 1.835908e+00, 7.222198e-01, 1.103367e+00, 1.157192e+00, 7.977061e-01, 5.089883e-01, 9.578795e-01, 2.014158e+00, 2.137057e+00,
2.000000e-01	8.597673e-01, 1.734958e+00, 5.873738e-01, 9.714114e-01, 9.813807e-01, 6.456181e-01, 5.061590e-01, 6.677544e-01, 1.526641e+00, 2.007861e+00,
4.000000e-01	5.557395e-01, 1.676148e+00, 4.824603e-01, 8.734940e-01, 6.485648e-01, 4.519716e-01, 6.766135e-01, 4.759504e-01, 1.176144e+00, 1.516198e+00,
6.000000e-01	4.491416e-01, 1.638101e+00, 4.714440e-01, 5.445815e-01, 8.408778e-01, 4.389723e-01, 7.365772e-01, 3.391610e-01, 1.448520e+00, 1.250214e+00,
8.000000e-01	2.758554e-01, 1.421672e+00, 5.834417e-01, 5.365042e-01, 6.863535e-01, 4.435843e-01, 7.045238e-01, 2.340356e-01, 1.058167e+00, 1.378268e+00,
1.000000e+00	1.683462e-01, 1.330903e+00, 4.287565e-01, 3.612909e-01, 8.707866e-01, 3.070019e-01, 8.082022e-01, 3.032857e-01, 1.040419e+00, 8.519791e-01,
1.200000e+00	2.085894e-01, 1.243410e+00, 6.978295e-01, 4.030024e-01, 9.822723e-01, 2.992552e-01, 7.909339e-01, 2.668840e-01, 7.810757e-01, 7.256967e-01,
1.400000e+00	3.588793e-01, 1.506588e+00, 9.086277e-01, 3.588385e-01, 1.116919e+00, 2.688882e-01, 7.503302e-01, 4.118836e-01, 9.298729e-01, 4.288856e-01,
1.600000e+00	6.531342e-01, 1.448189e+00, 8.985971e-01, 5.304770e-01, 1.266436e+00, 2.115156e-01, 7.780681e-01, 5.619812e-01, 7.702354e-01, 3.040695e-01,
1.800000e+00	8.298045e-01, 1.221654e+00, 1.081971e+00, 6.051570e-01, 1.157502e+00, 1.513389e-01, 7.861299e-01, 7.947486e-01, 8.387193e-01, 1.653466e-01,
2.000000e+00	1.022455e+00, 1.166378e+00, 1.025832e+00, 7.292503e-01, 1.141667e+00, 1.321956e-01, 7.870917e-01, 8.063339e-01, 6.373401e-01, 9.474969e-02,
0.000000e+00	6.334924e-01, 5.328551e-02, 2.648317e+00, 7.240757e-01, 2.724203e+00, 1.008513e+00, 4.704720e-01, 8.137821e-01, 9.432088e-01, 2.319959e+00,
2.000000e-01	4.550619e-01, 3.452293e-01, 1.954781e+00, 7.609197e-01, 2.678234e+00, 5.252300e-01, 5.882175e-01, 9.708681e-01, 8.153186e-01, 1.627112e+00,
4.000000e-01	3.202669e-01, 6.405221e-01, 2.376817e+00, 9.157761e-01, 1.948661e+00, 2.533325e-01, 6.605290e-01, 9.019626e-01, 8.180205e-01, 1.601942e+00,
6.000000e-01	1.790869e-01, 6.116865e-01, 2.248516e+00, 9.620193e-01, 2.179184e+00, 1.523046e-01, 4.940992e-01, 9.370385e-01, 5.996709e-01, 1.572154e+00,
8.000000e-01	1.237143e-01, 6.383199e-01, 1.648869e+00, 1.000617e+00, 1.938159e+00, 9.273459e-02, 5.039793e-01, 1.031419e+00, 6.475718e-01, 1.359004e+00,
1.000000e+00	7.219919e-02, 7.989357e-01, 1.793452e+00, 1.131599e+00, 1.646130e+00, 4.242093e-02, 5.290493e-01, 1.029919e+00, 5.722819e-01, 1.068317e+00,
1.200000e+00	4.918079e-02, 7.407646e-01, 1.809944e+00, 1.001024e+00, 1.646327e+00, 2.645295e-02, 4.185412e-01, 9.286030e-01, 3.842101e-01, 7.071514e-01,
1.400000e+00	6.182628e-02, 6.848945e-01, 1.418252e+00, 1.108876e+00, 1.768939e+00, 1.650519e-02, 4.094718e-01, 9.588919e-01, 4.514782e-01, 4.100260e-01,
1.600000e+00	8.638389e-02, 8.690417e-01, 1.621046e+00, 9.839736e-01, 1.435242e+00, 9.629363e-03, 3.792778e-01, 1.084025e+00, 3.828619e-01, 2.738406e-01,
1.800000e+00	1.432658e-01, 6.993446e-01, 1.679312e+00, 8.829021e-01, 1.528908e+00, 8.176659e-03, 3.739331e-01, 9.699416e-01, 3.006866e-01, 2.004713e-01,
2.000000e+00	2.072070e-01, 7.648894e-01, 1.802874e+00, 1.000532e+00, 1.506494e+00, 6.657578e-03, 3.015982e-01, 9.848893e-01, 3.960766e-01, 9.950233e-02,
0.000000e+00	1.509343e+00, 3.853492e-01, 2.052063e+00, 2.821888e+00, 1.738915e+00, 4.412336e-01, 3.059436e+00, 2.090294e-01, 2.644693e+00, 3.737252e-01,
2.000000e-01	1.328711e+00, 3.555308e-01, 1.956338e+00, 2.193636e+00, 1.736819e+00, 2.596691e-01, 2.056027e+00, 3.482262e-01, 1.802002e+00, 1.841581e-01,
4.000000e-01	1.349758e+00, 2.252168e-01, 1.762491e+00, 1.863744e+00, 1.490442e+00, 1.554023e-01, 1.740953e+00, 4.993629e-01, 1.592904e+00, 1.222322e-01,
6.000000e-01	1.446195e+00, 1.690514e-01, 1.190084e+00, 1.545934e+00, 1.209620e+00, 8.298915e-02, 1.364614e+00, 7.835230e-01, 1.104859e+00, 7.571308e-02,
8.000000e-01	1.307603e+00, 1.747599e-01, 1.164180e+00, 1.189889e+00, 1.043053e+00, 8.538632e-02, 1.056450e+00, 6.899024e-01, 1.034583e+00, 4.129377e-02,
1.000000e+00	1.401612e+00, 2.483698e-01, 9.533721e-01, 1.009045e+00, 1.061130e+00, 1.458588e-01, 7.962847e-01, 8.062940e-01, 8.834602e-01, 2.568312e-02,
1.200000e+00	9.845231e-01, 4.299859e-01, 1.004360e+00, 7.521898e-01, 7.135308e-01, 2.245890e-01, 7.659572e-01, 8.896191e-01, 7.015093e-01, 1.844811e-02,
1.400000e+00	1.160181e+00, 6.259319e-01, 1.085661e+00, 4.845001e-01, 6.989082e-01, 3.134608e-01, 7.168278e-01, 1.005955e+00, 5.631137e-01, 9.771392e-03,
1.600000e+00	1.272823e+00, 6.165484e-01, 1.346443e+00, 5.304798e-01, 8.769425e-01, 3.024778e-01, 5.883972e-01, 8.565776e-01, 5.419609e-01, 7.595963e-03,
1.800000e+00	1.025956e+00, 8.127870e-01, 1.658533e+00, 3.913809e-01, 7.674701e-01, 3.005995e-01, 4.345362e-01, 8.895881e-01, 4.914019e-01, 3.829348e-03,
2.000000e+00	1.158467e+00, 9.912759e-01, 1.340910e+00, 3.604922e-01, 1.102124e+00, 3.537027e-01, 4.381604e-01, 1.010711e+00, 4.629507e-01, 2.703896e-03,
0.000000e+00	2.385383e+00, 2.010660e+00, 2.227693e+00, 7.117624e-01, 5.607146e-01, 2.651637e+00, 1.045485e+00, 1.727011e+00, 2.773713e+00, 8.646107e-01,
2.000000e-01	1.869011e+00, 2.088153e+00, 1.961191e+00, 4.749321e-01, 8.385179e-01, 1.761065e+00, 5.809690e-01, 1.286326e+00, 1.734239e+00, 4.955900e-01,
4.000000e-01	1.316614e+00, 1.984880e+00, 1.522826e+00, 4.541546e-01, 9.201172e-01, 1.007575e+00, 3.602271e-01, 1.118350e+00, 1.100080e+00, 3.586802e-01,
6.000000e-01	8.284769e-01, 1.687764e+00, 1.587921e+00, 3.862919e-01, 1.088387e+00, 6.457558e-01, 4.134271e-01, 9.946887e-01, 9.185181e-01, 1.669344e-01,
8.000000e-01	5.957864e-01, 1.451181e+00, 1.300946e+00, 4.571374e-01, 1.028496e+00, 4.775102e-01, 2.828217e-01, 1.250593e+00, 7.253462e-01, 1.342304e-01,
1.000000e+00	5.731113e-01, 1.465506e+00, 1.684897e+00, 6.489031e-01, 1.111609e+00, 3.131944e-01, 2.394012e-01, 1.180329e+00, 3.782040e-01, 6.915478e-02,
1.200000e+00	5.579645e-01, 1.347865e+00, 1.607787e+00, 6.000701e-01, 1.233056e+00, 1.816663e-01, 2.916915e-01, 9.028815e-01, 4.238316e-01, 4.281545e-02,
1.400000e+00	4.960655e-01, 1.516754e+00, 1.500419e+00, 6.430318e-01, 1.488062e+00, 1.288536e-01, 2.674558e-01, 1.171463e+00, 4.023522e-01, 2.962770e-02,
1.600000e+00	3.520848e-01, 1.087962e+00, 1.510267e+00, 6.951948e-01, 1.322745e+00, 8.783213e-02, 2.234923e-01, 1.196038e+00, 3.700174e-01, 1.979188e-02,
1.800000e+00	4.421615e-01, 1.394582e+00, 1.706762e+00, 8.159347e-01, 1.364814e+00, 5.047716e-02, 3.310224e-01, 1.266149e+00, 3.000832e-01, 8.343252e-03,
2.000000e+00	3.356708e-01, 1.336851e+00, 1.851551e+00, 8.023777e-01, 1.170977e+00, 4.542380e-02, 2.611176e-01, 8.382391e-01, 2.809449e-01, 5.707532e-03,
0.000000e+00	4.595409e-01, 6.235973e-01, 8.651941e-01, 6.093058e-01, 2.065627e+00, 5.641976e-02, 5.925271e-02, 8.442786e-01, 1.007472e+00, 2.575000e+00,
2.000000e-01	3.032406e-01, 1.089157e+00, 9.139228e-01, 6.883494e-01, 2.077816e+00, 3.771023e-02, 3.614891e-01, 6.211342e-01, 6.926534e-01, 1.922373e+00,
4.000000e-01	1.657054e-01, 8.466203e-01, 1.031050e+00, 7.812518e-01, 1.675873e+00, 1.671765e-02, 3.989872e-01, 7.576462e-01, 8.190055e-01, 1.278209e+00,
6.000000e-01	1.190764e-01, 9.462582e-01, 1.103109e+00, 8.566406e-01, 1.907224e+00, 1.136973e-02, 5.195227e-01, 8.175172e-01, 8.316659e-01, 1.302402e+00,
8.000000e-01	8.370837e-02, 8.201468e-01, 1.322638e+00, 9.626799e-01, 1.656639e+00, 5.868889e-03, 5.265078e-01, 6.843822e-01, 7.126942e-01, 1.077655e+00,
1.000000e+00	4.672553e-02, 9.361415e-01, 1.210031e+00, 9.361235e-01, 1.738280e+00, 4.957188e-03, 5.822456e-01, 7.353779e-01, 7.126170e-01, 9.933941e-01,
1.200000e+00	8.180765e-02, 8.655712e-01, 1.340993e+00, 9.290161e-01, 1.642136e+00, 3.781300e-03, 6.383900e-01, 8.120348e-01, 5.651392e-01, 5.862777e-01,
1.400000e+00	1.548240e-01, 8.774745e-01, 1.487218e+00, 9.524287e-01, 1.485917e+00, 4.929969e-03, 5.698929e-01, 9.552961e-01, 6.240862e-01, 3.656519e-01,
1.600000e+00	2.898386e-01, 8.548746e-01, 1.449190e+00, 8.627906e-01, 1.683859e+00, 5.965604e-03, 5.072224e-01, 9.786730e-01, 4.449715e-01, 2.155367e-01,
1.800000e+00	4.742638e-01, 8.484026e-01, 1.514061e+00, 1.029749e+00, 1.455621e+00, 5.650631e-03, 5.241024e-01, 9.849124e-01, 5.281746e-01, 1.411472e-01,
2.000000e+00	4.529303e-01, 6.970864e-01, 1.690942e+00, 8.595979e-01, 1.846701e+00, 7.169714e-03, 4.582001e-01, 1.077368e+00, 4.578159e-01, 7.765631e-02,
0.000000e+00	6.366448e-01, 8.456589e-01, 9.382705e-01, 2.319406e+00, 2.246300e+00, 1.523369e+00, 2.194154e+00, 1.149565e+00, 1.872356e+00, 1.652448e+00,
2.000000e-01	8.328801e-01, 7.400668e-01, 8.568899e-01, 1.620867e+00, 2.218113e+00, 1.063003e+00, 1.509414e+00, 8.999793e-01, 1.521616e+00, 1.604018e+00,
4.000000e-01	9.703335e-01, 7.019020e-01, 7.009321e-01, 1.524713e+00, 1.699557e+00, 6.948847e-01, 1.333976e+00, 6.848655e-01, 1.126915e+00, 9.596555e-01,
6.000000e-01	7.256876e-01, 4.991124e-01, 7.797914e-01, 1.398470e+00, 1.511969e+00, 3.464370e-01, 1.080418e+00, 6.844823e-01, 1.121456e+00, 1.124358e+00,
8.000000e-01	6.080468e-01, 4.162511e-01, 6.993531e-01, 1.091480e+00, 1.403987e+00, 1.851894e-01, 8.860518e-01, 1.029067e+00, 8.390019e-01, 8.944136e-01,
1.000000e+00	5.567380e-01, 5.032703e-01, 1.031210e+00, 1.285717e+00, 1.051909e+00, 1.235522e-01, 7.477075e-01, 1.026833e+00, 7.872577e-01, 7.451033e-01,
1.200000e+00	6.238794e-01, 5.299465e-01, 1.107162e+00, 9.199145e-01, 1.325313e+00, 8.888486e-02, 8.194718e-01, 9.603325e-01, 7.998180e-01, 4.466183e-01,
1.400000e+00	7.566917e-01, 6.404311e-01, 1.445537e+00, 9.863192e-01, 1.253550e+00, 5.816032e-02, 6.073297e-01, 8.936881e-01, 5.942787e-01, 2.240288e-01,
1.600000e+00	6.854243e-01, 7.182750e-01, 1.519312e+00, 7.621933e-01, 1.221248e+00, 4.299675e-02, 4.610165e-01, 9.604317e-01, 5.790960e-01, 1.298882e-01,
1.800000e+00	8.052281e-01, 6.537345e-01, 1.439122e+00, 8.362264e-01, 1.387650e+00, 3.116573e-02, 4.757682e-01, 9.018484e-01, 5.104375e-01, 9.278685e-02,
2.000000e+00	8.380011e-01, 6.454954e-01, 1.737049e+00, 9.592220e-01, 1.253482e+00, 2.782873e-02, 3.852800e-01, 1.135359e+00, 3.552509e-01, 5.314982e-02,
0.000000e+00	5.076115e-01, 2.546633e+00, 2.725408e+00, 1.569336e+00, 1.789483e+00, 2.236570e+00, 2.542442e+00, 1.281310e-01, 1.235492e+00, 5.791567e-01,
2.000000e-01	7.124999e-01, 1.623490e+00, 2.162668e+00, 1.359917e+00, 2.017194e+00, 1.418491e+00, 1.859812e+00, 8.122729e-02, 9.345229e-01, 3.970860e-01,
4.000000e-01	9.503592e-01, 1.161796e+00, 2.005829e+00, 1.083148e+00, 2.384950e+00, 8.268999e-01, 1.529319e+00, 9.660969e-02, 1.087408e+00, 2.436951e-01,
6.000000e-01	1.289966e+00, 9.896484e-01, 2.114366e+00, 1.115648e+00, 1.942582e+00, 4.557714e-01, 1.228542e+00, 3.067409e-01, 9.278301e-01, 1.296315e-01,
8.000000e-01	1.140722e+00, 1.006418e+00, 1.825436e+00, 1.048420e+00, 1.736666e+00, 2.923974e-01, 1.201817e+00, 4.791543e-01, 9.338606e-01, 8.087536e-02,
1.000000e+00	1.220454e+00, 6.993004e-01, 1.569581e+00, 1.070984e+00, 1.774065e+00, 1.505255e-01, 8.340191e-01, 6.180191e-01, 8.545878e-01, 4.808590e-02,
1.200000e+00	1.181323e+00, 8.093654e-01, 1.593137e+00, 9.605402e-01, 1.613765e+00, 7.486891e-02, 9.637007e-01, 7.932649e-01, 7.771217e-01, 2.793537e-02,
1.400000e+00	1.302192e+00, 7.733707e-01, 1.798342e+00, 9.784975e-01, 1.307426e+00, 4.757231e-02, 8.643620e-01, 8.865954e-01, 7.981581e-01, 1.554599e-02,
1.600000e+00	1.196257e+00, 7.255584e-01, 1.514578e+00, 7.515725e-01, 1.569081e+00, 2.222487e-02, 6.700214e-01, 8.693740e-01, 7.361992e-01, 1.291974e-02,
1.800000e+00	1.350654e+00, 7.155200e-01, 1.791479e+00, 9.843661e-01, 1.240340e+00, 1.590243e-02, 6.561400e-01, 9.417202e-01, 5.969912e-01, 6.553648e-03,
2.000000e+00	1.248311e+00, 6.823386e-01, 1.478482e+00, 9.178546e-01, 1.639395e+00, 1.650417e-02, 5.363173e-01, 1.090286e+00, 4.848409e-01, 4.081556e-03,
0.000000e+00	1.003702e+00, 7.233668e-02, 1.488844e+00, 2.790632e-01, 9.672091e-01, 1.327317e+00, 1.171369e+00, 2.939820e+00, 1.998661e-01, 2.673274e+00,
2.000000e-01	6.218285e-01, 3.579905e-01, 1.617047e+00, 4.512423e-01, 9.433477e-01, 7.469000e-01, 7.046465e-01, 2.501119e+00, 1.527523e-01, 1.793047e+00,
4.000000e-01	3.423503e-01, 4.869987e-01, 1.462998e+00, 5.164780e-01, 1.253206e+00, 4.847715e-01, 4.711904e-01, 1.977878e+00, 9.102177e-02, 1.464670e+00,
6.000000e-01	2.531100e-01, 7.375922e-01, 1.752478e+00, 6.029335e-01, 1.219995e+00, 3.251215e-01, 2.686586e-01, 2.043619e+00, 5.429743e-02, 1.455308e+00,
8.000000e-01	1.515235e-01, 9.345135e-01, 1.908876e+00, 6.281919e-01, 1.141874e+00, 1.909466e-01, 1.872418e-01, 1.528978e+00, 3.776828e-02, 1.282130e+00,
1.000000e+00	1.021970e-01, 9.414596e-01, 1.685393e+00, 7.362370e-01, 1.407641e+00, 1.265015e-01, 1.226686e-01, 1.738521e+00, 3.505814e-02, 8.741927e-01,
1.200000e+00	5.959815e-02, 1.146171e+00, 1.697622e+00, 6.692209e-01, 1.290834e+00, 7.600135e-02, 8.659213e-02, 1.384478e+00, 3.431502e-02, 7.303438e-01,
1.400000e+00	4.262985e-02, 1.114620e+00, 1.633183e+00, 5.651845e-01, 1.360479e+00, 5.063073e-02, 6.282485e-02, 1.393114e+00, 4.611259e-02, 4.845726e-01,
1.600000e+00	3.266329e-02, 9.609898e-01, 1.950471e+00, 7.753397e-01, 1.326265e+00, 4.171895e-02, 7.758468e-02, 1.232245e+00, 7.117043e-02, 2.763239e-01,
1.800000e+00	2.916985e-02, 9.147253e-01, 1.657719e+00, 9.580090e-01, 1.292249e+00, 2.874165e-02, 9.239555e-02, 9.901997e-01, 8.340263e-02, 1.421233e-01,
2.000000e+00	2.921604e-02, 1.113478e+00, 1.971130e+00, 8.108017e-01, 1.284943e+00, 2.116198e-02, 9.296359e-02, 1.221287e+00, 1.032611e-01, 9.245674e-02,
0.000000e+00	1.269949e+00, 5.643248e-01, 2.548195e+00, 6.776730e-01, 1.283950e+00, 2.518151e+00, 1.635412e+00, 1.906165e+00, 2.083394e+00, 2.132347e+00,
2.000000e-01	1.153857e+00, 8.418256e-01, 2.130124e+00, 7.099313e-01, 1.382711e+00, 1.374262e+00, 1.059011e+00, 1.507593e+00, 1.226173e+00, 1.451220e+00,
4.000000e-01	7.130839e-01, 8.448575e-01, 2.134921e+00, 7.640246e-01, 1.482500e+00, 8.115227e-01, 6.263258e-01, 1.056455e+00, 8.837309e-01, 1.158461e+00,
6.000000e-01	5.021989e-01, 1.047822e+00, 2.291565e+00, 8.266139e-01, 1.535290e+00, 5.045084e-01, 3.558560e-01, 1.293244e+00, 5.343544e-01, 1.122895e+00,
8.000000e-01	2.814939e-01, 9.568588e-01, 2.160829e+00, 7.498710e-01, 1.521280e+00, 2.574595e-01, 3.218568e-01, 1.273096e+00, 4.099704e-01, 9.216363e-01,
1.000000e+00	1.523743e-01, 9.567219e-01, 1.979238e+00, 8.855762e-01, 1.190153e+00, 1.154165e-01, 2.343177e-01, 1.017738e+00, 3.283795e-01, 6.456719e-01,
1.200000e+00	1.187533e-01, 1.051283e+00, 1.757196e+00, 7.304072e-01, 1.370309e+00, 9.761768e-02, 2.361546e-01, 1.135184e+00, 2.785293e-01, 5.760282e-01,
1.400000e+00	9.016398e-02, 1.142129e+00, 1.712848e+00, 8.481331e-01, 1.372610e+00, 6.096911e-02, 2.155958e-01, 1.148633e+00, 2.554733e-01, 2.675831e-01,
1.600000e+00	7.351898e-02, 9.914843e-01, 2.025058e+00, 6.560370e-01, 1.474763e+00, 3.792069e-02, 2.571629e-01, 1.062978e+00, 2.307596e-01, 1.785212e-01,
1.800000e+00	9.248863e-02, 9.343436e-01, 1.823729e+00, 9.621528e-01, 1.402462e+00, 2.631463e-02, 2.288628e-01, 1.165236e+00, 2.689038e-01, 1.047635e-01,
2.000000e+00	1.038469e-01, 8.923337e-01, 1.860803e+00, 8.596936e-01, 1.390146e+00, 2.128423e-02, 1.944009e-01, 1.222484e+00, 2.374143e-01, 6.984478e-02,
0.000000e+00	6.535706e-01, 1.595282e+00, 1.633198e+00, 2.954935e+00, 7.547512e-01, 2.759088e+00, 2.753121e+00, 2.376585e+00, 1.135181e+00, 2.582709e+00,
2.000000e-01	7.830356e-01, 1.638785e+00, 1.197043e+00, 1.500910e+00, 1.012782e+00, 1.766255e+00, 1.516584e+00, 1.464810e+00, 7.764205e-01, 2.035922e+00,
4.000000e-01	7.017932e-01, 1.188828e+00, 1.406659e+00, 1.330790e+00, 1.076424e+00, 1.111759e+00, 1.085193e+00, 1.194979e+00, 4.054508e-01, 2.059327e+00,
6.000000e-01	3.820739e-01, 9.422730e-01, 1.541555e+00, 7.903544e-01, 1.080184e+00, 7.122541e-01, 7.106852e-01, 8.460537e-01, 4.466490e-01, 1.504077e+00,
8.000000e-01	2.717333e-01, 8.302931e-01, 1.418983e+00, 8.913781e-01, 1.271575e+00, 4.512025e-01, 5.431327e-01, 7.540209e-01, 4.765425e-01, 1.250698e+00,
1.000000e+00	2.077521e-01, 8.554590e-01, 1.337505e+00, 8.753885e-01, 1.264474e+00, 2.806252e-01, 7.149899e-01, 8.748202e-01, 4.017298e-01, 1.282898e+00,
1.200000e+00	1.347533e-01, 8.495617e-01, 1.482514e+00, 1.028607e+00, 1.372405e+00, 1.635448e-01, 5.241805e-01, 8.728881e-01, 5.512318e-01, 6.840338e-01,
1.400000e+00	1.635715e-01, 9.303136e-01, 1.550189e+00, 8.032627e-01, 1.316108e+00, 9.510938e-02, 4.966915e-01, 1.111796e+00, 4.629922e-01, 5.154605e-01,
1.600000e+00	1.973584e-01, 1.018659e+00, 1.908878e+00, 8.618101e-01, 1.198892e+00, 6.662394e-02, 4.416427e-01, 1.084293e+00, 4.572478e-01, 2.946446e-01,
1.800000e+00	3.090295e-01, 9.542635e-01, 1.360167e+00, 9.433062e-01, 1.446300e+00, 4.864091e-02, 4.638691e-01, 9.241332e-01, 4.627987e-01, 1.872979e-01,
2.000000e+00	3.786315e-01, 8.429485e-01, 1.257730e+00, 8.261598e-01, 1.350615e+00, 3.767269e-02, 4.571843e-01, 9.623412e-01, 3.502447e-01, 1.244567e-01,
0.000000e+00	2.192173e+00, 5.647789e-01, 2.999234e+00, 4.563009e-01, 6.743782e-01, 2.187329e+00, 2.012171e+00, 2.332785e+00, 2.049545e+00, 4.484256e-01,
2.000000e-01	2.108799e+00, 6.827852e-01, 1.853177e+00, 3.035263e-01, 7.536128e-01, 1.302977e+00, 1.370077e+00, 2.180295e+00, 1.259802e+00, 2.468895e-01,
4.000000e-01	1.589258e+00, 8.464297e-01, 1.728234e+00, 3.954724e-01, 8.265351e-01, 7.591677e-01, 9.030107e-01, 1.406540e+00, 8.632447e-01, 1.128955e-01,
6.000000e-01	1.331926e+00, 1.199688e+00, 1.749332e+00, 3.649745e-01, 9.263423e-01, 5.602225e-01, 4.249120e-01, 1.628805e+00, 5.003027e-01, 8.547258e-02,
8.000000e-01	8.906161e-01, 9.627685e-01, 1.895625e+00, 4.792014e-01, 9.178601e-01, 3.659100e-01, 3.512833e-01, 1.657825e+00, 2.798364e-01, 5.479896e-02,
1.000000e+00	9.274050e-01, 9.481143e-01, 2.011653e+00, 5.338699e-01, 1.272771e+00, 2.493833e-01, 2.033940e-01, 1.370901e+00, 1.968580e-01, 3.061185e-02,
1.200000e+00	5.285101e-01, 1.153405e+00, 1.626714e+00, 6.007137e-01, 1.186531e+00, 1.857639e-01, 1.261604e-01, 1.537625e+00, 1.258897e-01, 1.792752e-02,
1.400000e+00	4.212580e-01, 1.085888e+00, 1.850689e+00, 6.539014e-01, 1.187825e+00, 1.195257e-01, 9.118776e-02, 1.299639e+00, 1.354933e-01, 1.131363e-02,
1.600000e+00	3.006999e-01, 1.221859e+00, 2.080806e+00, 7.636800e-01, 1.659149e+00, 6.990252e-02, 9.830492e-02, 1.165935e+00, 9.538721e-02, 7.207437e-03,
1.800000e+00	2.313781e-01, 1.252885e+00, 1.933177e+00, 7.458270e-01, 1.523047e+00, 5.853414e-02, 9.788325e-02, 1.293439e+00, 1.351986e-01, 3.727714e-03,
2.000000e+00	1.895231e-01, 1.348084e+00, 1.924078e+00, 7.653518e-01, 1.502570e+00, 3.743287e-02, 1.267680e-01, 1.142468e+00, 1.429716e-01, 2.568726e-03,
0.000000e+00	1.601259e+00, 4.677008e-01, 2.300849e+00, 1.926097e+00, 4.275086e-01, 2.301978e+00, 1.500897e+00, 2.518227e+00, 5.801989e-01, 1.103072e+00,
2.000000e-01	9.359795e-01, 3.892355e-01, 1.861172e+00, 1.271788e+00, 6.308264e-01, 1.182165e+00, 7.376815e-01, 1.909811e+00, 3.212115e-01, 1.152703e+00,
4.000000e-01	6.455389e-01, 4.372404e-01, 2.218197e+00, 9.184075e-01, 9.507204e-01, 8.165538e-01, 4.676581e-01, 1.807991e+00, 1.804491e-01, 7.292209e-01,
6.000000e-01	5.270059e-01, 5.087002e-01, 2.281569e+00, 6.559737e-01, 7.469239e-01, 6.943024e-01, 2.455497e-01, 1.728302e+00, 1.300985e-01, 4.390029e-01,
8.000000e-01	3.112187e-01, 6.896228e-01, 2.344541e+00, 7.883510e-01, 1.271572e+00, 4.333232e-01, 1.856671e-01, 1.565406e+00, 1.014036e-01, 2.414209e-01,
1.000000e+00	2.123124e-01, 8.740969e-01, 1.784249e+00, 7.221334e-01, 1.341297e+00, 2.737103e-01, 1.144119e-01, 1.506811e+00, 6.139952e-02, 1.350069e-01,
1.200000e+00	1.772712e-01, 8.561692e-01, 2.118559e+00, 5.969940e-01, 1.010317e+00, 1.847361e-01, 7.785550e-02, 1.574011e+00, 5.465039e-02, 7.719574e-02,
1.400000e+00	1.315239e-01, 9.627360e-01, 1.831426e+00, 7.995431e-01, 1.301110e+00, 1.204349e-01, 5.819476e-02, 1.397741e+00, 5.890624e-02, 5.030012e-02,
1.600000e+00	9.833701e-02, 1.068132e+00, 2.037217e+00, 6.644597e-01, 1.358735e+00, 8.626232e-02, 6.926042e-02, 1.247299e+00, 7.477061e-02, 3.427569e-02,
1.800000e+00	9.357296e-02, 1.092435e+00, 2.078879e+00, 7.610966e-01, 1.595582e+00, 5.254291e-02, 8.992771e-02, 1.187435e+00, 1.092827e-01, 1.869110e-02,
2.000000e+00	9.428195e-02, 8.219931e-01, 2.050551e+00, 8.181088e-01, 1.172720e+00, 3.878384e-02, 8.866979e-02, 9.732765e-01, 1.222316e-01, 1.012937e-02,
0.000000e+00	9.053186e-02, 1.353907e+00, 8.759805e-01, 6.106353e-01, 2.073720e+00, 5.662163e-01, 1.039718e-01, 9.322680e-02, 1.900529e-01, 2.487030e+00,
2.000000e-01	5.311869e-02, 1.322470e+00, 1.308742e+00, 7.378290e-01, 2.209890e+00, 3.416502e-01, 2.915499e-01, 7.018409e-02, 4.353166e-01, 2.205757e+00,
4.000000e-01	3.508989e-02, 1.172906e+00, 9.621495e-01, 7.775152e-01, 1.669157e+00, 1.565773e-01, 4.722040e-01, 4.994455e-02, 5.772940e-01, 1.984943e+00,
6.000000e-01	2.638055e-02, 1.347763e+00, 1.554458e+00, 8.510765e-01, 1.764991e+00, 1.157083e-01, 5.264304e-01, 4.690453e-02, 6.294008e-01, 1.566634e+00,
8.000000e-01	1.845891e-02, 1.216034e+00, 1.238637e+00, 1.048143e+00, 1.337931e+00, 5.494474e-02, 8.281103e-01, 9.884334e-02, 8.378234e-01, 1.413182e+00,
1.000000e+00	2.098607e-02, 1.046040e+00, 1.471538e+00, 1.030821e+00, 1.740357e+00, 3.480455e-02, 8.113263e-01, 1.610588e-01, 7.308181e-01, 1.221763e+00,
1.200000e+00	5.058116e-02, 9.450853e-01, 1.453931e+00, 8.720790e-01, 1.634194e+00, 1.611376e-02, 6.941388e-01, 3.957324e-01, 8.653782e-01, 9.259321e-01,
1.400000e+00	1.861735e-01, 8.611251e-01, 1.602541e+00, 9.320752e-01, 1.600309e+00, 1.384896e-02, 7.293910e-01, 5.049797e-01, 8.760612e-01, 6.226872e-01,
1.600000e+00	4.683546e-01, 9.248381e-01, 1.311037e+00, 8.140363e-01, 1.564115e+00, 9.820185e-03, 8.165622e-01, 7.311160e-01, 7.918580e-01, 4.008692e-01,
1.800000e+00	5.835590e-01, 1.006515e+00, 1.378672e+00, 8.225244e-01, 1.361805e+00, 9.280827e-03, 6.533572e-01, 7.305401e-01, 8.199259e-01, 2.140704e-01,
2.000000e+00	9.511717e-01, 9.081153e-01, 1.595802e+00, 7.699420e-01, 1.343341e+00, 9.354764e-03, 7.979984e-01, 8.237085e-01, 7.229513e-01, 1.619501e-01,
0.000000e+00	6.281588e-01, 1.467041e+00, 2.760124e+00, 8.725121e-01, 2.608594e+00, 4.846780e-01, 1.154414e+00, 2.883534e+00, 4.278188e-01, 4.234255e-01,
2.000000e-01	8.683302e-01, 1.174375e+00, 2.767096e+00, 8.661640e-01, 1.974070e+00, 2.940563e-01, 7.231267e-01, 2.305796e+00, 2.117738e-01, 2.480155e-01,
4.000000e-01	8.880229e-01, 1.066322e+00, 2.340054e+00, 9.797947e-01, 2.049844e+00, 1.566021e-01, 4.585462e-01, 2.124472e+00, 1.443097e-01, 1.387930e-01,
6.000000e-01	6.301512e-01, 1.019957e+00, 2.555905e+00, 9.641687e-01, 1.871894e+00, 9.943082e-02, 2.497428e-01, 1.508334e+00, 8.932679e-02, 9.367490e-02,
8.000000e-01	5.221626e-01, 1.099652e+00, 2.235092e+00, 1.158064e+00, 1.755248e+00, 5.090443e-02, 1.836729e-01, 1.385894e+00, 5.814877e-02, 5.451482e-02,
1.000000e+00	3.959163e-01, 1.022954e+00, 2.085092e+00, 1.012989e+00, 1.914535e+00, 3.022042e-02, 7.880682e-02, 1.444996e+00, 5.062478e-02, 3.707077e-02,
1.200000e+00	3.160419e-01, 9.181470e-01, 1.740661e+00, 9.192266e-01, 1.362745e+00, 1.771304e-02, 7.918838e-02, 1.518715e+00, 4.767838e-02, 1.688294e-02,
1.400000e+00	1.952476e-01, 8.422369e-01, 2.171914e+00, 1.064524e+00, 1.584895e+00, 1.232146e-02, 6.696881e-02, 1.350898e+00, 7.126852e-02, 1.378927e-02,
1.600000e+00	1.348865e-01, 8.341339e-01, 2.022321e+00, 9.802502e-01, 1.601223e+00, 9.242979e-03, 6.892961e-02, 1.286205e+00, 7.868081e-02, 7.300762e-03,
1.800000e+00	1.362691e-01, 7.960827e-01, 1.695661e+00, 8.766834e-01, 1.537998e+00, 7.525564e-03, 9.333630e-02, 1.082122e+00, 9.107657e-02, 3.431648e-03,
2.000000e+00	1.242867e-01, 9.213899e-01, 2.385364e+00, 8.017293e-01, 1.226975e+00, 8.466990e-03, 9.809638e-02, 1.183323e+00, 1.204907e-01, 2.911165e-03,
0.000000e+00	2.026992e-01, 9.480126e-01, 1.494564e+00, 1.791355e+00, 3.775775e-01, 1.817650e+00, 1.115062e+00, 2.868110e+00, 2.103574e+00, 1.352277e+00,
2.000000e-01	2.182144e-01, 8.661171e-01, 1.583716e+00, 1.061546e+00, 5.755487e-01, 1.195192e+00, 6.965200e-01, 2.153467e+00, 9.999322e-01, 1.024595e+00,
4.000000e-01	1.610743e-01, 7.626638e-01, 1.472678e+00, 7.878249e-01, 8.310637e-01, 9.193272e-01, 4.025899e-01, 2.013947e+00, 6.634932e-01, 7.082624e-01,
6.000000e-01	1.211806e-01, 9.021889e-01, 1.636986e+00, 6.652713e-01, 1.106256e+00, 5.246622e-01, 2.331162e-01, 1.914767e+00, 4.246557e-01, 4.259119e-01,
8.000000e-01	9.481124e-02, 1.061173e+00, 1.444042e+00, 6.651920e-01, 9.135417e-01, 3.761807e-01, 1.591251e-01, 1.765072e+00, 2.808055e-01, 2.604323e-01,
1.000000e+00	7.773287e-02, 1.047996e+00, 1.547620e+00, 4.749159e-01, 1.188052e+00, 3.044105e-01, 9.751704e-02, 1.450858e+00, 2.203475e-01, 1.414948e-01,
1.200000e+00	5.769263e-02, 1.105901e+00, 1.571912e+00, 6.060357e-01, 1.558139e+00, 1.499674e-01, 7.707589e-02, 1.473864e+00, 1.440053e-01, 8.639129e-02,
1.400000e+00	6.190427e-02, 1.327517e+00, 1.898231e+00, 8.015859e-01, 1.510936e+00, 1.131887e-01, 6.110753e-02, 1.346451e+00, 1.062876e-01, 5.227311e-02,
1.600000e+00	6.250206e-02, 1.055094e+00, 1.704260e+00, 8.412967e-01, 1.163450e+00, 7.415841e-02, 7.046610e-02, 1.173379e+00, 1.247994e-01, 3.260399e-02,
1.800000e+00	7.431881e-02, 1.208843e+00, 1.496287e+00, 7.533700e-01, 1.461669e+00, 5.761129e-02, 9.412113e-02, 1.440163e+00, 1.170994e-01, 1.922621e-02,
2.000000e+00	8.230237e-02, 9.720930e-01, 1.959558e+00, 9.300974e-01, 1.455013e+00, 4.146481e-02, 1.024192e-01, 1.363893e+00, 1.201125e-01, 1.221859e-02,
0.000000e+00	1.120149e+00, 4.588796e-01, 1.356437e+00, 5.646704e-01, 1.087132e-01, 1.882579e+00, 1.896087e-01, 7.944670e-01, 1.848176e+00, 4.955066e-01,
2.000000e-01	8.970495e-01, 6.666811e-01, 9.519565e-01, 4.506197e-01, 3.834269e-01, 9.995956e-01, 3.118241e-01, 8.759703e-01, 1.117064e+00, 3.447423e-01,
4.000000e-01	6.363910e-01, 8.246470e-01, 8.209270e-01, 3.070255e-01, 4.953139e-01, 7.410855e-01, 4.537638e-01, 1.080457e+00, 1.008458e+00, 1.509287e-01,
6.000000e-01	5.425384e-01, 9.791754e-01, 1.075240e+00, 2.233462e-01, 7.180395e-01, 6.827982e-01, 4.969324e-01, 1.034118e+00, 7.151580e-01, 9.558513e-02,
8.000000e-01	6.588372e-01, 9.994530e-01, 1.290622e+00, 2.472462e-01, 1.074849e+00, 4.586681e-01, 3.592766e-01, 1.070734e+00, 7.505745e-01, 6.525880e-02,
1.000000e+00	6.713353e-01, 1.154987e+00, 1.149199e+00, 3.167946e-01, 9.764554e-01, 4.126923e-01, 3.900962e-01, 1.020612e+00, 5.694981e-01, 3.956262e-02,
1.200000e+00	6.229306e-01, 1.112766e+00, 1.226798e+00, 4.092386e-01, 1.157282e+00, 3.092987e-01, 4.519148e-01, 1.016435e+00, 3.947512e-01, 2.185269e-02,
1.400000e+00	5.990577e-01, 1.076526e+00, 1.611115e+00, 4.367720e-01, 1.212445e+00, 2.347749e-01, 3.498792e-01, 1.088536e+00, 3.669881e-01, 1.504034e-02,
1.600000e+00	6.031599e-01, 1.464434e+00, 1.484901e+00, 5.017851e-01, 1.394169e+00, 1.354558e-01, 4.164109e-01, 1.090642e+00, 3.511590e-01, 9.561413e-03,
1.800000e+00	5.599460e-01, 1.327129e+00, 1.607183e+00, 5.352304e-01, 1.293698e+00, 1.004903e-01, 2.728720e-01, 1.062495e+00, 3.521849e-01, 5.666463e-03,
2.000000e+00	5.154999e-01, 1.308819e+00, 1.586029e+00, 6.982943e-01, 1.427239e+00, 6.717611e-02, 3.295149e-01, 1.028053e+00, 2.221100e-01, 3.330236e-03,
0.000000e+00	1.818430e+00, 1.308360e+00, 1.328827e+00, 1.501089e+00, 1.872202e+00, 1.563561e+00, 2.336246e+00, 2.113848e+00, 1.456350e+00, 1.163508e+00,
2.000000e-01	1.440666e+00, 1.000801e+00, 1.222860e+00, 1.283170e+00, 1.264193e+00, 8.086629e-01, 1.322219e+00, 1.595237e+00, 1.052162e+00, 9.871549e-01,
4.000000e-01	1.266783e+00, 8.057807e-01, 1.302467e+00, 1.076491e+00, 9.829352e-01, 4.106157e-01, 8.928890e-01, 1.369712e+00, 6.680370e-01, 5.627923e-01,
6.000000e-01	9.966795e-01, 6.927379e-01, 1.266686e+00, 9.118953e-01, 8.579187e-01, 3.550708e-01, 5.849150e-01, 1.149107e+00, 3.637762e-01, 4.708244e-01,
8.000000e-01	8.486516e-01, 5.957709e-01, 1.205605e+00, 8.408783e-01, 1.060505e+00, 2.668723e-01, 3.859282e-01, 1.152848e+00, 2.799962e-01, 2.652446e-01,
1.000000e+00	6.821337e-01, 7.943359e-01, 1.382388e+00, 8.067913e-01, 1.011897e+00, 2.219108e-01, 2.896054e-01, 1.265645e+00, 2.176236e-01, 1.654363e-01,
1.200000e+00	4.706154e-01, 8.486693e-01, 1.530324e+00, 7.829346e-01, 1.396366e+00, 1.635834e-01, 1.581782e-01, 1.146292e+00, 1.771950e-01, 8.689306e-02,
1.400000e+00	3.287144e-01, 9.440226e-01, 1.701789e+00, 6.604020e-01, 1.252417e+00, 1.087752e-01, 2.049626e-01, 1.189468e+00, 1.894620e-01, 4.713600e-02,
1.600000e+00	3.076415e-01, 9.865337e-01, 1.661922e+00, 7.830793e-01, 1.168110e+00, 7.534513e-02, 1.843230e-01, 1.165948e+00, 2.402792e-01, 3.813315e-02,
1.800000e+00	2.567669e-01, 1.125164e+00, 1.817224e+00, 8.496051e-01, 1.253014e+00, 4.545427e-02, 1.914384e-01, 1.027041e+00, 1.922087e-01, 2.073686e-02,
2.000000e+00	2.554319e-01, 1.040061e+00, 1.871136e+00, 8.885278e-01, 1.345189e+00, 4.133244e-02, 1.903488e-01, 1.081864e+00, 1.962453e-01, 1.203097e-02,
0.000000e+00	1.208571e+00, 2.115276e-01, 8.243476e-01, 1.190594e+00, 1.444899e+00, 1.733401e+00, 4.551880e-01, 3.073234e+00, 1.642089e+00, 3.529155e-01,
2.000000e-01	8.631599e-01, 2.589480e-01, 7.277546e-01, 1.092036e+00, 1.312915e+00, 9.906455e-01, 2.870239e-01, 2.353751e+00, 1.196312e+00, 1.640781e-01,
4.000000e-01	5.971726e-01, 3.131551e-01, 8.735794e-01, 1.002305e+00, 1.095476e+00, 5.031980e-01, 1.727481e-01, 1.946949e+00, 7.100810e-01, 1.042878e-01,
6.000000e-01	4.191172e-01, 3.410836e-01, 8.965695e-01, 9.306527e-01, 1.183845e+00, 3.490079e-01, 9.300160e-02, 1.450335e+00, 4.214662e-01, 6.360594e-02,
8.000000e-01	3.063547e-01, 4.842628e-01, 1.064488e+00, 8.445619e-01, 1.151772e+00, 2.371236e-01, 6.480141e-02, 1.650054e+00, 2.919944e-01, 4.149159e-02,
1.000000e+00	1.838339e-01, 6.155294e-01, 1.176811e+00, 7.601953e-01, 1.400579e+00, 1.666379e-01, 4.423716e-02, 1.401339e+00, 1.680931e-01, 2.245536e-02,
1.200000e+00	1.533527e-01, 6.741640e-01, 1.378619e+00, 8.671493e-01, 1.222277e+00, 9.546988e-02, 3.058925e-02, 1.329220e+00, 1.179157e-01, 1.484073e-02,
1.400000e+00	1.227214e-01, 8.904622e-01, 1.393649e+00, 7.698940e-01, 1.505921e+00, 5.572972e-02, 4.009424e-02, 1.308065e+00, 8.943421e-02, 8.694452e-03,
1.600000e+00	1.068576e-01, 1.020196e+00, 1.682683e+00, 8.492365e-01, 1.405144e+00, 4.790578e-02, 5.422660e-02, 1.381568e+00, 1.119559e-01, 6.464357e-03,
1.800000e+00	9.264855e-02, 1.088105e+00, 1.592749e+00, 9.108788e-01, 1.406515e+00, 3.147018e-02, 6.211521e-02, 1.236737e+00, 1.351653e-01, 2.422633e-03,
2.000000e+00	8.579706e-02, 9.880518e-01, 1.937027e+00, 9.093311e-01, 1.119506e+00, 2.677793e-02, 8.355675e-02, 1.172991e+00, 1.299712e-01, 2.345188e-03,
0.000000e+00	1.331781e+00, 1.666825e+00, 5.763204e-01, 7.829644e-01, 1.647741e+00, 1.118450e+00, 2.742995e+00, 1.378804e+00, 1.646199e+00, 2.794156e+00,
2.000000e-01	1.381970e+00, 1.486961e+00, 4.688328e-01, 7.957368e-01, 1.417370e+00, 6.219040e-01, 1.428333e+00, 8.673393e-01, 1.457185e+00, 2.169300e+00,
4.000000e-01	7.923747e-01, 1.507821e+00, 4.464682e-01, 5.424192e-01, 9.939598e-01, 3.807870e-01, 8.953406e-01, 9.565210e-01, 8.760803e-01, 1.352050e+00,
6.000000e-01	4.887394e-01, 1.057596e+00, 5.629554e-01, 6.380121e-01, 8.866271e-01, 3.622875e-01, 8.937082e-01, 6.449523e-01, 9.333657e-01, 1.494343e+00,
8.000000e-01	3.810453e-01, 1.096736e+00, 8.204263e-01, 6.348687e-01, 9.380714e-01, 3.397327e-01, 8.266884e-01, 5.940746e-01, 7.609642e-01, 1.131254e+00,
1.000000e+00	2.805426e-01, 1.212784e+00, 9.610209e-01, 4.346083e-01, 1.011900e+00, 2.757036e-01, 8.692265e-01, 4.252301e-01, 8.755417e-01, 1.075746e+00,
1.200000e+00	2.381461e-01, 1.208250e+00, 1.043378e+00, 5.332655e-01, 1.095801e+00, 2.500107e-01, 8.255763e-01, 3.533324e-01, 8.612426e-01, 9.241915e-01,
1.400000e+00	3.255589e-01, 1.300410e+00, 1.083894e+00, 5.126559e-01, 1.326630e+00, 1.620071e-01, 8.601068e-01, 3.603280e-01, 8.699592e-01, 5.156185e-01,
1.600000e+00	5.554580e-01, 1.098989e+00, 1.080227e+00, 5.526372e-01, 1.437566e+00, 9.785671e-02, 7.329172e-01, 5.335015e-01, 7.607049e-01, 3.432361e-01,
1.800000e+00	8.362221e-01, 1.109294e+00, 1.135223e+00, 7.945664e-01, 1.224295e+00, 8.875388e-02, 9.369772e-01, 7.022383e-01, 8.812057e-01, 2.333215e-01,
2.000000e+00	9.027677e-01, 1.154007e+00, 1.442363e+00, 8.340006e-01, 1.256644e+00, 6.494753e-02, 6.509090e-01, 7.305182e-01, 6.921659e-01, 1.231250e-01,
0.000000e+00	3.216840e-01, 2.296355e+00, 3.335572e-01, 1.863981e+00, 2.495186e+00, 2.121122e+00, 1.208011e-01, 7.733474e-01, 1.195260e+00, 2.623651e+00,
2.000000e-01	2.000708e-01, 2.058395e+00, 3.659618e-01, 1.629905e+00, 1.840778e+00, 1.216224e+00, 3.128496e-01, 7.776323e-01, 8.705583e-01, 1.601714e+00,
4.000000e-01	1.182221e-01, 1.238853e+00, 5.380254e-01, 1.435310e+00, 1.748052e+00, 6.115233e-01, 4.804853e-01, 5.868644e-01, 8.506651e-01, 1.662686e+00,
6.000000e-01	8.612208e-02, 1.076581e+00, 7.211514e-01, 1.316198e+00, 1.962699e+00, 4.229448e-01, 5.733282e-01, 4.522153e-01, 8.049597e-01, 1.462587e+00,
8.000000e-01	5.898430e-02, 1.029926e+00, 8.530512e-01, 1.032101e+00, 1.533748e+00, 2.061878e-01, 6.600567e-01, 5.431843e-01, 7.638379e-01, 1.091171e+00,
1.000000e+00	5.301924e-02, 7.523679e-01, 1.095322e+00, 9.435614e-01, 1.523642e+00, 1.262494e-01, 6.684511e-01, 6.366082e-01, 7.130237e-01, 8.829022e-01,
1.200000e+00	1.212307e-01, 8.923249e-01, 9.750016e-01, 9.182423e-01, 1.720483e+00, 6.366540e-02, 6.830320e-01, 6.024653e-01, 9.150110e-01, 7.053351e-01,
1.400000e+00	2.739822e-01, 8.215797e-01, 9.469651e-01, 9.206963e-01, 1.152263e+00, 4.001245e-02, 6.141129e-01, 7.081862e-01, 7.249657e-01, 3.540026e-01,
1.600000e+00	5.284710e-01, 6.618749e-01, 1.270384e+00, 1.058954e+00, 1.525035e+00, 2.136415e-02, 6.893380e-01, 8.660478e-01, 6.017080e-01, 2.567452e-01,
1.800000e+00	7.819261e-01, 7.028259e-01, 1.215241e+00, 8.010367e-01, 1.601540e+00, 1.910838e-02, 6.782862e-01, 9.530468e-01, 6.798174e-01, 1.290970e-01,
2.000000e+00	8.233099e-01, 6.669200e-01, 1.323949e+00, 9.559947e-01, 1.248102e+00, 1.804359e-02, 5.777635e-01, 1.041771e+00, 5.686407e-01, 7.347921e-02,
0.000000e+00	2.783579e+00, 1.152649e+00, 1.848223e+00, 2.208771e+00, 1.022620e+00, 1.314658e+00, 1.859565e+00, 1.493736e+00, 1.038339e+00, 2.297950e+00,
2.000000e-01	1.578896e+00, 9.148577e-01, 1.698098e+00, 1.594208e+00, 1.083838e+00, 7.602490e-01, 1.098380e+00, 1.458981e+00, 5.776727e-01, 1.816833e+00,
4.000000e-01	1.009824e+00, 8.347499e-01, 2.182425e+00, 1.422850e+00, 1.053469e+00, 5.540348e-01, 8.585146e-01, 1.132319e+00, 4.757148e-01, 1.779853e+00,
6.000000e-01	6.353888e-01, 7.726893e-01, 2.078879e+00, 1.142731e+00, 1.124853e+00, 3.578872e-01, 6.085674e-01, 9.917640e-01, 4.620299e-01, 1.456416e+00,
8.000000e-01	4.312054e-01, 6.959299e-01, 1.889591e+00, 1.130283e+00, 1.403339e+00, 2.421832e-01, 5.313883e-01, 9.705791e-01, 4.071967e-01, 1.166457e+00,
1.000000e+00	2.737513e-01, 8.613336e-01, 1.828938e+00, 7.372716e-01, 1.267949e+00, 1.565850e-01, 4.842673e-01, 9.909239e-01, 3.702703e-01, 1.102289e+00,
1.200000e+00	1.814545e-01, 7.807961e-01, 1.839923e+00, 9.152757e-01, 1.167351e+00, 1.088554e-01, 4.724021e-01, 1.037510e+00, 3.557674e-01, 6.163145e-01,
1.400000e+00	1.607620e-01, 6.194556e-01, 1.902130e+00, 9.470180e-01, 1.366824e+00, 7.543797e-02, 4.411639e-01, 8.666209e-01, 3.209955e-01, 4.668318e-01,
1.600000e+00	1.567838e-01, 9.036583e-01, 1.813311e+00, 9.262513e-01, 1.671100e+00, 5.574300e-02, 3.817933e-01, 1.291889e+00, 3.839764e-01, 2.708863e-01,
1.800000e+00	1.773691e-01, 8.416215e-01, 2.173240e+00, 8.887801e-01, 1.446022e+00, 3.149923e-02, 3.021622e-01, 1.200456e+00, 3.314303e-01, 1.572412e-01,
2.000000e+00	2.093139e-01, 8.214054e-01, 1.643349e+00, 7.450678e-01, 1.400199e+00, 2.384207e-02, 3.287487e-01, 1.207367e+00, 2.630479e-01, 8.481625e-02,
0.000000e+00	1.280697e+00, 2.467251e+00, 2.555064e+00, 2.365709e+00, 1.800022e+00, 2.364563e+00, 2.090122e+00, 7.389607e-01, 2.697507e-01, 1.036282e+00,
2.000000e-01	1.262041e+00, 1.844436e+00, 2.180081e+00, 1.515991e+00, 1.555013e+00, 1.423487e+00, 1.336459e+00, 4.973971e-01, 4.086961e-01, 7.515494e-01,
4.000000e-01	1.452661e+00, 1.727413e+00, 2.051370e+00, 1.651245e+00, 1.517760e+00, 6.942062e-01, 1.255341e+00, 4.959726e-01, 4.976037e-01, 5.332130e-01,
6.000000e-01	1.070830e+00, 1.023690e+00, 2.431059e+00, 1.551285e+00, 1.462454e+00, 4.018509e-01, 1.014338e+00, 5.451000e-01, 6.838039e-01, 3.783634e-01,
8.000000e-01	1.218227e+00, 9.721149e-01, 1.687149e+00, 1.264068e+00, 1.456790e+00, 2.102452e-01, 1.075004e+00, 6.449109e-01, 6.706743e-01, 1.906334e-01,
1.000000e+00	1.048278e+00, 5.751377e-01, 2.301771e+00, 9.328633e-01, 1.214182e+00, 1.033564e-01, 9.628255e-01, 8.832391e-01, 6.332095e-01, 1.194676e-01,
1.200000e+00	1.418426e+00, 7.570909e-01, 1.841087e+00, 1.170117e+00, 1.284027e+00, 7.978183e-02, 8.428776e-01, 8.398702e-01, 7.041966e-01, 7.299113e-02,
1.400000e+00	1.316759e+00, 7.148539e-01, 1.888826e+00, 9.656858e-01, 1.269941e+00, 4.425296e-02, 7.758772e-01, 8.435694e-01, 7.231333e-01, 4.569570e-02,
1.600000e+00	1.471231e+00, 5.366425e-01, 1.685979e+00, 9.805822e-01, 1.663284e+00, 3.225681e-02, 6.259897e-01, 7.981388e-01, 6.261358e-01, 2.978782e-02,
1.800000e+00	1.410193e+00, 6.282333e-01, 1.690093e+00, 8.971622e-01, 1.342717e+00, 2.844251e-02, 6.246685e-01, 9.999956e-01, 5.107642e-01, 1.711592e-02,
2.000000e+00	9.453123e-01, 6.814736e-01, 2.168095e+00, 1.068237e+00, 1.489730e+00, 1.766222e-02, 5.380998e-01, 1.078272e+00, 4.767387e-01, 9.029138e-03,
0.000000e+00	1.117452e+00, 1.785998e+00, 5.131128e-01, 5.262341e-01, 1.097842e+00, 1.051700e+00, 1.600780e+00, 2.591863e+00, 1.925742e+00, 4.084469e-01,
2.000000e-01	1.177042e+00, 1.759763e+00, 4.598599e-01, 4.159459e-01, 5.191053e-01, 7.406101e-01, 8.453737e-01, 2.176806e+00, 1.073810e+00, 1.951373e-01,
4.000000e-01	1.346792e+00, 1.633644e+00, 7.621804e-01, 3.489823e-01, 4.474909e-01, 4.745528e-01, 6.035015e-01, 1.879098e+00, 6.166132e-01, 1.262548e-01,
6.000000e-01	1.057642e+00, 1.326352e+00, 8.222840e-01, 2.113515e-01, 4.501542e-01, 5.436542e-01, 4.275917e-01, 1.671512e+00, 5.326632e-01, 8.892030e-02,
8.000000e-01	9.022090e-01, 1.283422e+00, 1.204156e+00, 1.758334e-01, 5.246708e-01, 4.200115e-01, 2.432479e-01, 1.283971e+00, 2.866480e-01, 3.930831e-02,
1.000000e+00	5.640675e-01, 1.193048e+00, 1.215844e+00, 1.507630e-01, 7.154327e-01, 4.422315e-01, 1.580431e-01, 1.374727e+00, 2.183684e-01, 2.327978e-02,
1.200000e+00	4.695781e-01, 1.526305e+00, 1.254229e+00, 1.877524e-01, 7.494371e-01, 3.423228e-01, 1.101918e-01, 1.335755e+00, 1.518954e-01, 1.852545e-02,
1.400000e+00	3.219077e-01, 1.154052e+00, 1.541320e+00, 2.826593e-01, 1.225030e+00, 3.594403e-01, 1.097371e-01, 8.997705e-01, 1.087271e-01, 1.021755e-02,
1.600000e+00	2.529488e-01, 1.184049e+00, 1.596657e+00, 3.877428e-01, 9.424210e-01, 2.340607e-01, 1.186667e-01, 1.184385e+00, 1.482695e-01, 7.363708e-03,
1.800000e+00	1.980467e-01, 1.449090e+00, 1.604577e+00, 4.773075e-01, 1.297079e+00, 1.845885e-01, 1.182509e-01, 1.125461e+00, 1.254295e-01, 3.978185e-03,
2.000000e+00	1.629582e-01, 1.412156e+00, 1.529790e+00, 5.985205e-01, 1.400865e+00, 1.143036e-01, 1.282131e-01, 1.318938e+00, 1.569933e-01, 2.805592e-03,
0.000000e+00	1.360877e+00, 1.281362e-01, 2.647674e+00, 2.887846e+00, 2.555155e+00, 2.431155e-01, 5.592579e-01, 2.956851e+00, 7.543126e-01, 7.436866e-01,
2.000000e-01	6.894602e-01, 9.302256e-02, 2.042111e+00, 2.539468e+00, 2.089946e+00, 1.372446e-01, 3.468289e-01, 2.996648e+00, 4.580145e-01, 5.552201e-01,
4.000000e-01	4.577927e-01, 6.363945e-02, 2.589863e+00, 1.695977e+00, 2.151313e+00, 8.698596e-02, 1.906009e-01, 1.936935e+00, 2.978679e-01, 2.942890e-01,
6.000000e-01	3.306413e-01, 4.407098e-02, 2.334922e+00, 1.533296e+00, 1.756130e+00, 5.231787e-02, 1.040898e-01, 1.888471e+00, 1.821087e-01, 2.022913e-01,
8.000000e-01	2.438471e-01, 4.920458e-02, 2.173212e+00, 1.422570e+00, 1.752581e+00, 2.867826e-02, 7.973656e-02, 1.762403e+00, 1.071803e-01, 1.232084e-01,
1.000000e+00	1.760085e-01, 6.177663e-02, 2.152475e+00, 1.417893e+00, 1.484937e+00, 1.532439e-02, 4.512213e-02, 1.617500e+00, 1.007956e-01, 5.913090e-02,
1.200000e+00	1.061441e-01, 1.272607e-01, 2.293471e+00, 1.288917e+00, 1.583460e+00, 8.260146e-03, 3.754568e-02, 1.410765e+00, 6.673682e-02, 4.747109e-02,
1.400000e+00	1.065293e-01, 1.760117e-01, 2.366971e+00, 1.189083e+00, 1.671668e+00, 7.262204e-03, 3.445422e-02, 1.287478e+00, 4.767476e-02, 2.402087e-02,
1.600000e+00	8.977455e-02, 2.299730e-01, 1.999879e+00, 9.893666e-01, 1.518375e+00, 5.460011e-03, 4.233432e-02, 1.284436e+00, 7.456090e-02, 1.338603e-02,
1.800000e+00	6.797881e-02, 3.709858e-01, 2.021596e+00, 1.033991e+00, 1.332174e+00, 5.263408e-03, 6.400404e-02, 1.011896e+00, 7.894192e-02, 8.266161e-03,
2.000000e+00	6.836510e-02, 4.134140e-01, 2.009414e+00, 9.088663e-01, 1.465930e+00, 4.983794e-03, 8.502194e-02, 1.292028e+00, 9.210611e-02, 5.758231e-03,
0.000000e+00	5.139258e-01, 4.195012e-01, 2.790418e+00, 1.487604e+00, 1.568520e+00, 1.382454e+00, 2.940360e+00, 1.764266e+00, 1.528524e+00, 1.218229e+00,
2.000000e-01	8.461766e-01, 3.425197e-01, 2.221990e+00, 1.222483e+00, 1.365706e+00, 7.295589e-01, 1.747229e+00, 1.464855e+00, 1.045686e+00, 1.330477e+00,
4.000000e-01	8.871675e-01, 3.322917e-01, 2.236264e+00, 1.021796e+00, 1.559510e+00, 4.796489e-01, 1.197488e+00, 1.174392e+00, 8.867903e-01, 8.887078e-01,
6.000000e-01	1.096454e+00, 3.034241e-01, 2.148223e+00, 1.123555e+00, 1.318414e+00, 2.467029e-01, 7.142453e-01, 1.204913e+00, 4.697690e-01, 6.731271e-01,
8.000000e-01	8.051696e-01, 2.965898e-01, 2.060461e+00, 1.101619e+00, 1.345878e+00, 1.414835e-01, 4.866599e-01, 8.987716e-01, 3.994409e-01, 3.552471e-01,
1.000000e+00	6.516581e-01, 4.589734e-01, 2.057448e+00, 1.167859e+00, 1.513428e+00, 6.422667e-02, 5.204693e-01, 1.158778e+00, 3.260482e-01, 2.086505e-01,
1.200000e+00	5.702439e-01, 4.742743e-01, 2.092190e+00, 9.105938e-01, 1.518001e+00, 3.576598e-02, 2.827644e-01, 1.022865e+00, 2.226876e-01, 1.512311e-01,
1.400000e+00	3.903999e-01, 6.440069e-01, 1.768462e+00, 1.132452e+00, 1.215925e+00, 3.041455e-02, 3.023077e-01, 1.213388e+00, 2.377273e-01, 9.721323e-02,
1.600000e+00	4.215482e-01, 6.791141e-01, 2.065811e+00, 9.242698e-01, 1.642516e+00, 2.127955e-02, 2.744705e-01, 1.123341e+00, 2.567417e-01, 4.479936e-02,
1.800000e+00	3.325833e-01, 6.504532e-01, 1.932248e+00, 1.128629e+00, 1.263153e+00, 1.890809e-02, 2.344607e-01, 1.076781e+00, 2.698728e-01, 2.796382e-02,
2.000000e+00	2.720384e-01, 5.943059e-01, 1.958363e+00, 7.994146e-01, 1.467624e+00, 1.680780e-02, 2.134839e-01, 1.193289e+00, 2.005328e-01, 2.036501e-02,
0.000000e+00	2.154305e+00, 1.861360e+00, 2.721537e+00, 2.430777e+00, 2.874182e+00, 2.656339e+00, 3.838007e-01, 1.493027e+00, 2.263848e+00, 1.448375e+00,
2.000000e-01	1.265765e+00, 1.293155e+00, 2.445670e+00, 2.372267e+00, 2.212788e+00, 1.475439e+00, 3.072979e-01, 1.068695e+00, 1.488950e+00, 1.165081e+00,
4.000000e-01	8.159455e-01, 7.926990e-01, 2.103314e+00, 1.693383e+00, 1.751177e+00, 7.523546e-01, 2.074284e-01, 1.379416e+00, 8.384445e-01, 9.986647e-01,
6.000000e-01	4.760977e-01, 8.341601e-01, 2.040344e+00, 1.681520e+00, 1.886756e+00, 4.530881e-01, 1.822361e-01, 1.124943e+00, 6.672961e-01, 7.003985e-01,
8.000000e-01	3.563915e-01, 5.794404e-01, 1.712649e+00, 1.525701e+00, 1.966477e+00, 2.282324e-01, 1.901293e-01, 1.109034e+00, 5.164267e-01, 3.567114e-01,
1.000000e+00	2.596925e-01, 5.985013e-01, 2.048732e+00, 1.048801e+00, 1.937301e+00, 1.782074e-01, 1.562039e-01, 1.125028e+00, 4.212417e-01, 2.231924e-01,
1.200000e+00	1.644584e-01, 4.216528e-01, 1.801492e+00, 1.073297e+00, 1.608741e+00, 7.663658e-02, 1.654775e-01, 1.146516e+00, 3.724517e-01, 1.340784e-01,
1.400000e+00	1.678615e-01, 4.542076e-01, 1.634906e+00, 1.015773e+00, 1.175171e+00, 3.902228e-02, 2.420871e-01, 1.080449e+00, 3.325739e-01, 7.952967e-02,
1.600000e+00	1.669453e-01, 4.212314e-01, 2.004930e+00, 9.344620e-01, 1.445175e+00, 2.775155e-02, 2.294559e-01, 9.209980e-01, 2.738283e-01, 4.914696e-02,
1.800000e+00	1.856396e-01, 4.035488e-01, 1.906752e+00, 9.334737e-01, 1.435356e+00, 1.595773e-02, 1.957343e-01, 1.057885e+00, 3.190177e-01, 3.241349e-02,
2.000000e+00	2.366914e-01, 6.231543e-01, 1.786128e+00, 1.008819e+00, 1.254526e+00, 1.229168e-02, 2.220954e-01, 1.198480e+00, 2.712882e-01, 1.846041e-02,
0.000000e+00	1.080860e+00, 3.177822e+00, 2.707680e+00, 2.493032e+00, 3.739185e-01, 3.034715e+00, 2.473550e+00, 2.894741e+00, 3.228971e-01, 1.115395e+00,
2.000000e-01	1.270671e+00, 2.386621e+00, 2.386936e+00, 1.927312e+00, 5.693428e-01, 2.092481e+00, 1.216328e+00, 2.291845e+00, 2.194086e-01, 1.244088e+00,
4.000000e-01	1.099088e+00, 1.744931e+00, 2.662723e+00, 1.263837e+00, 7.779854e-01, 1.152849e+00, 9.238830e-01, 1.484578e+00, 1.393954e-01, 8.581757e-01,
6.000000e-01	8.019340e-01, 1.534325e+00, 2.226573e+00, 8.572414e-01, 1.065403e+00, 6.961485e-01, 5.423082e-01, 1.239025e+00, 9.995664e-02, 6.193193e-01,
8.000000e-01	5.170445e-01, 1.152500e+00, 2.052476e+00, 7.901351e-01, 1.000629e+00, 4.748012e-01, 4.071988e-01, 1.115285e+00, 8.993605e-02, 3.597808e-01,
1.000000e+00	4.367285e-01, 1.136638e+00, 1.962250e+00, 8.111908e-01, 1.041974e+00, 2.606953e-01, 3.103898e-01, 1.202006e+00, 1.341317e-01, 2.219560e-01,
1.200000e+00	3.532662e-01, 1.225859e+00, 2.503851e+00, 7.447503e-01, 1.429793e+00, 2.030552e-01, 2.321430e-01, 1.208682e+00, 1.383713e-01, 1.369218e-01,
1.400000e+00	2.647098e-01, 1.161546e+00, 2.398780e+00, 9.073352e-01, 1.316187e+00, 1.358564e-01, 1.720342e-01, 1.147964e+00, 1.673588e-01, 8.631479e-02,
1.600000e+00	2.553446e-01, 1.086386e+00, 1.938254e+00, 7.353624e-01, 1.146623e+00, 9.105687e-02, 1.986373e-01, 1.095053e+00, 1.808687e-01, 5.633492e-02,
1.800000e+00	2.404860e-01, 1.021795e+00, 2.246688e+00, 9.652688e-01, 1.335186e+00, 6.165158e-02, 2.089336e-01, 1.294542e+00, 2.144686e-01, 2.896950e-02,
2.000000e+00	1.797752e-01, 1.134318e+00, 1.950233e+00, 1.076733e+00, 1.332653e+00, 3.669607e-02, 1.687258e-01, 1.039366e+00, 2.208934e-01, 1.846821e-02,
0.000000e+00	7.692555e-01, 1.263304e-01, 9.969852e-02, 1.468501e+00, 2.205253e+00, 6.100587e-01, 1.333723e+00, 2.937360e+00, 8.421148e-01, 7.453476e-01,
2.000000e-01	9.363923e-01, 1.219543e-01, 4.149686e-01, 1.254053e+00, 1.600499e+00, 3.931134e-01, 6.701660e-01, 2.674138e+00, 4.864604e-01, 5.049347e-01,
4.000000e-01	9.472260e-01, 1.282344e-01, 6.865305e-01, 1.065449e+00, 1.259821e+00, 2.022771e-01, 5.087965e-01, 2.173681e+00, 3.111176e-01, 2.551880e-01,
6.000000e-01	7.415407e-01, 1.729807e-01, 9.104693e-01, 8.882226e-01, 9.535987e-01, 1.507534e-01, 3.314619e-01, 1.573141e+00, 2.236852e-01, 1.529695e-01,
8.000000e-01	5.468350e-01, 2.727219e-01, 9.904302e-01, 8.901810e-01, 1.346890e+00, 1.216773e-01, 1.836861e-01, 1.589268e+00, 1.424806e-01, 9.286982e-02,
1.000000e+00	3.685294e-01, 4.737571e-01, 1.391330e+00, 8.244601e-01, 1.076914e+00, 1.087072e-01, 1.522116e-01, 1.660673e+00, 8.753436e-02, 5.408137e-02,
1.200000e+00	2.926635e-01, 5.935502e-01, 1.231143e+00, 8.149186e-01, 1.393375e+00, 8.705729e-02, 9.297902e-02, 1.477481e+00, 7.261015e-02, 3.837423e-02,
1.400000e+00	1.729506e-01, 6.642973e-01, 1.398806e+00, 7.570012e-01, 1.174732e+00, 7.114102e-02, 6.676597e-02, 1.409596e+00, 6.050266e-02, 2.243764e-02,
1.600000e+00	1.690455e-01, 8.631403e-01, 1.649272e+00, 8.607932e-01, 1.226975e+00, 4.432401e-02, 6.631730e-02, 1.149641e+00, 6.385720e-02, 1.349706e-02,
1.800000e+00	1.136022e-01, 9.429569e-01, 1.578233e+00, 8.351624e-01, 1.178688e+00, 3.217134e-02, 7.931273e-02, 1.326524e+00, 9.762484e-02, 9.289172e-03,
2.000000e+00	1.036582e-01, 9.343177e-01, 1.719606e+00, 8.553451e-01, 1.310288e+00, 2.617126e-02, 9.306717e-02, 1.264090e+00, 1.135714e-01, 5.966967e-03,
0.000000e+00	3.993681e-01, 2.370566e+00, 1.410392e+00, 1.730905e+00, 1.186506e+00, 2.412392e+00, 1.132565e+00, 6.329740e-01, 3.652923e+00, 9.752172e-01,
2.000000e-01	6.756287e-01, 1.959408e+00, 1.181561e+00, 1.607347e+00, 1.172230e+00, 1.049389e+00, 1.149562e+00, 3.698093e-01, 1.952639e+00, 7.185390e-01,
4.000000e-01	8.058846e-01, 1.437879e+00, 1.011564e+00, 1.533971e+00, 1.452379e+00, 6.830468e-01, 1.012388e+00, 3.400648e-01, 1.440195e+00, 4.567300e-01,
6.000000e-01	8.258446e-01, 1.127080e+00, 7.190400e-01, 1.184912e+00, 1.189614e+00, 4.720849e-01, 9.201994e-01, 4.390388e-01, 1.439049e+00, 3.044497e-01,
8.000000e-01	1.146938e+00, 1.123257e+00, 8.435400e-01, 9.854716e-01, 1.078173e+00, 3.572313e-01, 9.223677e-01, 5.732033e-01, 9.011599e-01, 2.193381e-01,
1.000000e+00	1.121701e+00, 9.837462e-01, 6.707507e-01, 8.876777e-01, 7.121846e-01, 3.462470e-01, 8.002371e-01, 7.538838e-01, 1.006381e+00, 1.103871e-01,
1.200000e+00	1.086503e+00, 1.220365e+00, 8.150705e-01, 4.477995e-01, 6.407157e-01, 3.291521e-01, 8.405803e-01, 9.440505e-01, 8.337694e-01, 7.300705e-02,
1.400000e+00	9.799081e-01, 1.293267e+00, 9.667305e-01, 3.393473e-01, 4.004272e-01, 4.483614e-01, 6.690754e-01, 8.525110e-01, 8.243163e-01, 4.976591e-02,
1.600000e+00	1.308515e+00, 1.273842e+00, 1.112545e+00, 2.541125e-01, 4.801894e-01, 4.419019e-01, 5.721004e-01, 8.843693e-01, 6.953367e-01, 2.842174e-02,
1.800000e+00	1.229589e+00, 1.308795e+00, 1.183108e+00, 2.013055e-01, 5.633527e-01, 3.468309e-01, 5.428675e-01, 1.046553e+00, 5.961167e-01, 1.455938e-02,
2.000000e+00	1.162592e+00, 1.358718e+00, 1.125853e+00, 1.580842e-01, 5.798147e-01, 4.078463e-01, 5.323633e-01, 1.082132e+00, 5.119448e-01, 1.098054e-02,
0.000000e+00	3.073860e-01, 9.259024e-01, 1.144314e+00, 2.920279e+00, 1.774025e+00, 2.916520e+00, 2.545194e+00, 2.411396e+00, 5.245029e-01, 1.430067e+00,
2.000000e-01	7.285493e-01, 4.652288e-01, 1.302482e+00, 2.110221e+00, 1.909419e+00, 1.797049e+00, 1.471192e+00, 1.915131e+00, 2.877725e-01, 1.232743e+00,
4.000000e-01	8.013145e-01, 4.952703e-01, 1.352601e+00, 2.032056e+00, 1.667006e+00, 8.899498e-01, 1.031977e+00, 1.362318e+00, 2.007668e-01, 9.883504e-01,
6.000000e-01	6.299709e-01, 4.454579e-01, 1.679462e+00, 1.693817e+00, 1.449125e+00, 4.339881e-01, 5.908334e-01, 1.506145e+00, 1.408299e-01, 6.997541e-01,
8.000000e-01	4.643110e-01, 2.864259e-01, 1.590884e+00, 1.189124e+00, 1.597706e+00, 3.147596e-01, 4.137739e-01, 1.370425e+00, 1.092257e-01, 3.487759e-01,
1.000000e+00	3.668215e-01, 2.860757e-01, 1.622684e+00, 1.212904e+00, 1.426121e+00, 1.782581e-01, 2.698950e-01, 1.256590e+00, 7.522926e-02, 2.318399e-01,
1.200000e+00	2.787227e-01, 2.906998e-01, 1.452694e+00, 1.216082e+00, 1.193679e+00, 8.479729e-02, 1.930790e-01, 1.296138e+00, 8.280821e-02, 1.340617e-01,
1.400000e+00	2.168676e-01, 3.031796e-01, 1.428012e+00, 1.103072e+00, 1.424110e+00, 4.965290e-02, 1.567389e-01, 1.239605e+00, 9.412752e-02, 7.931430e-02,
1.600000e+00	1.624414e-01, 3.689884e-01, 1.734648e+00, 8.639712e-01, 1.618839e+00, 3.363866e-02, 1.381817e-01, 1.313864e+00, 1.102278e-01, 4.705804e-02,
1.800000e+00	1.388408e-01, 4.729993e-01, 1.885412e+00, 8.778092e-01, 1.524022e+00, 2.631117e-02, 1.452996e-01, 9.374378e-01, 1.197209e-01, 3.313212e-02,
2.000000e+00	1.446472e-01, 5.196676e-01, 2.007812e+00, 9.591625e-01, 1.352423e+00, 1.530251e-02, 1.399897e-01, 1.128995e+00, 1.230275e-01, 1.866394e-02,
0.000000e+00	2.032986e+00, 1.662280e+00, 4.417226e-01, 1.457601e+00, 2.788607e+00, 2.321203e+00, 6.735208e-01, 1.812481e+00, 2.608815e+00, 1.348520e+00,
2.000000e-01	1.330696e+00, 1.128191e+00, 3.824931e-01, 1.561701e+00, 1.435999e+00, 1.158999e+00, 4.367015e-01, 1.555233e+00, 1.869190e+00, 1.038310e+00,
4.000000e-01	8.818104e-01, 8.100621e-01, 3.827896e-01, 1.095027e+00, 1.277703e+00, 7.752075e-01, 2.576708e-01, 1.306220e+00, 9.692923e-01, 7.881983e-01,
6.000000e-01	6.642757e-01, 9.152684e-01, 5.362786e-01, 1.158258e+00, 1.230615e+00, 4.433061e-01, 2.112152e-01, 1.154961e+00, 7.489695e-01, 6.100140e-01,
8.000000e-01	3.635304e-01, 9.441130e-01, 7.339398e-01, 9.255127e-01, 8.503278e-01, 2.827093e-01, 1.801951e-01, 1.279495e+00, 5.834516e-01, 3.198565e-01,
1.000000e+00	2.455421e-01, 9.481677e-01, 8.834305e-01, 8.004858e-01, 1.133701e+00, 2.214091e-01, 1.313626e-01, 1.029689e+00, 3.760510e-01, 2.051275e-01,
1.200000e+00	2.060494e-01, 1.155252e+00, 1.084385e+00, 6.719187e-01, 1.031089e+00, 2.102753e-01, 1.407224e-01, 1.199461e+00, 2.963833e-01, 1.291913e-01,
1.400000e+00	1.586131e-01, 9.423719e-01, 1.244721e+00, 6.983179e-01, 1.457300e+00, 1.231331e-01, 1.383774e-01, 1.138960e+00, 1.981166e-01, 7.386154e-02,
1.600000e+00	1.108733e-01, 8.516425e-01, 1.524714e+00, 8.177454e-01, 1.452879e+00, 8.344766e-02, 1.440972e-01, 1.090882e+00, 2.248823e-01, 4.565069e-02,
1.800000e+00	1.334185e-01, 8.935042e-01, 1.540498e+00, 8.657214e-01, 1.148872e+00, 7.857853e-02, 1.374534e-01, 1.254726e+00, 2.036950e-01, 2.599211e-02,
2.000000e+00	1.735799e-01, 1.079002e+00, 1.570794e+00, 8.405371e-01, 1.274441e+00, 5.204863e-02, 1.834661e-01, 1.134197e+00, 2.560765e-01, 1.817654e-02,
0.000000e+00	2.581877e+00, 2.460718e+00, 2.637232e+00, 2.582891e+00, 4.150400e-01, 1.756129e+00, 2.343257e+00, 2.689513e+00, 1.384406e-01, 2.941635e-01,
2.000000e-01	2.088747e+00, 1.731624e+00, 2.637366e+00, 1.656161e+00, 4.944267e-01, 1.150747e+00, 1.783496e+00, 2.020876e+00, 8.381196e-02, 1.678202e-01,
4.000000e-01	1.774891e+00, 1.603786e+00, 1.913040e+00, 1.270523e+00, 6.733602e-01, 6.459492e-01, 9.541839e-01, 1.466768e+00, 5.017811e-02, 1.101324e-01,
6.000000e-01	1.884161e+00, 1.565677e+00, 2.056320e+00, 8.836215e-01, 7.307616e-01, 6.301759e-01, 7.952753e-01, 1.634593e+00, 5.270400e-02, 5.881118e-02,
8.000000e-01	1.361760e+00, 1.334997e+00, 2.275067e+00, 7.596915e-01, 1.005494e+00, 4.176547e-01, 4.600454e-01, 1.271213e+00, 6.273817e-02, 4.084121e-02,
1.000000e+00	1.375967e+00, 1.166394e+00, 1.704615e+00, 6.902145e-01, 1.214840e+00, 3.463861e-01, 3.053053e-01, 1.222119e+00, 7.852444e-02, 2.457306e-02,
1.200000e+00	8.220127e-01, 1.250971e+00, 1.931763e+00, 6.472275e-01, 1.227364e+00, 2.302040e-01, 2.417293e-01, 1.411244e+00, 9.748725e-02, 1.454946e-02,
1.400000e+00	5.444756e-01, 1.506059e+00, 1.935710e+00, 5.979985e-01, 1.065828e+00, 1.687233e-01, 2.050122e-01, 1.023094e+00, 1.156230e-01, 8.050158e-03,
1.600000e+00	4.597703e-01, 1.393084e+00, 2.040325e+00, 8.930713e-01, 1.226127e+00, 1.234196e-01, 1.779061e-01, 1.242511e+00, 1.690244e-01, 5.458253e-03,
1.800000e+00	3.665605e-01, 1.548237e+00, 1.820172e+00, 7.009530e-01, 1.353788e+00, 7.741131e-02, 1.885564e-01, 1.246206e+00, 1.582857e-01, 3.042031e-03,
2.000000e+00	3.243388e-01, 1.257087e+00, 1.737257e+00, 7.666844e-01, 1.227043e+00, 5.682766e-02, 2.131858e-01, 1.354851e+00, 1.817908e-01, 2.381723e-03,
0.000000e+00	2.500403e+00, 3.532162e-01, 2.401874e+00, 2.817569e+00, 3.121639e+00, 4.868000e-01, 2.140425e+00, 1.219326e+00, 2.125768e+00, 2.045123e+00,
2.000000e-01	2.061498e+00, 2.157054e-01, 2.348324e+00, 2.050859e+00, 2.262757e+00, 3.168281e-01, 1.544432e+00, 8.188124e-01, 1.578434e+00, 1.342871e+00,
4.000000e-01	1.504386e+00, 1.954146e-01, 1.760602e+00, 2.007075e+00, 1.840761e+00, 1.319537e-01, 1.027096e+00, 1.065692e+00, 1.174527e+00, 1.796219e+00,
6.000000e-01	9.849425e-01, 1.741759e-01, 1.596557e+00, 1.428979e+00, 1.999627e+00, 7.747638e-02, 9.816748e-01, 7.643205e-01, 9.219343e-01, 1.181289e+00,
8.000000e-01	5.960307e-01, 1.439038e-01, 1.417000e+00, 1.351993e+00, 1.653024e+00, 3.951206e-02, 9.080007e-01, 9.837767e-01, 7.684144e-01, 1.045876e+00,
1.000000e+00	4.715595e-01, 1.694162e-01, 1.598136e+00, 1.251720e+00, 1.679659e+00, 2.881008e-02, 6.381144e-01, 9.449810e-01, 6.900960e-01, 8.652089e-01,
1.200000e+00	3.193290e-01, 2.038712e-01, 1.553680e+00, 1.229662e+00, 1.471449e+00, 1.584613e-02, 5.730098e-01, 8.803673e-01, 6.045779e-01, 6.850390e-01,
1.400000e+00	3.177701e-01, 2.340110e-01, 1.837558e+00, 9.853460e-01, 1.936308e+00, 1.189273e-02, 5.152476e-01, 1.083926e+00, 5.201958e-01, 4.858152e-01,
1.600000e+00	2.594317e-01, 3.723354e-01, 1.523192e+00, 1.051542e+00, 1.542727e+00, 6.794910e-03, 4.491965e-01, 1.121449e+00, 4.361510e-01, 2.772403e-01,
1.800000e+00	4.239274e-01, 4.315752e-01, 1.941540e+00, 1.077620e+00, 1.468357e+00, 7.513187e-03, 4.436955e-01, 1.201941e+00, 3.882554e-01, 1.597536e-01,
2.000000e+00	3.281504e-01, 3.828070e-01, 1.554126e+00, 1.000847e+00, 1.259956e+00, 8.445909e-03, 3.641286e-01, 1.174608e+00, 3.888426e-01, 8.481175e-02,
0.000000e+00	1.791735e+00, 2.331613e+00, 1.336798e+00, 2.133889e+00, 1.892767e+00, 7.990841e-01, 1.386582e+00, 1.375128e+00, 2.604819e+00, 8.860867e-01,
2.000000e-01	1.764176e+00, 2.184949e+00, 8.902964e-01, 1.687978e+00, 1.178383e+00, 4.732673e-01, 7.380580e-01, 8.509393e-01, 1.912889e+00, 4.877549e-01,
4.000000e-01	1.323700e+00, 1.617000e+00, 7.763606e-01, 1.334071e+00, 9.558714e-01, 3.355708e-01, 9.436586e-01, 8.386126e-01, 1.338617e+00, 3.106400e-01,
6.000000e-01	1.318590e+00, 1.220659e+00, 7.454782e-01, 1.003323e+00, 7.724617e-01, 3.705536e-01, 6.644850e-01, 9.668276e-01, 1.151835e+00, 1.787127e-01,
8.000000e-01	1.078949e+00, 1.228878e+00, 6.926782e-01, 7.693028e-01, 5.456615e-01, 3.676500e-01, 6.429012e-01, 8.571295e-01, 8.533386e-01, 1.233660e-01,
1.000000e+00	1.341704e+00, 1.159250e+00, 8.688827e-01, 4.964342e-01, 5.291873e-01, 3.906724e-01, 5.591476e-01, 8.659045e-01, 6.928839e-01, 7.264920e-02,
1.200000e+00	1.127571e+00, 1.414960e+00, 9.535457e-01, 4.499281e-01, 4.599788e-01, 2.905150e-01, 5.475589e-01, 8.707910e-01, 6.568511e-01, 3.559765e-02,
1.400000e+00	1.002987e+00, 1.367069e+00, 1.143659e+00, 2.869950e-01, 6.074293e-01, 3.698136e-01, 4.328660e-01, 1.004308e+00, 4.981203e-01, 2.450982e-02,
1.600000e+00	1.047277e+00, 1.302708e+00, 1.492638e+00, 2.093071e-01, 5.845429e-01, 3.860130e-01, 4.107189e-01, 9.252403e-01, 4.654251e-01, 1.678856e-02,
1.800000e+00	9.019180e-01, 1.494839e+00, 1.534891e+00, 1.999317e-01, 8.862052e-01, 4.003364e-01, 3.915211e-01, 9.774125e-01, 4.299471e-01, 7.869268e-03,
2.000000e+00	9.712941e-01, 1.205190e+00, 1.552513e+00, 2.546019e-01, 9.452354e-01, 3.030506e-01, 3.974255e-01, 1.005996e+00, 4.381670e-01, 6.120606e-03,
0.000000e+00	7.856231e-01, 1.697881e+00, 1.884671e+00, 2.014644e+00, 2.773569e+00, 1.201645e+00, 1.314635e+00, 1.556196e+00, 1.095661e+00, 2.000701e+00,
2.000000e-01	5.984651e-01, 1.509344e+00, 2.028140e+00, 1.805511e+00, 2.413486e+00, 6.827263e-01, 9.840728e-01, 1.081580e+00, 8.191143e-01, 1.818932e+00,
4.000000e-01	4.368593e-01, 1.097542e+00, 1.695720e+00, 1.435474e+00, 2.194649e+00, 3.686756e-01, 7.880653e-01, 8.616671e-01, 7.174930e-01, 1.381465e+00,
6.000000e-01	3.025432e-01, 8.871734e-01, 1.782339e+00, 1.420267e+00, 1.934463e+00, 2.043983e-01, 8.327069e-01, 7.310646e-01, 5.586879e-01, 1.202677e+00,
8.000000e-01	2.251982e-01, 5.854588e-01, 1.828326e+00, 1.231358e+00, 1.993713e+00, 9.608812e-02, 8.325574e-01, 7.062825e-01, 6.707056e-01, 9.281578e-01,
1.000000e+00	1.416373e-01, 5.968697e-01, 1.728373e+00, 1.136884e+00, 1.811411e+00, 5.685197e-02, 7.652215e-01, 1.042980e+00, 6.203290e-01, 9.680069e-01,
1.200000e+00	2.032997e-01, 6.157073e-01, 1.904852e+00, 1.226725e+00, 1.787599e+00, 3.955404e-02, 5.778719e-01, 8.585192e-01, 6.684222e-01, 4.959595e-01,
1.400000e+00	3.836812e-01, 5.537342e-01, 1.806490e+00, 1.271179e+00, 1.370828e+00, 2.034823e-02, 5.318455e-01, 9.397729e-01, 5.223321e-01, 2.892482e-01,
1.600000e+00	5.518682e-01, 6.090907e-01, 1.643004e+00, 1.091519e+00, 1.610962e+00, 1.179736e-02, 5.481436e-01, 1.112299e+00, 4.034978e-01, 1.771935e-01,
1.800000e+00	5.639399e-01, 6.767583e-01, 2.124488e+00, 1.077052e+00, 1.611538e+00, 1.208506e-02, 4.347937e-01, 9.118528e-01, 4.796399e-01, 1.275714e-01,
2.000000e+00	6.623911e-01, 6.367913e-01, 1.782386e+00, 1.041133e+00, 1.435557e+00, 9.619294e-03, 3.703071e-01, 1.069423e+00, 3.811966e-01, 7.378380e-02,
0.000000e+00	1.971722e+00, 2.841322e+00, 2.224693e+00, 2.666604e-01, 1.903447e+00, 2.504212e+00, 1.109201e+00, 2.824309e-01, 1.995958e+00, 1.385938e+00,
2.000000e-01	1.173141e+00, 1.905220e+00, 1.626366e+00, 5.375616e-01, 1.584098e+00, 1.222817e+00, 8.938523e-01, 2.129609e-01, 1.350450e+00, 1.000084e+00,
4.000000e-01	7.657431e-01, 2.190338e+00, 1.152841e+00, 6.483935e-01, 1.740710e+00, 7.108529e-01, 8.925334e-01, 1.541867e-01, 1.133083e+00, 7.000914e-01,
6.000000e-01	9.359484e-01, 1.835225e+00, 1.046766e+00, 7.895745e-01, 1.452163e+00, 3.903551e-01, 8.741376e-01, 1.178089e-01, 9.999728e-01, 4.327230e-01,
8.000000e-01	1.196509e+00, 1.730250e+00, 1.132238e+00, 8.688134e-01, 1.351131e+00, 2.373123e-01, 9.157063e-01, 1.161422e-01, 9.007455e-01, 3.314636e-01,
1.000000e+00	1.077025e+00, 1.447202e+00, 1.246477e+00, 8.830847e-01, 1.115358e+00, 1.568609e-01, 8.900506e-01, 2.919114e-01, 9.095902e-01, 1.915764e-01,
1.200000e+00	1.061583e+00, 1.650171e+00, 1.067222e+00, 7.469901e-01, 1.176225e+00, 1.189686e-01, 8.574031e-01, 4.432900e-01, 9.318215e-01, 9.301061e-02,
1.400000e+00	1.250116e+00, 1.342794e+00, 1.291227e+00, 7.156701e-01, 1.033923e+00, 1.638052e-01, 7.168650e-01, 7.098404e-01, 9.150835e-01, 7.005148e-02,
1.600000e+00	1.151164e+00, 1.358431e+00, 1.304293e+00, 5.760338e-01, 9.517747e-01, 1.676527e-01, 7.332192e-01, 7.972697e-01, 7.732274e-01, 3.927685e-02,
1.800000e+00	1.147209e+00, 1.210141e+00, 1.426572e+00, 4.957342e-01, 1.038931e+00, 2.236750e-01, 6.940158e-01, 8.991343e-01, 7.523754e-01, 2.024762e-02,
2.000000e+00	1.152202e+00, 1.181266e+00, 1.368662e+00, 4.871743e-01, 9.115827e-01, 2.263033e-01, 6.098663e-01, 8.864750e-01, 6.992254e-01, 1.644730e-02,
0.000000e+00	5.625984e-01, 1.300436e+00, 8.421130e-01, 2.433615e+00, 2.494058e+00, 1.603184e+00, 8.879621e-01, 2.492554e+00, 2.283824e+00, 2.615574e+00,
2.000000e-01	3.899867e-01, 8.114295e-01, 6.105409e-01, 1.877721e+00, 2.498744e+00, 1.119227e+00, 5.105444e-01, 2.006059e+00, 1.569359e+00, 2.054231e+00,
4.000000e-01	2.744151e-01, 7.540276e-01, 6.881349e-01, 1.826133e+00, 1.686431e+00, 5.468675e-01, 2.879416e-01, 1.577779e+00, 9.870777e-01, 2.025745e+00,
6.000000e-01	1.626406e-01, 4.638593e-01, 7.733723e-01, 1.413179e+00, 1.549724e+00, 2.749340e-01, 2.004070e-01, 1.157478e+00, 6.202252e-01, 1.430000e+00,
8.000000e-01	1.307795e-01, 4.226321e-01, 8.669799e-01, 1.252849e+00, 1.732463e+00, 2.101250e-01, 1.557214e-01, 1.268489e+00, 3.845376e-01, 1.230015e+00,
1.000000e+00	7.265812e-02, 3.247266e-01, 1.125456e+00, 9.118500e-01, 1.643140e+00, 1.152878e-01, 1.075814e-01, 1.308204e+00, 2.791657e-01, 9.828236e-01,
1.200000e+00	4.720954e-02, 3.975181e-01, 1.371649e+00, 8.991619e-01, 1.354784e+00, 6.379008e-02, 9.307018e-02, 1.320165e+00, 2.577042e-01, 9.196660e-01,
1.400000e+00	3.027374e-02, 3.901113e-01, 1.362312e+00, 8.452349e-01, 1.541438e+00, 3.963864e-02, 9.147296e-02, 1.242801e+00, 1.741185e-01, 6.098954e-01,
1.600000e+00	2.251780e-02, 5.119791e-01, 1.153164e+00, 8.752150e-01, 1.429050e+00, 1.896892e-02, 9.950078e-02, 1.106878e+00, 1.392866e-01, 4.008042e-01,
1.800000e+00	2.009385e-02, 5.649670e-01, 1.769547e+00, 9.047625e-01, 1.650260e+00, 1.591657e-02, 9.663564e-02, 1.036419e+00, 1.721252e-01, 2.409182e-01,
2.000000e+00	3.275602e-02, 5.742950e-01, 1.546093e+00, 9.611170e-01, 1.711140e+00, 1.266197e-02, 1.522893e-01, 1.352157e+00, 1.767898e-01, 1.349239e-01,
0.000000e+00	5.946284e-01, 1.705834e+00, 2.613709e+00, 1.231123e+00, 7.827579e-01, 1.416870e+00, 2.806475e+00, 5.169504e-01, 2.184746e+00, 7.777189e-01,
2.000000e-01	9.148506e-01, 1.545255e+00, 1.951627e+00, 8.123066e-01, 8.387208e-01, 8.685995e-01, 1.666300e+00, 5.152216e-01, 1.629619e+00, 5.216137e-01,
4.000000e-01	9.877971e-01, 1.373455e+00, 1.421458e+00, 7.119504e-01, 1.246562e+00, 5.685455e-01, 1.509112e+00, 3.034183e-01, 1.365232e+00, 2.707700e-01,
6.000000e-01	1.285213e+00, 1.323987e+00, 1.270374e+00, 7.975156e-01, 9.814941e-01, 3.887065e-01, 1.279038e+00, 4.401192e-01, 9.852272e-01, 1.662367e-01,
8.000000e-01	1.038706e+00, 1.326737e+00, 1.114141e+00, 7.217405e-01, 1.029290e+00, 2.761725e-01, 9.531495e-01, 6.383780e-01, 9.894144e-01, 8.384086e-02,
1.000000e+00	1.071348e+00, 1.309337e+00, 1.193168e+00, 6.348713e-01, 8.430128e-01, 2.615576e-01, 1.042036e+00, 6.626998e-01, 1.032111e+00, 5.632618e-02,
1.200000e+00	1.289587e+00, 1.231189e+00, 1.106983e+00, 5.219227e-01, 9.348029e-01, 2.904042e-01, 8.378526e-01, 7.259581e-01, 8.264162e-01, 3.855173e-02,
1.400000e+00	1.295470e+00, 1.305621e+00, 1.218418e+00, 4.333594e-01, 7.485193e-01, 3.420088e-01, 8.221763e-01, 9.170225e-01, 6.643271e-01, 2.144905e-02,
1.600000e+00	1.253180e+00, 1.285631e+00, 1.181932e+00, 4.119423e-01, 8.763051e-01, 3.411647e-01, 6.303962e-01, 9.367673e-01, 5.975253e-01, 1.503920e-02,
1.800000e+00	1.054193e+00, 1.386727e+00, 1.497154e+00, 3.548450e-01, 8.258294e-01, 3.848439e-01, 6.712847e-01, 9.899080e-01, 6.211188e-01, 8.653737e-03,
2.000000e+00	1.339765e+00, 1.283492e+00, 1.577305e+00, 2.731908e-01, 7.959310e-01, 3.165807e-01, 4.743980e-01, 7.771662e-01, 5.731743e-01, 5.350572e-03,
0.000000e+00	6.021524e-01, 2.145469e+00, 6.930701e-01, 6.190758e-01, 1.130375e+00, 2.823678e+00, 1.476680e+00, 1.115712e+00, 1.560747e+00, 3.140158e-02,
2.000000e-01	9.654597e-01, 2.304322e+00, 6.504509e-01, 5.562965e-01, 1.019827e+00, 1.591018e+00, 1.317192e+00, 8.027383e-01, 1.248832e+00, 2.280521e-02,
4.000000e-01	1.156758e+00, 1.996446e+00, 6.455173e-01, 4.948939e-01, 7.817304e-01, 8.693333e-01, 9.952006e-01, 6.230946e-01, 7.942991e-01, 1.423026e-02,
6.000000e-01	1.219796e+00, 1.755500e+00, 7.789857e-01, 4.171262e-01, 6.372670e-01, 5.800862e-01, 1.015434e+00, 4.608124e-01, 9.658736e-01, 8.276621e-03,
8.000000e-01	1.167808e+00, 1.586530e+00, 9.586773e-01, 3.434830e-01, 4.902874e-01, 5.778138e-01, 6.437568e-01, 6.335023e-01, 8.925015e-01, 5.028360e-03,
1.000000e+00	1.398514e+00, 1.583314e+00, 8.057290e-01, 2.165239e-01, 4.162882e-01, 4.809896e-01, 9.116955e-01, 8.114314e-01, 7.092553e-01, 3.134733e-03,
1.200000e+00	1.202072e+00, 1.612525e+00, 1.076694e+00, 1.458747e-01, 4.470525e-01, 4.047799e-01, 7.965330e-01, 9.636882e-01, 7.456064e-01, 1.771358e-03,
1.400000e+00	1.065034e+00, 1.225972e+00, 1.235596e+00, 1.248464e-01, 4.648717e-01, 4.545150e-01, 7.393423e-01, 8.936380e-01, 7.512772e-01, 1.296980e-03,
1.600000e+00	1.238378e+00, 1.318381e+00, 1.145504e+00, 9.932741e-02, 4.921743e-01, 3.640957e-01, 6.286023e-01, 1.025066e+00, 7.351022e-01, 8.028901e-04,
1.800000e+00	1.399929e+00, 1.648648e+00, 1.613906e+00, 1.232095e-01, 6.946695e-01, 4.391314e-01, 5.886979e-01, 9.291593e-01, 5.996691e-01, 5.175163e-04,
2.000000e+00	1.305555e+00, 1.359516e+00, 1.552048e+00, 1.375180e-01, 7.680636e-01, 4.137938e-01, 5.113502e-01, 1.137094e+00, 5.887941e-01, 3.939834e-04,
0.000000e+00	3.761955e-01, 1.527174e+00, 2.905485e+00, 9.036707e-01, 1.008528e+00, 1.948837e+00, 7.985995e-01, 5.515719e-01, 2.381807e+00, 1.724351e+00,
2.000000e-01	2.413377e-01, 1.672013e+00, 2.101912e+00, 8.516314e-01, 1.277158e+00, 1.336688e+00, 8.870454e-01, 5.338260e-01, 1.388719e+00, 1.606160e+00,
4.000000e-01	1.563785e-01, 1.656951e+00, 1.758812e+00, 7.486110e-01, 1.191268e+00, 5.785855e-01, 9.025316e-01, 4.402175e-01, 1.339084e+00, 1.252219e+00,
6.000000e-01	1.206633e-01, 1.631418e+00, 1.338495e+00, 7.368426e-01, 1.362943e+00, 4.532428e-01, 7.831569e-01, 2.868542e-01, 1.169398e+00, 1.002560e+00,
8.000000e-01	9.524035e-02, 1.244649e+00, 1.328619e+00, 8.243388e-01, 1.209588e+00, 2.211121e-01, 7.326656e-01, 2.224481e-01, 1.113020e+00, 8.684938e-01,
1.000000e+00	1.483382e-01, 1.334536e+00, 1.311373e+00, 8.019702e-01, 1.070493e+00, 1.193969e-01, 8.496940e-01, 2.784087e-01, 1.010737e+00, 8.304422e-01,
1.200000e+00	4.200033e-01, 1.195925e+00, 1.243462e+00, 8.809564e-01, 1.260872e+00, 7.145933e-02, 6.830267e-01, 5.312569e-01, 7.664076e-01, 4.225478e-01,
1.400000e+00	7.245705e-01, 1.169171e+00, 1.165118e+00, 1.006412e+00, 1.429697e+00, 5.451500e-02, 6.870911e-01, 6.027123e-01, 8.026567e-01, 2.113200e-01,
1.600000e+00	7.796523e-01, 1.049359e+00, 1.532939e+00, 8.157046e-01, 1.338966e+00, 3.935722e-02, 6.339380e-01, 7.165683e-01, 7.549822e-01, 1.601807e-01,
1.800000e+00	9.719829e-01, 1.069798e+00, 1.536823e+00, 7.984723e-01, 1.494831e+00, 3.312167e-02, 7.172752e-01, 7.126676e-01, 7.093552e-01, 1.175813e-01,
2.000000e+00	1.213680e+00, 1.294399e+00, 1.209430e+00, 9.158574e-01, 1.456799e+00, 3.102412e-02, 6.705503e-01, 8.271943e-01, 7.338688e-01, 5.439478e-02,
0.000000e+00	1.804956e+00, 1.258114e+00, 1.815756e+00, 2.441013e+00, 2.547731e+00, 1.956258e+00, 1.495769e+00, 1.530776e+00, 2.911668e-02, 1.846962e+00,
2.000000e-01	1.098689e+00, 1.031368e+00, 1.925991e+00, 1.706023e+00, 1.702520e+00, 9.950816e-01, 9.982934e-01, 2.002678e+00, 2.450445e-02, 1.715745e+00,
4.000000e-01	7.344185e-01, 6.012167e-01, 1.374848e+00, 1.524828e+00, 1.727111e+00, 5.230122e-01, 5.735163e-01, 1.384602e+00, 3.335932e-02, 1.240039e+00,
6.000000e-01	4.532990e-01, 5.261924e-01, 2.131820e+00, 1.301550e+00, 1.602737e+00, 3.156198e-01, 3.380933e-01, 1.401375e+00, 6.698171e-02, 1.037893e+00,
8.000000e-01	2.791851e-01, 3.756026e-01, 1.979481e+00, 1.211138e+00, 1.866861e+00, 1.872054e-01, 2.707204e-01, 1.275584e+00, 9.279173e-02, 1.092210e+00,
1.000000e+00	2.213394e-01, 4.205312e-01, 2.005941e+00, 9.745708e-01, 1.710738e+00, 9.751099e-02, 2.494109e-01, 1.360404e+00, 1.351912e-01, 6.192711e-01,
1.200000e+00	1.416998e-01, 4.076383e-01, 1.897519e+00, 1.099469e+00, 1.177440e+00, 4.894720e-02, 2.170322e-01, 1.166941e+00, 1.376949e-01, 4.307837e-01,
1.400000e+00	9.347890e-02, 5.292447e-01, 1.843883e+00, 1.045662e+00, 1.512996e+00, 3.450372e-02, 2.206029e-01, 9.869036e-01, 1.871206e-01, 2.504438e-01,
1.600000e+00	8.913834e-02, 4.609963e-01, 1.902533e+00, 9.739187e-01, 1.478039e+00, 2.045454e-02, 2.103330e-01, 1.211641e+00, 1.944548e-01, 1.891430e-01,
1.800000e+00	9.416917e-02, 6.239585e-01, 1.696256e+00, 9.379996e-01, 1.593405e+00, 1.614617e-02, 1.942549e-01, 1.268582e+00, 2.051029e-01, 8.900157e-02,
2.000000e+00	1.340866e-01, 5.717169e-01, 1.694895e+00, 1.069296e+00, 1.562505e+00, 1.115599e-02, 2.066671e-01, 1.008949e+00, 2.029906e-01, 6.182505e-02,
0.000000e+00	1.190599e+00, 1.756895e+00, 2.149393e+00, 3.598931e-01, 5.928812e-01, 2.571917e+00, 3.807024e-01, 1.889955e+00, 1.562021e+00, 1.289865e-01,
2.000000e-01	8.877801e-01, 1.936948e+00, 1.341372e+00, 2.942530e-01, 7.723314e-01, 1.203350e+00, 2.713559e-01, 1.925001e+00, 1.113876e+00, 6.176929e-02,
4.000000e-01	6.734355e-01, 1.594182e+00, 1.468673e+00, 3.261393e-01, 9.721469e-01, 9.293818e-01, 1.697928e-01, 1.661676e+00, 6.123853e-01, 4.093693e-02,
6.000000e-01	5.578683e-01, 1.475954e+00, 1.161238e+00, 4.137032e-01, 1.128362e+00, 5.363601e-01, 1.203812e-01, 1.606742e+00, 3.785085e-01, 2.441122e-02,
8.000000e-01	3.146669e-01, 1.269390e+00, 1.515813e+00, 3.678465e-01, 1.266186e+00, 4.611736e-01, 8.244338e-02, 1.471864e+00, 3.181779e-01, 1.619165e-02,
1.000000e+00	2.526255e-01, 1.757066e+00, 1.845666e+00, 5.970707e-01, 1.164105e+00, 2.658253e-01, 6.008435e-02, 1.496152e+00, 1.799963e-01, 9.556961e-03,
1.200000e+00	1.559286e-01, 1.418739e+00, 1.725290e+00, 6.613798e-01, 1.334689e+00, 1.394648e-01, 5.737520e-02, 1.251111e+00, 1.707815e-01, 5.780847e-03,
1.400000e+00	1.475983e-01, 1.228329e+00, 1.654415e+00, 6.585842e-01, 1.325450e+00, 1.081829e-01, 7.137570e-02, 1.140602e+00, 1.382081e-01, 3.523350e-03,
1.600000e+00	1.363867e-01, 1.338915e+00, 1.750988e+00, 7.789492e-01, 1.249209e+00, 6.438172e-02, 7.954915e-02, 1.384654e+00, 1.523514e-01, 2.059939e-03,
1.800000e+00	1.246826e-01, 1.197628e+00, 1.823786e+00, 7.126163e-01, 1.392707e+00, 4.774547e-02, 9.776191e-02, 1.274177e+00, 1.451346e-01, 1.295178e-03,
2.000000e+00	1.178780e-01, 1.063816e+00, 1.450269e+00, 7.158967e-01, 1.329857e+00, 3.732909e-02, 1.302290e-01, 1.146694e+00, 1.866514e-01, 8.071772e-04,
0.000000e+00	1.701976e+00, 1.806306e+00, 2.179608e+00, 4.871933e-01, 7.935170e-01, 2.601376e+00, 3.349025e+00, 1.012264e+00, 2.085764e-01, 6.765156e-01,
2.000000e-01	1.662205e+00, 1.498903e+00, 2.336700e+00, 4.539746e-01, 1.119274e+00, 1.389682e+00, 1.915377e+00, 8.058501e-01, 4.039901e-01, 3.609484e-01,
4.000000e-01	1.362203e+00, 1.743705e+00, 2.303374e+00, 5.088451e-01, 1.068742e+00, 1.015491e+00, 1.430855e+00, 5.724443e-01, 6.119940e-01, 2.395388e-01,
6.000000e-01	1.522431e+00, 1.408871e+00, 2.318196e+00, 5.537780e-01, 1.058045e+00, 4.267194e-01, 1.337268e+00, 4.483156e-01, 5.808121e-01, 1.489943e-01,
8.000000e-01	1.471353e+00, 1.534179e+00, 2.096592e+00, 6.889470e-01, 1.322059e+00, 3.339146e-01, 1.215625e+00, 5.104763e-01, 6.960843e-01, 7.638003e-02,
1.000000e+00	1.272875e+00, 1.338322e+00, 1.979198e+00, 5.226518e-01, 1.263912e+00, 1.919321e-01, 1.032118e+00, 6.220286e-01, 7.838461e-01, 5.076347e-02,
1.200000e+00	1.275877e+00, 1.188660e+00, 2.098002e+00, 6.964300e-01, 1.038218e+00, 1.508540e-01, 8.758011e-01, 7.298603e-01, 7.132108e-01, 3.299513e-02,
1.400000e+00	1.401626e+00, 1.546938e+00, 1.862292e+00, 7.719475e-01, 1.473448e+00, 7.297642e-02, 7.733654e-01, 8.092771e-01, 7.017152e-01, 1.877168e-02,
1.600000e+00	1.102215e+00, 1.160735e+00, 1.902241e+00, 7.455786e-01, 1.312586e+00, 6.890286e-02, 6.266656e-01, 7.835095e-01, 5.530391e-01, 1.029120e-02,
1.800000e+00	1.363769e+00, 1.270563e+00, 1.819384e+00, 8.975250e-01, 1.304782e+00, 4.361725e-02, 7.388239e-01, 8.729180e-01, 5.295153e-01, 7.570102e-03,
2.000000e+00	1.075548e+00, 9.860331e-01, 1.971309e+00, 6.785034e-01, 1.132041e+00, 3.522065e-02, 6.530083e-01, 9.343788e-01, 5.797722e-01, 5.054046e-03,
0.000000e+00	1.746182e+00, 2.727680e+00, 2.910286e+00, 2.663871e+00, 1.773808e+00, 5.311686e-01, 2.527955e+00, 2.371035e+00, 2.473292e+00, 2.603813e+00,
2.000000e-01	1.449460e+00, 1.632509e+00, 2.275823e+00, 2.227420e+00, 1.707195e+00, 3.048310e-01, 1.322822e+00, 1.985869e+00, 1.821896e+00, 1.966495e+00,
4.000000e-01	1.005929e+00, 1.497970e+00, 1.954499e+00, 1.418565e+00, 1.369896e+00, 1.670244e-01, 1.000551e+00, 1.527327e+00, 9.416126e-01, 2.119902e+00,
6.000000e-01	5.199194e-01, 8.868769e-01, 1.932058e+00, 1.395426e+00, 1.435835e+00, 1.003824e-01, 5.922955e-01, 1.268498e+00, 6.258619e-01, 1.289005e+00,
8.000000e-01	3.380904e-01, 9.637052e-01, 1.498064e+00, 1.359790e+00, 1.460153e+00, 5.869930e-02, 5.341920e-01, 1.088741e+00, 5.193208e-01, 1.413307e+00,
1.000000e+00	1.927619e-01, 7.035994e-01, 1.494118e+00, 9.506521e-01, 1.277447e+00, 3.854113e-02, 2.985571e-01, 1.093579e+00, 4.031983e-01, 1.207705e+00,
1.200000e+00	1.338237e-01, 6.242916e-01, 1.895370e+00, 1.245854e+00, 1.129053e+00, 2.373881e-02, 3.177283e-01, 1.010388e+00, 3.624027e-01, 8.958459e-01,
1.400000e+00	1.149644e-01, 6.880108e-01, 1.769618e+00, 1.204806e+00, 1.325558e+00, 2.091630e-02, 3.375198e-01, 8.815494e-01, 3.651720e-01, 6.176602e-01,
1.600000e+00	1.011115e-01, 5.858003e-01, 1.667465e+00, 1.118369e+00, 1.583396e+00, 1.498477e-02, 3.386097e-01, 1.022686e+00, 3.061999e-01, 3.251402e-01,
1.800000e+00	1.130597e-01, 6.667145e-01, 1.902698e+00, 9.838258e-01, 1.395793e+00, 1.344659e-02, 3.328190e-01, 1.121644e+00, 2.979293e-01, 2.228696e-01,
2.000000e+00	1.262112e-01, 7.791470e-01, 1.907611e+00, 9.437538e-01, 1.133801e+00, 1.090811e-02, 2.616896e-01, 1.282526e+00, 3.304569e-01, 1.342816e-01,
0.000000e+00	2.141661e+00, 1.239895e+00, 1.279732e+00, 7.381006e-01, 8.268806e-01, 4.647994e-01, 2.256128e+00, 8.581211e-01, 2.236118e+00, 2.815927e+00,
2.000000e-01	2.198859e+00, 9.029931e-01, 9.283387e-01, 5.325988e-01, 5.786142e-01, 5.101087e-01, 2.267386e+00, 7.586836e-01, 1.799798e+00, 2.295812e+00,
4.000000e-01	1.493777e+00, 1.348271e+00, 8.950188e-01, 3.714835e-01, 5.166217e-01, 5.062470e-01, 1.510251e+00, 5.732064e-01, 1.634253e+00, 1.836289e+00,
6.000000e-01	1.188966e+00, 1.219707e+00, 8.659859e-01, 2.292890e-01, 3.052043e-01, 4.316696e-01, 1.179453e+00, 4.702199e-01, 1.010048e+00, 1.628973e+00,
8.000000e-01	8.112911e-01, 1.381667e+00, 6.802768e-01, 2.116633e-01, 3.303418e-01, 3.939540e-01, 1.059010e+00, 3.315637e-01, 1.080648e+00, 1.197203e+00,
1.000000e+00	7.265369e-01, 1.154870e+00, 8.168268e-01, 1.277584e-01, 3.800099e-01, 4.620542e-01, 1.092591e+00, 1.885647e-01, 1.112218e+00, 1.369909e+00,
1.200000e+00	6.294746e-01, 1.291185e+00, 9.646469e-01, 7.936793e-02, 5.967108e-01, 4.185870e-01, 1.013478e+00, 2.214529e-01, 9.077319e-01, 1.061847e+00,
1.400000e+00	6.712924e-01, 1.055018e+00, 1.067329e+00, 1.070063e-01, 7.333898e-01, 3.678392e-01, 7.940613e-01, 2.774874e-01, 8.754984e-01, 5.154647e-01,
1.600000e+00	7.320141e-01, 1.263145e+00, 9.211295e-01, 1.645183e-01, 7.103101e-01, 4.302166e-01, 8.114909e-01, 5.248379e-01, 8.819158e-01, 4.236278e-01,
1.800000e+00	9.066682e-01, 1.242499e+00, 1.061213e+00, 2.390333e-01, 8.495480e-01, 3.144340e-01, 8.745622e-01, 6.071185e-01, 8.646988e-01, 2.544345e-01,
2.000000e+00	1.031983e+00, 1.295218e+00, 1.152122e+00, 2.916842e-01, 9.506120e-01, 2.791159e-01, 7.031243e-01, 6.269414e-01, 8.880533e-01, 1.392884e-01,
0.000000e+00	2.328262e+00, 1.490990e+00, 1.383595e+00, 2.732076e+00, 9.662109e-01, 2.280697e+00, 2.387891e+00, 2.301172e+00, 1.157605e+00, 1.656170e+00,
2.000000e-01	1.838387e+00, 7.962200e-01, 1.440097e+00, 2.001538e+00, 5.862547e-01, 1.627466e+00, 1.353626e+00, 1.583255e+00, 6.882643e-01, 1.863719e+00,
4.000000e-01	1.387067e+00, 7.157755e-01, 1.376375e+00, 1.267039e+00, 6.980076e-01, 1.270398e+00, 7.868341e-01, 1.331783e+00, 5.209036e-01, 1.298090e+00,
6.000000e-01	8.215970e-01, 6.746648e-01, 1.405567e+00, 8.726427e-01, 7.513167e-01, 7.878933e-01, 6.915236e-01, 1.393372e+00, 3.221192e-01, 1.450148e+00,
8.000000e-01	4.629775e-01, 7.972717e-01, 1.532256e+00, 7.324724e-01, 1.067957e+00, 6.051172e-01, 4.013488e-01, 1.318941e+00, 1.898738e-01, 9.847017e-01,
1.000000e+00	3.132019e-01, 8.076607e-01, 1.382949e+00, 6.245525e-01, 1.085225e+00, 4.946132e-01, 2.894335e-01, 1.202011e+00, 2.165849e-01, 8.001128e-01,
1.200000e+00	2.060804e-01, 7.754085e-01, 1.816448e+00, 6.881881e-01, 1.360193e+00, 2.645832e-01, 2.016907e-01, 1.148180e+00, 1.824052e-01, 5.643833e-01,
1.400000e+00	1.521814e-01, 9.903447e-01, 1.636857e+00, 7.272648e-01, 1.153553e+00, 1.885976e-01, 1.750931e-01, 1.242322e+00, 2.067257e-01, 3.181538e-01,
1.600000e+00	1.124716e-01, 1.200585e+00, 2.036563e+00, 6.571163e-01, 1.471919e+00, 1.284842e-01, 1.689775e-01, 1.021292e+00, 1.855119e-01, 1.778448e-01,
1.800000e+00	1.152969e-01, 1.026557e+00, 1.528723e+00, 7.495765e-01, 1.304080e+00, 7.576667e-02, 1.785880e-01, 1.271215e+00, 2.344908e-01, 1.137074e-01,
2.000000e+00	1.126181e-01, 1.123677e+00, 1.843334e+00, 9.086148e-01, 1.494296e+00, 6.198783e-02, 1.695424e-01, 1.178620e+00, 1.982084e-01, 7.352278e-02,
0.000000e+00	2.595369e-01, 2.091474e+00, 1.100375e+00, 2.698941e+00, 6.423140e-01, 2.863737e+00, 2.066408e-01, 2.365110e+00, 2.704008e+00, 1.004272e+00,
2.000000e-01	1.944126e-01, 1.454163e+00, 9.475972e-01, 1.721535e+00, 8.841094e-01, 1.649499e+00, 1.402885e-01, 1.990555e+00, 1.739465e+00, 8.744923e-01,
4.000000e-01	1.241702e-01, 1.289387e+00, 8.453992e-01, 1.228656e+00, 9.104247e-01, 1.260381e+00, 8.400710e-02, 1.715165e+00, 1.155112e+00, 5.109821e-01,
6.000000e-01	9.054582e-02, 8.781283e-01, 7.545649e-01, 9.988782e-01, 9.042363e-01, 8.009100e-01, 4.866597e-02, 1.382120e+00, 5.989163e-01, 2.755127e-01,
8.000000e-01	6.796825e-02, 9.643107e-01, 1.042063e+00, 8.496042e-01, 1.129630e+00, 4.084863e-01, 4.007125e-02, 1.378835e+00, 4.788150e-01, 1.792898e-01,
1.000000e+00	3.776523e-02, 9.928202e-01, 1.175963e+00, 6.928176e-01, 1.122882e+00, 2.627625e-01, 3.623530e-02, 1.320570e+00, 2.253927e-01, 1.103563e-01,
1.200000e+00	3.631693e-02, 8.911697e-01, 1.546047e+00, 9.257216e-01, 1.238555e+00, 2.052086e-01, 4.883286e-02, 1.426870e+00, 2.320595e-01, 5.413976e-02,
1.400000e+00	5.077558e-02, 1.026229e+00, 1.222763e+00, 8.420649e-01, 1.335928e+00, 1.268892e-01, 7.094596e-02, 1.280773e+00, 1.806712e-01, 4.072095e-02,
1.600000e+00	5.798733e-02, 9.089537e-01, 1.615902e+00, 1.065427e+00, 1.189467e+00, 7.970842e-02, 9.894736e-02, 1.289776e+00, 1.749144e-01, 2.558547e-02,
1.800000e+00	7.302465e-02, 1.015913e+00, 1.660185e+00, 1.019742e+00, 1.397911e+00, 5.155022e-02, 1.086681e-01, 1.386908e+00, 1.643331e-01, 1.586240e-02,
2.000000e+00	8.311114e-02, 1.045846e+00, 1.852904e+00, 1.045555e+00, 1.192301e+00, 2.969702e-02, 1.289420e-01, 1.189861e+00, 1.824558e-01, 1.138768e-02,
0.000000e+00	1.968937e+00, 2.565791e-01, 1.250885e+00, 2.206282e+00, 9.945788e-01, 1.350757e+00, 4.436440e-01, 1.827004e+00, 1.761280e+00, 2.183459e+00,
2.000000e-01	1.547696e+00, 1.859353e-01, 7.181061e-01, 1.513913e+00, 6.441636e-01, 8.161726e-01, 2.896796e-01, 1.456741e+00, 1.009734e+00, 1.496499e+00,
4.000000e-01	1.048041e+00, 2.150850e-01, 1.153786e+00, 1.179331e+00, 6.666177e-01, 5.832539e-01, 1.924206e-01, 1.145747e+00, 6.931191e-01, 1.458208e+00,
6.000000e-01	6.639390e-01, 3.620129e-01, 1.264242e+00, 8.367444e-01, 7.208734e-01, 5.951029e-01, 1.277780e-01, 1.515964e+00, 3.519746e-01, 1.111149e+00,
8.000000e-01	3.924007e-01, 5.570085e-01, 1.258114e+00, 5.424580e-01, 1.018010e+00, 4.100140e-01, 1.070435e-01, 1.216340e+00, 3.049680e-01, 1.297799e+00,
1.000000e+00	2.493164e-01, 8.150549e-01, 1.400048e+00, 6.011376e-01, 1.242402e+00, 3.804270e-01, 8.902138e-02, 1.282270e+00, 2.689319e-01, 7.984120e-01,
1.200000e+00	1.639876e-01, 8.878513e-01, 1.611378e+00, 6.228471e-01, 1.134683e+00, 2.189687e-01, 1.189202e-01, 1.225963e+00, 2.270546e-01, 6.035342e-01,
1.400000e+00	8.853826e-02, 1.032519e+00, 1.488340e+00, 6.905407e-01, 1.172464e+00, 1.529926e-01, 1.322833e-01, 1.082937e+00, 1.619186e-01, 3.441554e-01,
1.600000e+00	7.687030e-02, 1.033691e+00, 1.545832e+00, 7.435514e-01, 1.314941e+00, 1.063621e-01, 1.502993e-01, 1.054238e+00, 2.124834e-01, 1.963783e-01,
1.800000e+00	7.408323e-02, 8.419400e-01, 1.671194e+00, 8.491555e-01, 1.438717e+00, 7.053915e-02, 1.835610e-01, 1.224042e+00, 1.907389e-01, 1.309879e-01,
2.000000e+00	8.743650e-02, 1.065689e+00, 1.561243e+00, 8.454956e-01, 1.461907e+00, 4.973872e-02, 2.043211e-01, 1.237307e+00, 2.318867e-01, 7.578003e-02,
0.000000e+00	1.659686e-01, 2.520752e+00, 5.522872e-01, 1.304821e+00, 2.588731e+00, 4.422541e-01, 5.073604e-01, 1.938751e-01, 3.790137e-01, 2.054809e+00,
2.000000e-01	1.140270e-01, 2.192167e+00, 7.680809e-01, 1.091397e+00, 2.446533e+00, 2.531964e-01, 4.663493e-01, 1.544935e-01, 4.910011e-01, 1.979529e+00,
4.000000e-01	7.818271e-02, 1.865296e+00, 1.197635e+00, 1.133529e+00, 2.198236e+00, 1.565943e-01, 6.985464e-01, 1.119855e-01, 7.497898e-01, 1.126550e+00,
6.000000e-01	5.223803e-02, 1.442569e+00, 1.217650e+00, 1.091311e+00, 1.820360e+00, 7.647631e-02, 6.947772e-01, 1.043532e-01, 8.069265e-01, 1.472760e+00,
8.000000e-01	4.640021e-02, 1.045292e+00, 1.418898e+00, 1.331738e+00, 2.041396e+00, 4.332730e-02, 7.619925e-01, 1.122789e-01, 6.870399e-01, 1.115522e+00,
1.000000e+00	5.199651e-02, 9.500065e-01, 1.370580e+00, 1.131297e+00, 1.485533e+00, 2.240463e-02, 6.997672e-01, 2.633822e-01, 7.184244e-01, 8.818608e-01,
1.200000e+00	1.082268e-01, 8.639539e-01, 1.359802e+00, 1.077197e+00, 1.797734e+00, 1.240304e-02, 9.328397e-01, 5.103349e-01, 8.430134e-01, 7.768383e-01,
1.400000e+00	2.954134e-01, 1.004450e+00, 1.574757e+00, 1.113694e+00, 1.714415e+00, 8.949661e-03, 7.403148e-01, 5.286316e-01, 7.694310e-01, 4.968803e-01,
1.600000e+00	5.833017e-01, 8.292416e-01, 1.566905e+00, 9.993081e-01, 1.480258e+00, 6.489251e-03, 8.090535e-01, 8.544915e-01, 6.334187e-01, 3.168838e-01,
1.800000e+00	8.916605e-01, 6.974752e-01, 1.716385e+00, 9.237056e-01, 1.547877e+00, 6.608896e-03, 7.414880e-01, 7.822639e-01, 7.454848e-01, 1.603189e-01,
2.000000e+00	7.918647e-01, 7.848787e-01, 1.827854e+00, 9.362845e-01, 1.739661e+00, 5.480674e-03, 6.133961e-01, 8.465504e-01, 7.453845e-01, 9.516603e-02,
0.000000e+00	1.332141e+00, 8.540617e-01, 2.825955e+00, 3.878910e-01, 2.087030e+00, 2.292516e+00, 1.421780e+00, 2.267028e+00, 8.974954e-01, 1.258206e+00,
2.000000e-01	1.305762e+00, 1.198672e+00, 2.536678e+00, 5.635932e-01, 2.050852e+00, 1.321002e+00, 7.957545e-01, 1.718679e+00, 5.385821e-01, 9.349055e-01,
4.000000e-01	7.569150e-01, 1.045995e+00, 2.608660e+00, 6.875504e-01, 1.527542e+00, 6.672389e-01, 3.969237e-01, 1.536037e+00, 3.429789e-01, 5.772637e-01,
6.000000e-01	5.316284e-01, 1.345264e+00, 2.109226e+00, 7.647114e-01, 1.602331e+00, 4.073157e-01, 2.435734e-01, 1.172210e+00, 2.191195e-01, 3.087535e-01,
8.000000e-01	3.045109e-01, 1.069802e+00, 1.874103e+00, 9.394734e-01, 1.722057e+00, 2.291113e-01, 2.409823e-01, 1.265129e+00, 1.728127e-01, 2.363538e-01,
1.000000e+00	2.721158e-01, 1.075327e+00, 2.153704e+00, 9.509986e-01, 1.193243e+00, 1.468686e-01, 1.292297e-01, 1.365499e+00, 1.302619e-01, 1.488724e-01,
1.200000e+00	1.531970e-01, 8.007564e-01, 1.882788e+00, 1.017608e+00, 1.499112e+00, 8.895093e-02, 1.331026e-01, 1.307090e+00, 1.113432e-01, 7.859241e-02,
1.400000e+00	1.745257e-01, 9.432694e-01, 1.689806e+00, 8.775801e-01, 1.338011e+00, 3.483686e-02, 9.681570e-02, 1.177774e+00, 1.164862e-01, 5.448917e-02,
1.600000e+00	1.224454e-01, 1.008687e+00, 2.292545e+00, 7.938944e-01, 1.479735e+00, 2.454043e-02, 9.372266e-02, 1.437570e+00, 1.335486e-01, 3.561665e-02,
1.800000e+00	1.132125e-01, 7.444258e-01, 1.512436e+00, 8.278929e-01, 1.195425e+00, 1.938738e-02, 1.200302e-01, 1.148570e+00, 1.660974e-01, 1.751918e-02,
2.000000e+00	1.197377e-01, 1.005629e+00, 1.753069e+00, 8.233421e-01, 1.722138e+00, 1.278872e-02, 1.497694e-01, 1.144373e+00, 1.837074e-01, 1.114618e-02,
0.000000e+00	4.417215e-01, 2.075345e+00, 1.723053e+00, 1.562396e+00, 2.060680e+00, 1.768904e+00, 6.980755e-01, 1.449765e+00, 2.667650e+00, 1.905653e+00,
2.000000e-01	3.307217e-01, 1.509784e+00, 1.338759e+00, 1.266928e+00, 1.811944e+00, 9.304447e-01, 4.487987e-01, 1.249030e+00, 1.718877e+00, 1.621820e+00,
4.000000e-01	2.211469e-01, 1.168089e+00, 1.057795e+00, 1.621294e+00, 1.697486e+00, 6.072841e-01, 3.678596e-01, 8.451283e-01, 9.823665e-01, 1.417419e+00,
6.000000e-01	1.238507e-01, 1.004724e+00, 1.107742e+00, 9.442480e-01, 1.637286e+00, 2.907508e-01, 4.577742e-01, 8.046408e-01, 1.161033e+00, 1.405398e+00,
8.000000e-01	8.751990e-02, 9.107865e-01, 1.191046e+00, 1.227196e+00, 1.426604e+00, 1.755009e-01, 5.180633e-01, 9.066203e-01, 7.550665e-01, 1.043146e+00,
1.000000e+00	6.899845e-02, 7.533180e-01, 1.263816e+00, 1.083251e+00, 1.621329e+00, 1.197864e-01, 5.435708e-01, 1.054132e+00, 6.459901e-01, 9.007644e-01,
1.200000e+00	8.478096e-02, 7.600174e-01, 1.195532e+00, 9.398391e-01, 1.690645e+00, 6.273183e-02, 5.441518e-01, 1.034377e+00, 6.417447e-01, 5.988503e-01,
1.400000e+00	1.305342e-01, 6.716707e-01, 1.361492e+00, 8.985597e-01, 1.565799e+00, 4.317309e-02, 4.779762e-01, 1.023467e+00, 6.060980e-01, 3.094870e-01,
1.600000e+00	2.502339e-01, 7.934409e-01, 1.249872e+00, 8.628223e-01, 1.410498e+00, 2.615316e-02, 3.610257e-01, 9.663885e-01, 4.839784e-01, 2.313587e-01,
1.800000e+00	3.215144e-01, 8.153767e-01, 1.677373e+00, 9.072829e-01, 1.318244e+00, 1.871083e-02, 3.816967e-01, 1.046783e+00, 4.080579e-01, 1.284962e-01,
2.000000e+00	4.066649e-01, 8.077783e-01, 1.724089e+00, 1.020683e+00, 1.329784e+00, 1.529831e-02, 3.828966e-01, 9.278529e-01, 4.400586e-01, 6.847650e-02,
0.000000e+00	3.722112e-02, 8.639490e-01, 1.701773e+00, 9.631654e-01, 1.460551e-01, 2.320178e+00, 1.011323e+00, 7.427708e-01, 1.130233e+00, 1.282931e+00,
2.000000e-01	1.408998e-01, 1.038828e+00, 1.720410e+00, 7.149851e-01, 3.722222e-01, 1.419803e+00, 9.271366e-01, 5.813027e-01, 1.024794e+00, 1.340429e+00,
4.000000e-01	1.995215e-01, 9.937405e-01, 1.747614e+00, 5.803454e-01, 6.997770e-01, 9.715376e-01, 7.916071e-01, 5.916612e-01, 9.391563e-01, 1.116041e+00,
6.000000e-01	2.683538e-01, 1.077601e+00, 1.494108e+00, 3.718118e-01, 8.676175e-01, 6.687503e-01, 9.097191e-01, 7.080088e-01, 7.959673e-01, 8.342385e-01,
8.000000e-01	4.523555e-01, 1.067596e+00, 1.376739e+00, 4.626127e-01, 1.009352e+00, 4.720113e-01, 7.087623e-01, 6.866276e-01, 8.384269e-01, 4.429823e-01,
1.000000e+00	6.104519e-01, 1.031563e+00, 1.509437e+00, 4.696352e-01, 1.087326e+00, 3.162790e-01, 6.615750e-01, 8.589722e-01, 8.496140e-01, 2.539405e-01,
1.200000e+00	8.117576e-01, 1.162899e+00, 1.260573e+00, 5.847112e-01, 1.226995e+00, 2.247801e-01, 7.539482e-01, 8.826736e-01, 6.468516e-01, 1.556432e-01,
1.400000e+00	9.480882e-01, 1.160889e+00, 1.528710e+00, 4.938372e-01, 1.152698e+00, 1.430890e-01, 5.943105e-01, 6.907352e-01, 6.122404e-01, 1.126582e-01,
1.600000e+00	9.452934e-01, 1.304739e+00, 1.424087e+00, 6.471086e-01, 1.416150e+00, 1.045326e-01, 5.226444e-01, 9.253523e-01, 6.280477e-01, 7.247176e-02,
1.800000e+00	1.038166e+00, 1.209714e+00, 1.612021e+00, 7.124860e-01, 1.479449e+00, 7.785946e-02, 5.358311e-01, 8.284237e-01, 5.067739e-01, 3.671730e-02,
2.000000e+00	9.884533e-01, 1.439133e+00, 1.276081e+00, 9.066720e-01, 1.308652e+00, 5.036875e-02, 4.914334e-01, 1.126669e+00, 5.479386e-01, 2.680861e-02,
0.000000e+00	1.580684e+00, 1.710221e+00, 1.995318e+00, 3.325270e+00, 1.041640e+00, 3.010561e+00, 1.368060e+00, 1.574103e+00, 1.939337e+00, 2.257244e+00,
2.000000e-01	7.795180e-01, 1.273105e+00, 1.447830e+00, 1.760723e+00, 1.011212e+00, 1.855509e+00, 8.097042e-01, 1.419309e+00, 1.364120e+00, 1.602824e+00,
4.000000e-01	6.422570e-01, 9.378459e-01, 1.478256e+00, 1.604056e+00, 1.088946e+00, 9.128342e-01, 5.554695e-01, 1.044255e+00, 9.732717e-01, 1.307689e+00,
6.000000e-01	3.260495e-01, 7.882718e-01, 1.697050e+00, 1.490583e+00, 1.220431e+00, 5.981415e-01, 4.545718e-01, 9.815654e-01, 5.677733e-01, 1.400056e+00,
8.000000e-01	2.233783e-01, 7.067361e-01, 1.548619e+00, 1.111753e+00, 1.429416e+00, 2.745104e-01, 3.885196e-01, 1.010480e+00, 5.241789e-01, 1.229259e+00,
1.000000e+00	1.619255e-01, 6.009428e-01, 1.802516e+00, 1.104073e+00, 1.310460e+00, 1.972672e-01, 3.225139e-01, 1.108489e+00, 4.446607e-01, 9.140442e-01,
1.200000e+00	9.323234e-02, 6.504075e-01, 1.645252e+00, 9.571448e-01, 1.369048e+00, 9.576401e-02, 2.700041e-01, 9.837371e-01, 3.886796e-01, 5.853663e-01,
1.400000e+00	7.066450e-02, 5.959202e-01, 1.684882e+00, 8.982340e-01, 1.065659e+00, 7.538002e-02, 3.648554e-01, 1.102499e+00, 3.067702e-01, 3.535341e-01,
1.600000e+00	1.125900e-01, 6.924853e-01, 1.569808e+00, 9.302653e-01, 1.348979e+00, 5.114979e-02, 3.243710e-01, 9.909537e-01, 3.511610e-01, 2.151992e-01,
1.800000e+00	1.303013e-01, 7.040817e-01, 1.698728e+00, 9.634332e-01, 1.325678e+00, 2.651022e-02, 2.883888e-01, 9.810251e-01, 3.042830e-01, 1.397446e-01,
2.000000e+00	1.817376e-01, 8.346322e-01, 1.854900e+00, 8.858154e-01, 1.428277e+00, 2.399069e-02, 2.750927e-01, 1.004672e+00, 3.069947e-01, 9.902427e-02,
0.000000e+00	2.072389e+00, 1.311366e+00, 1.710413e+00, 1.999183e+00, 1.558303e+00, 2.415275e+00, 1.546661e+00, 1.154535e-02, 2.820888e+00, 1.568077e-02,
2.000000e-01	1.822565e+00, 7.845388e-01, 1.736171e+00, 1.954567e+00, 1.136768e+00, 1.264836e+00, 1.205317e+00, 2.718766e-01, 2.276241e+00, 9.600215e-03,
4.000000e-01	1.655770e+00, 6.136044e-01, 1.098910e+00, 1.379932e+00, 1.050091e+00, 8.620730e-01, 1.008805e+00, 4.472963e-01, 1.444624e+00, 5.724565e-03,
6.000000e-01	1.168157e+00, 5.547645e-01, 1.021678e+00, 1.109749e+00, 6.575019e-01, 5.960307e-01, 9.487269e-01, 5.946471e-01, 1.194170e+00, 3.652287e-03,
8.000000e-01	1.638035e+00, 7.441381e-01, 7.900587e-01, 8.584624e-01, 6.921400e-01, 5.012457e-01, 8.680093e-01, 8.118410e-01, 1.172825e+00, 2.768836e-03,
1.000000e+00	1.437101e+00, 8.344179e-01, 1.024727e+00, 5.464184e-01, 4.359267e-01, 3.901611e-01, 7.806385e-01, 9.785032e-01, 1.113160e+00, 1.271106e-03,
1.200000e+00	1.393260e+00, 6.766468e-01, 1.016778e+00, 2.923958e-01, 3.340949e-01, 4.470799e-01, 5.371117e-01, 1.017756e+00, 8.899050e-01, 8.324216e-04,
1.400000e+00	1.260625e+00, 1.079929e+00, 1.125428e+00, 2.371385e-01, 4.077170e-01, 3.984603e-01, 6.966720e-01, 8.634575e-01, 7.124987e-01, 5.907216e-04,
1.600000e+00	1.323408e+00, 1.263003e+00, 1.148423e+00, 1.789413e-01, 3.762317e-01, 4.105880e-01, 5.550882e-01, 9.512710e-01, 6.449350e-01, 4.017081e-04,
1.800000e+00	1.097797e+00, 1.086080e+00, 1.481819e+00, 1.430021e-01, 5.579647e-01, 4.776074e-01, 5.316660e-01, 9.942717e-01, 5.337559e-01, 3.297196e-04,
2.000000e+00	1.077172e+00, 1.378999e+00, 1.263221e+00, 1.476619e-01, 7.184062e-01, 4.523506e-01, 4.730907e-01, 9.708122e-01, 5.680046e-01, 2.400207e-04,
0.000000e+00	2.603140e+00, 1.641766e+00, 4.770784e-01, 9.875315e-01, 3.084268e+00, 5.948614e-01, 9.778457e-01, 5.911573e-02, 1.464165e+00, 4.982624e-01,
2.000000e-01	1.823606e+00, 1.101773e+00, 4.501827e-01, 9.593925e-01, 1.969315e+00, 3.756066e-01, 8.662188e-01, 1.656934e-01, 1.388866e+00, 3.387850e-01,
4.000000e-01	2.094662e+00, 1.284705e+00, 4.189947e-01, 9.291323e-01, 1.450383e+00, 2.155989e-01, 8.686751e-01, 3.498847e-01, 1.119309e+00, 2.276475e-01,
6.000000e-01	1.626192e+00, 1.145577e+00, 4.894331e-01, 1.014158e+00, 1.004063e+00, 1.626053e-01, 5.460564e-01, 5.472970e-01, 9.949947e-01, 1.273523e-01,
8.000000e-01	1.371391e+00, 1.096771e+00, 6.498523e-01, 6.962622e-01, 9.081819e-01, 2.338540e-01, 8.295750e-01, 7.301333e-01, 1.237271e+00, 8.840328e-02,
1.000000e+00	1.347612e+00, 1.043240e+00, 7.656820e-01, 4.790461e-01, 5.296451e-01, 2.597640e-01, 7.315900e-01, 7.425378e-01, 9.586394e-01, 5.017537e-02,
1.200000e+00	1.452265e+00, 1.285790e+00, 7.787455e-01, 4.338538e-01, 4.295892e-01, 3.911754e-01, 6.737709e-01, 7.904787e-01, 6.907827e-01, 2.053787e-02,
1.400000e+00	1.256645e+00, 1.381087e+00, 1.065229e+00, 2.385961e-01, 3.986655e-01, 3.782594e-01, 5.559031e-01, 9.827928e-01, 6.858829e-01, 1.447396e-02,
1.600000e+00	1.221994e+00, 1.402088e+00, 1.422340e+00, 1.806288e-01, 3.928806e-01, 3.899218e-01, 5.801555e-01, 9.025748e-01, 5.457504e-01, 1.065843e-02,
1.800000e+00	1.223713e+00, 1.353343e+00, 1.243600e+00, 1.260978e-01, 4.908420e-01, 4.363204e-01, 4.475849e-01, 1.040041e+00, 6.128150e-01, 4.928918e-03,
2.000000e+00	1.059564e+00, 1.490897e+00, 1.522167e+00, 1.431431e-01, 4.813487e-01, 4.062923e-01, 4.737973e-01, 1.026273e+00, 4.721012e-01, 3.462623e-03,
0.000000e+00	7.593826e-01, 1.408522e+00, 2.446510e+00, 1.088018e+00, 1.599439e+00, 1.269600e+00, 1.737306e-01, 3.361614e+00, 2.439267e+00, 1.888232e+00,
2.000000e-01	4.145478e-01, 1.393346e+00, 1.589667e+00, 9.690205e-01, 1.414439e+00, 9.511316e-01, 1.230924e-01, 2.012279e+00, 1.616540e+00, 1.333191e+00,
4.000000e-01	3.043120e-01, 9.923346e-01, 1.275506e+00, 9.599766e-01, 1.469977e+00, 4.124520e-01, 6.734557e-02, 1.746290e+00, 9.228959e-01, 1.086151e+00,
6.000000e-01	1.524555e-01, 1.044868e+00, 1.705451e+00, 9.379380e-01, 1.309334e+00, 2.858223e-01, 3.863855e-02, 1.617279e+00, 5.533396e-01, 9.735587e-01,
8.000000e-01	1.117519e-01, 9.768921e-01, 1.681907e+00, 8.391631e-01, 1.373473e+00, 1.414463e-01, 2.835148e-02, 1.400500e+00, 4.282006e-01, 8.586439e-01,
1.000000e+00	8.825619e-02, 1.004251e+00, 1.455117e+00, 9.653613e-01, 1.490570e+00, 9.221494e-02, 2.200892e-02, 1.364017e+00, 2.508993e-01, 6.345064e-01,
1.200000e+00	4.766476e-02, 9.569944e-01, 1.559642e+00, 8.726603e-01, 1.467135e+00, 5.269708e-02, 2.459969e-02, 1.450978e+00, 1.974872e-01, 3.846918e-01,
1.400000e+00	3.219345e-02, 8.183585e-01, 1.652129e+00, 8.760447e-01, 1.680809e+00, 3.271142e-02, 2.854137e-02, 1.272876e+00, 1.609115e-01, 2.223405e-01,
1.600000e+00	2.979878e-02, 9.545234e-01, 1.426525e+00, 9.399760e-01, 1.221425e+00, 2.586053e-02, 5.926663e-02, 1.352496e+00, 1.485076e-01, 1.212538e-01,
1.800000e+00	3.885438e-02, 6.992417e-01, 1.429671e+00, 1.069153e+00, 1.361262e+00, 1.890534e-02, 7.003455e-02, 1.307459e+00, 1.224054e-01, 8.687371e-02,
2.000000e+00	5.183704e-02, 9.191204e-01, 1.949084e+00, 8.781290e-01, 1.285247e+00, 1.643366e-02, 8.565564e-02, 1.129301e+00, 1.345344e-01, 4.315431e-02,
0.000000e+00	1.266461e+00, 4.869702e-01, 6.174822e-01, 2.032061e+00, 9.841288e-01, 2.795943e+00, 1.202988e-01, 1.109731e+00, 3.186307e+00, 7.495165e-01,
2.000000e-01	1.033457e+00, 4.459237e-01, 5.554043e-01, 1.337254e+00, 7.419089e-01, 1.980782e+00, 1.257066e-01, 1.071987e+00, 1.674767e+00, 4.883197e-01,
4.000000e-01	6.306956e-01, 3.276480e-01, 4.933484e-01, 1.012672e+00, 5.869034e-01, 1.177217e+00, 1.476297e-01, 9.077195e-01, 1.417745e+00, 2.703242e-01,
6.000000e-01	3.522117e-01, 7.419916e-01, 4.842320e-01, 6.183376e-01, 5.980512e-01, 7.235283e-01, 1.346941e-01, 9.554730e-01, 9.790098e-01, 1.974725e-01,
8.000000e-01	2.736792e-01, 8.854955e-01, 7.802336e-01, 4.237994e-01, 7.353945e-01, 5.403639e-01, 1.560634e-01, 1.330419e+00, 5.857825e-01, 9.831393e-02,
1.000000e+00	2.075091e-01, 8.762774e-01, 9.757996e-01, 4.653358e-01, 8.432933e-01, 5.776831e-01, 1.810860e-01, 1.084055e+00, 4.715335e-01, 5.950668e-02,
1.200000e+00	2.051333e-01, 8.046814e-01, 9.966712e-01, 3.989596e-01, 1.063936e+00, 4.401122e-01, 2.242113e-01, 1.127344e+00, 4.160239e-01, 4.406455e-02,
1.400000e+00	1.947311e-01, 1.007136e+00, 1.206888e+00, 4.661738e-01, 1.129911e+00, 2.849400e-01, 1.776022e-01, 1.242057e+00, 3.647145e-01, 2.252920e-02,
1.600000e+00	1.863716e-01, 9.972176e-01, 1.014320e+00, 5.539874e-01, 1.216958e+00, 1.756606e-01, 2.300565e-01, 1.144305e+00, 3.043208e-01, 1.377498e-02,
1.800000e+00	2.583027e-01, 1.000716e+00, 1.274934e+00, 5.347261e-01, 1.330919e+00, 1.398080e-01, 2.311215e-01, 1.174341e+00, 2.595569e-01, 8.234738e-03,
2.000000e+00	2.293512e-01, 1.134891e+00, 1.512390e+00, 6.742083e-01, 1.302628e+00, 8.940192e-02, 2.257068e-01, 1.228027e+00, 2.899408e-01, 4.949077e-03,
