# Supplementary material for: Inference of Vohradský's Models of Genetic Networks by Solving Two-Dimensional Function Optimization Problems
Source: PLoS One. 2013 Dec 30;8(12):e83308. doi: 10.1371/journal.pone.0083308 (PMC3875442; doi:10.1371/journal.pone.0083308)
Supplement: Text S2 — Time-series data used in the ‘Inference in noisy environment’ section (compressed by gzip). (GZ) [file pone.0083308.s002.gz › time_series_data/gene10/100sets/tc.dat103]

Time "G0" "G1" "G2" "G3" "G4" "G5" "G6" "G7" "G8" "G9"
0.000000e+00	6.508476e-01, 1.012794e+00, 2.512416e+00, 2.729811e+00, 1.165918e+00, 1.003940e+00, 1.286780e+00, 1.040468e+00, 7.803103e-01, 1.593292e+00,
2.000000e-01	7.172569e-01, 9.728552e-01, 1.510842e+00, 1.666442e+00, 7.281203e-01, 7.873151e-01, 1.171141e+00, 7.920595e-01, 5.119319e-01, 1.027294e+00,
4.000000e-01	4.999933e-01, 1.255581e+00, 1.218138e+00, 1.559411e+00, 6.461781e-01, 6.460881e-01, 1.194507e+00, 6.054315e-01, 3.569035e-01, 8.828799e-01,
6.000000e-01	5.290244e-01, 1.248563e+00, 1.442303e+00, 1.554990e+00, 5.555859e-01, 4.458871e-01, 1.337514e+00, 3.536339e-01, 2.172128e-01, 5.658875e-01,
8.000000e-01	5.589948e-01, 1.299127e+00, 1.484842e+00, 1.228542e+00, 5.937308e-01, 3.200262e-01, 1.146321e+00, 2.952468e-01, 1.820535e-01, 4.113150e-01,
1.000000e+00	5.648895e-01, 1.506913e+00, 1.471457e+00, 1.123260e+00, 6.513239e-01, 2.705015e-01, 1.230918e+00, 2.078852e-01, 1.331103e-01, 2.679087e-01,
1.200000e+00	5.562847e-01, 1.046012e+00, 1.515380e+00, 1.160077e+00, 6.150900e-01, 1.823823e-01, 1.287243e+00, 1.001577e-01, 9.568531e-02, 2.617620e-01,
1.400000e+00	5.522234e-01, 1.168404e+00, 1.368735e+00, 1.004463e+00, 6.687423e-01, 1.604549e-01, 1.075800e+00, 8.832060e-02, 7.117189e-02, 2.336460e-01,
1.600000e+00	5.035540e-01, 1.151920e+00, 1.525681e+00, 9.397555e-01, 6.120073e-01, 1.355810e-01, 1.262685e+00, 5.369421e-02, 4.706598e-02, 1.817006e-01,
1.800000e+00	6.145197e-01, 9.892726e-01, 1.610812e+00, 9.532340e-01, 6.692399e-01, 9.100395e-02, 1.247796e+00, 2.684194e-02, 3.128237e-02, 1.695820e-01,
2.000000e+00	5.023417e-01, 1.552125e+00, 1.466866e+00, 8.429411e-01, 5.263395e-01, 6.033417e-02, 1.337151e+00, 1.813639e-02, 2.260742e-02, 1.256717e-01,
0.000000e+00	1.088361e+00, 1.298483e+00, 3.153049e+00, 1.316149e+00, 1.170972e+00, 1.857926e+00, 1.197115e+00, 1.862103e+00, 1.355794e+00, 1.923523e+00,
2.000000e-01	6.991202e-01, 1.363018e+00, 1.721528e+00, 1.043285e+00, 8.723581e-01, 1.555913e+00, 1.284110e+00, 1.380637e+00, 1.177616e+00, 1.519038e+00,
4.000000e-01	4.679561e-01, 1.482812e+00, 1.721670e+00, 9.067584e-01, 5.659244e-01, 1.333525e+00, 1.309552e+00, 1.131644e+00, 8.745476e-01, 1.077233e+00,
6.000000e-01	4.047115e-01, 1.268498e+00, 1.247921e+00, 1.203011e+00, 5.646115e-01, 1.153269e+00, 1.160320e+00, 6.782152e-01, 7.742407e-01, 8.301447e-01,
8.000000e-01	4.211928e-01, 1.213166e+00, 1.558285e+00, 9.680971e-01, 5.510385e-01, 9.283733e-01, 1.102708e+00, 5.728995e-01, 5.034766e-01, 6.058282e-01,
1.000000e+00	4.550260e-01, 1.280385e+00, 1.596882e+00, 9.294873e-01, 5.568592e-01, 8.962831e-01, 1.167129e+00, 3.763406e-01, 3.105968e-01, 4.783773e-01,
1.200000e+00	4.824707e-01, 1.291234e+00, 1.674497e+00, 8.497443e-01, 6.555871e-01, 8.704334e-01, 1.246514e+00, 2.151450e-01, 2.701071e-01, 3.195331e-01,
1.400000e+00	6.301358e-01, 1.426430e+00, 1.657537e+00, 1.052786e+00, 5.575029e-01, 5.136531e-01, 1.160670e+00, 1.458402e-01, 1.722940e-01, 2.292504e-01,
1.600000e+00	5.482316e-01, 1.179632e+00, 1.878844e+00, 9.490707e-01, 6.030901e-01, 3.671904e-01, 1.132008e+00, 7.634524e-02, 1.440224e-01, 2.204755e-01,
1.800000e+00	4.889427e-01, 1.524982e+00, 1.383557e+00, 8.126215e-01, 6.734152e-01, 2.896425e-01, 1.294893e+00, 6.191283e-02, 9.146233e-02, 1.900314e-01,
2.000000e+00	6.156502e-01, 1.228601e+00, 1.578684e+00, 8.159097e-01, 6.038206e-01, 2.482427e-01, 1.140605e+00, 3.889190e-02, 6.344434e-02, 1.457042e-01,
0.000000e+00	1.644651e-01, 1.570546e+00, 3.190101e+00, 2.832446e+00, 1.601933e+00, 8.942790e-01, 4.017369e-01, 5.527746e-01, 2.893061e+00, 2.346568e-01,
2.000000e-01	3.127020e-01, 1.301012e+00, 2.386725e+00, 2.014654e+00, 1.166057e+00, 7.082702e-01, 5.901997e-01, 3.621633e-01, 2.097519e+00, 1.474075e-01,
4.000000e-01	4.807740e-01, 1.111519e+00, 2.330890e+00, 1.829430e+00, 1.018617e+00, 5.512357e-01, 7.591213e-01, 1.784933e-01, 1.686212e+00, 1.048761e-01,
6.000000e-01	4.893432e-01, 8.922102e-01, 1.764750e+00, 1.827243e+00, 7.650703e-01, 3.784937e-01, 7.849971e-01, 1.389233e-01, 1.000158e+00, 7.641272e-02,
8.000000e-01	5.617525e-01, 8.906916e-01, 2.300368e+00, 1.302394e+00, 7.408735e-01, 2.961268e-01, 9.232122e-01, 9.168918e-02, 6.421816e-01, 6.035760e-02,
1.000000e+00	5.570884e-01, 1.018006e+00, 1.871560e+00, 1.283655e+00, 6.579113e-01, 2.574946e-01, 1.304950e+00, 5.817261e-02, 4.906569e-01, 4.043579e-02,
1.200000e+00	5.643884e-01, 9.850560e-01, 1.906960e+00, 1.159885e+00, 6.478522e-01, 1.958539e-01, 1.066377e+00, 3.198771e-02, 3.036464e-01, 4.151771e-02,
1.400000e+00	5.872930e-01, 1.104685e+00, 1.832195e+00, 1.112478e+00, 7.599209e-01, 1.413608e-01, 1.275065e+00, 2.478499e-02, 2.571704e-01, 3.325103e-02,
1.600000e+00	5.512741e-01, 1.040939e+00, 1.694674e+00, 7.956866e-01, 5.905943e-01, 1.053007e-01, 1.534901e+00, 1.271005e-02, 1.676568e-01, 3.717164e-02,
1.800000e+00	5.323483e-01, 1.120472e+00, 1.718079e+00, 1.108997e+00, 7.697892e-01, 7.414590e-02, 1.366751e+00, 1.045261e-02, 1.253381e-01, 4.079599e-02,
2.000000e+00	5.384595e-01, 1.189964e+00, 1.613568e+00, 9.028092e-01, 7.180589e-01, 5.497033e-02, 1.188579e+00, 5.805814e-03, 8.255905e-02, 6.338522e-02,
0.000000e+00	7.894767e-01, 7.332252e-01, 5.899260e-01, 2.664879e+00, 3.768532e-01, 2.051216e+00, 2.629205e+00, 2.387503e+00, 2.989845e-01, 7.648759e-01,
2.000000e-01	6.290944e-01, 8.875547e-01, 8.028079e-01, 2.173898e+00, 2.160585e-01, 1.952808e+00, 2.047507e+00, 1.329957e+00, 3.877656e-01, 5.247443e-01,
4.000000e-01	4.311947e-01, 1.132262e+00, 1.121440e+00, 1.588032e+00, 2.479990e-01, 1.439420e+00, 1.370466e+00, 1.050044e+00, 3.848112e-01, 4.075647e-01,
6.000000e-01	4.868333e-01, 1.066360e+00, 1.276183e+00, 1.601467e+00, 3.757840e-01, 1.468534e+00, 1.072303e+00, 4.959067e-01, 2.807250e-01, 2.612656e-01,
8.000000e-01	5.260321e-01, 1.113389e+00, 1.164040e+00, 1.409209e+00, 3.762713e-01, 1.131221e+00, 1.166620e+00, 3.976870e-01, 1.682335e-01, 1.947460e-01,
1.000000e+00	5.369531e-01, 1.247178e+00, 1.327679e+00, 1.405405e+00, 4.967894e-01, 8.709899e-01, 1.054271e+00, 2.262625e-01, 1.316385e-01, 1.597756e-01,
1.200000e+00	5.437684e-01, 8.931410e-01, 1.643392e+00, 1.227154e+00, 5.099273e-01, 1.001153e+00, 9.829719e-01, 1.380317e-01, 8.858839e-02, 1.248868e-01,
1.400000e+00	6.043960e-01, 1.163047e+00, 1.338529e+00, 9.912696e-01, 5.433552e-01, 7.154399e-01, 1.227799e+00, 1.030577e-01, 6.533072e-02, 1.023943e-01,
1.600000e+00	5.217383e-01, 1.123084e+00, 1.350112e+00, 9.873606e-01, 6.219381e-01, 5.951208e-01, 9.785045e-01, 5.609776e-02, 4.542591e-02, 8.177139e-02,
1.800000e+00	6.207738e-01, 1.232580e+00, 1.386662e+00, 8.668531e-01, 6.485479e-01, 3.947831e-01, 1.134585e+00, 3.845202e-02, 3.564368e-02, 9.869346e-02,
2.000000e+00	5.840953e-01, 1.192057e+00, 1.541052e+00, 1.171731e+00, 5.301339e-01, 2.531044e-01, 1.392802e+00, 2.340005e-02, 2.320374e-02, 9.733015e-02,
0.000000e+00	2.276897e+00, 1.271341e+00, 6.641670e-01, 3.154223e+00, 1.176146e+00, 4.232345e-01, 1.877036e+00, 1.848973e+00, 2.054922e+00, 4.534412e-01,
2.000000e-01	1.850088e+00, 1.434021e+00, 8.811383e-01, 2.690552e+00, 6.730701e-01, 3.230981e-01, 1.319421e+00, 1.427681e+00, 1.690795e+00, 5.622545e-01,
4.000000e-01	1.105543e+00, 1.654160e+00, 1.214836e+00, 2.049845e+00, 5.954304e-01, 2.369864e-01, 1.172744e+00, 6.492891e-01, 1.233247e+00, 6.353831e-01,
6.000000e-01	1.017265e+00, 1.191959e+00, 1.202341e+00, 1.602133e+00, 5.233947e-01, 1.915460e-01, 1.224851e+00, 5.644863e-01, 7.654129e-01, 6.597847e-01,
8.000000e-01	8.376800e-01, 1.080065e+00, 1.307713e+00, 1.669905e+00, 5.773741e-01, 1.430273e-01, 1.156408e+00, 4.543725e-01, 5.169830e-01, 7.722566e-01,
1.000000e+00	8.032177e-01, 1.251232e+00, 1.337568e+00, 1.254249e+00, 6.543753e-01, 9.773137e-02, 9.649017e-01, 2.593342e-01, 4.966517e-01, 5.225602e-01,
1.200000e+00	6.107015e-01, 1.257630e+00, 1.449555e+00, 1.273675e+00, 5.383287e-01, 6.851668e-02, 1.251325e+00, 1.794386e-01, 2.731986e-01, 4.401639e-01,
1.400000e+00	6.195454e-01, 1.157969e+00, 1.429275e+00, 1.123522e+00, 6.254440e-01, 6.393530e-02, 1.147486e+00, 9.584660e-02, 2.014110e-01, 3.053099e-01,
1.600000e+00	5.236756e-01, 1.079758e+00, 1.437031e+00, 9.524163e-01, 5.703335e-01, 4.327815e-02, 1.359627e+00, 7.517899e-02, 1.556080e-01, 2.665978e-01,
1.800000e+00	4.742751e-01, 1.184259e+00, 1.321749e+00, 8.319128e-01, 6.284790e-01, 3.033883e-02, 1.344507e+00, 4.722579e-02, 1.090359e-01, 1.791437e-01,
2.000000e+00	5.986509e-01, 1.181528e+00, 1.961893e+00, 8.894642e-01, 6.203069e-01, 2.642665e-02, 1.057640e+00, 3.067525e-02, 5.412702e-02, 1.545896e-01,
0.000000e+00	2.533874e+00, 1.121004e+00, 2.596652e+00, 2.914200e+00, 2.895336e+00, 2.282705e+00, 2.118166e+00, 2.430286e+00, 2.419814e-02, 1.692159e+00,
2.000000e-01	1.345748e+00, 1.577445e+00, 1.559310e+00, 2.007941e+00, 1.591307e+00, 1.735235e+00, 1.676456e+00, 1.548515e+00, 2.005705e-01, 1.398338e+00,
4.000000e-01	7.152137e-01, 1.053586e+00, 1.105582e+00, 1.733062e+00, 1.188379e+00, 1.839996e+00, 1.474292e+00, 1.407573e+00, 2.629455e-01, 1.158628e+00,
6.000000e-01	6.962327e-01, 1.163320e+00, 9.436712e-01, 1.521894e+00, 6.128553e-01, 1.402475e+00, 9.306642e-01, 1.093867e+00, 4.566079e-01, 9.205827e-01,
8.000000e-01	4.842111e-01, 1.216779e+00, 8.601393e-01, 1.196685e+00, 4.910418e-01, 1.309225e+00, 9.810479e-01, 7.092176e-01, 3.371393e-01, 7.296230e-01,
1.000000e+00	5.611375e-01, 1.118737e+00, 1.266424e+00, 1.019581e+00, 6.767178e-01, 1.043212e+00, 1.075489e+00, 5.524144e-01, 2.327242e-01, 5.086520e-01,
1.200000e+00	5.907387e-01, 1.036976e+00, 1.489327e+00, 7.931342e-01, 6.248991e-01, 8.919045e-01, 9.716114e-01, 3.526884e-01, 1.455248e-01, 3.452073e-01,
1.400000e+00	5.736259e-01, 1.048372e+00, 1.555164e+00, 1.170861e+00, 6.259906e-01, 8.281991e-01, 1.222279e+00, 1.699298e-01, 9.641872e-02, 2.539568e-01,
1.600000e+00	5.696968e-01, 9.827513e-01, 1.388837e+00, 1.187409e+00, 6.335098e-01, 7.353048e-01, 1.047510e+00, 1.173289e-01, 8.182380e-02, 2.081718e-01,
1.800000e+00	4.245988e-01, 1.226583e+00, 1.676943e+00, 9.279082e-01, 5.947530e-01, 6.087097e-01, 1.301492e+00, 1.009322e-01, 4.950529e-02, 1.455572e-01,
2.000000e+00	6.435879e-01, 1.162126e+00, 1.816826e+00, 8.696746e-01, 6.012238e-01, 3.627957e-01, 1.151243e+00, 5.406892e-02, 3.543587e-02, 1.413094e-01,
0.000000e+00	1.365734e+00, 2.497814e+00, 5.750097e-01, 1.471331e+00, 8.352688e-01, 2.927066e+00, 3.219930e+00, 2.558823e+00, 1.837176e+00, 1.746328e+00,
2.000000e-01	8.014206e-01, 2.213356e+00, 4.774192e-01, 1.141703e+00, 4.947403e-01, 1.800212e+00, 2.012864e+00, 1.737851e+00, 1.632291e+00, 1.109404e+00,
4.000000e-01	6.376526e-01, 2.180888e+00, 3.101149e-01, 7.446133e-01, 3.740251e-01, 2.062819e+00, 1.597996e+00, 1.186120e+00, 1.131903e+00, 1.210713e+00,
6.000000e-01	3.318050e-01, 2.022479e+00, 2.958448e-01, 5.599081e-01, 1.979822e-01, 1.399174e+00, 1.517085e+00, 1.133232e+00, 9.366532e-01, 1.062728e+00,
8.000000e-01	4.304181e-01, 1.828784e+00, 5.368358e-01, 3.442588e-01, 2.430174e-01, 1.627442e+00, 8.776001e-01, 9.263146e-01, 8.084869e-01, 8.502085e-01,
1.000000e+00	3.934819e-01, 1.578603e+00, 7.454066e-01, 2.742778e-01, 3.078006e-01, 1.514708e+00, 8.377193e-01, 4.988186e-01, 5.643931e-01, 6.365109e-01,
1.200000e+00	4.683724e-01, 1.204403e+00, 1.022552e+00, 2.179018e-01, 4.725192e-01, 1.301016e+00, 8.170440e-01, 4.030629e-01, 4.460907e-01, 5.247062e-01,
1.400000e+00	5.078797e-01, 9.381736e-01, 1.197644e+00, 1.510649e-01, 5.160249e-01, 9.760699e-01, 9.147001e-01, 2.600000e-01, 2.474619e-01, 3.410747e-01,
1.600000e+00	4.181759e-01, 1.016508e+00, 1.161000e+00, 1.517983e-01, 5.056715e-01, 8.107187e-01, 9.613022e-01, 1.699299e-01, 2.026120e-01, 1.991351e-01,
1.800000e+00	5.444762e-01, 8.788204e-01, 1.541228e+00, 2.740324e-01, 5.526623e-01, 6.323825e-01, 1.135090e+00, 1.129426e-01, 1.517826e-01, 2.325678e-01,
2.000000e+00	4.982676e-01, 8.707277e-01, 1.602343e+00, 4.754356e-01, 6.059719e-01, 5.116841e-01, 1.042604e+00, 7.092471e-02, 9.751033e-02, 1.494720e-01,
0.000000e+00	1.064821e+00, 2.363844e+00, 2.429985e+00, 2.701519e-01, 3.617518e-02, 4.290927e-01, 1.415436e+00, 1.518521e+00, 1.965056e+00, 3.103100e+00,
2.000000e-01	7.306024e-01, 2.257495e+00, 1.836042e+00, 2.026953e-01, 3.078639e-02, 3.052188e-01, 1.458257e+00, 1.633019e+00, 2.026520e+00, 2.696583e+00,
4.000000e-01	4.349499e-01, 2.165001e+00, 8.614363e-01, 1.623410e-01, 5.398080e-02, 2.400150e-01, 9.566483e-01, 1.142389e+00, 1.633087e+00, 1.702349e+00,
6.000000e-01	3.739493e-01, 1.889943e+00, 7.597892e-01, 9.145134e-02, 1.139571e-01, 1.541411e-01, 8.518475e-01, 7.879341e-01, 1.144677e+00, 1.308350e+00,
8.000000e-01	3.441075e-01, 1.435468e+00, 6.390190e-01, 5.535815e-02, 1.719575e-01, 1.090781e-01, 8.409359e-01, 1.104941e+00, 8.285139e-01, 9.728492e-01,
1.000000e+00	3.560488e-01, 1.188360e+00, 8.000033e-01, 6.288290e-02, 2.566714e-01, 9.520995e-02, 9.110074e-01, 7.039134e-01, 6.186985e-01, 8.602587e-01,
1.200000e+00	4.295127e-01, 1.193990e+00, 1.023739e+00, 4.649822e-02, 3.904155e-01, 7.714833e-02, 8.206708e-01, 4.304999e-01, 4.218771e-01, 4.595738e-01,
1.400000e+00	4.416125e-01, 8.165103e-01, 1.036113e+00, 3.074490e-02, 5.303647e-01, 5.785247e-02, 9.912129e-01, 3.025432e-01, 2.882449e-01, 3.392528e-01,
1.600000e+00	4.895720e-01, 7.961926e-01, 1.097399e+00, 4.907322e-02, 5.874660e-01, 4.650572e-02, 9.880235e-01, 2.423779e-01, 1.865911e-01, 2.379632e-01,
1.800000e+00	6.246113e-01, 7.426986e-01, 1.599597e+00, 1.360185e-01, 6.893679e-01, 3.079240e-02, 9.713507e-01, 1.139943e-01, 1.638107e-01, 1.488305e-01,
2.000000e+00	5.406079e-01, 8.926318e-01, 1.273967e+00, 3.484253e-01, 6.859062e-01, 2.410413e-02, 1.075127e+00, 7.185969e-02, 1.283036e-01, 1.464675e-01,
0.000000e+00	1.115801e+00, 3.268804e+00, 1.091877e+00, 2.562850e+00, 2.677588e+00, 1.464762e+00, 2.548247e+00, 2.292813e+00, 5.273048e-01, 1.198449e+00,
2.000000e-01	8.138060e-01, 2.474206e+00, 9.151960e-01, 2.113423e+00, 1.834481e+00, 1.393069e+00, 2.709728e+00, 1.853120e+00, 6.531143e-01, 9.499629e-01,
4.000000e-01	4.999008e-01, 3.076271e+00, 8.440892e-01, 2.042371e+00, 1.004405e+00, 9.698099e-01, 1.459268e+00, 1.341876e+00, 6.052717e-01, 1.084586e+00,
6.000000e-01	3.625096e-01, 2.191537e+00, 8.360282e-01, 1.608778e+00, 5.772443e-01, 1.002512e+00, 1.062216e+00, 1.112532e+00, 5.507328e-01, 8.338741e-01,
8.000000e-01	4.143363e-01, 2.185661e+00, 7.803443e-01, 1.394228e+00, 5.758719e-01, 1.016191e+00, 1.108508e+00, 8.253700e-01, 5.145543e-01, 9.272612e-01,
1.000000e+00	4.573065e-01, 1.536516e+00, 9.941602e-01, 1.514807e+00, 5.762597e-01, 7.245678e-01, 9.147820e-01, 6.478295e-01, 3.277684e-01, 7.938898e-01,
1.200000e+00	4.409129e-01, 1.473293e+00, 1.289581e+00, 1.016693e+00, 6.386503e-01, 5.711748e-01, 9.149735e-01, 4.213955e-01, 2.272228e-01, 6.447244e-01,
1.400000e+00	5.288638e-01, 1.666984e+00, 1.427944e+00, 1.138141e+00, 5.671543e-01, 4.051849e-01, 1.003153e+00, 2.754608e-01, 1.746310e-01, 4.139909e-01,
1.600000e+00	4.843738e-01, 1.275388e+00, 1.615628e+00, 1.149187e+00, 5.885928e-01, 2.706693e-01, 9.860722e-01, 1.471969e-01, 9.279317e-02, 2.961674e-01,
1.800000e+00	6.402639e-01, 1.310691e+00, 1.322322e+00, 9.935325e-01, 6.158373e-01, 2.449640e-01, 1.166996e+00, 1.117355e-01, 7.269851e-02, 3.034739e-01,
2.000000e+00	5.601183e-01, 1.063631e+00, 1.530943e+00, 9.154814e-01, 6.185970e-01, 1.309602e-01, 9.760825e-01, 6.456138e-02, 5.677259e-02, 1.991560e-01,
0.000000e+00	7.961834e-02, 1.119089e+00, 1.891459e+00, 2.489604e+00, 1.118494e-01, 5.286033e-01, 1.269569e+00, 2.512361e+00, 1.357925e+00, 9.311573e-01,
2.000000e-01	6.431105e-02, 1.187936e+00, 1.976027e+00, 2.144390e+00, 7.457383e-02, 3.581683e-01, 1.182275e+00, 1.456279e+00, 1.050170e+00, 5.534277e-01,
4.000000e-01	1.112800e-01, 1.230215e+00, 1.538435e+00, 1.655775e+00, 1.212665e-01, 3.439675e-01, 1.033733e+00, 1.105014e+00, 9.451096e-01, 4.302396e-01,
6.000000e-01	2.553071e-01, 1.151127e+00, 1.410864e+00, 1.448295e+00, 2.850229e-01, 1.850314e-01, 1.097184e+00, 6.420045e-01, 6.735289e-01, 3.167048e-01,
8.000000e-01	3.884727e-01, 1.221450e+00, 1.548582e+00, 1.366698e+00, 4.366342e-01, 1.511409e-01, 1.164496e+00, 3.480341e-01, 5.147494e-01, 2.411537e-01,
1.000000e+00	4.965637e-01, 1.200408e+00, 1.717789e+00, 1.319379e+00, 4.893766e-01, 1.265307e-01, 1.353222e+00, 2.746983e-01, 3.117120e-01, 1.657471e-01,
1.200000e+00	4.443302e-01, 1.475479e+00, 1.424397e+00, 1.223214e+00, 5.172613e-01, 1.078081e-01, 1.393724e+00, 1.596033e-01, 2.157378e-01, 1.323605e-01,
1.400000e+00	5.395781e-01, 1.337506e+00, 1.613992e+00, 1.280262e+00, 5.290837e-01, 8.711150e-02, 1.367618e+00, 9.251004e-02, 1.672556e-01, 1.229114e-01,
1.600000e+00	6.408921e-01, 1.434092e+00, 1.818378e+00, 1.112779e+00, 6.725075e-01, 6.279115e-02, 1.346905e+00, 5.381128e-02, 1.098658e-01, 1.330634e-01,
1.800000e+00	5.699812e-01, 1.303198e+00, 1.668371e+00, 1.072217e+00, 6.123782e-01, 3.907227e-02, 1.081083e+00, 4.035985e-02, 8.215347e-02, 1.360177e-01,
2.000000e+00	5.943592e-01, 1.609950e+00, 1.784657e+00, 8.000701e-01, 5.664699e-01, 3.327139e-02, 1.151117e+00, 2.719967e-02, 4.675515e-02, 1.233243e-01,
0.000000e+00	9.906738e-01, 2.760573e+00, 6.383695e-01, 1.304383e+00, 2.336810e+00, 1.541081e+00, 7.714980e-02, 1.734529e+00, 7.905282e-01, 4.458397e-01,
2.000000e-01	7.240516e-01, 2.751844e+00, 1.006575e+00, 9.592226e-01, 1.741010e+00, 1.392784e+00, 4.172143e-01, 1.073369e+00, 9.353424e-01, 6.140173e-01,
4.000000e-01	7.469983e-01, 2.124474e+00, 8.830042e-01, 1.016756e+00, 9.118928e-01, 1.268936e+00, 6.078046e-01, 6.510993e-01, 5.493326e-01, 7.221482e-01,
6.000000e-01	6.040094e-01, 1.615102e+00, 1.270991e+00, 8.330838e-01, 8.973828e-01, 9.451135e-01, 8.535373e-01, 3.976883e-01, 3.404809e-01, 7.355012e-01,
8.000000e-01	5.402420e-01, 1.389262e+00, 1.472251e+00, 8.591450e-01, 7.752858e-01, 7.780168e-01, 7.874474e-01, 2.703734e-01, 3.039939e-01, 5.181617e-01,
1.000000e+00	5.954175e-01, 9.192410e-01, 1.527707e+00, 9.944377e-01, 7.943331e-01, 7.512194e-01, 9.994710e-01, 1.868827e-01, 2.111502e-01, 4.060673e-01,
1.200000e+00	6.149864e-01, 1.111649e+00, 1.323338e+00, 7.644348e-01, 7.119169e-01, 5.047106e-01, 9.287949e-01, 1.126846e-01, 1.272804e-01, 3.137573e-01,
1.400000e+00	6.190714e-01, 1.216386e+00, 1.658207e+00, 7.094846e-01, 6.985832e-01, 3.165251e-01, 9.316654e-01, 7.692090e-02, 1.027915e-01, 2.015561e-01,
1.600000e+00	5.813349e-01, 1.273908e+00, 1.731290e+00, 1.057469e+00, 6.290679e-01, 2.412114e-01, 1.422944e+00, 5.908579e-02, 8.205532e-02, 1.913880e-01,
1.800000e+00	5.287186e-01, 9.742489e-01, 1.293596e+00, 8.875767e-01, 5.700373e-01, 1.924571e-01, 1.017830e+00, 2.919405e-02, 4.934254e-02, 1.168426e-01,
2.000000e+00	6.066649e-01, 1.039044e+00, 1.566953e+00, 9.716068e-01, 5.841424e-01, 1.679899e-01, 1.074525e+00, 1.657375e-02, 3.953703e-02, 1.288380e-01,
0.000000e+00	1.087954e+00, 2.947259e+00, 2.871012e+00, 1.154691e+00, 1.837299e+00, 1.027365e+00, 8.077292e-01, 2.120830e+00, 1.088165e+00, 8.791635e-01,
2.000000e-01	7.495279e-01, 2.198274e+00, 2.055589e+00, 1.200722e+00, 1.223726e+00, 7.015371e-01, 8.316589e-01, 1.193845e+00, 1.125773e+00, 8.873973e-01,
4.000000e-01	6.739202e-01, 2.448293e+00, 1.708269e+00, 1.209930e+00, 6.810219e-01, 6.212985e-01, 1.099857e+00, 9.770129e-01, 7.247404e-01, 6.736835e-01,
6.000000e-01	4.722351e-01, 1.955508e+00, 1.187796e+00, 9.603533e-01, 7.444004e-01, 4.464450e-01, 1.420059e+00, 6.170589e-01, 6.468212e-01, 7.644691e-01,
8.000000e-01	4.595509e-01, 1.581191e+00, 1.677899e+00, 1.168148e+00, 6.551324e-01, 3.054998e-01, 1.007857e+00, 5.518468e-01, 5.176607e-01, 8.145492e-01,
1.000000e+00	5.136804e-01, 1.538787e+00, 1.466950e+00, 1.196498e+00, 7.491399e-01, 2.500068e-01, 1.153798e+00, 3.418571e-01, 3.193606e-01, 7.950457e-01,
1.200000e+00	6.377624e-01, 1.657074e+00, 1.562561e+00, 8.560569e-01, 6.262097e-01, 1.973170e-01, 9.511603e-01, 2.204402e-01, 2.235712e-01, 6.264738e-01,
1.400000e+00	4.979612e-01, 1.552311e+00, 1.471631e+00, 7.330161e-01, 5.419557e-01, 1.320922e-01, 1.138378e+00, 1.804603e-01, 1.536774e-01, 4.907745e-01,
1.600000e+00	6.283650e-01, 1.381777e+00, 1.342357e+00, 9.189593e-01, 6.224241e-01, 1.076533e-01, 1.133128e+00, 1.286495e-01, 1.078983e-01, 4.460875e-01,
1.800000e+00	6.294084e-01, 1.404377e+00, 1.490426e+00, 9.286637e-01, 7.078426e-01, 9.091653e-02, 1.173393e+00, 7.489812e-02, 8.376563e-02, 3.624968e-01,
2.000000e+00	6.671766e-01, 1.310247e+00, 1.565725e+00, 9.851797e-01, 6.547778e-01, 6.326609e-02, 1.205891e+00, 4.969438e-02, 5.195047e-02, 3.028344e-01,
0.000000e+00	2.295583e+00, 2.108596e+00, 1.922514e-02, 1.208274e+00, 3.520659e-01, 1.403591e+00, 4.388984e-01, 3.900798e-01, 1.146230e+00, 2.965251e+00,
2.000000e-01	1.590787e+00, 1.840285e+00, 1.429762e-02, 9.209486e-01, 4.190217e-01, 1.088760e+00, 3.964581e-01, 6.071395e-01, 6.107339e-01, 2.514571e+00,
4.000000e-01	1.368996e+00, 1.530351e+00, 1.124336e-02, 6.754994e-01, 4.761265e-01, 1.166738e+00, 3.337566e-01, 8.552676e-01, 5.994892e-01, 1.832126e+00,
6.000000e-01	6.934604e-01, 1.167204e+00, 1.294801e-02, 4.341694e-01, 4.336988e-01, 9.823045e-01, 3.560672e-01, 8.279031e-01, 4.148522e-01, 1.741995e+00,
8.000000e-01	6.352265e-01, 1.053530e+00, 6.543906e-02, 3.432309e-01, 5.135640e-01, 8.788976e-01, 3.846103e-01, 7.669990e-01, 2.684947e-01, 1.196442e+00,
1.000000e+00	6.822328e-01, 6.729278e-01, 3.365447e-01, 2.161465e-01, 5.628470e-01, 8.086379e-01, 4.787031e-01, 5.935226e-01, 2.038798e-01, 9.133803e-01,
1.200000e+00	5.285167e-01, 5.947490e-01, 5.073109e-01, 1.608132e-01, 5.884387e-01, 4.253167e-01, 4.924939e-01, 4.161298e-01, 1.316017e-01, 7.168157e-01,
1.400000e+00	4.772549e-01, 5.364221e-01, 8.721717e-01, 1.234871e-01, 6.428061e-01, 4.289010e-01, 6.482471e-01, 2.564328e-01, 1.162556e-01, 3.293468e-01,
1.600000e+00	6.108464e-01, 3.716270e-01, 1.304711e+00, 1.218296e-01, 6.128106e-01, 3.365075e-01, 9.037388e-01, 2.071308e-01, 7.419718e-02, 3.453321e-01,
1.800000e+00	5.659837e-01, 4.340681e-01, 1.127473e+00, 1.543117e-01, 5.974726e-01, 2.613140e-01, 9.902190e-01, 1.134024e-01, 5.308579e-02, 2.202403e-01,
2.000000e+00	5.199185e-01, 5.760905e-01, 1.417173e+00, 3.896076e-01, 6.696581e-01, 1.663963e-01, 1.092589e+00, 9.089298e-02, 3.532392e-02, 1.380828e-01,
0.000000e+00	1.233784e+00, 1.433626e+00, 2.972569e+00, 4.809947e-01, 7.639605e-01, 2.614229e+00, 3.489987e+00, 1.867634e-01, 2.139747e+00, 2.294171e+00,
2.000000e-01	1.140465e+00, 1.591424e+00, 1.628072e+00, 5.456049e-01, 6.519849e-01, 1.826799e+00, 2.104493e+00, 4.826387e-01, 1.544524e+00, 1.859909e+00,
4.000000e-01	8.114945e-01, 1.742950e+00, 1.320098e+00, 3.997397e-01, 5.851075e-01, 1.769020e+00, 1.479789e+00, 6.888619e-01, 1.050628e+00, 1.656682e+00,
6.000000e-01	6.408512e-01, 1.498793e+00, 1.022561e+00, 3.729761e-01, 6.551423e-01, 1.637762e+00, 1.186301e+00, 6.431017e-01, 6.617280e-01, 1.763124e+00,
8.000000e-01	5.243114e-01, 1.569569e+00, 7.307552e-01, 2.114530e-01, 5.795719e-01, 1.645576e+00, 9.977988e-01, 8.523003e-01, 5.507860e-01, 1.109712e+00,
1.000000e+00	5.160393e-01, 1.503461e+00, 6.870514e-01, 1.747917e-01, 6.697206e-01, 1.157659e+00, 1.013311e+00, 6.588299e-01, 3.362341e-01, 7.855464e-01,
1.200000e+00	6.255389e-01, 1.233414e+00, 1.134342e+00, 1.287419e-01, 5.623754e-01, 1.131100e+00, 1.033275e+00, 3.998020e-01, 2.496587e-01, 6.693375e-01,
1.400000e+00	5.786093e-01, 9.913693e-01, 1.050267e+00, 1.294603e-01, 6.012598e-01, 9.895110e-01, 9.736125e-01, 2.640603e-01, 1.684250e-01, 3.510849e-01,
1.600000e+00	5.371314e-01, 9.964483e-01, 1.088502e+00, 1.838569e-01, 4.748689e-01, 8.747566e-01, 1.143532e+00, 1.841403e-01, 1.253107e-01, 3.606556e-01,
1.800000e+00	5.472654e-01, 8.899959e-01, 1.262843e+00, 3.614316e-01, 5.967344e-01, 6.161508e-01, 1.229131e+00, 1.167162e-01, 8.173947e-02, 2.346288e-01,
2.000000e+00	5.456630e-01, 9.449162e-01, 1.244770e+00, 4.736130e-01, 5.335719e-01, 4.890931e-01, 1.118322e+00, 6.619485e-02, 6.175229e-02, 2.136785e-01,
0.000000e+00	2.347140e+00, 2.618430e+00, 2.376617e+00, 2.967416e-01, 6.624008e-01, 8.631577e-01, 1.892839e+00, 2.545632e+00, 1.690777e+00, 5.889431e-01,
2.000000e-01	1.614195e+00, 2.630134e+00, 2.352231e+00, 3.727417e-01, 3.955303e-01, 7.395751e-01, 1.733379e+00, 1.853210e+00, 1.418632e+00, 6.278139e-01,
4.000000e-01	1.049343e+00, 2.267600e+00, 1.729428e+00, 4.234853e-01, 3.055164e-01, 6.318859e-01, 1.590972e+00, 9.705261e-01, 1.234316e+00, 8.131613e-01,
6.000000e-01	8.952818e-01, 2.293957e+00, 1.881428e+00, 7.112761e-01, 3.105936e-01, 4.857970e-01, 1.549521e+00, 5.251651e-01, 9.540026e-01, 8.657379e-01,
8.000000e-01	6.758332e-01, 1.996638e+00, 1.571862e+00, 6.671329e-01, 4.286132e-01, 3.889889e-01, 1.533579e+00, 5.233059e-01, 5.634987e-01, 7.765587e-01,
1.000000e+00	5.739313e-01, 1.722257e+00, 1.448993e+00, 7.214783e-01, 4.793539e-01, 2.449394e-01, 1.262961e+00, 3.536434e-01, 3.932691e-01, 9.088081e-01,
1.200000e+00	5.557593e-01, 1.760160e+00, 1.434115e+00, 8.612664e-01, 4.854361e-01, 2.196019e-01, 1.122801e+00, 2.550941e-01, 2.579205e-01, 6.994179e-01,
1.400000e+00	6.114684e-01, 1.878517e+00, 1.479934e+00, 7.470278e-01, 5.751532e-01, 1.368863e-01, 1.177164e+00, 2.172288e-01, 2.018409e-01, 6.960067e-01,
1.600000e+00	4.680666e-01, 1.485905e+00, 1.156333e+00, 7.615773e-01, 6.043788e-01, 1.248729e-01, 1.081947e+00, 1.849479e-01, 1.498943e-01, 5.847620e-01,
1.800000e+00	5.996502e-01, 1.446013e+00, 1.292768e+00, 8.904433e-01, 5.342224e-01, 8.833017e-02, 1.311369e+00, 1.205252e-01, 1.070766e-01, 4.960699e-01,
2.000000e+00	5.328573e-01, 1.345685e+00, 1.439175e+00, 9.090256e-01, 5.556110e-01, 6.649296e-02, 1.073961e+00, 8.291169e-02, 6.541298e-02, 4.247881e-01,
0.000000e+00	6.082760e-01, 2.955822e+00, 2.368040e+00, 5.087495e-01, 1.112530e+00, 9.940539e-01, 2.128535e+00, 2.302599e+00, 8.751635e-01, 1.463355e+00,
2.000000e-01	3.792021e-01, 2.880074e+00, 1.313261e+00, 5.578634e-01, 7.915011e-01, 1.048548e+00, 1.506654e+00, 1.567959e+00, 6.660863e-01, 1.380263e+00,
4.000000e-01	2.507616e-01, 2.097434e+00, 1.200093e+00, 6.029294e-01, 4.282577e-01, 8.341025e-01, 1.344361e+00, 1.214942e+00, 9.513511e-01, 1.195121e+00,
6.000000e-01	1.885853e-01, 2.143758e+00, 1.173153e+00, 4.703867e-01, 4.332916e-01, 6.205889e-01, 1.112510e+00, 1.094215e+00, 5.678049e-01, 7.951228e-01,
8.000000e-01	2.985264e-01, 2.422475e+00, 1.063205e+00, 3.940498e-01, 4.283826e-01, 6.094570e-01, 8.995970e-01, 7.699686e-01, 4.413601e-01, 7.640073e-01,
1.000000e+00	4.253581e-01, 1.668546e+00, 1.253249e+00, 3.592905e-01, 4.294696e-01, 4.239334e-01, 9.323189e-01, 5.030584e-01, 3.596874e-01, 6.367111e-01,
1.200000e+00	3.995187e-01, 1.528407e+00, 1.345016e+00, 4.214834e-01, 5.930183e-01, 3.659333e-01, 8.720974e-01, 3.158653e-01, 2.477855e-01, 4.285889e-01,
1.400000e+00	4.921731e-01, 1.303599e+00, 1.345468e+00, 4.405122e-01, 5.439306e-01, 2.757180e-01, 1.139227e+00, 2.021960e-01, 1.535640e-01, 3.818373e-01,
1.600000e+00	5.240170e-01, 1.350986e+00, 1.274467e+00, 5.730388e-01, 4.887702e-01, 1.894881e-01, 1.157486e+00, 1.306785e-01, 1.305097e-01, 3.035242e-01,
1.800000e+00	6.404131e-01, 1.181094e+00, 1.575265e+00, 7.132716e-01, 5.939857e-01, 1.356203e-01, 1.191357e+00, 7.052038e-02, 9.875307e-02, 2.212510e-01,
2.000000e+00	5.409276e-01, 1.029252e+00, 1.460243e+00, 7.173270e-01, 5.991635e-01, 1.052539e-01, 1.003535e+00, 5.611686e-02, 6.111374e-02, 2.105834e-01,
0.000000e+00	6.363053e-01, 1.729986e+00, 4.688572e-01, 5.438201e-01, 8.523058e-01, 1.423449e+00, 1.396099e+00, 2.104122e+00, 2.061607e+00, 2.344019e+00,
2.000000e-01	3.728787e-01, 1.480461e+00, 3.883303e-01, 4.056980e-01, 5.047924e-01, 1.481274e+00, 1.154076e+00, 1.791024e+00, 1.764860e+00, 1.539674e+00,
4.000000e-01	2.110526e-01, 1.511831e+00, 2.922306e-01, 3.361279e-01, 3.061902e-01, 1.394686e+00, 8.591949e-01, 1.482545e+00, 1.127018e+00, 1.369761e+00,
6.000000e-01	1.547609e-01, 1.262683e+00, 5.098124e-01, 2.495261e-01, 2.204229e-01, 1.319447e+00, 7.417527e-01, 9.490162e-01, 1.062590e+00, 7.075011e-01,
8.000000e-01	2.657822e-01, 9.776101e-01, 7.680779e-01, 1.870757e-01, 3.819762e-01, 1.075815e+00, 7.400316e-01, 6.924557e-01, 8.858112e-01, 6.376012e-01,
1.000000e+00	4.188581e-01, 7.602395e-01, 1.130652e+00, 1.169054e-01, 4.276972e-01, 7.962829e-01, 9.015022e-01, 3.670009e-01, 5.137250e-01, 4.158579e-01,
1.200000e+00	4.057883e-01, 7.378995e-01, 1.166466e+00, 9.059999e-02, 4.597954e-01, 7.869526e-01, 8.349583e-01, 3.392780e-01, 3.616144e-01, 2.670940e-01,
1.400000e+00	4.877105e-01, 6.658057e-01, 1.476676e+00, 9.508424e-02, 5.809601e-01, 5.824222e-01, 1.086837e+00, 1.817109e-01, 2.931402e-01, 2.529047e-01,
1.600000e+00	5.263091e-01, 7.540519e-01, 1.342011e+00, 2.096597e-01, 6.714998e-01, 4.619324e-01, 1.134869e+00, 1.244038e-01, 2.204839e-01, 1.491603e-01,
1.800000e+00	5.473505e-01, 8.155447e-01, 1.600194e+00, 3.998013e-01, 5.133606e-01, 3.143847e-01, 1.052147e+00, 7.329061e-02, 1.306104e-01, 9.366535e-02,
2.000000e+00	5.410194e-01, 8.923673e-01, 1.418453e+00, 5.732188e-01, 6.064554e-01, 2.728176e-01, 1.121161e+00, 5.087279e-02, 9.461699e-02, 8.150111e-02,
0.000000e+00	2.159018e+00, 2.489207e-01, 5.921313e-02, 1.552372e+00, 1.126178e+00, 1.739236e+00, 5.146137e-01, 2.462861e+00, 5.597364e-01, 7.180427e-01,
2.000000e-01	1.415969e+00, 1.621457e-01, 4.643149e-01, 1.153555e+00, 6.790420e-01, 1.927033e+00, 4.971812e-01, 1.514280e+00, 5.710713e-01, 7.009760e-01,
4.000000e-01	8.963640e-01, 1.464140e-01, 7.549938e-01, 9.737993e-01, 4.479650e-01, 1.586982e+00, 7.057677e-01, 9.221634e-01, 5.885416e-01, 4.441413e-01,
6.000000e-01	8.794000e-01, 1.257711e-01, 9.032907e-01, 8.330045e-01, 4.310452e-01, 1.205355e+00, 7.922287e-01, 7.086061e-01, 3.761220e-01, 4.145341e-01,
8.000000e-01	6.584501e-01, 1.840839e-01, 1.191160e+00, 6.794249e-01, 5.313406e-01, 1.262099e+00, 1.000923e+00, 3.796767e-01, 3.114292e-01, 2.654493e-01,
1.000000e+00	6.307524e-01, 2.146767e-01, 1.115285e+00, 1.021381e+00, 5.751116e-01, 1.172140e+00, 8.890731e-01, 2.589873e-01, 1.859620e-01, 1.716790e-01,
1.200000e+00	5.504658e-01, 3.844342e-01, 1.520277e+00, 9.601120e-01, 6.161712e-01, 7.683678e-01, 9.886302e-01, 1.674653e-01, 1.435072e-01, 1.227249e-01,
1.400000e+00	6.123824e-01, 4.472822e-01, 1.544673e+00, 7.897045e-01, 6.166215e-01, 6.161664e-01, 1.113073e+00, 1.093730e-01, 1.024850e-01, 9.665917e-02,
1.600000e+00	5.655518e-01, 5.817950e-01, 1.567043e+00, 7.190446e-01, 6.448847e-01, 5.221530e-01, 1.295095e+00, 5.330951e-02, 6.934692e-02, 7.660536e-02,
1.800000e+00	4.747278e-01, 7.529895e-01, 1.455089e+00, 9.521134e-01, 6.424429e-01, 4.072824e-01, 1.324655e+00, 3.986523e-02, 3.825990e-02, 4.505401e-02,
2.000000e+00	5.175437e-01, 9.209110e-01, 1.372506e+00, 1.040996e+00, 5.378202e-01, 2.598898e-01, 1.198722e+00, 2.931702e-02, 3.667175e-02, 3.451670e-02,
0.000000e+00	7.440752e-01, 1.018030e+00, 1.868864e+00, 1.580229e+00, 2.587774e+00, 2.108055e+00, 2.316321e+00, 1.604498e+00, 2.814845e+00, 6.806181e-01,
2.000000e-01	3.800120e-01, 1.021709e+00, 1.840663e+00, 1.532524e+00, 1.452499e+00, 2.157480e+00, 1.853304e+00, 1.279206e+00, 1.724076e+00, 4.200501e-01,
4.000000e-01	3.588788e-01, 1.301905e+00, 1.937276e+00, 1.389797e+00, 1.059307e+00, 1.882133e+00, 1.858991e+00, 6.306236e-01, 1.517348e+00, 3.071725e-01,
6.000000e-01	5.492429e-01, 1.587534e+00, 1.906048e+00, 1.225464e+00, 8.030741e-01, 1.220694e+00, 1.801354e+00, 4.834901e-01, 9.208732e-01, 1.959807e-01,
8.000000e-01	5.102166e-01, 1.328980e+00, 1.620096e+00, 1.154332e+00, 6.709742e-01, 1.171155e+00, 1.611161e+00, 3.156396e-01, 5.303961e-01, 1.973415e-01,
1.000000e+00	4.648497e-01, 1.669312e+00, 1.754882e+00, 1.314088e+00, 7.498768e-01, 1.329730e+00, 1.422105e+00, 1.894701e-01, 3.711456e-01, 1.762714e-01,
1.200000e+00	5.312306e-01, 1.323407e+00, 1.859889e+00, 1.083070e+00, 7.132110e-01, 1.081859e+00, 1.126052e+00, 1.160023e-01, 3.419085e-01, 1.592016e-01,
1.400000e+00	6.195467e-01, 1.176136e+00, 1.802388e+00, 8.397899e-01, 5.482405e-01, 8.470475e-01, 1.412477e+00, 6.836928e-02, 2.265998e-01, 1.429104e-01,
1.600000e+00	6.001935e-01, 1.644670e+00, 1.769791e+00, 9.166875e-01, 7.002093e-01, 6.478094e-01, 1.485659e+00, 3.962649e-02, 1.730599e-01, 1.878727e-01,
1.800000e+00	4.596684e-01, 1.466958e+00, 1.391701e+00, 1.004223e+00, 5.545090e-01, 4.877020e-01, 1.244268e+00, 3.017508e-02, 1.257539e-01, 2.169798e-01,
2.000000e+00	5.073538e-01, 1.298374e+00, 1.603602e+00, 9.585468e-01, 6.233483e-01, 3.508344e-01, 1.438888e+00, 1.812344e-02, 7.793745e-02, 1.894707e-01,
0.000000e+00	5.183802e-01, 8.665070e-01, 2.744294e+00, 5.808625e-01, 2.856676e+00, 3.087191e-01, 9.565853e-01, 1.490487e-01, 1.637750e-01, 2.140797e+00,
2.000000e-01	5.706279e-01, 8.407546e-01, 2.244097e+00, 7.033179e-01, 1.732311e+00, 2.894369e-01, 1.340417e+00, 4.454118e-01, 9.740538e-02, 1.565298e+00,
4.000000e-01	5.578135e-01, 8.518343e-01, 1.601531e+00, 7.482313e-01, 1.416938e+00, 2.086851e-01, 1.200599e+00, 5.576218e-01, 9.812183e-02, 1.065878e+00,
6.000000e-01	5.097769e-01, 1.047954e+00, 1.401369e+00, 5.906588e-01, 1.018658e+00, 1.474114e-01, 1.286369e+00, 4.266637e-01, 5.897822e-02, 8.030684e-01,
8.000000e-01	5.840559e-01, 9.753963e-01, 1.461043e+00, 8.432099e-01, 9.116154e-01, 1.345307e-01, 1.136226e+00, 2.921454e-01, 4.220186e-02, 5.344368e-01,
1.000000e+00	5.784641e-01, 1.121586e+00, 1.532274e+00, 8.719312e-01, 5.894083e-01, 8.577566e-02, 1.049677e+00, 1.956504e-01, 2.935176e-02, 4.227936e-01,
1.200000e+00	5.531390e-01, 1.225516e+00, 1.449548e+00, 8.774445e-01, 7.480044e-01, 6.644156e-02, 1.191374e+00, 1.278872e-01, 2.204147e-02, 3.004173e-01,
1.400000e+00	6.166526e-01, 9.438674e-01, 1.615963e+00, 1.035733e+00, 6.602770e-01, 4.970397e-02, 1.277101e+00, 8.858914e-02, 1.191547e-02, 2.335247e-01,
1.600000e+00	5.955542e-01, 1.160237e+00, 1.783198e+00, 9.245896e-01, 6.750889e-01, 4.514783e-02, 1.091073e+00, 4.601422e-02, 1.154006e-02, 1.629775e-01,
1.800000e+00	5.371240e-01, 1.056996e+00, 1.521160e+00, 7.928296e-01, 6.090405e-01, 3.008129e-02, 1.163443e+00, 3.348769e-02, 8.058579e-03, 1.292692e-01,
2.000000e+00	4.398773e-01, 1.296232e+00, 1.609817e+00, 8.803270e-01, 5.806764e-01, 2.344238e-02, 1.167644e+00, 2.383394e-02, 4.746609e-03, 1.312580e-01,
0.000000e+00	7.191353e-01, 6.901334e-02, 1.952766e+00, 4.160862e-01, 5.899297e-01, 4.556062e-01, 1.263084e+00, 1.306064e+00, 1.090993e+00, 2.115900e+00,
2.000000e-01	5.479137e-01, 3.836404e-01, 1.310396e+00, 5.292022e-01, 3.597688e-01, 3.186755e-01, 1.203412e+00, 9.208464e-01, 8.374905e-01, 1.774191e+00,
4.000000e-01	3.839865e-01, 5.132592e-01, 1.067496e+00, 4.078376e-01, 2.968857e-01, 2.060772e-01, 1.134346e+00, 9.358717e-01, 7.915299e-01, 1.008170e+00,
6.000000e-01	3.776995e-01, 6.463814e-01, 9.006395e-01, 2.972070e-01, 2.820360e-01, 1.759020e-01, 1.164872e+00, 7.156192e-01, 6.204466e-01, 7.483361e-01,
8.000000e-01	3.684228e-01, 7.236080e-01, 1.027664e+00, 2.022969e-01, 4.416574e-01, 1.406246e-01, 9.333972e-01, 5.127975e-01, 4.918810e-01, 6.191565e-01,
1.000000e+00	4.639550e-01, 6.677888e-01, 1.357308e+00, 2.265955e-01, 5.531756e-01, 8.791375e-02, 1.272927e+00, 3.326640e-01, 2.122281e-01, 4.039350e-01,
1.200000e+00	5.392427e-01, 7.467332e-01, 1.477766e+00, 3.360313e-01, 5.077925e-01, 8.830877e-02, 1.184233e+00, 2.048958e-01, 2.561236e-01, 2.510992e-01,
1.400000e+00	4.845079e-01, 8.844093e-01, 1.874720e+00, 5.296734e-01, 5.679858e-01, 5.972630e-02, 1.384739e+00, 1.175678e-01, 1.451579e-01, 2.009939e-01,
1.600000e+00	6.050326e-01, 9.281500e-01, 1.497286e+00, 6.579218e-01, 5.678409e-01, 4.554291e-02, 1.138309e+00, 9.152392e-02, 9.480055e-02, 1.235508e-01,
1.800000e+00	5.216842e-01, 1.044901e+00, 1.591196e+00, 7.544737e-01, 5.656275e-01, 3.530626e-02, 1.410080e+00, 5.822145e-02, 7.103878e-02, 1.034025e-01,
2.000000e+00	6.414428e-01, 9.548044e-01, 1.464196e+00, 8.069647e-01, 5.825487e-01, 2.527210e-02, 1.207626e+00, 3.588864e-02, 4.694497e-02, 9.203787e-02,
0.000000e+00	1.205772e+00, 3.207671e+00, 8.448922e-01, 2.106442e+00, 1.810502e+00, 4.244048e-02, 4.772095e-01, 1.226359e+00, 3.797868e-01, 4.136897e-01,
2.000000e-01	6.389142e-01, 2.220573e+00, 1.042033e+00, 1.670961e+00, 1.026372e+00, 2.970295e-02, 7.610995e-01, 8.911826e-01, 4.450476e-01, 6.843340e-01,
4.000000e-01	6.500141e-01, 1.912732e+00, 1.097807e+00, 1.328805e+00, 6.935984e-01, 2.608192e-02, 1.004023e+00, 4.870518e-01, 2.919620e-01, 7.096180e-01,
6.000000e-01	6.322557e-01, 1.614373e+00, 1.254947e+00, 1.086220e+00, 8.261640e-01, 2.009179e-02, 9.349297e-01, 3.988976e-01, 1.971759e-01, 6.258616e-01,
8.000000e-01	5.014673e-01, 1.461914e+00, 1.483824e+00, 1.179034e+00, 7.381347e-01, 1.417838e-02, 1.115735e+00, 2.308607e-01, 1.502928e-01, 5.361981e-01,
1.000000e+00	6.448063e-01, 1.308648e+00, 1.648479e+00, 1.093945e+00, 7.129560e-01, 1.242394e-02, 1.066716e+00, 1.597259e-01, 1.156874e-01, 4.537058e-01,
1.200000e+00	5.379330e-01, 1.174985e+00, 1.493257e+00, 9.393403e-01, 6.226480e-01, 6.932043e-03, 1.184781e+00, 1.116870e-01, 6.368608e-02, 3.014603e-01,
1.400000e+00	6.329475e-01, 1.387624e+00, 1.435956e+00, 1.078140e+00, 6.908915e-01, 6.408087e-03, 1.011618e+00, 7.621402e-02, 4.519550e-02, 2.877436e-01,
1.600000e+00	5.490793e-01, 1.327466e+00, 1.696923e+00, 9.250250e-01, 5.219415e-01, 5.636512e-03, 9.892416e-01, 5.106709e-02, 3.309525e-02, 2.268050e-01,
1.800000e+00	5.154206e-01, 1.327861e+00, 1.518661e+00, 9.561361e-01, 7.491044e-01, 4.107678e-03, 1.048967e+00, 2.791021e-02, 2.628056e-02, 1.975963e-01,
2.000000e+00	5.509411e-01, 1.513836e+00, 1.592948e+00, 9.921764e-01, 6.453969e-01, 2.465555e-03, 1.420379e+00, 2.074081e-02, 2.021138e-02, 1.831363e-01,
0.000000e+00	4.873314e-02, 2.023521e+00, 1.509283e+00, 7.349195e-01, 1.810367e+00, 2.530294e+00, 2.680108e+00, 2.682986e+00, 1.787869e+00, 5.614057e-02,
2.000000e-01	3.170287e-02, 2.193154e+00, 1.239061e+00, 5.053133e-01, 8.649030e-01, 2.183969e+00, 2.385876e+00, 1.930377e+00, 1.137430e+00, 1.571116e-01,
4.000000e-01	4.462188e-02, 2.053297e+00, 1.595442e+00, 3.729884e-01, 6.773709e-01, 2.139975e+00, 1.502371e+00, 1.148466e+00, 9.440980e-01, 1.510593e-01,
6.000000e-01	1.937993e-01, 2.256449e+00, 1.425678e+00, 4.115550e-01, 5.257422e-01, 1.850956e+00, 1.362123e+00, 8.439447e-01, 9.025602e-01, 1.532340e-01,
8.000000e-01	3.222180e-01, 1.950909e+00, 1.348843e+00, 5.457844e-01, 5.728196e-01, 1.333169e+00, 1.478961e+00, 4.698032e-01, 5.586652e-01, 1.935740e-01,
1.000000e+00	4.129346e-01, 2.057551e+00, 1.408308e+00, 6.203382e-01, 6.354374e-01, 1.039125e+00, 1.273450e+00, 2.964625e-01, 3.744430e-01, 2.644159e-01,
1.200000e+00	4.825577e-01, 1.871794e+00, 1.636616e+00, 6.473821e-01, 5.399154e-01, 1.309130e+00, 1.204809e+00, 1.855353e-01, 3.202078e-01, 2.717044e-01,
1.400000e+00	5.926436e-01, 1.526473e+00, 1.380384e+00, 7.458506e-01, 6.096328e-01, 1.147482e+00, 1.314000e+00, 1.297317e-01, 2.265987e-01, 3.032967e-01,
1.600000e+00	4.680819e-01, 1.486560e+00, 1.538895e+00, 6.403248e-01, 5.790497e-01, 6.374774e-01, 1.281298e+00, 6.811690e-02, 1.325208e-01, 3.367164e-01,
1.800000e+00	5.479295e-01, 1.593793e+00, 1.302189e+00, 8.010304e-01, 6.589320e-01, 6.527374e-01, 9.926299e-01, 4.960014e-02, 9.454780e-02, 3.371145e-01,
2.000000e+00	5.316868e-01, 1.442100e+00, 1.878740e+00, 7.940449e-01, 6.687073e-01, 4.573714e-01, 1.244994e+00, 3.222924e-02, 6.029376e-02, 2.903782e-01,
0.000000e+00	8.074200e-01, 3.067872e+00, 9.794526e-01, 2.487803e+00, 8.928615e-01, 1.909544e+00, 2.544190e+00, 1.016418e+00, 1.561622e+00, 1.580098e-01,
2.000000e-01	6.198200e-01, 2.522646e+00, 1.416326e+00, 1.951921e+00, 7.426529e-01, 1.683824e+00, 1.804458e+00, 6.098696e-01, 1.560106e+00, 3.699892e-01,
4.000000e-01	5.603606e-01, 2.525179e+00, 1.363488e+00, 1.733466e+00, 6.010011e-01, 1.556211e+00, 1.666713e+00, 3.739366e-01, 1.119532e+00, 5.102906e-01,
6.000000e-01	5.703392e-01, 1.699255e+00, 1.116934e+00, 1.439481e+00, 5.648467e-01, 1.196041e+00, 1.313983e+00, 2.365026e-01, 7.852278e-01, 6.191094e-01,
8.000000e-01	5.762633e-01, 2.096631e+00, 1.747880e+00, 1.067231e+00, 7.553822e-01, 1.059498e+00, 1.215194e+00, 1.797309e-01, 4.476430e-01, 5.948547e-01,
1.000000e+00	5.475384e-01, 1.849428e+00, 1.479878e+00, 1.184569e+00, 6.028238e-01, 9.430504e-01, 1.209336e+00, 1.553282e-01, 3.394742e-01, 7.591849e-01,
1.200000e+00	5.414298e-01, 1.521292e+00, 1.430645e+00, 9.982088e-01, 5.818091e-01, 6.964855e-01, 1.201749e+00, 1.202340e-01, 2.203157e-01, 6.675069e-01,
1.400000e+00	4.748348e-01, 1.641193e+00, 1.274758e+00, 1.156930e+00, 5.769001e-01, 7.031872e-01, 1.101372e+00, 8.020309e-02, 1.456071e-01, 6.054473e-01,
1.600000e+00	4.566097e-01, 1.800061e+00, 1.681635e+00, 1.022354e+00, 5.960005e-01, 5.151152e-01, 1.181960e+00, 5.876952e-02, 1.125366e-01, 4.841426e-01,
1.800000e+00	5.828108e-01, 1.487556e+00, 1.342005e+00, 1.007179e+00, 5.545604e-01, 3.353103e-01, 1.343496e+00, 4.789581e-02, 7.512253e-02, 4.419430e-01,
2.000000e+00	5.022202e-01, 1.283051e+00, 1.557346e+00, 9.894586e-01, 6.858642e-01, 3.302622e-01, 1.239359e+00, 3.381346e-02, 5.791429e-02, 4.386656e-01,
0.000000e+00	2.300865e+00, 6.553086e-01, 1.780786e+00, 8.389486e-01, 2.540012e+00, 2.550640e+00, 7.151572e-01, 2.236486e+00, 1.096876e+00, 1.814968e+00,
2.000000e-01	1.695885e+00, 7.721811e-01, 1.617545e+00, 9.723246e-01, 1.523307e+00, 2.062464e+00, 6.991091e-01, 2.091024e+00, 9.602696e-01, 1.570579e+00,
4.000000e-01	9.856067e-01, 6.447179e-01, 9.589200e-01, 6.933128e-01, 1.055047e+00, 1.859381e+00, 9.602344e-01, 1.738541e+00, 7.487518e-01, 1.208727e+00,
6.000000e-01	6.919074e-01, 6.241085e-01, 9.597371e-01, 6.044729e-01, 5.351625e-01, 1.802947e+00, 9.018714e-01, 1.032916e+00, 7.024527e-01, 9.030147e-01,
8.000000e-01	4.348556e-01, 6.191457e-01, 8.510478e-01, 3.741562e-01, 4.376548e-01, 1.356902e+00, 9.018608e-01, 9.149427e-01, 5.823207e-01, 6.456032e-01,
1.000000e+00	5.008871e-01, 6.151052e-01, 1.401980e+00, 2.874844e-01, 4.278274e-01, 1.242595e+00, 7.740608e-01, 5.014553e-01, 5.694681e-01, 5.051947e-01,
1.200000e+00	5.181132e-01, 7.207897e-01, 1.353147e+00, 3.118326e-01, 5.467186e-01, 1.142401e+00, 9.163228e-01, 4.051840e-01, 3.413550e-01, 3.528279e-01,
1.400000e+00	5.571124e-01, 6.437409e-01, 1.349064e+00, 4.349140e-01, 5.248280e-01, 8.811730e-01, 1.042389e+00, 2.136591e-01, 2.304191e-01, 2.050666e-01,
1.600000e+00	5.568351e-01, 8.142280e-01, 1.401568e+00, 5.467919e-01, 5.923664e-01, 7.437078e-01, 9.011116e-01, 1.320790e-01, 1.666203e-01, 1.837180e-01,
1.800000e+00	5.363159e-01, 8.669347e-01, 1.803729e+00, 6.751773e-01, 6.427402e-01, 5.362621e-01, 9.850627e-01, 9.263915e-02, 1.149292e-01, 1.234577e-01,
2.000000e+00	6.173096e-01, 8.139584e-01, 1.738664e+00, 6.357321e-01, 5.990932e-01, 4.376769e-01, 1.126134e+00, 6.550544e-02, 5.984657e-02, 7.300449e-02,
0.000000e+00	5.532192e-01, 2.735091e+00, 6.853409e-01, 1.156009e-01, 1.206277e+00, 4.396081e-01, 3.084336e+00, 1.719841e+00, 1.193816e-01, 1.323498e+00,
2.000000e-01	3.481537e-01, 2.909699e+00, 5.259589e-01, 8.684404e-02, 6.764958e-01, 3.498021e-01, 2.072323e+00, 1.473366e+00, 2.435400e-01, 1.253057e+00,
4.000000e-01	1.927924e-01, 3.028222e+00, 5.536248e-01, 5.807918e-02, 3.972492e-01, 2.590554e-01, 1.592473e+00, 1.084892e+00, 3.630708e-01, 9.770564e-01,
6.000000e-01	2.246191e-01, 2.084271e+00, 6.903215e-01, 4.492971e-02, 3.212406e-01, 2.081341e-01, 1.153353e+00, 1.091732e+00, 3.624388e-01, 1.060435e+00,
8.000000e-01	4.008555e-01, 1.958701e+00, 7.563729e-01, 3.204841e-02, 3.964590e-01, 1.571763e-01, 8.810741e-01, 7.383628e-01, 3.046872e-01, 7.987781e-01,
1.000000e+00	3.541740e-01, 1.785992e+00, 9.241545e-01, 2.383337e-02, 4.718556e-01, 1.216251e-01, 1.035270e+00, 5.282824e-01, 1.862738e-01, 7.045630e-01,
1.200000e+00	4.652068e-01, 1.550786e+00, 1.102525e+00, 2.347220e-02, 5.536449e-01, 7.745245e-02, 9.216398e-01, 3.337987e-01, 1.331380e-01, 5.695773e-01,
1.400000e+00	5.845364e-01, 1.244874e+00, 1.349112e+00, 5.408469e-02, 6.217720e-01, 6.681859e-02, 1.199933e+00, 1.685859e-01, 8.730566e-02, 3.592855e-01,
1.600000e+00	5.388823e-01, 1.038715e+00, 1.351101e+00, 1.590839e-01, 6.194663e-01, 5.093039e-02, 9.811034e-01, 1.438273e-01, 7.025914e-02, 2.591318e-01,
1.800000e+00	6.095500e-01, 1.392881e+00, 1.441160e+00, 3.822851e-01, 5.927699e-01, 3.035184e-02, 1.107486e+00, 9.315719e-02, 5.061763e-02, 2.626063e-01,
2.000000e+00	4.822874e-01, 1.093562e+00, 1.264912e+00, 5.669631e-01, 5.390103e-01, 3.283882e-02, 1.233401e+00, 5.647284e-02, 2.564825e-02, 1.784685e-01,
0.000000e+00	2.110635e-02, 2.680086e+00, 2.268296e+00, 1.738042e+00, 2.661304e-01, 3.809248e-01, 2.056366e+00, 3.822403e-01, 2.553414e+00, 5.604197e-01,
2.000000e-01	2.494519e-01, 2.436505e+00, 2.210089e+00, 1.336345e+00, 3.615033e-01, 2.812250e-01, 1.432194e+00, 2.996395e-01, 1.891000e+00, 5.427731e-01,
4.000000e-01	3.416309e-01, 2.092447e+00, 1.740638e+00, 1.108462e+00, 4.447996e-01, 2.312013e-01, 1.273521e+00, 1.846249e-01, 1.306146e+00, 6.955643e-01,
6.000000e-01	4.905062e-01, 2.161530e+00, 1.521564e+00, 1.028092e+00, 5.349943e-01, 1.818509e-01, 1.440067e+00, 1.352808e-01, 8.119885e-01, 6.214385e-01,
8.000000e-01	4.258863e-01, 1.842298e+00, 1.725278e+00, 1.129881e+00, 5.729604e-01, 1.379582e-01, 1.499933e+00, 1.086173e-01, 6.686399e-01, 5.550795e-01,
1.000000e+00	5.140836e-01, 1.830678e+00, 1.908949e+00, 1.109005e+00, 6.170706e-01, 1.050943e-01, 1.227721e+00, 8.425431e-02, 5.063545e-01, 7.265781e-01,
1.200000e+00	6.341419e-01, 1.990125e+00, 1.403937e+00, 1.046330e+00, 6.481168e-01, 7.509357e-02, 1.274769e+00, 8.951605e-02, 3.464802e-01, 6.429428e-01,
1.400000e+00	4.781522e-01, 1.956247e+00, 1.483743e+00, 9.524619e-01, 6.016200e-01, 5.020601e-02, 1.112425e+00, 6.715195e-02, 1.916411e-01, 5.609109e-01,
1.600000e+00	5.449016e-01, 1.464742e+00, 1.569880e+00, 8.738728e-01, 6.189745e-01, 4.796695e-02, 1.359908e+00, 5.128760e-02, 1.684689e-01, 5.883428e-01,
1.800000e+00	5.357011e-01, 1.608568e+00, 1.458596e+00, 1.018186e+00, 6.064076e-01, 3.196857e-02, 1.065063e+00, 4.904742e-02, 1.117580e-01, 5.082352e-01,
2.000000e+00	5.895698e-01, 1.365917e+00, 1.878364e+00, 9.139255e-01, 7.225069e-01, 2.288674e-02, 1.180312e+00, 4.002071e-02, 7.772187e-02, 3.488790e-01,
0.000000e+00	2.283440e-01, 2.961660e+00, 7.193615e-01, 2.545739e+00, 4.597534e-01, 2.270561e+00, 4.587772e-02, 2.206503e+00, 1.696325e+00, 2.318680e+00,
2.000000e-01	1.761358e-01, 2.244203e+00, 4.947091e-01, 2.108705e+00, 2.729401e-01, 2.326530e+00, 4.638754e-01, 1.786201e+00, 9.453378e-01, 1.539962e+00,
4.000000e-01	9.569229e-02, 1.811478e+00, 4.051207e-01, 1.631074e+00, 1.624895e-01, 1.610513e+00, 4.924641e-01, 1.335986e+00, 8.667798e-01, 1.512526e+00,
6.000000e-01	1.066605e-01, 1.202597e+00, 4.052335e-01, 1.579995e+00, 1.061284e-01, 1.375764e+00, 4.994133e-01, 1.108657e+00, 7.718165e-01, 1.062522e+00,
8.000000e-01	1.858881e-01, 1.248380e+00, 6.787985e-01, 1.041974e+00, 2.216570e-01, 1.447021e+00, 6.011827e-01, 7.797814e-01, 6.306298e-01, 7.231450e-01,
1.000000e+00	3.480787e-01, 8.691690e-01, 8.417253e-01, 9.578050e-01, 3.627959e-01, 1.111009e+00, 8.271621e-01, 4.254095e-01, 4.541978e-01, 5.089210e-01,
1.200000e+00	3.905894e-01, 8.027840e-01, 9.372717e-01, 1.023075e+00, 4.838693e-01, 1.015637e+00, 7.283637e-01, 3.073611e-01, 3.097733e-01, 3.600359e-01,
1.400000e+00	4.508691e-01, 6.741705e-01, 1.185558e+00, 7.886448e-01, 5.587309e-01, 8.704139e-01, 8.834153e-01, 1.973166e-01, 2.320295e-01, 2.670752e-01,
1.600000e+00	4.673302e-01, 7.360734e-01, 1.511042e+00, 8.310584e-01, 4.739059e-01, 6.246901e-01, 1.035559e+00, 1.409631e-01, 1.759705e-01, 1.497425e-01,
1.800000e+00	4.737615e-01, 5.652087e-01, 1.512563e+00, 9.530809e-01, 5.323414e-01, 5.168346e-01, 1.213541e+00, 1.033843e-01, 1.046665e-01, 1.496385e-01,
2.000000e+00	5.260856e-01, 8.636813e-01, 1.597143e+00, 8.854929e-01, 6.552419e-01, 3.720355e-01, 1.241228e+00, 5.857742e-02, 7.527586e-02, 8.063409e-02,
0.000000e+00	2.848307e+00, 2.540333e+00, 4.702224e-01, 1.440194e+00, 1.484445e+00, 7.782750e-01, 1.611269e+00, 3.362438e+00, 2.284203e-01, 1.873425e+00,
2.000000e-01	1.753021e+00, 2.295785e+00, 3.183063e-01, 1.214471e+00, 1.050137e+00, 7.258008e-01, 1.072804e+00, 2.202157e+00, 4.013393e-01, 1.602152e+00,
4.000000e-01	1.038283e+00, 1.864906e+00, 2.195302e-01, 9.588611e-01, 5.653295e-01, 5.298668e-01, 9.077843e-01, 1.530007e+00, 4.156013e-01, 1.287488e+00,
6.000000e-01	5.548476e-01, 1.509961e+00, 3.020446e-01, 7.760908e-01, 3.828855e-01, 4.350284e-01, 6.998605e-01, 1.335854e+00, 4.637713e-01, 1.042506e+00,
8.000000e-01	5.217373e-01, 1.311682e+00, 3.831831e-01, 5.506057e-01, 2.293959e-01, 3.196747e-01, 4.825815e-01, 1.149628e+00, 4.712328e-01, 9.583002e-01,
1.000000e+00	5.386340e-01, 9.036440e-01, 6.306506e-01, 3.857300e-01, 3.721267e-01, 2.528414e-01, 7.293083e-01, 7.093573e-01, 4.306898e-01, 6.788561e-01,
1.200000e+00	4.842224e-01, 7.108546e-01, 7.929158e-01, 3.002035e-01, 3.954228e-01, 1.848238e-01, 6.955278e-01, 5.069073e-01, 2.540083e-01, 4.588979e-01,
1.400000e+00	5.166935e-01, 6.205897e-01, 1.203326e+00, 2.615960e-01, 4.689592e-01, 1.470072e-01, 7.745484e-01, 2.565800e-01, 1.646363e-01, 3.442310e-01,
1.600000e+00	6.472478e-01, 6.121702e-01, 1.317113e+00, 3.027146e-01, 5.137593e-01, 1.133419e-01, 1.023776e+00, 2.012298e-01, 1.451053e-01, 2.557158e-01,
1.800000e+00	5.504289e-01, 7.006305e-01, 1.310180e+00, 5.245413e-01, 4.942260e-01, 8.743079e-02, 9.671376e-01, 1.267479e-01, 9.034002e-02, 1.843160e-01,
2.000000e+00	6.435448e-01, 7.070193e-01, 1.361039e+00, 6.320043e-01, 6.602711e-01, 4.974726e-02, 1.054024e+00, 6.780812e-02, 6.928018e-02, 1.241324e-01,
0.000000e+00	1.699534e+00, 2.393560e+00, 2.649350e-01, 4.794232e-01, 2.026867e+00, 2.818393e+00, 2.232619e+00, 1.204352e+00, 2.463333e+00, 2.209443e+00,
2.000000e-01	9.772444e-01, 2.227232e+00, 1.787014e-01, 2.982621e-01, 1.170113e+00, 2.194339e+00, 2.058842e+00, 1.049394e+00, 1.857592e+00, 2.038067e+00,
4.000000e-01	6.207396e-01, 1.861738e+00, 1.355931e-01, 2.641480e-01, 8.771146e-01, 1.585204e+00, 1.416077e+00, 9.949936e-01, 1.363529e+00, 1.528277e+00,
6.000000e-01	6.037761e-01, 1.977445e+00, 1.333341e-01, 1.717032e-01, 7.398879e-01, 1.511076e+00, 1.353327e+00, 8.019399e-01, 1.011811e+00, 1.623195e+00,
8.000000e-01	5.970146e-01, 1.706319e+00, 2.019032e-01, 1.156363e-01, 6.558589e-01, 1.384655e+00, 9.452996e-01, 8.982433e-01, 7.869069e-01, 9.647725e-01,
1.000000e+00	4.334500e-01, 1.329180e+00, 4.049090e-01, 9.921610e-02, 5.460604e-01, 1.539799e+00, 8.445828e-01, 5.652300e-01, 5.261478e-01, 8.592253e-01,
1.200000e+00	5.417602e-01, 9.814956e-01, 6.521040e-01, 7.465126e-02, 6.110848e-01, 1.219186e+00, 6.312899e-01, 5.402538e-01, 3.776964e-01, 5.652062e-01,
1.400000e+00	5.443533e-01, 8.897239e-01, 1.028466e+00, 5.054598e-02, 6.178855e-01, 1.030414e+00, 7.806153e-01, 2.995346e-01, 2.631498e-01, 3.502910e-01,
1.600000e+00	5.364470e-01, 8.195152e-01, 1.170099e+00, 5.144623e-02, 6.909680e-01, 7.458752e-01, 8.776390e-01, 1.803058e-01, 1.809836e-01, 2.941970e-01,
1.800000e+00	5.721965e-01, 7.153888e-01, 1.376463e+00, 8.863678e-02, 5.662056e-01, 5.819275e-01, 1.012950e+00, 1.337824e-01, 1.384371e-01, 2.318703e-01,
2.000000e+00	6.869981e-01, 6.842352e-01, 1.652021e+00, 2.230200e-01, 5.700742e-01, 5.520019e-01, 8.478757e-01, 7.770488e-02, 8.109530e-02, 1.560227e-01,
0.000000e+00	3.623372e-01, 2.709174e+00, 1.269235e+00, 2.008443e+00, 9.331198e-01, 1.020305e+00, 2.776663e+00, 1.116605e+00, 1.092398e+00, 1.085881e+00,
2.000000e-01	3.887389e-01, 2.367264e+00, 9.967022e-01, 1.556732e+00, 6.957182e-01, 1.064375e+00, 2.504728e+00, 8.387454e-01, 1.113437e+00, 1.186456e+00,
4.000000e-01	3.731872e-01, 2.249370e+00, 1.032392e+00, 1.259534e+00, 5.751173e-01, 8.313119e-01, 1.397905e+00, 8.492470e-01, 5.883459e-01, 1.077801e+00,
6.000000e-01	4.157747e-01, 2.353945e+00, 7.819350e-01, 1.182269e+00, 6.431308e-01, 6.048943e-01, 1.103432e+00, 7.378113e-01, 4.386197e-01, 9.011033e-01,
8.000000e-01	5.592637e-01, 2.160802e+00, 1.002747e+00, 1.325651e+00, 5.881250e-01, 5.232206e-01, 1.071006e+00, 4.937657e-01, 3.322306e-01, 7.569636e-01,
1.000000e+00	5.050605e-01, 1.691013e+00, 9.304791e-01, 9.927237e-01, 6.800580e-01, 4.266043e-01, 9.698494e-01, 3.615353e-01, 2.342244e-01, 7.898081e-01,
1.200000e+00	5.429440e-01, 1.663699e+00, 1.174370e+00, 9.231716e-01, 5.272468e-01, 2.462459e-01, 9.200701e-01, 1.969012e-01, 1.818977e-01, 5.681717e-01,
1.400000e+00	5.224156e-01, 1.530607e+00, 1.265182e+00, 9.402144e-01, 5.699401e-01, 2.179684e-01, 1.042371e+00, 1.640752e-01, 1.105211e-01, 5.120398e-01,
1.600000e+00	5.446108e-01, 1.220381e+00, 1.190738e+00, 1.093759e+00, 6.579315e-01, 1.316009e-01, 1.028785e+00, 9.093933e-02, 8.294629e-02, 4.133932e-01,
1.800000e+00	6.103014e-01, 1.324425e+00, 1.531772e+00, 8.460920e-01, 6.945560e-01, 1.220443e-01, 9.035578e-01, 6.645639e-02, 5.443274e-02, 3.082945e-01,
2.000000e+00	5.963407e-01, 1.085118e+00, 1.554259e+00, 9.096198e-01, 6.197606e-01, 9.062671e-02, 9.143730e-01, 5.426103e-02, 3.712073e-02, 2.598930e-01,
0.000000e+00	4.506819e-01, 8.800613e-01, 2.875661e+00, 1.341631e+00, 1.407320e+00, 7.397186e-01, 2.705611e-01, 9.863633e-01, 2.233819e+00, 2.673987e+00,
2.000000e-01	5.062124e-01, 6.764104e-01, 2.071108e+00, 1.224716e+00, 9.708673e-01, 5.292133e-01, 5.793748e-01, 9.230023e-01, 1.449334e+00, 2.178584e+00,
4.000000e-01	4.355514e-01, 5.690711e-01, 1.423431e+00, 9.898941e-01, 8.057549e-01, 5.222633e-01, 8.884759e-01, 9.582669e-01, 1.195895e+00, 1.456501e+00,
6.000000e-01	4.124983e-01, 5.432959e-01, 1.201894e+00, 1.006884e+00, 6.910394e-01, 3.172272e-01, 7.883959e-01, 7.106919e-01, 8.225361e-01, 8.563377e-01,
8.000000e-01	5.157651e-01, 4.631076e-01, 1.356075e+00, 8.791525e-01, 4.918649e-01, 2.508905e-01, 1.039393e+00, 6.021438e-01, 6.079638e-01, 6.019921e-01,
1.000000e+00	4.624821e-01, 5.385272e-01, 1.293007e+00, 9.323169e-01, 6.890284e-01, 1.831214e-01, 9.432541e-01, 3.716743e-01, 4.319859e-01, 4.258606e-01,
1.200000e+00	5.674910e-01, 6.422849e-01, 1.396500e+00, 8.486668e-01, 5.344017e-01, 1.836856e-01, 9.432708e-01, 2.250221e-01, 2.996659e-01, 3.069638e-01,
1.400000e+00	6.055785e-01, 6.514299e-01, 1.462138e+00, 9.490878e-01, 6.048783e-01, 1.098987e-01, 1.015622e+00, 1.499451e-01, 2.157616e-01, 2.742928e-01,
1.600000e+00	4.790705e-01, 8.076322e-01, 1.448062e+00, 7.632254e-01, 6.133101e-01, 9.195738e-02, 1.226677e+00, 8.447128e-02, 1.305512e-01, 1.905061e-01,
1.800000e+00	6.016307e-01, 8.484094e-01, 1.580763e+00, 8.512907e-01, 5.600172e-01, 6.295210e-02, 1.198814e+00, 5.903156e-02, 1.127813e-01, 1.120630e-01,
2.000000e+00	6.331214e-01, 1.066052e+00, 1.492412e+00, 7.708980e-01, 6.692744e-01, 4.438210e-02, 1.189953e+00, 3.652352e-02, 6.769295e-02, 7.394814e-02,
0.000000e+00	1.588438e+00, 2.590376e+00, 2.210227e+00, 8.163244e-01, 1.219605e+00, 2.310050e+00, 9.825733e-01, 1.537045e+00, 1.804259e+00, 3.327313e-01,
2.000000e-01	1.146408e+00, 1.859957e+00, 2.814128e+00, 8.029594e-01, 8.217327e-01, 2.026283e+00, 1.140921e+00, 8.079152e-01, 1.600394e+00, 4.567213e-01,
4.000000e-01	9.515624e-01, 2.037973e+00, 1.914734e+00, 7.414933e-01, 6.803678e-01, 1.941134e+00, 1.530173e+00, 5.778449e-01, 9.659078e-01, 6.440066e-01,
6.000000e-01	7.088159e-01, 1.891462e+00, 2.224857e+00, 7.651195e-01, 7.052529e-01, 1.437628e+00, 1.301088e+00, 3.618563e-01, 7.172544e-01, 6.081832e-01,
8.000000e-01	7.290282e-01, 2.076083e+00, 1.749560e+00, 9.845667e-01, 5.479471e-01, 1.405674e+00, 1.313159e+00, 2.865730e-01, 5.262970e-01, 6.877011e-01,
1.000000e+00	6.486474e-01, 1.697207e+00, 1.696302e+00, 9.001495e-01, 6.797360e-01, 1.004540e+00, 1.142708e+00, 1.960405e-01, 3.280068e-01, 7.066494e-01,
1.200000e+00	7.107590e-01, 1.770068e+00, 1.789726e+00, 7.458497e-01, 6.171975e-01, 1.083802e+00, 1.504640e+00, 1.539670e-01, 2.487944e-01, 7.208265e-01,
1.400000e+00	5.976913e-01, 1.377186e+00, 1.703110e+00, 7.267923e-01, 5.107773e-01, 9.097054e-01, 1.180673e+00, 1.249433e-01, 1.621313e-01, 5.490312e-01,
1.600000e+00	6.515632e-01, 1.752867e+00, 1.312266e+00, 8.283768e-01, 6.034471e-01, 6.453896e-01, 1.084547e+00, 9.306405e-02, 1.177152e-01, 6.073797e-01,
1.800000e+00	5.641310e-01, 1.399487e+00, 1.783398e+00, 1.031791e+00, 5.104385e-01, 4.881151e-01, 1.061592e+00, 6.853576e-02, 7.688446e-02, 6.382920e-01,
2.000000e+00	6.754816e-01, 1.679950e+00, 1.554874e+00, 9.446240e-01, 6.161233e-01, 3.935800e-01, 1.226734e+00, 4.756233e-02, 5.838905e-02, 4.153007e-01,
0.000000e+00	5.114196e-01, 1.901678e-01, 1.655550e+00, 1.324545e+00, 1.818159e+00, 2.492327e+00, 3.289980e-01, 3.446287e-01, 1.042970e+00, 2.195351e+00,
2.000000e-01	7.289562e-01, 1.043434e-01, 1.208916e+00, 1.266605e+00, 1.611154e+00, 1.920153e+00, 6.719855e-01, 5.077976e-01, 7.129576e-01, 1.258036e+00,
4.000000e-01	7.032778e-01, 1.167692e-01, 1.009083e+00, 1.129967e+00, 9.727837e-01, 1.806522e+00, 7.852038e-01, 6.200933e-01, 4.611857e-01, 1.067830e+00,
6.000000e-01	5.821607e-01, 1.421390e-01, 1.218929e+00, 1.027327e+00, 9.092113e-01, 1.580999e+00, 8.048481e-01, 5.268161e-01, 3.717002e-01, 7.761521e-01,
8.000000e-01	5.350118e-01, 1.615667e-01, 1.193221e+00, 8.655543e-01, 9.130697e-01, 1.167526e+00, 8.937975e-01, 3.154570e-01, 2.645395e-01, 3.801788e-01,
1.000000e+00	6.387887e-01, 2.859503e-01, 1.299348e+00, 9.613365e-01, 7.945856e-01, 1.057734e+00, 9.159689e-01, 1.805033e-01, 2.123806e-01, 3.526328e-01,
1.200000e+00	5.217547e-01, 3.849114e-01, 1.427502e+00, 1.040531e+00, 7.606406e-01, 1.162116e+00, 1.372989e+00, 1.074399e-01, 1.244653e-01, 2.795801e-01,
1.400000e+00	5.801908e-01, 6.116031e-01, 1.517344e+00, 1.080272e+00, 6.467907e-01, 7.123567e-01, 1.164178e+00, 8.175029e-02, 9.556981e-02, 1.985919e-01,
1.600000e+00	5.583721e-01, 6.926522e-01, 1.441933e+00, 1.011385e+00, 5.477694e-01, 5.213368e-01, 1.031923e+00, 4.580957e-02, 6.147723e-02, 1.255929e-01,
1.800000e+00	5.733918e-01, 8.940686e-01, 1.586709e+00, 8.756052e-01, 5.334955e-01, 4.248146e-01, 1.140344e+00, 2.837385e-02, 4.842676e-02, 9.080746e-02,
2.000000e+00	6.069470e-01, 1.013508e+00, 1.737665e+00, 8.755888e-01, 6.661852e-01, 3.575306e-01, 1.171636e+00, 1.860818e-02, 3.305282e-02, 7.908246e-02,
0.000000e+00	1.649793e+00, 1.421676e+00, 1.195978e+00, 6.226990e-01, 1.545976e+00, 2.394131e+00, 7.450856e-01, 1.035059e+00, 1.286002e-01, 1.790769e+00,
2.000000e-01	1.264464e+00, 1.208958e+00, 8.302740e-01, 6.903158e-01, 1.355949e+00, 2.377151e+00, 7.734692e-01, 9.911012e-01, 2.003419e-01, 1.308129e+00,
4.000000e-01	7.481630e-01, 8.279856e-01, 6.311748e-01, 4.529990e-01, 9.738387e-01, 1.770348e+00, 7.469714e-01, 9.621559e-01, 2.343556e-01, 1.271020e+00,
6.000000e-01	7.010995e-01, 8.865140e-01, 6.901356e-01, 3.542017e-01, 7.739842e-01, 1.435307e+00, 6.703384e-01, 7.663813e-01, 1.882760e-01, 8.328921e-01,
8.000000e-01	7.175284e-01, 6.336816e-01, 8.333412e-01, 2.509609e-01, 7.891648e-01, 1.369066e+00, 7.660224e-01, 4.722040e-01, 1.141561e-01, 5.815316e-01,
1.000000e+00	6.441759e-01, 6.124898e-01, 1.084121e+00, 2.334381e-01, 6.826649e-01, 1.281830e+00, 6.875403e-01, 3.252817e-01, 1.041267e-01, 4.312172e-01,
1.200000e+00	5.445626e-01, 4.265175e-01, 1.187566e+00, 2.959700e-01, 5.400461e-01, 1.113211e+00, 8.804438e-01, 1.991505e-01, 5.937875e-02, 2.609562e-01,
1.400000e+00	6.223482e-01, 5.921853e-01, 1.482273e+00, 4.151774e-01, 7.258431e-01, 8.808817e-01, 9.464949e-01, 1.438439e-01, 5.472218e-02, 1.956049e-01,
1.600000e+00	5.829296e-01, 6.949697e-01, 1.486795e+00, 4.668594e-01, 6.683075e-01, 5.654898e-01, 1.050721e+00, 9.185020e-02, 3.808510e-02, 1.679966e-01,
1.800000e+00	6.213617e-01, 6.739814e-01, 1.485320e+00, 6.723020e-01, 6.232675e-01, 5.542362e-01, 9.956583e-01, 6.251128e-02, 2.231127e-02, 1.128494e-01,
2.000000e+00	5.807654e-01, 8.349203e-01, 1.575497e+00, 7.018127e-01, 6.153225e-01, 3.636707e-01, 1.036539e+00, 3.536913e-02, 1.741257e-02, 8.574602e-02,
0.000000e+00	2.924272e+00, 2.771398e+00, 2.859193e+00, 1.805614e+00, 1.308414e+00, 2.496494e-01, 1.020461e+00, 1.939347e+00, 9.603261e-01, 1.703149e-01,
2.000000e-01	1.825140e+00, 2.492350e+00, 2.200695e+00, 1.839658e+00, 7.712337e-01, 1.786415e-01, 1.030906e+00, 1.303199e+00, 6.830991e-01, 3.971826e-01,
4.000000e-01	1.320411e+00, 1.878401e+00, 2.380950e+00, 1.412411e+00, 5.691568e-01, 1.131392e-01, 1.272334e+00, 7.590787e-01, 6.495883e-01, 4.286489e-01,
6.000000e-01	7.936047e-01, 1.855105e+00, 1.730252e+00, 1.157391e+00, 5.880345e-01, 8.098196e-02, 1.120888e+00, 4.596503e-01, 4.941726e-01, 7.388879e-01,
8.000000e-01	8.943042e-01, 1.785540e+00, 1.894743e+00, 1.031640e+00, 5.935443e-01, 7.965223e-02, 1.417748e+00, 4.465043e-01, 3.000309e-01, 7.029638e-01,
1.000000e+00	6.795204e-01, 1.870705e+00, 1.862254e+00, 1.104798e+00, 5.963091e-01, 5.733540e-02, 1.281924e+00, 2.452017e-01, 2.106693e-01, 7.678286e-01,
1.200000e+00	8.025658e-01, 1.592509e+00, 1.545130e+00, 9.792734e-01, 6.294558e-01, 5.271470e-02, 1.000446e+00, 1.802800e-01, 1.456481e-01, 8.283623e-01,
1.400000e+00	5.840442e-01, 1.514949e+00, 1.598712e+00, 9.248949e-01, 5.592496e-01, 3.937359e-02, 1.243486e+00, 1.562254e-01, 1.094069e-01, 6.613695e-01,
1.600000e+00	5.074572e-01, 1.272008e+00, 1.586251e+00, 8.370685e-01, 5.720744e-01, 2.761200e-02, 1.102521e+00, 1.260792e-01, 6.461327e-02, 4.518155e-01,
1.800000e+00	4.955165e-01, 1.758303e+00, 1.362567e+00, 8.711048e-01, 6.347945e-01, 1.967533e-02, 1.250364e+00, 8.163824e-02, 4.752086e-02, 6.128741e-01,
2.000000e+00	5.776668e-01, 1.368741e+00, 1.790474e+00, 9.908526e-01, 5.895001e-01, 1.667621e-02, 1.206167e+00, 6.638893e-02, 3.459463e-02, 4.706252e-01,
0.000000e+00	1.524936e+00, 1.846116e-01, 2.185501e+00, 1.628981e+00, 2.066741e-01, 5.003321e-01, 2.777401e-01, 1.080349e+00, 1.952770e+00, 1.522781e+00,
2.000000e-01	1.138856e+00, 1.388297e-01, 1.687324e+00, 1.373438e+00, 1.844703e-01, 3.345371e-01, 5.597726e-01, 1.075264e+00, 1.355465e+00, 1.051234e+00,
4.000000e-01	7.300607e-01, 1.436193e-01, 1.000511e+00, 1.180585e+00, 2.477289e-01, 2.513684e-01, 7.759541e-01, 7.532830e-01, 1.197129e+00, 7.569727e-01,
6.000000e-01	5.737959e-01, 1.701385e-01, 1.505973e+00, 9.405331e-01, 3.410466e-01, 1.650651e-01, 7.783423e-01, 6.041175e-01, 7.574970e-01, 4.847908e-01,
8.000000e-01	4.686973e-01, 2.621619e-01, 1.380872e+00, 1.054809e+00, 4.400383e-01, 1.175465e-01, 1.054367e+00, 3.512737e-01, 4.480170e-01, 3.851302e-01,
1.000000e+00	6.375941e-01, 4.167570e-01, 1.222051e+00, 9.346697e-01, 5.922477e-01, 9.107599e-02, 1.081200e+00, 2.717285e-01, 3.988318e-01, 2.347355e-01,
1.200000e+00	5.960805e-01, 5.087504e-01, 1.758652e+00, 1.033375e+00, 6.967136e-01, 7.739907e-02, 1.224139e+00, 1.246281e-01, 2.097119e-01, 2.147513e-01,
1.400000e+00	5.576935e-01, 6.750747e-01, 1.666470e+00, 8.096010e-01, 5.657376e-01, 5.589138e-02, 1.467478e+00, 7.504191e-02, 1.602419e-01, 1.563525e-01,
1.600000e+00	5.813457e-01, 8.956394e-01, 1.567390e+00, 8.564227e-01, 5.818901e-01, 4.321393e-02, 1.174247e+00, 6.547966e-02, 1.221788e-01, 1.075663e-01,
1.800000e+00	5.883529e-01, 7.536791e-01, 1.254328e+00, 7.499262e-01, 5.675596e-01, 3.510014e-02, 1.257203e+00, 4.087157e-02, 8.750830e-02, 8.023677e-02,
2.000000e+00	6.027275e-01, 9.703447e-01, 1.546660e+00, 1.001801e+00, 5.588681e-01, 2.484528e-02, 1.189852e+00, 2.895707e-02, 5.635738e-02, 7.325728e-02,
0.000000e+00	2.687651e+00, 1.148762e+00, 2.672103e+00, 2.601495e+00, 3.766289e-01, 1.348530e+00, 2.540971e+00, 1.609365e+00, 1.030448e+00, 3.631958e-01,
2.000000e-01	1.758053e+00, 1.389466e+00, 2.015132e+00, 2.053039e+00, 2.819106e-01, 1.415335e+00, 1.856234e+00, 1.437519e+00, 9.389867e-01, 4.031095e-01,
4.000000e-01	1.445354e+00, 1.492647e+00, 1.992976e+00, 1.808267e+00, 2.552426e-01, 1.094835e+00, 1.984528e+00, 8.106693e-01, 7.545237e-01, 6.136485e-01,
6.000000e-01	9.627157e-01, 1.522211e+00, 1.889334e+00, 1.307147e+00, 3.593647e-01, 9.949127e-01, 1.671785e+00, 4.808614e-01, 4.944783e-01, 7.508831e-01,
8.000000e-01	7.635696e-01, 1.482735e+00, 1.820076e+00, 1.168424e+00, 5.016662e-01, 7.957089e-01, 1.378060e+00, 3.095565e-01, 3.300708e-01, 7.282137e-01,
1.000000e+00	8.272628e-01, 1.400492e+00, 1.675447e+00, 1.300246e+00, 5.499485e-01, 6.541865e-01, 1.425216e+00, 2.552070e-01, 2.508174e-01, 7.144299e-01,
1.200000e+00	7.222018e-01, 1.339145e+00, 1.726791e+00, 1.241000e+00, 6.483984e-01, 3.988799e-01, 1.263209e+00, 1.810941e-01, 1.855842e-01, 6.275740e-01,
1.400000e+00	5.951888e-01, 1.425832e+00, 1.460020e+00, 1.087209e+00, 6.143025e-01, 2.869435e-01, 1.459031e+00, 1.093930e-01, 1.296810e-01, 4.619769e-01,
1.600000e+00	4.980709e-01, 1.507267e+00, 1.653863e+00, 9.731592e-01, 6.333352e-01, 2.903591e-01, 1.090265e+00, 7.290012e-02, 8.572055e-02, 4.388356e-01,
1.800000e+00	5.431935e-01, 1.430990e+00, 1.892492e+00, 8.085120e-01, 5.843640e-01, 1.896892e-01, 9.978821e-01, 5.902221e-02, 5.833177e-02, 4.242189e-01,
2.000000e+00	6.655337e-01, 1.219845e+00, 1.555513e+00, 9.541937e-01, 5.641500e-01, 1.670133e-01, 1.376050e+00, 3.667037e-02, 4.041048e-02, 3.377251e-01,
0.000000e+00	1.047466e+00, 1.602742e+00, 2.407770e+00, 8.864767e-01, 2.762205e+00, 1.892269e+00, 1.091510e+00, 2.687044e+00, 7.955603e-01, 4.617068e-01,
2.000000e-01	7.463345e-01, 1.617942e+00, 2.475030e+00, 8.362633e-01, 1.144397e+00, 1.371303e+00, 1.220562e+00, 1.353950e+00, 7.174586e-01, 4.566558e-01,
4.000000e-01	5.623364e-01, 1.588307e+00, 2.153473e+00, 8.472032e-01, 1.025919e+00, 1.426016e+00, 1.231233e+00, 8.305044e-01, 5.585183e-01, 5.391291e-01,
6.000000e-01	5.982765e-01, 1.422406e+00, 1.991618e+00, 8.036159e-01, 8.455385e-01, 1.063212e+00, 1.408539e+00, 5.166955e-01, 4.160534e-01, 3.497239e-01,
8.000000e-01	4.923971e-01, 1.325667e+00, 1.698411e+00, 8.200358e-01, 6.320821e-01, 1.248637e+00, 1.244084e+00, 3.750205e-01, 2.629042e-01, 2.522765e-01,
1.000000e+00	4.609420e-01, 1.127171e+00, 1.724973e+00, 8.821604e-01, 6.832238e-01, 8.253537e-01, 9.871616e-01, 1.764578e-01, 1.875665e-01, 3.008798e-01,
1.200000e+00	5.771135e-01, 1.410295e+00, 1.916932e+00, 7.831831e-01, 6.972099e-01, 6.213071e-01, 1.246588e+00, 1.494971e-01, 1.325764e-01, 2.600379e-01,
1.400000e+00	5.754415e-01, 1.534983e+00, 1.581642e+00, 8.992223e-01, 6.687211e-01, 4.807028e-01, 1.182230e+00, 6.880920e-02, 8.874254e-02, 2.410297e-01,
1.600000e+00	6.135074e-01, 1.299961e+00, 1.765085e+00, 1.056942e+00, 6.261605e-01, 4.564546e-01, 1.479069e+00, 5.010700e-02, 6.888677e-02, 2.183845e-01,
1.800000e+00	5.685367e-01, 1.450650e+00, 1.563388e+00, 9.094689e-01, 4.347743e-01, 3.494631e-01, 1.359563e+00, 3.478976e-02, 3.968626e-02, 2.025976e-01,
2.000000e+00	6.532043e-01, 1.296234e+00, 1.660283e+00, 7.388560e-01, 6.086227e-01, 2.320106e-01, 1.392783e+00, 2.433836e-02, 3.475032e-02, 2.468514e-01,
0.000000e+00	2.293896e+00, 6.319829e-01, 5.621437e-01, 2.372377e+00, 4.572395e-01, 6.622301e-01, 2.087535e+00, 1.321400e+00, 2.507694e+00, 1.791111e+00,
2.000000e-01	1.283541e+00, 9.362958e-01, 3.909624e-01, 2.015533e+00, 3.081697e-01, 4.538036e-01, 1.408696e+00, 1.488867e+00, 2.021996e+00, 1.417101e+00,
4.000000e-01	1.182163e+00, 1.026687e+00, 2.505465e-01, 1.465766e+00, 2.044869e-01, 3.556521e-01, 1.038361e+00, 1.103870e+00, 1.379359e+00, 1.281020e+00,
6.000000e-01	6.814754e-01, 9.991712e-01, 3.478845e-01, 1.026391e+00, 2.213140e-01, 2.561029e-01, 1.068150e+00, 9.282150e-01, 1.206672e+00, 1.263152e+00,
8.000000e-01	5.812604e-01, 9.281486e-01, 5.418054e-01, 7.042472e-01, 3.140840e-01, 1.750372e-01, 8.558498e-01, 7.430073e-01, 9.102001e-01, 7.796308e-01,
1.000000e+00	5.065409e-01, 6.467404e-01, 6.856999e-01, 4.652274e-01, 4.739081e-01, 1.468579e-01, 8.636767e-01, 5.128962e-01, 5.784710e-01, 5.298020e-01,
1.200000e+00	4.782874e-01, 7.135761e-01, 1.185082e+00, 3.599689e-01, 5.274337e-01, 1.318273e-01, 9.150967e-01, 3.365749e-01, 4.579404e-01, 3.863769e-01,
1.400000e+00	6.313481e-01, 5.883375e-01, 1.050048e+00, 3.570715e-01, 5.942595e-01, 8.769858e-02, 1.035201e+00, 2.204654e-01, 3.384000e-01, 2.782322e-01,
1.600000e+00	5.159402e-01, 4.596764e-01, 1.424326e+00, 4.456221e-01, 6.054738e-01, 6.290196e-02, 9.842680e-01, 1.473101e-01, 2.089055e-01, 1.814338e-01,
1.800000e+00	5.529359e-01, 6.219155e-01, 1.538506e+00, 5.747857e-01, 4.997948e-01, 4.789698e-02, 1.176968e+00, 8.989867e-02, 1.459723e-01, 1.453388e-01,
2.000000e+00	4.210594e-01, 7.328598e-01, 1.516309e+00, 6.865925e-01, 5.725904e-01, 3.588782e-02, 1.018828e+00, 4.617486e-02, 9.554045e-02, 8.926186e-02,
0.000000e+00	8.846164e-01, 5.390251e-01, 2.485785e+00, 8.256918e-01, 2.005453e+00, 1.993073e+00, 1.820238e+00, 2.871876e+00, 9.325530e-01, 4.927193e-01,
2.000000e-01	5.768762e-01, 7.905491e-01, 2.547122e+00, 7.211217e-01, 1.365794e+00, 1.815919e+00, 1.824046e+00, 1.593618e+00, 7.305014e-01, 3.463667e-01,
4.000000e-01	3.269851e-01, 9.505819e-01, 2.176326e+00, 7.593707e-01, 7.768244e-01, 1.189052e+00, 1.855041e+00, 8.720375e-01, 6.418900e-01, 2.316360e-01,
6.000000e-01	4.055578e-01, 9.338449e-01, 2.017546e+00, 7.223857e-01, 6.478056e-01, 1.461326e+00, 1.516932e+00, 6.392811e-01, 4.699406e-01, 1.749133e-01,
8.000000e-01	4.849867e-01, 1.169733e+00, 1.915558e+00, 7.045829e-01, 6.595137e-01, 1.396917e+00, 1.688935e+00, 4.310071e-01, 3.056576e-01, 1.269578e-01,
1.000000e+00	5.185459e-01, 1.239112e+00, 1.925554e+00, 8.756717e-01, 5.379896e-01, 1.029729e+00, 1.072609e+00, 3.037757e-01, 2.111564e-01, 1.016091e-01,
1.200000e+00	5.231909e-01, 1.229987e+00, 1.659168e+00, 8.243572e-01, 6.048780e-01, 8.967365e-01, 1.358600e+00, 1.308087e-01, 2.163619e-01, 1.039080e-01,
1.400000e+00	5.359895e-01, 1.417515e+00, 1.439282e+00, 8.120624e-01, 6.552859e-01, 7.800383e-01, 1.434841e+00, 1.062436e-01, 1.445078e-01, 1.121021e-01,
1.600000e+00	5.521280e-01, 1.529556e+00, 1.489439e+00, 8.709904e-01, 5.594715e-01, 5.924341e-01, 1.252385e+00, 5.938829e-02, 7.905486e-02, 1.139002e-01,
1.800000e+00	6.405825e-01, 1.391989e+00, 1.538138e+00, 8.336772e-01, 4.450908e-01, 4.294639e-01, 1.151824e+00, 4.713640e-02, 6.316052e-02, 1.237873e-01,
2.000000e+00	5.510613e-01, 1.408219e+00, 1.550455e+00, 1.019432e+00, 6.847619e-01, 3.158597e-01, 1.317230e+00, 2.675350e-02, 3.954581e-02, 1.421129e-01,
0.000000e+00	3.914820e-01, 1.127733e+00, 6.017106e-01, 3.711401e-01, 2.910662e+00, 2.394961e+00, 2.316897e+00, 2.783834e-02, 1.332697e+00, 1.523960e+00,
2.000000e-01	4.028743e-01, 1.250971e+00, 4.703014e-01, 2.533981e-01, 1.876660e+00, 1.954665e+00, 2.029169e+00, 3.235683e-01, 7.796084e-01, 1.121283e+00,
4.000000e-01	4.241536e-01, 1.529444e+00, 6.946408e-01, 2.143666e-01, 1.223990e+00, 1.451693e+00, 1.439698e+00, 2.778980e-01, 6.312156e-01, 7.144016e-01,
6.000000e-01	5.853109e-01, 1.431821e+00, 8.754028e-01, 1.823199e-01, 1.167053e+00, 1.764591e+00, 1.146031e+00, 1.659266e-01, 4.310332e-01, 5.473833e-01,
8.000000e-01	5.107549e-01, 1.347586e+00, 1.128721e+00, 1.009701e-01, 7.850862e-01, 1.343564e+00, 1.184253e+00, 1.308749e-01, 3.074387e-01, 3.837118e-01,
1.000000e+00	5.949542e-01, 1.125893e+00, 1.222524e+00, 1.135886e-01, 6.602706e-01, 1.035134e+00, 8.864437e-01, 9.040277e-02, 2.186402e-01, 3.962247e-01,
1.200000e+00	5.468359e-01, 9.745450e-01, 1.523731e+00, 2.476259e-01, 6.849275e-01, 9.475232e-01, 9.445638e-01, 5.630308e-02, 1.352680e-01, 2.476564e-01,
1.400000e+00	5.736711e-01, 1.143814e+00, 1.524220e+00, 3.579330e-01, 7.583258e-01, 7.920952e-01, 1.215134e+00, 3.513281e-02, 8.889490e-02, 1.757201e-01,
1.600000e+00	4.817499e-01, 9.890704e-01, 1.448260e+00, 5.087789e-01, 6.712718e-01, 5.315035e-01, 1.269747e+00, 2.852804e-02, 7.040005e-02, 1.406284e-01,
1.800000e+00	5.009217e-01, 1.085071e+00, 1.513394e+00, 6.923524e-01, 4.991298e-01, 4.908544e-01, 1.120901e+00, 1.734235e-02, 5.196353e-02, 1.116367e-01,
2.000000e+00	5.744343e-01, 1.222813e+00, 1.639835e+00, 7.059859e-01, 6.643654e-01, 3.996537e-01, 1.305115e+00, 1.239055e-02, 3.062053e-02, 1.059110e-01,
0.000000e+00	1.149958e+00, 1.114684e+00, 4.342353e-02, 2.250974e+00, 1.178357e+00, 2.213374e+00, 1.079762e-01, 9.680583e-01, 1.949725e+00, 2.031925e+00,
2.000000e-01	9.764016e-01, 1.006887e+00, 3.664232e-02, 2.625784e+00, 6.793311e-01, 1.859518e+00, 2.240780e-01, 1.246131e+00, 1.703236e+00, 1.404029e+00,
4.000000e-01	6.618430e-01, 8.899969e-01, 6.229560e-02, 1.396896e+00, 5.836254e-01, 1.479812e+00, 2.813036e-01, 8.582023e-01, 9.383554e-01, 1.184174e+00,
6.000000e-01	5.722239e-01, 6.200965e-01, 2.575440e-01, 1.108861e+00, 5.762988e-01, 1.384138e+00, 4.072013e-01, 9.494929e-01, 9.422135e-01, 1.035761e+00,
8.000000e-01	5.542828e-01, 6.069646e-01, 6.902531e-01, 9.184550e-01, 5.680929e-01, 1.191189e+00, 4.117593e-01, 4.528630e-01, 6.317729e-01, 6.743546e-01,
1.000000e+00	6.567063e-01, 4.782223e-01, 8.480136e-01, 7.645478e-01, 5.432987e-01, 1.063392e+00, 6.941238e-01, 3.599047e-01, 3.765209e-01, 4.246254e-01,
1.200000e+00	5.214645e-01, 3.154387e-01, 1.116882e+00, 7.851676e-01, 5.121209e-01, 9.799944e-01, 8.392455e-01, 2.133983e-01, 2.542221e-01, 3.175668e-01,
1.400000e+00	5.246108e-01, 3.890483e-01, 1.259710e+00, 7.092827e-01, 5.215020e-01, 6.934244e-01, 1.011207e+00, 1.553866e-01, 2.076999e-01, 2.415505e-01,
1.600000e+00	4.650592e-01, 3.996167e-01, 1.554392e+00, 8.695702e-01, 6.716892e-01, 6.508446e-01, 1.061342e+00, 8.049510e-02, 1.289617e-01, 1.539336e-01,
1.800000e+00	5.606926e-01, 4.693195e-01, 1.667697e+00, 7.261544e-01, 5.492354e-01, 3.812294e-01, 8.910833e-01, 5.054901e-02, 1.033637e-01, 1.158112e-01,
2.000000e+00	5.027067e-01, 5.960706e-01, 1.257128e+00, 7.284898e-01, 6.378900e-01, 3.022227e-01, 1.007428e+00, 3.308270e-02, 5.956695e-02, 7.997126e-02,
0.000000e+00	1.508572e+00, 2.661543e+00, 1.631445e+00, 9.897821e-02, 2.926445e+00, 8.938192e-02, 2.102825e+00, 2.883562e+00, 2.817474e+00, 2.390660e+00,
2.000000e-01	8.259358e-01, 2.044685e+00, 9.998305e-01, 5.707826e-02, 1.959477e+00, 4.663350e-02, 1.747675e+00, 1.981752e+00, 2.191375e+00, 1.517046e+00,
4.000000e-01	5.238397e-01, 1.691689e+00, 7.630349e-01, 4.165404e-02, 1.119649e+00, 5.553611e-02, 1.521194e+00, 1.753671e+00, 1.790732e+00, 1.753352e+00,
6.000000e-01	3.277596e-01, 2.026381e+00, 6.150204e-01, 3.672332e-02, 6.114495e-01, 3.507570e-02, 1.216855e+00, 1.444681e+00, 1.299853e+00, 1.277188e+00,
8.000000e-01	2.872013e-01, 1.490883e+00, 5.804124e-01, 1.988588e-02, 4.103083e-01, 2.520330e-02, 1.040704e+00, 9.522021e-01, 1.064305e+00, 1.177041e+00,
1.000000e+00	3.338170e-01, 1.700101e+00, 7.923400e-01, 1.738742e-02, 4.993175e-01, 1.970785e-02, 6.924362e-01, 6.940357e-01, 7.248099e-01, 5.249611e-01,
1.200000e+00	4.009073e-01, 1.179229e+00, 1.124711e+00, 1.502839e-02, 5.935282e-01, 1.292128e-02, 8.571119e-01, 4.495868e-01, 6.301496e-01, 4.150358e-01,
1.400000e+00	4.235830e-01, 1.031756e+00, 1.199011e+00, 1.237662e-02, 5.267601e-01, 1.219521e-02, 1.018738e+00, 3.118229e-01, 4.483518e-01, 3.540391e-01,
1.600000e+00	4.591457e-01, 9.329641e-01, 1.285142e+00, 2.368528e-02, 5.751066e-01, 8.001423e-03, 1.042235e+00, 2.236125e-01, 3.082544e-01, 2.885529e-01,
1.800000e+00	4.504596e-01, 8.774582e-01, 1.442748e+00, 1.053987e-01, 5.192892e-01, 6.310443e-03, 1.141846e+00, 1.245265e-01, 2.164310e-01, 2.116718e-01,
2.000000e+00	5.891284e-01, 9.432097e-01, 1.453778e+00, 3.186963e-01, 6.142003e-01, 4.997490e-03, 1.124599e+00, 7.755976e-02, 1.339288e-01, 1.492275e-01,
0.000000e+00	2.348390e+00, 1.595319e+00, 1.529203e+00, 4.066736e-01, 6.958136e-01, 1.037760e+00, 7.957059e-01, 2.531886e+00, 8.765468e-01, 3.611941e-01,
2.000000e-01	1.614219e+00, 1.241479e+00, 1.349407e+00, 4.209897e-01, 4.982177e-01, 9.576601e-01, 9.948566e-01, 1.484308e+00, 7.457320e-01, 5.168956e-01,
4.000000e-01	9.587171e-01, 1.367656e+00, 1.304768e+00, 5.367936e-01, 3.800231e-01, 7.593797e-01, 1.227887e+00, 1.121912e+00, 6.046940e-01, 5.299227e-01,
6.000000e-01	9.793311e-01, 1.501202e+00, 1.628296e+00, 6.473507e-01, 4.921780e-01, 4.886299e-01, 1.039387e+00, 6.323816e-01, 4.843210e-01, 5.925369e-01,
8.000000e-01	6.529129e-01, 1.053886e+00, 1.533782e+00, 5.800278e-01, 3.635989e-01, 3.865627e-01, 1.146841e+00, 5.068941e-01, 3.030342e-01, 4.360743e-01,
1.000000e+00	6.827346e-01, 1.128225e+00, 1.811833e+00, 7.542952e-01, 5.065470e-01, 3.099670e-01, 1.049959e+00, 2.330455e-01, 2.463172e-01, 4.176586e-01,
1.200000e+00	6.699855e-01, 1.277240e+00, 1.422787e+00, 8.080213e-01, 6.274656e-01, 2.472984e-01, 1.328837e+00, 1.763321e-01, 2.119669e-01, 3.152410e-01,
1.400000e+00	5.485269e-01, 8.823136e-01, 1.686042e+00, 5.730696e-01, 6.179255e-01, 1.994042e-01, 9.495031e-01, 1.101652e-01, 1.223588e-01, 2.738252e-01,
1.600000e+00	6.066666e-01, 1.250999e+00, 1.479704e+00, 7.743378e-01, 6.820815e-01, 1.285218e-01, 1.115354e+00, 7.750149e-02, 9.823483e-02, 2.238319e-01,
1.800000e+00	5.296099e-01, 1.152138e+00, 1.358221e+00, 8.632586e-01, 6.330122e-01, 1.146859e-01, 1.092154e+00, 3.529505e-02, 6.456167e-02, 1.999960e-01,
2.000000e+00	5.286765e-01, 1.462173e+00, 1.782132e+00, 9.703715e-01, 7.296162e-01, 8.076748e-02, 1.271554e+00, 2.715731e-02, 3.577264e-02, 2.023921e-01,
0.000000e+00	1.790226e+00, 2.559715e+00, 3.761663e-01, 1.515234e-01, 4.520782e-02, 2.441908e-01, 2.373500e-01, 7.037744e-01, 4.870177e-02, 2.281230e+00,
2.000000e-01	1.412390e+00, 1.898260e+00, 2.701357e-01, 1.088989e-01, 2.469272e-01, 2.112192e-01, 5.053338e-01, 7.583576e-01, 4.471027e-02, 1.829826e+00,
4.000000e-01	1.126882e+00, 1.510167e+00, 1.999710e-01, 8.006515e-02, 3.605093e-01, 1.696587e-01, 4.857569e-01, 7.375462e-01, 4.957646e-02, 1.541603e+00,
6.000000e-01	8.396395e-01, 8.985054e-01, 2.239904e-01, 5.177549e-02, 3.771264e-01, 1.011937e-01, 5.020041e-01, 8.006961e-01, 6.184061e-02, 1.070204e+00,
8.000000e-01	6.864929e-01, 7.805512e-01, 3.167731e-01, 4.497124e-02, 4.361003e-01, 9.197291e-02, 4.718177e-01, 6.808771e-01, 7.185871e-02, 1.118443e+00,
1.000000e+00	6.856535e-01, 6.791490e-01, 5.365933e-01, 3.160512e-02, 5.206635e-01, 6.941489e-02, 5.858122e-01, 5.500743e-01, 5.837108e-02, 6.718507e-01,
1.200000e+00	5.129120e-01, 5.958552e-01, 9.501437e-01, 2.515620e-02, 5.917688e-01, 5.889082e-02, 6.376738e-01, 3.977861e-01, 3.450775e-02, 4.651248e-01,
1.400000e+00	5.622068e-01, 4.659545e-01, 1.341140e+00, 3.222387e-02, 5.996581e-01, 4.225970e-02, 8.283761e-01, 2.501865e-01, 2.400379e-02, 2.752865e-01,
1.600000e+00	6.240477e-01, 4.039186e-01, 1.454135e+00, 9.865169e-02, 5.776362e-01, 2.448299e-02, 9.880349e-01, 1.230041e-01, 1.877030e-02, 2.451037e-01,
1.800000e+00	6.270370e-01, 4.578573e-01, 1.377151e+00, 2.277909e-01, 6.781258e-01, 2.739406e-02, 1.112504e+00, 9.840545e-02, 1.215179e-02, 1.651263e-01,
2.000000e+00	5.447888e-01, 6.794639e-01, 1.512572e+00, 4.855279e-01, 6.647201e-01, 1.627211e-02, 1.060732e+00, 5.104636e-02, 9.492600e-03, 9.821318e-02,
0.000000e+00	1.597690e+00, 2.085531e+00, 3.055485e+00, 2.264633e+00, 1.131353e-01, 2.084978e+00, 3.982009e-01, 2.662666e+00, 5.313793e-01, 9.034772e-01,
2.000000e-01	9.193495e-01, 1.818939e+00, 2.022832e+00, 1.770137e+00, 8.778584e-02, 1.864350e+00, 6.329634e-01, 1.964113e+00, 5.674908e-01, 1.076988e+00,
4.000000e-01	5.703216e-01, 1.368868e+00, 1.911863e+00, 1.328741e+00, 5.521696e-02, 1.348138e+00, 8.582073e-01, 1.176718e+00, 5.606392e-01, 7.907624e-01,
6.000000e-01	4.545546e-01, 1.153188e+00, 1.732115e+00, 1.308716e+00, 1.580078e-01, 1.460387e+00, 9.574808e-01, 9.022869e-01, 4.974457e-01, 5.594076e-01,
8.000000e-01	4.070001e-01, 1.030181e+00, 1.754232e+00, 1.054716e+00, 3.720113e-01, 1.058815e+00, 1.085603e+00, 5.501615e-01, 3.227190e-01, 3.894379e-01,
1.000000e+00	5.687776e-01, 1.173313e+00, 1.854326e+00, 1.045561e+00, 4.119345e-01, 1.001219e+00, 1.128445e+00, 2.764214e-01, 2.205017e-01, 3.368620e-01,
1.200000e+00	5.038855e-01, 1.237244e+00, 1.625185e+00, 1.110384e+00, 5.217949e-01, 8.631915e-01, 1.391723e+00, 2.296940e-01, 1.501664e-01, 2.060332e-01,
1.400000e+00	4.814563e-01, 1.187817e+00, 1.610838e+00, 9.424310e-01, 5.757992e-01, 5.873389e-01, 1.205029e+00, 1.486352e-01, 1.333236e-01, 1.675958e-01,
1.600000e+00	6.008285e-01, 1.364923e+00, 1.839420e+00, 9.767968e-01, 5.227756e-01, 4.939053e-01, 1.107064e+00, 9.927812e-02, 9.523209e-02, 1.412978e-01,
1.800000e+00	6.726539e-01, 1.235356e+00, 1.682584e+00, 1.115941e+00, 6.291921e-01, 4.231275e-01, 1.204217e+00, 5.595089e-02, 5.768528e-02, 1.328314e-01,
2.000000e+00	5.395740e-01, 8.808463e-01, 1.677714e+00, 1.108336e+00, 6.262584e-01, 2.931947e-01, 1.329015e+00, 3.236359e-02, 3.848209e-02, 1.319346e-01,
0.000000e+00	1.374124e+00, 2.650703e+00, 2.908217e-01, 9.514456e-02, 2.324554e+00, 2.353471e+00, 5.044854e-01, 2.407010e+00, 1.006301e+00, 5.694708e-01,
2.000000e-01	7.242412e-01, 2.543157e+00, 6.670402e-01, 8.488600e-02, 1.100402e+00, 2.409785e+00, 6.294253e-01, 1.726601e+00, 8.660138e-01, 8.398286e-01,
4.000000e-01	5.081287e-01, 2.145608e+00, 7.503375e-01, 6.557786e-02, 8.009921e-01, 1.480078e+00, 7.016584e-01, 1.002253e+00, 7.685561e-01, 8.785559e-01,
6.000000e-01	4.154182e-01, 1.648439e+00, 1.069392e+00, 5.172353e-02, 5.129653e-01, 1.691228e+00, 9.069992e-01, 8.054397e-01, 6.045751e-01, 6.312198e-01,
8.000000e-01	4.593632e-01, 1.120328e+00, 1.030674e+00, 3.928578e-02, 5.182189e-01, 1.520233e+00, 9.063537e-01, 4.309464e-01, 4.165319e-01, 5.387775e-01,
1.000000e+00	5.187657e-01, 1.310975e+00, 1.375674e+00, 4.063682e-02, 5.951629e-01, 1.123193e+00, 9.994316e-01, 3.039902e-01, 3.212062e-01, 3.569818e-01,
1.200000e+00	5.504944e-01, 1.151016e+00, 1.399930e+00, 1.145133e-01, 7.275808e-01, 8.939963e-01, 8.525018e-01, 1.874165e-01, 2.105300e-01, 3.238625e-01,
1.400000e+00	5.223096e-01, 8.911962e-01, 1.188309e+00, 3.225519e-01, 6.179840e-01, 8.921105e-01, 1.132306e+00, 1.331260e-01, 1.673703e-01, 1.913799e-01,
1.600000e+00	6.008244e-01, 8.698298e-01, 1.424099e+00, 3.339184e-01, 6.433566e-01, 5.799732e-01, 1.265274e+00, 9.103461e-02, 9.305906e-02, 1.590772e-01,
1.800000e+00	6.070961e-01, 1.263616e+00, 1.562543e+00, 6.149863e-01, 6.863684e-01, 5.661776e-01, 1.409060e+00, 5.346858e-02, 7.812405e-02, 1.169717e-01,
2.000000e+00	5.826430e-01, 1.226652e+00, 1.281520e+00, 8.419445e-01, 7.000571e-01, 4.205184e-01, 1.204330e+00, 3.279898e-02, 5.083979e-02, 1.183099e-01,
0.000000e+00	1.073527e+00, 1.055342e+00, 2.859462e+00, 1.326810e+00, 6.485464e-01, 3.609226e-01, 3.336176e-01, 1.232659e+00, 6.016685e-01, 6.904770e-01,
2.000000e-01	8.708727e-01, 7.283359e-01, 2.114340e+00, 1.085439e+00, 5.120396e-01, 3.502919e-01, 5.293107e-01, 8.827135e-01, 6.445299e-01, 5.060170e-01,
4.000000e-01	7.790360e-01, 7.270552e-01, 2.415832e+00, 9.720601e-01, 5.685976e-01, 2.397521e-01, 7.194350e-01, 6.035599e-01, 4.765915e-01, 3.485372e-01,
6.000000e-01	6.204232e-01, 5.183589e-01, 1.979609e+00, 1.035085e+00, 4.936869e-01, 1.609442e-01, 1.021409e+00, 3.589793e-01, 2.946630e-01, 2.559051e-01,
8.000000e-01	6.408767e-01, 7.378365e-01, 1.634167e+00, 1.055172e+00, 5.796458e-01, 1.416027e-01, 1.005025e+00, 2.450445e-01, 1.974070e-01, 1.914988e-01,
1.000000e+00	5.021554e-01, 7.322464e-01, 1.863087e+00, 1.064292e+00, 6.064183e-01, 8.536183e-02, 1.125638e+00, 1.671660e-01, 1.452179e-01, 1.373057e-01,
1.200000e+00	5.966149e-01, 9.085328e-01, 1.926021e+00, 9.653104e-01, 5.461253e-01, 6.480737e-02, 1.185623e+00, 8.994780e-02, 9.729437e-02, 9.809161e-02,
1.400000e+00	5.830854e-01, 8.264681e-01, 1.614566e+00, 8.278246e-01, 5.838146e-01, 5.259253e-02, 1.135740e+00, 5.698813e-02, 7.875853e-02, 7.117775e-02,
1.600000e+00	5.098562e-01, 1.055727e+00, 1.808144e+00, 9.666892e-01, 5.302999e-01, 4.025635e-02, 1.339456e+00, 3.702978e-02, 4.797117e-02, 6.926001e-02,
1.800000e+00	5.561006e-01, 1.078185e+00, 1.716759e+00, 9.776594e-01, 5.329399e-01, 3.413180e-02, 1.202208e+00, 2.348340e-02, 3.313224e-02, 6.027282e-02,
2.000000e+00	4.721903e-01, 1.161801e+00, 1.574527e+00, 1.004992e+00, 6.720390e-01, 2.003862e-02, 1.303842e+00, 1.300517e-02, 2.612755e-02, 6.166692e-02,
0.000000e+00	2.775741e+00, 3.381113e+00, 1.896238e-02, 2.714961e+00, 2.508094e+00, 1.373857e+00, 8.129591e-01, 9.459024e-01, 1.015370e+00, 1.920192e+00,
2.000000e-01	1.489392e+00, 2.466729e+00, 2.096556e-02, 1.956842e+00, 1.627282e+00, 1.517601e+00, 5.550121e-01, 9.604127e-01, 6.014116e-01, 1.467928e+00,
4.000000e-01	1.219850e+00, 2.037366e+00, 4.830146e-02, 1.951334e+00, 1.058892e+00, 1.437387e+00, 5.026416e-01, 8.128962e-01, 4.270235e-01, 1.448584e+00,
6.000000e-01	8.411597e-01, 1.734549e+00, 1.016596e-01, 1.399475e+00, 7.405143e-01, 1.294818e+00, 4.583666e-01, 8.700632e-01, 4.189368e-01, 1.320701e+00,
8.000000e-01	5.331915e-01, 9.990108e-01, 2.210228e-01, 9.700858e-01, 7.124220e-01, 1.115709e+00, 4.790795e-01, 8.385199e-01, 3.276208e-01, 1.019061e+00,
1.000000e+00	7.033689e-01, 9.759759e-01, 4.666759e-01, 7.914220e-01, 7.287028e-01, 9.375840e-01, 5.905484e-01, 5.515576e-01, 1.967974e-01, 7.805024e-01,
1.200000e+00	6.178024e-01, 7.685898e-01, 7.607915e-01, 6.260778e-01, 5.977084e-01, 7.262290e-01, 6.270518e-01, 3.740765e-01, 1.500746e-01, 4.524779e-01,
1.400000e+00	5.320759e-01, 6.176340e-01, 9.258873e-01, 6.539596e-01, 6.817185e-01, 5.885140e-01, 7.903061e-01, 2.721164e-01, 8.869743e-02, 4.183013e-01,
1.600000e+00	4.943091e-01, 6.785014e-01, 1.199091e+00, 7.066201e-01, 5.886306e-01, 3.952674e-01, 1.010681e+00, 1.441335e-01, 7.584188e-02, 2.774701e-01,
1.800000e+00	5.515801e-01, 6.466280e-01, 1.426532e+00, 6.942422e-01, 6.056729e-01, 3.037323e-01, 1.095001e+00, 1.030652e-01, 4.016217e-02, 1.705046e-01,
2.000000e+00	6.154250e-01, 5.764890e-01, 1.460956e+00, 7.962983e-01, 6.450595e-01, 2.589915e-01, 9.790132e-01, 6.562131e-02, 3.789018e-02, 1.100917e-01,
0.000000e+00	4.494707e-01, 9.929307e-01, 9.477026e-01, 2.595900e+00, 1.975601e+00, 1.534281e+00, 9.781596e-01, 2.644185e+00, 3.450467e+00, 4.722992e-01,
2.000000e-01	3.184940e-01, 1.008774e+00, 1.118046e+00, 2.158480e+00, 1.088621e+00, 1.475971e+00, 1.052153e+00, 2.069441e+00, 2.464969e+00, 4.104536e-01,
4.000000e-01	1.987068e-01, 1.086656e+00, 1.138832e+00, 1.978049e+00, 7.972602e-01, 1.134687e+00, 1.033682e+00, 9.990476e-01, 1.703293e+00, 2.802437e-01,
6.000000e-01	2.353087e-01, 1.065534e+00, 1.402503e+00, 1.485155e+00, 6.095941e-01, 1.071228e+00, 1.310932e+00, 7.635453e-01, 1.235961e+00, 1.834404e-01,
8.000000e-01	3.863363e-01, 8.896189e-01, 1.563412e+00, 1.093856e+00, 5.696757e-01, 1.047040e+00, 8.943332e-01, 4.557613e-01, 7.434971e-01, 1.362459e-01,
1.000000e+00	4.659785e-01, 1.203958e+00, 1.442814e+00, 1.106284e+00, 5.328302e-01, 7.360014e-01, 9.034023e-01, 2.924091e-01, 5.410670e-01, 1.110107e-01,
1.200000e+00	4.280230e-01, 9.763194e-01, 1.409372e+00, 1.346972e+00, 7.181697e-01, 6.012641e-01, 1.276737e+00, 1.903176e-01, 3.539228e-01, 6.926335e-02,
1.400000e+00	5.364963e-01, 1.000086e+00, 1.414512e+00, 1.019617e+00, 6.205785e-01, 5.348162e-01, 1.050593e+00, 1.423590e-01, 2.666759e-01, 6.003647e-02,
1.600000e+00	4.948134e-01, 9.752683e-01, 1.760113e+00, 8.623181e-01, 6.328041e-01, 3.683201e-01, 1.413940e+00, 7.821880e-02, 2.318049e-01, 5.516682e-02,
1.800000e+00	5.090213e-01, 1.214977e+00, 1.806995e+00, 1.108414e+00, 6.150251e-01, 2.581785e-01, 1.127823e+00, 4.280498e-02, 1.495200e-01, 6.219625e-02,
2.000000e+00	6.200286e-01, 1.200494e+00, 1.610518e+00, 1.101523e+00, 6.356008e-01, 2.251798e-01, 1.196804e+00, 3.082462e-02, 1.288481e-01, 7.496829e-02,
0.000000e+00	1.662824e+00, 1.020244e+00, 2.525745e+00, 2.405228e+00, 1.484310e+00, 4.243727e-01, 6.764427e-01, 2.184659e+00, 3.234012e+00, 3.429572e-01,
2.000000e-01	1.248725e+00, 9.343049e-01, 2.784283e+00, 2.156937e+00, 8.498921e-01, 3.585457e-01, 6.824817e-01, 1.443110e+00, 2.136672e+00, 5.109442e-01,
4.000000e-01	7.821407e-01, 8.022230e-01, 1.833215e+00, 1.638418e+00, 7.824081e-01, 2.401294e-01, 8.893374e-01, 7.477127e-01, 1.749926e+00, 5.772674e-01,
6.000000e-01	7.291033e-01, 7.411556e-01, 1.983866e+00, 1.337164e+00, 6.410560e-01, 1.738453e-01, 9.042267e-01, 4.533288e-01, 1.122949e+00, 3.622022e-01,
8.000000e-01	7.247369e-01, 8.427604e-01, 1.763710e+00, 1.312769e+00, 6.243625e-01, 1.330848e-01, 9.783183e-01, 3.493563e-01, 7.676915e-01, 2.706093e-01,
1.000000e+00	6.562815e-01, 8.420130e-01, 1.766193e+00, 1.172401e+00, 5.252298e-01, 1.122169e-01, 1.411883e+00, 1.958797e-01, 6.139531e-01, 2.113573e-01,
1.200000e+00	5.921555e-01, 1.024817e+00, 1.997797e+00, 1.070195e+00, 6.126441e-01, 9.491323e-02, 1.333499e+00, 1.228092e-01, 4.172206e-01, 1.837197e-01,
1.400000e+00	5.999254e-01, 1.102042e+00, 1.713216e+00, 9.062302e-01, 7.315354e-01, 7.016227e-02, 1.297033e+00, 8.564112e-02, 2.582234e-01, 1.372525e-01,
1.600000e+00	6.317781e-01, 1.125634e+00, 1.696815e+00, 8.855335e-01, 5.353808e-01, 4.734913e-02, 1.265597e+00, 5.711106e-02, 1.765641e-01, 1.046071e-01,
1.800000e+00	6.214936e-01, 1.285692e+00, 1.771321e+00, 9.029093e-01, 7.013039e-01, 3.170013e-02, 1.511775e+00, 3.593166e-02, 1.289202e-01, 9.907175e-02,
2.000000e+00	6.376150e-01, 1.150267e+00, 1.932691e+00, 9.950021e-01, 6.029436e-01, 2.712917e-02, 1.378918e+00, 1.944930e-02, 1.006889e-01, 1.084846e-01,
0.000000e+00	3.205966e+00, 1.425305e+00, 1.460003e+00, 2.312432e+00, 1.861196e+00, 2.062782e+00, 2.017775e+00, 2.873075e+00, 2.219238e-01, 5.294504e-01,
2.000000e-01	1.837717e+00, 1.291411e+00, 1.405552e+00, 1.912834e+00, 1.087025e+00, 1.905655e+00, 1.784800e+00, 1.679248e+00, 3.705811e-01, 6.988719e-01,
4.000000e-01	1.109371e+00, 1.475049e+00, 1.498242e+00, 1.437910e+00, 7.303175e-01, 1.465048e+00, 1.099224e+00, 1.237522e+00, 3.843650e-01, 6.769295e-01,
6.000000e-01	7.635384e-01, 1.271064e+00, 1.374164e+00, 1.506529e+00, 5.729789e-01, 1.441699e+00, 1.085615e+00, 7.443539e-01, 3.729764e-01, 6.676697e-01,
8.000000e-01	6.659884e-01, 1.510900e+00, 1.343550e+00, 1.405806e+00, 5.590889e-01, 1.119497e+00, 1.173254e+00, 4.114713e-01, 2.483307e-01, 6.662556e-01,
1.000000e+00	6.580618e-01, 1.133107e+00, 1.687099e+00, 1.088637e+00, 5.210175e-01, 9.589352e-01, 1.146354e+00, 3.081077e-01, 1.615623e-01, 4.230116e-01,
1.200000e+00	5.812551e-01, 1.376393e+00, 1.654461e+00, 1.017417e+00, 7.046831e-01, 9.002615e-01, 1.145613e+00, 2.295638e-01, 1.152563e-01, 4.013317e-01,
1.400000e+00	5.889620e-01, 1.247090e+00, 1.203527e+00, 1.040598e+00, 7.196313e-01, 5.027768e-01, 1.302632e+00, 1.255290e-01, 8.874572e-02, 3.193410e-01,
1.600000e+00	5.141087e-01, 1.150820e+00, 1.372426e+00, 1.072962e+00, 7.323836e-01, 4.795149e-01, 1.349609e+00, 7.200809e-02, 5.444411e-02, 2.421024e-01,
1.800000e+00	6.283665e-01, 1.155955e+00, 1.701996e+00, 1.071006e+00, 6.487271e-01, 4.128681e-01, 1.466120e+00, 5.096671e-02, 3.637532e-02, 2.394298e-01,
2.000000e+00	5.836778e-01, 1.478366e+00, 1.664807e+00, 8.917086e-01, 6.465962e-01, 2.547667e-01, 1.219219e+00, 3.555978e-02, 2.439077e-02, 2.302141e-01,
0.000000e+00	2.260382e+00, 3.195833e-01, 2.478133e+00, 1.032196e+00, 1.699760e+00, 2.910505e+00, 2.258716e+00, 1.253665e+00, 1.153057e+00, 1.166402e+00,
2.000000e-01	1.336547e+00, 6.214981e-01, 1.478675e+00, 8.165189e-01, 1.145857e+00, 2.665496e+00, 1.759247e+00, 1.070279e+00, 9.161553e-01, 9.781328e-01,
4.000000e-01	1.128408e+00, 8.255747e-01, 1.389711e+00, 8.387566e-01, 6.562157e-01, 2.176343e+00, 1.418848e+00, 6.717657e-01, 5.798650e-01, 9.353237e-01,
6.000000e-01	8.168473e-01, 8.998918e-01, 1.450593e+00, 8.973532e-01, 7.240314e-01, 1.534069e+00, 1.196095e+00, 5.935843e-01, 4.299015e-01, 6.965404e-01,
8.000000e-01	5.621837e-01, 1.127703e+00, 1.575752e+00, 8.129827e-01, 5.736396e-01, 1.528496e+00, 1.242220e+00, 4.027881e-01, 3.228997e-01, 5.444839e-01,
1.000000e+00	6.707044e-01, 9.510631e-01, 1.522692e+00, 9.175479e-01, 6.367599e-01, 1.257907e+00, 1.315427e+00, 2.183312e-01, 2.436711e-01, 3.863023e-01,
1.200000e+00	6.777917e-01, 9.478918e-01, 1.521820e+00, 1.054814e+00, 5.325871e-01, 1.037247e+00, 1.293500e+00, 1.522807e-01, 1.778941e-01, 3.001473e-01,
1.400000e+00	5.538568e-01, 1.096386e+00, 1.638708e+00, 9.862128e-01, 7.095121e-01, 1.063773e+00, 1.119147e+00, 8.251450e-02, 1.276592e-01, 2.236002e-01,
1.600000e+00	6.992668e-01, 1.294676e+00, 1.524018e+00, 7.981564e-01, 5.690791e-01, 9.670751e-01, 1.112840e+00, 6.150465e-02, 7.547962e-02, 2.342315e-01,
1.800000e+00	5.802243e-01, 1.282568e+00, 1.663215e+00, 8.995635e-01, 5.135589e-01, 7.514471e-01, 1.164558e+00, 3.842539e-02, 5.498523e-02, 1.353627e-01,
2.000000e+00	5.663210e-01, 1.348284e+00, 1.683658e+00, 1.062840e+00, 6.964425e-01, 5.009009e-01, 1.133297e+00, 2.430412e-02, 3.084606e-02, 1.765196e-01,
0.000000e+00	5.484662e-01, 4.132604e-01, 7.927860e-01, 1.367450e+00, 2.501130e+00, 1.894881e-01, 8.878647e-01, 2.957479e+00, 1.681285e+00, 1.663867e+00,
2.000000e-01	3.067628e-01, 4.451444e-01, 7.977136e-01, 1.126041e+00, 1.542398e+00, 1.142154e-01, 9.750822e-01, 1.951454e+00, 1.327086e+00, 9.428618e-01,
4.000000e-01	1.952749e-01, 4.370567e-01, 6.850072e-01, 8.926345e-01, 9.150677e-01, 1.034984e-01, 7.081921e-01, 1.394225e+00, 1.012067e+00, 7.649184e-01,
6.000000e-01	2.107917e-01, 5.394819e-01, 9.000484e-01, 6.207490e-01, 6.296838e-01, 8.307920e-02, 1.018149e+00, 7.579855e-01, 1.007836e+00, 4.980792e-01,
8.000000e-01	2.711089e-01, 4.260196e-01, 1.073485e+00, 5.180583e-01, 6.049466e-01, 5.128299e-02, 8.794463e-01, 5.679563e-01, 5.975230e-01, 3.954062e-01,
1.000000e+00	3.948142e-01, 3.607026e-01, 1.413163e+00, 5.980210e-01, 6.178967e-01, 5.310551e-02, 1.015839e+00, 3.163235e-01, 4.218540e-01, 2.577305e-01,
1.200000e+00	4.269543e-01, 4.818748e-01, 1.565959e+00, 6.330107e-01, 6.996189e-01, 3.856591e-02, 9.789794e-01, 2.301212e-01, 2.441692e-01, 1.758560e-01,
1.400000e+00	5.223830e-01, 5.528235e-01, 1.531827e+00, 7.190790e-01, 5.682020e-01, 2.892334e-02, 1.097764e+00, 1.526908e-01, 1.965384e-01, 1.444289e-01,
1.600000e+00	5.749997e-01, 8.556711e-01, 1.486345e+00, 8.448862e-01, 5.873636e-01, 2.105354e-02, 9.758788e-01, 8.744833e-02, 1.542645e-01, 8.379810e-02,
1.800000e+00	5.502959e-01, 7.233140e-01, 1.571271e+00, 8.297014e-01, 5.684759e-01, 1.570923e-02, 1.283425e+00, 4.873889e-02, 9.032603e-02, 6.929583e-02,
2.000000e+00	5.422346e-01, 8.423243e-01, 1.699218e+00, 8.973273e-01, 5.795559e-01, 1.209606e-02, 1.109258e+00, 4.002387e-02, 6.914917e-02, 5.892130e-02,
0.000000e+00	9.631355e-01, 2.775374e+00, 2.678848e+00, 1.853959e+00, 1.358078e+00, 1.381184e+00, 1.730410e+00, 1.631361e+00, 2.869928e-01, 1.327595e+00,
2.000000e-01	5.532352e-01, 3.008043e+00, 2.244588e+00, 1.487144e+00, 8.613432e-01, 1.426893e+00, 1.931829e+00, 1.407077e+00, 3.881454e-01, 1.030601e+00,
4.000000e-01	4.930607e-01, 2.378759e+00, 1.379413e+00, 1.509690e+00, 7.001636e-01, 1.059443e+00, 1.405783e+00, 8.889658e-01, 3.541653e-01, 1.065127e+00,
6.000000e-01	3.939195e-01, 2.343877e+00, 1.488768e+00, 1.262471e+00, 5.394250e-01, 1.161714e+00, 1.279453e+00, 7.076030e-01, 3.454860e-01, 1.176026e+00,
8.000000e-01	4.205801e-01, 2.128420e+00, 1.182999e+00, 9.520347e-01, 5.923390e-01, 7.155862e-01, 1.038544e+00, 7.126110e-01, 2.379608e-01, 8.200784e-01,
1.000000e+00	4.405729e-01, 2.027534e+00, 1.346344e+00, 1.316096e+00, 5.042840e-01, 8.106614e-01, 1.034624e+00, 5.080126e-01, 1.864265e-01, 7.237223e-01,
1.200000e+00	5.226050e-01, 1.677914e+00, 1.231158e+00, 1.262528e+00, 4.828294e-01, 6.323519e-01, 1.164014e+00, 2.681588e-01, 1.116368e-01, 7.278910e-01,
1.400000e+00	5.113100e-01, 1.618444e+00, 1.463530e+00, 9.009951e-01, 6.212302e-01, 4.456707e-01, 1.151151e+00, 2.246347e-01, 9.022120e-02, 5.479182e-01,
1.600000e+00	5.550040e-01, 1.228529e+00, 1.634226e+00, 8.777554e-01, 5.097081e-01, 2.924791e-01, 1.193883e+00, 1.893170e-01, 6.846230e-02, 4.874966e-01,
1.800000e+00	5.099587e-01, 1.491975e+00, 1.596640e+00, 9.578182e-01, 6.393223e-01, 2.265571e-01, 1.314855e+00, 1.019335e-01, 3.712049e-02, 3.475049e-01,
2.000000e+00	5.773465e-01, 1.236496e+00, 1.404542e+00, 8.289870e-01, 5.949122e-01, 2.075559e-01, 1.236440e+00, 6.635741e-02, 3.181060e-02, 3.017399e-01,
0.000000e+00	7.940845e-01, 1.580346e+00, 1.608789e+00, 1.919005e+00, 2.186760e-01, 3.578264e-01, 2.292240e+00, 9.495496e-01, 7.486810e-01, 2.239811e+00,
2.000000e-01	6.393141e-01, 1.576901e+00, 1.039717e+00, 2.106194e+00, 1.932377e-01, 3.669857e-01, 1.822961e+00, 1.295668e+00, 6.461729e-01, 1.695971e+00,
4.000000e-01	3.568500e-01, 1.715541e+00, 7.667353e-01, 1.889676e+00, 2.495084e-01, 2.449489e-01, 1.602296e+00, 1.028738e+00, 4.875536e-01, 1.186148e+00,
6.000000e-01	4.815481e-01, 1.521378e+00, 8.196039e-01, 1.580099e+00, 3.098233e-01, 2.437414e-01, 1.091399e+00, 6.580947e-01, 4.522279e-01, 9.381324e-01,
8.000000e-01	4.761985e-01, 1.393940e+00, 7.571754e-01, 1.010740e+00, 4.415002e-01, 1.717552e-01, 1.307630e+00, 5.678599e-01, 2.883468e-01, 7.323626e-01,
1.000000e+00	4.585896e-01, 1.333608e+00, 1.144587e+00, 1.221622e+00, 4.455228e-01, 1.218842e-01, 1.033224e+00, 3.897811e-01, 2.388012e-01, 5.416306e-01,
1.200000e+00	4.340568e-01, 1.074873e+00, 1.000359e+00, 1.279920e+00, 5.202126e-01, 8.055395e-02, 1.024734e+00, 2.027414e-01, 1.464388e-01, 3.797569e-01,
1.400000e+00	5.655582e-01, 9.417154e-01, 1.385859e+00, 1.207403e+00, 5.978132e-01, 6.894215e-02, 1.086439e+00, 1.435180e-01, 1.138357e-01, 2.039745e-01,
1.600000e+00	5.587240e-01, 9.640133e-01, 1.275699e+00, 1.012711e+00, 7.389138e-01, 5.080039e-02, 1.136559e+00, 1.021866e-01, 7.244953e-02, 2.132308e-01,
1.800000e+00	5.227019e-01, 1.057176e+00, 1.538561e+00, 9.620554e-01, 6.819480e-01, 3.407778e-02, 1.261373e+00, 6.308445e-02, 5.613737e-02, 1.430385e-01,
2.000000e+00	4.999617e-01, 9.775463e-01, 1.480167e+00, 1.000169e+00, 5.423990e-01, 2.738239e-02, 1.141046e+00, 3.815579e-02, 3.942093e-02, 1.249042e-01,
0.000000e+00	6.225270e-01, 1.026219e+00, 6.364955e-01, 2.383558e+00, 2.761395e+00, 1.387287e+00, 1.753248e+00, 4.337340e-01, 2.136379e+00, 1.273369e+00,
2.000000e-01	5.873949e-01, 1.126711e+00, 7.905238e-01, 1.416056e+00, 2.029515e+00, 1.485870e+00, 1.425108e+00, 4.144135e-01, 1.845501e+00, 1.025097e+00,
4.000000e-01	5.700932e-01, 1.169421e+00, 8.246885e-01, 1.196417e+00, 9.028427e-01, 1.312285e+00, 1.036342e+00, 2.627762e-01, 1.403122e+00, 5.705069e-01,
6.000000e-01	5.834240e-01, 9.949936e-01, 1.202266e+00, 9.204144e-01, 9.011848e-01, 1.104093e+00, 8.470434e-01, 2.369149e-01, 7.884057e-01, 4.107483e-01,
8.000000e-01	6.418055e-01, 1.020934e+00, 1.284891e+00, 1.096490e+00, 8.628109e-01, 1.361641e+00, 1.135294e+00, 1.364716e-01, 6.323147e-01, 3.819584e-01,
1.000000e+00	5.221852e-01, 1.243619e+00, 1.449264e+00, 1.044609e+00, 6.794307e-01, 8.138379e-01, 1.053125e+00, 9.381055e-02, 4.957686e-01, 2.421332e-01,
1.200000e+00	5.626549e-01, 1.051126e+00, 1.265977e+00, 8.402623e-01, 6.689095e-01, 8.187110e-01, 1.214810e+00, 5.345976e-02, 3.436929e-01, 1.873409e-01,
1.400000e+00	5.338316e-01, 1.176144e+00, 1.504060e+00, 8.399414e-01, 6.617729e-01, 6.017620e-01, 1.256992e+00, 3.599400e-02, 1.974260e-01, 1.434045e-01,
1.600000e+00	6.206712e-01, 1.347327e+00, 1.742274e+00, 1.125461e+00, 6.758070e-01, 3.520614e-01, 9.553097e-01, 2.373929e-02, 1.634243e-01, 1.113694e-01,
1.800000e+00	4.470327e-01, 9.075401e-01, 1.594952e+00, 8.766635e-01, 6.892344e-01, 2.948230e-01, 1.144544e+00, 1.491544e-02, 1.050765e-01, 1.002782e-01,
2.000000e+00	6.301611e-01, 9.925792e-01, 1.953436e+00, 7.828034e-01, 6.127004e-01, 2.310324e-01, 1.380469e+00, 9.326351e-03, 9.214294e-02, 9.626136e-02,
0.000000e+00	2.174064e+00, 1.045659e+00, 2.938648e+00, 2.852190e+00, 1.992534e-01, 1.756930e-01, 2.398859e+00, 6.296704e-02, 3.945551e-01, 1.555035e+00,
2.000000e-01	1.461813e+00, 1.094041e+00, 2.291961e+00, 2.323156e+00, 4.138873e-01, 1.285186e-01, 2.140658e+00, 3.605748e-01, 2.432240e-01, 1.293401e+00,
4.000000e-01	1.111536e+00, 1.153050e+00, 1.477945e+00, 2.065750e+00, 4.656127e-01, 9.536539e-02, 1.531288e+00, 4.671321e-01, 1.818210e-01, 1.338010e+00,
6.000000e-01	8.364612e-01, 1.370647e+00, 1.105826e+00, 1.527532e+00, 5.239236e-01, 7.352357e-02, 1.347150e+00, 6.294222e-01, 1.404875e-01, 1.289915e+00,
8.000000e-01	7.449441e-01, 1.255668e+00, 1.086696e+00, 1.169306e+00, 5.084323e-01, 5.683791e-02, 1.135275e+00, 5.569369e-01, 8.680503e-02, 7.343938e-01,
1.000000e+00	6.620059e-01, 9.938896e-01, 1.424892e+00, 1.527132e+00, 6.711672e-01, 4.048874e-02, 1.204071e+00, 3.466088e-01, 8.690537e-02, 7.030297e-01,
1.200000e+00	5.879041e-01, 1.122815e+00, 1.268955e+00, 1.348443e+00, 6.158696e-01, 3.092846e-02, 1.122375e+00, 2.555824e-01, 4.220268e-02, 4.715657e-01,
1.400000e+00	6.540504e-01, 1.129846e+00, 1.450631e+00, 8.941420e-01, 4.444074e-01, 2.309421e-02, 1.082352e+00, 1.329218e-01, 3.736858e-02, 4.258408e-01,
1.600000e+00	6.892395e-01, 1.178232e+00, 1.469713e+00, 1.003179e+00, 4.694448e-01, 1.567770e-02, 8.982182e-01, 9.722332e-02, 2.365718e-02, 3.585234e-01,
1.800000e+00	5.454952e-01, 1.036319e+00, 1.696750e+00, 8.525283e-01, 6.019336e-01, 1.358107e-02, 1.103814e+00, 7.354262e-02, 1.672908e-02, 2.487699e-01,
2.000000e+00	6.001194e-01, 1.143840e+00, 1.654447e+00, 1.082924e+00, 5.973085e-01, 1.134494e-02, 1.113394e+00, 3.969068e-02, 1.131676e-02, 1.856488e-01,
0.000000e+00	2.353452e+00, 6.869619e-01, 2.187167e+00, 9.044529e-01, 1.848351e-01, 1.956351e+00, 1.352493e+00, 1.317032e-02, 2.820390e+00, 1.939702e+00,
2.000000e-01	1.527545e+00, 9.311872e-01, 1.695417e+00, 5.713025e-01, 4.134917e-01, 1.648265e+00, 1.139697e+00, 3.001722e-01, 1.922268e+00, 1.619675e+00,
4.000000e-01	1.388906e+00, 1.097661e+00, 9.901555e-01, 4.376642e-01, 4.964245e-01, 1.586739e+00, 9.488765e-01, 5.538449e-01, 1.477610e+00, 1.322684e+00,
6.000000e-01	9.686360e-01, 7.682934e-01, 9.431508e-01, 3.583420e-01, 5.475400e-01, 1.340671e+00, 8.865027e-01, 6.744365e-01, 9.011897e-01, 9.939217e-01,
8.000000e-01	8.000016e-01, 7.498037e-01, 7.650653e-01, 2.414731e-01, 6.945318e-01, 1.273589e+00, 8.264528e-01, 5.109336e-01, 6.500450e-01, 7.667035e-01,
1.000000e+00	6.684209e-01, 7.474241e-01, 9.155249e-01, 1.453362e-01, 5.039670e-01, 1.173762e+00, 7.850969e-01, 3.906875e-01, 3.920336e-01, 4.631984e-01,
1.200000e+00	7.413175e-01, 6.806513e-01, 1.162271e+00, 1.155183e-01, 5.656248e-01, 9.076497e-01, 9.539572e-01, 2.614253e-01, 3.303173e-01, 4.028431e-01,
1.400000e+00	6.908332e-01, 6.311036e-01, 1.383847e+00, 1.579506e-01, 5.172552e-01, 8.386977e-01, 1.203717e+00, 1.474124e-01, 2.350414e-01, 3.331221e-01,
1.600000e+00	7.118400e-01, 6.074331e-01, 1.468394e+00, 2.934795e-01, 6.692224e-01, 5.864666e-01, 1.061974e+00, 8.705098e-02, 1.630141e-01, 2.284366e-01,
1.800000e+00	6.489429e-01, 7.500272e-01, 1.402869e+00, 5.032730e-01, 5.826121e-01, 4.315741e-01, 1.089554e+00, 6.541219e-02, 1.124104e-01, 1.201188e-01,
2.000000e+00	4.831297e-01, 8.082513e-01, 1.344637e+00, 5.124493e-01, 5.869938e-01, 3.592975e-01, 1.282239e+00, 4.052525e-02, 8.057517e-02, 1.041272e-01,
0.000000e+00	1.694927e+00, 2.707254e+00, 2.691547e+00, 1.433582e+00, 7.313786e-01, 2.891369e+00, 8.536620e-02, 1.862159e+00, 1.400924e+00, 2.498002e+00,
2.000000e-01	9.597415e-01, 2.004370e+00, 1.974709e+00, 1.099434e+00, 4.263353e-01, 2.412814e+00, 3.590014e-01, 1.622642e+00, 1.232000e+00, 2.197697e+00,
4.000000e-01	6.552535e-01, 1.802388e+00, 1.422270e+00, 1.093604e+00, 2.970670e-01, 1.975075e+00, 5.685919e-01, 1.410774e+00, 9.355443e-01, 1.929159e+00,
6.000000e-01	5.003316e-01, 1.403529e+00, 8.558004e-01, 1.051475e+00, 2.005897e-01, 1.821431e+00, 7.755948e-01, 9.545803e-01, 7.782394e-01, 1.589290e+00,
8.000000e-01	4.382791e-01, 1.124455e+00, 8.071034e-01, 8.216829e-01, 2.958379e-01, 1.548388e+00, 8.199712e-01, 9.801300e-01, 6.122411e-01, 1.098888e+00,
1.000000e+00	4.005096e-01, 8.987443e-01, 9.544377e-01, 6.637564e-01, 3.145244e-01, 1.118450e+00, 8.631203e-01, 6.273450e-01, 4.950865e-01, 5.442562e-01,
1.200000e+00	4.754178e-01, 9.766285e-01, 1.125941e+00, 4.378485e-01, 4.264123e-01, 1.251066e+00, 7.760219e-01, 3.756046e-01, 3.439714e-01, 4.335604e-01,
1.400000e+00	5.265319e-01, 8.504595e-01, 1.134442e+00, 5.227838e-01, 5.781792e-01, 1.059608e+00, 8.383543e-01, 2.725636e-01, 2.486520e-01, 3.758680e-01,
1.600000e+00	5.935743e-01, 1.001294e+00, 1.013506e+00, 6.845434e-01, 5.459908e-01, 9.009992e-01, 9.188202e-01, 1.533050e-01, 1.558171e-01, 2.494516e-01,
1.800000e+00	6.362530e-01, 8.086519e-01, 1.225247e+00, 6.049437e-01, 6.574317e-01, 6.729458e-01, 9.038801e-01, 1.178882e-01, 1.262000e-01, 1.732826e-01,
2.000000e+00	5.059341e-01, 9.905202e-01, 1.771702e+00, 6.512306e-01, 6.840722e-01, 4.319452e-01, 1.036606e+00, 6.759317e-02, 7.137325e-02, 1.389409e-01,
0.000000e+00	5.733188e-01, 1.833653e+00, 3.160601e+00, 1.957958e+00, 1.764407e+00, 2.482515e+00, 2.165361e+00, 4.580462e-01, 2.269099e+00, 1.388131e+00,
2.000000e-01	5.067555e-01, 1.797951e+00, 1.768289e+00, 1.349733e+00, 1.639207e+00, 2.108003e+00, 1.756069e+00, 6.030874e-01, 1.998711e+00, 1.268354e+00,
4.000000e-01	5.183738e-01, 1.913017e+00, 1.396238e+00, 1.339635e+00, 1.035445e+00, 1.896732e+00, 1.686898e+00, 7.686321e-01, 1.257779e+00, 1.022422e+00,
6.000000e-01	4.610288e-01, 1.764301e+00, 1.346752e+00, 1.094515e+00, 7.265820e-01, 1.987596e+00, 1.449953e+00, 6.071436e-01, 9.709152e-01, 1.055934e+00,
8.000000e-01	4.987781e-01, 1.310166e+00, 1.223386e+00, 1.118810e+00, 7.804426e-01, 1.476945e+00, 9.600266e-01, 4.599913e-01, 7.553680e-01, 7.643905e-01,
1.000000e+00	5.472582e-01, 1.743952e+00, 1.500915e+00, 1.072230e+00, 6.139975e-01, 1.281081e+00, 1.191983e+00, 3.209267e-01, 4.037177e-01, 5.368641e-01,
1.200000e+00	5.277748e-01, 1.522649e+00, 1.196876e+00, 1.071882e+00, 6.500793e-01, 1.119273e+00, 1.122328e+00, 2.361739e-01, 3.534638e-01, 5.674420e-01,
1.400000e+00	6.271085e-01, 1.374440e+00, 1.459946e+00, 9.937529e-01, 5.711768e-01, 9.704376e-01, 1.256995e+00, 1.633492e-01, 2.225473e-01, 3.815944e-01,
1.600000e+00	6.387501e-01, 1.507598e+00, 1.375705e+00, 9.032222e-01, 6.231639e-01, 7.710033e-01, 1.023422e+00, 1.130644e-01, 1.738833e-01, 4.003975e-01,
1.800000e+00	5.286135e-01, 1.339939e+00, 1.319386e+00, 1.002076e+00, 6.710706e-01, 5.483983e-01, 1.077325e+00, 7.037209e-02, 1.135306e-01, 3.486118e-01,
2.000000e+00	4.922303e-01, 1.181591e+00, 1.456289e+00, 1.023696e+00, 6.190949e-01, 4.062259e-01, 1.245919e+00, 4.072244e-02, 7.602837e-02, 2.581584e-01,
0.000000e+00	3.307451e+00, 4.927558e-01, 1.839451e+00, 1.632738e+00, 2.599254e+00, 2.859230e+00, 9.216148e-01, 1.955435e+00, 3.191282e+00, 5.535366e-01,
2.000000e-01	1.953576e+00, 6.103357e-01, 1.919631e+00, 1.349298e+00, 1.564842e+00, 2.448528e+00, 1.085035e+00, 1.508858e+00, 2.235769e+00, 6.663053e-01,
4.000000e-01	1.252560e+00, 7.645904e-01, 1.691232e+00, 8.874540e-01, 1.145563e+00, 1.263046e+00, 1.355013e+00, 9.033864e-01, 1.707493e+00, 5.936346e-01,
6.000000e-01	8.920262e-01, 8.099881e-01, 1.612047e+00, 1.155762e+00, 6.532795e-01, 1.690522e+00, 1.054332e+00, 5.931916e-01, 9.644744e-01, 5.781145e-01,
8.000000e-01	6.847146e-01, 9.968421e-01, 1.505764e+00, 1.107893e+00, 7.429054e-01, 1.208590e+00, 1.010595e+00, 4.872524e-01, 8.317735e-01, 4.634980e-01,
1.000000e+00	7.210363e-01, 8.581468e-01, 1.507231e+00, 1.115715e+00, 6.830321e-01, 1.077184e+00, 1.283321e+00, 3.033507e-01, 6.209274e-01, 3.644143e-01,
1.200000e+00	5.928264e-01, 9.659718e-01, 1.813604e+00, 9.957255e-01, 6.787217e-01, 1.071614e+00, 1.091184e+00, 1.656200e-01, 4.218730e-01, 2.868676e-01,
1.400000e+00	6.140316e-01, 1.231065e+00, 1.618577e+00, 8.906904e-01, 5.537561e-01, 9.175285e-01, 1.090145e+00, 1.074085e-01, 2.365549e-01, 2.127727e-01,
1.600000e+00	5.949029e-01, 1.055578e+00, 1.791848e+00, 1.093371e+00, 6.183506e-01, 8.762867e-01, 1.377046e+00, 6.154057e-02, 2.015936e-01, 1.625487e-01,
1.800000e+00	5.986358e-01, 1.299997e+00, 1.685735e+00, 9.949120e-01, 6.321697e-01, 6.450270e-01, 1.254965e+00, 5.073434e-02, 1.408179e-01, 1.440910e-01,
2.000000e+00	5.850864e-01, 1.290136e+00, 1.478056e+00, 8.288455e-01, 4.891709e-01, 4.834438e-01, 1.294826e+00, 3.085014e-02, 1.107079e-01, 1.463290e-01,
0.000000e+00	7.806005e-01, 9.409624e-02, 1.380927e+00, 2.497616e-01, 3.165141e+00, 1.752477e-02, 1.061068e+00, 6.865207e-01, 2.190169e+00, 1.887140e+00,
2.000000e-01	6.643660e-01, 3.214791e-01, 1.049840e+00, 1.905446e-01, 1.931494e+00, 1.109207e-02, 8.773666e-01, 7.263150e-01, 1.360594e+00, 1.264064e+00,
4.000000e-01	6.364016e-01, 4.163233e-01, 9.971067e-01, 1.171089e-01, 1.247196e+00, 9.460668e-03, 9.163510e-01, 6.819831e-01, 1.084352e+00, 9.843330e-01,
6.000000e-01	6.036978e-01, 5.068023e-01, 1.215134e+00, 1.204394e-01, 9.709834e-01, 7.044201e-03, 9.911762e-01, 4.813730e-01, 7.959259e-01, 7.205174e-01,
8.000000e-01	5.879498e-01, 5.606687e-01, 8.719993e-01, 8.782575e-02, 9.521497e-01, 5.427314e-03, 8.303299e-01, 2.597418e-01, 5.109032e-01, 4.780705e-01,
1.000000e+00	5.749786e-01, 6.188311e-01, 1.494219e+00, 9.192400e-02, 6.209567e-01, 4.536665e-03, 1.008697e+00, 1.975548e-01, 4.014492e-01, 3.372140e-01,
1.200000e+00	4.455158e-01, 5.599178e-01, 1.587207e+00, 1.924021e-01, 7.205290e-01, 3.039960e-03, 1.073738e+00, 1.359453e-01, 2.640482e-01, 2.048720e-01,
1.400000e+00	4.992617e-01, 7.832626e-01, 1.436427e+00, 3.465662e-01, 6.512102e-01, 2.305286e-03, 1.251439e+00, 6.464778e-02, 1.940416e-01, 1.475829e-01,
1.600000e+00	5.142102e-01, 1.002624e+00, 1.610332e+00, 4.540537e-01, 5.814706e-01, 1.897277e-03, 1.225034e+00, 5.180652e-02, 1.249139e-01, 1.244414e-01,
1.800000e+00	5.344796e-01, 9.299339e-01, 1.664207e+00, 6.359620e-01, 6.885715e-01, 1.414418e-03, 1.259925e+00, 3.778157e-02, 9.157550e-02, 8.431746e-02,
2.000000e+00	5.497836e-01, 9.272882e-01, 1.642786e+00, 7.345231e-01, 6.740548e-01, 9.437155e-04, 1.161279e+00, 2.227244e-02, 6.053498e-02, 6.897656e-02,
0.000000e+00	1.414104e+00, 1.153141e+00, 2.387214e-01, 3.294745e+00, 8.117277e-01, 3.071440e+00, 3.287192e-01, 1.003662e+00, 3.255478e+00, 2.151775e+00,
2.000000e-01	8.573051e-01, 1.019114e+00, 1.623716e-01, 2.125679e+00, 6.219172e-01, 2.531475e+00, 4.221441e-01, 9.489462e-01, 2.096618e+00, 1.260586e+00,
4.000000e-01	7.347855e-01, 7.513606e-01, 1.724199e-01, 1.589644e+00, 6.054363e-01, 2.168676e+00, 5.195900e-01, 8.932921e-01, 1.612980e+00, 1.152184e+00,
6.000000e-01	5.878060e-01, 5.868777e-01, 3.980730e-01, 1.083810e+00, 5.683162e-01, 1.834602e+00, 4.593482e-01, 7.031025e-01, 1.266009e+00, 8.531021e-01,
8.000000e-01	5.597467e-01, 4.510132e-01, 5.786453e-01, 6.910602e-01, 6.199610e-01, 1.784386e+00, 6.648600e-01, 5.296986e-01, 8.008109e-01, 6.103024e-01,
1.000000e+00	6.108248e-01, 4.640437e-01, 8.530597e-01, 6.690502e-01, 5.556123e-01, 1.327065e+00, 7.328890e-01, 2.628470e-01, 5.662693e-01, 3.807617e-01,
1.200000e+00	5.627880e-01, 3.896519e-01, 1.117003e+00, 6.243617e-01, 5.814025e-01, 1.193866e+00, 6.901752e-01, 1.722526e-01, 3.154594e-01, 2.747716e-01,
1.400000e+00	4.468321e-01, 4.442233e-01, 1.213140e+00, 6.364256e-01, 5.739333e-01, 8.917630e-01, 9.789463e-01, 1.054510e-01, 2.954536e-01, 1.682714e-01,
1.600000e+00	7.399266e-01, 4.239048e-01, 1.420634e+00, 8.096189e-01, 5.658154e-01, 8.910545e-01, 1.210366e+00, 6.706025e-02, 1.915922e-01, 1.217377e-01,
1.800000e+00	5.946211e-01, 6.608313e-01, 1.760754e+00, 8.334691e-01, 6.460730e-01, 6.184416e-01, 1.192459e+00, 4.820129e-02, 1.135546e-01, 9.830227e-02,
2.000000e+00	6.558593e-01, 6.250265e-01, 1.412361e+00, 6.832429e-01, 5.763164e-01, 6.400412e-01, 9.930900e-01, 3.040427e-02, 9.092160e-02, 6.717930e-02,
0.000000e+00	2.309755e+00, 2.629166e+00, 1.807463e-01, 1.272066e+00, 6.087792e-01, 2.191058e+00, 2.422598e+00, 2.995819e+00, 2.571601e+00, 3.002890e-01,
2.000000e-01	1.396088e+00, 2.720859e+00, 5.102672e-01, 9.001111e-01, 2.988266e-01, 1.705138e+00, 1.411149e+00, 2.248139e+00, 1.964113e+00, 4.876041e-01,
4.000000e-01	9.656384e-01, 2.024734e+00, 8.508497e-01, 7.604800e-01, 2.253589e-01, 1.848813e+00, 1.470886e+00, 1.003133e+00, 1.693748e+00, 5.158326e-01,
6.000000e-01	7.880961e-01, 1.983350e+00, 7.640019e-01, 5.253109e-01, 2.828782e-01, 1.840242e+00, 1.303274e+00, 7.254607e-01, 1.296386e+00, 6.933308e-01,
8.000000e-01	6.951104e-01, 1.983204e+00, 1.109532e+00, 3.954137e-01, 4.087971e-01, 1.207701e+00, 1.025684e+00, 4.646625e-01, 8.643258e-01, 8.006143e-01,
1.000000e+00	6.972127e-01, 2.042744e+00, 1.443848e+00, 2.728924e-01, 4.868487e-01, 1.326233e+00, 9.821084e-01, 3.885914e-01, 5.632921e-01, 7.322856e-01,
1.200000e+00	6.757242e-01, 1.809312e+00, 1.498661e+00, 3.193347e-01, 5.631524e-01, 9.732701e-01, 1.036633e+00, 2.358412e-01, 3.925711e-01, 6.643824e-01,
1.400000e+00	6.333826e-01, 1.362581e+00, 1.481061e+00, 3.442971e-01, 5.835603e-01, 9.224097e-01, 1.245426e+00, 1.519786e-01, 2.641164e-01, 5.421657e-01,
1.600000e+00	5.724427e-01, 1.238952e+00, 1.421506e+00, 5.613776e-01, 5.938218e-01, 7.886913e-01, 1.032204e+00, 1.120784e-01, 1.803554e-01, 4.019742e-01,
1.800000e+00	4.830727e-01, 1.239959e+00, 1.560542e+00, 6.126558e-01, 6.584583e-01, 5.930232e-01, 9.895484e-01, 8.635903e-02, 1.423574e-01, 4.018602e-01,
2.000000e+00	6.475967e-01, 1.193588e+00, 1.266021e+00, 6.431621e-01, 6.141788e-01, 4.161724e-01, 1.238963e+00, 5.394777e-02, 9.554068e-02, 3.168988e-01,
0.000000e+00	2.834022e+00, 2.963554e+00, 7.969875e-01, 1.969195e+00, 8.228227e-01, 2.879937e+00, 9.718678e-01, 1.593302e+00, 1.504374e+00, 1.943249e+00,
2.000000e-01	1.426075e+00, 2.622586e+00, 6.355830e-01, 1.959868e+00, 4.517130e-01, 1.895048e+00, 7.169565e-01, 1.438204e+00, 1.290927e+00, 1.838928e+00,
4.000000e-01	1.103027e+00, 2.054245e+00, 3.809699e-01, 1.456832e+00, 2.926029e-01, 1.919070e+00, 7.874086e-01, 1.251377e+00, 1.075437e+00, 1.270109e+00,
6.000000e-01	7.484158e-01, 1.443391e+00, 3.277014e-01, 1.109529e+00, 2.217472e-01, 1.748017e+00, 6.393583e-01, 1.159250e+00, 8.396920e-01, 1.146668e+00,
8.000000e-01	5.879368e-01, 1.090694e+00, 4.782132e-01, 8.453826e-01, 2.752958e-01, 1.338715e+00, 6.065926e-01, 9.244996e-01, 7.075608e-01, 9.771432e-01,
1.000000e+00	5.687188e-01, 9.092402e-01, 5.926128e-01, 5.302714e-01, 3.327019e-01, 1.180147e+00, 6.994005e-01, 6.523333e-01, 4.892804e-01, 6.765669e-01,
1.200000e+00	5.290145e-01, 7.241443e-01, 8.621293e-01, 5.110666e-01, 4.549473e-01, 1.233997e+00, 8.000801e-01, 4.349000e-01, 3.840922e-01, 5.031039e-01,
1.400000e+00	5.044227e-01, 6.428877e-01, 1.351231e+00, 4.339564e-01, 5.669248e-01, 1.041611e+00, 7.761498e-01, 2.299329e-01, 2.290156e-01, 3.464720e-01,
1.600000e+00	5.935421e-01, 6.557586e-01, 1.123081e+00, 5.010100e-01, 5.854281e-01, 8.489848e-01, 8.924490e-01, 1.715993e-01, 1.858847e-01, 2.395443e-01,
1.800000e+00	5.830775e-01, 6.920639e-01, 1.624098e+00, 6.452205e-01, 4.695263e-01, 4.880788e-01, 1.131561e+00, 1.086118e-01, 1.242170e-01, 1.777489e-01,
2.000000e+00	4.936873e-01, 7.419212e-01, 1.353184e+00, 5.180800e-01, 5.936119e-01, 4.681710e-01, 1.089641e+00, 6.352734e-02, 1.037488e-01, 1.389387e-01,
0.000000e+00	4.381189e-01, 2.297810e+00, 1.973039e+00, 1.046111e-01, 3.258265e-01, 2.954122e-01, 7.867873e-01, 1.233188e+00, 6.383423e-01, 1.534097e+00,
2.000000e-01	3.554016e-01, 2.339336e+00, 1.291366e+00, 3.209045e-01, 3.009148e-01, 2.271104e-01, 9.431977e-01, 1.125306e+00, 5.121081e-01, 1.426763e+00,
4.000000e-01	2.762652e-01, 1.606708e+00, 1.288433e+00, 2.823468e-01, 2.637485e-01, 2.087459e-01, 1.135062e+00, 9.324518e-01, 4.316290e-01, 1.000955e+00,
6.000000e-01	3.739512e-01, 1.333214e+00, 1.187185e+00, 2.516287e-01, 4.606608e-01, 1.718404e-01, 9.866682e-01, 5.461913e-01, 3.154775e-01, 5.502616e-01,
8.000000e-01	4.235842e-01, 1.420438e+00, 1.339071e+00, 4.199135e-01, 5.273274e-01, 1.261758e-01, 1.061146e+00, 4.114919e-01, 2.660564e-01, 5.298109e-01,
1.000000e+00	4.537231e-01, 1.369273e+00, 1.340885e+00, 5.298942e-01, 5.097601e-01, 7.678869e-02, 1.035028e+00, 2.954797e-01, 1.699203e-01, 4.179895e-01,
1.200000e+00	4.976196e-01, 1.367651e+00, 1.393875e+00, 6.971932e-01, 5.493603e-01, 7.183800e-02, 1.098054e+00, 1.588635e-01, 1.181426e-01, 3.278492e-01,
1.400000e+00	3.941723e-01, 1.064882e+00, 1.674489e+00, 7.757826e-01, 6.542364e-01, 5.194423e-02, 1.055851e+00, 9.159190e-02, 8.292636e-02, 1.670767e-01,
1.600000e+00	6.326232e-01, 1.413223e+00, 1.380394e+00, 8.694225e-01, 6.574371e-01, 3.639216e-02, 1.094982e+00, 6.233529e-02, 5.090160e-02, 1.927898e-01,
1.800000e+00	5.579138e-01, 1.486211e+00, 1.544477e+00, 6.310078e-01, 6.652596e-01, 3.036639e-02, 1.191607e+00, 5.214978e-02, 3.523796e-02, 1.384155e-01,
2.000000e+00	5.684759e-01, 1.292276e+00, 1.788232e+00, 8.155658e-01, 6.473506e-01, 2.359120e-02, 1.304316e+00, 2.773245e-02, 2.748510e-02, 1.432818e-01,
0.000000e+00	2.958160e-01, 2.527303e+00, 1.398001e-01, 1.118469e+00, 1.761264e+00, 1.950830e+00, 2.489639e-01, 2.334153e+00, 1.538192e-01, 9.110194e-01,
2.000000e-01	2.262705e-01, 1.900614e+00, 3.392529e-01, 7.745011e-01, 1.257699e+00, 1.599284e+00, 3.926899e-01, 1.671249e+00, 2.989482e-01, 9.987393e-01,
4.000000e-01	2.037776e-01, 1.675907e+00, 6.440092e-01, 5.929060e-01, 7.380242e-01, 1.594446e+00, 6.383678e-01, 1.037870e+00, 4.296242e-01, 5.708037e-01,
6.000000e-01	2.486628e-01, 1.345632e+00, 9.410902e-01, 4.173233e-01, 6.526060e-01, 1.121660e+00, 6.469693e-01, 6.077998e-01, 2.586293e-01, 4.966519e-01,
8.000000e-01	4.372184e-01, 1.066280e+00, 1.192281e+00, 3.679298e-01, 6.578072e-01, 1.049364e+00, 8.984899e-01, 4.349578e-01, 1.916062e-01, 3.371285e-01,
1.000000e+00	4.820586e-01, 7.120174e-01, 1.159118e+00, 4.731020e-01, 6.276017e-01, 8.593568e-01, 9.495826e-01, 2.473447e-01, 1.255600e-01, 1.902586e-01,
1.200000e+00	5.295673e-01, 1.023484e+00, 1.091403e+00, 7.010964e-01, 6.519744e-01, 8.402149e-01, 8.976099e-01, 1.471948e-01, 7.331667e-02, 1.692084e-01,
1.400000e+00	4.645692e-01, 1.098223e+00, 1.538759e+00, 7.934243e-01, 7.142307e-01, 5.905690e-01, 9.298569e-01, 1.029173e-01, 6.143203e-02, 1.128189e-01,
1.600000e+00	6.014506e-01, 7.437937e-01, 1.457139e+00, 8.838166e-01, 6.360033e-01, 3.876265e-01, 1.165642e+00, 8.072271e-02, 4.464625e-02, 7.414411e-02,
1.800000e+00	5.207920e-01, 9.366847e-01, 1.513263e+00, 6.378090e-01, 6.034165e-01, 3.596679e-01, 9.420628e-01, 4.574691e-02, 3.609284e-02, 6.733420e-02,
2.000000e+00	5.603784e-01, 1.043839e+00, 1.565786e+00, 7.462952e-01, 6.148140e-01, 2.685307e-01, 1.106692e+00, 2.517794e-02, 2.003325e-02, 6.485313e-02,
0.000000e+00	1.479585e+00, 1.482261e+00, 2.908667e+00, 2.661803e+00, 2.083431e+00, 5.206309e-01, 2.026179e+00, 1.724677e+00, 1.245488e+00, 9.006747e-01,
2.000000e-01	9.615567e-01, 1.368708e+00, 2.197872e+00, 2.312412e+00, 1.313144e+00, 4.127627e-01, 1.839405e+00, 1.001569e+00, 1.024463e+00, 8.317380e-01,
4.000000e-01	7.589161e-01, 1.757505e+00, 1.732651e+00, 1.658344e+00, 8.682659e-01, 3.114574e-01, 1.667457e+00, 8.006115e-01, 8.067590e-01, 8.159169e-01,
6.000000e-01	6.927151e-01, 1.681753e+00, 1.464109e+00, 1.956141e+00, 8.946344e-01, 2.379249e-01, 1.668679e+00, 4.930418e-01, 4.908779e-01, 6.568746e-01,
8.000000e-01	6.317148e-01, 1.519759e+00, 1.408430e+00, 1.497512e+00, 7.534509e-01, 1.582341e-01, 1.531520e+00, 3.777104e-01, 3.484009e-01, 5.780723e-01,
1.000000e+00	5.389832e-01, 1.432729e+00, 1.649155e+00, 1.318060e+00, 5.953564e-01, 1.194166e-01, 1.359057e+00, 2.433045e-01, 2.952870e-01, 4.779280e-01,
1.200000e+00	5.468558e-01, 1.535213e+00, 1.697915e+00, 1.287548e+00, 6.730128e-01, 1.039051e-01, 1.379301e+00, 1.817252e-01, 2.163130e-01, 5.320631e-01,
1.400000e+00	5.583938e-01, 1.560851e+00, 1.311923e+00, 1.088894e+00, 7.006069e-01, 7.315395e-02, 1.074563e+00, 1.069936e-01, 1.355177e-01, 4.023028e-01,
1.600000e+00	5.967866e-01, 1.382718e+00, 1.633189e+00, 1.037541e+00, 6.674108e-01, 6.428869e-02, 1.166199e+00, 6.924293e-02, 1.024279e-01, 3.819484e-01,
1.800000e+00	5.698824e-01, 1.456637e+00, 1.709161e+00, 7.857922e-01, 5.412882e-01, 3.631290e-02, 1.211778e+00, 5.434728e-02, 6.821558e-02, 3.567635e-01,
2.000000e+00	6.628550e-01, 1.650075e+00, 1.601084e+00, 1.020963e+00, 6.352925e-01, 2.932498e-02, 1.217407e+00, 3.470176e-02, 4.454428e-02, 2.969972e-01,
0.000000e+00	4.577400e-01, 2.917082e+00, 1.608039e-01, 1.300217e+00, 1.675742e+00, 1.142636e+00, 8.258638e-01, 1.951262e-01, 3.459096e-02, 1.106892e+00,
2.000000e-01	4.695176e-01, 1.795114e+00, 3.188538e-01, 1.083478e+00, 1.114100e+00, 8.106308e-01, 7.048555e-01, 3.107267e-01, 2.540483e-02, 9.605375e-01,
4.000000e-01	5.134999e-01, 1.745319e+00, 4.543671e-01, 1.232894e+00, 1.178967e+00, 6.329446e-01, 7.201628e-01, 4.022357e-01, 1.544989e-02, 9.907957e-01,
6.000000e-01	5.567420e-01, 1.466627e+00, 6.176840e-01, 1.034358e+00, 8.926413e-01, 4.054175e-01, 5.969212e-01, 3.630956e-01, 9.542258e-03, 9.141784e-01,
8.000000e-01	6.590633e-01, 1.039523e+00, 8.789536e-01, 1.039249e+00, 9.439416e-01, 3.942951e-01, 7.377056e-01, 2.323308e-01, 8.758679e-03, 5.730632e-01,
1.000000e+00	6.795194e-01, 7.833867e-01, 1.209508e+00, 7.805067e-01, 6.588036e-01, 2.657324e-01, 9.516376e-01, 1.619443e-01, 5.980943e-03, 4.367182e-01,
1.200000e+00	5.378712e-01, 8.733324e-01, 1.154950e+00, 9.260155e-01, 7.501398e-01, 1.992110e-01, 9.441422e-01, 1.084692e-01, 4.796662e-03, 3.184109e-01,
1.400000e+00	5.263890e-01, 8.392364e-01, 1.258591e+00, 9.872712e-01, 5.908794e-01, 1.760700e-01, 9.493422e-01, 6.932116e-02, 3.298897e-03, 2.032557e-01,
1.600000e+00	6.161176e-01, 8.990716e-01, 1.428300e+00, 1.025439e+00, 6.929100e-01, 1.157128e-01, 8.479363e-01, 4.187600e-02, 2.036079e-03, 1.493283e-01,
1.800000e+00	4.956028e-01, 8.644956e-01, 1.440370e+00, 8.653600e-01, 7.686576e-01, 9.585743e-02, 9.364130e-01, 3.189157e-02, 1.604852e-03, 1.290020e-01,
2.000000e+00	6.188654e-01, 1.002692e+00, 1.500994e+00, 9.756994e-01, 6.969010e-01, 7.998553e-02, 1.086122e+00, 1.753932e-02, 1.020302e-03, 7.423735e-02,
0.000000e+00	3.513346e-02, 1.849986e+00, 3.244552e+00, 8.614085e-01, 3.206418e+00, 6.225324e-01, 2.026207e+00, 2.042987e+00, 1.085975e+00, 2.433745e+00,
2.000000e-01	2.192617e-02, 1.928933e+00, 1.743102e+00, 1.006075e+00, 1.725306e+00, 4.704095e-01, 2.271057e+00, 1.369939e+00, 1.052175e+00, 1.968463e+00,
4.000000e-01	2.429802e-02, 1.826403e+00, 1.368482e+00, 9.544449e-01, 1.021422e+00, 3.254130e-01, 1.574582e+00, 1.602781e+00, 8.723811e-01, 1.012675e+00,
6.000000e-01	8.284452e-02, 1.579436e+00, 1.239372e+00, 7.974914e-01, 7.176653e-01, 2.814737e-01, 1.078272e+00, 1.198197e+00, 8.538238e-01, 6.535380e-01,
8.000000e-01	1.750845e-01, 1.881560e+00, 1.145370e+00, 8.250025e-01, 5.568666e-01, 1.860347e-01, 1.150504e+00, 7.567263e-01, 6.033616e-01, 6.702233e-01,
1.000000e+00	3.026469e-01, 1.251012e+00, 1.199129e+00, 8.342087e-01, 5.724588e-01, 1.509244e-01, 1.286592e+00, 4.953471e-01, 4.517741e-01, 5.013799e-01,
1.200000e+00	4.319006e-01, 1.572254e+00, 1.335056e+00, 9.778980e-01, 5.041502e-01, 1.159591e-01, 1.046477e+00, 3.094724e-01, 2.754273e-01, 3.694590e-01,
1.400000e+00	4.424588e-01, 1.432647e+00, 1.550269e+00, 8.989699e-01, 4.778837e-01, 9.094237e-02, 1.175368e+00, 1.732887e-01, 1.953815e-01, 2.833711e-01,
1.600000e+00	4.822331e-01, 1.490355e+00, 1.700047e+00, 9.304094e-01, 5.845187e-01, 6.471362e-02, 1.326206e+00, 1.137963e-01, 1.433539e-01, 2.391473e-01,
1.800000e+00	4.614034e-01, 1.700475e+00, 1.498735e+00, 8.211277e-01, 5.409059e-01, 5.384147e-02, 1.153156e+00, 7.543469e-02, 1.008111e-01, 1.930185e-01,
2.000000e+00	6.813902e-01, 1.372484e+00, 1.669963e+00, 8.972169e-01, 5.576031e-01, 4.161230e-02, 1.431718e+00, 4.974194e-02, 6.577014e-02, 1.865886e-01,
0.000000e+00	1.520106e+00, 2.938338e+00, 2.724133e+00, 1.723344e+00, 2.405532e+00, 2.834809e+00, 2.233302e-01, 5.781580e-01, 2.052214e+00, 1.607712e-01,
2.000000e-01	9.242408e-01, 2.177390e+00, 2.212412e+00, 1.258997e+00, 1.762654e+00, 2.363179e+00, 5.571777e-01, 3.387708e-01, 1.338133e+00, 4.098258e-01,
4.000000e-01	8.138452e-01, 1.672747e+00, 2.037938e+00, 1.210511e+00, 1.189593e+00, 1.731625e+00, 6.624836e-01, 2.433140e-01, 8.052295e-01, 4.738067e-01,
6.000000e-01	7.021989e-01, 1.465816e+00, 2.044281e+00, 1.231892e+00, 1.131357e+00, 2.125588e+00, 7.618236e-01, 1.827888e-01, 6.078039e-01, 5.356647e-01,
8.000000e-01	5.325426e-01, 1.311309e+00, 2.002334e+00, 9.068501e-01, 7.606668e-01, 1.457476e+00, 1.074957e+00, 1.039254e-01, 4.705425e-01, 4.862549e-01,
1.000000e+00	6.149424e-01, 1.284470e+00, 1.917361e+00, 8.845484e-01, 6.882145e-01, 1.375650e+00, 1.173186e+00, 8.111063e-02, 2.648007e-01, 4.169357e-01,
1.200000e+00	5.472829e-01, 1.291127e+00, 1.866823e+00, 9.886598e-01, 6.253587e-01, 1.089262e+00, 9.514956e-01, 5.146928e-02, 2.312013e-01, 3.213823e-01,
1.400000e+00	5.724520e-01, 1.244548e+00, 1.933171e+00, 1.026391e+00, 5.824645e-01, 9.028535e-01, 1.321917e+00, 3.283127e-02, 1.372516e-01, 2.947974e-01,
1.600000e+00	5.256768e-01, 1.200609e+00, 1.550197e+00, 9.872152e-01, 5.324735e-01, 7.349476e-01, 1.396329e+00, 2.164992e-02, 1.097506e-01, 2.576720e-01,
1.800000e+00	6.058044e-01, 1.183483e+00, 1.684947e+00, 9.515293e-01, 6.910549e-01, 7.321333e-01, 1.124869e+00, 1.395989e-02, 7.396240e-02, 1.818042e-01,
2.000000e+00	5.841836e-01, 1.447245e+00, 1.644570e+00, 1.037989e+00, 6.130787e-01, 4.713174e-01, 1.035682e+00, 1.146315e-02, 5.130452e-02, 2.018498e-01,
0.000000e+00	2.681102e-01, 2.259229e+00, 4.605124e-03, 2.932750e-01, 1.426759e+00, 1.528902e+00, 2.406070e-01, 2.653518e+00, 2.050539e+00, 3.055338e-01,
2.000000e-01	1.688597e-01, 1.739008e+00, 4.945536e-01, 2.100759e-01, 7.803663e-01, 1.392954e+00, 4.113158e-01, 1.572840e+00, 1.412693e+00, 3.188214e-01,
4.000000e-01	1.525951e-01, 1.353310e+00, 8.124512e-01, 1.696577e-01, 4.031542e-01, 1.224532e+00, 5.606505e-01, 9.290151e-01, 1.043572e+00, 2.366017e-01,
6.000000e-01	2.980492e-01, 9.240983e-01, 1.395032e+00, 1.210979e-01, 4.272060e-01, 9.795772e-01, 8.075418e-01, 6.371840e-01, 8.726993e-01, 1.530565e-01,
8.000000e-01	3.793886e-01, 1.098573e+00, 1.382224e+00, 9.531756e-02, 4.048923e-01, 7.535909e-01, 8.514291e-01, 3.836796e-01, 6.302916e-01, 1.227465e-01,
1.000000e+00	4.159240e-01, 8.438662e-01, 1.467954e+00, 8.940086e-02, 5.050239e-01, 6.303795e-01, 8.465743e-01, 2.735039e-01, 4.909270e-01, 8.613062e-02,
1.200000e+00	4.717058e-01, 7.137931e-01, 1.497206e+00, 1.278978e-01, 6.059594e-01, 4.312332e-01, 1.155662e+00, 1.689684e-01, 2.958273e-01, 5.802642e-02,
1.400000e+00	5.253520e-01, 1.012084e+00, 1.550048e+00, 2.844175e-01, 6.184227e-01, 3.818200e-01, 1.013352e+00, 9.421656e-02, 2.185228e-01, 4.594759e-02,
1.600000e+00	4.939427e-01, 9.130629e-01, 1.629964e+00, 5.020238e-01, 6.710832e-01, 1.787257e-01, 1.164917e+00, 5.870923e-02, 1.492893e-01, 3.494823e-02,
1.800000e+00	5.340475e-01, 1.043195e+00, 1.780077e+00, 5.536703e-01, 5.799966e-01, 2.062813e-01, 1.142381e+00, 3.741071e-02, 8.442491e-02, 2.807427e-02,
2.000000e+00	6.193873e-01, 9.638217e-01, 1.880325e+00, 7.454313e-01, 6.986491e-01, 1.320571e-01, 1.051993e+00, 2.705076e-02, 7.356296e-02, 2.885628e-02,
0.000000e+00	7.914383e-01, 2.320202e+00, 2.117638e-01, 1.109293e+00, 1.110877e+00, 2.275043e+00, 1.524220e+00, 1.756156e+00, 2.440348e+00, 1.475073e+00,
2.000000e-01	6.011888e-01, 1.896161e+00, 1.796235e-01, 8.898470e-01, 6.533561e-01, 1.709586e+00, 1.177717e+00, 1.517204e+00, 2.433253e+00, 1.391391e+00,
4.000000e-01	3.795573e-01, 1.943262e+00, 2.693690e-01, 7.382309e-01, 3.754575e-01, 1.883130e+00, 1.065488e+00, 1.391939e+00, 1.594834e+00, 9.421493e-01,
6.000000e-01	3.064528e-01, 1.276334e+00, 4.770964e-01, 4.146933e-01, 3.696762e-01, 1.538448e+00, 7.364326e-01, 8.844000e-01, 9.898644e-01, 6.706977e-01,
8.000000e-01	3.766370e-01, 1.304183e+00, 7.532773e-01, 3.618694e-01, 3.941087e-01, 1.473150e+00, 7.823845e-01, 6.300193e-01, 8.116294e-01, 5.265468e-01,
1.000000e+00	4.295670e-01, 9.533652e-01, 1.165233e+00, 2.112525e-01, 5.112772e-01, 1.113751e+00, 9.444252e-01, 3.750520e-01, 5.659928e-01, 3.571576e-01,
1.200000e+00	4.994304e-01, 8.775522e-01, 1.031988e+00, 2.040561e-01, 5.478924e-01, 9.875197e-01, 9.249717e-01, 2.487466e-01, 4.004063e-01, 2.760663e-01,
1.400000e+00	5.145504e-01, 1.048819e+00, 1.373698e+00, 2.436027e-01, 5.628794e-01, 7.957561e-01, 1.045071e+00, 1.145625e-01, 3.203691e-01, 1.968811e-01,
1.600000e+00	5.685736e-01, 9.394530e-01, 1.705540e+00, 3.459814e-01, 5.846529e-01, 6.561017e-01, 1.006133e+00, 9.986418e-02, 1.996819e-01, 1.475495e-01,
1.800000e+00	6.775512e-01, 1.003204e+00, 1.500333e+00, 5.039470e-01, 5.501717e-01, 5.443310e-01, 1.148539e+00, 6.488215e-02, 1.270531e-01, 1.076142e-01,
2.000000e+00	6.935655e-01, 7.834638e-01, 1.425510e+00, 6.117376e-01, 5.116017e-01, 3.881705e-01, 1.126390e+00, 3.580965e-02, 9.666833e-02, 7.375386e-02,
0.000000e+00	1.635974e+00, 7.802783e-01, 2.829438e+00, 2.079010e+00, 3.118253e+00, 1.821963e+00, 7.864160e-01, 1.912431e-01, 2.399106e+00, 1.605970e+00,
2.000000e-01	1.147316e+00, 8.882131e-01, 2.243620e+00, 2.092256e+00, 1.799547e+00, 1.737514e+00, 9.879513e-01, 3.725417e-01, 1.576325e+00, 1.225275e+00,
4.000000e-01	8.639051e-01, 7.624957e-01, 1.480220e+00, 1.574341e+00, 1.090247e+00, 1.764733e+00, 9.510759e-01, 6.017117e-01, 1.061296e+00, 1.096283e+00,
6.000000e-01	8.855591e-01, 7.299254e-01, 1.324581e+00, 1.263858e+00, 8.562846e-01, 1.401120e+00, 1.103354e+00, 4.286771e-01, 7.711314e-01, 7.154778e-01,
8.000000e-01	6.691730e-01, 7.653119e-01, 1.568621e+00, 1.498552e+00, 7.350630e-01, 1.340627e+00, 9.212855e-01, 3.270152e-01, 5.415766e-01, 5.486096e-01,
1.000000e+00	7.417552e-01, 8.435342e-01, 1.572942e+00, 1.370213e+00, 6.681708e-01, 9.606965e-01, 9.258866e-01, 2.013072e-01, 3.894007e-01, 4.749111e-01,
1.200000e+00	6.821606e-01, 9.410136e-01, 1.529056e+00, 1.210666e+00, 6.763396e-01, 9.903597e-01, 1.183167e+00, 1.213505e-01, 2.809680e-01, 2.820301e-01,
1.400000e+00	5.845558e-01, 8.613165e-01, 1.820887e+00, 1.041377e+00, 7.892501e-01, 7.796594e-01, 9.128058e-01, 9.527411e-02, 1.553871e-01, 2.134245e-01,
1.600000e+00	6.448256e-01, 1.004594e+00, 1.509410e+00, 9.967365e-01, 7.113703e-01, 4.648630e-01, 1.351635e+00, 5.676256e-02, 1.217790e-01, 1.718656e-01,
1.800000e+00	5.370258e-01, 9.728000e-01, 1.449884e+00, 1.063326e+00, 6.423827e-01, 3.488090e-01, 1.383506e+00, 3.705402e-02, 8.775606e-02, 1.292638e-01,
2.000000e+00	6.134130e-01, 1.198706e+00, 1.433482e+00, 9.886669e-01, 6.716762e-01, 3.489136e-01, 1.249872e+00, 2.052936e-02, 6.241080e-02, 1.303550e-01,
0.000000e+00	2.791738e+00, 3.530987e-01, 3.183325e+00, 3.143455e+00, 2.971574e+00, 1.430320e+00, 1.107155e+00, 2.246728e+00, 1.883825e+00, 2.471159e+00,
2.000000e-01	2.028081e+00, 4.368836e-01, 2.313721e+00, 1.959838e+00, 1.706564e+00, 1.097277e+00, 1.230881e+00, 1.921780e+00, 1.444573e+00, 1.437634e+00,
4.000000e-01	9.213285e-01, 6.748640e-01, 1.444924e+00, 2.227855e+00, 9.924467e-01, 1.062282e+00, 1.194162e+00, 1.483662e+00, 1.123981e+00, 1.577325e+00,
6.000000e-01	7.119731e-01, 7.220533e-01, 1.034764e+00, 1.732830e+00, 7.046718e-01, 1.013404e+00, 1.069277e+00, 1.362625e+00, 9.959033e-01, 1.155913e+00,
8.000000e-01	5.773841e-01, 9.193651e-01, 1.321731e+00, 1.591407e+00, 4.904764e-01, 6.233483e-01, 9.561610e-01, 9.381005e-01, 7.364350e-01, 8.358999e-01,
1.000000e+00	6.838501e-01, 7.369662e-01, 1.241209e+00, 1.474788e+00, 4.950681e-01, 5.373030e-01, 9.978754e-01, 4.698952e-01, 5.607281e-01, 4.843883e-01,
1.200000e+00	5.439213e-01, 7.258645e-01, 1.328858e+00, 1.432577e+00, 4.654372e-01, 4.639972e-01, 1.143128e+00, 4.464781e-01, 3.338973e-01, 3.599081e-01,
1.400000e+00	4.973930e-01, 8.731016e-01, 1.222004e+00, 1.092405e+00, 6.600275e-01, 2.994264e-01, 1.113004e+00, 2.565840e-01, 3.000165e-01, 2.404329e-01,
1.600000e+00	4.926833e-01, 7.631702e-01, 1.341747e+00, 1.133387e+00, 6.905475e-01, 2.259883e-01, 1.238009e+00, 1.367622e-01, 1.868184e-01, 1.969368e-01,
1.800000e+00	4.919826e-01, 1.128362e+00, 1.224451e+00, 9.000867e-01, 5.953078e-01, 1.625255e-01, 1.182092e+00, 9.231600e-02, 1.542023e-01, 1.322189e-01,
2.000000e+00	4.277367e-01, 1.057277e+00, 1.340860e+00, 9.319608e-01, 6.434035e-01, 1.341489e-01, 1.301421e+00, 5.988149e-02, 8.026171e-02, 1.210592e-01,
0.000000e+00	1.746031e-02, 3.260654e-01, 2.043362e+00, 1.637912e+00, 1.493164e+00, 1.155537e+00, 1.802819e+00, 2.778967e-01, 2.018373e-01, 5.539307e-01,
2.000000e-01	2.225356e-01, 5.696071e-01, 1.719906e+00, 1.673611e+00, 1.214343e+00, 8.936807e-01, 1.482580e+00, 1.331555e-01, 1.284439e-01, 3.315651e-01,
4.000000e-01	4.026763e-01, 7.453825e-01, 1.616223e+00, 1.579654e+00, 9.341044e-01, 5.540098e-01, 1.662787e+00, 1.210287e-01, 8.351034e-02, 3.664207e-01,
6.000000e-01	4.813706e-01, 8.969667e-01, 1.570525e+00, 1.358049e+00, 8.645185e-01, 4.372266e-01, 1.400209e+00, 6.484884e-02, 6.650640e-02, 1.932882e-01,
8.000000e-01	5.370514e-01, 1.124843e+00, 1.528964e+00, 1.131627e+00, 7.240624e-01, 3.795925e-01, 1.341734e+00, 4.835933e-02, 4.220066e-02, 1.532960e-01,
1.000000e+00	5.447037e-01, 1.144392e+00, 1.487008e+00, 9.589902e-01, 6.561747e-01, 2.534569e-01, 1.278376e+00, 2.368188e-02, 3.695187e-02, 1.098190e-01,
1.200000e+00	5.346392e-01, 1.296249e+00, 1.585478e+00, 9.468509e-01, 7.665542e-01, 1.732242e-01, 1.357825e+00, 1.434583e-02, 2.286749e-02, 8.241784e-02,
1.400000e+00	5.517829e-01, 1.160408e+00, 1.518410e+00, 9.326600e-01, 5.641037e-01, 1.628294e-01, 1.358446e+00, 1.202589e-02, 1.488247e-02, 8.026663e-02,
1.600000e+00	5.800364e-01, 1.421265e+00, 1.598341e+00, 8.150734e-01, 6.145031e-01, 1.007976e-01, 1.183813e+00, 8.634974e-03, 9.050552e-03, 1.023865e-01,
1.800000e+00	5.553848e-01, 1.280593e+00, 1.646829e+00, 8.792137e-01, 6.384909e-01, 8.957934e-02, 1.290324e+00, 5.795684e-03, 7.981195e-03, 1.117929e-01,
2.000000e+00	5.928983e-01, 1.334136e+00, 1.730267e+00, 8.499179e-01, 6.491363e-01, 7.458840e-02, 1.147499e+00, 3.949661e-03, 4.971133e-03, 1.020618e-01,
0.000000e+00	1.980538e+00, 1.873367e+00, 5.338681e-01, 2.914740e-01, 2.074811e+00, 2.641726e+00, 1.948569e+00, 2.306080e+00, 5.002380e-01, 1.732172e+00,
2.000000e-01	1.202529e+00, 1.976929e+00, 4.855975e-01, 2.336368e-01, 1.082510e+00, 2.555310e+00, 1.520775e+00, 1.558243e+00, 6.052604e-01, 1.419150e+00,
4.000000e-01	8.956285e-01, 1.876332e+00, 3.891418e-01, 1.187732e-01, 6.001796e-01, 1.896767e+00, 1.000817e+00, 1.343042e+00, 5.777283e-01, 1.165780e+00,
6.000000e-01	6.136533e-01, 1.556787e+00, 3.863784e-01, 1.100872e-01, 5.285013e-01, 1.595336e+00, 8.735344e-01, 1.198042e+00, 5.545734e-01, 1.075872e+00,
8.000000e-01	4.193646e-01, 1.115086e+00, 5.109222e-01, 7.228886e-02, 4.786718e-01, 1.353346e+00, 6.821989e-01, 8.367547e-01, 5.194637e-01, 8.288165e-01,
1.000000e+00	4.503615e-01, 9.632791e-01, 8.158800e-01, 4.428840e-02, 4.341627e-01, 1.164191e+00, 7.454529e-01, 5.987416e-01, 2.797384e-01, 5.670532e-01,
1.200000e+00	5.530386e-01, 8.004381e-01, 1.282140e+00, 3.217784e-02, 6.533670e-01, 1.118069e+00, 7.623946e-01, 3.701006e-01, 2.539895e-01, 3.718277e-01,
1.400000e+00	5.973283e-01, 8.791491e-01, 1.406028e+00, 4.409316e-02, 5.972485e-01, 9.290269e-01, 9.460460e-01, 2.657925e-01, 1.436377e-01, 3.315833e-01,
1.600000e+00	5.819029e-01, 7.599810e-01, 1.378515e+00, 1.219280e-01, 6.400106e-01, 7.867494e-01, 8.582619e-01, 1.512420e-01, 1.080238e-01, 1.709027e-01,
1.800000e+00	5.480275e-01, 7.672422e-01, 1.388133e+00, 2.897781e-01, 5.761585e-01, 5.521454e-01, 1.161647e+00, 9.505783e-02, 8.421704e-02, 1.285242e-01,
2.000000e+00	6.088112e-01, 9.338666e-01, 1.383101e+00, 4.068718e-01, 6.361261e-01, 4.895504e-01, 9.548648e-01, 4.789185e-02, 5.532379e-02, 1.274094e-01,
0.000000e+00	3.969376e-01, 2.019868e+00, 2.290738e-01, 8.992196e-01, 4.993820e-01, 1.663939e+00, 2.325321e+00, 3.423706e+00, 2.419060e+00, 1.332627e+00,
2.000000e-01	2.407232e-01, 1.977288e+00, 3.128052e-01, 7.407035e-01, 2.878222e-01, 1.468619e+00, 1.732402e+00, 2.246795e+00, 1.846868e+00, 1.082707e+00,
4.000000e-01	1.256216e-01, 1.834624e+00, 4.588207e-01, 4.608850e-01, 1.781619e-01, 1.639815e+00, 1.503136e+00, 1.307876e+00, 1.518922e+00, 8.357031e-01,
6.000000e-01	1.398486e-01, 1.769983e+00, 8.829511e-01, 3.467761e-01, 1.786993e-01, 1.194453e+00, 1.220125e+00, 8.510790e-01, 1.152828e+00, 5.328249e-01,
8.000000e-01	2.867355e-01, 1.711170e+00, 8.138855e-01, 2.512791e-01, 3.644825e-01, 9.024912e-01, 1.073108e+00, 7.216775e-01, 8.885918e-01, 4.125837e-01,
1.000000e+00	3.886315e-01, 1.481967e+00, 1.224255e+00, 1.749487e-01, 4.305837e-01, 8.721825e-01, 1.199056e+00, 3.509430e-01, 5.369717e-01, 3.309033e-01,
1.200000e+00	4.079735e-01, 1.652623e+00, 1.386985e+00, 1.372163e-01, 4.621659e-01, 7.922039e-01, 1.163860e+00, 2.574853e-01, 4.275235e-01, 2.545050e-01,
1.400000e+00	4.763293e-01, 1.224153e+00, 1.371435e+00, 2.571216e-01, 5.649136e-01, 5.328802e-01, 1.206223e+00, 1.412572e-01, 3.063297e-01, 2.079426e-01,
1.600000e+00	5.698796e-01, 1.294390e+00, 1.512357e+00, 4.979474e-01, 6.203233e-01, 5.030610e-01, 1.098508e+00, 9.241163e-02, 2.086969e-01, 1.725932e-01,
1.800000e+00	5.890545e-01, 1.085384e+00, 1.622787e+00, 6.345836e-01, 6.333870e-01, 3.397498e-01, 1.154801e+00, 5.361440e-02, 1.475756e-01, 1.123650e-01,
2.000000e+00	4.993761e-01, 1.211515e+00, 1.312902e+00, 6.659039e-01, 6.210895e-01, 2.477746e-01, 1.491681e+00, 4.466382e-02, 8.159166e-02, 1.003107e-01,
0.000000e+00	2.120828e+00, 1.370453e+00, 1.224543e+00, 1.466470e+00, 2.243058e-02, 2.005718e+00, 2.009058e+00, 3.169788e+00, 1.367269e+00, 2.359365e+00,
2.000000e-01	1.424476e+00, 1.563036e+00, 7.342925e-01, 1.198513e+00, 1.215990e-02, 1.728828e+00, 1.536189e+00, 2.132942e+00, 1.411093e+00, 1.805685e+00,
4.000000e-01	8.993122e-01, 1.396707e+00, 6.021058e-01, 7.447485e-01, 1.024741e-02, 1.604577e+00, 1.199301e+00, 1.387567e+00, 1.158337e+00, 1.445544e+00,
6.000000e-01	5.940049e-01, 1.472225e+00, 4.355060e-01, 6.933809e-01, 2.817586e-02, 1.293983e+00, 1.012965e+00, 1.251926e+00, 9.504015e-01, 1.111164e+00,
8.000000e-01	3.828268e-01, 1.285629e+00, 5.742169e-01, 4.988217e-01, 9.659175e-02, 1.208312e+00, 9.243154e-01, 9.629517e-01, 7.656261e-01, 7.953855e-01,
1.000000e+00	3.987200e-01, 1.144208e+00, 8.844181e-01, 3.506329e-01, 2.133350e-01, 1.039116e+00, 8.015113e-01, 6.579323e-01, 4.464296e-01, 6.445692e-01,
1.200000e+00	5.081921e-01, 7.805727e-01, 1.181118e+00, 2.723782e-01, 3.770225e-01, 7.677517e-01, 8.997834e-01, 3.988726e-01, 3.402999e-01, 4.775216e-01,
1.400000e+00	5.874041e-01, 8.609207e-01, 8.623299e-01, 2.676348e-01, 4.156849e-01, 7.063188e-01, 1.017327e+00, 2.524845e-01, 2.427365e-01, 2.908561e-01,
1.600000e+00	5.290588e-01, 8.063446e-01, 1.248061e+00, 3.522762e-01, 4.477545e-01, 5.477542e-01, 1.020896e+00, 1.589796e-01, 1.846384e-01, 2.028203e-01,
1.800000e+00	4.813281e-01, 8.531786e-01, 1.331912e+00, 6.097204e-01, 5.412199e-01, 4.037912e-01, 9.458669e-01, 1.036911e-01, 9.725069e-02, 1.240142e-01,
2.000000e+00	6.481424e-01, 7.902564e-01, 1.571953e+00, 6.154682e-01, 6.114229e-01, 3.247367e-01, 1.377459e+00, 7.046465e-02, 8.529782e-02, 1.097311e-01,
0.000000e+00	1.723936e+00, 1.014303e+00, 2.381227e+00, 2.757816e+00, 5.201539e-01, 1.586189e+00, 1.947966e+00, 9.210426e-01, 2.344332e+00, 1.167761e+00,
2.000000e-01	9.760485e-01, 1.046704e+00, 1.466540e+00, 2.287685e+00, 4.166189e-01, 1.396169e+00, 1.299831e+00, 1.004463e+00, 1.811402e+00, 1.254954e+00,
4.000000e-01	9.379484e-01, 9.914019e-01, 1.519662e+00, 1.917955e+00, 3.875917e-01, 1.319760e+00, 1.218282e+00, 7.863180e-01, 1.302040e+00, 1.266374e+00,
6.000000e-01	6.766295e-01, 1.365957e+00, 1.262246e+00, 1.451176e+00, 4.783589e-01, 9.372930e-01, 1.152634e+00, 6.336965e-01, 9.524483e-01, 8.895274e-01,
8.000000e-01	6.191343e-01, 1.383296e+00, 1.258381e+00, 1.679262e+00, 5.756478e-01, 8.465130e-01, 1.005675e+00, 4.518345e-01, 6.632780e-01, 6.635732e-01,
1.000000e+00	5.523354e-01, 1.006859e+00, 1.445948e+00, 1.246490e+00, 5.822807e-01, 6.838021e-01, 1.182330e+00, 2.735129e-01, 5.168261e-01, 4.370136e-01,
1.200000e+00	6.549374e-01, 1.180336e+00, 1.347643e+00, 1.213594e+00, 6.309719e-01, 7.126123e-01, 1.075286e+00, 2.127136e-01, 3.848683e-01, 3.496032e-01,
1.400000e+00	5.154920e-01, 1.254578e+00, 1.462864e+00, 1.135126e+00, 5.139467e-01, 4.864081e-01, 1.193316e+00, 1.239340e-01, 2.262761e-01, 2.726341e-01,
1.600000e+00	5.848589e-01, 1.016902e+00, 1.404516e+00, 1.018346e+00, 6.154806e-01, 3.313385e-01, 1.319119e+00, 8.950957e-02, 1.862685e-01, 2.128247e-01,
1.800000e+00	6.149703e-01, 1.327331e+00, 1.425069e+00, 1.010754e+00, 6.505962e-01, 2.534271e-01, 1.315031e+00, 4.964487e-02, 1.029354e-01, 1.804099e-01,
2.000000e+00	5.609007e-01, 1.117282e+00, 1.735584e+00, 8.911244e-01, 6.862798e-01, 2.442405e-01, 1.089907e+00, 3.576124e-02, 8.783752e-02, 1.657604e-01,
0.000000e+00	1.566434e+00, 1.134761e+00, 2.193059e+00, 1.070751e+00, 1.268875e+00, 5.650178e-01, 1.475757e+00, 1.656518e+00, 2.534248e+00, 2.438526e-01,
2.000000e-01	1.192404e+00, 1.290549e+00, 1.865485e+00, 9.012298e-01, 8.982488e-01, 3.290843e-01, 1.191972e+00, 1.073860e+00, 1.926606e+00, 3.881582e-01,
4.000000e-01	6.653878e-01, 1.335826e+00, 1.500411e+00, 8.657005e-01, 6.605472e-01, 2.704622e-01, 1.163811e+00, 6.952116e-01, 1.693775e+00, 4.509847e-01,
6.000000e-01	6.209650e-01, 1.522220e+00, 1.571268e+00, 7.068160e-01, 5.601732e-01, 2.595917e-01, 1.405569e+00, 4.471522e-01, 9.176390e-01, 4.760631e-01,
8.000000e-01	6.515424e-01, 1.538503e+00, 1.806289e+00, 7.846769e-01, 6.853842e-01, 1.548147e-01, 1.432539e+00, 2.609833e-01, 6.949142e-01, 3.279276e-01,
1.000000e+00	5.948076e-01, 1.593824e+00, 1.546594e+00, 8.476349e-01, 6.027794e-01, 1.219512e-01, 1.242314e+00, 1.551220e-01, 5.259479e-01, 3.813136e-01,
1.200000e+00	5.519074e-01, 1.425872e+00, 1.825812e+00, 8.877612e-01, 5.991134e-01, 9.425987e-02, 1.118229e+00, 1.314835e-01, 3.428996e-01, 3.249882e-01,
1.400000e+00	5.514385e-01, 1.307204e+00, 1.734783e+00, 8.492742e-01, 5.993847e-01, 7.609740e-02, 1.280296e+00, 7.025694e-02, 2.733462e-01, 2.614457e-01,
1.600000e+00	6.745406e-01, 1.214452e+00, 1.894664e+00, 7.832743e-01, 6.349894e-01, 6.576253e-02, 1.073233e+00, 4.753784e-02, 1.430537e-01, 2.775622e-01,
1.800000e+00	6.757205e-01, 1.388182e+00, 1.413910e+00, 9.324328e-01, 5.708581e-01, 3.950494e-02, 1.093229e+00, 3.815141e-02, 1.326732e-01, 2.521435e-01,
2.000000e+00	5.459166e-01, 1.477169e+00, 1.750533e+00, 8.815713e-01, 6.441261e-01, 4.113136e-02, 1.602156e+00, 2.428470e-02, 8.289951e-02, 2.829452e-01,
0.000000e+00	1.408143e+00, 5.796409e-01, 1.450468e+00, 5.231431e-02, 1.495651e+00, 2.050760e+00, 1.365221e+00, 1.650145e+00, 5.550344e-01, 2.600634e+00,
2.000000e-01	8.695707e-01, 8.139951e-01, 1.166643e+00, 9.784785e-02, 1.099239e+00, 1.772243e+00, 1.340703e+00, 1.516838e+00, 5.089843e-01, 1.520196e+00,
4.000000e-01	6.640811e-01, 1.016794e+00, 9.138936e-01, 6.710545e-02, 6.086952e-01, 1.526067e+00, 1.019638e+00, 1.124773e+00, 6.098958e-01, 1.031509e+00,
6.000000e-01	4.940444e-01, 9.746449e-01, 1.025279e+00, 6.229074e-02, 5.429441e-01, 1.169686e+00, 1.068612e+00, 9.531613e-01, 5.610408e-01, 7.068288e-01,
8.000000e-01	5.292381e-01, 8.780789e-01, 9.710613e-01, 3.365649e-02, 4.268110e-01, 1.362267e+00, 9.246332e-01, 5.040904e-01, 3.331865e-01, 5.041525e-01,
1.000000e+00	4.698014e-01, 8.465191e-01, 1.223533e+00, 4.021489e-02, 5.541265e-01, 1.100119e+00, 9.738014e-01, 4.116685e-01, 2.408478e-01, 3.814646e-01,
1.200000e+00	5.000956e-01, 7.429010e-01, 1.434956e+00, 9.477506e-02, 5.706100e-01, 1.141981e+00, 1.051202e+00, 2.318963e-01, 1.950600e-01, 2.997514e-01,
1.400000e+00	5.204065e-01, 9.233888e-01, 1.313522e+00, 2.022274e-01, 6.251060e-01, 8.477277e-01, 1.096408e+00, 1.511661e-01, 1.103778e-01, 2.021536e-01,
1.600000e+00	4.968487e-01, 8.331088e-01, 1.380811e+00, 4.024621e-01, 6.510491e-01, 5.700665e-01, 1.167602e+00, 9.522028e-02, 8.164210e-02, 1.484394e-01,
1.800000e+00	4.591521e-01, 9.543913e-01, 1.401474e+00, 4.464631e-01, 5.963116e-01, 4.669942e-01, 1.118533e+00, 6.456589e-02, 7.766628e-02, 1.124989e-01,
2.000000e+00	5.022189e-01, 7.953944e-01, 1.511140e+00, 6.508933e-01, 5.999513e-01, 3.645505e-01, 1.115432e+00, 3.947570e-02, 4.291986e-02, 8.165099e-02,
0.000000e+00	4.531927e-02, 8.073259e-01, 1.195197e+00, 2.459672e+00, 7.458399e-01, 7.671609e-01, 2.088515e+00, 2.510859e+00, 5.625500e-01, 1.291519e+00,
2.000000e-01	2.944027e-02, 8.466974e-01, 8.319738e-01, 2.198085e+00, 4.755425e-01, 7.565895e-01, 1.344709e+00, 2.037575e+00, 5.689908e-01, 1.162395e+00,
4.000000e-01	2.352635e-02, 1.160779e+00, 9.436644e-01, 1.690081e+00, 3.115570e-01, 6.119646e-01, 1.183443e+00, 1.528136e+00, 6.381475e-01, 7.700234e-01,
6.000000e-01	1.148226e-01, 1.115358e+00, 1.177233e+00, 1.584902e+00, 2.657829e-01, 3.716324e-01, 1.116965e+00, 7.785597e-01, 5.475408e-01, 4.852610e-01,
8.000000e-01	2.725468e-01, 1.044218e+00, 1.298621e+00, 1.316408e+00, 3.253902e-01, 2.493937e-01, 1.024167e+00, 4.478723e-01, 3.805260e-01, 3.314079e-01,
1.000000e+00	4.039381e-01, 1.032891e+00, 1.239365e+00, 1.167641e+00, 5.484783e-01, 2.103986e-01, 9.356018e-01, 3.067515e-01, 2.226790e-01, 2.785172e-01,
1.200000e+00	3.851490e-01, 1.145403e+00, 1.604155e+00, 1.072780e+00, 5.956614e-01, 1.835746e-01, 1.303946e+00, 2.201660e-01, 1.995477e-01, 1.670929e-01,
1.400000e+00	5.187033e-01, 9.986660e-01, 1.451207e+00, 9.903295e-01, 5.903817e-01, 1.097351e-01, 1.313004e+00, 1.228438e-01, 1.389416e-01, 1.409509e-01,
1.600000e+00	5.815242e-01, 1.134657e+00, 1.351784e+00, 1.051595e+00, 5.734619e-01, 9.306234e-02, 1.151021e+00, 7.664053e-02, 9.814048e-02, 9.974754e-02,
1.800000e+00	4.758155e-01, 1.190911e+00, 1.669832e+00, 9.778103e-01, 5.624938e-01, 8.282488e-02, 1.274789e+00, 5.388772e-02, 6.188776e-02, 7.387966e-02,
2.000000e+00	6.453980e-01, 1.009333e+00, 1.549999e+00, 9.884922e-01, 5.180247e-01, 5.866835e-02, 1.093527e+00, 3.552210e-02, 4.455702e-02, 7.984845e-02,
0.000000e+00	2.440793e+00, 3.414272e-01, 3.208319e+00, 2.158251e+00, 2.558809e+00, 5.328192e-01, 1.847001e+00, 4.816296e-01, 2.153116e+00, 1.117350e+00,
2.000000e-01	1.952724e+00, 6.470265e-01, 1.995496e+00, 1.841363e+00, 1.821231e+00, 3.757909e-01, 2.290511e+00, 4.087453e-01, 1.415404e+00, 7.917399e-01,
4.000000e-01	1.333453e+00, 8.604906e-01, 1.889212e+00, 1.652550e+00, 1.378666e+00, 2.468098e-01, 1.799994e+00, 4.299542e-01, 1.197252e+00, 9.660167e-01,
6.000000e-01	9.754990e-01, 9.365487e-01, 2.109875e+00, 1.332952e+00, 1.005236e+00, 1.957262e-01, 1.391067e+00, 3.357418e-01, 6.930389e-01, 8.899195e-01,
8.000000e-01	9.314541e-01, 1.394806e+00, 1.506920e+00, 1.176459e+00, 7.008856e-01, 1.357242e-01, 1.303202e+00, 2.768075e-01, 5.570998e-01, 7.785514e-01,
1.000000e+00	6.625679e-01, 1.090060e+00, 1.536863e+00, 1.231365e+00, 8.189184e-01, 1.460959e-01, 1.319650e+00, 1.453125e-01, 3.690951e-01, 5.120190e-01,
1.200000e+00	8.319437e-01, 1.000701e+00, 1.718296e+00, 1.047253e+00, 6.166579e-01, 8.358679e-02, 1.138907e+00, 1.325509e-01, 2.670041e-01, 5.174061e-01,
1.400000e+00	6.743743e-01, 1.231243e+00, 1.608190e+00, 9.647680e-01, 6.904365e-01, 6.775184e-02, 1.091966e+00, 7.833125e-02, 2.036538e-01, 3.664320e-01,
1.600000e+00	5.486954e-01, 1.078917e+00, 1.700573e+00, 8.184014e-01, 7.103188e-01, 4.818329e-02, 1.383709e+00, 5.257849e-02, 1.642111e-01, 2.507959e-01,
1.800000e+00	6.432122e-01, 1.289498e+00, 1.338179e+00, 9.886780e-01, 6.182883e-01, 3.606074e-02, 1.127536e+00, 3.390315e-02, 9.388732e-02, 2.822468e-01,
2.000000e+00	6.373710e-01, 1.133611e+00, 1.190420e+00, 1.088421e+00, 6.482013e-01, 2.950555e-02, 1.443500e+00, 2.297756e-02, 5.828833e-02, 2.271394e-01,
0.000000e+00	1.536198e+00, 2.089373e+00, 1.853980e+00, 2.827841e+00, 3.191204e+00, 1.462700e+00, 8.534082e-01, 2.587615e+00, 1.682449e+00, 2.841573e+00,
2.000000e-01	1.138797e+00, 1.699303e+00, 1.251170e+00, 1.961796e+00, 1.777158e+00, 1.166242e+00, 9.788022e-01, 2.269012e+00, 1.500453e+00, 2.801511e+00,
4.000000e-01	5.863106e-01, 1.245904e+00, 1.008063e+00, 1.585990e+00, 1.065534e+00, 8.845350e-01, 9.517662e-01, 1.518376e+00, 1.270469e+00, 1.963868e+00,
6.000000e-01	3.088276e-01, 1.204039e+00, 5.373027e-01, 1.450657e+00, 6.003670e-01, 7.512799e-01, 1.000196e+00, 1.186562e+00, 9.153797e-01, 1.442990e+00,
8.000000e-01	3.046023e-01, 1.167739e+00, 6.158680e-01, 1.116665e+00, 4.344237e-01, 6.228636e-01, 6.550787e-01, 9.867911e-01, 8.468887e-01, 1.020230e+00,
1.000000e+00	3.275860e-01, 9.317590e-01, 8.603782e-01, 1.031425e+00, 3.903312e-01, 4.400011e-01, 7.234941e-01, 6.668045e-01, 5.953212e-01, 6.969080e-01,
1.200000e+00	3.968246e-01, 7.295398e-01, 1.076237e+00, 9.098154e-01, 4.344980e-01, 4.217887e-01, 8.049453e-01, 4.012776e-01, 4.168346e-01, 4.113558e-01,
1.400000e+00	4.806454e-01, 5.826834e-01, 1.484698e+00, 9.705406e-01, 4.765081e-01, 2.770844e-01, 8.624380e-01, 2.967176e-01, 3.030026e-01, 3.292980e-01,
1.600000e+00	5.238981e-01, 6.882898e-01, 1.252600e+00, 7.706788e-01, 6.435210e-01, 2.313331e-01, 9.955534e-01, 2.001595e-01, 1.973516e-01, 2.310701e-01,
1.800000e+00	4.629017e-01, 7.118822e-01, 1.425179e+00, 9.654285e-01, 6.007313e-01, 1.482983e-01, 8.499394e-01, 1.278497e-01, 1.502359e-01, 1.696193e-01,
2.000000e+00	5.767851e-01, 7.342468e-01, 1.650021e+00, 9.744846e-01, 7.398931e-01, 1.101254e-01, 1.045097e+00, 6.118980e-02, 8.595170e-02, 1.071736e-01,
0.000000e+00	5.963205e-01, 1.771012e+00, 1.987935e+00, 2.233733e+00, 1.580464e+00, 1.554083e+00, 2.975833e+00, 2.386606e+00, 2.274004e+00, 1.625242e+00,
2.000000e-01	3.749118e-01, 2.238833e+00, 1.468944e+00, 2.085623e+00, 1.085179e+00, 1.453208e+00, 1.963777e+00, 1.729566e+00, 1.672494e+00, 1.546948e+00,
4.000000e-01	2.344705e-01, 1.889028e+00, 1.201608e+00, 1.997460e+00, 7.311982e-01, 1.068464e+00, 1.432044e+00, 1.567227e+00, 1.307019e+00, 1.100495e+00,
6.000000e-01	2.032125e-01, 1.630490e+00, 1.347489e+00, 1.171774e+00, 4.787136e-01, 8.353035e-01, 1.185403e+00, 1.124236e+00, 9.062670e-01, 7.421229e-01,
8.000000e-01	2.917060e-01, 1.922236e+00, 1.437798e+00, 1.306121e+00, 4.807428e-01, 6.482092e-01, 1.064331e+00, 7.017844e-01, 7.004002e-01, 5.912168e-01,
1.000000e+00	5.091347e-01, 1.489179e+00, 1.719800e+00, 1.426300e+00, 4.755089e-01, 5.276090e-01, 1.267232e+00, 4.098984e-01, 6.118860e-01, 4.175761e-01,
1.200000e+00	5.103384e-01, 1.485709e+00, 1.260765e+00, 1.262588e+00, 5.015955e-01, 3.948045e-01, 1.089508e+00, 3.010385e-01, 4.008368e-01, 3.445819e-01,
1.400000e+00	5.435667e-01, 1.441804e+00, 1.364656e+00, 1.013923e+00, 5.276261e-01, 3.191002e-01, 1.139629e+00, 1.773838e-01, 2.307400e-01, 3.364828e-01,
1.600000e+00	4.934942e-01, 1.593915e+00, 1.390073e+00, 9.208084e-01, 5.182091e-01, 2.163279e-01, 1.107413e+00, 1.013412e-01, 1.917070e-01, 2.568458e-01,
1.800000e+00	5.869096e-01, 1.497824e+00, 1.453138e+00, 8.380158e-01, 7.925243e-01, 1.743010e-01, 1.082296e+00, 6.950346e-02, 1.427299e-01, 2.586165e-01,
2.000000e+00	5.693161e-01, 1.612217e+00, 1.707986e+00, 6.980849e-01, 6.753709e-01, 1.123885e-01, 1.179084e+00, 3.965995e-02, 1.101368e-01, 2.417047e-01,
0.000000e+00	3.462926e-01, 3.079071e+00, 3.015431e-01, 6.387058e-01, 2.316952e+00, 1.826949e+00, 4.614997e-01, 2.736894e+00, 2.787502e+00, 2.535121e+00,
2.000000e-01	2.231604e-01, 2.226297e+00, 2.313803e-01, 5.325311e-01, 1.555054e+00, 1.507608e+00, 4.480733e-01, 2.030008e+00, 1.819132e+00, 1.643575e+00,
4.000000e-01	1.218200e-01, 1.843360e+00, 1.903466e-01, 4.164444e-01, 7.854082e-01, 1.587466e+00, 4.866616e-01, 1.419182e+00, 1.432414e+00, 1.322478e+00,
6.000000e-01	1.068159e-01, 1.478664e+00, 2.496493e-01, 2.524777e-01, 5.975053e-01, 1.428953e+00, 4.640556e-01, 1.323420e+00, 1.247040e+00, 1.112192e+00,
8.000000e-01	1.482753e-01, 1.163557e+00, 5.376839e-01, 1.877604e-01, 3.707207e-01, 1.066744e+00, 5.174624e-01, 9.463822e-01, 9.138122e-01, 7.022357e-01,
1.000000e+00	3.096577e-01, 8.921694e-01, 6.892821e-01, 1.174619e-01, 4.138848e-01, 1.158869e+00, 6.440476e-01, 5.366995e-01, 6.380345e-01, 4.811975e-01,
1.200000e+00	3.847625e-01, 8.065097e-01, 1.178528e+00, 8.559268e-02, 5.477243e-01, 9.189079e-01, 6.307489e-01, 3.887614e-01, 3.643504e-01, 4.063910e-01,
1.400000e+00	4.862068e-01, 6.382200e-01, 1.143724e+00, 8.058220e-02, 5.383302e-01, 7.034416e-01, 8.969895e-01, 2.564533e-01, 3.272883e-01, 2.376113e-01,
1.600000e+00	4.457643e-01, 6.505851e-01, 1.510392e+00, 1.059814e-01, 6.021191e-01, 5.451088e-01, 9.107533e-01, 1.129991e-01, 1.884025e-01, 1.679185e-01,
1.800000e+00	5.716345e-01, 7.026723e-01, 1.211227e+00, 3.071207e-01, 5.854122e-01, 3.214173e-01, 9.750099e-01, 1.012429e-01, 1.314692e-01, 1.157656e-01,
2.000000e+00	5.962877e-01, 5.489959e-01, 1.570984e+00, 3.791719e-01, 5.123254e-01, 3.164362e-01, 1.242124e+00, 6.266539e-02, 1.166411e-01, 9.198710e-02,
0.000000e+00	6.167221e-01, 6.423571e-01, 6.915103e-01, 8.127939e-01, 1.376926e+00, 2.114753e+00, 1.057124e+00, 1.726435e+00, 2.037614e+00, 2.699558e+00,
2.000000e-01	3.738791e-01, 7.356555e-01, 5.405458e-01, 8.237762e-01, 7.456999e-01, 2.031819e+00, 1.066620e+00, 1.340451e+00, 1.471589e+00, 1.982952e+00,
4.000000e-01	2.389185e-01, 6.719402e-01, 3.303898e-01, 4.919413e-01, 3.918111e-01, 1.856222e+00, 9.797076e-01, 1.423484e+00, 1.186503e+00, 1.315822e+00,
6.000000e-01	2.339390e-01, 6.342492e-01, 4.444492e-01, 3.773823e-01, 3.547691e-01, 1.313696e+00, 8.119528e-01, 1.044762e+00, 1.081857e+00, 1.032561e+00,
8.000000e-01	2.655228e-01, 5.299856e-01, 6.771679e-01, 2.190915e-01, 4.588732e-01, 1.399972e+00, 7.219190e-01, 5.772807e-01, 7.998616e-01, 7.188496e-01,
1.000000e+00	3.669862e-01, 3.425430e-01, 7.515704e-01, 2.021474e-01, 4.753882e-01, 1.305608e+00, 7.143833e-01, 4.767952e-01, 4.427819e-01, 5.026335e-01,
1.200000e+00	5.133519e-01, 4.444018e-01, 1.283754e+00, 1.415490e-01, 5.129985e-01, 7.830574e-01, 8.689963e-01, 2.485344e-01, 3.892844e-01, 3.795414e-01,
1.400000e+00	5.703604e-01, 4.285779e-01, 1.037582e+00, 1.092598e-01, 5.431229e-01, 8.784052e-01, 8.293777e-01, 1.995984e-01, 2.720134e-01, 2.158485e-01,
1.600000e+00	6.060250e-01, 4.837259e-01, 1.286145e+00, 2.760151e-01, 6.148238e-01, 6.689595e-01, 1.205015e+00, 1.256668e-01, 1.973900e-01, 1.613409e-01,
1.800000e+00	4.655000e-01, 5.729736e-01, 1.578740e+00, 3.921350e-01, 6.077267e-01, 5.214949e-01, 1.219491e+00, 8.025594e-02, 1.372532e-01, 1.347968e-01,
2.000000e+00	5.040329e-01, 6.126970e-01, 1.679539e+00, 5.407150e-01, 6.511703e-01, 3.953595e-01, 9.584396e-01, 4.444323e-02, 9.696752e-02, 8.756524e-02,
0.000000e+00	3.516062e-01, 1.890732e+00, 2.004684e+00, 2.431418e+00, 2.657211e+00, 1.594898e+00, 3.137133e+00, 1.639856e-01, 4.311038e-01, 2.072018e+00,
2.000000e-01	3.862414e-01, 1.652833e+00, 1.163654e+00, 2.074742e+00, 2.168073e+00, 1.647507e+00, 2.232008e+00, 4.295584e-01, 2.527161e-01, 2.016961e+00,
4.000000e-01	4.542133e-01, 1.550987e+00, 7.910750e-01, 1.633794e+00, 1.281436e+00, 1.428808e+00, 1.551204e+00, 6.603881e-01, 2.428994e-01, 1.515869e+00,
6.000000e-01	4.713263e-01, 1.640846e+00, 7.945529e-01, 1.632412e+00, 1.084069e+00, 1.280153e+00, 1.407217e+00, 6.359710e-01, 1.602322e-01, 1.116876e+00,
8.000000e-01	4.751950e-01, 1.835830e+00, 7.315873e-01, 1.174010e+00, 1.079838e+00, 1.113991e+00, 9.054119e-01, 6.034800e-01, 1.266528e-01, 8.211379e-01,
1.000000e+00	5.280763e-01, 1.313017e+00, 1.003805e+00, 1.134093e+00, 7.749962e-01, 1.123825e+00, 9.384849e-01, 3.987781e-01, 8.343310e-02, 7.250942e-01,
1.200000e+00	5.353382e-01, 1.326947e+00, 1.075745e+00, 1.139346e+00, 7.938927e-01, 8.074209e-01, 8.737595e-01, 2.794024e-01, 5.006311e-02, 5.084017e-01,
1.400000e+00	3.958947e-01, 9.899554e-01, 1.337547e+00, 1.108559e+00, 5.492479e-01, 6.945019e-01, 1.044268e+00, 1.619970e-01, 3.993380e-02, 3.362620e-01,
1.600000e+00	5.905632e-01, 8.452399e-01, 1.471637e+00, 1.120094e+00, 6.077328e-01, 4.324671e-01, 1.211424e+00, 1.226600e-01, 2.333300e-02, 2.458611e-01,
1.800000e+00	4.804571e-01, 1.060141e+00, 1.598699e+00, 1.164669e+00, 7.323847e-01, 3.728126e-01, 8.672077e-01, 7.473236e-02, 2.294456e-02, 1.862026e-01,
2.000000e+00	6.384412e-01, 1.106828e+00, 1.738110e+00, 9.989183e-01, 7.585210e-01, 2.578754e-01, 1.206452e+00, 4.624846e-02, 1.241010e-02, 1.614716e-01,
0.000000e+00	1.187243e+00, 1.663157e+00, 2.317410e+00, 1.120936e+00, 1.057295e+00, 1.244427e-01, 2.679513e+00, 2.492595e+00, 1.694605e+00, 2.587552e+00,
2.000000e-01	5.465639e-01, 1.441198e+00, 1.544833e+00, 9.280450e-01, 6.970355e-01, 1.211720e-01, 2.076883e+00, 1.943878e+00, 1.739080e+00, 1.823566e+00,
4.000000e-01	4.227221e-01, 1.469850e+00, 9.544427e-01, 8.024051e-01, 3.468979e-01, 7.361459e-02, 1.545869e+00, 1.700055e+00, 1.605458e+00, 1.478605e+00,
6.000000e-01	3.002567e-01, 1.631948e+00, 7.490899e-01, 3.971512e-01, 2.039215e-01, 6.473455e-02, 1.184156e+00, 1.249005e+00, 1.064633e+00, 8.983312e-01,
8.000000e-01	2.577452e-01, 1.388379e+00, 1.019038e+00, 3.471208e-01, 2.649091e-01, 4.854026e-02, 1.100897e+00, 9.157229e-01, 8.809083e-01, 7.696793e-01,
1.000000e+00	3.051246e-01, 1.425076e+00, 9.948113e-01, 2.898542e-01, 3.420373e-01, 3.774642e-02, 1.018133e+00, 6.497152e-01, 5.891052e-01, 4.099833e-01,
1.200000e+00	4.256887e-01, 1.147580e+00, 1.272465e+00, 2.258026e-01, 4.889081e-01, 2.553731e-02, 1.074689e+00, 3.392778e-01, 4.783300e-01, 4.380460e-01,
1.400000e+00	5.849406e-01, 1.193561e+00, 1.291354e+00, 2.614137e-01, 4.846021e-01, 1.939238e-02, 9.802776e-01, 2.764720e-01, 3.206395e-01, 2.773964e-01,
1.600000e+00	5.386759e-01, 1.151245e+00, 1.585627e+00, 4.576050e-01, 5.164309e-01, 1.555995e-02, 9.952829e-01, 1.476216e-01, 1.883035e-01, 2.331541e-01,
1.800000e+00	4.568070e-01, 1.014545e+00, 1.531690e+00, 5.355246e-01, 5.662249e-01, 1.324311e-02, 1.213629e+00, 1.031192e-01, 1.316868e-01, 1.482014e-01,
2.000000e+00	5.894763e-01, 1.220240e+00, 1.662202e+00, 7.330204e-01, 5.879448e-01, 9.508046e-03, 1.016815e+00, 6.450490e-02, 1.143379e-01, 1.082036e-01,
0.000000e+00	1.814693e+00, 2.133963e+00, 1.566639e+00, 1.777531e+00, 2.920676e+00, 1.025021e+00, 3.204469e+00, 4.265574e-01, 2.170544e+00, 4.355257e-01,
2.000000e-01	1.183405e+00, 2.030294e+00, 1.470635e+00, 1.425720e+00, 1.962631e+00, 9.177586e-01, 1.917955e+00, 2.580148e-01, 1.703617e+00, 6.636335e-01,
4.000000e-01	9.357904e-01, 2.082686e+00, 1.486431e+00, 1.245925e+00, 1.297422e+00, 5.954318e-01, 1.949253e+00, 1.923291e-01, 1.015796e+00, 7.000969e-01,
6.000000e-01	7.105550e-01, 2.258944e+00, 1.427328e+00, 8.951727e-01, 8.774397e-01, 5.255965e-01, 1.238112e+00, 1.424430e-01, 6.877922e-01, 7.631172e-01,
8.000000e-01	7.651887e-01, 1.646833e+00, 1.165097e+00, 9.423960e-01, 8.289694e-01, 3.289852e-01, 1.058289e+00, 1.267948e-01, 5.560481e-01, 7.740960e-01,
1.000000e+00	7.880707e-01, 1.725307e+00, 1.135555e+00, 1.009664e+00, 9.289244e-01, 2.859335e-01, 1.291847e+00, 1.010662e-01, 2.971814e-01, 6.278030e-01,
1.200000e+00	5.483979e-01, 1.262361e+00, 1.556536e+00, 1.122460e+00, 6.205306e-01, 2.245938e-01, 1.141386e+00, 1.141473e-01, 2.481889e-01, 6.340202e-01,
1.400000e+00	6.302014e-01, 1.415823e+00, 1.426257e+00, 9.721243e-01, 7.883769e-01, 1.738373e-01, 1.198186e+00, 9.564394e-02, 1.708799e-01, 6.371358e-01,
1.600000e+00	5.400113e-01, 1.369610e+00, 1.373269e+00, 1.029947e+00, 5.792085e-01, 1.284561e-01, 1.241660e+00, 6.873442e-02, 1.177393e-01, 5.583756e-01,
1.800000e+00	6.594395e-01, 1.386706e+00, 1.788571e+00, 9.895031e-01, 7.020064e-01, 1.092501e-01, 1.086949e+00, 5.695617e-02, 8.908961e-02, 4.280138e-01,
2.000000e+00	5.793401e-01, 1.350421e+00, 1.089543e+00, 1.030393e+00, 5.708031e-01, 9.217854e-02, 1.200266e+00, 3.634410e-02, 4.896992e-02, 3.765630e-01,
0.000000e+00	2.844171e+00, 3.311989e+00, 1.843340e+00, 8.713776e-01, 1.290935e+00, 2.096325e-01, 6.190839e-01, 1.950478e+00, 3.841012e-01, 2.002809e+00,
2.000000e-01	1.796850e+00, 2.742665e+00, 1.588989e+00, 8.026350e-01, 7.310440e-01, 1.822062e-01, 8.231400e-01, 1.529323e+00, 4.475512e-01, 1.767540e+00,
4.000000e-01	9.531974e-01, 1.790692e+00, 1.249365e+00, 9.246444e-01, 4.789539e-01, 1.412265e-01, 1.092308e+00, 1.128815e+00, 5.274148e-01, 1.247349e+00,
6.000000e-01	8.100059e-01, 1.715157e+00, 7.638930e-01, 8.923747e-01, 3.425362e-01, 1.186018e-01, 1.015765e+00, 9.504966e-01, 4.419921e-01, 1.184636e+00,
8.000000e-01	6.611067e-01, 1.641277e+00, 8.093462e-01, 9.368934e-01, 3.742517e-01, 8.167330e-02, 9.392561e-01, 7.647007e-01, 4.330473e-01, 8.902503e-01,
1.000000e+00	4.864927e-01, 1.267124e+00, 8.702905e-01, 7.995275e-01, 4.155502e-01, 6.161678e-02, 8.214246e-01, 7.252897e-01, 2.839320e-01, 8.659483e-01,
1.200000e+00	5.143387e-01, 1.081767e+00, 7.702575e-01, 7.255287e-01, 5.468900e-01, 5.180297e-02, 8.365338e-01, 4.092464e-01, 1.700445e-01, 5.397211e-01,
1.400000e+00	4.920516e-01, 1.064281e+00, 1.329651e+00, 8.551710e-01, 5.200457e-01, 3.241201e-02, 1.068951e+00, 2.694259e-01, 1.317719e-01, 3.886811e-01,
1.600000e+00	5.972730e-01, 1.041489e+00, 1.202405e+00, 6.022418e-01, 6.806556e-01, 3.267056e-02, 1.249217e+00, 1.653701e-01, 9.228390e-02, 2.730901e-01,
1.800000e+00	5.889620e-01, 9.789627e-01, 1.375766e+00, 8.887354e-01, 6.074705e-01, 2.009841e-02, 1.127466e+00, 1.137410e-01, 6.145581e-02, 1.604488e-01,
2.000000e+00	5.545367e-01, 9.685711e-01, 1.607200e+00, 7.927934e-01, 5.571552e-01, 1.478586e-02, 1.076642e+00, 7.931784e-02, 4.830757e-02, 1.621016e-01,
0.000000e+00	1.033750e+00, 2.635985e+00, 7.996310e-01, 3.323146e-02, 4.059621e-02, 7.337800e-01, 2.407050e+00, 2.424879e+00, 2.343271e+00, 1.772607e+00,
2.000000e-01	5.245002e-01, 2.597658e+00, 4.991954e-01, 2.029609e-02, 2.441710e-02, 5.628123e-01, 2.060750e+00, 2.082644e+00, 2.204004e+00, 1.314924e+00,
4.000000e-01	3.861663e-01, 2.424419e+00, 3.775741e-01, 1.430251e-02, 1.372345e-02, 4.853136e-01, 1.392096e+00, 1.527593e+00, 1.438567e+00, 1.276363e+00,
6.000000e-01	2.463302e-01, 2.514179e+00, 3.435487e-01, 1.002735e-02, 3.228708e-02, 2.950071e-01, 1.141672e+00, 1.226477e+00, 1.335422e+00, 1.196275e+00,
8.000000e-01	2.275196e-01, 2.185070e+00, 5.410152e-01, 6.830000e-03, 1.251397e-01, 2.783061e-01, 9.469184e-01, 7.380074e-01, 9.564372e-01, 9.034803e-01,
1.000000e+00	3.374449e-01, 1.520375e+00, 6.935541e-01, 4.747510e-03, 2.827747e-01, 1.876835e-01, 9.187480e-01, 6.930835e-01, 6.079036e-01, 7.874317e-01,
1.200000e+00	4.668624e-01, 1.273647e+00, 8.763856e-01, 3.491739e-03, 3.323176e-01, 1.424546e-01, 8.963297e-01, 4.104087e-01, 5.235453e-01, 5.327595e-01,
1.400000e+00	4.254419e-01, 1.282184e+00, 1.359896e+00, 5.983943e-03, 4.551492e-01, 1.348085e-01, 9.854237e-01, 2.701194e-01, 3.419581e-01, 3.475629e-01,
1.600000e+00	4.521245e-01, 1.130071e+00, 1.358014e+00, 2.841317e-02, 5.037648e-01, 1.062329e-01, 8.430234e-01, 1.781436e-01, 2.343741e-01, 2.862611e-01,
1.800000e+00	4.612711e-01, 1.064867e+00, 1.397654e+00, 1.127825e-01, 5.487196e-01, 6.286401e-02, 1.057851e+00, 1.187538e-01, 1.497405e-01, 1.925701e-01,
2.000000e+00	6.427346e-01, 9.723460e-01, 1.363244e+00, 2.705908e-01, 6.314917e-01, 5.936613e-02, 9.960702e-01, 6.193956e-02, 1.013887e-01, 1.406967e-01,
0.000000e+00	2.601682e+00, 6.435453e-01, 8.569952e-01, 1.981807e+00, 1.608633e+00, 2.294877e+00, 2.522420e+00, 2.103272e+00, 1.617468e-01, 4.903909e-01,
2.000000e-01	1.809414e+00, 8.658694e-01, 9.904804e-01, 1.922736e+00, 9.638379e-01, 1.938106e+00, 2.059958e+00, 1.543047e+00, 2.625842e-01, 5.561755e-01,
4.000000e-01	1.091936e+00, 1.035106e+00, 1.430710e+00, 1.452089e+00, 7.069842e-01, 1.721393e+00, 1.888559e+00, 9.381063e-01, 3.457389e-01, 4.929389e-01,
6.000000e-01	1.022554e+00, 1.149096e+00, 1.279698e+00, 1.237309e+00, 6.718368e-01, 1.367007e+00, 1.214344e+00, 4.757904e-01, 2.413827e-01, 6.004183e-01,
8.000000e-01	7.356252e-01, 1.093117e+00, 1.321369e+00, 1.168126e+00, 6.854509e-01, 1.163881e+00, 1.219003e+00, 3.928136e-01, 1.895621e-01, 5.582207e-01,
1.000000e+00	6.057674e-01, 1.312738e+00, 1.643685e+00, 8.565933e-01, 5.374052e-01, 1.133032e+00, 1.201430e+00, 2.685094e-01, 1.134086e-01, 4.038878e-01,
1.200000e+00	6.597475e-01, 1.085600e+00, 1.526422e+00, 8.730515e-01, 5.972701e-01, 7.582516e-01, 1.281584e+00, 1.260726e-01, 1.009678e-01, 3.127813e-01,
1.400000e+00	7.347860e-01, 1.186481e+00, 1.786013e+00, 8.632880e-01, 6.860133e-01, 6.960849e-01, 1.105857e+00, 8.264544e-02, 6.194654e-02, 2.643783e-01,
1.600000e+00	5.577346e-01, 1.171604e+00, 1.416801e+00, 9.070141e-01, 5.351478e-01, 6.479100e-01, 1.155429e+00, 7.364724e-02, 3.918542e-02, 2.096643e-01,
1.800000e+00	6.465342e-01, 1.398862e+00, 1.476769e+00, 8.629141e-01, 6.104122e-01, 3.890098e-01, 1.037402e+00, 4.234296e-02, 3.363866e-02, 2.161232e-01,
2.000000e+00	4.968813e-01, 1.198788e+00, 1.485289e+00, 9.633785e-01, 6.235739e-01, 3.280434e-01, 1.108505e+00, 3.158096e-02, 2.040048e-02, 1.471111e-01,
0.000000e+00	1.027607e-01, 2.900416e-01, 2.123528e+00, 7.954097e-01, 1.539743e+00, 1.460730e+00, 2.614230e+00, 2.779213e+00, 2.535293e+00, 4.181365e-02,
2.000000e-01	7.098737e-02, 5.176934e-01, 1.646306e+00, 6.313269e-01, 9.026295e-01, 1.142203e+00, 1.466443e+00, 1.857492e+00, 1.953338e+00, 3.249245e-02,
4.000000e-01	7.590688e-02, 7.169340e-01, 1.611216e+00, 6.016705e-01, 5.850072e-01, 9.098891e-01, 1.405847e+00, 1.174106e+00, 1.791078e+00, 2.043284e-02,
6.000000e-01	1.567240e-01, 9.760245e-01, 2.003379e+00, 5.971163e-01, 4.850063e-01, 1.018234e+00, 1.300617e+00, 6.432133e-01, 8.977061e-01, 1.420120e-02,
8.000000e-01	3.416094e-01, 1.005187e+00, 1.577287e+00, 6.388139e-01, 5.407731e-01, 7.043258e-01, 1.105138e+00, 3.438893e-01, 7.768109e-01, 9.536319e-03,
1.000000e+00	3.553788e-01, 1.000396e+00, 1.954465e+00, 8.354856e-01, 6.933079e-01, 5.814637e-01, 1.322221e+00, 2.899386e-01, 5.689674e-01, 1.041457e-02,
1.200000e+00	3.724144e-01, 1.104656e+00, 1.587779e+00, 6.313508e-01, 6.469749e-01, 4.708706e-01, 1.226721e+00, 2.016247e-01, 3.675468e-01, 1.793097e-02,
1.400000e+00	4.930589e-01, 1.132441e+00, 1.524861e+00, 7.312255e-01, 5.694514e-01, 3.064275e-01, 1.241120e+00, 1.072659e-01, 2.432058e-01, 2.621964e-02,
1.600000e+00	4.693752e-01, 1.429249e+00, 1.693813e+00, 8.467408e-01, 6.635086e-01, 2.551287e-01, 1.424570e+00, 7.457989e-02, 1.739831e-01, 4.513889e-02,
1.800000e+00	5.389487e-01, 1.359529e+00, 1.518082e+00, 8.884095e-01, 5.570255e-01, 1.454258e-01, 1.113134e+00, 4.933520e-02, 1.092482e-01, 6.489089e-02,
2.000000e+00	6.015927e-01, 1.440617e+00, 1.384505e+00, 8.717007e-01, 5.552036e-01, 1.265115e-01, 1.419510e+00, 3.138099e-02, 9.057406e-02, 8.900513e-02,
0.000000e+00	1.867805e+00, 8.157165e-01, 2.863631e+00, 6.246686e-01, 1.593081e+00, 7.250574e-01, 3.317761e+00, 3.101508e+00, 1.788144e+00, 8.438509e-01,
2.000000e-01	1.092914e+00, 7.790034e-01, 2.885584e+00, 6.988335e-01, 9.799162e-01, 6.214136e-01, 2.244998e+00, 1.801460e+00, 1.536979e+00, 8.453363e-01,
4.000000e-01	7.495886e-01, 9.710987e-01, 2.060598e+00, 7.826793e-01, 4.529792e-01, 4.265378e-01, 1.974480e+00, 1.089463e+00, 1.186146e+00, 6.263494e-01,
6.000000e-01	6.202094e-01, 1.144687e+00, 2.134137e+00, 9.693068e-01, 4.595645e-01, 3.398710e-01, 1.602199e+00, 7.007819e-01, 8.533376e-01, 4.425526e-01,
8.000000e-01	5.856186e-01, 1.451825e+00, 1.583206e+00, 8.694659e-01, 4.473127e-01, 2.419556e-01, 1.468985e+00, 3.938137e-01, 6.222895e-01, 3.854823e-01,
1.000000e+00	4.952071e-01, 1.373941e+00, 1.596399e+00, 8.042356e-01, 5.277665e-01, 1.760671e-01, 1.361712e+00, 2.561505e-01, 4.433880e-01, 2.792258e-01,
1.200000e+00	5.578278e-01, 1.602954e+00, 1.514343e+00, 1.051747e+00, 5.519867e-01, 1.393967e-01, 1.492853e+00, 1.786792e-01, 3.272842e-01, 2.142266e-01,
1.400000e+00	5.852778e-01, 1.266527e+00, 1.751160e+00, 8.532628e-01, 6.198748e-01, 1.069696e-01, 1.225108e+00, 1.104805e-01, 1.893451e-01, 2.534626e-01,
1.600000e+00	6.043880e-01, 1.621535e+00, 1.591304e+00, 8.995330e-01, 7.383572e-01, 7.720009e-02, 1.240459e+00, 7.670212e-02, 1.307458e-01, 2.077757e-01,
1.800000e+00	6.002104e-01, 1.002449e+00, 1.981052e+00, 7.317996e-01, 5.610542e-01, 5.565833e-02, 1.119074e+00, 5.281224e-02, 1.058279e-01, 1.950027e-01,
2.000000e+00	6.617514e-01, 1.259010e+00, 1.490447e+00, 1.000167e+00, 5.926486e-01, 5.330236e-02, 1.279798e+00, 3.251989e-02, 6.671353e-02, 1.637295e-01,
0.000000e+00	2.739463e+00, 1.207155e+00, 1.361578e+00, 1.612857e+00, 1.245887e+00, 1.433137e+00, 1.922175e+00, 1.736824e+00, 9.440777e-01, 1.682823e-02,
2.000000e-01	1.589959e+00, 9.790913e-01, 1.503140e+00, 1.564647e+00, 7.517272e-01, 1.268374e+00, 1.521275e+00, 1.289973e+00, 7.229803e-01, 3.125343e-01,
4.000000e-01	9.181663e-01, 1.402506e+00, 1.010564e+00, 1.144768e+00, 5.723265e-01, 1.013897e+00, 1.066406e+00, 6.714641e-01, 6.540197e-01, 4.702240e-01,
6.000000e-01	1.045694e+00, 1.282819e+00, 1.451368e+00, 1.195925e+00, 5.760469e-01, 8.277115e-01, 1.389563e+00, 4.419779e-01, 4.541247e-01, 4.605354e-01,
8.000000e-01	7.288001e-01, 1.321950e+00, 1.372798e+00, 1.175226e+00, 5.503008e-01, 5.960386e-01, 1.180416e+00, 2.644584e-01, 2.900680e-01, 5.490499e-01,
1.000000e+00	7.463637e-01, 1.256462e+00, 1.405617e+00, 1.140235e+00, 6.114257e-01, 4.597077e-01, 9.664145e-01, 1.915228e-01, 2.189444e-01, 4.126716e-01,
1.200000e+00	6.183502e-01, 1.070413e+00, 1.354827e+00, 1.113265e+00, 6.197085e-01, 4.264605e-01, 1.330639e+00, 1.258056e-01, 1.288434e-01, 4.177098e-01,
1.400000e+00	5.395817e-01, 1.336233e+00, 1.668464e+00, 8.914125e-01, 6.283484e-01, 2.818815e-01, 1.343995e+00, 7.176823e-02, 1.099926e-01, 3.094355e-01,
1.600000e+00	5.672260e-01, 1.455761e+00, 1.547804e+00, 8.597601e-01, 6.145660e-01, 2.233394e-01, 1.068962e+00, 6.113455e-02, 6.863988e-02, 2.535791e-01,
1.800000e+00	6.766293e-01, 1.265619e+00, 1.786607e+00, 1.113166e+00, 5.332549e-01, 1.991313e-01, 1.154448e+00, 3.386276e-02, 5.565656e-02, 2.041495e-01,
2.000000e+00	5.945866e-01, 1.392687e+00, 1.513099e+00, 1.044026e+00, 6.790133e-01, 1.510508e-01, 1.322842e+00, 2.949596e-02, 3.289519e-02, 2.203327e-01,
0.000000e+00	1.530951e+00, 8.792762e-01, 1.510006e+00, 3.010683e-01, 7.179583e-01, 3.127894e+00, 1.512623e+00, 1.099559e+00, 9.454996e-01, 1.675868e+00,
2.000000e-01	1.124441e+00, 9.756460e-01, 8.214439e-01, 2.378561e-01, 6.019793e-01, 2.606774e+00, 1.422634e+00, 9.553799e-01, 8.333732e-01, 1.761023e+00,
4.000000e-01	6.421971e-01, 1.178608e+00, 7.500570e-01, 1.557763e-01, 4.542572e-01, 2.139822e+00, 1.204819e+00, 1.139305e+00, 6.350253e-01, 1.014066e+00,
6.000000e-01	6.412439e-01, 9.921611e-01, 7.671891e-01, 1.166273e-01, 4.361644e-01, 1.826695e+00, 7.125977e-01, 9.218226e-01, 6.032558e-01, 8.508712e-01,
8.000000e-01	5.947579e-01, 7.990673e-01, 9.693685e-01, 6.541438e-02, 6.124289e-01, 1.607053e+00, 8.747988e-01, 5.985616e-01, 3.683262e-01, 5.429857e-01,
1.000000e+00	5.588800e-01, 7.732419e-01, 1.025537e+00, 7.049704e-02, 5.003415e-01, 1.523511e+00, 7.548496e-01, 3.460470e-01, 3.083816e-01, 4.132476e-01,
1.200000e+00	5.935939e-01, 8.283415e-01, 1.486107e+00, 8.699439e-02, 6.014871e-01, 1.273042e+00, 1.106392e+00, 2.128570e-01, 2.201792e-01, 3.663277e-01,
1.400000e+00	5.744274e-01, 9.242294e-01, 1.317610e+00, 2.085596e-01, 5.683852e-01, 1.032214e+00, 9.170246e-01, 1.370186e-01, 1.411017e-01, 2.330092e-01,
1.600000e+00	5.814092e-01, 6.813025e-01, 1.678924e+00, 4.267188e-01, 5.953554e-01, 7.139891e-01, 1.093622e+00, 9.776585e-02, 9.773651e-02, 1.972100e-01,
1.800000e+00	6.732659e-01, 9.756672e-01, 1.682693e+00, 5.546237e-01, 5.134992e-01, 6.109106e-01, 9.556628e-01, 5.408471e-02, 6.570752e-02, 1.386942e-01,
2.000000e+00	5.275939e-01, 9.031176e-01, 1.509939e+00, 5.933558e-01, 7.358772e-01, 4.730278e-01, 1.394032e+00, 4.128273e-02, 3.909793e-02, 8.658155e-02,
