# Supplementary material for: Inference of Vohradský's Models of Genetic Networks by Solving Two-Dimensional Function Optimization Problems
Source: PLoS One. 2013 Dec 30;8(12):e83308. doi: 10.1371/journal.pone.0083308 (PMC3875442; doi:10.1371/journal.pone.0083308)
Supplement: Text S2 — Time-series data used in the ‘Inference in noisy environment’ section (compressed by gzip). (GZ) [file pone.0083308.s002.gz › time_series_data/gene10/100sets/tc.dat104]

Time "G0" "G1" "G2" "G3" "G4" "G5" "G6" "G7" "G8" "G9"
0.000000e+00	2.262323e+00, 1.094797e+00, 2.758300e+00, 2.087146e+00, 1.573210e+00, 2.216238e+00, 1.303199e+00, 1.369664e-01, 8.376435e-02, 3.001726e+00,
2.000000e-01	3.011552e+00, 9.028430e-01, 1.770916e+00, 1.375078e+00, 1.435413e+00, 1.632671e+00, 1.084072e+00, 3.943436e-01, 3.257086e-01, 2.163276e+00,
4.000000e-01	2.811570e+00, 7.255928e-01, 1.573763e+00, 1.137579e+00, 1.227769e+00, 9.590072e-01, 7.663815e-01, 4.661194e-01, 4.698540e-01, 1.496061e+00,
6.000000e-01	1.997661e+00, 7.902493e-01, 1.240113e+00, 1.287412e+00, 1.013619e+00, 7.167078e-01, 7.865393e-01, 5.965645e-01, 6.344745e-01, 1.746735e+00,
8.000000e-01	2.136433e+00, 6.480461e-01, 1.089297e+00, 1.402527e+00, 1.200553e+00, 3.918972e-01, 7.209684e-01, 4.751803e-01, 6.390657e-01, 1.304574e+00,
1.000000e+00	1.523860e+00, 7.000746e-01, 9.158114e-01, 1.020909e+00, 9.688832e-01, 2.610456e-01, 7.767369e-01, 5.264341e-01, 6.852185e-01, 1.119090e+00,
1.200000e+00	1.275677e+00, 5.927859e-01, 8.322846e-01, 9.050277e-01, 9.177586e-01, 1.575208e-01, 5.572967e-01, 3.406477e-01, 6.382209e-01, 1.224426e+00,
1.400000e+00	9.781760e-01, 6.718669e-01, 6.134408e-01, 8.779592e-01, 8.632353e-01, 2.068746e-01, 7.069229e-01, 2.166534e-01, 5.909078e-01, 1.186431e+00,
1.600000e+00	7.752696e-01, 6.577486e-01, 5.703664e-01, 8.330913e-01, 9.655644e-01, 4.700262e-01, 5.553224e-01, 1.422049e-01, 6.308178e-01, 1.147919e+00,
1.800000e+00	6.824445e-01, 6.844180e-01, 4.950327e-01, 5.336599e-01, 8.317398e-01, 6.158285e-01, 7.697917e-01, 1.305436e-01, 5.546261e-01, 1.338503e+00,
2.000000e+00	5.253082e-01, 6.777922e-01, 3.913417e-01, 4.386329e-01, 8.260510e-01, 9.378088e-01, 7.446481e-01, 9.725345e-02, 3.913409e-01, 1.238527e+00,
0.000000e+00	2.607303e+00, 2.592147e+00, 8.586078e-01, 1.767835e-01, 1.546294e+00, 6.711911e-01, 6.515463e-01, 1.453434e+00, 3.032867e+00, 1.882027e+00,
2.000000e-01	1.593367e+00, 1.377186e+00, 8.908150e-01, 4.893538e-01, 9.139898e-01, 6.588277e-01, 6.986914e-01, 1.119925e+00, 1.747077e+00, 1.430958e+00,
4.000000e-01	1.515114e+00, 1.389373e+00, 1.079400e+00, 6.944446e-01, 5.716401e-01, 6.843712e-01, 6.661057e-01, 1.154889e+00, 1.489360e+00, 1.148107e+00,
6.000000e-01	1.418083e+00, 9.353650e-01, 1.419533e+00, 8.859800e-01, 5.560502e-01, 8.775875e-01, 5.756337e-01, 6.099264e-01, 8.603684e-01, 9.170899e-01,
8.000000e-01	1.436312e+00, 6.822076e-01, 1.231088e+00, 9.473237e-01, 5.143142e-01, 8.247247e-01, 6.878551e-01, 3.458290e-01, 7.798036e-01, 1.065897e+00,
1.000000e+00	1.693470e+00, 7.887139e-01, 1.062703e+00, 1.012535e+00, 5.812284e-01, 7.407800e-01, 7.405047e-01, 2.706122e-01, 5.665943e-01, 9.568146e-01,
1.200000e+00	1.318829e+00, 7.918691e-01, 8.328114e-01, 1.067400e+00, 8.621567e-01, 5.538248e-01, 7.362409e-01, 1.505222e-01, 3.643276e-01, 8.865172e-01,
1.400000e+00	9.764574e-01, 7.504254e-01, 7.222604e-01, 1.031669e+00, 8.812714e-01, 3.762462e-01, 7.595235e-01, 1.038378e-01, 3.843975e-01, 9.064749e-01,
1.600000e+00	8.924703e-01, 6.592154e-01, 5.605036e-01, 8.643714e-01, 9.340443e-01, 5.236618e-01, 7.913699e-01, 6.493948e-02, 4.619046e-01, 1.078637e+00,
1.800000e+00	5.951651e-01, 7.112744e-01, 4.652841e-01, 8.020059e-01, 8.083581e-01, 7.011860e-01, 7.424408e-01, 5.034934e-02, 4.116787e-01, 1.029527e+00,
2.000000e+00	5.313551e-01, 6.792773e-01, 3.384818e-01, 6.201496e-01, 9.567706e-01, 1.060421e+00, 7.100552e-01, 4.027800e-02, 4.281634e-01, 1.134675e+00,
0.000000e+00	4.338815e-02, 1.015475e+00, 8.381916e-01, 2.306148e+00, 2.451531e-01, 6.774743e-01, 3.500075e+00, 4.232474e-01, 3.248708e-01, 2.321535e+00,
2.000000e-01	3.989894e-01, 8.496937e-01, 8.452240e-01, 1.409469e+00, 4.869587e-01, 4.315728e-01, 2.082123e+00, 5.739070e-01, 4.995901e-01, 2.141615e+00,
4.000000e-01	5.278844e-01, 8.133700e-01, 8.864532e-01, 9.285597e-01, 5.983032e-01, 3.488932e-01, 1.300224e+00, 5.849164e-01, 5.352890e-01, 1.613415e+00,
6.000000e-01	4.687260e-01, 8.826669e-01, 9.278860e-01, 7.651337e-01, 7.422250e-01, 6.212051e-01, 9.543178e-01, 7.458752e-01, 7.050111e-01, 1.317485e+00,
8.000000e-01	4.719260e-01, 7.523453e-01, 7.982539e-01, 7.711435e-01, 7.448770e-01, 8.488870e-01, 8.543538e-01, 5.164838e-01, 7.124701e-01, 1.335876e+00,
1.000000e+00	5.159705e-01, 7.597948e-01, 6.638751e-01, 8.132493e-01, 7.492832e-01, 1.021001e+00, 8.060740e-01, 4.349759e-01, 5.844680e-01, 1.460845e+00,
1.200000e+00	6.563330e-01, 7.343919e-01, 5.553237e-01, 7.459193e-01, 6.877929e-01, 9.449325e-01, 6.712598e-01, 2.800023e-01, 7.063591e-01, 1.220866e+00,
1.400000e+00	7.266719e-01, 6.309062e-01, 4.972937e-01, 7.036327e-01, 8.389671e-01, 1.252992e+00, 6.782858e-01, 1.994475e-01, 6.238626e-01, 1.053115e+00,
1.600000e+00	7.721900e-01, 6.538161e-01, 4.430509e-01, 5.863002e-01, 8.312693e-01, 1.224630e+00, 6.176489e-01, 1.447956e-01, 5.453605e-01, 9.576833e-01,
1.800000e+00	6.038263e-01, 5.432656e-01, 3.364825e-01, 4.129554e-01, 8.099188e-01, 1.301834e+00, 7.640562e-01, 9.841260e-02, 5.277100e-01, 1.146717e+00,
2.000000e+00	5.429414e-01, 6.026895e-01, 2.854935e-01, 3.341845e-01, 7.836056e-01, 1.053737e+00, 6.277382e-01, 7.490564e-02, 5.254363e-01, 1.031575e+00,
0.000000e+00	2.883613e+00, 1.194115e+00, 2.508351e+00, 9.096054e-01, 2.754388e+00, 1.259446e+00, 2.276807e+00, 2.283324e+00, 1.128188e+00, 2.276167e+00,
2.000000e-01	2.239124e+00, 6.770563e-01, 2.139720e+00, 9.306040e-01, 1.929833e+00, 1.041846e+00, 1.207165e+00, 1.790875e+00, 9.379819e-01, 1.721044e+00,
4.000000e-01	1.469706e+00, 4.856415e-01, 1.531777e+00, 1.032342e+00, 1.202236e+00, 5.448509e-01, 1.099046e+00, 1.029190e+00, 8.379482e-01, 1.813866e+00,
6.000000e-01	1.093549e+00, 5.343732e-01, 1.432317e+00, 9.965092e-01, 1.079607e+00, 3.170212e-01, 7.295157e-01, 7.729186e-01, 8.339603e-01, 1.355186e+00,
8.000000e-01	1.313249e+00, 5.756622e-01, 1.086104e+00, 9.318458e-01, 8.573836e-01, 2.782301e-01, 8.285375e-01, 3.890821e-01, 7.150774e-01, 1.265538e+00,
1.000000e+00	9.177980e-01, 4.915262e-01, 9.008942e-01, 1.106297e+00, 1.034703e+00, 3.958238e-01, 6.696064e-01, 2.608545e-01, 8.078100e-01, 1.152483e+00,
1.200000e+00	6.894513e-01, 6.694594e-01, 8.554163e-01, 9.584450e-01, 7.163210e-01, 6.543201e-01, 7.105514e-01, 1.923750e-01, 7.086431e-01, 1.171252e+00,
1.400000e+00	7.462237e-01, 6.255983e-01, 6.979611e-01, 7.217395e-01, 8.498692e-01, 8.319666e-01, 5.641847e-01, 1.461632e-01, 6.306151e-01, 1.347873e+00,
1.600000e+00	6.032950e-01, 6.155525e-01, 5.564310e-01, 7.569877e-01, 7.812712e-01, 8.553976e-01, 8.183947e-01, 9.341859e-02, 5.430315e-01, 1.111962e+00,
1.800000e+00	7.035858e-01, 7.083483e-01, 4.265196e-01, 6.526462e-01, 6.760020e-01, 1.035470e+00, 7.651351e-01, 9.814655e-02, 5.604193e-01, 1.029549e+00,
2.000000e+00	5.895702e-01, 5.781752e-01, 3.276005e-01, 5.238337e-01, 8.537543e-01, 1.088444e+00, 6.238401e-01, 8.074028e-02, 6.603920e-01, 1.302854e+00,
0.000000e+00	2.351265e+00, 1.256842e+00, 2.217329e+00, 1.604012e+00, 1.659097e+00, 4.134351e-01, 2.864094e+00, 1.066886e+00, 3.229679e+00, 8.998248e-01,
2.000000e-01	1.671484e+00, 9.708121e-01, 1.599199e+00, 9.972782e-01, 1.085536e+00, 3.202214e-01, 1.871888e+00, 7.409946e-01, 1.848346e+00, 8.044786e-01,
4.000000e-01	1.549427e+00, 9.062112e-01, 1.331202e+00, 6.959880e-01, 6.730194e-01, 3.133939e-01, 1.111064e+00, 3.955503e-01, 1.192847e+00, 9.441556e-01,
6.000000e-01	9.058522e-01, 6.874486e-01, 1.187058e+00, 9.769661e-01, 5.501279e-01, 5.037582e-01, 8.554753e-01, 2.553086e-01, 7.837049e-01, 8.801165e-01,
8.000000e-01	1.221657e+00, 6.828740e-01, 1.045486e+00, 9.359535e-01, 6.909466e-01, 8.447609e-01, 8.708391e-01, 1.414271e-01, 5.174820e-01, 9.368784e-01,
1.000000e+00	1.354117e+00, 7.453173e-01, 1.021581e+00, 9.544210e-01, 9.323963e-01, 6.906270e-01, 6.420244e-01, 8.811192e-02, 5.340711e-01, 9.590589e-01,
1.200000e+00	8.313408e-01, 7.003295e-01, 7.379549e-01, 8.362297e-01, 8.950368e-01, 8.314131e-01, 6.801883e-01, 5.935127e-02, 3.920040e-01, 8.496172e-01,
1.400000e+00	8.687632e-01, 6.377892e-01, 5.981296e-01, 8.685693e-01, 7.672214e-01, 5.405168e-01, 6.703152e-01, 5.015473e-02, 4.564495e-01, 9.486709e-01,
1.600000e+00	7.519701e-01, 6.955663e-01, 5.661917e-01, 6.998163e-01, 8.402078e-01, 8.417016e-01, 7.192189e-01, 3.985429e-02, 4.740582e-01, 9.187545e-01,
1.800000e+00	6.476240e-01, 5.436289e-01, 3.972693e-01, 6.696771e-01, 7.555498e-01, 8.993019e-01, 6.502987e-01, 3.058705e-02, 4.060580e-01, 1.202265e+00,
2.000000e+00	4.386209e-01, 6.281996e-01, 3.601433e-01, 4.513358e-01, 8.498642e-01, 9.901444e-01, 6.572381e-01, 3.740678e-02, 4.069055e-01, 1.059983e+00,
0.000000e+00	1.166555e-01, 1.552148e+00, 2.623578e-01, 1.061183e+00, 2.895596e+00, 1.858996e+00, 2.234338e+00, 2.061103e+00, 2.953642e+00, 2.255835e+00,
2.000000e-01	4.949739e-01, 1.179115e+00, 3.281254e-01, 9.017380e-01, 1.303028e+00, 1.724498e+00, 1.322173e+00, 1.559557e+00, 2.109444e+00, 2.093403e+00,
4.000000e-01	5.667609e-01, 8.728327e-01, 4.588999e-01, 5.223925e-01, 8.888251e-01, 1.329600e+00, 1.135379e+00, 1.024932e+00, 1.275231e+00, 1.380196e+00,
6.000000e-01	8.249323e-01, 7.028108e-01, 6.561763e-01, 3.952681e-01, 4.179682e-01, 1.371927e+00, 8.024141e-01, 8.198999e-01, 1.316019e+00, 1.275455e+00,
8.000000e-01	1.054996e+00, 7.119889e-01, 1.034125e+00, 5.757348e-01, 4.125438e-01, 1.412117e+00, 6.926960e-01, 6.679171e-01, 1.000472e+00, 1.268389e+00,
1.000000e+00	1.320290e+00, 5.390713e-01, 9.556023e-01, 6.028807e-01, 6.459509e-01, 1.181586e+00, 6.350131e-01, 2.864802e-01, 7.839352e-01, 1.391755e+00,
1.200000e+00	1.191869e+00, 6.143222e-01, 7.213433e-01, 7.854601e-01, 7.196639e-01, 1.130278e+00, 7.321782e-01, 2.290867e-01, 7.324032e-01, 1.104969e+00,
1.400000e+00	1.226472e+00, 5.909593e-01, 5.500902e-01, 7.024276e-01, 6.298889e-01, 7.888923e-01, 6.944101e-01, 1.743078e-01, 5.252719e-01, 1.119894e+00,
1.600000e+00	9.998754e-01, 6.836114e-01, 6.240382e-01, 9.462875e-01, 8.249305e-01, 7.137999e-01, 6.752430e-01, 1.300143e-01, 7.145170e-01, 9.746094e-01,
1.800000e+00	8.158063e-01, 6.798409e-01, 4.661518e-01, 6.855699e-01, 8.449232e-01, 6.520936e-01, 7.806192e-01, 9.274613e-02, 5.315430e-01, 1.017411e+00,
2.000000e+00	5.591707e-01, 6.097232e-01, 4.149017e-01, 5.178245e-01, 8.065600e-01, 7.707938e-01, 7.298825e-01, 6.819713e-02, 5.601164e-01, 1.022236e+00,
0.000000e+00	3.024538e+00, 2.714892e+00, 2.444433e+00, 1.950081e+00, 1.729654e-01, 2.992990e+00, 2.663867e+00, 1.815509e+00, 2.893459e-01, 2.843164e-01,
2.000000e-01	2.739094e+00, 2.033209e+00, 2.645688e+00, 1.532953e+00, 4.492258e-01, 2.223698e+00, 1.604077e+00, 1.087037e+00, 1.775437e-01, 1.811248e-01,
4.000000e-01	2.277598e+00, 1.232612e+00, 2.517970e+00, 1.339242e+00, 6.274805e-01, 1.156466e+00, 1.050382e+00, 8.729523e-01, 8.476368e-02, 1.683827e-01,
6.000000e-01	2.139862e+00, 9.515867e-01, 1.697335e+00, 1.371598e+00, 8.673017e-01, 9.292510e-01, 8.023408e-01, 4.847974e-01, 5.715753e-02, 1.977969e-01,
8.000000e-01	2.025071e+00, 8.425136e-01, 1.982073e+00, 1.363254e+00, 7.381064e-01, 5.075071e-01, 7.591804e-01, 2.589569e-01, 3.813428e-02, 4.167731e-01,
1.000000e+00	1.700841e+00, 7.906715e-01, 1.330136e+00, 9.826490e-01, 8.901602e-01, 3.216248e-01, 6.657316e-01, 1.198517e-01, 2.486384e-02, 5.043941e-01,
1.200000e+00	1.379026e+00, 6.814604e-01, 1.239889e+00, 1.264320e+00, 8.014304e-01, 2.406693e-01, 6.594257e-01, 6.557008e-02, 4.060734e-02, 6.931836e-01,
1.400000e+00	1.304375e+00, 7.575774e-01, 8.640231e-01, 1.067312e+00, 8.399668e-01, 1.425614e-01, 6.294088e-01, 4.911037e-02, 6.217622e-02, 6.343284e-01,
1.600000e+00	8.813654e-01, 5.964404e-01, 7.087296e-01, 1.200659e+00, 8.787037e-01, 1.018663e-01, 7.354103e-01, 2.601905e-02, 1.125189e-01, 8.782404e-01,
1.800000e+00	7.201910e-01, 5.780357e-01, 6.362882e-01, 7.808988e-01, 9.581799e-01, 2.677302e-01, 7.097119e-01, 1.769182e-02, 1.815237e-01, 9.127262e-01,
2.000000e+00	6.867896e-01, 6.527999e-01, 4.883450e-01, 8.004041e-01, 1.075716e+00, 4.518361e-01, 6.778264e-01, 1.540095e-02, 2.101889e-01, 8.925613e-01,
0.000000e+00	2.360914e+00, 8.467051e-01, 2.680766e+00, 1.089474e-01, 1.564279e-02, 1.114518e+00, 8.536131e-01, 2.949943e+00, 1.780203e+00, 1.229277e+00,
2.000000e-01	2.259081e+00, 7.272873e-01, 3.431206e+00, 5.269817e-01, 6.556781e-02, 1.035547e+00, 6.866595e-01, 1.882636e+00, 1.307324e+00, 1.118842e+00,
4.000000e-01	1.731636e+00, 5.085193e-01, 2.660745e+00, 6.976851e-01, 2.390590e-01, 8.479538e-01, 8.193550e-01, 9.926136e-01, 9.033538e-01, 1.345638e+00,
6.000000e-01	1.738238e+00, 5.305963e-01, 2.494445e+00, 8.154439e-01, 4.392981e-01, 5.385264e-01, 7.382224e-01, 5.832397e-01, 8.745168e-01, 1.328137e+00,
8.000000e-01	1.761101e+00, 5.474131e-01, 2.090454e+00, 9.269444e-01, 5.203848e-01, 4.196465e-01, 6.848156e-01, 3.493204e-01, 6.963498e-01, 1.209212e+00,
1.000000e+00	1.304200e+00, 5.496706e-01, 1.917201e+00, 1.065774e+00, 6.616280e-01, 3.613981e-01, 5.933334e-01, 1.789358e-01, 6.696079e-01, 1.172114e+00,
1.200000e+00	9.262973e-01, 5.763838e-01, 1.723597e+00, 8.763175e-01, 7.293325e-01, 3.779013e-01, 7.592236e-01, 1.259426e-01, 5.660751e-01, 1.248071e+00,
1.400000e+00	9.105749e-01, 6.100161e-01, 1.344796e+00, 1.012278e+00, 6.535351e-01, 5.185827e-01, 5.970576e-01, 8.912574e-02, 6.094619e-01, 1.152766e+00,
1.600000e+00	9.360000e-01, 5.376392e-01, 1.039149e+00, 1.216907e+00, 9.075990e-01, 8.458375e-01, 6.424912e-01, 6.863755e-02, 5.158482e-01, 9.984508e-01,
1.800000e+00	8.803118e-01, 5.039026e-01, 1.039153e+00, 1.097424e+00, 8.283527e-01, 6.655099e-01, 6.885772e-01, 6.445412e-02, 5.958169e-01, 1.046280e+00,
2.000000e+00	9.166995e-01, 6.779930e-01, 7.551678e-01, 9.608093e-01, 8.726212e-01, 7.666772e-01, 6.580119e-01, 6.620829e-02, 5.314499e-01, 1.069056e+00,
0.000000e+00	2.123920e+00, 2.589075e+00, 6.547478e-01, 1.620880e-01, 2.659659e+00, 1.369538e+00, 1.953718e+00, 2.130082e+00, 5.235157e-01, 1.621975e+00,
2.000000e-01	1.847555e+00, 1.266331e+00, 4.675428e-01, 9.398370e-02, 1.833536e+00, 8.630910e-01, 1.127039e+00, 1.534895e+00, 6.053922e-01, 1.251751e+00,
4.000000e-01	1.475478e+00, 1.135854e+00, 4.528891e-01, 8.021370e-02, 1.288199e+00, 5.968040e-01, 9.266872e-01, 1.046871e+00, 4.577314e-01, 9.264683e-01,
6.000000e-01	1.072314e+00, 7.945723e-01, 3.336645e-01, 9.472509e-02, 1.193874e+00, 3.004562e-01, 7.954785e-01, 7.378269e-01, 3.119607e-01, 9.010339e-01,
8.000000e-01	7.453255e-01, 7.480692e-01, 3.262901e-01, 1.166996e-01, 1.115669e+00, 2.646969e-01, 7.544464e-01, 4.372124e-01, 3.026083e-01, 1.009866e+00,
1.000000e+00	7.214007e-01, 7.431382e-01, 2.519540e-01, 1.173936e-01, 1.156713e+00, 3.942044e-01, 6.236539e-01, 1.876633e-01, 2.856982e-01, 8.945715e-01,
1.200000e+00	5.769795e-01, 6.159109e-01, 1.873494e-01, 1.200690e-01, 1.067541e+00, 5.483264e-01, 6.985308e-01, 1.452046e-01, 2.737347e-01, 7.400208e-01,
1.400000e+00	4.010323e-01, 7.229452e-01, 1.595416e-01, 1.046885e-01, 1.026047e+00, 1.012761e+00, 7.923236e-01, 7.790223e-02, 3.285823e-01, 9.884439e-01,
1.600000e+00	3.994071e-01, 6.599362e-01, 1.403553e-01, 8.389537e-02, 1.145470e+00, 1.019699e+00, 6.375005e-01, 6.120217e-02, 3.521225e-01, 1.202293e+00,
1.800000e+00	2.165594e-01, 7.172458e-01, 1.213775e-01, 6.682449e-02, 9.833457e-01, 1.025535e+00, 5.959568e-01, 4.368050e-02, 3.538676e-01, 1.051111e+00,
2.000000e+00	2.057260e-01, 5.844879e-01, 9.503981e-02, 6.401985e-02, 8.605579e-01, 1.087354e+00, 6.924705e-01, 3.530012e-02, 3.691379e-01, 1.004856e+00,
0.000000e+00	2.989433e-01, 1.131979e+00, 3.625634e+00, 9.686570e-01, 6.669448e-01, 6.859761e-02, 7.585701e-01, 1.514092e+00, 1.989817e+00, 1.110182e+00,
2.000000e-01	3.444625e-01, 6.390788e-01, 3.040817e+00, 1.174624e+00, 4.854536e-01, 4.141522e-01, 8.194909e-01, 9.807341e-01, 1.461117e+00, 8.326212e-01,
4.000000e-01	7.073079e-01, 6.900278e-01, 2.434381e+00, 9.922308e-01, 3.524105e-01, 7.594966e-01, 7.269889e-01, 5.734717e-01, 1.191005e+00, 9.443861e-01,
6.000000e-01	1.232337e+00, 7.686074e-01, 2.289290e+00, 1.147906e+00, 3.706605e-01, 9.770009e-01, 7.541157e-01, 3.848909e-01, 9.019958e-01, 9.805318e-01,
8.000000e-01	1.358910e+00, 6.539516e-01, 2.146898e+00, 9.843153e-01, 5.444165e-01, 1.258306e+00, 6.984871e-01, 1.856145e-01, 7.122886e-01, 1.171552e+00,
1.000000e+00	1.293447e+00, 6.676529e-01, 1.914942e+00, 1.115469e+00, 6.871272e-01, 8.616157e-01, 5.993211e-01, 1.281515e-01, 5.530647e-01, 1.045502e+00,
1.200000e+00	1.269259e+00, 5.887613e-01, 1.264948e+00, 1.081907e+00, 6.822630e-01, 5.344170e-01, 5.863971e-01, 8.459068e-02, 4.404054e-01, 1.175208e+00,
1.400000e+00	1.229487e+00, 6.731758e-01, 1.156689e+00, 1.149993e+00, 7.827925e-01, 4.420692e-01, 7.461379e-01, 5.082078e-02, 5.446746e-01, 1.097642e+00,
1.600000e+00	9.230222e-01, 6.244132e-01, 8.352433e-01, 1.159350e+00, 8.728106e-01, 4.338554e-01, 7.813486e-01, 5.755779e-02, 4.484881e-01, 1.065779e+00,
1.800000e+00	6.857128e-01, 5.746451e-01, 7.894044e-01, 1.048084e+00, 8.519723e-01, 6.556813e-01, 5.523873e-01, 4.602468e-02, 4.351072e-01, 1.218992e+00,
2.000000e+00	7.697774e-01, 6.966907e-01, 6.428457e-01, 1.192370e+00, 8.790913e-01, 7.613397e-01, 5.892641e-01, 4.681941e-02, 5.095477e-01, 1.157546e+00,
0.000000e+00	2.556702e+00, 1.358641e+00, 4.591598e-01, 7.090104e-01, 1.375723e+00, 1.840469e+00, 3.884634e-01, 7.214934e-01, 1.316526e+00, 4.186993e-01,
2.000000e-01	1.572322e+00, 9.745481e-01, 3.293085e-01, 7.259910e-01, 1.285543e+00, 1.418177e+00, 4.040503e-01, 5.286287e-01, 6.890459e-01, 4.185198e-01,
4.000000e-01	1.524368e+00, 9.630509e-01, 2.797642e-01, 5.368117e-01, 1.156698e+00, 8.083610e-01, 5.325545e-01, 3.270181e-01, 3.894068e-01, 4.565458e-01,
6.000000e-01	1.263871e+00, 8.921165e-01, 2.591942e-01, 4.213976e-01, 1.149176e+00, 5.579802e-01, 7.139314e-01, 1.366715e-01, 2.337358e-01, 4.615808e-01,
8.000000e-01	8.415874e-01, 7.023807e-01, 1.834226e-01, 3.327549e-01, 1.046431e+00, 5.646847e-01, 7.256743e-01, 1.014847e-01, 1.577356e-01, 5.277079e-01,
1.000000e+00	7.639958e-01, 7.861098e-01, 1.541502e-01, 2.353368e-01, 1.011166e+00, 6.066032e-01, 6.675354e-01, 4.963404e-02, 1.365806e-01, 7.665118e-01,
1.200000e+00	5.445818e-01, 6.292779e-01, 1.356724e-01, 2.217906e-01, 1.072883e+00, 8.487521e-01, 6.689069e-01, 3.347001e-02, 1.631321e-01, 9.044765e-01,
1.400000e+00	5.151666e-01, 6.183533e-01, 1.167534e-01, 1.503276e-01, 8.565057e-01, 9.248829e-01, 7.042632e-01, 2.451169e-02, 1.549274e-01, 9.266239e-01,
1.600000e+00	3.912258e-01, 7.223834e-01, 7.315669e-02, 1.087017e-01, 9.005480e-01, 1.018037e+00, 6.455230e-01, 1.396465e-02, 1.977377e-01, 9.279066e-01,
1.800000e+00	2.552131e-01, 5.384458e-01, 6.952891e-02, 1.027229e-01, 8.352504e-01, 1.033854e+00, 6.816822e-01, 1.740954e-02, 1.843027e-01, 8.437323e-01,
2.000000e+00	2.310148e-01, 5.716232e-01, 5.942640e-02, 6.082568e-02, 7.803328e-01, 1.201591e+00, 5.682027e-01, 1.504795e-02, 3.155094e-01, 1.089313e+00,
0.000000e+00	1.633385e+00, 2.085749e+00, 1.302495e+00, 1.249078e+00, 2.440227e+00, 8.527048e-02, 4.834685e-01, 2.547925e+00, 3.058190e+00, 1.458150e+00,
2.000000e-01	1.338848e+00, 1.308877e+00, 1.374282e+00, 1.102888e+00, 1.365291e+00, 2.938374e-01, 5.884853e-01, 1.393992e+00, 2.022806e+00, 9.099749e-01,
4.000000e-01	1.298490e+00, 9.403658e-01, 1.321828e+00, 1.150554e+00, 7.835067e-01, 6.747308e-01, 5.782157e-01, 1.063664e+00, 1.078129e+00, 9.499243e-01,
6.000000e-01	9.865238e-01, 9.194033e-01, 1.500446e+00, 1.168331e+00, 5.874153e-01, 8.139840e-01, 7.072485e-01, 4.880982e-01, 7.727544e-01, 8.902324e-01,
8.000000e-01	1.342686e+00, 6.446471e-01, 1.031076e+00, 1.234564e+00, 6.162442e-01, 8.310581e-01, 6.940340e-01, 2.927752e-01, 6.783765e-01, 8.445738e-01,
1.000000e+00	1.478934e+00, 6.453943e-01, 9.635666e-01, 1.041389e+00, 8.175086e-01, 6.618041e-01, 7.599793e-01, 2.014872e-01, 5.974092e-01, 9.538928e-01,
1.200000e+00	1.287051e+00, 6.397483e-01, 8.811334e-01, 1.019811e+00, 8.942588e-01, 3.763590e-01, 6.500630e-01, 1.117316e-01, 5.074075e-01, 8.574103e-01,
1.400000e+00	1.016767e+00, 6.657631e-01, 6.323852e-01, 9.762626e-01, 8.082993e-01, 3.925343e-01, 7.320679e-01, 7.992971e-02, 4.814835e-01, 9.795135e-01,
1.600000e+00	7.082884e-01, 6.377925e-01, 5.096825e-01, 7.558136e-01, 7.836521e-01, 6.675308e-01, 5.342953e-01, 6.200445e-02, 5.042184e-01, 9.293027e-01,
1.800000e+00	5.467394e-01, 6.430445e-01, 3.636463e-01, 6.372376e-01, 7.935493e-01, 7.938805e-01, 6.676712e-01, 5.002202e-02, 4.380133e-01, 1.007675e+00,
2.000000e+00	5.689302e-01, 6.057535e-01, 3.644343e-01, 5.732374e-01, 8.489943e-01, 9.044933e-01, 7.053697e-01, 3.907423e-02, 5.571344e-01, 9.282761e-01,
0.000000e+00	8.076700e-01, 2.745986e+00, 1.576735e+00, 1.444222e+00, 6.277491e-01, 8.993230e-01, 2.479694e+00, 4.122108e-01, 2.788746e+00, 1.122628e+00,
2.000000e-01	9.891495e-01, 2.024579e+00, 1.267390e+00, 1.095226e+00, 3.783500e-01, 1.075298e+00, 1.545790e+00, 5.098965e-01, 1.593317e+00, 6.598983e-01,
4.000000e-01	1.415697e+00, 1.299900e+00, 1.304118e+00, 8.447698e-01, 3.107571e-01, 1.133611e+00, 1.162708e+00, 5.733352e-01, 1.259049e+00, 5.664436e-01,
6.000000e-01	1.426397e+00, 1.312663e+00, 1.520080e+00, 9.615915e-01, 4.737340e-01, 1.147679e+00, 7.800065e-01, 3.226299e-01, 5.140910e-01, 4.026684e-01,
8.000000e-01	1.494003e+00, 1.021234e+00, 1.375571e+00, 7.802041e-01, 6.659889e-01, 1.086911e+00, 7.014437e-01, 2.251454e-01, 4.056503e-01, 3.990488e-01,
1.000000e+00	1.723685e+00, 9.126959e-01, 1.133389e+00, 1.209626e+00, 7.125703e-01, 6.803326e-01, 6.279542e-01, 1.310301e-01, 2.821494e-01, 5.875171e-01,
1.200000e+00	1.283906e+00, 7.702961e-01, 9.029250e-01, 1.204537e+00, 8.296717e-01, 4.818424e-01, 6.020094e-01, 6.833304e-02, 1.662122e-01, 5.421430e-01,
1.400000e+00	1.249719e+00, 7.793666e-01, 8.073861e-01, 9.062287e-01, 8.237934e-01, 3.396276e-01, 5.937279e-01, 4.009257e-02, 1.591354e-01, 5.904557e-01,
1.600000e+00	8.619739e-01, 6.948474e-01, 6.217128e-01, 9.187956e-01, 7.642588e-01, 3.583710e-01, 6.110093e-01, 2.482566e-02, 1.535707e-01, 8.074558e-01,
1.800000e+00	6.730755e-01, 7.740356e-01, 5.274114e-01, 6.860373e-01, 9.317096e-01, 4.726856e-01, 6.126895e-01, 1.693220e-02, 1.855602e-01, 1.034244e+00,
2.000000e+00	5.831512e-01, 6.209037e-01, 3.614965e-01, 5.460409e-01, 8.752546e-01, 7.275678e-01, 7.395293e-01, 1.225135e-02, 2.274007e-01, 1.072246e+00,
0.000000e+00	2.948213e+00, 6.182141e-01, 1.171163e+00, 2.284098e+00, 1.638165e+00, 5.839477e-01, 5.000834e-01, 2.595289e+00, 2.484964e+00, 2.325588e+00,
2.000000e-01	2.743951e+00, 3.499884e-01, 1.548314e+00, 1.807032e+00, 8.712626e-01, 3.461474e-01, 6.047527e-01, 1.640403e+00, 1.788824e+00, 1.545514e+00,
4.000000e-01	2.635929e+00, 2.804021e-01, 1.479636e+00, 1.623885e+00, 5.361960e-01, 2.672599e-01, 6.013448e-01, 8.861084e-01, 1.448168e+00, 1.521728e+00,
6.000000e-01	2.773452e+00, 3.438060e-01, 1.698628e+00, 1.839545e+00, 3.948456e-01, 1.503182e-01, 6.865458e-01, 7.023530e-01, 9.991883e-01, 1.499139e+00,
8.000000e-01	2.356095e+00, 4.006575e-01, 1.215906e+00, 1.207743e+00, 3.888154e-01, 1.091321e-01, 5.743810e-01, 4.244255e-01, 9.191967e-01, 1.313772e+00,
1.000000e+00	1.673112e+00, 4.619670e-01, 1.648532e+00, 1.083334e+00, 4.808441e-01, 5.428177e-02, 7.297012e-01, 2.806512e-01, 8.529975e-01, 1.264982e+00,
1.200000e+00	1.557020e+00, 5.281648e-01, 1.261130e+00, 1.333035e+00, 5.484052e-01, 5.854943e-02, 6.882744e-01, 2.194501e-01, 8.291733e-01, 1.367557e+00,
1.400000e+00	1.153541e+00, 5.316709e-01, 9.168023e-01, 1.150515e+00, 6.577181e-01, 1.597529e-01, 7.520678e-01, 1.743486e-01, 6.456098e-01, 1.233274e+00,
1.600000e+00	8.549778e-01, 6.311927e-01, 8.300552e-01, 1.174317e+00, 7.546331e-01, 4.570436e-01, 7.176132e-01, 1.119348e-01, 6.301198e-01, 1.240880e+00,
1.800000e+00	7.911226e-01, 5.103423e-01, 7.033114e-01, 1.001523e+00, 6.469103e-01, 6.976115e-01, 7.769314e-01, 9.098826e-02, 7.072837e-01, 1.084637e+00,
2.000000e+00	8.252145e-01, 5.875648e-01, 6.153598e-01, 8.490812e-01, 1.020800e+00, 7.899542e-01, 5.794921e-01, 8.651076e-02, 5.667230e-01, 1.143779e+00,
0.000000e+00	2.470640e+00, 6.581862e-01, 2.545226e+00, 1.836840e+00, 6.816367e-01, 3.111158e-02, 1.802421e+00, 1.060718e+00, 2.432203e+00, 6.381900e-01,
2.000000e-01	2.816428e+00, 7.231459e-01, 2.712631e+00, 1.764974e+00, 3.748484e-01, 2.031422e-02, 9.842973e-01, 6.270794e-01, 1.488026e+00, 7.666385e-01,
4.000000e-01	2.521162e+00, 5.883082e-01, 2.461603e+00, 1.671748e+00, 3.279153e-01, 2.028217e-02, 9.260623e-01, 2.730132e-01, 1.058761e+00, 9.048038e-01,
6.000000e-01	2.066168e+00, 4.929598e-01, 2.431685e+00, 1.387487e+00, 4.758895e-01, 1.834055e-02, 6.992037e-01, 2.269614e-01, 6.509730e-01, 8.137619e-01,
8.000000e-01	1.520284e+00, 5.845117e-01, 1.925107e+00, 1.101364e+00, 5.109077e-01, 2.286993e-02, 6.174003e-01, 1.178126e-01, 5.237843e-01, 1.114355e+00,
1.000000e+00	1.165670e+00, 6.518214e-01, 1.566703e+00, 1.191910e+00, 7.793855e-01, 4.070325e-02, 6.688492e-01, 7.978351e-02, 4.443369e-01, 1.065801e+00,
1.200000e+00	8.661837e-01, 6.869560e-01, 1.135963e+00, 1.022307e+00, 8.507220e-01, 1.379651e-01, 7.178355e-01, 5.312167e-02, 4.323411e-01, 1.177536e+00,
1.400000e+00	8.125947e-01, 5.338186e-01, 1.129038e+00, 1.127739e+00, 8.073076e-01, 3.528024e-01, 7.388499e-01, 4.546184e-02, 4.411673e-01, 1.025440e+00,
1.600000e+00	8.298156e-01, 5.667571e-01, 7.517707e-01, 1.148620e+00, 7.691259e-01, 6.231499e-01, 7.273575e-01, 3.539934e-02, 4.030974e-01, 9.619639e-01,
1.800000e+00	7.477869e-01, 5.980106e-01, 7.271411e-01, 1.070149e+00, 9.422528e-01, 7.826389e-01, 6.754430e-01, 3.443322e-02, 5.039091e-01, 9.528234e-01,
2.000000e+00	7.519816e-01, 6.062121e-01, 5.142446e-01, 8.017117e-01, 8.890896e-01, 8.073443e-01, 6.746286e-01, 3.769489e-02, 4.379182e-01, 1.187019e+00,
0.000000e+00	1.411242e+00, 6.760500e-01, 2.369079e+00, 3.907432e-01, 1.865095e+00, 2.748828e+00, 2.449597e+00, 9.740004e-01, 1.003592e+00, 2.897549e+00,
2.000000e-01	8.575403e-01, 5.094521e-01, 1.708975e+00, 2.972474e-01, 1.651744e+00, 1.576905e+00, 1.344496e+00, 7.389436e-01, 7.200210e-01, 1.922481e+00,
4.000000e-01	1.030071e+00, 5.337841e-01, 1.240319e+00, 4.533015e-01, 1.215385e+00, 1.264728e+00, 1.089106e+00, 7.876713e-01, 8.018610e-01, 2.083851e+00,
6.000000e-01	7.059508e-01, 5.860300e-01, 1.065179e+00, 5.817353e-01, 1.015240e+00, 8.584079e-01, 6.352578e-01, 5.586997e-01, 8.381093e-01, 1.509224e+00,
8.000000e-01	6.183780e-01, 5.604349e-01, 9.513773e-01, 7.441914e-01, 8.369631e-01, 7.731275e-01, 6.779025e-01, 5.302870e-01, 7.449639e-01, 1.630015e+00,
1.000000e+00	5.605162e-01, 6.507841e-01, 9.239247e-01, 8.537300e-01, 7.486173e-01, 8.467922e-01, 7.811463e-01, 5.586647e-01, 8.587955e-01, 1.342161e+00,
1.200000e+00	5.928220e-01, 6.340557e-01, 5.600444e-01, 8.225279e-01, 9.808175e-01, 1.014820e+00, 7.535468e-01, 3.708508e-01, 6.726367e-01, 1.305606e+00,
1.400000e+00	6.155922e-01, 5.782501e-01, 5.466601e-01, 7.549914e-01, 8.280704e-01, 1.139171e+00, 6.034069e-01, 2.560030e-01, 7.871459e-01, 9.764080e-01,
1.600000e+00	6.012648e-01, 5.398547e-01, 4.144166e-01, 5.623125e-01, 8.261504e-01, 1.042291e+00, 7.374678e-01, 2.211593e-01, 6.741890e-01, 1.249205e+00,
1.800000e+00	7.567837e-01, 6.010763e-01, 3.130689e-01, 4.520580e-01, 8.116713e-01, 1.168678e+00, 6.850561e-01, 1.424117e-01, 5.804277e-01, 1.278616e+00,
2.000000e+00	4.933443e-01, 5.678407e-01, 2.791055e-01, 3.141601e-01, 7.419531e-01, 1.252972e+00, 5.863905e-01, 1.090305e-01, 6.214202e-01, 1.064335e+00,
0.000000e+00	1.531720e+00, 2.812693e+00, 6.407980e-01, 2.167454e+00, 1.140704e+00, 1.827040e+00, 2.080166e+00, 2.899024e+00, 2.625192e+00, 1.262535e+00,
2.000000e-01	1.661123e+00, 1.996961e+00, 1.011849e+00, 8.830421e-01, 6.782735e-01, 1.204841e+00, 1.225039e+00, 1.542428e+00, 1.338345e+00, 7.302868e-01,
4.000000e-01	1.663360e+00, 1.134329e+00, 9.385994e-01, 9.436372e-01, 4.960910e-01, 8.641898e-01, 9.720544e-01, 1.386497e+00, 8.916613e-01, 5.882727e-01,
6.000000e-01	1.915934e+00, 9.103298e-01, 1.198618e+00, 1.015244e+00, 6.673707e-01, 6.456906e-01, 7.291371e-01, 7.059205e-01, 6.369368e-01, 6.732152e-01,
8.000000e-01	1.383504e+00, 8.129528e-01, 1.184037e+00, 1.012679e+00, 5.961143e-01, 4.555145e-01, 7.978169e-01, 3.813532e-01, 4.459621e-01, 6.699601e-01,
1.000000e+00	1.210209e+00, 7.137858e-01, 7.438012e-01, 9.200533e-01, 7.134467e-01, 3.121218e-01, 7.226366e-01, 2.464749e-01, 2.278757e-01, 9.577885e-01,
1.200000e+00	9.980946e-01, 7.009738e-01, 7.590940e-01, 1.027374e+00, 9.583343e-01, 3.433057e-01, 8.308316e-01, 1.212277e-01, 1.817440e-01, 7.691020e-01,
1.400000e+00	8.487795e-01, 6.987817e-01, 6.212266e-01, 7.288783e-01, 9.293407e-01, 4.767647e-01, 6.980390e-01, 8.158787e-02, 2.509744e-01, 9.254854e-01,
1.600000e+00	6.024294e-01, 6.302628e-01, 6.068499e-01, 7.015810e-01, 9.159342e-01, 7.397460e-01, 6.961036e-01, 4.814579e-02, 2.802705e-01, 1.066730e+00,
1.800000e+00	5.490356e-01, 5.616706e-01, 4.568814e-01, 7.101413e-01, 9.149103e-01, 8.719108e-01, 6.370909e-01, 2.972091e-02, 3.343065e-01, 1.109603e+00,
2.000000e+00	3.696755e-01, 6.579061e-01, 2.938829e-01, 5.416687e-01, 8.673910e-01, 1.036445e+00, 6.466191e-01, 3.587771e-02, 3.747777e-01, 1.034484e+00,
0.000000e+00	1.270468e+00, 2.943356e+00, 1.876008e+00, 3.415917e+00, 6.642331e-01, 1.452708e+00, 2.577806e+00, 2.263404e+00, 2.593262e+00, 1.345453e-01,
2.000000e-01	1.287872e+00, 2.032150e+00, 2.596747e+00, 2.179808e+00, 4.820900e-01, 1.299907e+00, 1.245392e+00, 1.723142e+00, 1.649542e+00, 7.960589e-02,
4.000000e-01	2.049847e+00, 1.236475e+00, 2.506916e+00, 1.782754e+00, 4.828948e-01, 1.532075e+00, 9.110059e-01, 9.176429e-01, 8.911860e-01, 1.005150e-01,
6.000000e-01	1.624416e+00, 9.719739e-01, 1.842170e+00, 1.489939e+00, 6.143267e-01, 1.201488e+00, 9.117386e-01, 5.789148e-01, 5.397260e-01, 2.631872e-01,
8.000000e-01	1.792798e+00, 8.707067e-01, 1.633440e+00, 1.327972e+00, 6.911906e-01, 7.520909e-01, 7.235496e-01, 2.901987e-01, 2.467346e-01, 4.401354e-01,
1.000000e+00	1.962368e+00, 8.439104e-01, 1.906484e+00, 1.231878e+00, 7.755645e-01, 5.147281e-01, 7.985707e-01, 1.812155e-01, 1.869172e-01, 4.762378e-01,
1.200000e+00	1.461440e+00, 7.278382e-01, 1.211802e+00, 1.122538e+00, 8.208282e-01, 2.969784e-01, 6.383499e-01, 1.041638e-01, 1.434458e-01, 8.130034e-01,
1.400000e+00	1.222072e+00, 7.547755e-01, 1.023383e+00, 1.166028e+00, 8.037030e-01, 2.245360e-01, 7.033809e-01, 6.640666e-02, 1.265773e-01, 7.525815e-01,
1.600000e+00	1.002464e+00, 6.980114e-01, 8.267293e-01, 1.149535e+00, 9.095155e-01, 1.912568e-01, 6.508019e-01, 3.841736e-02, 1.676638e-01, 8.898721e-01,
1.800000e+00	8.004926e-01, 5.484992e-01, 4.784988e-01, 1.058916e+00, 9.249020e-01, 2.190304e-01, 6.601406e-01, 2.518035e-02, 2.107491e-01, 1.120820e+00,
2.000000e+00	5.950676e-01, 6.108827e-01, 4.475931e-01, 8.756020e-01, 9.778139e-01, 4.946962e-01, 7.486173e-01, 1.617466e-02, 2.791885e-01, 9.704097e-01,
0.000000e+00	2.491752e+00, 1.994265e+00, 7.840050e-01, 1.360754e+00, 2.440344e+00, 1.197204e+00, 1.538468e+00, 5.645740e-01, 1.856711e+00, 2.468593e+00,
2.000000e-01	1.794788e+00, 1.333927e+00, 7.494308e-01, 7.184007e-01, 1.161879e+00, 7.089264e-01, 1.027133e+00, 6.227315e-01, 1.399563e+00, 1.411901e+00,
4.000000e-01	1.067513e+00, 1.323542e+00, 5.265796e-01, 6.901745e-01, 8.845315e-01, 5.272240e-01, 7.570584e-01, 6.110977e-01, 9.845665e-01, 1.166815e+00,
6.000000e-01	8.894006e-01, 9.911730e-01, 4.715959e-01, 5.005707e-01, 7.368597e-01, 4.985398e-01, 7.787728e-01, 4.672299e-01, 8.066582e-01, 1.088337e+00,
8.000000e-01	8.032486e-01, 1.009139e+00, 4.265541e-01, 4.279409e-01, 7.148166e-01, 7.180999e-01, 6.845479e-01, 3.890524e-01, 5.038369e-01, 8.923308e-01,
1.000000e+00	6.673168e-01, 8.408789e-01, 3.523365e-01, 3.997699e-01, 7.780749e-01, 8.398004e-01, 6.687106e-01, 2.512192e-01, 4.333223e-01, 9.607303e-01,
1.200000e+00	5.560033e-01, 7.202200e-01, 3.056039e-01, 2.852239e-01, 9.776258e-01, 9.753456e-01, 7.225222e-01, 1.404094e-01, 4.994711e-01, 9.042929e-01,
1.400000e+00	4.114423e-01, 7.705361e-01, 2.819708e-01, 2.367701e-01, 7.118475e-01, 1.151232e+00, 5.416033e-01, 8.629468e-02, 3.895796e-01, 9.528658e-01,
1.600000e+00	3.969723e-01, 6.924109e-01, 2.218504e-01, 2.068648e-01, 9.153511e-01, 1.047204e+00, 7.463939e-01, 5.524779e-02, 4.052267e-01, 1.071089e+00,
1.800000e+00	2.871961e-01, 6.778991e-01, 1.536352e-01, 1.513755e-01, 8.595899e-01, 1.324443e+00, 5.987554e-01, 4.369188e-02, 4.417958e-01, 9.806019e-01,
2.000000e+00	2.242825e-01, 5.993978e-01, 1.225625e-01, 1.267423e-01, 9.882882e-01, 1.090296e+00, 6.152463e-01, 4.452242e-02, 4.606533e-01, 8.485432e-01,
0.000000e+00	1.430671e+00, 3.274835e+00, 9.196197e-01, 2.257471e+00, 6.418480e-01, 1.703776e+00, 2.776337e+00, 1.047504e+00, 6.794202e-01, 3.190861e+00,
2.000000e-01	1.654434e+00, 1.573241e+00, 9.703771e-01, 1.433633e+00, 7.307781e-01, 1.057287e+00, 1.741046e+00, 1.149863e+00, 5.583758e-01, 1.763865e+00,
4.000000e-01	1.423370e+00, 9.576398e-01, 1.169011e+00, 1.011360e+00, 8.166597e-01, 7.759785e-01, 1.009694e+00, 7.650845e-01, 6.108318e-01, 1.357127e+00,
6.000000e-01	1.619639e+00, 1.007438e+00, 1.309471e+00, 1.099852e+00, 7.012550e-01, 5.187195e-01, 9.401951e-01, 8.973476e-01, 7.578681e-01, 1.048308e+00,
8.000000e-01	1.185743e+00, 8.312131e-01, 1.110034e+00, 1.046855e+00, 7.384413e-01, 3.829700e-01, 6.534125e-01, 6.538864e-01, 5.951321e-01, 1.170856e+00,
1.000000e+00	7.441151e-01, 8.738195e-01, 9.075911e-01, 1.047476e+00, 8.059908e-01, 4.015965e-01, 7.125351e-01, 4.233844e-01, 4.386568e-01, 1.025324e+00,
1.200000e+00	8.913834e-01, 5.733291e-01, 6.605776e-01, 1.049193e+00, 7.452775e-01, 6.458878e-01, 6.932946e-01, 2.761277e-01, 4.507757e-01, 1.024574e+00,
1.400000e+00	7.341153e-01, 7.513192e-01, 5.957113e-01, 8.124174e-01, 9.283078e-01, 8.059446e-01, 7.187745e-01, 1.375959e-01, 3.546727e-01, 1.000237e+00,
1.600000e+00	7.318799e-01, 6.089979e-01, 5.573685e-01, 8.239648e-01, 9.419680e-01, 9.508771e-01, 7.877830e-01, 7.135328e-02, 4.241411e-01, 1.046681e+00,
1.800000e+00	6.348550e-01, 6.570269e-01, 4.863399e-01, 7.207870e-01, 9.014437e-01, 1.051558e+00, 6.621090e-01, 7.523653e-02, 3.900381e-01, 1.128596e+00,
2.000000e+00	5.428783e-01, 5.009558e-01, 2.838756e-01, 4.970844e-01, 8.051977e-01, 1.154859e+00, 6.821247e-01, 5.068195e-02, 5.094634e-01, 1.177926e+00,
0.000000e+00	1.751554e+00, 3.069033e-01, 9.464204e-01, 1.969316e+00, 2.523393e+00, 5.630814e-01, 1.536050e+00, 1.941474e+00, 1.365597e-01, 5.028224e-01,
2.000000e-01	1.524035e+00, 2.716068e-01, 8.631834e-01, 1.336001e+00, 1.887660e+00, 4.095753e-01, 8.047257e-01, 1.046393e+00, 1.097848e-01, 5.917426e-01,
4.000000e-01	9.792270e-01, 3.356822e-01, 8.281170e-01, 1.087260e+00, 1.413606e+00, 2.224646e-01, 8.455811e-01, 5.398707e-01, 1.312740e-01, 8.957632e-01,
6.000000e-01	8.044965e-01, 4.360643e-01, 6.770327e-01, 9.132580e-01, 1.212398e+00, 1.448418e-01, 7.742179e-01, 2.978358e-01, 1.966522e-01, 1.010324e+00,
8.000000e-01	5.689725e-01, 5.052059e-01, 4.672587e-01, 7.653445e-01, 1.173551e+00, 1.506202e-01, 7.745893e-01, 1.688968e-01, 2.713351e-01, 1.085764e+00,
1.000000e+00	4.402768e-01, 6.079278e-01, 3.036546e-01, 6.058243e-01, 1.001505e+00, 3.257140e-01, 6.097914e-01, 1.099801e-01, 3.435533e-01, 1.021216e+00,
1.200000e+00	3.728249e-01, 5.477233e-01, 2.846779e-01, 5.198271e-01, 1.045160e+00, 6.239296e-01, 6.786881e-01, 6.064417e-02, 3.556090e-01, 1.017704e+00,
1.400000e+00	2.996317e-01, 4.309259e-01, 2.852187e-01, 3.847566e-01, 8.667737e-01, 7.150751e-01, 5.944843e-01, 5.771089e-02, 4.464131e-01, 1.098297e+00,
1.600000e+00	2.437133e-01, 5.265277e-01, 2.714506e-01, 2.513967e-01, 1.033527e+00, 8.677464e-01, 6.695695e-01, 4.071779e-02, 4.725811e-01, 9.683028e-01,
1.800000e+00	1.765748e-01, 4.915598e-01, 2.008569e-01, 1.894293e-01, 8.597846e-01, 9.581077e-01, 6.871088e-01, 4.525020e-02, 4.835301e-01, 1.201673e+00,
2.000000e+00	1.484265e-01, 5.811334e-01, 1.481587e-01, 1.533045e-01, 7.594797e-01, 9.499271e-01, 7.009532e-01, 4.438248e-02, 4.710377e-01, 9.370697e-01,
0.000000e+00	8.703658e-02, 7.323216e-01, 2.290297e+00, 1.891482e+00, 2.040175e+00, 2.035151e+00, 1.421153e+00, 8.419518e-01, 1.794408e+00, 1.495137e+00,
2.000000e-01	4.742997e-01, 7.219103e-01, 1.925425e+00, 1.734525e+00, 1.343965e+00, 1.428511e+00, 1.041988e+00, 7.529107e-01, 1.432356e+00, 1.449674e+00,
4.000000e-01	9.693569e-01, 7.005494e-01, 1.624488e+00, 1.450302e+00, 1.002025e+00, 1.335683e+00, 9.113538e-01, 4.826220e-01, 1.225127e+00, 1.169837e+00,
6.000000e-01	1.160999e+00, 5.587996e-01, 1.332086e+00, 9.011384e-01, 7.188059e-01, 1.306172e+00, 6.092126e-01, 4.204238e-01, 8.761896e-01, 1.191028e+00,
8.000000e-01	1.272857e+00, 5.932156e-01, 1.095212e+00, 1.282553e+00, 8.008101e-01, 9.074671e-01, 6.555360e-01, 2.206755e-01, 7.173113e-01, 1.310268e+00,
1.000000e+00	1.598132e+00, 6.044729e-01, 9.632808e-01, 1.041491e+00, 7.585231e-01, 6.759790e-01, 6.673772e-01, 1.847112e-01, 6.222213e-01, 1.193018e+00,
1.200000e+00	1.374459e+00, 6.656167e-01, 8.744667e-01, 1.109487e+00, 8.161758e-01, 4.030459e-01, 5.451239e-01, 1.005757e-01, 5.096989e-01, 1.163718e+00,
1.400000e+00	8.935366e-01, 6.778580e-01, 4.502745e-01, 9.212588e-01, 7.484984e-01, 3.739611e-01, 6.374700e-01, 8.746028e-02, 6.230421e-01, 1.145562e+00,
1.600000e+00	7.932673e-01, 6.923113e-01, 5.174413e-01, 8.617101e-01, 8.246577e-01, 5.734185e-01, 7.934947e-01, 7.108040e-02, 6.132525e-01, 1.265608e+00,
1.800000e+00	7.888702e-01, 5.759075e-01, 4.162310e-01, 6.047558e-01, 9.985597e-01, 7.623291e-01, 7.060907e-01, 6.938469e-02, 4.918088e-01, 1.299888e+00,
2.000000e+00	4.970575e-01, 6.395533e-01, 3.178893e-01, 5.370731e-01, 1.016390e+00, 9.056602e-01, 7.257917e-01, 4.646265e-02, 6.003019e-01, 1.217689e+00,
0.000000e+00	7.621330e-01, 2.561273e-01, 1.430488e+00, 2.554906e-01, 1.765964e+00, 3.572985e+00, 1.127713e+00, 6.937692e-01, 9.292422e-02, 1.077272e-01,
2.000000e-01	9.731800e-01, 3.777554e-01, 1.093558e+00, 6.593211e-01, 1.213459e+00, 1.956262e+00, 8.906084e-01, 3.799601e-01, 5.809203e-02, 4.403402e-01,
4.000000e-01	8.686812e-01, 4.938730e-01, 8.102920e-01, 7.916921e-01, 1.434804e+00, 1.201181e+00, 8.199493e-01, 2.228809e-01, 5.257569e-02, 6.588745e-01,
6.000000e-01	6.885022e-01, 5.076185e-01, 7.532729e-01, 7.140623e-01, 1.029889e+00, 8.546678e-01, 8.478383e-01, 1.151771e-01, 8.675421e-02, 8.502240e-01,
8.000000e-01	5.874325e-01, 5.442792e-01, 6.781285e-01, 7.353965e-01, 1.139670e+00, 6.903340e-01, 8.076930e-01, 5.818800e-02, 1.495903e-01, 9.857055e-01,
1.000000e+00	5.108585e-01, 5.904533e-01, 5.408052e-01, 7.065283e-01, 9.831293e-01, 7.269216e-01, 6.317916e-01, 4.672185e-02, 2.362724e-01, 1.063846e+00,
1.200000e+00	4.417552e-01, 5.441396e-01, 4.327837e-01, 6.405675e-01, 1.039812e+00, 8.473389e-01, 6.913915e-01, 2.921691e-02, 3.332566e-01, 9.746570e-01,
1.400000e+00	3.520132e-01, 4.761417e-01, 3.389967e-01, 4.330906e-01, 1.106462e+00, 9.717143e-01, 7.000894e-01, 3.119818e-02, 3.557453e-01, 1.179274e+00,
1.600000e+00	2.930442e-01, 5.836889e-01, 3.468603e-01, 3.899101e-01, 8.813688e-01, 1.162065e+00, 5.859927e-01, 2.800643e-02, 4.530091e-01, 8.567892e-01,
1.800000e+00	2.739220e-01, 6.154306e-01, 2.404532e-01, 2.861005e-01, 9.413215e-01, 1.366918e+00, 7.230211e-01, 2.850443e-02, 3.642738e-01, 8.669428e-01,
2.000000e+00	1.816905e-01, 4.925451e-01, 1.784521e-01, 1.763666e-01, 1.037911e+00, 1.058148e+00, 7.410745e-01, 3.141261e-02, 5.216380e-01, 8.566225e-01,
0.000000e+00	2.371583e+00, 2.861291e+00, 1.197950e+00, 2.653310e+00, 1.508282e+00, 5.679338e-01, 2.656584e+00, 3.003237e-01, 1.800435e+00, 2.065386e+00,
2.000000e-01	2.447195e+00, 1.950592e+00, 9.465390e-01, 1.388797e+00, 8.578838e-01, 4.119022e-01, 1.703897e+00, 3.906063e-01, 1.461168e+00, 1.608245e+00,
4.000000e-01	1.896938e+00, 1.513780e+00, 9.155174e-01, 8.143209e-01, 7.740631e-01, 2.064070e-01, 1.039757e+00, 5.304787e-01, 9.452557e-01, 9.791396e-01,
6.000000e-01	1.720606e+00, 1.346202e+00, 8.221954e-01, 8.351568e-01, 6.341501e-01, 2.190358e-01, 7.655039e-01, 5.980977e-01, 6.874007e-01, 8.470197e-01,
8.000000e-01	1.373846e+00, 1.049677e+00, 8.180773e-01, 7.374171e-01, 7.540399e-01, 2.523750e-01, 6.079971e-01, 3.626306e-01, 4.183032e-01, 6.157631e-01,
1.000000e+00	1.066275e+00, 9.387351e-01, 7.441649e-01, 8.480304e-01, 7.006932e-01, 3.837746e-01, 7.186272e-01, 2.335287e-01, 3.895188e-01, 7.637139e-01,
1.200000e+00	9.397865e-01, 7.008909e-01, 6.070132e-01, 7.496658e-01, 8.692437e-01, 6.197917e-01, 6.586885e-01, 1.119295e-01, 3.038995e-01, 6.507756e-01,
1.400000e+00	5.353125e-01, 7.300432e-01, 4.923999e-01, 5.699269e-01, 9.722986e-01, 7.679432e-01, 7.415662e-01, 8.431723e-02, 2.185201e-01, 9.002827e-01,
1.600000e+00	5.499181e-01, 6.485729e-01, 3.795479e-01, 4.407793e-01, 7.929629e-01, 8.636820e-01, 6.710186e-01, 5.563875e-02, 2.181430e-01, 8.287500e-01,
1.800000e+00	4.505988e-01, 6.034009e-01, 2.997964e-01, 3.507405e-01, 9.566375e-01, 1.032170e+00, 5.742951e-01, 3.661576e-02, 2.490409e-01, 9.599499e-01,
2.000000e+00	3.874431e-01, 5.917942e-01, 2.829411e-01, 3.141457e-01, 8.964596e-01, 9.783501e-01, 6.500342e-01, 2.253533e-02, 3.370593e-01, 9.706410e-01,
0.000000e+00	2.068319e+00, 2.656375e+00, 2.440168e+00, 2.157097e+00, 3.432348e+00, 2.134088e+00, 1.840815e+00, 2.884426e+00, 2.937595e+00, 2.599184e+00,
2.000000e-01	1.967583e+00, 1.886066e+00, 1.956581e+00, 1.719337e+00, 1.752930e+00, 1.263637e+00, 1.215889e+00, 1.795724e+00, 1.818598e+00, 1.482725e+00,
4.000000e-01	2.336789e+00, 1.177945e+00, 1.879607e+00, 1.672787e+00, 8.831834e-01, 9.838785e-01, 8.721873e-01, 1.216996e+00, 1.438817e+00, 1.208221e+00,
6.000000e-01	1.774984e+00, 6.747473e-01, 1.423523e+00, 1.481655e+00, 7.913760e-01, 5.148276e-01, 8.310353e-01, 9.459983e-01, 1.182776e+00, 8.630129e-01,
8.000000e-01	2.217867e+00, 7.166884e-01, 1.717746e+00, 1.123453e+00, 6.629562e-01, 4.449257e-01, 8.812961e-01, 6.017370e-01, 9.539906e-01, 1.020270e+00,
1.000000e+00	1.632415e+00, 5.962234e-01, 1.627101e+00, 1.100852e+00, 6.165843e-01, 2.537452e-01, 6.170682e-01, 3.296668e-01, 7.053267e-01, 1.238177e+00,
1.200000e+00	1.260524e+00, 6.764883e-01, 1.261331e+00, 8.847802e-01, 8.192265e-01, 1.968163e-01, 6.249489e-01, 2.564730e-01, 5.043956e-01, 9.462266e-01,
1.400000e+00	1.117933e+00, 5.445143e-01, 1.084365e+00, 1.028775e+00, 7.388099e-01, 1.913001e-01, 6.548743e-01, 1.630560e-01, 5.598772e-01, 9.863694e-01,
1.600000e+00	1.022428e+00, 6.666227e-01, 9.268328e-01, 1.052994e+00, 6.921748e-01, 3.646000e-01, 7.687978e-01, 9.256249e-02, 4.952173e-01, 1.138195e+00,
1.800000e+00	7.279669e-01, 6.689937e-01, 6.959290e-01, 1.042099e+00, 8.955788e-01, 5.943013e-01, 6.768615e-01, 6.658658e-02, 4.993203e-01, 1.316644e+00,
2.000000e+00	6.127080e-01, 7.003232e-01, 5.681186e-01, 8.630985e-01, 8.499297e-01, 7.590364e-01, 7.073544e-01, 6.012434e-02, 5.620573e-01, 1.130451e+00,
0.000000e+00	1.916787e+00, 2.382102e+00, 1.972429e+00, 2.243983e+00, 2.295709e+00, 9.497773e-01, 8.760093e-02, 1.113697e+00, 1.651060e+00, 2.270905e+00,
2.000000e-01	1.916679e+00, 1.427868e+00, 1.449730e+00, 1.805082e+00, 1.465251e+00, 5.638956e-01, 3.450091e-01, 8.773776e-01, 1.379214e+00, 1.558769e+00,
4.000000e-01	1.958683e+00, 1.065889e+00, 1.135399e+00, 1.410799e+00, 1.107233e+00, 4.046029e-01, 4.839081e-01, 8.337559e-01, 1.078833e+00, 1.231914e+00,
6.000000e-01	1.608311e+00, 9.092322e-01, 1.049090e+00, 1.250031e+00, 8.451819e-01, 3.361326e-01, 6.326534e-01, 6.663878e-01, 7.206762e-01, 1.042509e+00,
8.000000e-01	1.472233e+00, 9.137777e-01, 9.960144e-01, 1.229415e+00, 6.892497e-01, 1.694962e-01, 7.437030e-01, 4.058466e-01, 7.007280e-01, 1.053694e+00,
1.000000e+00	1.371000e+00, 8.567060e-01, 9.433802e-01, 1.381443e+00, 7.589791e-01, 1.934127e-01, 6.639622e-01, 2.501261e-01, 4.907064e-01, 1.121053e+00,
1.200000e+00	8.662395e-01, 6.607446e-01, 7.426737e-01, 1.058565e+00, 9.121960e-01, 2.743508e-01, 6.217056e-01, 1.415450e-01, 4.113292e-01, 8.582122e-01,
1.400000e+00	8.649263e-01, 6.920602e-01, 6.337968e-01, 8.668877e-01, 7.868484e-01, 4.708575e-01, 7.179485e-01, 9.650729e-02, 3.799107e-01, 8.159419e-01,
1.600000e+00	6.796582e-01, 6.099585e-01, 5.252994e-01, 8.653201e-01, 9.286674e-01, 7.163272e-01, 6.285034e-01, 5.980376e-02, 3.631795e-01, 1.238424e+00,
1.800000e+00	5.150517e-01, 7.668514e-01, 3.308444e-01, 6.293769e-01, 9.177214e-01, 9.322389e-01, 7.450021e-01, 4.895048e-02, 2.876624e-01, 1.072419e+00,
2.000000e+00	4.213192e-01, 6.303258e-01, 2.700009e-01, 4.343565e-01, 7.728631e-01, 9.862741e-01, 6.839154e-01, 3.906548e-02, 4.651752e-01, 1.184965e+00,
0.000000e+00	9.265473e-01, 8.289188e-01, 5.418365e-01, 5.020525e-01, 2.959310e+00, 8.854102e-01, 2.138542e+00, 2.558340e+00, 1.596122e+00, 9.500202e-01,
2.000000e-01	6.375303e-01, 5.038939e-01, 4.646938e-01, 2.756620e-01, 1.809886e+00, 4.600949e-01, 1.396456e+00, 1.242259e+00, 9.772773e-01, 8.754439e-01,
4.000000e-01	5.214541e-01, 4.441409e-01, 4.398288e-01, 1.966341e-01, 1.116775e+00, 5.013260e-01, 1.010098e+00, 8.660925e-01, 8.115602e-01, 8.354196e-01,
6.000000e-01	4.818166e-01, 4.582332e-01, 3.046687e-01, 1.544460e-01, 1.042473e+00, 6.453318e-01, 7.052052e-01, 4.588565e-01, 5.772877e-01, 9.483382e-01,
8.000000e-01	3.776180e-01, 5.284462e-01, 2.309425e-01, 1.302381e-01, 8.628730e-01, 9.492285e-01, 6.489722e-01, 2.501924e-01, 5.286923e-01, 1.121850e+00,
1.000000e+00	2.401007e-01, 5.427841e-01, 2.253397e-01, 1.224026e-01, 8.808387e-01, 1.080982e+00, 6.891190e-01, 1.229687e-01, 4.795089e-01, 1.007048e+00,
1.200000e+00	1.969374e-01, 6.175247e-01, 1.796758e-01, 1.179914e-01, 7.194698e-01, 1.183136e+00, 6.544576e-01, 9.660059e-02, 5.780576e-01, 1.099570e+00,
1.400000e+00	1.698099e-01, 5.407942e-01, 1.391700e-01, 5.930465e-02, 9.131989e-01, 1.266160e+00, 6.937833e-01, 6.626930e-02, 5.642276e-01, 1.091203e+00,
1.600000e+00	1.203349e-01, 6.376837e-01, 1.301760e-01, 8.584587e-02, 8.826886e-01, 1.214336e+00, 6.564491e-01, 5.864131e-02, 5.148808e-01, 1.064676e+00,
1.800000e+00	9.271332e-02, 6.925536e-01, 9.462114e-02, 6.587536e-02, 6.893165e-01, 1.259497e+00, 7.021544e-01, 4.268231e-02, 5.006893e-01, 9.839241e-01,
2.000000e+00	9.964400e-02, 6.263690e-01, 8.891592e-02, 5.560279e-02, 7.896984e-01, 1.138052e+00, 7.114250e-01, 4.623598e-02, 4.600696e-01, 1.047720e+00,
0.000000e+00	2.688285e+00, 2.843333e+00, 2.938740e+00, 1.007414e+00, 1.754411e+00, 1.691615e+00, 2.117520e+00, 1.148055e+00, 1.511631e-02, 1.383923e+00,
2.000000e-01	3.046737e+00, 1.666194e+00, 2.553433e+00, 9.310363e-01, 1.456406e+00, 1.064695e+00, 1.025507e+00, 8.326711e-01, 2.276905e-01, 8.356376e-01,
4.000000e-01	2.255570e+00, 1.316629e+00, 2.209774e+00, 9.189219e-01, 1.229945e+00, 7.328019e-01, 9.331815e-01, 8.470911e-01, 1.808647e-01, 6.291701e-01,
6.000000e-01	1.739729e+00, 9.812689e-01, 1.210153e+00, 9.833990e-01, 1.305446e+00, 4.574136e-01, 6.518114e-01, 5.111464e-01, 1.424728e-01, 5.748826e-01,
8.000000e-01	1.282548e+00, 8.661276e-01, 1.095192e+00, 1.234563e+00, 1.049480e+00, 3.272173e-01, 6.292996e-01, 2.518886e-01, 9.207011e-02, 6.855768e-01,
1.000000e+00	1.137512e+00, 8.478103e-01, 9.229752e-01, 1.088969e+00, 1.085760e+00, 2.233472e-01, 6.452505e-01, 1.463899e-01, 8.402948e-02, 6.309035e-01,
1.200000e+00	7.953338e-01, 8.036217e-01, 7.821903e-01, 1.105166e+00, 1.081021e+00, 2.834574e-01, 6.551749e-01, 8.880797e-02, 1.101230e-01, 8.202343e-01,
1.400000e+00	6.106519e-01, 7.095066e-01, 6.767603e-01, 1.010869e+00, 1.101983e+00, 4.786638e-01, 5.375595e-01, 4.742469e-02, 1.153995e-01, 8.672578e-01,
1.600000e+00	4.166924e-01, 7.338922e-01, 5.189139e-01, 9.183588e-01, 9.353347e-01, 5.673363e-01, 6.123560e-01, 3.523135e-02, 1.545988e-01, 8.306882e-01,
1.800000e+00	4.635355e-01, 6.132931e-01, 4.140682e-01, 5.905349e-01, 1.170219e+00, 8.370504e-01, 7.042799e-01, 3.041930e-02, 2.102233e-01, 9.599856e-01,
2.000000e+00	3.297364e-01, 5.363959e-01, 3.075129e-01, 5.733672e-01, 9.184310e-01, 1.136312e+00, 6.330237e-01, 2.215946e-02, 3.121317e-01, 9.468615e-01,
0.000000e+00	2.676966e+00, 9.329183e-01, 1.413718e+00, 6.547414e-02, 1.511573e+00, 6.473125e-01, 2.203775e+00, 8.947538e-01, 1.637814e+00, 2.020675e+00,
2.000000e-01	2.177825e+00, 6.792494e-01, 1.115876e+00, 1.158689e-01, 9.179402e-01, 4.486330e-01, 1.141153e+00, 8.791709e-01, 1.431659e+00, 1.846793e+00,
4.000000e-01	1.909952e+00, 5.543953e-01, 1.285059e+00, 4.069977e-01, 6.573337e-01, 3.404394e-01, 8.505952e-01, 6.365285e-01, 1.010904e+00, 1.653428e+00,
6.000000e-01	1.156943e+00, 5.937766e-01, 1.321775e+00, 6.332609e-01, 5.807763e-01, 2.369879e-01, 8.633923e-01, 6.041667e-01, 8.362720e-01, 1.571750e+00,
8.000000e-01	1.217188e+00, 7.031050e-01, 1.278833e+00, 8.761104e-01, 4.874802e-01, 3.983374e-01, 6.403250e-01, 4.369953e-01, 8.890175e-01, 1.094714e+00,
1.000000e+00	1.053380e+00, 6.248148e-01, 1.174201e+00, 1.083477e+00, 5.246353e-01, 5.999988e-01, 6.523155e-01, 3.311879e-01, 6.024618e-01, 1.247253e+00,
1.200000e+00	9.322861e-01, 6.895752e-01, 8.701490e-01, 9.881141e-01, 8.115229e-01, 8.068181e-01, 6.105886e-01, 2.225970e-01, 6.513772e-01, 1.086952e+00,
1.400000e+00	9.484763e-01, 6.121759e-01, 6.588235e-01, 1.031888e+00, 7.571183e-01, 9.119469e-01, 6.765583e-01, 1.766770e-01, 6.357867e-01, 1.179206e+00,
1.600000e+00	8.722902e-01, 5.750239e-01, 6.167894e-01, 9.764692e-01, 7.959742e-01, 7.986364e-01, 7.234566e-01, 1.064414e-01, 6.744061e-01, 9.663841e-01,
1.800000e+00	9.178669e-01, 6.144228e-01, 5.818743e-01, 8.317144e-01, 7.645805e-01, 8.501849e-01, 6.415932e-01, 7.688231e-02, 6.538236e-01, 1.057123e+00,
2.000000e+00	7.451175e-01, 5.878619e-01, 4.164863e-01, 5.349514e-01, 7.765677e-01, 1.030769e+00, 6.966177e-01, 7.261815e-02, 5.299674e-01, 1.225399e+00,
0.000000e+00	2.010114e+00, 1.785915e+00, 1.818417e-01, 2.046745e+00, 1.581578e+00, 2.987524e+00, 2.051266e+00, 2.311051e+00, 1.559031e+00, 3.540731e-01,
2.000000e-01	2.555837e+00, 1.035365e+00, 5.188413e-01, 1.054905e+00, 9.183935e-01, 1.886941e+00, 1.283932e+00, 1.455624e+00, 8.614105e-01, 3.435433e-01,
4.000000e-01	2.465919e+00, 8.294767e-01, 7.132876e-01, 8.162210e-01, 7.413970e-01, 1.143207e+00, 9.292250e-01, 7.308090e-01, 5.410808e-01, 5.004173e-01,
6.000000e-01	2.107573e+00, 6.061256e-01, 7.437471e-01, 6.404497e-01, 9.069879e-01, 7.024443e-01, 8.505969e-01, 4.710832e-01, 3.178353e-01, 5.685615e-01,
8.000000e-01	1.580042e+00, 7.254025e-01, 5.663151e-01, 4.991388e-01, 8.534380e-01, 5.168863e-01, 7.053866e-01, 2.448067e-01, 2.861027e-01, 7.516549e-01,
1.000000e+00	9.997303e-01, 5.573516e-01, 4.511912e-01, 5.232068e-01, 1.000212e+00, 3.183304e-01, 5.754535e-01, 1.441058e-01, 1.924849e-01, 9.185921e-01,
1.200000e+00	8.082780e-01, 7.643059e-01, 3.516399e-01, 4.601889e-01, 9.136675e-01, 2.633200e-01, 6.451676e-01, 9.426341e-02, 2.282902e-01, 8.993065e-01,
1.400000e+00	7.116644e-01, 5.812056e-01, 2.579308e-01, 3.012166e-01, 9.289666e-01, 3.260052e-01, 6.476291e-01, 5.812204e-02, 2.888824e-01, 9.689555e-01,
1.600000e+00	5.965738e-01, 6.121518e-01, 2.215601e-01, 2.255710e-01, 8.552105e-01, 6.481342e-01, 6.257572e-01, 3.246263e-02, 3.544281e-01, 1.216003e+00,
1.800000e+00	4.965367e-01, 6.050304e-01, 1.662077e-01, 1.840861e-01, 1.099057e+00, 8.584309e-01, 6.455218e-01, 2.522795e-02, 3.292047e-01, 1.219215e+00,
2.000000e+00	3.733028e-01, 6.116748e-01, 1.652944e-01, 1.261414e-01, 9.546422e-01, 8.324330e-01, 6.394684e-01, 3.040143e-02, 3.371258e-01, 1.052926e+00,
0.000000e+00	2.409245e+00, 2.418398e+00, 9.155369e-01, 1.747618e+00, 1.354102e+00, 1.468205e+00, 4.894822e-01, 2.203871e+00, 2.405010e+00, 1.533269e+00,
2.000000e-01	2.133713e+00, 1.615170e+00, 1.145416e+00, 1.894171e+00, 9.117033e-01, 8.810232e-01, 5.404387e-01, 1.767386e+00, 1.916295e+00, 1.109989e+00,
4.000000e-01	2.491556e+00, 1.049691e+00, 1.509920e+00, 1.295476e+00, 5.659954e-01, 6.060667e-01, 7.279226e-01, 1.082470e+00, 1.048836e+00, 9.366983e-01,
6.000000e-01	2.052578e+00, 8.112646e-01, 1.313260e+00, 1.151989e+00, 5.862561e-01, 3.672422e-01, 6.435615e-01, 5.976326e-01, 6.983087e-01, 9.383340e-01,
8.000000e-01	2.015421e+00, 7.233076e-01, 1.261509e+00, 1.348933e+00, 6.558777e-01, 2.678017e-01, 5.448660e-01, 4.045312e-01, 5.585915e-01, 8.227374e-01,
1.000000e+00	1.523928e+00, 5.512136e-01, 1.021632e+00, 1.143941e+00, 7.907824e-01, 1.643583e-01, 6.952436e-01, 2.208931e-01, 4.279855e-01, 8.817161e-01,
1.200000e+00	1.322361e+00, 6.598675e-01, 8.943076e-01, 1.084805e+00, 9.558963e-01, 1.416478e-01, 6.781717e-01, 1.452378e-01, 3.318792e-01, 1.105154e+00,
1.400000e+00	1.005305e+00, 6.520148e-01, 8.063574e-01, 9.392512e-01, 8.598264e-01, 1.850594e-01, 5.888233e-01, 9.579378e-02, 3.435214e-01, 1.045859e+00,
1.600000e+00	7.822700e-01, 6.094798e-01, 5.149443e-01, 8.759715e-01, 1.061865e+00, 3.439066e-01, 4.722063e-01, 5.728511e-02, 3.758096e-01, 1.071620e+00,
1.800000e+00	7.183173e-01, 6.636021e-01, 5.226425e-01, 7.253554e-01, 1.016149e+00, 6.630277e-01, 6.547883e-01, 4.071839e-02, 3.538151e-01, 1.256050e+00,
2.000000e+00	4.482802e-01, 6.198492e-01, 3.771883e-01, 5.681808e-01, 9.055148e-01, 8.126028e-01, 7.346787e-01, 3.993147e-02, 4.544065e-01, 1.070308e+00,
0.000000e+00	5.226331e-01, 2.256781e+00, 6.812503e-01, 7.198195e-01, 2.916234e+00, 1.111810e+00, 3.939784e-01, 7.710344e-01, 1.182472e+00, 2.729947e+00,
2.000000e-01	4.145778e-01, 1.614062e+00, 6.305094e-01, 7.928019e-01, 2.005736e+00, 6.596149e-01, 5.254973e-01, 7.530951e-01, 1.044203e+00, 1.558348e+00,
4.000000e-01	3.755575e-01, 1.135223e+00, 4.819691e-01, 8.943261e-01, 1.188618e+00, 7.528413e-01, 5.807572e-01, 6.950855e-01, 8.084204e-01, 9.707354e-01,
6.000000e-01	3.207300e-01, 9.898007e-01, 4.480164e-01, 5.725166e-01, 1.041668e+00, 1.073299e+00, 5.581328e-01, 7.237541e-01, 6.563247e-01, 8.838760e-01,
8.000000e-01	2.186417e-01, 9.487429e-01, 3.291411e-01, 5.503628e-01, 9.507752e-01, 8.865562e-01, 6.858546e-01, 3.795733e-01, 4.847659e-01, 8.678200e-01,
1.000000e+00	1.991934e-01, 7.466083e-01, 2.782462e-01, 4.126554e-01, 1.106845e+00, 1.089633e+00, 6.724920e-01, 2.400249e-01, 4.006946e-01, 8.022592e-01,
1.200000e+00	1.749603e-01, 7.205413e-01, 2.319758e-01, 3.381042e-01, 9.220935e-01, 1.000165e+00, 7.570144e-01, 1.327256e-01, 2.893057e-01, 9.439016e-01,
1.400000e+00	1.799274e-01, 6.101951e-01, 1.840512e-01, 2.029616e-01, 8.502602e-01, 1.093811e+00, 6.041035e-01, 9.782828e-02, 3.787649e-01, 9.970155e-01,
1.600000e+00	1.363683e-01, 4.713323e-01, 1.762148e-01, 1.444917e-01, 7.785654e-01, 9.324359e-01, 6.373047e-01, 6.945157e-02, 3.878855e-01, 9.729479e-01,
1.800000e+00	1.206768e-01, 5.791838e-01, 1.073007e-01, 1.099165e-01, 8.913931e-01, 1.057577e+00, 6.581519e-01, 4.531703e-02, 3.589731e-01, 9.824251e-01,
2.000000e+00	9.372666e-02, 5.970279e-01, 9.408279e-02, 1.166531e-01, 1.105503e+00, 1.130979e+00, 6.820829e-01, 3.614070e-02, 3.550381e-01, 9.775178e-01,
0.000000e+00	2.322109e+00, 1.841526e+00, 2.448987e+00, 1.924686e+00, 5.837545e-01, 2.569360e+00, 3.222753e+00, 3.818489e-01, 2.088541e+00, 5.967676e-01,
2.000000e-01	2.511092e+00, 1.415088e+00, 2.608296e+00, 1.584942e+00, 3.507170e-01, 1.410308e+00, 1.694402e+00, 3.274781e-01, 1.052046e+00, 4.311971e-01,
4.000000e-01	2.744786e+00, 1.065804e+00, 2.297877e+00, 1.192650e+00, 4.263870e-01, 1.072655e+00, 1.074587e+00, 1.634723e-01, 6.289122e-01, 4.462329e-01,
6.000000e-01	2.409278e+00, 9.734293e-01, 2.094889e+00, 1.349279e+00, 6.231715e-01, 7.289022e-01, 1.014331e+00, 1.072471e-01, 4.383994e-01, 4.953598e-01,
8.000000e-01	2.047122e+00, 7.571224e-01, 1.433040e+00, 1.391004e+00, 8.221745e-01, 4.657005e-01, 8.275768e-01, 5.409474e-02, 2.412404e-01, 6.297397e-01,
1.000000e+00	1.715565e+00, 7.987305e-01, 1.216326e+00, 1.185434e+00, 7.060488e-01, 2.524762e-01, 6.661277e-01, 3.606118e-02, 2.003123e-01, 7.579892e-01,
1.200000e+00	1.128598e+00, 5.941021e-01, 1.012260e+00, 1.035138e+00, 8.616717e-01, 1.939330e-01, 7.355650e-01, 2.312977e-02, 1.513051e-01, 5.497983e-01,
1.400000e+00	1.073827e+00, 7.805929e-01, 7.188257e-01, 1.128705e+00, 7.585553e-01, 1.305683e-01, 7.822072e-01, 1.562397e-02, 1.566800e-01, 9.281237e-01,
1.600000e+00	8.563124e-01, 6.950648e-01, 5.878294e-01, 8.728134e-01, 8.370555e-01, 1.733958e-01, 7.183049e-01, 1.244828e-02, 2.082935e-01, 7.097269e-01,
1.800000e+00	6.599955e-01, 6.728110e-01, 5.028860e-01, 8.923844e-01, 9.733605e-01, 4.126545e-01, 5.534364e-01, 1.328547e-02, 2.450673e-01, 8.869885e-01,
2.000000e+00	4.552853e-01, 6.331526e-01, 4.638181e-01, 6.325090e-01, 1.077576e+00, 5.849786e-01, 6.060776e-01, 1.399289e-02, 2.743340e-01, 1.096524e+00,
0.000000e+00	5.928203e-01, 1.244863e-02, 1.962549e+00, 3.188545e+00, 7.074297e-01, 1.903246e+00, 3.024618e+00, 1.426878e+00, 2.293052e+00, 1.670310e+00,
2.000000e-01	1.003209e+00, 1.691616e-01, 1.799332e+00, 2.028242e+00, 5.108626e-01, 1.337822e+00, 1.788795e+00, 7.268634e-01, 1.928347e+00, 1.707186e+00,
4.000000e-01	1.547359e+00, 2.715977e-01, 1.966611e+00, 1.372355e+00, 3.523600e-01, 1.358043e+00, 1.216348e+00, 4.773587e-01, 1.343284e+00, 1.671741e+00,
6.000000e-01	1.614581e+00, 4.096465e-01, 1.798915e+00, 1.283411e+00, 2.412592e-01, 1.440191e+00, 8.191569e-01, 2.874287e-01, 1.216821e+00, 1.159074e+00,
8.000000e-01	1.882567e+00, 4.564630e-01, 1.561306e+00, 1.465572e+00, 3.396933e-01, 1.122208e+00, 7.394098e-01, 2.093718e-01, 1.125646e+00, 1.490521e+00,
1.000000e+00	1.792149e+00, 4.239168e-01, 1.614413e+00, 1.302288e+00, 4.475127e-01, 8.461854e-01, 7.078640e-01, 1.480762e-01, 8.519721e-01, 1.216316e+00,
1.200000e+00	1.964523e+00, 6.569648e-01, 1.345379e+00, 1.184147e+00, 5.161664e-01, 4.417502e-01, 6.873340e-01, 1.271452e-01, 7.810403e-01, 1.358996e+00,
1.400000e+00	1.720921e+00, 5.966406e-01, 1.325740e+00, 9.275341e-01, 5.359816e-01, 2.880715e-01, 7.349902e-01, 9.860360e-02, 5.579351e-01, 1.162759e+00,
1.600000e+00	1.373778e+00, 5.296343e-01, 8.931237e-01, 9.159043e-01, 7.575155e-01, 2.493257e-01, 5.307138e-01, 9.236995e-02, 6.415262e-01, 1.112464e+00,
1.800000e+00	1.006471e+00, 6.229372e-01, 8.234530e-01, 1.079675e+00, 6.287289e-01, 3.260849e-01, 8.270050e-01, 7.664295e-02, 6.256944e-01, 1.268467e+00,
2.000000e+00	8.183746e-01, 5.675988e-01, 6.313728e-01, 8.328211e-01, 8.322825e-01, 6.353251e-01, 5.422351e-01, 6.476665e-02, 6.652467e-01, 1.049911e+00,
0.000000e+00	1.058220e-01, 1.255595e+00, 2.469770e+00, 9.800404e-01, 3.940498e-02, 4.351487e-01, 1.589364e+00, 8.700064e-01, 1.874300e+00, 2.341600e+00,
2.000000e-01	4.706319e-01, 9.358259e-01, 2.329253e+00, 8.017478e-01, 3.448992e-02, 6.616725e-01, 1.355023e+00, 9.587636e-01, 1.447003e+00, 1.766774e+00,
4.000000e-01	7.572590e-01, 8.285711e-01, 2.056480e+00, 9.590036e-01, 7.836328e-02, 1.094900e+00, 1.020854e+00, 6.499817e-01, 1.207335e+00, 1.451234e+00,
6.000000e-01	1.191967e+00, 7.612324e-01, 2.185229e+00, 1.122315e+00, 2.078047e-01, 1.108127e+00, 8.382547e-01, 7.039195e-01, 9.236091e-01, 1.385435e+00,
8.000000e-01	1.352780e+00, 6.499335e-01, 1.874114e+00, 1.299037e+00, 3.635141e-01, 9.834858e-01, 6.234438e-01, 4.964423e-01, 7.510759e-01, 1.501522e+00,
1.000000e+00	1.292145e+00, 6.318171e-01, 2.084990e+00, 1.111563e+00, 5.488118e-01, 9.557508e-01, 8.639770e-01, 3.222094e-01, 8.085039e-01, 1.245937e+00,
1.200000e+00	1.610117e+00, 7.152427e-01, 1.702145e+00, 1.115266e+00, 4.723534e-01, 5.471642e-01, 7.199962e-01, 2.719354e-01, 5.971896e-01, 1.094049e+00,
1.400000e+00	1.441330e+00, 5.925501e-01, 1.344588e+00, 8.604573e-01, 6.503379e-01, 4.466673e-01, 6.678170e-01, 2.128254e-01, 5.357797e-01, 1.031186e+00,
1.600000e+00	1.046231e+00, 6.496641e-01, 1.093872e+00, 1.049015e+00, 6.685213e-01, 3.308503e-01, 5.624073e-01, 1.408279e-01, 5.947495e-01, 1.219983e+00,
1.800000e+00	1.015753e+00, 6.596294e-01, 8.446365e-01, 1.057610e+00, 8.526523e-01, 4.980263e-01, 6.568728e-01, 9.865013e-02, 4.886222e-01, 1.158457e+00,
2.000000e+00	9.744058e-01, 5.561995e-01, 7.795126e-01, 1.070623e+00, 7.412121e-01, 6.120042e-01, 6.701073e-01, 6.332287e-02, 6.500689e-01, 1.285813e+00,
0.000000e+00	3.598430e-01, 2.564316e+00, 1.567361e+00, 1.259892e+00, 1.375040e+00, 3.383351e-01, 1.313636e+00, 2.861942e+00, 2.102218e+00, 2.307478e+00,
2.000000e-01	4.279196e-01, 1.797797e+00, 2.085108e+00, 1.322964e+00, 7.383343e-01, 6.943667e-01, 9.455666e-01, 1.653438e+00, 1.634121e+00, 1.158850e+00,
4.000000e-01	6.185346e-01, 1.151986e+00, 1.883259e+00, 1.197198e+00, 4.622396e-01, 8.391141e-01, 8.768076e-01, 1.393156e+00, 1.108819e+00, 9.069059e-01,
6.000000e-01	9.534746e-01, 8.344900e-01, 1.840555e+00, 1.067137e+00, 5.769248e-01, 8.125412e-01, 6.793156e-01, 7.697975e-01, 7.410882e-01, 1.036932e+00,
8.000000e-01	1.049651e+00, 9.452524e-01, 1.810333e+00, 1.055865e+00, 6.548834e-01, 1.033055e+00, 7.323690e-01, 4.924685e-01, 5.689772e-01, 9.080826e-01,
1.000000e+00	1.292876e+00, 6.780105e-01, 1.666456e+00, 1.003272e+00, 8.594243e-01, 6.693071e-01, 8.257656e-01, 2.561850e-01, 3.602041e-01, 1.110803e+00,
1.200000e+00	1.169207e+00, 6.011813e-01, 1.299228e+00, 8.208957e-01, 7.750265e-01, 5.517888e-01, 6.832365e-01, 1.545432e-01, 3.324462e-01, 8.530618e-01,
1.400000e+00	9.002496e-01, 6.475707e-01, 9.043327e-01, 1.143945e+00, 8.271213e-01, 3.359621e-01, 6.746412e-01, 8.946753e-02, 4.238987e-01, 1.088656e+00,
1.600000e+00	8.956110e-01, 5.857714e-01, 7.967137e-01, 8.225321e-01, 8.822349e-01, 4.177883e-01, 6.638052e-01, 7.089236e-02, 3.941944e-01, 1.088083e+00,
1.800000e+00	8.002869e-01, 4.667822e-01, 6.289393e-01, 9.827833e-01, 9.900382e-01, 5.525355e-01, 6.802375e-01, 4.751862e-02, 2.626695e-01, 9.364050e-01,
2.000000e+00	6.128903e-01, 7.371985e-01, 4.970741e-01, 1.023679e+00, 8.734061e-01, 8.891188e-01, 6.136456e-01, 4.072856e-02, 3.460170e-01, 9.301685e-01,
0.000000e+00	2.422902e+00, 1.189009e+00, 1.914921e+00, 2.989906e+00, 6.552610e-01, 2.639271e+00, 3.028486e+00, 8.995175e-01, 8.790467e-02, 8.109003e-01,
2.000000e-01	3.094429e+00, 1.112359e+00, 1.769428e+00, 1.912199e+00, 6.970890e-01, 1.560716e+00, 1.610521e+00, 5.289123e-01, 7.677176e-02, 7.655564e-01,
4.000000e-01	2.388509e+00, 7.884829e-01, 1.471333e+00, 1.336474e+00, 7.830029e-01, 1.053542e+00, 1.036316e+00, 3.623089e-01, 8.808835e-02, 6.360043e-01,
6.000000e-01	1.767726e+00, 8.699710e-01, 1.070883e+00, 1.046265e+00, 8.720005e-01, 7.268101e-01, 8.441488e-01, 1.682259e-01, 1.053678e-01, 7.313216e-01,
8.000000e-01	1.775399e+00, 7.068974e-01, 9.727114e-01, 1.160819e+00, 9.591182e-01, 4.959061e-01, 7.122509e-01, 1.020638e-01, 1.132689e-01, 8.602232e-01,
1.000000e+00	1.611462e+00, 6.640642e-01, 7.194072e-01, 1.083259e+00, 8.687868e-01, 2.775026e-01, 6.348483e-01, 7.080309e-02, 1.610952e-01, 8.746104e-01,
1.200000e+00	1.316696e+00, 7.031092e-01, 5.542828e-01, 8.068029e-01, 1.060293e+00, 1.981060e-01, 6.949364e-01, 4.804450e-02, 2.047505e-01, 9.051469e-01,
1.400000e+00	1.084558e+00, 6.656496e-01, 4.617914e-01, 6.715292e-01, 1.026640e+00, 1.376576e-01, 7.088150e-01, 3.167667e-02, 3.112867e-01, 9.863165e-01,
1.600000e+00	6.555680e-01, 6.143865e-01, 3.969447e-01, 6.099413e-01, 7.718914e-01, 2.846319e-01, 6.917966e-01, 2.925123e-02, 3.366748e-01, 9.559229e-01,
1.800000e+00	6.593288e-01, 5.879876e-01, 2.885240e-01, 4.419233e-01, 1.041878e+00, 5.572070e-01, 7.487244e-01, 2.550130e-02, 4.244008e-01, 9.872586e-01,
2.000000e+00	4.988069e-01, 5.173902e-01, 2.867115e-01, 2.714852e-01, 8.917896e-01, 7.343791e-01, 7.028502e-01, 2.609373e-02, 4.134595e-01, 1.128271e+00,
0.000000e+00	1.650452e+00, 1.418680e+00, 1.242425e+00, 1.268297e+00, 3.437852e+00, 1.418997e+00, 1.827612e+00, 2.295429e+00, 4.321096e-01, 3.895583e-01,
2.000000e-01	1.123851e+00, 1.043246e+00, 9.272257e-01, 6.467730e-01, 2.211384e+00, 1.075536e+00, 1.174724e+00, 1.288227e+00, 2.725063e-01, 4.803179e-01,
4.000000e-01	7.497423e-01, 8.333267e-01, 7.345157e-01, 7.798817e-01, 1.684976e+00, 7.041552e-01, 1.014842e+00, 6.521147e-01, 1.568515e-01, 5.811288e-01,
6.000000e-01	7.208573e-01, 7.190795e-01, 7.178152e-01, 6.910481e-01, 1.354286e+00, 5.206426e-01, 6.430334e-01, 4.195505e-01, 1.334035e-01, 6.915916e-01,
8.000000e-01	4.989616e-01, 5.528259e-01, 5.628032e-01, 5.648596e-01, 1.019603e+00, 4.255716e-01, 5.959336e-01, 2.273706e-01, 1.382615e-01, 9.110355e-01,
1.000000e+00	3.901363e-01, 7.293838e-01, 4.456819e-01, 4.376835e-01, 1.140423e+00, 5.540209e-01, 6.048153e-01, 1.138705e-01, 1.697682e-01, 8.056386e-01,
1.200000e+00	3.478547e-01, 5.884494e-01, 3.722387e-01, 3.811380e-01, 8.568191e-01, 7.225377e-01, 6.000254e-01, 8.945571e-02, 2.821200e-01, 7.943682e-01,
1.400000e+00	2.907514e-01, 6.473895e-01, 2.834798e-01, 2.812903e-01, 8.297139e-01, 8.394927e-01, 6.845462e-01, 5.175884e-02, 3.545539e-01, 1.095638e+00,
1.600000e+00	2.236427e-01, 6.514385e-01, 2.411222e-01, 2.527150e-01, 9.872297e-01, 1.220272e+00, 8.224650e-01, 4.043541e-02, 3.583542e-01, 8.777660e-01,
1.800000e+00	1.684508e-01, 6.709518e-01, 1.920369e-01, 1.507307e-01, 1.064285e+00, 1.197880e+00, 7.142822e-01, 3.422205e-02, 3.505147e-01, 1.103478e+00,
2.000000e+00	1.131733e-01, 5.987782e-01, 1.498223e-01, 1.358502e-01, 1.045758e+00, 1.127443e+00, 6.813973e-01, 3.627115e-02, 4.285722e-01, 1.006182e+00,
0.000000e+00	2.053096e+00, 1.090838e+00, 1.214241e+00, 6.780984e-01, 4.514139e-01, 1.287698e+00, 1.831671e-01, 1.361120e+00, 1.819662e+00, 1.693256e+00,
2.000000e-01	1.996364e+00, 9.435792e-01, 1.110916e+00, 7.556890e-01, 3.357302e-01, 9.552835e-01, 3.326287e-01, 9.971873e-01, 1.191527e+00, 1.531501e+00,
4.000000e-01	1.836324e+00, 7.826130e-01, 1.243426e+00, 9.475087e-01, 2.912568e-01, 5.841361e-01, 4.458020e-01, 7.065877e-01, 8.820515e-01, 1.455032e+00,
6.000000e-01	1.769248e+00, 7.140102e-01, 1.332446e+00, 1.015937e+00, 3.380269e-01, 4.155207e-01, 6.040443e-01, 5.353967e-01, 9.175482e-01, 1.146516e+00,
8.000000e-01	1.696350e+00, 6.836267e-01, 1.468762e+00, 9.335833e-01, 5.259122e-01, 3.517818e-01, 6.695872e-01, 3.694441e-01, 8.148313e-01, 1.352700e+00,
1.000000e+00	1.089657e+00, 5.942697e-01, 1.013344e+00, 1.139299e+00, 6.255431e-01, 3.466793e-01, 6.980062e-01, 2.487249e-01, 6.082100e-01, 1.065662e+00,
1.200000e+00	1.094629e+00, 5.080332e-01, 9.641191e-01, 1.100304e+00, 5.896393e-01, 4.993999e-01, 5.477316e-01, 1.639870e-01, 7.085221e-01, 1.158351e+00,
1.400000e+00	9.285446e-01, 5.229734e-01, 8.571754e-01, 1.075810e+00, 8.599982e-01, 6.031443e-01, 6.397379e-01, 1.147854e-01, 6.348476e-01, 1.125640e+00,
1.600000e+00	9.115575e-01, 6.078778e-01, 7.649820e-01, 1.045851e+00, 8.907320e-01, 6.290617e-01, 5.904828e-01, 9.113694e-02, 6.590232e-01, 9.336758e-01,
1.800000e+00	1.011344e+00, 7.369526e-01, 4.968716e-01, 7.408169e-01, 7.433230e-01, 7.581014e-01, 7.355189e-01, 6.491011e-02, 5.392154e-01, 1.090382e+00,
2.000000e+00	7.373996e-01, 6.717248e-01, 4.663097e-01, 7.789278e-01, 9.014444e-01, 8.355947e-01, 6.653844e-01, 6.882231e-02, 5.658003e-01, 9.794069e-01,
0.000000e+00	7.856910e-02, 2.711610e+00, 2.444277e+00, 1.177767e+00, 1.221820e+00, 1.235923e+00, 3.045356e+00, 8.974198e-01, 3.147804e-01, 2.046798e+00,
2.000000e-01	1.681840e-01, 1.886076e+00, 1.960041e+00, 8.098102e-01, 1.101619e+00, 8.454353e-01, 1.917318e+00, 8.855171e-01, 5.006908e-01, 1.498498e+00,
4.000000e-01	1.603487e-01, 1.349682e+00, 1.531712e+00, 7.145076e-01, 1.073440e+00, 7.715613e-01, 1.178672e+00, 7.889175e-01, 4.810589e-01, 1.082021e+00,
6.000000e-01	1.890607e-01, 1.060847e+00, 1.281379e+00, 9.756215e-01, 8.916656e-01, 8.086543e-01, 7.455124e-01, 5.766879e-01, 4.560424e-01, 9.463815e-01,
8.000000e-01	3.198676e-01, 8.844314e-01, 1.006394e+00, 1.111819e+00, 9.097703e-01, 1.085528e+00, 8.344536e-01, 3.797178e-01, 3.210557e-01, 8.526860e-01,
1.000000e+00	7.299891e-01, 7.726847e-01, 8.002697e-01, 1.102358e+00, 1.016530e+00, 1.102535e+00, 6.857380e-01, 1.728358e-01, 2.635082e-01, 8.733765e-01,
1.200000e+00	7.035457e-01, 7.244384e-01, 6.816675e-01, 9.254117e-01, 8.297732e-01, 1.246350e+00, 6.103095e-01, 1.396586e-01, 2.650196e-01, 9.523488e-01,
1.400000e+00	8.347933e-01, 6.685635e-01, 6.120892e-01, 9.212937e-01, 9.282612e-01, 9.552808e-01, 6.840531e-01, 8.323859e-02, 2.710945e-01, 8.952262e-01,
1.600000e+00	7.317065e-01, 5.598344e-01, 4.739297e-01, 6.742327e-01, 8.710271e-01, 8.359250e-01, 7.589841e-01, 6.693311e-02, 2.891028e-01, 9.928749e-01,
1.800000e+00	6.476332e-01, 6.663007e-01, 3.363685e-01, 4.923213e-01, 8.781024e-01, 9.705330e-01, 6.565072e-01, 3.984890e-02, 2.561466e-01, 9.886701e-01,
2.000000e+00	4.849928e-01, 6.200197e-01, 3.414511e-01, 4.503718e-01, 7.594952e-01, 9.822151e-01, 5.855412e-01, 3.047808e-02, 3.491534e-01, 1.114908e+00,
0.000000e+00	2.593574e+00, 2.186068e+00, 2.016271e+00, 2.497482e-02, 3.236907e+00, 1.791353e+00, 2.395466e+00, 2.907702e+00, 1.671913e+00, 3.041457e-01,
2.000000e-01	2.179414e+00, 1.233878e+00, 1.756900e+00, 1.650619e-01, 1.575961e+00, 1.070502e+00, 1.809221e+00, 1.443987e+00, 7.980484e-01, 2.456151e-01,
4.000000e-01	1.552754e+00, 9.307974e-01, 1.627291e+00, 4.486813e-01, 1.327059e+00, 9.142826e-01, 9.080506e-01, 8.368315e-01, 5.870226e-01, 3.293115e-01,
6.000000e-01	1.188147e+00, 8.007171e-01, 1.475903e+00, 8.593779e-01, 1.091540e+00, 4.622727e-01, 8.136333e-01, 5.768183e-01, 3.377706e-01, 6.311941e-01,
8.000000e-01	8.248867e-01, 7.924619e-01, 1.140955e+00, 7.661994e-01, 1.025895e+00, 3.505723e-01, 7.925636e-01, 3.360414e-01, 1.985301e-01, 7.585252e-01,
1.000000e+00	7.574800e-01, 7.488357e-01, 8.953842e-01, 9.083030e-01, 8.327900e-01, 4.185916e-01, 7.411117e-01, 1.874876e-01, 1.995847e-01, 7.857729e-01,
1.200000e+00	5.995562e-01, 6.791117e-01, 7.327866e-01, 1.113831e+00, 9.493859e-01, 6.161655e-01, 8.012317e-01, 8.616586e-02, 1.879434e-01, 1.154617e+00,
1.400000e+00	5.624839e-01, 6.906243e-01, 5.752609e-01, 7.814977e-01, 9.769062e-01, 6.920528e-01, 7.408872e-01, 4.977378e-02, 2.042462e-01, 9.708628e-01,
1.600000e+00	4.284737e-01, 6.567959e-01, 4.378570e-01, 8.153009e-01, 8.196623e-01, 9.484146e-01, 7.958556e-01, 3.839056e-02, 2.860590e-01, 1.141471e+00,
1.800000e+00	3.645714e-01, 5.908707e-01, 3.702414e-01, 5.593657e-01, 7.683179e-01, 1.033742e+00, 8.449249e-01, 2.904730e-02, 3.136161e-01, 9.816386e-01,
2.000000e+00	3.228033e-01, 6.493242e-01, 3.145415e-01, 4.114560e-01, 8.181412e-01, 1.111156e+00, 6.271638e-01, 2.360905e-02, 3.495486e-01, 1.201219e+00,
0.000000e+00	1.851442e+00, 1.210032e+00, 1.537137e+00, 1.085786e+00, 1.439624e+00, 7.939245e-01, 1.614119e-01, 1.288608e+00, 3.019827e+00, 1.084496e+00,
2.000000e-01	1.847181e+00, 8.868422e-01, 1.761449e+00, 9.331232e-01, 9.070763e-01, 7.718477e-01, 4.946268e-01, 8.035235e-01, 1.590817e+00, 1.118307e+00,
4.000000e-01	2.007769e+00, 6.944622e-01, 1.344870e+00, 1.036210e+00, 6.133735e-01, 9.433163e-01, 5.899622e-01, 4.642544e-01, 1.151089e+00, 8.990531e-01,
6.000000e-01	1.975301e+00, 6.549478e-01, 1.155090e+00, 1.159995e+00, 5.808903e-01, 7.572937e-01, 6.071084e-01, 2.628815e-01, 9.424165e-01, 1.291683e+00,
8.000000e-01	1.721267e+00, 7.114241e-01, 8.715340e-01, 1.339437e+00, 5.736855e-01, 4.838549e-01, 6.632467e-01, 1.851191e-01, 7.623654e-01, 9.773445e-01,
1.000000e+00	1.487423e+00, 6.138135e-01, 1.087927e+00, 1.024534e+00, 7.416760e-01, 3.787760e-01, 6.077281e-01, 1.334209e-01, 5.697687e-01, 9.782996e-01,
1.200000e+00	1.312822e+00, 5.577742e-01, 7.767835e-01, 9.805077e-01, 8.525266e-01, 3.009673e-01, 6.355097e-01, 6.904295e-02, 6.225151e-01, 1.116937e+00,
1.400000e+00	7.864668e-01, 5.904442e-01, 4.807255e-01, 9.756056e-01, 7.615707e-01, 3.225535e-01, 7.684446e-01, 5.826289e-02, 4.638149e-01, 1.209645e+00,
1.600000e+00	7.168640e-01, 6.221000e-01, 4.549297e-01, 8.200327e-01, 8.202688e-01, 4.540117e-01, 5.506800e-01, 5.715371e-02, 4.298005e-01, 1.203697e+00,
1.800000e+00	5.336979e-01, 5.462564e-01, 3.725038e-01, 4.743291e-01, 1.001029e+00, 7.375483e-01, 7.787901e-01, 4.648252e-02, 4.034956e-01, 1.058164e+00,
2.000000e+00	5.311607e-01, 6.466706e-01, 2.523518e-01, 4.875866e-01, 8.607305e-01, 9.541514e-01, 6.282518e-01, 3.827085e-02, 4.452860e-01, 1.106757e+00,
0.000000e+00	1.064619e+00, 1.009054e+00, 1.120289e+00, 8.245127e-01, 2.391805e+00, 1.174602e+00, 8.158411e-02, 1.270258e+00, 1.418649e+00, 1.457925e+00,
2.000000e-01	1.005170e+00, 6.331541e-01, 9.627536e-01, 1.039935e+00, 1.303707e+00, 8.975587e-01, 3.110388e-01, 1.125550e+00, 1.245405e+00, 1.112186e+00,
4.000000e-01	8.090070e-01, 5.798487e-01, 8.568566e-01, 1.122945e+00, 8.136059e-01, 1.004669e+00, 5.104168e-01, 7.642966e-01, 1.148129e+00, 1.411940e+00,
6.000000e-01	1.333598e+00, 4.742426e-01, 7.816704e-01, 1.004932e+00, 6.563284e-01, 1.150800e+00, 5.459346e-01, 4.073352e-01, 9.207272e-01, 1.199370e+00,
8.000000e-01	1.332725e+00, 5.440166e-01, 6.062686e-01, 8.230061e-01, 6.843582e-01, 8.917555e-01, 7.070081e-01, 3.351224e-01, 7.858431e-01, 1.448263e+00,
1.000000e+00	1.126029e+00, 6.041923e-01, 4.992475e-01, 8.161631e-01, 8.253255e-01, 8.032095e-01, 7.460605e-01, 2.289601e-01, 7.565125e-01, 1.314849e+00,
1.200000e+00	1.207381e+00, 6.526073e-01, 4.775658e-01, 6.626647e-01, 7.627197e-01, 7.336764e-01, 6.886763e-01, 1.399509e-01, 6.010265e-01, 1.243200e+00,
1.400000e+00	7.314948e-01, 6.467838e-01, 3.384864e-01, 6.274735e-01, 7.078515e-01, 6.491056e-01, 6.030403e-01, 1.050219e-01, 6.184333e-01, 1.061279e+00,
1.600000e+00	7.389806e-01, 5.844380e-01, 3.263702e-01, 4.865344e-01, 6.558408e-01, 8.999649e-01, 5.733202e-01, 8.437197e-02, 5.389036e-01, 1.012240e+00,
1.800000e+00	5.000968e-01, 5.991699e-01, 2.625001e-01, 3.488756e-01, 8.409787e-01, 8.982602e-01, 6.217363e-01, 6.617396e-02, 6.676087e-01, 1.116563e+00,
2.000000e+00	3.969841e-01, 7.012716e-01, 1.870992e-01, 2.201609e-01, 8.868848e-01, 8.778757e-01, 6.308879e-01, 6.100099e-02, 5.683911e-01, 1.174105e+00,
0.000000e+00	2.228042e+00, 1.307569e+00, 2.537626e-01, 1.082488e+00, 5.577816e-01, 1.835044e+00, 1.380423e+00, 1.444691e+00, 1.112700e+00, 2.804548e+00,
2.000000e-01	2.164237e+00, 8.569180e-01, 6.337254e-01, 8.124504e-01, 5.313533e-01, 1.379017e+00, 9.964731e-01, 1.124995e+00, 9.420861e-01, 1.979170e+00,
4.000000e-01	2.217670e+00, 6.510182e-01, 1.001091e+00, 7.589361e-01, 4.881351e-01, 7.581024e-01, 7.107807e-01, 1.064193e+00, 9.374449e-01, 1.472533e+00,
6.000000e-01	1.644511e+00, 6.554135e-01, 1.149384e+00, 7.638722e-01, 5.161950e-01, 5.990111e-01, 8.150116e-01, 7.742677e-01, 7.927707e-01, 1.517133e+00,
8.000000e-01	1.469107e+00, 6.291190e-01, 1.284180e+00, 1.028513e+00, 5.951679e-01, 3.544581e-01, 6.638470e-01, 5.787956e-01, 7.767951e-01, 1.496005e+00,
1.000000e+00	1.014815e+00, 4.978682e-01, 1.076721e+00, 1.124006e+00, 5.913824e-01, 3.084010e-01, 7.058165e-01, 4.952455e-01, 7.568578e-01, 1.269816e+00,
1.200000e+00	8.637643e-01, 5.066231e-01, 7.444291e-01, 1.123443e+00, 6.359456e-01, 5.368092e-01, 7.572137e-01, 3.259044e-01, 7.972319e-01, 1.117409e+00,
1.400000e+00	8.648440e-01, 5.350052e-01, 6.605786e-01, 8.709097e-01, 7.451816e-01, 8.065964e-01, 6.379782e-01, 1.973483e-01, 5.768697e-01, 1.171107e+00,
1.600000e+00	8.098772e-01, 6.033768e-01, 5.728422e-01, 1.077872e+00, 7.110048e-01, 9.074337e-01, 7.289099e-01, 1.653232e-01, 5.908278e-01, 1.044825e+00,
1.800000e+00	9.830150e-01, 5.190336e-01, 4.423110e-01, 7.096954e-01, 7.940417e-01, 9.183261e-01, 5.772161e-01, 1.131703e-01, 5.153975e-01, 1.074867e+00,
2.000000e+00	7.811121e-01, 6.401888e-01, 4.624463e-01, 6.844810e-01, 7.600227e-01, 9.048311e-01, 5.637291e-01, 7.764446e-02, 7.080139e-01, 1.012609e+00,
0.000000e+00	3.636627e-01, 9.980852e-01, 5.154890e-01, 2.219791e+00, 1.671513e+00, 2.165773e+00, 1.003187e+00, 2.372037e-01, 1.574122e+00, 2.984312e+00,
2.000000e-01	8.166647e-01, 7.792809e-01, 5.151609e-01, 1.178468e+00, 8.790678e-01, 1.427385e+00, 9.668244e-01, 4.016812e-01, 1.318101e+00, 2.087872e+00,
4.000000e-01	1.099416e+00, 6.968644e-01, 4.634410e-01, 8.815368e-01, 7.028424e-01, 8.375740e-01, 7.126357e-01, 4.509806e-01, 9.402460e-01, 1.626501e+00,
6.000000e-01	1.075267e+00, 8.085484e-01, 4.998563e-01, 7.404281e-01, 5.362809e-01, 8.734161e-01, 6.694022e-01, 6.544033e-01, 9.610638e-01, 1.825504e+00,
8.000000e-01	8.739690e-01, 6.582147e-01, 7.667172e-01, 5.743213e-01, 6.626284e-01, 1.147226e+00, 6.722828e-01, 5.289080e-01, 8.456321e-01, 1.537594e+00,
1.000000e+00	8.799773e-01, 6.878996e-01, 8.231339e-01, 6.809896e-01, 7.087680e-01, 1.129585e+00, 6.524632e-01, 4.247604e-01, 9.213287e-01, 1.192552e+00,
1.200000e+00	8.909482e-01, 5.683963e-01, 5.673259e-01, 7.702411e-01, 6.091203e-01, 9.876756e-01, 5.478581e-01, 3.297635e-01, 8.252819e-01, 1.072276e+00,
1.400000e+00	9.624331e-01, 6.254333e-01, 5.298638e-01, 6.054805e-01, 7.746204e-01, 9.053690e-01, 5.694795e-01, 2.542696e-01, 7.853152e-01, 1.164177e+00,
1.600000e+00	8.783139e-01, 5.959825e-01, 3.920210e-01, 5.825517e-01, 8.012680e-01, 1.087161e+00, 7.169177e-01, 2.170805e-01, 6.799956e-01, 1.202316e+00,
1.800000e+00	7.897369e-01, 7.046420e-01, 4.223884e-01, 5.322296e-01, 8.281477e-01, 1.096223e+00, 5.896682e-01, 1.505555e-01, 6.610150e-01, 9.264389e-01,
2.000000e+00	8.028758e-01, 7.031954e-01, 3.571984e-01, 4.070129e-01, 7.958097e-01, 1.178821e+00, 7.708027e-01, 8.239466e-02, 5.238805e-01, 1.219718e+00,
0.000000e+00	2.077205e-01, 2.695148e+00, 1.662394e+00, 6.942251e-01, 1.195079e+00, 5.368232e-01, 1.007150e+00, 9.068150e-02, 2.942726e+00, 2.533748e+00,
2.000000e-01	2.597163e-01, 2.054503e+00, 1.552077e+00, 8.987454e-01, 7.002167e-01, 9.356907e-01, 8.895155e-01, 3.835042e-01, 1.933660e+00, 1.747785e+00,
4.000000e-01	5.723402e-01, 1.388366e+00, 1.414408e+00, 1.126684e+00, 4.344918e-01, 9.274240e-01, 8.199974e-01, 4.132912e-01, 1.464493e+00, 9.898126e-01,
6.000000e-01	1.032593e+00, 1.030005e+00, 1.353379e+00, 1.098611e+00, 3.421295e-01, 1.346155e+00, 6.971625e-01, 5.547292e-01, 9.643172e-01, 8.842543e-01,
8.000000e-01	1.350912e+00, 1.127549e+00, 1.392030e+00, 9.554130e-01, 3.981656e-01, 1.162970e+00, 7.614503e-01, 3.659608e-01, 6.253426e-01, 6.477274e-01,
1.000000e+00	1.376490e+00, 8.978859e-01, 1.034693e+00, 1.108478e+00, 5.755766e-01, 9.424312e-01, 6.351495e-01, 2.204566e-01, 4.863669e-01, 8.964937e-01,
1.200000e+00	1.654160e+00, 7.842816e-01, 7.385444e-01, 1.153615e+00, 8.500071e-01, 8.761984e-01, 6.407992e-01, 1.303947e-01, 3.910243e-01, 7.916133e-01,
1.400000e+00	1.021595e+00, 6.759571e-01, 7.300547e-01, 1.041679e+00, 7.573287e-01, 5.088841e-01, 6.776022e-01, 7.530481e-02, 2.435320e-01, 8.726906e-01,
1.600000e+00	1.067048e+00, 6.572928e-01, 5.640589e-01, 8.195794e-01, 8.583921e-01, 3.352150e-01, 7.910835e-01, 3.933257e-02, 2.962851e-01, 9.276802e-01,
1.800000e+00	8.943957e-01, 6.536318e-01, 4.767958e-01, 7.223247e-01, 9.519168e-01, 3.828279e-01, 7.343484e-01, 3.721892e-02, 2.440523e-01, 9.038979e-01,
2.000000e+00	6.414814e-01, 6.252506e-01, 4.029065e-01, 5.907195e-01, 9.839403e-01, 5.477502e-01, 6.063945e-01, 3.185726e-02, 3.637500e-01, 9.315514e-01,
0.000000e+00	2.325155e+00, 7.135750e-01, 2.198888e-01, 1.480662e+00, 2.543290e+00, 1.777017e+00, 2.274996e+00, 6.616776e-01, 3.517546e-02, 2.685264e+00,
2.000000e-01	2.562892e+00, 7.249946e-01, 1.669854e-01, 8.353970e-01, 1.778501e+00, 1.322906e+00, 1.672872e+00, 6.766480e-01, 3.394958e-01, 2.262410e+00,
4.000000e-01	1.450909e+00, 6.421941e-01, 1.087531e-01, 4.564371e-01, 1.729079e+00, 7.802121e-01, 1.084771e+00, 5.418359e-01, 5.984371e-01, 2.383005e+00,
6.000000e-01	1.254061e+00, 5.207058e-01, 1.015184e-01, 3.225133e-01, 1.277670e+00, 5.120322e-01, 8.417627e-01, 5.427045e-01, 5.941256e-01, 1.466080e+00,
8.000000e-01	9.467078e-01, 5.800905e-01, 7.640216e-02, 1.667043e-01, 9.570636e-01, 2.699160e-01, 6.285556e-01, 5.922836e-01, 6.827106e-01, 1.449005e+00,
1.000000e+00	8.291095e-01, 6.937342e-01, 7.964710e-02, 1.594799e-01, 7.894240e-01, 4.077440e-01, 7.977943e-01, 3.842415e-01, 6.092312e-01, 1.173996e+00,
1.200000e+00	6.525627e-01, 5.090981e-01, 7.240294e-02, 1.162698e-01, 9.291466e-01, 5.550443e-01, 6.628395e-01, 3.382362e-01, 6.715838e-01, 1.306745e+00,
1.400000e+00	4.940646e-01, 5.720311e-01, 5.890093e-02, 8.013648e-02, 9.514307e-01, 7.513206e-01, 7.624881e-01, 2.606811e-01, 6.434292e-01, 1.247042e+00,
1.600000e+00	4.066622e-01, 5.452872e-01, 4.685782e-02, 6.743548e-02, 9.254277e-01, 9.892954e-01, 7.172739e-01, 1.482350e-01, 5.785468e-01, 1.151979e+00,
1.800000e+00	2.988875e-01, 6.335731e-01, 4.938632e-02, 5.349118e-02, 8.219612e-01, 1.057373e+00, 6.338992e-01, 1.387839e-01, 4.988493e-01, 1.080757e+00,
2.000000e+00	1.956819e-01, 6.880281e-01, 3.564459e-02, 3.875468e-02, 1.077523e+00, 1.215725e+00, 6.937996e-01, 1.130121e-01, 6.616095e-01, 1.093641e+00,
0.000000e+00	1.304877e+00, 2.932192e+00, 2.324178e+00, 1.935595e+00, 7.112104e-01, 1.885434e+00, 7.877148e-01, 2.968331e-01, 2.052251e+00, 1.355562e-02,
2.000000e-01	1.402312e+00, 1.857824e+00, 2.068708e+00, 1.818897e+00, 4.481141e-01, 1.736250e+00, 8.588787e-01, 3.937467e-01, 1.360954e+00, 1.169919e-02,
4.000000e-01	1.749392e+00, 1.559136e+00, 1.753483e+00, 1.649616e+00, 3.784279e-01, 1.477222e+00, 8.085686e-01, 1.907330e-01, 6.545586e-01, 3.601742e-02,
6.000000e-01	1.864938e+00, 9.236181e-01, 1.873601e+00, 1.481226e+00, 6.211704e-01, 1.465189e+00, 5.700256e-01, 1.244082e-01, 3.681392e-01, 1.177924e-01,
8.000000e-01	1.935680e+00, 7.844587e-01, 1.350490e+00, 1.259971e+00, 6.699397e-01, 1.053096e+00, 6.934346e-01, 7.022819e-02, 2.509683e-01, 3.273192e-01,
1.000000e+00	1.939611e+00, 7.212452e-01, 9.751716e-01, 1.404455e+00, 7.825182e-01, 6.621115e-01, 6.018458e-01, 4.106448e-02, 1.492324e-01, 5.095778e-01,
1.200000e+00	1.357411e+00, 6.530060e-01, 9.328619e-01, 1.126492e+00, 8.623579e-01, 4.940387e-01, 7.705322e-01, 2.281131e-02, 1.049647e-01, 5.422473e-01,
1.400000e+00	1.372166e+00, 7.270075e-01, 8.267192e-01, 9.684770e-01, 7.715645e-01, 2.527500e-01, 6.412397e-01, 1.336971e-02, 8.684113e-02, 7.328724e-01,
1.600000e+00	1.150137e+00, 7.835246e-01, 6.649343e-01, 9.196509e-01, 8.742476e-01, 2.531293e-01, 6.797998e-01, 9.957086e-03, 1.110245e-01, 8.862213e-01,
1.800000e+00	7.887543e-01, 7.261837e-01, 5.586993e-01, 8.158821e-01, 1.055963e+00, 2.354577e-01, 6.400916e-01, 8.821210e-03, 1.349704e-01, 8.199391e-01,
2.000000e+00	6.411181e-01, 6.192225e-01, 4.569701e-01, 6.316853e-01, 8.164768e-01, 4.405825e-01, 6.317313e-01, 1.048589e-02, 2.480035e-01, 8.123726e-01,
0.000000e+00	5.893056e-01, 1.542183e+00, 1.297022e-01, 7.927936e-01, 5.910911e-01, 2.087974e+00, 2.448737e+00, 1.378825e+00, 2.794661e+00, 9.286262e-01,
2.000000e-01	7.996661e-01, 9.415028e-01, 4.798250e-01, 6.462213e-01, 3.859364e-01, 1.957985e+00, 1.719680e+00, 7.677475e-01, 1.547323e+00, 6.596617e-01,
4.000000e-01	1.259727e+00, 7.981824e-01, 7.531629e-01, 3.310531e-01, 3.256849e-01, 1.913577e+00, 1.089480e+00, 4.843152e-01, 9.029726e-01, 8.494739e-01,
6.000000e-01	1.307062e+00, 8.304184e-01, 8.490612e-01, 5.181644e-01, 4.572557e-01, 1.475209e+00, 6.451481e-01, 3.057049e-01, 7.235883e-01, 8.505075e-01,
8.000000e-01	1.562977e+00, 7.187978e-01, 9.654780e-01, 5.845571e-01, 5.622579e-01, 1.022637e+00, 8.108421e-01, 2.011246e-01, 4.395278e-01, 1.010939e+00,
1.000000e+00	1.148984e+00, 6.431354e-01, 6.969161e-01, 6.191855e-01, 7.511153e-01, 7.856369e-01, 7.561666e-01, 1.123520e-01, 3.941643e-01, 8.689171e-01,
1.200000e+00	1.038504e+00, 6.544549e-01, 5.919330e-01, 5.769217e-01, 8.260914e-01, 6.000928e-01, 7.294252e-01, 8.052448e-02, 3.373913e-01, 1.122267e+00,
1.400000e+00	9.242592e-01, 6.544598e-01, 3.670955e-01, 5.083531e-01, 1.018488e+00, 6.127258e-01, 7.392797e-01, 4.755554e-02, 3.519734e-01, 1.113723e+00,
1.600000e+00	6.999127e-01, 5.832645e-01, 3.596740e-01, 3.743308e-01, 7.980375e-01, 8.362231e-01, 6.486730e-01, 3.973220e-02, 4.328390e-01, 9.727542e-01,
1.800000e+00	4.859297e-01, 5.679065e-01, 2.846083e-01, 3.172397e-01, 9.809025e-01, 1.001438e+00, 6.918641e-01, 3.310045e-02, 4.270751e-01, 1.018576e+00,
2.000000e+00	4.031678e-01, 6.715311e-01, 2.449931e-01, 2.688019e-01, 8.283785e-01, 1.107334e+00, 6.443265e-01, 3.017912e-02, 5.220726e-01, 7.588590e-01,
0.000000e+00	9.367607e-01, 2.499825e+00, 3.052760e+00, 7.586480e-01, 1.734128e+00, 1.162030e+00, 1.420117e+00, 2.454583e+00, 2.794811e+00, 1.380836e+00,
2.000000e-01	7.946018e-01, 1.865205e+00, 2.840741e+00, 1.065499e+00, 9.581212e-01, 1.233377e+00, 9.311100e-01, 1.714326e+00, 1.852384e+00, 8.751753e-01,
4.000000e-01	1.154393e+00, 1.061022e+00, 2.481510e+00, 1.041769e+00, 6.260020e-01, 1.335125e+00, 7.970230e-01, 1.344144e+00, 1.183527e+00, 8.128266e-01,
6.000000e-01	1.215422e+00, 8.325748e-01, 2.581802e+00, 1.031135e+00, 5.361693e-01, 1.092818e+00, 7.905058e-01, 7.515804e-01, 7.373716e-01, 6.948207e-01,
8.000000e-01	1.629267e+00, 7.105024e-01, 2.532134e+00, 1.176489e+00, 6.662081e-01, 8.392476e-01, 6.739674e-01, 4.583932e-01, 5.382829e-01, 8.108632e-01,
1.000000e+00	1.628747e+00, 7.381482e-01, 1.831275e+00, 1.095547e+00, 7.355570e-01, 7.403383e-01, 5.506850e-01, 2.140163e-01, 4.244549e-01, 7.146761e-01,
1.200000e+00	1.285901e+00, 5.987519e-01, 1.724389e+00, 1.224823e+00, 7.810939e-01, 4.252784e-01, 7.926800e-01, 1.426701e-01, 3.204636e-01, 8.966482e-01,
1.400000e+00	9.696130e-01, 5.788412e-01, 1.040408e+00, 1.254947e+00, 7.977964e-01, 3.380561e-01, 6.300850e-01, 7.928311e-02, 3.133995e-01, 9.898993e-01,
1.600000e+00	8.065201e-01, 7.379391e-01, 1.181890e+00, 1.028849e+00, 8.396879e-01, 3.167100e-01, 6.275153e-01, 6.288026e-02, 3.427940e-01, 9.484323e-01,
1.800000e+00	6.885908e-01, 6.975687e-01, 8.857250e-01, 1.074365e+00, 7.950963e-01, 4.712189e-01, 7.691864e-01, 4.032114e-02, 3.128513e-01, 1.045004e+00,
2.000000e+00	5.718115e-01, 5.449126e-01, 5.260443e-01, 9.939073e-01, 8.702721e-01, 8.359182e-01, 5.885101e-01, 3.591896e-02, 3.814934e-01, 1.030032e+00,
0.000000e+00	2.301928e+00, 8.483461e-01, 1.168848e-01, 1.277893e+00, 2.018266e+00, 2.037469e+00, 1.783216e+00, 1.140141e+00, 1.955035e+00, 1.865402e+00,
2.000000e-01	1.870421e+00, 6.070542e-01, 9.221609e-02, 7.773977e-01, 1.025654e+00, 1.261147e+00, 1.025136e+00, 7.036606e-01, 1.478635e+00, 1.532093e+00,
4.000000e-01	1.691321e+00, 7.311721e-01, 1.622104e-01, 5.400211e-01, 8.217460e-01, 7.067956e-01, 9.042387e-01, 6.588139e-01, 1.118306e+00, 1.268250e+00,
6.000000e-01	1.498667e+00, 6.594443e-01, 3.247256e-01, 2.858390e-01, 7.263813e-01, 4.692963e-01, 6.378530e-01, 5.559431e-01, 7.608133e-01, 1.327989e+00,
8.000000e-01	1.141191e+00, 6.116371e-01, 2.997734e-01, 2.909759e-01, 7.511741e-01, 5.269471e-01, 6.417576e-01, 3.957230e-01, 8.808538e-01, 1.094225e+00,
1.000000e+00	8.803330e-01, 7.402220e-01, 2.819841e-01, 2.651236e-01, 7.643603e-01, 7.166284e-01, 7.898921e-01, 2.368696e-01, 7.590502e-01, 1.126106e+00,
1.200000e+00	7.824341e-01, 4.687371e-01, 2.059449e-01, 1.665107e-01, 7.887401e-01, 9.434900e-01, 6.642922e-01, 1.698015e-01, 6.839286e-01, 1.045212e+00,
1.400000e+00	6.106209e-01, 5.837817e-01, 1.923119e-01, 1.676559e-01, 6.061634e-01, 1.115810e+00, 6.233500e-01, 1.328630e-01, 6.540113e-01, 1.043302e+00,
1.600000e+00	4.784061e-01, 6.893146e-01, 1.788050e-01, 1.013573e-01, 7.348265e-01, 1.176817e+00, 6.311071e-01, 1.076901e-01, 5.694273e-01, 1.269584e+00,
1.800000e+00	3.785411e-01, 6.120401e-01, 1.163831e-01, 1.089577e-01, 7.852416e-01, 1.109458e+00, 7.201897e-01, 6.157668e-02, 5.270705e-01, 8.134737e-01,
2.000000e+00	2.899220e-01, 6.013246e-01, 1.079377e-01, 8.339588e-02, 8.236324e-01, 1.181110e+00, 6.396762e-01, 6.119518e-02, 5.363979e-01, 1.051708e+00,
0.000000e+00	4.681765e-01, 5.893156e-02, 1.677607e+00, 3.892425e-01, 2.136504e+00, 1.495581e+00, 2.976443e-01, 2.870126e+00, 2.823521e+00, 2.114249e+00,
2.000000e-01	3.546795e-01, 3.866263e-02, 1.584029e+00, 6.615132e-01, 1.593867e+00, 1.498785e+00, 4.896302e-01, 2.103646e+00, 1.902630e+00, 1.709174e+00,
4.000000e-01	4.363180e-01, 4.825324e-02, 1.809329e+00, 9.159494e-01, 7.456054e-01, 1.623939e+00, 5.397287e-01, 1.068864e+00, 1.428093e+00, 1.582814e+00,
6.000000e-01	9.824010e-01, 1.665200e-01, 1.645057e+00, 8.941526e-01, 5.105039e-01, 1.057763e+00, 6.831257e-01, 5.084577e-01, 1.105957e+00, 1.630064e+00,
8.000000e-01	1.196142e+00, 3.361534e-01, 1.514000e+00, 9.923782e-01, 4.563494e-01, 1.419458e+00, 6.776304e-01, 3.912933e-01, 9.129497e-01, 1.576992e+00,
1.000000e+00	1.341967e+00, 4.074327e-01, 1.559891e+00, 1.135134e+00, 6.261878e-01, 1.061855e+00, 7.047943e-01, 2.963795e-01, 7.706799e-01, 1.263878e+00,
1.200000e+00	1.095250e+00, 4.823127e-01, 1.161990e+00, 1.187729e+00, 6.148292e-01, 7.801001e-01, 7.651912e-01, 1.981915e-01, 7.612065e-01, 1.468831e+00,
1.400000e+00	1.327438e+00, 5.765578e-01, 1.053007e+00, 9.077614e-01, 6.196929e-01, 5.478187e-01, 5.850201e-01, 1.561846e-01, 7.316201e-01, 1.416344e+00,
1.600000e+00	1.140856e+00, 5.654233e-01, 7.081812e-01, 1.062750e+00, 7.402280e-01, 4.187593e-01, 6.214215e-01, 1.162912e-01, 7.480908e-01, 9.460393e-01,
1.800000e+00	1.135018e+00, 4.859833e-01, 6.131463e-01, 1.017132e+00, 8.737885e-01, 4.895894e-01, 6.638906e-01, 1.178889e-01, 6.610679e-01, 1.112554e+00,
2.000000e+00	7.982082e-01, 5.816156e-01, 5.170058e-01, 8.418043e-01, 8.329688e-01, 6.747177e-01, 5.804051e-01, 9.411410e-02, 6.414053e-01, 1.103701e+00,
0.000000e+00	1.633409e+00, 2.414856e-01, 1.680891e+00, 2.711503e+00, 2.615042e+00, 2.727300e+00, 7.899752e-01, 1.263627e+00, 2.943992e+00, 1.322232e+00,
2.000000e-01	1.763103e+00, 3.134182e-01, 1.512577e+00, 2.083233e+00, 1.426099e+00, 1.578425e+00, 7.332243e-01, 6.611383e-01, 1.947123e+00, 1.387377e+00,
4.000000e-01	1.736756e+00, 4.106173e-01, 1.352387e+00, 1.674146e+00, 1.026314e+00, 1.000172e+00, 7.932679e-01, 4.166396e-01, 1.347541e+00, 1.225604e+00,
6.000000e-01	2.024105e+00, 4.928939e-01, 9.161641e-01, 1.572962e+00, 6.039726e-01, 7.738000e-01, 6.529411e-01, 2.496353e-01, 1.063015e+00, 1.265588e+00,
8.000000e-01	1.921791e+00, 5.460795e-01, 7.120063e-01, 1.296407e+00, 5.146907e-01, 5.350342e-01, 5.793567e-01, 1.376781e-01, 9.123060e-01, 1.044220e+00,
1.000000e+00	1.753348e+00, 5.669776e-01, 7.050909e-01, 9.220982e-01, 6.795824e-01, 3.029280e-01, 5.617322e-01, 1.053645e-01, 8.200572e-01, 1.219805e+00,
1.200000e+00	1.350003e+00, 5.656734e-01, 5.570831e-01, 9.811334e-01, 8.169043e-01, 2.386727e-01, 7.285166e-01, 8.949664e-02, 6.826622e-01, 1.098017e+00,
1.400000e+00	1.043283e+00, 5.498272e-01, 4.394100e-01, 7.325414e-01, 7.871831e-01, 2.625432e-01, 6.651999e-01, 6.025668e-02, 5.519684e-01, 1.128468e+00,
1.600000e+00	7.946905e-01, 6.178033e-01, 3.513003e-01, 5.425293e-01, 7.101477e-01, 5.285627e-01, 7.608216e-01, 5.998299e-02, 5.400515e-01, 1.094166e+00,
1.800000e+00	7.390676e-01, 7.763253e-01, 2.641361e-01, 3.652169e-01, 7.399891e-01, 7.592945e-01, 7.522864e-01, 4.995892e-02, 7.163399e-01, 9.413619e-01,
2.000000e+00	5.386361e-01, 6.811227e-01, 2.331271e-01, 3.181966e-01, 7.524791e-01, 8.175076e-01, 5.831497e-01, 4.721972e-02, 5.476898e-01, 1.075940e+00,
0.000000e+00	1.850832e+00, 1.936088e+00, 2.921587e+00, 2.224548e+00, 3.000628e-01, 2.437713e-01, 1.398174e+00, 1.571276e+00, 1.312420e+00, 2.848106e+00,
2.000000e-01	2.223967e+00, 1.661672e+00, 2.689954e+00, 1.550074e+00, 3.234489e-01, 1.412295e-01, 9.760076e-01, 1.314364e+00, 8.013375e-01, 1.598748e+00,
4.000000e-01	2.206315e+00, 1.117327e+00, 2.448117e+00, 1.482363e+00, 3.229985e-01, 1.047017e-01, 8.829849e-01, 8.086551e-01, 8.585653e-01, 1.195142e+00,
6.000000e-01	2.114731e+00, 7.906298e-01, 2.805414e+00, 1.357029e+00, 5.366900e-01, 7.332878e-02, 7.431941e-01, 7.182144e-01, 8.962860e-01, 1.079516e+00,
8.000000e-01	1.639865e+00, 9.224142e-01, 2.595648e+00, 1.221875e+00, 6.319456e-01, 7.349622e-02, 6.134384e-01, 5.515240e-01, 7.476793e-01, 1.335393e+00,
1.000000e+00	1.214818e+00, 8.113009e-01, 2.103868e+00, 1.271537e+00, 6.366205e-01, 1.197154e-01, 8.028404e-01, 2.572579e-01, 4.465965e-01, 1.109987e+00,
1.200000e+00	9.326734e-01, 6.010250e-01, 1.637629e+00, 1.209412e+00, 8.219672e-01, 2.524137e-01, 6.485398e-01, 2.105031e-01, 5.470897e-01, 1.125017e+00,
1.400000e+00	8.876645e-01, 6.523563e-01, 1.190772e+00, 1.348343e+00, 9.526806e-01, 3.910375e-01, 7.446770e-01, 1.543294e-01, 4.941139e-01, 1.073658e+00,
1.600000e+00	8.351601e-01, 6.085599e-01, 1.089782e+00, 1.096323e+00, 9.001887e-01, 5.291564e-01, 6.226948e-01, 9.150377e-02, 4.138764e-01, 1.015180e+00,
1.800000e+00	8.490185e-01, 6.004891e-01, 7.618982e-01, 1.022358e+00, 8.077335e-01, 7.924649e-01, 6.309372e-01, 6.324560e-02, 4.936218e-01, 9.573978e-01,
2.000000e+00	8.395104e-01, 6.312267e-01, 7.000123e-01, 1.093802e+00, 8.877587e-01, 7.841147e-01, 5.747327e-01, 5.530505e-02, 4.459866e-01, 1.084214e+00,
0.000000e+00	9.324036e-01, 2.968032e+00, 2.064602e+00, 8.536498e-02, 1.921550e+00, 9.570827e-01, 6.244371e-01, 1.671020e+00, 2.103201e+00, 1.020107e-01,
2.000000e-01	6.318232e-01, 2.072588e+00, 1.682030e+00, 3.725920e-01, 1.145164e+00, 1.193041e+00, 7.111167e-01, 1.125838e+00, 1.452388e+00, 5.521992e-02,
4.000000e-01	5.872657e-01, 1.368738e+00, 1.666425e+00, 6.344437e-01, 7.256088e-01, 1.282735e+00, 6.280196e-01, 6.776771e-01, 7.401268e-01, 8.231020e-02,
6.000000e-01	7.362734e-01, 1.209895e+00, 1.300080e+00, 9.051548e-01, 8.696064e-01, 1.024009e+00, 5.612784e-01, 4.229457e-01, 4.387756e-01, 1.404180e-01,
8.000000e-01	9.933708e-01, 6.995102e-01, 1.178304e+00, 8.983883e-01, 9.467920e-01, 1.196950e+00, 5.851377e-01, 1.825331e-01, 2.459931e-01, 2.830071e-01,
1.000000e+00	1.090850e+00, 7.871010e-01, 9.646800e-01, 9.472377e-01, 7.787595e-01, 1.058968e+00, 8.030795e-01, 1.182669e-01, 1.618778e-01, 4.961367e-01,
1.200000e+00	1.155752e+00, 7.935160e-01, 8.222594e-01, 1.043015e+00, 8.825833e-01, 7.366939e-01, 5.758511e-01, 6.839466e-02, 1.126851e-01, 7.260532e-01,
1.400000e+00	1.023218e+00, 7.589803e-01, 5.853001e-01, 7.725090e-01, 8.538991e-01, 5.943726e-01, 5.233469e-01, 4.985263e-02, 1.049366e-01, 8.738292e-01,
1.600000e+00	7.590029e-01, 5.603781e-01, 4.638567e-01, 7.138833e-01, 8.800108e-01, 6.340384e-01, 7.977729e-01, 1.950947e-02, 1.387083e-01, 7.732457e-01,
1.800000e+00	6.903021e-01, 6.125286e-01, 3.901164e-01, 4.879076e-01, 8.927335e-01, 7.198687e-01, 5.839316e-01, 1.841389e-02, 1.659717e-01, 9.509565e-01,
2.000000e+00	4.874832e-01, 6.587476e-01, 3.505583e-01, 4.121889e-01, 9.929102e-01, 9.587081e-01, 8.308389e-01, 1.627863e-02, 2.280671e-01, 9.990301e-01,
0.000000e+00	2.040458e-01, 2.391291e+00, 2.408144e+00, 1.068230e+00, 7.935527e-01, 2.495564e+00, 1.767354e+00, 8.295791e-01, 2.950494e+00, 9.306637e-01,
2.000000e-01	6.569873e-01, 1.777282e+00, 2.215080e+00, 9.512840e-01, 4.226658e-01, 2.238365e+00, 1.211054e+00, 8.041988e-01, 1.911451e+00, 8.105513e-01,
4.000000e-01	9.872349e-01, 1.578723e+00, 2.431878e+00, 9.583472e-01, 2.995321e-01, 1.907775e+00, 9.587004e-01, 6.353601e-01, 1.115437e+00, 5.488608e-01,
6.000000e-01	1.169714e+00, 1.215257e+00, 2.580855e+00, 1.072561e+00, 5.254698e-01, 1.570672e+00, 8.683837e-01, 4.036250e-01, 5.123075e-01, 4.617304e-01,
8.000000e-01	1.470366e+00, 9.665175e-01, 1.987127e+00, 1.063349e+00, 6.990768e-01, 1.428563e+00, 6.360095e-01, 1.912758e-01, 3.313929e-01, 4.111352e-01,
1.000000e+00	1.626917e+00, 9.944944e-01, 1.540782e+00, 1.138641e+00, 9.041463e-01, 1.000731e+00, 5.940907e-01, 1.287207e-01, 2.087261e-01, 5.526412e-01,
1.200000e+00	1.711521e+00, 7.800420e-01, 1.494225e+00, 1.226433e+00, 7.293585e-01, 5.764757e-01, 6.911193e-01, 7.336473e-02, 1.536841e-01, 6.056254e-01,
1.400000e+00	1.210103e+00, 7.243966e-01, 1.246963e+00, 8.357362e-01, 7.703098e-01, 4.086876e-01, 6.915960e-01, 4.575324e-02, 1.627836e-01, 7.379632e-01,
1.600000e+00	9.390304e-01, 5.333360e-01, 9.207519e-01, 1.199648e+00, 7.321991e-01, 2.927036e-01, 6.700087e-01, 2.853661e-02, 1.646403e-01, 7.194958e-01,
1.800000e+00	9.248749e-01, 7.527024e-01, 7.633679e-01, 1.155255e+00, 8.134130e-01, 2.623775e-01, 6.849590e-01, 1.996486e-02, 1.582494e-01, 7.997848e-01,
2.000000e+00	5.705556e-01, 6.951698e-01, 6.261534e-01, 1.067536e+00, 9.612123e-01, 4.219954e-01, 6.251566e-01, 1.700887e-02, 2.580452e-01, 8.025058e-01,
0.000000e+00	1.552500e+00, 6.019829e-01, 7.664597e-01, 2.880301e-01, 1.259507e+00, 2.600990e+00, 1.235134e+00, 5.061679e-01, 4.226332e-01, 1.287341e+00,
2.000000e-01	1.635510e+00, 5.571259e-01, 6.185368e-01, 1.762821e-01, 1.092358e+00, 1.687304e+00, 1.009612e+00, 3.288517e-01, 4.959790e-01, 1.089390e+00,
4.000000e-01	1.464611e+00, 6.669297e-01, 4.474830e-01, 2.077057e-01, 1.129969e+00, 1.175933e+00, 7.500761e-01, 2.258133e-01, 4.627832e-01, 8.667537e-01,
6.000000e-01	9.559393e-01, 5.737360e-01, 3.562239e-01, 2.033337e-01, 9.327333e-01, 7.208881e-01, 7.287164e-01, 1.138721e-01, 4.643626e-01, 1.054653e+00,
8.000000e-01	1.018150e+00, 6.560661e-01, 3.210042e-01, 1.819151e-01, 9.070802e-01, 6.126036e-01, 7.212862e-01, 9.541817e-02, 5.200938e-01, 1.084509e+00,
1.000000e+00	5.806050e-01, 6.423906e-01, 2.297204e-01, 1.578362e-01, 7.911873e-01, 7.191595e-01, 7.568999e-01, 7.792715e-02, 5.316777e-01, 1.218077e+00,
1.200000e+00	4.372603e-01, 6.132016e-01, 2.306707e-01, 1.572554e-01, 8.556915e-01, 9.686042e-01, 8.398676e-01, 5.577542e-02, 4.566039e-01, 1.018072e+00,
1.400000e+00	3.454424e-01, 6.733243e-01, 2.105569e-01, 1.312324e-01, 9.215543e-01, 1.004428e+00, 7.823541e-01, 5.599638e-02, 6.002074e-01, 1.049008e+00,
1.600000e+00	3.284825e-01, 6.224795e-01, 1.237507e-01, 1.103544e-01, 7.154394e-01, 1.258065e+00, 5.993645e-01, 4.881523e-02, 6.040084e-01, 9.633117e-01,
1.800000e+00	2.719342e-01, 6.119089e-01, 1.218277e-01, 9.252082e-02, 8.511069e-01, 1.161934e+00, 5.778061e-01, 4.723482e-02, 5.247376e-01, 1.151656e+00,
2.000000e+00	2.251238e-01, 5.555837e-01, 9.312537e-02, 8.418184e-02, 9.055867e-01, 1.408099e+00, 7.349615e-01, 4.222351e-02, 5.905345e-01, 9.761419e-01,
0.000000e+00	8.832734e-01, 2.050460e-01, 2.048615e+00, 2.103943e+00, 1.388760e+00, 1.180555e-01, 9.357139e-02, 2.581234e+00, 1.110034e+00, 2.958572e+00,
2.000000e-01	8.389003e-01, 1.123030e-01, 2.292715e+00, 1.798789e+00, 1.037379e+00, 7.200931e-02, 3.727343e-01, 1.815291e+00, 9.762624e-01, 2.422113e+00,
4.000000e-01	7.258392e-01, 7.737446e-02, 2.032954e+00, 1.425790e+00, 7.997652e-01, 1.017003e-01, 4.947899e-01, 1.223749e+00, 9.311364e-01, 1.809933e+00,
6.000000e-01	7.953482e-01, 1.698392e-01, 2.116037e+00, 1.475020e+00, 7.934519e-01, 2.640878e-01, 6.292420e-01, 8.376536e-01, 9.119336e-01, 2.085722e+00,
8.000000e-01	7.982012e-01, 3.142600e-01, 1.865562e+00, 1.078081e+00, 7.392644e-01, 5.665356e-01, 7.543336e-01, 6.126862e-01, 6.089840e-01, 1.628998e+00,
1.000000e+00	8.754504e-01, 4.728216e-01, 1.444662e+00, 1.287293e+00, 7.095316e-01, 6.573208e-01, 7.314535e-01, 4.201874e-01, 7.549701e-01, 1.300816e+00,
1.200000e+00	1.025421e+00, 4.434569e-01, 1.493111e+00, 1.026155e+00, 7.201320e-01, 6.860874e-01, 6.832695e-01, 3.319951e-01, 6.801903e-01, 1.636172e+00,
1.400000e+00	1.144474e+00, 5.238774e-01, 1.007642e+00, 1.045678e+00, 5.925281e-01, 5.666455e-01, 6.645420e-01, 2.403254e-01, 7.628260e-01, 1.208824e+00,
1.600000e+00	1.034918e+00, 6.809864e-01, 9.341196e-01, 1.225569e+00, 8.535076e-01, 6.441943e-01, 6.801702e-01, 2.183114e-01, 7.044617e-01, 1.179072e+00,
1.800000e+00	1.023862e+00, 5.395420e-01, 8.832623e-01, 9.112772e-01, 8.274264e-01, 7.322157e-01, 6.361607e-01, 1.541600e-01, 6.671189e-01, 1.371555e+00,
2.000000e+00	8.965886e-01, 5.638987e-01, 6.231395e-01, 9.025766e-01, 7.313203e-01, 6.721168e-01, 7.334243e-01, 1.086161e-01, 7.003445e-01, 1.172231e+00,
0.000000e+00	2.832378e-02, 2.351064e+00, 1.083164e+00, 2.891634e+00, 5.759622e-01, 7.819281e-01, 1.544812e+00, 2.435726e+00, 9.326102e-01, 1.279175e+00,
2.000000e-01	5.139977e-01, 1.146726e+00, 1.154213e+00, 1.913040e+00, 6.736753e-01, 9.696818e-01, 1.018693e+00, 1.617004e+00, 6.561516e-01, 9.498547e-01,
4.000000e-01	1.042578e+00, 8.870333e-01, 1.513631e+00, 1.366207e+00, 5.671657e-01, 1.021600e+00, 8.725695e-01, 9.553225e-01, 6.030164e-01, 8.091409e-01,
6.000000e-01	1.368551e+00, 7.814499e-01, 1.236442e+00, 1.311789e+00, 8.222650e-01, 8.881345e-01, 6.147777e-01, 5.049953e-01, 3.867946e-01, 9.253091e-01,
8.000000e-01	1.277319e+00, 6.939167e-01, 9.330381e-01, 1.302929e+00, 7.986196e-01, 6.550679e-01, 6.266501e-01, 3.477271e-01, 2.705708e-01, 8.742129e-01,
1.000000e+00	1.061264e+00, 6.554072e-01, 1.001393e+00, 1.082715e+00, 8.552950e-01, 3.539567e-01, 7.682979e-01, 1.630705e-01, 2.446117e-01, 1.026642e+00,
1.200000e+00	8.844748e-01, 6.192164e-01, 7.583819e-01, 1.159514e+00, 9.372346e-01, 3.160525e-01, 6.163832e-01, 1.000880e-01, 2.697134e-01, 1.029274e+00,
1.400000e+00	6.697749e-01, 6.249177e-01, 6.411062e-01, 8.741320e-01, 8.545508e-01, 3.843703e-01, 6.613723e-01, 7.556085e-02, 3.102122e-01, 1.097475e+00,
1.600000e+00	5.852971e-01, 6.912256e-01, 5.787617e-01, 8.973114e-01, 7.605027e-01, 5.489932e-01, 6.995018e-01, 5.347334e-02, 4.116243e-01, 1.049430e+00,
1.800000e+00	5.190804e-01, 5.731470e-01, 4.378059e-01, 5.650926e-01, 1.039051e+00, 8.832659e-01, 6.598958e-01, 4.102407e-02, 3.944898e-01, 8.633924e-01,
2.000000e+00	4.535308e-01, 5.786910e-01, 2.753871e-01, 4.871166e-01, 8.208040e-01, 9.872382e-01, 7.271669e-01, 3.208860e-02, 4.106603e-01, 1.189920e+00,
0.000000e+00	1.331492e+00, 5.629223e-02, 2.438622e+00, 2.352889e+00, 4.782243e-02, 1.470228e+00, 1.133060e+00, 2.660801e+00, 2.492356e+00, 1.286235e+00,
2.000000e-01	2.046791e+00, 3.532306e-02, 2.080937e+00, 2.386717e+00, 3.934488e-02, 1.491009e+00, 7.483650e-01, 1.521679e+00, 1.840064e+00, 1.423364e+00,
4.000000e-01	2.304230e+00, 1.214383e-01, 2.295563e+00, 1.816267e+00, 7.491173e-02, 8.174766e-01, 6.489319e-01, 7.330408e-01, 1.141504e+00, 1.217240e+00,
6.000000e-01	2.053426e+00, 2.298608e-01, 2.203946e+00, 1.535063e+00, 2.225528e-01, 9.003056e-01, 5.590405e-01, 4.760526e-01, 8.914228e-01, 1.172243e+00,
8.000000e-01	2.224542e+00, 4.194106e-01, 2.243712e+00, 1.420749e+00, 3.892861e-01, 5.024111e-01, 6.780443e-01, 2.586443e-01, 8.110762e-01, 1.268506e+00,
1.000000e+00	2.201640e+00, 5.693917e-01, 2.010545e+00, 1.246577e+00, 5.152234e-01, 3.661479e-01, 5.459211e-01, 1.572909e-01, 7.166282e-01, 1.211456e+00,
1.200000e+00	2.055392e+00, 5.326763e-01, 1.648180e+00, 1.162116e+00, 5.265040e-01, 2.568956e-01, 7.187013e-01, 7.533999e-02, 5.851762e-01, 1.133321e+00,
1.400000e+00	1.524765e+00, 5.329159e-01, 1.123727e+00, 1.170596e+00, 6.858891e-01, 1.867360e-01, 6.691728e-01, 9.538294e-02, 6.925373e-01, 9.734001e-01,
1.600000e+00	1.367331e+00, 5.801460e-01, 1.013974e+00, 1.066964e+00, 7.387348e-01, 1.623310e-01, 7.278095e-01, 7.687654e-02, 5.459030e-01, 1.097332e+00,
1.800000e+00	8.282048e-01, 6.634680e-01, 7.754686e-01, 1.109400e+00, 9.524215e-01, 2.905862e-01, 7.653952e-01, 6.462873e-02, 6.364716e-01, 1.090765e+00,
2.000000e+00	6.525888e-01, 6.197746e-01, 6.070311e-01, 9.619775e-01, 8.428517e-01, 5.914395e-01, 6.989013e-01, 5.506016e-02, 5.922610e-01, 1.046810e+00,
0.000000e+00	2.402271e-01, 2.308677e+00, 2.096235e+00, 1.498868e+00, 1.006446e+00, 3.121521e+00, 1.797001e+00, 1.023622e+00, 2.893350e-01, 3.048268e+00,
2.000000e-01	6.918719e-01, 1.752778e+00, 2.028628e+00, 1.374225e+00, 9.107459e-01, 1.817069e+00, 1.074582e+00, 1.042658e+00, 4.267428e-01, 1.815420e+00,
4.000000e-01	1.086018e+00, 1.323421e+00, 1.787403e+00, 1.278041e+00, 9.545988e-01, 1.222194e+00, 7.645981e-01, 8.646282e-01, 5.325572e-01, 1.077546e+00,
6.000000e-01	1.160928e+00, 9.552646e-01, 1.412407e+00, 1.117187e+00, 8.968738e-01, 8.424965e-01, 7.147214e-01, 8.562928e-01, 5.443217e-01, 1.222923e+00,
8.000000e-01	1.207321e+00, 8.615160e-01, 1.479563e+00, 1.288398e+00, 8.742613e-01, 5.804575e-01, 7.551861e-01, 6.351859e-01, 5.113924e-01, 1.010912e+00,
1.000000e+00	9.891406e-01, 8.137054e-01, 1.099561e+00, 1.360551e+00, 8.937324e-01, 4.392458e-01, 5.796657e-01, 2.979197e-01, 4.490244e-01, 1.059214e+00,
1.200000e+00	8.703140e-01, 8.193714e-01, 9.022462e-01, 1.001128e+00, 8.149562e-01, 6.756245e-01, 6.689549e-01, 2.002766e-01, 4.439687e-01, 8.765331e-01,
1.400000e+00	6.441820e-01, 6.565318e-01, 7.810660e-01, 9.184146e-01, 1.008887e+00, 7.218373e-01, 6.776697e-01, 1.369290e-01, 3.883136e-01, 1.028953e+00,
1.600000e+00	7.335312e-01, 7.276280e-01, 5.747521e-01, 9.163007e-01, 8.726532e-01, 7.145810e-01, 6.136390e-01, 7.849619e-02, 3.842699e-01, 1.005670e+00,
1.800000e+00	5.481737e-01, 7.059579e-01, 4.239951e-01, 8.564009e-01, 9.227042e-01, 7.986824e-01, 7.569337e-01, 5.280132e-02, 4.591902e-01, 1.058765e+00,
2.000000e+00	5.700672e-01, 5.962177e-01, 4.174371e-01, 5.830168e-01, 9.517404e-01, 8.631991e-01, 6.712043e-01, 4.538163e-02, 4.202431e-01, 1.031364e+00,
0.000000e+00	1.101499e+00, 1.351801e+00, 5.505231e-02, 1.879703e+00, 1.400862e+00, 2.273280e+00, 2.546246e+00, 2.463318e+00, 1.018973e+00, 1.018976e+00,
2.000000e-01	1.339110e+00, 1.076481e+00, 3.997288e-01, 1.060068e+00, 9.993205e-01, 1.272828e+00, 1.598643e+00, 1.469367e+00, 7.945481e-01, 8.336448e-01,
4.000000e-01	1.374013e+00, 6.316893e-01, 6.762135e-01, 6.857294e-01, 1.136230e+00, 9.243783e-01, 7.949507e-01, 8.384060e-01, 6.789037e-01, 8.906546e-01,
6.000000e-01	1.010581e+00, 6.368448e-01, 5.139005e-01, 4.795756e-01, 1.042367e+00, 5.791512e-01, 9.873666e-01, 5.608505e-01, 4.776568e-01, 1.020570e+00,
8.000000e-01	8.304517e-01, 6.215562e-01, 4.217027e-01, 4.045543e-01, 9.573963e-01, 7.109434e-01, 8.096305e-01, 3.356711e-01, 4.203258e-01, 9.999069e-01,
1.000000e+00	4.714665e-01, 6.094922e-01, 3.023163e-01, 3.153626e-01, 8.049354e-01, 6.474243e-01, 6.414100e-01, 1.607814e-01, 4.605858e-01, 1.006974e+00,
1.200000e+00	4.819456e-01, 5.388951e-01, 2.993426e-01, 3.099837e-01, 9.411591e-01, 8.093414e-01, 6.929110e-01, 9.950155e-02, 4.436230e-01, 1.235992e+00,
1.400000e+00	3.509724e-01, 6.111620e-01, 2.246870e-01, 2.168198e-01, 9.486556e-01, 1.110042e+00, 5.911735e-01, 6.915745e-02, 4.376395e-01, 1.134268e+00,
1.600000e+00	3.372519e-01, 6.383617e-01, 1.962493e-01, 1.966922e-01, 1.129812e+00, 1.095627e+00, 5.481314e-01, 4.847786e-02, 4.425280e-01, 1.045478e+00,
1.800000e+00	2.877934e-01, 6.502904e-01, 1.542749e-01, 1.367168e-01, 8.940689e-01, 1.294609e+00, 8.012777e-01, 3.942389e-02, 5.053155e-01, 1.154713e+00,
2.000000e+00	2.035521e-01, 6.012972e-01, 1.256275e-01, 9.531970e-02, 1.026877e+00, 1.096698e+00, 6.699628e-01, 4.767215e-02, 4.422013e-01, 1.089987e+00,
0.000000e+00	2.431528e+00, 2.146160e+00, 1.313510e+00, 1.666051e+00, 1.219373e-01, 2.697411e+00, 8.539131e-01, 4.233521e-01, 1.461203e+00, 3.525457e-01,
2.000000e-01	2.337462e+00, 2.132618e+00, 1.581272e+00, 1.655233e+00, 2.503441e-01, 1.732836e+00, 8.162683e-01, 5.470407e-01, 7.340764e-01, 2.164164e-01,
4.000000e-01	2.565709e+00, 1.411953e+00, 1.376614e+00, 1.254024e+00, 5.730502e-01, 9.055648e-01, 7.490253e-01, 2.732132e-01, 4.778410e-01, 1.785397e-01,
6.000000e-01	2.266902e+00, 1.103738e+00, 1.479676e+00, 1.275657e+00, 6.031525e-01, 7.735081e-01, 7.569350e-01, 1.898168e-01, 2.520241e-01, 2.373588e-01,
8.000000e-01	2.000470e+00, 1.080583e+00, 8.579155e-01, 1.335458e+00, 7.105748e-01, 4.660856e-01, 6.631857e-01, 9.130566e-02, 1.712399e-01, 3.203912e-01,
1.000000e+00	1.664990e+00, 6.695791e-01, 7.732694e-01, 1.031267e+00, 8.743317e-01, 2.980599e-01, 4.731051e-01, 7.524975e-02, 8.349957e-02, 5.463869e-01,
1.200000e+00	1.343069e+00, 7.432011e-01, 6.174495e-01, 1.087624e+00, 8.959961e-01, 1.672736e-01, 7.066696e-01, 3.401592e-02, 6.283878e-02, 6.929253e-01,
1.400000e+00	1.089216e+00, 7.259906e-01, 4.461890e-01, 9.625027e-01, 9.869357e-01, 1.330523e-01, 7.282231e-01, 1.859542e-02, 8.273365e-02, 8.443324e-01,
1.600000e+00	8.381287e-01, 6.742767e-01, 4.378498e-01, 7.255952e-01, 1.149191e+00, 1.791635e-01, 5.301547e-01, 1.352923e-02, 7.767873e-02, 7.263280e-01,
1.800000e+00	7.459329e-01, 5.835940e-01, 3.328884e-01, 4.973900e-01, 1.130789e+00, 2.942109e-01, 6.689044e-01, 8.844580e-03, 1.293309e-01, 9.089939e-01,
2.000000e+00	6.105517e-01, 6.359552e-01, 2.746213e-01, 4.357787e-01, 9.727346e-01, 5.482901e-01, 6.718867e-01, 1.048267e-02, 2.356619e-01, 9.106388e-01,
0.000000e+00	3.189378e+00, 1.892110e+00, 2.781132e+00, 3.401193e+00, 2.949576e+00, 2.171642e-01, 5.224950e-01, 4.106447e-01, 2.040288e+00, 1.414331e+00,
2.000000e-01	2.269759e+00, 1.727234e+00, 2.421498e+00, 2.126787e+00, 1.680161e+00, 1.397742e-01, 7.805770e-01, 5.535598e-01, 1.189800e+00, 6.767258e-01,
4.000000e-01	2.207851e+00, 1.157580e+00, 1.326521e+00, 1.644772e+00, 1.272680e+00, 8.826509e-02, 6.908943e-01, 5.942385e-01, 7.940258e-01, 5.815842e-01,
6.000000e-01	1.504139e+00, 9.617671e-01, 1.341887e+00, 1.634993e+00, 1.185588e+00, 5.559926e-02, 5.925560e-01, 3.939055e-01, 4.410937e-01, 7.334949e-01,
8.000000e-01	1.242169e+00, 7.976458e-01, 1.091057e+00, 1.086479e+00, 8.080745e-01, 5.281108e-02, 7.319519e-01, 1.988266e-01, 3.060610e-01, 7.050317e-01,
1.000000e+00	9.673856e-01, 7.363160e-01, 9.440808e-01, 1.334775e+00, 1.040995e+00, 8.603335e-02, 6.654487e-01, 1.233071e-01, 2.104059e-01, 7.170028e-01,
1.200000e+00	7.466317e-01, 5.794712e-01, 6.888601e-01, 1.241722e+00, 1.071477e+00, 2.150242e-01, 7.035767e-01, 8.226542e-02, 1.861127e-01, 7.997001e-01,
1.400000e+00	7.213784e-01, 7.256307e-01, 5.702946e-01, 9.751652e-01, 8.919138e-01, 4.877147e-01, 6.762173e-01, 4.057299e-02, 1.730139e-01, 7.836829e-01,
1.600000e+00	6.519852e-01, 6.152312e-01, 4.813738e-01, 8.635961e-01, 8.383230e-01, 7.639591e-01, 6.444991e-01, 2.675130e-02, 2.067414e-01, 7.421257e-01,
1.800000e+00	4.407394e-01, 5.765343e-01, 4.916130e-01, 6.579594e-01, 8.486632e-01, 9.995014e-01, 6.727970e-01, 2.077498e-02, 2.549244e-01, 1.003878e+00,
2.000000e+00	4.229931e-01, 6.049809e-01, 3.780135e-01, 4.582781e-01, 7.639456e-01, 9.885923e-01, 7.084998e-01, 1.939050e-02, 2.779140e-01, 1.016146e+00,
0.000000e+00	2.649281e+00, 1.592208e+00, 2.946338e+00, 1.683583e+00, 3.046069e-01, 1.180058e-01, 1.998720e+00, 1.643419e+00, 1.782031e-01, 4.016757e-01,
2.000000e-01	2.345612e+00, 1.146297e+00, 2.489302e+00, 1.037367e+00, 5.284197e-01, 9.151313e-02, 1.432125e+00, 8.611764e-01, 1.250128e-01, 3.446458e-01,
4.000000e-01	2.265589e+00, 8.517263e-01, 2.723836e+00, 1.263134e+00, 7.101702e-01, 6.154786e-02, 9.383611e-01, 3.990753e-01, 8.875716e-02, 4.977108e-01,
6.000000e-01	1.375987e+00, 9.249123e-01, 1.589965e+00, 1.219326e+00, 8.728840e-01, 3.790694e-02, 7.136483e-01, 2.956206e-01, 5.758293e-02, 5.449144e-01,
8.000000e-01	1.043847e+00, 6.390050e-01, 1.618492e+00, 1.058829e+00, 9.154511e-01, 2.985394e-02, 7.187854e-01, 1.516083e-01, 6.308303e-02, 6.576153e-01,
1.000000e+00	8.609375e-01, 7.215259e-01, 1.211549e+00, 1.220682e+00, 9.317409e-01, 4.866773e-02, 7.573242e-01, 7.780153e-02, 9.579157e-02, 8.760359e-01,
1.200000e+00	7.255104e-01, 5.645389e-01, 9.853927e-01, 1.131908e+00, 1.046830e+00, 1.868990e-01, 7.423756e-01, 6.608493e-02, 1.443737e-01, 1.020485e+00,
1.400000e+00	6.020338e-01, 6.623346e-01, 8.146294e-01, 1.173302e+00, 8.687401e-01, 4.492065e-01, 6.039725e-01, 3.208089e-02, 1.933749e-01, 8.786674e-01,
1.600000e+00	5.112085e-01, 5.460166e-01, 7.223696e-01, 9.542791e-01, 8.495848e-01, 6.555534e-01, 6.813827e-01, 3.033208e-02, 2.659021e-01, 1.064387e+00,
1.800000e+00	5.666672e-01, 5.629435e-01, 5.420159e-01, 1.134832e+00, 9.139929e-01, 8.915098e-01, 6.292924e-01, 2.886500e-02, 2.935122e-01, 1.057264e+00,
2.000000e+00	4.138628e-01, 5.748366e-01, 4.354155e-01, 7.010906e-01, 9.508007e-01, 8.573019e-01, 6.821804e-01, 2.473309e-02, 3.597683e-01, 9.951612e-01,
0.000000e+00	1.710019e+00, 1.631296e+00, 2.812171e+00, 1.711162e+00, 2.561511e+00, 8.943885e-01, 2.426789e+00, 2.065084e+00, 8.628296e-01, 1.884242e+00,
2.000000e-01	1.103544e+00, 1.064189e+00, 1.715399e+00, 9.647558e-01, 1.911419e+00, 5.522811e-01, 1.883525e+00, 1.248450e+00, 8.513025e-01, 1.213895e+00,
4.000000e-01	9.959531e-01, 8.432794e-01, 1.828331e+00, 9.718967e-01, 1.525158e+00, 3.746928e-01, 9.218524e-01, 1.158335e+00, 6.243729e-01, 1.058683e+00,
6.000000e-01	8.236024e-01, 6.540074e-01, 1.243373e+00, 9.563109e-01, 1.136061e+00, 2.619540e-01, 7.643927e-01, 6.492437e-01, 7.217658e-01, 1.018095e+00,
8.000000e-01	6.693400e-01, 6.433188e-01, 1.108829e+00, 1.154044e+00, 1.056179e+00, 4.233175e-01, 7.735709e-01, 4.264799e-01, 6.024396e-01, 1.083503e+00,
1.000000e+00	5.368146e-01, 6.166607e-01, 7.532617e-01, 8.319151e-01, 1.051305e+00, 6.404159e-01, 6.396834e-01, 2.489851e-01, 5.750542e-01, 9.636114e-01,
1.200000e+00	6.319461e-01, 7.091404e-01, 7.786398e-01, 6.960185e-01, 8.508089e-01, 8.704103e-01, 7.230608e-01, 1.814094e-01, 6.470563e-01, 1.166251e+00,
1.400000e+00	5.590164e-01, 7.957659e-01, 5.035256e-01, 8.021077e-01, 8.505298e-01, 9.750391e-01, 6.930900e-01, 1.181288e-01, 5.219441e-01, 1.019850e+00,
1.600000e+00	5.525000e-01, 5.899432e-01, 3.743115e-01, 7.030900e-01, 8.976308e-01, 1.080430e+00, 7.182716e-01, 8.115424e-02, 6.012862e-01, 9.423500e-01,
1.800000e+00	5.988999e-01, 6.598882e-01, 4.041574e-01, 4.840375e-01, 8.225883e-01, 1.122489e+00, 6.125458e-01, 5.535540e-02, 4.514131e-01, 1.228469e+00,
2.000000e+00	4.225011e-01, 5.103541e-01, 2.593951e-01, 4.144959e-01, 7.386332e-01, 1.275665e+00, 6.529813e-01, 5.871881e-02, 6.117000e-01, 1.151625e+00,
0.000000e+00	9.302413e-01, 2.894235e+00, 1.216151e+00, 9.564112e-01, 1.342083e+00, 2.102380e+00, 2.084551e+00, 2.964501e+00, 3.043407e+00, 1.424008e+00,
2.000000e-01	1.263217e+00, 1.669171e+00, 1.511544e+00, 7.902951e-01, 7.373527e-01, 1.685682e+00, 1.375163e+00, 1.993103e+00, 1.951647e+00, 1.172071e+00,
4.000000e-01	1.653427e+00, 1.153060e+00, 1.240047e+00, 7.707381e-01, 4.164742e-01, 1.555310e+00, 8.972137e-01, 1.145928e+00, 1.473036e+00, 9.504155e-01,
6.000000e-01	1.467571e+00, 8.500862e-01, 1.664376e+00, 7.968647e-01, 3.764502e-01, 1.517198e+00, 7.818682e-01, 7.771292e-01, 8.610298e-01, 8.245487e-01,
8.000000e-01	1.831214e+00, 7.269051e-01, 1.530166e+00, 9.788424e-01, 5.950304e-01, 1.018061e+00, 8.329160e-01, 4.512692e-01, 6.097696e-01, 8.183618e-01,
1.000000e+00	1.914717e+00, 6.686666e-01, 1.374346e+00, 1.071896e+00, 6.877541e-01, 5.945579e-01, 7.430762e-01, 2.869638e-01, 3.816225e-01, 8.718980e-01,
1.200000e+00	1.561140e+00, 7.268059e-01, 1.429247e+00, 1.024036e+00, 7.726260e-01, 4.826448e-01, 7.020273e-01, 1.650325e-01, 3.766453e-01, 9.986610e-01,
1.400000e+00	1.041745e+00, 5.149033e-01, 1.011443e+00, 1.172360e+00, 7.954703e-01, 3.479156e-01, 6.128433e-01, 1.081501e-01, 3.969493e-01, 1.233810e+00,
1.600000e+00	1.050982e+00, 7.042273e-01, 7.524627e-01, 1.007429e+00, 9.669671e-01, 2.739114e-01, 7.578753e-01, 5.316995e-02, 3.793150e-01, 8.684881e-01,
1.800000e+00	7.586365e-01, 7.226460e-01, 6.667121e-01, 9.238095e-01, 9.148879e-01, 4.362216e-01, 7.718665e-01, 4.429901e-02, 3.835972e-01, 1.193088e+00,
2.000000e+00	5.943611e-01, 6.883241e-01, 4.209302e-01, 7.504436e-01, 9.964865e-01, 8.107976e-01, 6.318112e-01, 3.652953e-02, 4.177378e-01, 1.178797e+00,
0.000000e+00	5.981606e-03, 2.877403e+00, 5.045261e-02, 2.059857e+00, 1.820251e+00, 8.280866e-01, 1.118631e+00, 6.815484e-01, 4.767356e-01, 2.970258e+00,
2.000000e-01	2.544954e-01, 1.863069e+00, 5.060703e-02, 1.339935e+00, 1.193170e+00, 4.694068e-01, 9.857746e-01, 7.677812e-01, 5.064704e-01, 2.186903e+00,
4.000000e-01	1.815387e-01, 1.283915e+00, 3.982757e-02, 9.265787e-01, 1.373322e+00, 4.447400e-01, 8.720320e-01, 6.448398e-01, 6.180953e-01, 1.375277e+00,
6.000000e-01	1.369621e-01, 9.968645e-01, 4.467802e-02, 5.997839e-01, 9.969549e-01, 5.896698e-01, 9.004138e-01, 6.524363e-01, 5.981073e-01, 1.133166e+00,
8.000000e-01	9.862420e-02, 1.008646e+00, 5.676744e-02, 3.743493e-01, 9.092902e-01, 8.939375e-01, 7.020765e-01, 5.840264e-01, 6.240296e-01, 9.738707e-01,
1.000000e+00	1.126403e-01, 9.618961e-01, 5.109209e-02, 2.569720e-01, 8.486648e-01, 1.157431e+00, 7.190267e-01, 3.719304e-01, 4.838091e-01, 9.220830e-01,
1.200000e+00	8.973726e-02, 7.840824e-01, 4.197352e-02, 1.679842e-01, 8.480438e-01, 1.061088e+00, 7.144983e-01, 1.908715e-01, 4.210409e-01, 8.814879e-01,
1.400000e+00	6.543297e-02, 6.742676e-01, 3.386804e-02, 1.112128e-01, 9.334199e-01, 1.048941e+00, 7.457863e-01, 1.554726e-01, 3.583520e-01, 8.986636e-01,
1.600000e+00	5.957832e-02, 7.527829e-01, 3.162982e-02, 8.812485e-02, 9.476564e-01, 1.293236e+00, 7.638151e-01, 9.556306e-02, 3.776969e-01, 8.400428e-01,
1.800000e+00	5.871501e-02, 6.232242e-01, 2.849149e-02, 6.579961e-02, 9.738430e-01, 9.953373e-01, 6.830902e-01, 6.250596e-02, 4.289875e-01, 8.754488e-01,
2.000000e+00	5.043153e-02, 6.530398e-01, 2.580534e-02, 5.016140e-02, 8.736697e-01, 1.245202e+00, 6.044744e-01, 3.828411e-02, 4.179636e-01, 1.063657e+00,
0.000000e+00	2.196327e+00, 7.360284e-01, 2.977088e-01, 7.438746e-01, 1.366988e+00, 1.343218e+00, 9.715754e-01, 1.176440e+00, 6.772750e-01, 1.055724e+00,
2.000000e-01	2.187098e+00, 6.677793e-01, 3.405520e-01, 4.425314e-01, 1.170573e+00, 9.963574e-01, 7.273100e-01, 8.148134e-01, 4.529547e-01, 1.031425e+00,
4.000000e-01	1.331488e+00, 6.418302e-01, 2.468696e-01, 2.695946e-01, 1.190975e+00, 6.511310e-01, 7.036497e-01, 4.310124e-01, 5.045186e-01, 1.114750e+00,
6.000000e-01	1.274934e+00, 5.969670e-01, 1.900537e-01, 2.471156e-01, 8.145900e-01, 4.696703e-01, 6.530183e-01, 2.361626e-01, 4.518293e-01, 1.057203e+00,
8.000000e-01	9.417536e-01, 4.807966e-01, 1.579930e-01, 1.611835e-01, 9.570329e-01, 2.799394e-01, 5.188831e-01, 1.425078e-01, 5.498375e-01, 1.137000e+00,
1.000000e+00	8.087630e-01, 5.478760e-01, 1.170717e-01, 1.244956e-01, 8.951784e-01, 3.672473e-01, 6.712384e-01, 9.137957e-02, 4.674727e-01, 1.221454e+00,
1.200000e+00	6.200079e-01, 6.075951e-01, 1.058488e-01, 9.419285e-02, 6.975301e-01, 7.614540e-01, 7.326933e-01, 7.947930e-02, 5.006839e-01, 1.133807e+00,
1.400000e+00	4.616956e-01, 5.400995e-01, 8.237505e-02, 6.808409e-02, 1.038129e+00, 8.092924e-01, 6.674305e-01, 5.755350e-02, 5.190192e-01, 1.103525e+00,
1.600000e+00	3.790820e-01, 5.917618e-01, 6.625232e-02, 7.438373e-02, 9.077626e-01, 1.058363e+00, 7.605990e-01, 4.742939e-02, 4.478463e-01, 1.133004e+00,
1.800000e+00	3.085975e-01, 5.759541e-01, 6.395944e-02, 5.249119e-02, 8.037113e-01, 1.081258e+00, 6.568645e-01, 4.603360e-02, 5.533592e-01, 9.259657e-01,
2.000000e+00	2.363950e-01, 5.930342e-01, 4.567614e-02, 4.497990e-02, 7.837404e-01, 1.188409e+00, 7.930566e-01, 3.814800e-02, 4.570784e-01, 1.238974e+00,
0.000000e+00	2.195116e+00, 8.034443e-01, 3.106180e-01, 5.343195e-01, 1.059242e+00, 1.506890e-01, 2.471042e+00, 1.914280e+00, 1.069849e+00, 1.593402e+00,
2.000000e-01	1.577758e+00, 4.709217e-01, 5.880986e-01, 3.187301e-01, 6.746303e-01, 1.098947e-01, 1.577624e+00, 1.266504e+00, 1.164197e+00, 1.840835e+00,
4.000000e-01	1.562616e+00, 4.309494e-01, 7.915122e-01, 1.913927e-01, 8.085635e-01, 6.107599e-02, 1.108425e+00, 7.382054e-01, 8.447703e-01, 1.414921e+00,
6.000000e-01	1.006885e+00, 5.304870e-01, 8.990189e-01, 2.992335e-01, 7.284072e-01, 6.313386e-02, 8.280495e-01, 5.088786e-01, 9.484191e-01, 1.410446e+00,
8.000000e-01	6.923765e-01, 5.568278e-01, 7.646893e-01, 5.216781e-01, 5.950978e-01, 3.113610e-01, 7.002420e-01, 3.087071e-01, 7.244068e-01, 1.311521e+00,
1.000000e+00	7.546979e-01, 6.235561e-01, 5.484566e-01, 4.493000e-01, 7.735768e-01, 6.206355e-01, 6.171242e-01, 2.403689e-01, 6.979949e-01, 1.185344e+00,
1.200000e+00	5.691428e-01, 6.158243e-01, 4.094536e-01, 5.012441e-01, 9.035484e-01, 9.441783e-01, 7.285543e-01, 1.879975e-01, 6.880406e-01, 1.371119e+00,
1.400000e+00	4.877223e-01, 6.749316e-01, 4.571269e-01, 4.779962e-01, 7.966378e-01, 8.884767e-01, 6.368206e-01, 1.304140e-01, 7.255603e-01, 1.183494e+00,
1.600000e+00	4.511846e-01, 6.855093e-01, 3.313576e-01, 3.360315e-01, 8.739477e-01, 9.508483e-01, 6.699720e-01, 9.953307e-02, 5.579652e-01, 1.234902e+00,
1.800000e+00	3.707647e-01, 5.857231e-01, 2.763782e-01, 2.779227e-01, 8.321947e-01, 1.304365e+00, 7.236005e-01, 7.041105e-02, 5.735580e-01, 1.234037e+00,
2.000000e+00	2.825442e-01, 6.205546e-01, 2.545523e-01, 2.494152e-01, 7.766623e-01, 1.443219e+00, 6.376527e-01, 7.181917e-02, 5.687940e-01, 1.065756e+00,
0.000000e+00	4.893553e-01, 1.145141e+00, 1.072988e+00, 2.523260e+00, 1.881163e+00, 2.137338e-02, 2.934277e+00, 5.097640e-01, 2.018054e+00, 8.603356e-01,
2.000000e-01	4.296974e-01, 9.763018e-01, 1.029598e+00, 1.492398e+00, 1.273005e+00, 2.799081e-01, 1.410423e+00, 3.401676e-01, 1.489914e+00, 7.767823e-01,
4.000000e-01	4.326511e-01, 9.073914e-01, 8.001041e-01, 9.249024e-01, 7.284583e-01, 5.651809e-01, 9.426438e-01, 2.256440e-01, 8.475023e-01, 7.420506e-01,
6.000000e-01	3.723735e-01, 7.090057e-01, 5.816271e-01, 7.292237e-01, 8.318834e-01, 1.103070e+00, 7.598822e-01, 1.147460e-01, 5.774983e-01, 8.265643e-01,
8.000000e-01	4.273341e-01, 5.753302e-01, 5.728911e-01, 5.336851e-01, 9.173168e-01, 9.295523e-01, 7.456482e-01, 7.674630e-02, 3.840325e-01, 7.864972e-01,
1.000000e+00	3.738893e-01, 6.596915e-01, 4.642338e-01, 4.944030e-01, 9.258435e-01, 1.121559e+00, 7.642716e-01, 4.585502e-02, 3.472431e-01, 9.100496e-01,
1.200000e+00	3.782221e-01, 6.571926e-01, 3.716757e-01, 4.509812e-01, 6.731513e-01, 1.095954e+00, 7.041204e-01, 3.615267e-02, 3.547788e-01, 9.549649e-01,
1.400000e+00	2.362237e-01, 7.078862e-01, 3.042950e-01, 3.421929e-01, 7.755968e-01, 1.185870e+00, 6.112748e-01, 2.609610e-02, 3.650638e-01, 1.069511e+00,
1.600000e+00	2.768100e-01, 7.666515e-01, 2.424237e-01, 2.336148e-01, 9.158694e-01, 1.344012e+00, 6.640308e-01, 2.649922e-02, 2.953887e-01, 1.023784e+00,
1.800000e+00	2.257196e-01, 6.470111e-01, 2.263824e-01, 1.815243e-01, 9.506589e-01, 1.162786e+00, 6.226145e-01, 3.138682e-02, 3.104198e-01, 1.020495e+00,
2.000000e+00	2.336147e-01, 5.560569e-01, 1.725064e-01, 1.477236e-01, 8.269942e-01, 1.218306e+00, 6.825502e-01, 2.739629e-02, 3.525161e-01, 1.224444e+00,
0.000000e+00	1.544707e+00, 2.439104e+00, 7.338003e-01, 2.410888e+00, 1.114532e-01, 9.372139e-03, 1.440429e+00, 2.855559e+00, 8.512134e-01, 8.298834e-01,
2.000000e-01	1.500135e+00, 1.691393e+00, 8.421915e-01, 1.649224e+00, 3.555526e-01, 2.632342e-01, 9.848837e-01, 1.842486e+00, 5.877799e-01, 6.459840e-01,
4.000000e-01	1.468395e+00, 1.154179e+00, 1.171003e+00, 1.158618e+00, 6.062933e-01, 2.391731e-01, 8.464598e-01, 1.251541e+00, 3.949308e-01, 4.445093e-01,
6.000000e-01	1.315842e+00, 8.877253e-01, 1.210870e+00, 1.233577e+00, 6.969211e-01, 2.015049e-01, 8.473837e-01, 6.938865e-01, 2.395577e-01, 5.773533e-01,
8.000000e-01	1.098386e+00, 8.418182e-01, 1.058464e+00, 1.154484e+00, 7.763493e-01, 1.672598e-01, 6.837287e-01, 3.836882e-01, 1.660721e-01, 6.531297e-01,
1.000000e+00	8.417645e-01, 7.406712e-01, 9.202910e-01, 9.735028e-01, 7.162124e-01, 3.131282e-01, 6.346673e-01, 2.056171e-01, 1.277231e-01, 6.992256e-01,
1.200000e+00	9.001610e-01, 7.306201e-01, 6.148498e-01, 1.093456e+00, 8.581326e-01, 4.502952e-01, 7.116441e-01, 1.348877e-01, 1.374220e-01, 9.478520e-01,
1.400000e+00	6.908480e-01, 6.273613e-01, 5.819156e-01, 9.428529e-01, 1.002413e+00, 6.672728e-01, 8.097357e-01, 7.116631e-02, 2.050643e-01, 9.717614e-01,
1.600000e+00	6.130009e-01, 6.006691e-01, 4.399368e-01, 7.440507e-01, 8.827387e-01, 7.963141e-01, 5.898205e-01, 5.173072e-02, 2.030798e-01, 9.717998e-01,
1.800000e+00	4.110145e-01, 7.199923e-01, 3.855549e-01, 7.095515e-01, 8.973329e-01, 8.045545e-01, 6.656041e-01, 3.373858e-02, 2.566599e-01, 8.559224e-01,
2.000000e+00	3.657025e-01, 6.309365e-01, 3.461488e-01, 5.208735e-01, 1.105129e+00, 8.833961e-01, 6.448630e-01, 2.736697e-02, 3.351849e-01, 1.098953e+00,
0.000000e+00	6.805004e-01, 2.424561e+00, 1.941490e+00, 1.297599e-01, 2.953064e+00, 1.819184e+00, 2.364492e+00, 4.036288e-01, 1.762024e+00, 2.219746e-01,
2.000000e-01	4.864791e-01, 2.105697e+00, 1.709636e+00, 2.086909e-01, 1.423026e+00, 1.141378e+00, 1.542951e+00, 4.648626e-01, 1.361708e+00, 1.564033e-01,
4.000000e-01	4.383824e-01, 1.741175e+00, 1.240387e+00, 3.918299e-01, 1.351137e+00, 1.531615e+00, 8.465477e-01, 3.763106e-01, 5.737149e-01, 1.173963e-01,
6.000000e-01	3.963568e-01, 9.559229e-01, 1.190208e+00, 6.238397e-01, 1.106872e+00, 1.231918e+00, 8.944803e-01, 2.256819e-01, 4.011559e-01, 1.665562e-01,
8.000000e-01	5.984490e-01, 7.992786e-01, 8.845856e-01, 8.002808e-01, 1.020560e+00, 1.199983e+00, 7.124469e-01, 1.102456e-01, 2.293979e-01, 2.915192e-01,
1.000000e+00	7.071840e-01, 8.971487e-01, 6.743422e-01, 8.115439e-01, 9.811495e-01, 1.211487e+00, 6.075490e-01, 5.602231e-02, 1.617273e-01, 4.016002e-01,
1.200000e+00	8.292465e-01, 8.766376e-01, 5.344959e-01, 8.569628e-01, 9.611368e-01, 1.258611e+00, 7.077069e-01, 2.997811e-02, 1.103172e-01, 5.935269e-01,
1.400000e+00	7.786280e-01, 7.564290e-01, 5.268300e-01, 6.856229e-01, 8.645381e-01, 1.133256e+00, 7.117680e-01, 2.043396e-02, 9.059951e-02, 6.429865e-01,
1.600000e+00	6.140693e-01, 6.260378e-01, 3.086720e-01, 4.948453e-01, 9.387843e-01, 8.928094e-01, 6.461035e-01, 1.474561e-02, 9.639660e-02, 7.388662e-01,
1.800000e+00	5.129114e-01, 7.320143e-01, 3.292565e-01, 4.132112e-01, 9.220408e-01, 1.031698e+00, 6.632353e-01, 9.401620e-03, 1.460773e-01, 8.648527e-01,
2.000000e+00	3.837829e-01, 7.073523e-01, 2.403008e-01, 2.920311e-01, 9.124412e-01, 1.102244e+00, 7.319363e-01, 9.600414e-03, 2.396331e-01, 7.929214e-01,
0.000000e+00	2.177259e+00, 3.319759e-01, 1.283538e+00, 2.247100e+00, 2.939844e-01, 1.108236e+00, 2.469043e+00, 1.246591e+00, 6.347268e-02, 2.502711e+00,
2.000000e-01	2.331508e+00, 2.744432e-01, 1.417312e+00, 1.566949e+00, 6.232798e-01, 7.111370e-01, 1.504299e+00, 1.061055e+00, 3.980980e-01, 2.089775e+00,
4.000000e-01	1.682403e+00, 3.506757e-01, 1.797141e+00, 1.364669e+00, 7.810663e-01, 5.019109e-01, 9.366753e-01, 7.665716e-01, 5.952187e-01, 1.733434e+00,
6.000000e-01	1.532002e+00, 3.954901e-01, 1.413795e+00, 1.341595e+00, 8.007485e-01, 2.103980e-01, 7.378198e-01, 7.747014e-01, 6.645724e-01, 1.579556e+00,
8.000000e-01	1.332038e+00, 5.527281e-01, 1.719352e+00, 9.820675e-01, 7.396168e-01, 1.866036e-01, 7.943726e-01, 4.457386e-01, 6.824421e-01, 1.353522e+00,
1.000000e+00	1.047562e+00, 5.032951e-01, 1.239236e+00, 9.919531e-01, 8.153810e-01, 1.502058e-01, 6.240949e-01, 4.414172e-01, 6.593285e-01, 1.443085e+00,
1.200000e+00	7.458500e-01, 5.264526e-01, 1.087317e+00, 1.146068e+00, 6.708194e-01, 2.284145e-01, 6.685561e-01, 3.416331e-01, 6.035397e-01, 1.390424e+00,
1.400000e+00	6.287745e-01, 6.596433e-01, 7.531778e-01, 9.640870e-01, 8.013670e-01, 6.234478e-01, 6.598806e-01, 2.415355e-01, 7.299207e-01, 1.096128e+00,
1.600000e+00	7.840724e-01, 6.015985e-01, 6.372067e-01, 8.366688e-01, 7.511794e-01, 8.911957e-01, 5.785278e-01, 1.749042e-01, 7.173253e-01, 1.248145e+00,
1.800000e+00	5.691298e-01, 6.290607e-01, 5.820407e-01, 8.725184e-01, 8.314759e-01, 8.995323e-01, 7.135130e-01, 1.359748e-01, 6.993730e-01, 1.082311e+00,
2.000000e+00	6.645978e-01, 6.730113e-01, 4.186792e-01, 5.422216e-01, 8.286118e-01, 1.173972e+00, 5.969959e-01, 9.601815e-02, 5.816583e-01, 9.832664e-01,
0.000000e+00	2.300472e+00, 9.930311e-01, 1.406380e+00, 2.260835e+00, 2.733459e+00, 1.437091e+00, 2.903287e+00, 8.407328e-01, 1.203383e+00, 1.800727e-01,
2.000000e-01	2.098178e+00, 1.032393e+00, 1.263365e+00, 1.207261e+00, 1.680183e+00, 9.608177e-01, 1.611952e+00, 4.363990e-01, 8.157461e-01, 3.616998e-01,
4.000000e-01	2.005865e+00, 9.107006e-01, 1.229217e+00, 9.287195e-01, 1.260563e+00, 6.001731e-01, 1.082278e+00, 2.504367e-01, 4.596312e-01, 5.159242e-01,
6.000000e-01	1.400084e+00, 8.208799e-01, 8.872910e-01, 5.432048e-01, 1.462916e+00, 3.234157e-01, 7.655478e-01, 1.506019e-01, 2.465140e-01, 6.788945e-01,
8.000000e-01	1.152496e+00, 8.300567e-01, 4.999957e-01, 7.000941e-01, 1.201779e+00, 2.788149e-01, 7.004623e-01, 1.030320e-01, 1.933618e-01, 7.583306e-01,
1.000000e+00	9.734795e-01, 8.036393e-01, 4.845291e-01, 6.740721e-01, 1.077574e+00, 2.121024e-01, 8.070299e-01, 5.821696e-02, 1.902271e-01, 9.088980e-01,
1.200000e+00	6.815645e-01, 5.947683e-01, 3.967597e-01, 5.868205e-01, 9.891254e-01, 3.176998e-01, 7.364299e-01, 3.096698e-02, 2.259294e-01, 9.709715e-01,
1.400000e+00	4.505961e-01, 6.183093e-01, 2.558149e-01, 4.480720e-01, 1.079436e+00, 5.315372e-01, 5.985377e-01, 2.309954e-02, 2.696480e-01, 1.095237e+00,
1.600000e+00	4.061974e-01, 6.017303e-01, 3.148812e-01, 3.079525e-01, 1.024383e+00, 7.744891e-01, 6.393579e-01, 2.140246e-02, 3.072772e-01, 1.005120e+00,
1.800000e+00	3.066164e-01, 6.902763e-01, 2.620895e-01, 2.546894e-01, 8.908657e-01, 1.001266e+00, 7.447938e-01, 1.836758e-02, 3.495205e-01, 9.193097e-01,
2.000000e+00	2.481538e-01, 5.446120e-01, 1.788020e-01, 1.995715e-01, 9.723961e-01, 9.201854e-01, 8.150674e-01, 2.248357e-02, 3.438475e-01, 1.165349e+00,
0.000000e+00	1.536083e+00, 4.183789e-01, 2.227717e+00, 2.070434e+00, 6.570220e-02, 1.171589e+00, 2.022577e+00, 1.750580e+00, 5.650131e-01, 5.692553e-01,
2.000000e-01	1.976497e+00, 2.117277e-01, 2.207071e+00, 1.633709e+00, 4.719648e-01, 7.068559e-01, 8.885020e-01, 1.035630e+00, 3.671596e-01, 8.072221e-01,
4.000000e-01	1.789956e+00, 4.246792e-01, 1.989136e+00, 1.519148e+00, 5.678557e-01, 4.995906e-01, 8.555963e-01, 5.821419e-01, 2.839388e-01, 8.468717e-01,
6.000000e-01	1.756683e+00, 4.512313e-01, 1.581365e+00, 1.474053e+00, 6.661483e-01, 2.792292e-01, 7.046533e-01, 3.173175e-01, 3.125344e-01, 1.026095e+00,
8.000000e-01	1.504041e+00, 4.152652e-01, 1.511226e+00, 1.122711e+00, 7.411278e-01, 1.982078e-01, 5.144972e-01, 1.664989e-01, 3.994215e-01, 9.520220e-01,
1.000000e+00	1.343576e+00, 4.879318e-01, 9.387697e-01, 1.264419e+00, 7.825750e-01, 1.343749e-01, 5.512724e-01, 1.150775e-01, 4.634699e-01, 1.130762e+00,
1.200000e+00	1.086967e+00, 5.472679e-01, 8.574166e-01, 1.254672e+00, 9.076262e-01, 1.516597e-01, 6.397861e-01, 7.443478e-02, 4.217636e-01, 9.348655e-01,
1.400000e+00	8.193472e-01, 6.151841e-01, 6.890045e-01, 1.122396e+00, 9.073383e-01, 2.677213e-01, 7.200335e-01, 5.292816e-02, 3.909721e-01, 9.592683e-01,
1.600000e+00	6.096952e-01, 5.338870e-01, 5.969414e-01, 7.893275e-01, 7.189945e-01, 4.625388e-01, 6.557192e-01, 5.356307e-02, 4.812000e-01, 9.688209e-01,
1.800000e+00	6.135597e-01, 4.903536e-01, 4.519390e-01, 7.897169e-01, 7.463954e-01, 7.080027e-01, 6.613017e-01, 4.872964e-02, 5.607825e-01, 1.062880e+00,
2.000000e+00	5.618397e-01, 5.712190e-01, 4.920310e-01, 6.441953e-01, 8.619026e-01, 1.049310e+00, 5.069395e-01, 4.541012e-02, 4.916769e-01, 1.084401e+00,
0.000000e+00	1.226091e+00, 4.384357e-01, 1.903340e+00, 2.352460e+00, 3.663415e+00, 1.444735e+00, 1.349759e+00, 1.471142e+00, 1.929579e+00, 3.323216e-01,
2.000000e-01	1.466481e+00, 3.720315e-01, 1.591709e+00, 2.206300e+00, 1.957263e+00, 1.134099e+00, 1.109974e+00, 1.050923e+00, 1.232542e+00, 6.546533e-01,
4.000000e-01	1.505841e+00, 4.975614e-01, 1.228141e+00, 1.554784e+00, 1.025730e+00, 7.630822e-01, 6.673445e-01, 5.186461e-01, 7.363154e-01, 7.695032e-01,
6.000000e-01	1.618214e+00, 4.936626e-01, 1.184998e+00, 1.702542e+00, 8.817794e-01, 3.915391e-01, 7.979494e-01, 3.074407e-01, 4.559516e-01, 9.869943e-01,
8.000000e-01	1.253280e+00, 5.263116e-01, 8.070882e-01, 1.083530e+00, 1.131923e+00, 2.766527e-01, 6.649408e-01, 1.802459e-01, 3.648725e-01, 9.917133e-01,
1.000000e+00	9.090267e-01, 5.532402e-01, 6.070776e-01, 1.256691e+00, 8.619633e-01, 2.064775e-01, 6.593036e-01, 8.974330e-02, 3.869448e-01, 1.112063e+00,
1.200000e+00	7.930438e-01, 4.916207e-01, 6.045574e-01, 8.521269e-01, 1.030467e+00, 2.529305e-01, 6.552476e-01, 6.737245e-02, 4.015109e-01, 1.129056e+00,
1.400000e+00	8.020021e-01, 4.729790e-01, 3.682100e-01, 7.548366e-01, 7.393258e-01, 4.983859e-01, 6.557690e-01, 4.598261e-02, 4.555903e-01, 1.207496e+00,
1.600000e+00	4.831981e-01, 5.669062e-01, 3.106205e-01, 5.981373e-01, 8.760380e-01, 7.156008e-01, 6.926603e-01, 4.133777e-02, 5.782926e-01, 9.536196e-01,
1.800000e+00	4.430181e-01, 5.348227e-01, 2.806358e-01, 4.348560e-01, 8.859010e-01, 8.205649e-01, 6.316649e-01, 3.446660e-02, 4.441130e-01, 1.206296e+00,
2.000000e+00	3.647713e-01, 6.190530e-01, 2.366472e-01, 3.439271e-01, 8.308657e-01, 1.128292e+00, 7.117970e-01, 3.895202e-02, 4.297026e-01, 1.203956e+00,
0.000000e+00	5.170651e-01, 4.752849e-01, 2.963691e+00, 1.154447e+00, 2.598654e+00, 2.662327e-01, 2.883576e-01, 4.933193e-01, 1.964546e-02, 3.028658e+00,
2.000000e-01	4.260588e-01, 5.425911e-01, 2.115470e+00, 1.213776e+00, 1.754492e+00, 2.337768e-01, 4.893963e-01, 6.833827e-01, 3.187119e-01, 2.497730e+00,
4.000000e-01	2.885656e-01, 4.520343e-01, 1.892663e+00, 1.044601e+00, 1.478861e+00, 1.257271e-01, 6.014749e-01, 6.532965e-01, 5.489681e-01, 1.901818e+00,
6.000000e-01	2.629093e-01, 5.478953e-01, 1.500393e+00, 9.357092e-01, 1.167237e+00, 1.386326e-01, 6.652403e-01, 7.013501e-01, 5.518018e-01, 1.625862e+00,
8.000000e-01	1.997144e-01, 5.846369e-01, 1.117268e+00, 1.092204e+00, 1.273840e+00, 3.564534e-01, 7.384040e-01, 5.897072e-01, 7.043805e-01, 1.671712e+00,
1.000000e+00	1.858603e-01, 5.917883e-01, 9.889260e-01, 1.051705e+00, 8.198381e-01, 7.303211e-01, 6.439456e-01, 4.713970e-01, 6.668502e-01, 1.238724e+00,
1.200000e+00	4.512853e-01, 5.789135e-01, 7.546849e-01, 1.152389e+00, 7.298836e-01, 8.188349e-01, 6.460847e-01, 3.159789e-01, 7.235222e-01, 1.408670e+00,
1.400000e+00	7.467176e-01, 5.723207e-01, 7.114898e-01, 9.348917e-01, 9.490411e-01, 1.019540e+00, 6.538629e-01, 3.022061e-01, 7.918848e-01, 1.306284e+00,
1.600000e+00	8.559183e-01, 6.345717e-01, 5.610140e-01, 6.736416e-01, 9.790335e-01, 9.946211e-01, 6.505529e-01, 2.335898e-01, 6.347943e-01, 1.356819e+00,
1.800000e+00	8.807313e-01, 5.213750e-01, 4.730133e-01, 7.215120e-01, 8.222853e-01, 1.088838e+00, 6.548052e-01, 1.488101e-01, 6.260093e-01, 1.026829e+00,
2.000000e+00	7.404565e-01, 5.239410e-01, 2.601820e-01, 5.842809e-01, 8.253127e-01, 1.036989e+00, 6.114847e-01, 1.141698e-01, 5.623296e-01, 1.198673e+00,
0.000000e+00	1.201446e+00, 1.544236e+00, 1.313619e+00, 2.434575e+00, 1.816690e+00, 1.305440e+00, 1.033292e+00, 1.243764e+00, 1.126188e+00, 1.180475e+00,
2.000000e-01	1.439617e+00, 1.147783e+00, 1.291388e+00, 1.509781e+00, 1.456219e+00, 7.678732e-01, 7.752996e-01, 9.634055e-01, 9.821992e-01, 8.995616e-01,
4.000000e-01	1.182410e+00, 7.826473e-01, 9.136331e-01, 1.444243e+00, 1.163028e+00, 5.736124e-01, 7.319847e-01, 5.433739e-01, 6.510400e-01, 1.028000e+00,
6.000000e-01	1.298478e+00, 7.941479e-01, 8.787260e-01, 1.375892e+00, 1.164801e+00, 3.498442e-01, 8.549322e-01, 3.338228e-01, 5.022689e-01, 9.260328e-01,
8.000000e-01	1.008068e+00, 6.113531e-01, 5.620301e-01, 1.045315e+00, 8.197983e-01, 2.625010e-01, 6.757342e-01, 2.137948e-01, 4.253168e-01, 7.459016e-01,
1.000000e+00	6.217986e-01, 8.324008e-01, 6.600726e-01, 1.010519e+00, 9.154485e-01, 3.555032e-01, 5.656156e-01, 1.267625e-01, 3.134121e-01, 9.024511e-01,
1.200000e+00	6.134027e-01, 7.897275e-01, 3.100812e-01, 6.976749e-01, 6.768035e-01, 6.334385e-01, 6.252263e-01, 6.686217e-02, 4.016647e-01, 8.178540e-01,
1.400000e+00	4.649373e-01, 6.203227e-01, 3.636197e-01, 6.119292e-01, 9.699200e-01, 8.284055e-01, 7.036334e-01, 5.179002e-02, 3.904201e-01, 1.033890e+00,
1.600000e+00	4.432529e-01, 6.355542e-01, 3.281027e-01, 4.749725e-01, 1.071244e+00, 9.278452e-01, 6.579467e-01, 4.311112e-02, 3.828876e-01, 9.890186e-01,
1.800000e+00	3.018424e-01, 6.320084e-01, 2.466480e-01, 3.494149e-01, 9.565961e-01, 9.230780e-01, 5.784890e-01, 3.694981e-02, 3.841693e-01, 1.032170e+00,
2.000000e+00	2.475239e-01, 6.208898e-01, 1.893419e-01, 2.350779e-01, 1.107316e+00, 1.106863e+00, 6.605967e-01, 3.287281e-02, 4.041435e-01, 1.114817e+00,
0.000000e+00	7.521341e-01, 2.640889e-01, 5.741298e-01, 1.947127e+00, 3.009475e+00, 6.584295e-01, 4.583326e-01, 1.182187e-01, 1.658730e+00, 5.861385e-01,
2.000000e-01	7.240586e-01, 3.749088e-01, 4.739187e-01, 2.099065e+00, 1.970853e+00, 4.265746e-01, 5.787937e-01, 6.000081e-02, 8.298328e-01, 8.468744e-01,
4.000000e-01	7.910474e-01, 4.528206e-01, 4.555227e-01, 1.166711e+00, 1.124609e+00, 5.137347e-01, 5.887664e-01, 3.209849e-02, 6.921237e-01, 9.222221e-01,
6.000000e-01	6.529423e-01, 4.746559e-01, 3.480605e-01, 8.761489e-01, 9.435924e-01, 6.761418e-01, 7.012769e-01, 2.347981e-02, 5.309841e-01, 7.568941e-01,
8.000000e-01	4.893305e-01, 6.274381e-01, 2.423957e-01, 7.306570e-01, 1.122987e+00, 8.610716e-01, 6.798953e-01, 1.550745e-02, 4.640865e-01, 8.387022e-01,
1.000000e+00	3.910501e-01, 6.547501e-01, 2.672536e-01, 5.194776e-01, 9.429017e-01, 1.041092e+00, 7.233198e-01, 1.690239e-02, 4.507583e-01, 1.098374e+00,
1.200000e+00	3.780512e-01, 5.560796e-01, 1.868536e-01, 3.448036e-01, 8.211587e-01, 1.179583e+00, 6.893827e-01, 2.353523e-02, 4.438051e-01, 9.863586e-01,
1.400000e+00	2.538644e-01, 5.832851e-01, 1.670289e-01, 2.715544e-01, 1.034329e+00, 1.205774e+00, 5.944190e-01, 2.640574e-02, 4.889445e-01, 1.138187e+00,
1.600000e+00	2.634565e-01, 5.089955e-01, 1.363933e-01, 1.675866e-01, 8.942108e-01, 1.197380e+00, 6.251444e-01, 3.279666e-02, 5.005806e-01, 1.028304e+00,
1.800000e+00	1.670367e-01, 6.662986e-01, 1.076102e-01, 1.263118e-01, 7.692397e-01, 1.592204e+00, 7.380851e-01, 3.387727e-02, 4.659816e-01, 1.009852e+00,
2.000000e+00	1.578836e-01, 7.147262e-01, 8.355816e-02, 1.087929e-01, 7.428916e-01, 9.875402e-01, 5.716981e-01, 3.883257e-02, 5.008421e-01, 1.195403e+00,
0.000000e+00	1.026626e+00, 2.597208e-01, 7.363285e-01, 2.421718e+00, 1.540568e+00, 1.291382e+00, 1.653265e+00, 2.697985e+00, 2.844482e-01, 1.813176e+00,
2.000000e-01	1.405366e+00, 1.400054e-01, 8.824445e-01, 1.896949e+00, 1.155647e+00, 9.643585e-01, 1.260627e+00, 1.545426e+00, 5.380230e-01, 1.534314e+00,
4.000000e-01	1.452156e+00, 1.757369e-01, 9.628926e-01, 1.408342e+00, 1.113270e+00, 6.421543e-01, 9.547329e-01, 8.358017e-01, 5.857750e-01, 1.460330e+00,
6.000000e-01	1.128180e+00, 2.754608e-01, 7.142195e-01, 9.978553e-01, 8.373817e-01, 4.026964e-01, 7.456773e-01, 5.329813e-01, 7.241243e-01, 1.113355e+00,
8.000000e-01	8.596771e-01, 4.374022e-01, 5.404232e-01, 8.547953e-01, 8.424439e-01, 2.855583e-01, 8.109572e-01, 3.263476e-01, 6.316574e-01, 1.155907e+00,
1.000000e+00	7.023712e-01, 4.193959e-01, 5.300352e-01, 8.734112e-01, 9.774043e-01, 5.016709e-01, 6.587304e-01, 2.062057e-01, 6.324557e-01, 1.234545e+00,
1.200000e+00	5.829291e-01, 5.777800e-01, 4.399409e-01, 5.359825e-01, 8.210919e-01, 8.243126e-01, 7.098923e-01, 1.338184e-01, 6.230571e-01, 1.250036e+00,
1.400000e+00	4.235728e-01, 5.864422e-01, 3.364430e-01, 4.648874e-01, 7.084531e-01, 9.349916e-01, 6.972529e-01, 1.213036e-01, 7.055534e-01, 1.104758e+00,
1.600000e+00	3.768101e-01, 5.281604e-01, 3.384147e-01, 3.550958e-01, 8.495315e-01, 1.084796e+00, 5.614669e-01, 1.064161e-01, 5.217647e-01, 1.239707e+00,
1.800000e+00	2.890721e-01, 5.599663e-01, 2.125058e-01, 2.066961e-01, 7.392757e-01, 9.597857e-01, 6.191908e-01, 7.594101e-02, 5.833377e-01, 1.275908e+00,
2.000000e+00	2.841791e-01, 6.475336e-01, 1.576951e-01, 1.779135e-01, 9.288122e-01, 1.428243e+00, 7.191924e-01, 7.224220e-02, 5.356797e-01, 1.238874e+00,
0.000000e+00	1.732080e+00, 1.111388e+00, 1.783284e+00, 1.888030e+00, 9.009615e-01, 2.269479e+00, 2.344140e+00, 8.310218e-01, 1.904966e+00, 9.943366e-01,
2.000000e-01	1.545519e+00, 8.617241e-01, 1.805485e+00, 1.302327e+00, 7.552449e-01, 1.753941e+00, 1.374746e+00, 4.920927e-01, 1.371757e+00, 1.038970e+00,
4.000000e-01	1.899149e+00, 8.451856e-01, 1.456669e+00, 1.092786e+00, 5.749787e-01, 1.238083e+00, 8.852994e-01, 3.913757e-01, 1.069764e+00, 8.901196e-01,
6.000000e-01	2.111195e+00, 7.740812e-01, 1.246324e+00, 1.357263e+00, 6.444261e-01, 7.764160e-01, 7.167749e-01, 2.169302e-01, 6.659585e-01, 9.177057e-01,
8.000000e-01	1.630800e+00, 7.421810e-01, 1.005473e+00, 8.717706e-01, 8.135788e-01, 3.572566e-01, 6.505728e-01, 1.175153e-01, 5.078455e-01, 8.411274e-01,
1.000000e+00	1.691907e+00, 6.040331e-01, 6.586080e-01, 1.134772e+00, 8.092347e-01, 2.141952e-01, 5.482563e-01, 7.999754e-02, 4.429327e-01, 1.216136e+00,
1.200000e+00	9.835079e-01, 6.779250e-01, 5.762765e-01, 1.023619e+00, 7.527141e-01, 2.613866e-01, 7.606689e-01, 5.930919e-02, 3.938518e-01, 1.027883e+00,
1.400000e+00	8.056056e-01, 6.826679e-01, 6.509969e-01, 8.896457e-01, 9.420067e-01, 3.186373e-01, 7.120074e-01, 4.737379e-02, 5.202446e-01, 1.056841e+00,
1.600000e+00	8.135387e-01, 5.752309e-01, 4.522386e-01, 6.221458e-01, 8.376520e-01, 4.972396e-01, 6.759825e-01, 2.930706e-02, 4.599710e-01, 1.024867e+00,
1.800000e+00	5.886321e-01, 5.722880e-01, 3.739335e-01, 6.753704e-01, 8.728084e-01, 7.576044e-01, 5.095135e-01, 3.857201e-02, 3.863588e-01, 9.157310e-01,
2.000000e+00	4.570016e-01, 6.985004e-01, 3.170664e-01, 4.362922e-01, 9.938692e-01, 1.000764e+00, 6.098967e-01, 3.511361e-02, 4.617907e-01, 9.392668e-01,
0.000000e+00	3.356757e+00, 1.241421e+00, 1.275637e+00, 1.902433e+00, 1.194919e+00, 1.510260e-01, 1.748202e+00, 1.917119e+00, 1.726160e+00, 1.448878e+00,
2.000000e-01	2.668691e+00, 6.544040e-01, 1.658741e+00, 1.957569e+00, 6.532138e-01, 1.019958e-01, 1.022633e+00, 1.431315e+00, 1.055848e+00, 9.702536e-01,
4.000000e-01	2.073186e+00, 7.107023e-01, 1.753751e+00, 1.709838e+00, 6.828048e-01, 6.123586e-02, 8.222750e-01, 8.989186e-01, 7.017273e-01, 1.119984e+00,
6.000000e-01	1.917443e+00, 6.210077e-01, 1.532723e+00, 1.215064e+00, 7.248598e-01, 4.043061e-02, 7.683520e-01, 4.742156e-01, 7.667378e-01, 1.179271e+00,
8.000000e-01	1.658460e+00, 5.535563e-01, 1.262487e+00, 1.288944e+00, 7.390394e-01, 2.561746e-02, 7.473420e-01, 2.713311e-01, 5.794914e-01, 1.106879e+00,
1.000000e+00	1.179038e+00, 6.262309e-01, 1.022227e+00, 1.428904e+00, 8.391566e-01, 2.499477e-02, 5.532190e-01, 1.888041e-01, 6.161563e-01, 1.248037e+00,
1.200000e+00	9.994649e-01, 5.592424e-01, 8.634807e-01, 1.231352e+00, 9.130122e-01, 8.797012e-02, 6.088306e-01, 1.196952e-01, 5.605893e-01, 9.010946e-01,
1.400000e+00	7.587364e-01, 6.014386e-01, 7.012410e-01, 7.602677e-01, 8.036502e-01, 3.375447e-01, 7.276684e-01, 8.109921e-02, 5.327281e-01, 1.151676e+00,
1.600000e+00	6.675055e-01, 6.883645e-01, 5.549254e-01, 8.611422e-01, 8.606343e-01, 5.387353e-01, 6.204097e-01, 6.347009e-02, 4.906797e-01, 1.180372e+00,
1.800000e+00	5.616174e-01, 6.359012e-01, 3.487435e-01, 6.082339e-01, 8.079440e-01, 7.448187e-01, 5.191523e-01, 4.845591e-02, 4.718367e-01, 9.689497e-01,
2.000000e+00	4.486445e-01, 5.761809e-01, 3.841214e-01, 5.068772e-01, 8.844146e-01, 9.040180e-01, 6.398801e-01, 5.483689e-02, 5.081323e-01, 1.180830e+00,
0.000000e+00	1.541806e+00, 2.828723e-01, 2.949077e+00, 7.919973e-01, 1.570390e+00, 1.081758e+00, 3.942629e-01, 8.735778e-01, 2.185028e+00, 2.427962e-01,
2.000000e-01	1.148609e+00, 4.930875e-01, 2.519116e+00, 9.712193e-01, 9.412271e-01, 1.144708e+00, 4.861019e-01, 5.013047e-01, 1.143834e+00, 6.763704e-01,
4.000000e-01	1.300842e+00, 4.898693e-01, 1.932612e+00, 1.042737e+00, 9.321020e-01, 1.212084e+00, 6.993452e-01, 3.173771e-01, 5.637470e-01, 7.854036e-01,
6.000000e-01	1.286488e+00, 6.409976e-01, 1.610958e+00, 1.058899e+00, 8.762993e-01, 8.001067e-01, 6.600132e-01, 1.493121e-01, 5.387323e-01, 8.883655e-01,
8.000000e-01	1.069393e+00, 6.569438e-01, 1.106551e+00, 1.184758e+00, 8.188338e-01, 6.545799e-01, 7.550540e-01, 9.008744e-02, 2.834884e-01, 1.021059e+00,
1.000000e+00	7.697320e-01, 5.527858e-01, 1.085665e+00, 1.154300e+00, 8.066680e-01, 5.535542e-01, 7.052393e-01, 7.065386e-02, 3.819389e-01, 1.009049e+00,
1.200000e+00	7.106952e-01, 7.233075e-01, 8.429722e-01, 1.102884e+00, 8.813797e-01, 7.432029e-01, 6.900250e-01, 3.466350e-02, 4.363808e-01, 1.216440e+00,
1.400000e+00	6.836663e-01, 6.541347e-01, 6.256998e-01, 7.908827e-01, 7.894410e-01, 8.219213e-01, 6.739245e-01, 3.441589e-02, 4.601529e-01, 1.001904e+00,
1.600000e+00	6.860360e-01, 6.672587e-01, 5.344323e-01, 7.679509e-01, 9.300979e-01, 9.447353e-01, 6.355028e-01, 3.069440e-02, 4.810236e-01, 1.188375e+00,
1.800000e+00	6.180349e-01, 5.533577e-01, 5.109255e-01, 7.101184e-01, 8.936207e-01, 1.211513e+00, 7.466969e-01, 3.431923e-02, 4.614461e-01, 9.112692e-01,
2.000000e+00	6.036928e-01, 5.707803e-01, 3.842124e-01, 4.733326e-01, 9.326938e-01, 1.136836e+00, 6.668194e-01, 3.744931e-02, 4.759707e-01, 1.156970e+00,
0.000000e+00	2.116593e+00, 1.559096e+00, 2.572937e+00, 1.428887e+00, 5.217688e-01, 1.667560e+00, 1.103231e+00, 1.361578e+00, 2.428017e+00, 2.300609e+00,
2.000000e-01	1.950979e+00, 1.112005e+00, 2.125666e+00, 1.289417e+00, 3.663383e-01, 1.154177e+00, 9.178193e-01, 1.034441e+00, 1.800103e+00, 1.445449e+00,
4.000000e-01	1.883593e+00, 5.904282e-01, 2.059231e+00, 1.134200e+00, 2.027248e-01, 8.141186e-01, 7.772469e-01, 1.075420e+00, 1.296290e+00, 1.229432e+00,
6.000000e-01	1.885626e+00, 7.617535e-01, 2.518010e+00, 1.066866e+00, 2.509707e-01, 5.438999e-01, 6.617119e-01, 7.163958e-01, 1.176535e+00, 1.048030e+00,
8.000000e-01	1.827540e+00, 7.499855e-01, 2.145847e+00, 1.293128e+00, 4.131134e-01, 3.249787e-01, 6.995207e-01, 3.615689e-01, 9.530513e-01, 1.221289e+00,
1.000000e+00	1.725652e+00, 7.303617e-01, 1.801477e+00, 1.214256e+00, 5.399704e-01, 2.312794e-01, 6.685262e-01, 2.939919e-01, 8.476766e-01, 1.100439e+00,
1.200000e+00	1.608393e+00, 6.788630e-01, 1.329282e+00, 1.012854e+00, 6.337017e-01, 2.000303e-01, 6.349753e-01, 1.353782e-01, 5.862270e-01, 1.080014e+00,
1.400000e+00	1.322501e+00, 6.109380e-01, 1.218258e+00, 1.053165e+00, 7.180606e-01, 1.892900e-01, 6.820703e-01, 1.277155e-01, 6.447018e-01, 1.089514e+00,
1.600000e+00	7.921631e-01, 5.618081e-01, 1.108479e+00, 1.030236e+00, 7.017075e-01, 3.772017e-01, 5.917288e-01, 7.901234e-02, 5.586779e-01, 1.037394e+00,
1.800000e+00	8.349308e-01, 5.350525e-01, 8.569978e-01, 1.023069e+00, 8.554340e-01, 5.263035e-01, 7.256187e-01, 5.893003e-02, 5.140938e-01, 7.361117e-01,
2.000000e+00	6.345838e-01, 6.616689e-01, 6.882685e-01, 1.022353e+00, 8.370231e-01, 7.517218e-01, 6.006473e-01, 4.768157e-02, 6.349757e-01, 1.105004e+00,
0.000000e+00	8.284230e-01, 2.473721e+00, 2.237558e+00, 1.483234e+00, 1.513881e+00, 2.499003e+00, 1.398604e+00, 8.455397e-01, 2.545595e+00, 3.167322e+00,
2.000000e-01	1.213973e+00, 1.780218e+00, 1.701637e+00, 1.300202e+00, 7.329438e-01, 1.805230e+00, 9.834365e-01, 6.512017e-01, 1.897785e+00, 2.356825e+00,
4.000000e-01	1.424438e+00, 1.480458e+00, 1.707298e+00, 1.199221e+00, 4.762555e-01, 1.272396e+00, 8.042405e-01, 6.626968e-01, 1.292100e+00, 1.421026e+00,
6.000000e-01	1.740932e+00, 1.200270e+00, 1.515605e+00, 1.195601e+00, 3.921974e-01, 1.200013e+00, 7.969902e-01, 7.382968e-01, 1.035762e+00, 1.021644e+00,
8.000000e-01	1.746485e+00, 8.176367e-01, 1.840420e+00, 1.231815e+00, 4.396007e-01, 8.624066e-01, 7.597602e-01, 5.576140e-01, 7.847551e-01, 8.810523e-01,
1.000000e+00	1.879448e+00, 7.277456e-01, 1.142807e+00, 9.325282e-01, 6.402726e-01, 6.261443e-01, 7.866794e-01, 3.548832e-01, 5.709112e-01, 6.983296e-01,
1.200000e+00	1.711760e+00, 8.394550e-01, 1.114598e+00, 8.356663e-01, 7.010320e-01, 3.955475e-01, 7.583610e-01, 1.993882e-01, 4.100259e-01, 8.835686e-01,
1.400000e+00	1.539344e+00, 7.146209e-01, 1.089226e+00, 1.230383e+00, 8.276227e-01, 2.957041e-01, 5.669055e-01, 1.188797e-01, 3.203009e-01, 8.537052e-01,
1.600000e+00	1.056231e+00, 6.339779e-01, 9.615158e-01, 1.075051e+00, 9.608652e-01, 2.055633e-01, 6.104930e-01, 8.981629e-02, 3.129007e-01, 1.028433e+00,
1.800000e+00	1.059664e+00, 7.817866e-01, 6.705385e-01, 1.089800e+00, 8.341022e-01, 3.490392e-01, 6.216020e-01, 5.129611e-02, 3.585232e-01, 8.814342e-01,
2.000000e+00	5.661715e-01, 7.135218e-01, 4.379262e-01, 8.869058e-01, 8.634540e-01, 6.161101e-01, 5.720819e-01, 3.192517e-02, 3.818192e-01, 1.085786e+00,
0.000000e+00	1.990035e+00, 1.736324e+00, 6.529045e-02, 3.732361e-01, 2.818808e+00, 2.937141e+00, 1.786513e+00, 1.331497e+00, 2.198641e+00, 2.390857e+00,
2.000000e-01	2.257861e+00, 1.532676e+00, 6.153948e-02, 2.536058e-01, 1.463039e+00, 1.802247e+00, 1.124804e+00, 9.972222e-01, 1.601122e+00, 1.675129e+00,
4.000000e-01	2.231708e+00, 9.000225e-01, 1.401298e-01, 1.503772e-01, 1.003597e+00, 1.430715e+00, 9.510087e-01, 8.642880e-01, 1.167101e+00, 1.343387e+00,
6.000000e-01	1.494179e+00, 9.087736e-01, 3.305510e-01, 1.353400e-01, 6.911007e-01, 6.724991e-01, 8.658861e-01, 7.251416e-01, 1.118123e+00, 1.072115e+00,
8.000000e-01	1.226366e+00, 7.162438e-01, 3.720988e-01, 1.494719e-01, 7.121068e-01, 7.382619e-01, 7.007858e-01, 4.809209e-01, 6.645248e-01, 1.053156e+00,
1.000000e+00	9.774975e-01, 7.376109e-01, 3.960325e-01, 2.226721e-01, 7.548359e-01, 8.842694e-01, 7.037881e-01, 3.104414e-01, 5.473324e-01, 1.200910e+00,
1.200000e+00	7.459401e-01, 7.599385e-01, 3.150897e-01, 2.191657e-01, 6.776389e-01, 1.064945e+00, 7.619348e-01, 2.102498e-01, 4.646959e-01, 8.930159e-01,
1.400000e+00	5.149009e-01, 7.595683e-01, 2.418416e-01, 1.733597e-01, 7.320967e-01, 1.128620e+00, 6.678734e-01, 1.336464e-01, 5.077761e-01, 1.053851e+00,
1.600000e+00	4.416854e-01, 5.281453e-01, 2.176825e-01, 1.665467e-01, 8.834260e-01, 1.021633e+00, 7.326860e-01, 8.918874e-02, 3.361228e-01, 1.112864e+00,
1.800000e+00	4.214410e-01, 5.898440e-01, 1.809366e-01, 1.539279e-01, 7.935830e-01, 1.171906e+00, 7.252201e-01, 7.471001e-02, 4.317814e-01, 1.146731e+00,
2.000000e+00	3.099332e-01, 6.557639e-01, 1.368685e-01, 1.055605e-01, 8.886700e-01, 1.131023e+00, 7.505294e-01, 4.441930e-02, 5.263980e-01, 9.904154e-01,
0.000000e+00	1.560750e+00, 2.457286e+00, 1.987644e+00, 2.181043e+00, 1.387037e+00, 2.144443e-01, 2.745623e+00, 1.814071e+00, 2.171322e+00, 9.434803e-01,
2.000000e-01	1.297954e+00, 1.916619e+00, 2.085125e+00, 1.421079e+00, 6.967532e-01, 2.916576e-01, 1.465318e+00, 1.493908e+00, 1.429698e+00, 6.257179e-01,
4.000000e-01	1.441068e+00, 1.420640e+00, 2.252003e+00, 1.223264e+00, 5.403686e-01, 7.460807e-01, 1.017450e+00, 9.195121e-01, 8.840304e-01, 4.905925e-01,
6.000000e-01	1.408023e+00, 1.129995e+00, 2.175289e+00, 1.316936e+00, 6.762311e-01, 8.153117e-01, 6.097963e-01, 4.702274e-01, 6.061997e-01, 4.572219e-01,
8.000000e-01	1.450566e+00, 6.996543e-01, 1.439452e+00, 1.360565e+00, 8.926981e-01, 5.857330e-01, 6.981628e-01, 3.524968e-01, 3.604587e-01, 5.939143e-01,
1.000000e+00	1.303737e+00, 6.825826e-01, 1.124204e+00, 1.213785e+00, 9.399940e-01, 3.637434e-01, 6.533686e-01, 1.813202e-01, 2.061769e-01, 6.234379e-01,
1.200000e+00	1.173493e+00, 7.746616e-01, 8.612486e-01, 1.202986e+00, 8.626860e-01, 3.746714e-01, 7.617174e-01, 1.129268e-01, 1.341294e-01, 6.210618e-01,
1.400000e+00	9.844397e-01, 6.022392e-01, 8.517190e-01, 1.009709e+00, 7.105121e-01, 3.155260e-01, 6.151258e-01, 5.714880e-02, 1.939325e-01, 9.269203e-01,
1.600000e+00	8.243664e-01, 6.878884e-01, 7.533354e-01, 1.148696e+00, 9.839302e-01, 4.523989e-01, 7.710277e-01, 3.472137e-02, 2.020270e-01, 8.529092e-01,
1.800000e+00	5.170711e-01, 6.987252e-01, 7.056228e-01, 9.942387e-01, 7.952735e-01, 7.902277e-01, 6.004803e-01, 2.738944e-02, 2.249522e-01, 8.760996e-01,
2.000000e+00	4.247801e-01, 5.871211e-01, 5.231501e-01, 6.998422e-01, 1.033794e+00, 9.637631e-01, 7.231098e-01, 2.314839e-02, 2.866793e-01, 1.057542e+00,
0.000000e+00	1.897528e+00, 1.933895e+00, 8.020798e-01, 2.404978e+00, 5.298945e-01, 1.318954e+00, 2.419192e+00, 5.149099e-01, 2.523344e+00, 1.092292e+00,
2.000000e-01	2.191515e+00, 1.515694e+00, 1.058386e+00, 1.161661e+00, 3.671574e-01, 9.898854e-01, 1.535702e+00, 6.031848e-01, 1.748550e+00, 6.179666e-01,
4.000000e-01	2.086913e+00, 1.181401e+00, 1.027616e+00, 9.780860e-01, 2.765462e-01, 8.132689e-01, 9.849540e-01, 4.426966e-01, 9.950303e-01, 6.705200e-01,
6.000000e-01	2.075519e+00, 9.360353e-01, 1.142253e+00, 8.992898e-01, 4.905850e-01, 5.383873e-01, 8.787882e-01, 2.480678e-01, 4.926312e-01, 6.099868e-01,
8.000000e-01	1.577077e+00, 7.914219e-01, 9.052460e-01, 9.641714e-01, 5.625613e-01, 3.664744e-01, 7.567401e-01, 1.378033e-01, 3.767494e-01, 7.034886e-01,
1.000000e+00	1.233098e+00, 7.863532e-01, 6.608649e-01, 1.116896e+00, 8.994822e-01, 2.689351e-01, 6.178840e-01, 7.975887e-02, 2.498289e-01, 6.957993e-01,
1.200000e+00	9.544588e-01, 6.199913e-01, 5.367568e-01, 8.703880e-01, 7.358597e-01, 2.484303e-01, 6.450895e-01, 4.924936e-02, 2.280236e-01, 8.842162e-01,
1.400000e+00	8.021015e-01, 7.054536e-01, 5.046654e-01, 8.194731e-01, 9.006070e-01, 3.197038e-01, 7.052109e-01, 3.269813e-02, 2.189615e-01, 8.220413e-01,
1.600000e+00	6.902283e-01, 6.216540e-01, 5.074885e-01, 6.376816e-01, 8.245823e-01, 5.212497e-01, 7.628854e-01, 2.443125e-02, 2.504019e-01, 9.221452e-01,
1.800000e+00	5.557033e-01, 6.926884e-01, 3.307850e-01, 4.849453e-01, 9.993509e-01, 7.050800e-01, 5.943878e-01, 2.428795e-02, 3.376911e-01, 1.107048e+00,
2.000000e+00	4.429740e-01, 6.440027e-01, 3.137520e-01, 4.047380e-01, 8.062634e-01, 9.795432e-01, 5.533519e-01, 1.892791e-02, 3.480391e-01, 9.303837e-01,
0.000000e+00	2.046320e+00, 2.087982e+00, 1.881006e+00, 1.013824e+00, 2.307242e+00, 1.897310e+00, 3.395504e-01, 4.670731e-01, 1.877337e+00, 1.203543e+00,
2.000000e-01	2.053515e+00, 1.663160e+00, 1.643654e+00, 1.097127e+00, 1.415027e+00, 1.317740e+00, 5.654180e-01, 4.889624e-01, 1.120263e+00, 8.350498e-01,
4.000000e-01	1.439961e+00, 1.405570e+00, 1.277585e+00, 8.626787e-01, 1.036015e+00, 7.967168e-01, 6.190784e-01, 5.817383e-01, 8.509827e-01, 7.058166e-01,
6.000000e-01	1.223466e+00, 1.001207e+00, 1.042463e+00, 9.822230e-01, 8.698699e-01, 5.377218e-01, 6.141513e-01, 3.316873e-01, 4.738060e-01, 6.560940e-01,
8.000000e-01	1.231811e+00, 8.364735e-01, 7.457331e-01, 1.031520e+00, 9.387803e-01, 4.561196e-01, 7.728917e-01, 2.145790e-01, 3.716916e-01, 6.352071e-01,
1.000000e+00	9.595055e-01, 8.409465e-01, 6.073921e-01, 9.594955e-01, 7.816595e-01, 5.599695e-01, 6.634870e-01, 1.130569e-01, 2.141972e-01, 6.903223e-01,
1.200000e+00	7.530042e-01, 8.261069e-01, 6.190300e-01, 6.688230e-01, 9.112451e-01, 5.848335e-01, 7.407259e-01, 6.508104e-02, 1.525672e-01, 8.031513e-01,
1.400000e+00	6.271402e-01, 6.570415e-01, 4.314087e-01, 8.142586e-01, 1.091085e+00, 8.345123e-01, 8.049810e-01, 4.313998e-02, 2.041657e-01, 7.504395e-01,
1.600000e+00	4.623983e-01, 6.653640e-01, 3.569395e-01, 6.185694e-01, 9.928861e-01, 9.321127e-01, 6.836833e-01, 2.844298e-02, 2.029246e-01, 1.013200e+00,
1.800000e+00	3.250629e-01, 7.225049e-01, 2.825630e-01, 3.682220e-01, 8.403390e-01, 1.042545e+00, 7.231958e-01, 2.078758e-02, 2.699234e-01, 8.863740e-01,
2.000000e+00	2.849012e-01, 6.427226e-01, 2.652591e-01, 3.515058e-01, 9.503131e-01, 1.133188e+00, 7.444986e-01, 2.171868e-02, 2.638956e-01, 9.424952e-01,
0.000000e+00	7.213890e-01, 2.435023e+00, 1.886237e+00, 2.501071e-01, 2.519093e+00, 3.635107e-02, 2.494030e+00, 2.454757e+00, 6.045474e-01, 1.881579e+00,
2.000000e-01	4.349068e-01, 2.208788e+00, 1.665906e+00, 1.523654e-01, 1.985568e+00, 2.865449e-02, 1.262041e+00, 1.962527e+00, 5.711819e-01, 1.395980e+00,
4.000000e-01	3.677340e-01, 1.233491e+00, 1.359240e+00, 3.182699e-01, 1.349241e+00, 5.225472e-02, 8.842178e-01, 1.221182e+00, 6.381161e-01, 9.622984e-01,
6.000000e-01	3.280300e-01, 1.063598e+00, 1.156514e+00, 6.246982e-01, 1.379880e+00, 3.444658e-01, 9.494483e-01, 7.600198e-01, 3.470133e-01, 9.069995e-01,
8.000000e-01	2.322352e-01, 7.377658e-01, 9.259317e-01, 7.101942e-01, 1.219081e+00, 6.350559e-01, 6.368679e-01, 4.672326e-01, 3.234212e-01, 7.450729e-01,
1.000000e+00	2.120793e-01, 6.786995e-01, 6.875258e-01, 6.717614e-01, 1.232820e+00, 8.830267e-01, 6.169796e-01, 2.445666e-01, 3.197342e-01, 8.059787e-01,
1.200000e+00	2.322432e-01, 6.127200e-01, 6.223489e-01, 8.948028e-01, 9.600257e-01, 1.106298e+00, 6.795122e-01, 1.614450e-01, 2.547395e-01, 7.990754e-01,
1.400000e+00	3.016526e-01, 5.920107e-01, 4.706406e-01, 6.529911e-01, 8.633388e-01, 1.092121e+00, 6.613339e-01, 1.013551e-01, 3.271453e-01, 8.672735e-01,
1.600000e+00	2.913091e-01, 6.543141e-01, 3.917590e-01, 4.673378e-01, 1.085019e+00, 1.022634e+00, 7.381303e-01, 6.371133e-02, 3.245611e-01, 8.981527e-01,
1.800000e+00	2.761962e-01, 6.001422e-01, 3.113227e-01, 4.151469e-01, 8.693302e-01, 1.275744e+00, 6.453759e-01, 5.087761e-02, 4.029701e-01, 1.014344e+00,
2.000000e+00	2.897733e-01, 6.591204e-01, 2.388864e-01, 3.545348e-01, 1.185219e+00, 1.114961e+00, 6.090395e-01, 4.015534e-02, 3.409142e-01, 1.150339e+00,
0.000000e+00	1.213376e+00, 9.985954e-01, 2.480614e+00, 2.568198e-01, 2.166007e+00, 2.383179e+00, 4.373279e-01, 9.709966e-01, 2.218087e+00, 8.930570e-01,
2.000000e-01	1.554577e+00, 1.005871e+00, 2.270421e+00, 6.057736e-01, 1.086610e+00, 2.015722e+00, 5.235760e-01, 8.046076e-01, 1.506939e+00, 8.237355e-01,
4.000000e-01	1.405920e+00, 7.897569e-01, 1.932681e+00, 7.214871e-01, 6.602870e-01, 1.653584e+00, 5.920905e-01, 3.645824e-01, 9.335638e-01, 1.015836e+00,
6.000000e-01	1.386497e+00, 6.730008e-01, 1.533500e+00, 9.171183e-01, 7.358138e-01, 8.996638e-01, 5.938549e-01, 2.410849e-01, 7.472668e-01, 1.103607e+00,
8.000000e-01	1.507170e+00, 7.331632e-01, 1.051927e+00, 1.061221e+00, 8.108502e-01, 6.943721e-01, 5.809305e-01, 1.594419e-01, 5.516513e-01, 1.016274e+00,
1.000000e+00	1.387832e+00, 6.152683e-01, 1.047615e+00, 9.114636e-01, 8.448372e-01, 4.697631e-01, 5.165424e-01, 1.077481e-01, 4.376296e-01, 9.420401e-01,
1.200000e+00	1.008628e+00, 7.687857e-01, 7.578498e-01, 1.008981e+00, 9.039422e-01, 3.793872e-01, 6.979608e-01, 6.274624e-02, 3.974650e-01, 1.093065e+00,
1.400000e+00	8.081127e-01, 5.767223e-01, 5.822638e-01, 1.069368e+00, 9.313534e-01, 4.611674e-01, 6.944357e-01, 5.048090e-02, 4.246118e-01, 8.462931e-01,
1.600000e+00	6.491148e-01, 5.547932e-01, 5.047023e-01, 8.933121e-01, 7.944931e-01, 6.500512e-01, 7.464890e-01, 3.269803e-02, 4.684106e-01, 1.028573e+00,
1.800000e+00	4.832239e-01, 5.711819e-01, 4.683984e-01, 6.734083e-01, 1.055476e+00, 9.623380e-01, 7.147975e-01, 3.771912e-02, 4.210665e-01, 1.106645e+00,
2.000000e+00	4.225446e-01, 6.386586e-01, 3.445970e-01, 5.316573e-01, 9.165172e-01, 9.531970e-01, 6.278651e-01, 3.652357e-02, 5.094103e-01, 1.077706e+00,
0.000000e+00	1.573703e+00, 1.770115e+00, 9.405059e-01, 2.476698e+00, 2.089965e+00, 5.879992e-01, 1.239788e+00, 2.733689e-01, 1.480681e+00, 1.400746e+00,
2.000000e-01	1.773458e+00, 1.369278e+00, 7.501615e-01, 1.301834e+00, 1.452626e+00, 5.038472e-01, 9.694991e-01, 4.946360e-01, 1.519853e+00, 1.070248e+00,
4.000000e-01	1.429969e+00, 1.054040e+00, 7.165920e-01, 1.160250e+00, 9.315983e-01, 4.218416e-01, 7.081789e-01, 3.674606e-01, 8.238303e-01, 6.887924e-01,
6.000000e-01	8.933380e-01, 8.663860e-01, 5.426465e-01, 9.733231e-01, 7.766813e-01, 5.756588e-01, 7.067523e-01, 2.723554e-01, 6.179353e-01, 8.501769e-01,
8.000000e-01	8.953182e-01, 8.530990e-01, 3.839429e-01, 7.112483e-01, 8.730006e-01, 7.804006e-01, 8.983218e-01, 1.510399e-01, 5.030517e-01, 8.046449e-01,
1.000000e+00	6.497522e-01, 7.226693e-01, 3.635705e-01, 4.678432e-01, 8.978951e-01, 9.406929e-01, 7.700682e-01, 1.209977e-01, 3.838632e-01, 9.780299e-01,
1.200000e+00	5.509317e-01, 6.742824e-01, 3.040815e-01, 3.404220e-01, 7.592973e-01, 1.034768e+00, 7.735472e-01, 7.630887e-02, 3.037445e-01, 8.846630e-01,
1.400000e+00	3.988960e-01, 5.402041e-01, 2.447868e-01, 2.386675e-01, 1.026223e+00, 1.054083e+00, 6.600273e-01, 3.769083e-02, 3.068984e-01, 9.082071e-01,
1.600000e+00	4.100700e-01, 6.187296e-01, 1.876460e-01, 2.049307e-01, 6.899326e-01, 1.026817e+00, 6.330764e-01, 2.926181e-02, 3.420999e-01, 9.966894e-01,
1.800000e+00	3.107891e-01, 6.497497e-01, 1.628819e-01, 1.717554e-01, 9.686035e-01, 9.229504e-01, 5.808514e-01, 2.956651e-02, 3.218700e-01, 9.501287e-01,
2.000000e+00	2.068382e-01, 6.825886e-01, 1.327142e-01, 1.306557e-01, 9.019792e-01, 1.252125e+00, 6.316825e-01, 2.848376e-02, 3.258508e-01, 8.664182e-01,
0.000000e+00	3.281269e+00, 2.330877e+00, 9.732439e-01, 9.849928e-01, 1.306029e-01, 1.652781e+00, 1.583889e+00, 6.037952e-01, 2.169677e+00, 1.511618e+00,
2.000000e-01	2.925755e+00, 1.831630e+00, 1.268611e+00, 9.178458e-01, 9.757906e-02, 1.047242e+00, 1.165578e+00, 7.330829e-01, 1.484231e+00, 9.459729e-01,
4.000000e-01	2.859461e+00, 1.678469e+00, 1.288691e+00, 8.466867e-01, 1.394866e-01, 5.823544e-01, 7.552626e-01, 7.317676e-01, 1.020226e+00, 6.099209e-01,
6.000000e-01	2.016206e+00, 1.188906e+00, 1.209615e+00, 7.828318e-01, 3.950405e-01, 4.798908e-01, 7.414154e-01, 5.730106e-01, 6.346783e-01, 5.910584e-01,
8.000000e-01	1.757849e+00, 8.469644e-01, 1.244765e+00, 8.738837e-01, 5.755157e-01, 2.739960e-01, 6.961332e-01, 2.440199e-01, 3.870918e-01, 5.389297e-01,
1.000000e+00	1.395947e+00, 9.145106e-01, 1.060533e+00, 9.632589e-01, 8.010502e-01, 1.908750e-01, 6.398380e-01, 1.582100e-01, 2.118737e-01, 6.768339e-01,
1.200000e+00	1.189459e+00, 6.390927e-01, 8.960399e-01, 1.047204e+00, 7.595850e-01, 1.730146e-01, 7.122896e-01, 1.041430e-01, 1.590191e-01, 6.889363e-01,
1.400000e+00	9.301317e-01, 6.784489e-01, 6.501995e-01, 9.433506e-01, 9.063607e-01, 1.843899e-01, 6.164103e-01, 5.716558e-02, 1.530149e-01, 7.486206e-01,
1.600000e+00	6.477126e-01, 6.553930e-01, 5.718821e-01, 1.013898e+00, 7.952072e-01, 3.190614e-01, 7.213321e-01, 3.117779e-02, 1.988245e-01, 9.411682e-01,
1.800000e+00	6.331610e-01, 6.382597e-01, 4.447304e-01, 8.017210e-01, 8.826536e-01, 4.898355e-01, 6.357733e-01, 2.401663e-02, 2.258706e-01, 1.059302e+00,
2.000000e+00	5.329757e-01, 8.142480e-01, 4.446151e-01, 5.724621e-01, 8.599742e-01, 8.759886e-01, 7.153153e-01, 1.887550e-02, 2.915342e-01, 9.457839e-01,
0.000000e+00	2.593549e+00, 7.422783e-01, 1.037862e+00, 3.065223e-01, 2.572835e+00, 2.538229e+00, 2.009522e+00, 2.511780e-01, 4.216589e-01, 6.109000e-01,
2.000000e-01	2.008976e+00, 7.281685e-01, 1.003638e+00, 1.695838e-01, 1.928767e+00, 1.522937e+00, 1.321905e+00, 1.471587e-01, 2.453032e-01, 7.398474e-01,
4.000000e-01	1.585653e+00, 7.006267e-01, 9.428599e-01, 2.755162e-01, 1.369880e+00, 9.982954e-01, 7.866904e-01, 9.665361e-02, 2.086290e-01, 7.464157e-01,
6.000000e-01	1.269434e+00, 5.232984e-01, 7.264133e-01, 3.870721e-01, 1.252063e+00, 6.090612e-01, 6.598528e-01, 5.710715e-02, 2.194605e-01, 7.992630e-01,
8.000000e-01	9.145168e-01, 5.201791e-01, 6.333059e-01, 4.083845e-01, 1.093711e+00, 4.450214e-01, 6.243105e-01, 3.401641e-02, 2.399643e-01, 1.073713e+00,
1.000000e+00	8.247691e-01, 6.830537e-01, 5.484366e-01, 3.476017e-01, 9.371260e-01, 3.378100e-01, 7.147313e-01, 2.330966e-02, 2.903138e-01, 1.142525e+00,
1.200000e+00	3.754362e-01, 6.379311e-01, 3.785368e-01, 3.410284e-01, 9.121213e-01, 4.994784e-01, 6.105873e-01, 2.201918e-02, 2.812853e-01, 9.272764e-01,
1.400000e+00	4.273305e-01, 6.360961e-01, 3.519050e-01, 3.258691e-01, 1.082350e+00, 7.246459e-01, 6.193428e-01, 2.269769e-02, 3.945741e-01, 1.023159e+00,
1.600000e+00	3.041011e-01, 6.129124e-01, 2.661315e-01, 2.166536e-01, 9.677304e-01, 9.270389e-01, 6.820015e-01, 2.252265e-02, 4.410773e-01, 1.017553e+00,
1.800000e+00	2.548985e-01, 5.623662e-01, 1.969305e-01, 1.773870e-01, 1.030763e+00, 9.332052e-01, 6.080996e-01, 2.523628e-02, 4.003672e-01, 9.988144e-01,
2.000000e+00	2.229359e-01, 5.736210e-01, 1.724365e-01, 1.621586e-01, 7.900245e-01, 1.145972e+00, 6.879145e-01, 3.312868e-02, 4.027922e-01, 9.349613e-01,
0.000000e+00	2.572868e+00, 2.174520e+00, 2.286994e+00, 1.405693e+00, 1.096688e-01, 2.290254e+00, 2.548052e+00, 2.968360e+00, 2.480174e+00, 2.781026e+00,
2.000000e-01	3.256995e+00, 1.375802e+00, 1.770242e+00, 1.023646e+00, 6.898156e-02, 1.389312e+00, 1.951030e+00, 1.700045e+00, 1.628182e+00, 1.951072e+00,
4.000000e-01	2.280781e+00, 6.167815e-01, 1.804165e+00, 1.077446e+00, 6.977783e-02, 1.186841e+00, 1.131336e+00, 1.323952e+00, 1.501253e+00, 1.654273e+00,
6.000000e-01	2.696453e+00, 5.697914e-01, 1.928191e+00, 9.344373e-01, 1.323006e-01, 7.112170e-01, 7.534640e-01, 8.151979e-01, 1.073876e+00, 1.050538e+00,
8.000000e-01	2.004850e+00, 6.022592e-01, 2.313031e+00, 9.825465e-01, 3.147764e-01, 3.715875e-01, 6.548779e-01, 6.064545e-01, 9.227872e-01, 1.252286e+00,
1.000000e+00	1.940873e+00, 6.838784e-01, 2.094384e+00, 1.109190e+00, 4.867650e-01, 2.762791e-01, 6.363590e-01, 3.404399e-01, 6.704242e-01, 1.420813e+00,
1.200000e+00	1.539850e+00, 5.080473e-01, 1.890849e+00, 1.296068e+00, 6.036063e-01, 1.986107e-01, 7.928421e-01, 2.462402e-01, 7.486433e-01, 1.233401e+00,
1.400000e+00	1.412432e+00, 5.154264e-01, 1.299513e+00, 1.189865e+00, 7.640407e-01, 1.597966e-01, 7.449974e-01, 1.968412e-01, 6.499467e-01, 1.205320e+00,
1.600000e+00	1.041032e+00, 6.190378e-01, 1.246943e+00, 1.272357e+00, 6.552567e-01, 2.199568e-01, 5.751817e-01, 1.507762e-01, 6.750707e-01, 1.265893e+00,
1.800000e+00	1.028468e+00, 6.534170e-01, 1.003589e+00, 1.002603e+00, 7.458394e-01, 5.002295e-01, 5.641732e-01, 1.013269e-01, 5.149926e-01, 1.373332e+00,
2.000000e+00	8.017835e-01, 7.255289e-01, 7.019548e-01, 1.011690e+00, 7.689753e-01, 6.669039e-01, 6.380138e-01, 7.278728e-02, 5.495449e-01, 8.627713e-01,
0.000000e+00	1.858596e+00, 9.579259e-01, 1.134179e+00, 5.877008e-01, 9.351059e-01, 2.791991e+00, 2.568870e+00, 1.799502e+00, 2.446291e+00, 7.237295e-01,
2.000000e-01	1.625992e+00, 5.689556e-01, 1.317147e+00, 3.952541e-01, 5.665036e-01, 2.334806e+00, 1.553845e+00, 9.539305e-01, 1.834291e+00, 8.118086e-01,
4.000000e-01	1.446461e+00, 6.014206e-01, 1.583150e+00, 4.692038e-01, 3.900000e-01, 1.509786e+00, 8.881052e-01, 5.763724e-01, 1.260919e+00, 7.995905e-01,
6.000000e-01	2.270768e+00, 6.197719e-01, 1.368396e+00, 6.439360e-01, 4.741339e-01, 9.321769e-01, 8.107837e-01, 3.039043e-01, 8.552669e-01, 1.108316e+00,
8.000000e-01	1.601260e+00, 6.500122e-01, 1.233352e+00, 7.187059e-01, 5.984219e-01, 7.282719e-01, 8.178639e-01, 1.989475e-01, 6.563698e-01, 8.635505e-01,
1.000000e+00	1.367714e+00, 5.296857e-01, 9.887704e-01, 1.009395e+00, 7.360503e-01, 4.076766e-01, 7.767049e-01, 1.320196e-01, 5.339676e-01, 1.271464e+00,
1.200000e+00	1.355718e+00, 5.625575e-01, 7.289497e-01, 7.918248e-01, 8.723708e-01, 3.271217e-01, 7.061864e-01, 6.607547e-02, 4.951662e-01, 1.058194e+00,
1.400000e+00	9.228314e-01, 6.632300e-01, 6.563706e-01, 8.858644e-01, 8.311306e-01, 4.485563e-01, 6.459633e-01, 4.989207e-02, 4.891352e-01, 9.588353e-01,
1.600000e+00	7.563860e-01, 6.140762e-01, 5.776657e-01, 7.265113e-01, 8.460169e-01, 5.224304e-01, 6.717436e-01, 5.239234e-02, 4.995567e-01, 1.125426e+00,
1.800000e+00	7.167639e-01, 5.485707e-01, 3.698657e-01, 7.119034e-01, 8.776870e-01, 8.474395e-01, 6.653033e-01, 4.550526e-02, 3.795702e-01, 1.126248e+00,
2.000000e+00	5.084581e-01, 5.717475e-01, 3.744567e-01, 5.265745e-01, 7.291398e-01, 1.045313e+00, 6.416921e-01, 3.824996e-02, 3.874830e-01, 9.397515e-01,
0.000000e+00	1.217912e+00, 6.190245e-01, 3.627137e-01, 1.967210e+00, 6.145022e-01, 1.549331e+00, 1.581326e+00, 3.575326e-01, 5.183241e-01, 1.147810e+00,
2.000000e-01	1.480282e+00, 4.820381e-01, 2.677967e-01, 1.388869e+00, 7.855815e-01, 8.724387e-01, 1.299734e+00, 2.409266e-01, 7.004609e-01, 1.309697e+00,
4.000000e-01	1.616566e+00, 6.884204e-01, 2.948570e-01, 7.920753e-01, 8.338470e-01, 5.939013e-01, 8.431271e-01, 1.882940e-01, 6.324355e-01, 1.072688e+00,
6.000000e-01	1.122433e+00, 6.696308e-01, 2.008659e-01, 4.344585e-01, 7.142037e-01, 4.017465e-01, 8.162757e-01, 1.236364e-01, 5.458447e-01, 1.274105e+00,
8.000000e-01	8.742944e-01, 4.700829e-01, 1.737172e-01, 3.492040e-01, 7.617445e-01, 4.927755e-01, 7.875043e-01, 8.221849e-02, 6.353646e-01, 1.095511e+00,
1.000000e+00	6.300688e-01, 5.727935e-01, 1.367424e-01, 1.765830e-01, 9.217740e-01, 7.204158e-01, 7.426348e-01, 6.172294e-02, 6.009080e-01, 1.176561e+00,
1.200000e+00	5.512495e-01, 5.770701e-01, 1.027141e-01, 1.636463e-01, 7.860007e-01, 8.466973e-01, 8.157356e-01, 5.808768e-02, 6.488904e-01, 1.198647e+00,
1.400000e+00	4.065521e-01, 6.148459e-01, 1.002320e-01, 1.182041e-01, 8.936791e-01, 7.665341e-01, 7.278609e-01, 5.247093e-02, 4.451205e-01, 1.087234e+00,
1.600000e+00	3.161518e-01, 5.539296e-01, 8.734645e-02, 8.339721e-02, 8.997391e-01, 1.131831e+00, 6.501015e-01, 4.107924e-02, 5.176456e-01, 1.225343e+00,
1.800000e+00	2.837083e-01, 6.907951e-01, 5.473182e-02, 8.652835e-02, 8.810527e-01, 1.149128e+00, 7.167679e-01, 5.011973e-02, 5.680290e-01, 1.100664e+00,
2.000000e+00	2.262666e-01, 5.923981e-01, 5.305515e-02, 5.996103e-02, 9.171222e-01, 1.228267e+00, 6.442428e-01, 5.201704e-02, 6.002242e-01, 1.125706e+00,
0.000000e+00	1.789216e+00, 1.338824e+00, 6.737747e-01, 2.676055e+00, 1.548515e+00, 8.874360e-01, 1.332321e+00, 6.190788e-01, 2.869022e+00, 2.104583e-01,
2.000000e-01	1.712870e+00, 1.305898e+00, 5.370776e-01, 1.552891e+00, 1.026005e+00, 1.395231e+00, 9.884250e-01, 3.698755e-01, 1.566429e+00, 2.472624e-01,
4.000000e-01	1.476847e+00, 1.180342e+00, 3.872826e-01, 1.100983e+00, 6.636265e-01, 1.316126e+00, 7.644516e-01, 2.254961e-01, 8.833212e-01, 3.138477e-01,
6.000000e-01	2.055577e+00, 9.913262e-01, 3.332474e-01, 7.593266e-01, 6.732701e-01, 7.605352e-01, 6.891379e-01, 1.196605e-01, 5.756287e-01, 4.251216e-01,
8.000000e-01	1.762856e+00, 8.285105e-01, 3.250727e-01, 4.223585e-01, 8.581988e-01, 5.541621e-01, 7.590878e-01, 7.454787e-02, 3.134102e-01, 5.499912e-01,
1.000000e+00	1.141206e+00, 6.060531e-01, 2.405045e-01, 4.013903e-01, 7.740025e-01, 3.939379e-01, 6.505707e-01, 4.151673e-02, 1.941117e-01, 7.257275e-01,
1.200000e+00	8.431026e-01, 6.052721e-01, 1.862971e-01, 2.506427e-01, 9.669620e-01, 4.968287e-01, 6.865369e-01, 1.770130e-02, 2.065759e-01, 8.712341e-01,
1.400000e+00	6.683948e-01, 6.282439e-01, 1.604441e-01, 1.389751e-01, 8.159360e-01, 6.522429e-01, 6.831900e-01, 1.321523e-02, 1.861824e-01, 8.769897e-01,
1.600000e+00	5.222974e-01, 7.125452e-01, 1.240701e-01, 1.411848e-01, 8.983997e-01, 9.842564e-01, 5.388516e-01, 1.221227e-02, 2.318504e-01, 8.133584e-01,
1.800000e+00	4.468346e-01, 5.868111e-01, 9.033258e-02, 1.053382e-01, 8.093350e-01, 8.803042e-01, 7.091764e-01, 1.562256e-02, 2.981021e-01, 9.318584e-01,
2.000000e+00	3.380468e-01, 6.131247e-01, 6.479879e-02, 7.447651e-02, 8.414580e-01, 1.070856e+00, 6.630300e-01, 1.388287e-02, 3.769419e-01, 9.705821e-01,
0.000000e+00	2.888030e+00, 2.193657e+00, 2.365828e-01, 1.351614e+00, 1.262537e+00, 6.397756e-01, 5.879893e-01, 3.042226e+00, 1.729662e+00, 1.734884e+00,
2.000000e-01	2.521591e+00, 1.427317e+00, 5.123397e-01, 1.191227e+00, 7.257413e-01, 3.957033e-01, 7.026527e-01, 1.942688e+00, 1.287673e+00, 1.115271e+00,
4.000000e-01	1.681105e+00, 9.217100e-01, 8.780193e-01, 9.631927e-01, 5.680546e-01, 2.754139e-01, 6.756812e-01, 1.362014e+00, 8.597904e-01, 8.970051e-01,
6.000000e-01	1.576731e+00, 7.946826e-01, 9.647376e-01, 1.135085e+00, 5.804752e-01, 2.375363e-01, 5.711235e-01, 8.251542e-01, 5.746339e-01, 1.029075e+00,
8.000000e-01	1.157696e+00, 7.208877e-01, 9.566124e-01, 1.046353e+00, 7.707391e-01, 2.400880e-01, 5.725448e-01, 4.684151e-01, 6.327360e-01, 9.308335e-01,
1.000000e+00	9.813861e-01, 6.249531e-01, 9.264915e-01, 1.132964e+00, 8.735811e-01, 3.373055e-01, 7.233924e-01, 2.400447e-01, 4.740957e-01, 8.844958e-01,
1.200000e+00	7.576611e-01, 6.560476e-01, 8.103734e-01, 9.199254e-01, 7.759022e-01, 3.995493e-01, 7.191997e-01, 1.585594e-01, 5.026966e-01, 8.127956e-01,
1.400000e+00	5.431758e-01, 5.973187e-01, 5.109418e-01, 9.242910e-01, 7.373453e-01, 6.196380e-01, 6.646080e-01, 9.606062e-02, 3.164551e-01, 8.834917e-01,
1.600000e+00	5.931980e-01, 6.710821e-01, 5.807349e-01, 7.605627e-01, 8.758018e-01, 8.882856e-01, 6.781894e-01, 7.315671e-02, 4.695076e-01, 1.058349e+00,
1.800000e+00	5.381005e-01, 6.720811e-01, 3.253414e-01, 5.607276e-01, 9.403055e-01, 1.157796e+00, 6.593511e-01, 5.790414e-02, 4.219638e-01, 1.220194e+00,
2.000000e+00	3.925869e-01, 5.682126e-01, 2.553116e-01, 4.734513e-01, 9.975719e-01, 1.140797e+00, 6.714019e-01, 4.447495e-02, 3.983955e-01, 1.399775e+00,
