# Supplementary material for: Inference of Vohradský's Models of Genetic Networks by Solving Two-Dimensional Function Optimization Problems
Source: PLoS One. 2013 Dec 30;8(12):e83308. doi: 10.1371/journal.pone.0083308 (PMC3875442; doi:10.1371/journal.pone.0083308)
Supplement: Text S2 — Time-series data used in the ‘Inference in noisy environment’ section (compressed by gzip). (GZ) [file pone.0083308.s002.gz › time_series_data/gene10/100sets/tc.dat105]

Time "G0" "G1" "G2" "G3" "G4" "G5" "G6" "G7" "G8" "G9"
0.000000e+00	7.615418e-01, 1.922296e+00, 2.266385e+00, 1.596701e+00, 7.319468e-01, 3.548180e+00, 1.899516e+00, 3.056460e+00, 3.035386e+00, 2.004099e+00,
2.000000e-01	7.123989e-01, 1.450378e+00, 1.848793e+00, 1.144053e+00, 4.040642e-01, 2.672646e+00, 1.375437e+00, 2.323816e+00, 1.992102e+00, 1.451774e+00,
4.000000e-01	4.383952e-01, 1.443440e+00, 1.117002e+00, 5.902234e-01, 3.486905e-01, 2.884149e+00, 1.174298e+00, 2.118809e+00, 1.986686e+00, 1.284448e+00,
6.000000e-01	5.450684e-01, 1.487675e+00, 6.345102e-01, 3.493880e-01, 2.139294e-01, 1.993070e+00, 9.424294e-01, 1.476097e+00, 1.494962e+00, 1.044978e+00,
8.000000e-01	7.742530e-01, 1.285580e+00, 6.148169e-01, 2.764868e-01, 1.855895e-01, 1.446196e+00, 6.000144e-01, 1.171011e+00, 1.420686e+00, 8.600106e-01,
1.000000e+00	6.761314e-01, 9.052057e-01, 4.657581e-01, 2.189239e-01, 1.340789e-01, 1.064020e+00, 4.428604e-01, 9.225903e-01, 1.521047e+00, 8.751079e-01,
1.200000e+00	9.603314e-01, 7.139424e-01, 5.846663e-01, 2.420230e-01, 9.308785e-02, 8.682744e-01, 2.760066e-01, 8.817554e-01, 1.147318e+00, 8.686942e-01,
1.400000e+00	1.169740e+00, 7.604411e-01, 6.557526e-01, 3.401617e-01, 7.519342e-02, 8.948936e-01, 1.771655e-01, 1.226434e+00, 1.001505e+00, 1.000172e+00,
1.600000e+00	1.178549e+00, 5.749999e-01, 6.255531e-01, 4.649254e-01, 5.183626e-02, 8.364555e-01, 1.406228e-01, 1.062424e+00, 1.044953e+00, 8.785166e-01,
1.800000e+00	9.694431e-01, 5.778718e-01, 6.744695e-01, 4.279854e-01, 4.438986e-02, 6.495430e-01, 7.099870e-02, 8.757771e-01, 1.139628e+00, 9.284171e-01,
2.000000e+00	1.197192e+00, 4.236532e-01, 7.869185e-01, 4.816797e-01, 3.613881e-02, 6.872312e-01, 6.288273e-02, 1.069260e+00, 1.411387e+00, 7.621771e-01,
0.000000e+00	1.634125e+00, 1.039640e+00, 3.323567e+00, 3.745583e-01, 1.043405e+00, 1.816083e+00, 8.002834e-01, 1.180284e+00, 1.297680e+00, 1.078737e+00,
2.000000e-01	1.256335e+00, 9.688375e-01, 1.758081e+00, 4.108426e-01, 6.601180e-01, 1.615972e+00, 6.177395e-01, 1.107823e+00, 1.129562e+00, 8.270696e-01,
4.000000e-01	1.282711e+00, 8.485300e-01, 9.159004e-01, 4.450437e-01, 5.193536e-01, 1.322172e+00, 4.161215e-01, 8.923896e-01, 1.150680e+00, 1.064215e+00,
6.000000e-01	1.170275e+00, 8.734360e-01, 5.022254e-01, 5.161919e-01, 4.994661e-01, 1.249660e+00, 2.391111e-01, 8.291156e-01, 1.013803e+00, 9.286210e-01,
8.000000e-01	1.373168e+00, 7.848904e-01, 3.863858e-01, 6.116315e-01, 3.708436e-01, 1.010849e+00, 1.636472e-01, 7.824620e-01, 9.551314e-01, 8.256813e-01,
1.000000e+00	1.265731e+00, 5.799451e-01, 3.458014e-01, 6.467029e-01, 2.677550e-01, 6.863418e-01, 1.194429e-01, 6.270229e-01, 8.881109e-01, 8.934591e-01,
1.200000e+00	1.389172e+00, 4.789316e-01, 2.394434e-01, 7.085409e-01, 2.933354e-01, 6.525790e-01, 1.121851e-01, 5.475274e-01, 5.595546e-01, 8.509124e-01,
1.400000e+00	1.397840e+00, 3.482574e-01, 1.794654e-01, 8.461447e-01, 4.010499e-01, 5.636511e-01, 8.677785e-02, 3.093665e-01, 4.923365e-01, 8.446196e-01,
1.600000e+00	1.267313e+00, 2.667848e-01, 1.144639e-01, 9.122683e-01, 5.475536e-01, 4.930661e-01, 9.826987e-02, 1.904034e-01, 3.177274e-01, 9.775287e-01,
1.800000e+00	1.296263e+00, 2.266360e-01, 6.120275e-02, 9.117636e-01, 5.389736e-01, 5.539345e-01, 9.892472e-02, 1.607242e-01, 1.641895e-01, 9.478902e-01,
2.000000e+00	1.030654e+00, 2.022062e-01, 4.075468e-02, 8.174960e-01, 6.271871e-01, 4.459385e-01, 1.292419e-01, 8.871354e-02, 1.136541e-01, 9.008961e-01,
0.000000e+00	1.286801e+00, 1.471707e+00, 2.204144e+00, 2.486262e+00, 2.305564e+00, 1.156918e+00, 1.573979e+00, 1.973930e+00, 3.732288e-01, 1.875885e+00,
2.000000e-01	7.945418e-01, 1.220468e+00, 1.495954e+00, 1.244566e+00, 1.814682e+00, 1.363483e+00, 1.285933e+00, 1.017028e+00, 6.941874e-01, 1.005520e+00,
4.000000e-01	7.977095e-01, 8.684161e-01, 7.836869e-01, 8.682405e-01, 1.417011e+00, 1.204297e+00, 1.049020e+00, 8.917342e-01, 5.793405e-01, 7.281723e-01,
6.000000e-01	7.705516e-01, 7.699972e-01, 4.445844e-01, 1.035582e+00, 1.426496e+00, 9.558552e-01, 6.992963e-01, 5.208844e-01, 4.729650e-01, 9.292387e-01,
8.000000e-01	9.802935e-01, 6.319782e-01, 2.624998e-01, 8.802096e-01, 1.226504e+00, 9.489847e-01, 6.376260e-01, 4.016810e-01, 2.386546e-01, 9.056980e-01,
1.000000e+00	1.123671e+00, 4.837590e-01, 1.424090e-01, 9.037709e-01, 1.255663e+00, 7.579275e-01, 4.448628e-01, 2.395709e-01, 1.542333e-01, 8.344128e-01,
1.200000e+00	1.182022e+00, 3.167643e-01, 1.018866e-01, 1.004225e+00, 9.956342e-01, 6.114098e-01, 3.504363e-01, 1.578256e-01, 1.079235e-01, 9.444559e-01,
1.400000e+00	1.237452e+00, 2.747826e-01, 4.545217e-02, 8.688363e-01, 1.085808e+00, 5.885427e-01, 2.815540e-01, 1.048487e-01, 7.015213e-02, 8.811157e-01,
1.600000e+00	1.244506e+00, 2.476398e-01, 3.181022e-02, 9.129382e-01, 8.544419e-01, 6.203215e-01, 2.708184e-01, 7.040288e-02, 5.218824e-02, 7.786794e-01,
1.800000e+00	1.323967e+00, 1.905421e-01, 1.798144e-02, 1.031276e+00, 9.204437e-01, 5.092310e-01, 2.231595e-01, 4.992759e-02, 3.133859e-02, 7.632552e-01,
2.000000e+00	1.130100e+00, 1.495659e-01, 1.356671e-02, 9.207199e-01, 7.497319e-01, 4.088272e-01, 2.643303e-01, 3.170653e-02, 2.138618e-02, 7.549023e-01,
0.000000e+00	1.742539e+00, 5.075817e-01, 2.579740e+00, 1.104007e+00, 3.029665e+00, 1.401782e-01, 4.443965e-01, 1.612838e+00, 2.219893e+00, 1.880425e+00,
2.000000e-01	1.369567e+00, 6.328623e-01, 2.130441e+00, 5.783739e-01, 1.764154e+00, 4.622987e-01, 5.231498e-01, 1.536377e+00, 2.178045e+00, 1.192897e+00,
4.000000e-01	1.329458e+00, 7.363733e-01, 1.161118e+00, 3.981346e-01, 1.452372e+00, 6.294960e-01, 3.253574e-01, 1.443988e+00, 1.611165e+00, 1.078298e+00,
6.000000e-01	1.214943e+00, 8.211251e-01, 1.200336e+00, 2.733171e-01, 1.163488e+00, 5.487962e-01, 2.463441e-01, 1.128323e+00, 1.652183e+00, 8.184153e-01,
8.000000e-01	1.703289e+00, 8.107284e-01, 1.177319e+00, 3.181923e-01, 9.643478e-01, 5.224995e-01, 1.409562e-01, 9.530700e-01, 1.399251e+00, 8.597194e-01,
1.000000e+00	1.318939e+00, 7.443543e-01, 1.112226e+00, 3.824421e-01, 7.094873e-01, 5.584822e-01, 1.224463e-01, 8.881603e-01, 1.563743e+00, 9.009358e-01,
1.200000e+00	1.392763e+00, 7.820760e-01, 9.049519e-01, 3.374900e-01, 4.372189e-01, 5.545958e-01, 7.287561e-02, 8.574840e-01, 1.056588e+00, 7.634825e-01,
1.400000e+00	1.340791e+00, 7.885537e-01, 9.552005e-01, 4.814622e-01, 4.112972e-01, 4.026265e-01, 5.440400e-02, 9.691303e-01, 1.349122e+00, 9.242170e-01,
1.600000e+00	1.242732e+00, 8.362519e-01, 7.885983e-01, 4.804621e-01, 2.718370e-01, 4.401768e-01, 3.665904e-02, 9.787825e-01, 1.394842e+00, 9.234746e-01,
1.800000e+00	1.398107e+00, 7.556357e-01, 8.789202e-01, 5.050352e-01, 2.114169e-01, 4.016764e-01, 2.611890e-02, 1.120026e+00, 1.192570e+00, 7.568854e-01,
2.000000e+00	1.229482e+00, 8.765059e-01, 9.355713e-01, 4.833558e-01, 1.531987e-01, 3.299073e-01, 2.561235e-02, 8.650803e-01, 1.467829e+00, 9.652400e-01,
0.000000e+00	7.824675e-01, 2.519741e+00, 2.410338e+00, 8.247754e-01, 2.915382e+00, 2.827436e+00, 2.631949e+00, 2.774514e+00, 2.520667e+00, 2.248139e+00,
2.000000e-01	5.736380e-01, 2.200209e+00, 1.755659e+00, 4.502594e-01, 2.394378e+00, 2.485727e+00, 2.400330e+00, 2.016305e+00, 2.090286e+00, 1.309817e+00,
4.000000e-01	3.705275e-01, 2.164944e+00, 1.379837e+00, 2.505855e-01, 1.406075e+00, 2.033100e+00, 1.276661e+00, 1.352361e+00, 1.412241e+00, 8.985544e-01,
6.000000e-01	3.834106e-01, 2.096162e+00, 7.294392e-01, 1.762102e-01, 9.882111e-01, 1.792705e+00, 9.107750e-01, 1.379788e+00, 1.248245e+00, 1.007448e+00,
8.000000e-01	5.241056e-01, 1.519789e+00, 7.487556e-01, 1.628279e-01, 7.608501e-01, 1.450029e+00, 7.937915e-01, 1.130117e+00, 1.182334e+00, 8.195615e-01,
1.000000e+00	7.799278e-01, 1.445067e+00, 6.093625e-01, 2.057236e-01, 7.006174e-01, 1.172851e+00, 5.707494e-01, 1.276388e+00, 1.175549e+00, 8.315228e-01,
1.200000e+00	8.225264e-01, 1.314605e+00, 5.263769e-01, 2.637338e-01, 4.353076e-01, 8.376128e-01, 3.332873e-01, 1.002437e+00, 1.247534e+00, 9.053033e-01,
1.400000e+00	1.047550e+00, 9.356627e-01, 6.099018e-01, 3.168793e-01, 3.071867e-01, 9.879188e-01, 1.758356e-01, 9.647032e-01, 1.120339e+00, 8.120548e-01,
1.600000e+00	1.469581e+00, 7.122881e-01, 6.665637e-01, 4.956310e-01, 3.158946e-01, 7.191515e-01, 1.440254e-01, 7.882390e-01, 1.618071e+00, 9.007793e-01,
1.800000e+00	1.149348e+00, 6.799424e-01, 7.992847e-01, 4.908211e-01, 2.107702e-01, 6.073169e-01, 8.650347e-02, 8.701977e-01, 1.455096e+00, 1.055502e+00,
2.000000e+00	1.107043e+00, 6.227761e-01, 8.880963e-01, 5.860195e-01, 1.519058e-01, 5.347472e-01, 7.676664e-02, 9.749849e-01, 1.296027e+00, 8.067404e-01,
0.000000e+00	2.354155e+00, 2.351605e+00, 1.804683e+00, 4.621907e-01, 5.141764e-01, 1.128679e+00, 2.407443e+00, 2.728595e+00, 2.526544e-01, 1.296350e+00,
2.000000e-01	1.659758e+00, 1.675721e+00, 1.432232e+00, 3.410056e-01, 3.083300e-01, 1.162338e+00, 1.555628e+00, 1.292247e+00, 6.162502e-01, 8.798267e-01,
4.000000e-01	1.060861e+00, 1.673550e+00, 9.567595e-01, 2.380172e-01, 2.722373e-01, 1.138528e+00, 9.982292e-01, 1.057070e+00, 6.994963e-01, 7.490511e-01,
6.000000e-01	1.030447e+00, 1.310123e+00, 6.006113e-01, 4.059555e-01, 2.069368e-01, 1.091186e+00, 8.576272e-01, 6.712147e-01, 5.757238e-01, 7.761343e-01,
8.000000e-01	1.038081e+00, 1.044553e+00, 3.868810e-01, 6.294677e-01, 1.784463e-01, 7.974992e-01, 5.572286e-01, 5.305473e-01, 3.383114e-01, 9.080006e-01,
1.000000e+00	1.163556e+00, 7.375914e-01, 2.574986e-01, 6.031911e-01, 3.071794e-01, 7.623215e-01, 3.797265e-01, 3.045364e-01, 2.087247e-01, 8.370089e-01,
1.200000e+00	9.999039e-01, 5.852362e-01, 1.188093e-01, 7.628749e-01, 4.171273e-01, 6.356520e-01, 3.294772e-01, 2.310809e-01, 1.593404e-01, 9.902288e-01,
1.400000e+00	1.221582e+00, 4.819784e-01, 6.690004e-02, 9.260533e-01, 4.947172e-01, 5.981666e-01, 2.143582e-01, 1.651846e-01, 1.036573e-01, 9.550693e-01,
1.600000e+00	1.221553e+00, 3.311796e-01, 4.634560e-02, 1.098870e+00, 6.046095e-01, 5.718365e-01, 1.956277e-01, 8.903563e-02, 5.832653e-02, 8.397668e-01,
1.800000e+00	1.304012e+00, 2.704424e-01, 3.616618e-02, 9.915415e-01, 6.692723e-01, 5.024835e-01, 2.053406e-01, 6.240534e-02, 3.927033e-02, 9.349052e-01,
2.000000e+00	1.213689e+00, 2.349495e-01, 2.238144e-02, 8.475847e-01, 5.930465e-01, 4.998124e-01, 1.822499e-01, 4.239694e-02, 3.148498e-02, 8.925431e-01,
0.000000e+00	1.562213e+00, 1.809576e+00, 2.231598e+00, 1.537191e+00, 2.754145e+00, 1.915308e-01, 9.496522e-01, 3.255665e-01, 3.387167e-01, 2.530627e+00,
2.000000e-01	1.159623e+00, 1.308705e+00, 1.115472e+00, 1.397922e+00, 2.684505e+00, 6.188965e-01, 9.135620e-01, 1.820769e-01, 5.616943e-01, 1.604386e+00,
4.000000e-01	1.190519e+00, 1.261349e+00, 7.978366e-01, 1.027753e+00, 2.146292e+00, 7.147346e-01, 7.465368e-01, 1.459888e-01, 3.475263e-01, 1.063002e+00,
6.000000e-01	1.025907e+00, 8.321484e-01, 4.120446e-01, 9.984450e-01, 1.661738e+00, 7.846322e-01, 5.916410e-01, 8.844840e-02, 2.420097e-01, 8.569265e-01,
8.000000e-01	1.318394e+00, 5.971049e-01, 2.301874e-01, 1.129266e+00, 1.549394e+00, 6.381173e-01, 6.105184e-01, 6.903849e-02, 1.279613e-01, 8.981120e-01,
1.000000e+00	1.063309e+00, 4.364865e-01, 1.381052e-01, 8.515821e-01, 1.103143e+00, 5.980766e-01, 4.816520e-01, 4.881120e-02, 9.803259e-02, 8.526219e-01,
1.200000e+00	1.304350e+00, 4.199329e-01, 7.954379e-02, 9.913556e-01, 9.979713e-01, 5.098965e-01, 3.330699e-01, 2.469956e-02, 5.411857e-02, 8.944050e-01,
1.400000e+00	1.267326e+00, 3.481730e-01, 4.258942e-02, 9.607708e-01, 9.794308e-01, 4.757434e-01, 2.992360e-01, 1.748873e-02, 3.686446e-02, 7.181830e-01,
1.600000e+00	1.091080e+00, 2.785276e-01, 2.646012e-02, 9.739883e-01, 9.023365e-01, 4.289806e-01, 2.809240e-01, 1.218705e-02, 2.930032e-02, 9.547515e-01,
1.800000e+00	1.082651e+00, 2.448630e-01, 1.693197e-02, 8.474259e-01, 9.892898e-01, 4.479935e-01, 2.682023e-01, 8.650568e-03, 1.608854e-02, 7.900303e-01,
2.000000e+00	1.210830e+00, 1.871202e-01, 1.396499e-02, 7.930781e-01, 9.430853e-01, 4.441908e-01, 2.757422e-01, 5.942476e-03, 1.243903e-02, 8.441305e-01,
0.000000e+00	1.947240e+00, 2.528439e+00, 2.063708e-01, 6.440184e-01, 2.684800e+00, 3.576511e-01, 1.039354e-01, 3.694115e-01, 2.571167e-01, 3.328654e+00,
2.000000e-01	1.637686e+00, 2.177669e+00, 1.244889e-01, 8.838825e-01, 1.901635e+00, 5.993481e-01, 3.419085e-01, 2.263900e-01, 2.008901e-01, 1.854182e+00,
4.000000e-01	1.485992e+00, 1.582184e+00, 6.182830e-02, 8.830342e-01, 1.969041e+00, 9.323271e-01, 4.561951e-01, 1.844444e-01, 1.432380e-01, 1.073610e+00,
6.000000e-01	1.447097e+00, 1.285427e+00, 3.913734e-02, 8.103636e-01, 1.732469e+00, 9.692623e-01, 3.359548e-01, 1.118856e-01, 8.235998e-02, 9.713415e-01,
8.000000e-01	1.448156e+00, 9.968491e-01, 2.525255e-02, 9.388743e-01, 1.431308e+00, 7.991438e-01, 3.172115e-01, 6.902521e-02, 5.639039e-02, 9.350175e-01,
1.000000e+00	1.622210e+00, 8.444227e-01, 1.167432e-02, 9.123727e-01, 8.915633e-01, 6.160167e-01, 2.760038e-01, 4.907322e-02, 3.211822e-02, 9.266760e-01,
1.200000e+00	1.283248e+00, 7.441687e-01, 9.911335e-03, 1.056397e+00, 1.088223e+00, 6.380535e-01, 2.571703e-01, 3.111447e-02, 2.673719e-02, 9.545106e-01,
1.400000e+00	1.077794e+00, 5.332069e-01, 6.961725e-03, 9.141309e-01, 9.668296e-01, 5.674604e-01, 2.138969e-01, 2.059513e-02, 1.383589e-02, 7.684619e-01,
1.600000e+00	1.363812e+00, 4.025279e-01, 5.654291e-03, 9.496347e-01, 9.956296e-01, 5.681801e-01, 2.254079e-01, 1.382953e-02, 9.781299e-03, 8.500223e-01,
1.800000e+00	1.469445e+00, 3.053808e-01, 5.166239e-03, 9.016270e-01, 9.110216e-01, 4.991662e-01, 2.494768e-01, 7.420083e-03, 6.668425e-03, 9.920312e-01,
2.000000e+00	1.320101e+00, 2.590610e-01, 4.817233e-03, 9.798893e-01, 9.021900e-01, 4.428087e-01, 2.318582e-01, 5.503093e-03, 4.367678e-03, 9.323918e-01,
0.000000e+00	1.909051e+00, 1.697458e+00, 7.621019e-01, 2.919121e+00, 6.228753e-01, 2.250330e+00, 1.927725e+00, 5.745377e-01, 2.449783e+00, 9.706184e-01,
2.000000e-01	1.154220e+00, 1.580330e+00, 4.094372e-01, 2.317843e+00, 8.137517e-01, 1.816337e+00, 1.681101e+00, 7.086233e-01, 1.774435e+00, 9.316429e-01,
4.000000e-01	1.125451e+00, 1.468682e+00, 2.452742e-01, 1.545770e+00, 7.037869e-01, 1.598913e+00, 1.297444e+00, 6.302201e-01, 1.164710e+00, 1.040561e+00,
6.000000e-01	8.089908e-01, 1.293871e+00, 1.258239e-01, 1.210256e+00, 7.009320e-01, 1.312263e+00, 1.218415e+00, 7.002468e-01, 8.403058e-01, 8.167158e-01,
8.000000e-01	6.865695e-01, 7.529198e-01, 8.523168e-02, 1.097000e+00, 7.146842e-01, 1.216129e+00, 9.021806e-01, 3.954499e-01, 6.067141e-01, 8.546891e-01,
1.000000e+00	8.075827e-01, 6.093003e-01, 3.540786e-02, 1.013735e+00, 8.640928e-01, 8.584201e-01, 7.399151e-01, 2.983932e-01, 3.319581e-01, 8.749616e-01,
1.200000e+00	9.119778e-01, 5.173163e-01, 3.035577e-02, 1.058390e+00, 7.737258e-01, 7.839688e-01, 5.277240e-01, 1.697152e-01, 2.139023e-01, 8.707349e-01,
1.400000e+00	1.147415e+00, 3.150237e-01, 1.361100e-02, 8.227248e-01, 7.225344e-01, 7.039832e-01, 3.874317e-01, 1.302391e-01, 1.144314e-01, 8.100318e-01,
1.600000e+00	1.136178e+00, 2.880465e-01, 1.121287e-02, 1.039618e+00, 6.725670e-01, 6.896700e-01, 3.960078e-01, 7.304938e-02, 8.593983e-02, 7.063286e-01,
1.800000e+00	9.711570e-01, 2.413394e-01, 8.718731e-03, 8.984322e-01, 7.764772e-01, 5.765158e-01, 3.097765e-01, 5.564659e-02, 5.909348e-02, 9.493618e-01,
2.000000e+00	1.315279e+00, 1.817583e-01, 6.630013e-03, 8.682325e-01, 8.451749e-01, 5.620599e-01, 3.045077e-01, 2.973884e-02, 2.812472e-02, 8.506456e-01,
0.000000e+00	2.775963e+00, 2.787651e+00, 4.405448e-01, 2.614928e+00, 2.167118e+00, 2.219464e+00, 1.108596e+00, 2.185038e+00, 2.223112e+00, 1.456583e+00,
2.000000e-01	2.248054e+00, 2.497148e+00, 3.595528e-01, 1.650043e+00, 1.964995e+00, 2.277914e+00, 8.809536e-01, 1.922715e+00, 1.990752e+00, 8.832723e-01,
4.000000e-01	1.868154e+00, 1.764677e+00, 1.922915e-01, 7.766549e-01, 1.832632e+00, 1.528709e+00, 6.457265e-01, 1.615028e+00, 1.271134e+00, 7.751502e-01,
6.000000e-01	1.885413e+00, 1.853731e+00, 2.178993e-01, 5.993847e-01, 1.033713e+00, 1.720697e+00, 4.224284e-01, 1.296858e+00, 9.806196e-01, 8.282098e-01,
8.000000e-01	1.547418e+00, 1.335139e+00, 1.582086e-01, 4.302608e-01, 8.691405e-01, 1.385616e+00, 3.981822e-01, 7.140291e-01, 7.147482e-01, 9.612499e-01,
1.000000e+00	1.474973e+00, 9.774129e-01, 1.091097e-01, 6.253127e-01, 6.397400e-01, 9.768597e-01, 2.709784e-01, 5.557784e-01, 4.430853e-01, 8.421343e-01,
1.200000e+00	1.105691e+00, 7.438136e-01, 5.742179e-02, 7.371865e-01, 6.259389e-01, 9.376531e-01, 2.034208e-01, 4.173180e-01, 2.933731e-01, 6.500657e-01,
1.400000e+00	1.233511e+00, 7.430234e-01, 3.097935e-02, 7.106690e-01, 6.785637e-01, 6.808061e-01, 1.691207e-01, 2.446080e-01, 1.539448e-01, 8.188611e-01,
1.600000e+00	1.232803e+00, 4.814144e-01, 2.713277e-02, 8.822532e-01, 6.414480e-01, 6.916481e-01, 1.456498e-01, 1.582206e-01, 1.061334e-01, 9.606027e-01,
1.800000e+00	1.175891e+00, 4.458896e-01, 1.891501e-02, 1.005970e+00, 7.572775e-01, 6.802888e-01, 1.388720e-01, 1.122210e-01, 7.360216e-02, 9.729895e-01,
2.000000e+00	1.060958e+00, 2.873651e-01, 1.333277e-02, 8.699612e-01, 7.068936e-01, 4.898168e-01, 1.297963e-01, 8.320700e-02, 5.138219e-02, 9.758394e-01,
0.000000e+00	1.057822e+00, 1.839625e-01, 2.627466e+00, 1.312158e+00, 2.252764e+00, 2.652663e-01, 3.015477e+00, 2.618088e+00, 1.559978e+00, 1.194618e+00,
2.000000e-01	7.351732e-01, 3.819478e-01, 1.641907e+00, 1.043471e+00, 1.865943e+00, 5.618671e-01, 1.918224e+00, 2.125503e+00, 1.101439e+00, 1.103104e+00,
4.000000e-01	4.822182e-01, 4.566403e-01, 1.343440e+00, 4.724026e-01, 9.209290e-01, 4.620250e-01, 1.346282e+00, 2.064176e+00, 1.574632e+00, 1.018292e+00,
6.000000e-01	4.782812e-01, 5.840419e-01, 9.900655e-01, 2.701495e-01, 8.894531e-01, 5.566630e-01, 1.119397e+00, 1.461136e+00, 1.285908e+00, 1.076518e+00,
8.000000e-01	6.350747e-01, 8.212877e-01, 1.056532e+00, 2.114242e-01, 7.208842e-01, 4.679371e-01, 7.690240e-01, 1.245171e+00, 1.120419e+00, 9.111786e-01,
1.000000e+00	5.960975e-01, 7.212542e-01, 9.957336e-01, 2.977855e-01, 5.025531e-01, 4.647841e-01, 5.211171e-01, 1.282778e+00, 1.574520e+00, 8.683199e-01,
1.200000e+00	8.714228e-01, 8.380218e-01, 9.584236e-01, 3.331769e-01, 3.600808e-01, 5.057725e-01, 3.051813e-01, 1.003869e+00, 1.276138e+00, 9.850609e-01,
1.400000e+00	1.119860e+00, 9.424604e-01, 9.564466e-01, 3.882728e-01, 2.351516e-01, 3.495946e-01, 2.030415e-01, 9.244319e-01, 1.232960e+00, 8.468572e-01,
1.600000e+00	1.029201e+00, 8.441871e-01, 9.086869e-01, 4.890872e-01, 1.760575e-01, 3.999589e-01, 1.537557e-01, 9.648368e-01, 1.212991e+00, 7.616843e-01,
1.800000e+00	1.109045e+00, 7.830739e-01, 1.009795e+00, 4.618049e-01, 1.700263e-01, 4.336709e-01, 1.139867e-01, 1.022274e+00, 1.131056e+00, 7.776680e-01,
2.000000e+00	1.296115e+00, 6.227480e-01, 9.656878e-01, 4.725254e-01, 1.149230e-01, 4.780612e-01, 7.745025e-02, 9.428770e-01, 1.405954e+00, 7.590856e-01,
0.000000e+00	1.064070e-01, 1.305693e+00, 1.902017e+00, 1.289351e+00, 2.564937e+00, 2.065809e+00, 9.240704e-01, 2.374894e+00, 3.881121e-01, 2.000437e-01,
2.000000e-01	3.431335e-01, 1.122609e+00, 1.258006e+00, 7.279939e-01, 2.178198e+00, 1.380694e+00, 7.817104e-01, 1.903137e+00, 7.848069e-01, 5.758439e-01,
4.000000e-01	6.114926e-01, 8.217291e-01, 1.488326e+00, 4.667388e-01, 1.399232e+00, 1.084753e+00, 4.977617e-01, 1.091672e+00, 7.494587e-01, 7.896204e-01,
6.000000e-01	7.460710e-01, 1.000003e+00, 7.876425e-01, 4.873105e-01, 8.433421e-01, 9.465024e-01, 3.614174e-01, 1.011976e+00, 9.861291e-01, 7.836116e-01,
8.000000e-01	1.135437e+00, 1.104868e+00, 8.625533e-01, 4.706350e-01, 8.497612e-01, 8.515059e-01, 2.367401e-01, 6.038128e-01, 1.165193e+00, 9.503290e-01,
1.000000e+00	1.162288e+00, 6.945993e-01, 7.918214e-01, 5.166777e-01, 5.615953e-01, 5.949293e-01, 1.528982e-01, 9.009181e-01, 1.182553e+00, 9.480357e-01,
1.200000e+00	1.267022e+00, 6.635680e-01, 7.301949e-01, 7.104286e-01, 4.514643e-01, 6.376306e-01, 1.410887e-01, 9.224126e-01, 1.054329e+00, 9.174802e-01,
1.400000e+00	1.273925e+00, 5.904154e-01, 5.748267e-01, 6.325717e-01, 4.017612e-01, 4.729278e-01, 9.448821e-02, 8.667106e-01, 1.098672e+00, 9.461788e-01,
1.600000e+00	1.059609e+00, 5.227173e-01, 7.324756e-01, 5.746851e-01, 3.782182e-01, 4.604801e-01, 6.736715e-02, 7.413943e-01, 1.280731e+00, 7.834406e-01,
1.800000e+00	1.113490e+00, 4.410240e-01, 8.108363e-01, 5.526387e-01, 2.740466e-01, 3.571241e-01, 7.360588e-02, 7.076415e-01, 1.266498e+00, 8.378199e-01,
2.000000e+00	1.059134e+00, 5.333712e-01, 8.380785e-01, 7.299771e-01, 2.616107e-01, 4.595565e-01, 6.829554e-02, 7.414268e-01, 1.148138e+00, 9.097700e-01,
0.000000e+00	1.286819e+00, 4.659133e-01, 2.725032e+00, 2.651066e+00, 7.369698e-01, 2.467315e+00, 9.160189e-01, 1.530233e+00, 2.474005e+00, 1.961041e+00,
2.000000e-01	1.210057e+00, 5.113946e-01, 1.814464e+00, 1.261970e+00, 8.205011e-01, 2.328965e+00, 9.253337e-01, 1.575507e+00, 2.622245e+00, 1.113379e+00,
4.000000e-01	1.247674e+00, 5.935059e-01, 9.057037e-01, 8.569853e-01, 5.129076e-01, 1.693005e+00, 8.038079e-01, 1.267034e+00, 1.728096e+00, 7.879816e-01,
6.000000e-01	1.312848e+00, 6.939358e-01, 5.257942e-01, 5.946320e-01, 4.179441e-01, 1.499703e+00, 5.085811e-01, 1.291273e+00, 1.655935e+00, 9.211077e-01,
8.000000e-01	1.075989e+00, 5.868904e-01, 4.076468e-01, 5.137481e-01, 2.943886e-01, 9.684570e-01, 3.670261e-01, 9.755422e-01, 1.304940e+00, 7.485531e-01,
1.000000e+00	1.329274e+00, 5.569905e-01, 4.413774e-01, 3.257595e-01, 2.247213e-01, 7.913622e-01, 2.696368e-01, 9.973280e-01, 1.128202e+00, 7.713079e-01,
1.200000e+00	1.150972e+00, 4.018589e-01, 4.719914e-01, 4.316122e-01, 1.594561e-01, 8.732442e-01, 1.895583e-01, 9.132297e-01, 1.013261e+00, 9.132892e-01,
1.400000e+00	1.085405e+00, 3.732284e-01, 5.811242e-01, 4.754395e-01, 1.396845e-01, 6.824123e-01, 1.271916e-01, 9.676719e-01, 1.068176e+00, 8.970885e-01,
1.600000e+00	1.317931e+00, 3.141404e-01, 6.194414e-01, 4.959415e-01, 1.153048e-01, 4.927747e-01, 8.791959e-02, 8.398374e-01, 1.279176e+00, 9.651493e-01,
1.800000e+00	1.496262e+00, 2.691216e-01, 6.055587e-01, 6.965656e-01, 1.174098e-01, 6.184640e-01, 7.089649e-02, 8.365309e-01, 1.203105e+00, 7.824336e-01,
2.000000e+00	1.042936e+00, 2.256937e-01, 6.780977e-01, 6.659138e-01, 1.026293e-01, 6.223623e-01, 5.824723e-02, 8.696822e-01, 1.204216e+00, 8.720726e-01,
0.000000e+00	1.911902e+00, 2.712296e+00, 1.616515e+00, 1.056655e+00, 1.054656e+00, 5.739070e-02, 1.471538e+00, 1.982800e+00, 8.946002e-01, 1.463542e+00,
2.000000e-01	1.658524e+00, 2.213771e+00, 1.576010e+00, 8.336049e-01, 7.663305e-01, 3.768629e-01, 1.009547e+00, 1.349364e+00, 9.346509e-01, 1.189634e+00,
4.000000e-01	1.472579e+00, 1.724364e+00, 1.218676e+00, 3.955160e-01, 5.629432e-01, 4.490489e-01, 7.064273e-01, 1.268148e+00, 1.071780e+00, 9.061605e-01,
6.000000e-01	1.303847e+00, 1.785736e+00, 1.012565e+00, 4.318967e-01, 3.234826e-01, 4.722489e-01, 5.996107e-01, 1.076589e+00, 1.186897e+00, 1.077979e+00,
8.000000e-01	1.317006e+00, 1.561894e+00, 9.303898e-01, 3.549330e-01, 2.622784e-01, 4.488684e-01, 4.288786e-01, 9.020044e-01, 1.016257e+00, 7.716783e-01,
1.000000e+00	1.033081e+00, 1.279490e+00, 1.104490e+00, 3.792702e-01, 1.910318e-01, 4.751266e-01, 2.396422e-01, 1.027867e+00, 1.345302e+00, 8.226056e-01,
1.200000e+00	1.367922e+00, 1.243379e+00, 9.844663e-01, 5.465792e-01, 1.578156e-01, 4.193106e-01, 1.881939e-01, 8.728187e-01, 1.482138e+00, 8.631982e-01,
1.400000e+00	1.320341e+00, 1.184233e+00, 8.499060e-01, 5.661166e-01, 1.345735e-01, 4.099702e-01, 1.040024e-01, 6.906340e-01, 1.445730e+00, 8.212291e-01,
1.600000e+00	1.312144e+00, 1.142495e+00, 8.690046e-01, 4.950903e-01, 1.101828e-01, 3.534362e-01, 8.111185e-02, 8.457599e-01, 1.325679e+00, 9.806149e-01,
1.800000e+00	1.284741e+00, 9.701012e-01, 8.147883e-01, 6.731992e-01, 9.443341e-02, 3.696408e-01, 6.102766e-02, 8.585306e-01, 1.133232e+00, 8.751884e-01,
2.000000e+00	1.461879e+00, 9.146282e-01, 8.107807e-01, 5.425967e-01, 8.103485e-02, 3.774136e-01, 6.594910e-02, 8.292189e-01, 1.132734e+00, 1.014251e+00,
0.000000e+00	1.742764e+00, 2.800734e-01, 1.683825e+00, 2.042307e+00, 2.187342e+00, 5.075910e-01, 2.557683e+00, 1.002707e+00, 5.602017e-01, 1.621064e+00,
2.000000e-01	1.333730e+00, 3.448620e-01, 1.086732e+00, 1.203947e+00, 1.631449e+00, 8.733888e-01, 2.015038e+00, 6.604792e-01, 3.965222e-01, 1.147596e+00,
4.000000e-01	9.905356e-01, 2.899419e-01, 8.129179e-01, 1.212997e+00, 1.548490e+00, 8.663838e-01, 1.345029e+00, 4.747040e-01, 3.077993e-01, 1.047696e+00,
6.000000e-01	6.006312e-01, 1.739632e-01, 4.611041e-01, 8.461202e-01, 1.555968e+00, 7.957750e-01, 1.421067e+00, 3.229208e-01, 1.544350e-01, 9.300711e-01,
8.000000e-01	6.785732e-01, 1.687917e-01, 2.667123e-01, 8.962781e-01, 1.064287e+00, 6.003867e-01, 9.060507e-01, 2.050328e-01, 1.170355e-01, 9.020229e-01,
1.000000e+00	8.219372e-01, 1.344044e-01, 1.251456e-01, 8.751188e-01, 1.037154e+00, 6.157824e-01, 6.077720e-01, 1.268178e-01, 6.821239e-02, 1.022305e+00,
1.200000e+00	8.601305e-01, 1.055496e-01, 7.734156e-02, 9.840641e-01, 1.061408e+00, 5.887596e-01, 5.837193e-01, 9.180597e-02, 4.795615e-02, 7.923258e-01,
1.400000e+00	1.032629e+00, 7.894433e-02, 5.010009e-02, 8.444448e-01, 8.865094e-01, 4.826944e-01, 4.132519e-01, 6.354158e-02, 2.737994e-02, 8.362903e-01,
1.600000e+00	1.168798e+00, 7.033266e-02, 3.141392e-02, 1.037066e+00, 8.331600e-01, 5.092406e-01, 3.570311e-01, 3.775164e-02, 1.835419e-02, 9.770030e-01,
1.800000e+00	1.187292e+00, 4.617826e-02, 1.794275e-02, 8.565655e-01, 9.351914e-01, 4.704458e-01, 3.014922e-01, 2.442909e-02, 1.174110e-02, 7.909483e-01,
2.000000e+00	9.906612e-01, 4.628239e-02, 1.561443e-02, 1.169467e+00, 8.439875e-01, 4.007740e-01, 2.748717e-01, 1.525818e-02, 7.716452e-03, 8.124949e-01,
0.000000e+00	1.524507e+00, 2.796292e+00, 1.415629e+00, 3.101525e+00, 1.582616e+00, 1.379050e+00, 2.058049e+00, 1.244813e-02, 2.815700e+00, 7.488090e-01,
2.000000e-01	1.014205e+00, 2.459244e+00, 9.199391e-01, 1.948667e+00, 1.112391e+00, 1.297952e+00, 1.395525e+00, 3.469317e-01, 1.455088e+00, 8.262239e-01,
4.000000e-01	9.082541e-01, 1.806777e+00, 4.327862e-01, 1.542082e+00, 1.149576e+00, 9.756601e-01, 1.205897e+00, 4.786000e-01, 1.201436e+00, 8.528225e-01,
6.000000e-01	6.948127e-01, 1.541054e+00, 2.813743e-01, 1.150633e+00, 1.065846e+00, 7.081528e-01, 1.052717e+00, 4.511071e-01, 7.802540e-01, 9.169520e-01,
8.000000e-01	6.373510e-01, 1.257049e+00, 1.912035e-01, 1.277752e+00, 9.734404e-01, 6.659274e-01, 9.118268e-01, 3.668486e-01, 4.343088e-01, 9.840663e-01,
1.000000e+00	8.916710e-01, 9.315225e-01, 1.047239e-01, 1.142041e+00, 1.011554e+00, 5.373630e-01, 7.494880e-01, 2.372058e-01, 3.217111e-01, 8.838126e-01,
1.200000e+00	8.370651e-01, 7.640400e-01, 6.815998e-02, 1.134481e+00, 9.013398e-01, 6.203091e-01, 5.389586e-01, 1.453648e-01, 2.162062e-01, 9.198249e-01,
1.400000e+00	8.737631e-01, 6.014262e-01, 4.563140e-02, 9.820486e-01, 9.088827e-01, 4.624856e-01, 4.843658e-01, 9.697023e-02, 1.403739e-01, 6.516016e-01,
1.600000e+00	1.263845e+00, 4.955483e-01, 2.608607e-02, 1.082473e+00, 7.506851e-01, 4.257755e-01, 3.495988e-01, 6.295542e-02, 1.068784e-01, 1.128089e+00,
1.800000e+00	1.144981e+00, 4.051427e-01, 1.818395e-02, 1.040040e+00, 8.289032e-01, 4.359430e-01, 3.287222e-01, 3.751674e-02, 5.661572e-02, 9.909846e-01,
2.000000e+00	1.098095e+00, 3.070946e-01, 1.408528e-02, 9.245688e-01, 8.509490e-01, 4.615670e-01, 2.548565e-01, 2.675649e-02, 3.457061e-02, 8.892133e-01,
0.000000e+00	2.107206e+00, 2.596216e-02, 2.391493e+00, 9.637953e-01, 2.304104e+00, 2.109762e+00, 2.841981e+00, 3.479311e-01, 8.170279e-01, 1.037338e+00,
2.000000e-01	1.333596e+00, 1.498260e-01, 9.943959e-01, 1.086440e+00, 1.517937e+00, 2.426085e+00, 2.166387e+00, 2.382340e-01, 4.936651e-01, 8.987061e-01,
4.000000e-01	1.110726e+00, 1.268598e-01, 6.096180e-01, 1.092455e+00, 1.722873e+00, 1.525441e+00, 1.248983e+00, 1.906263e-01, 3.280804e-01, 8.776471e-01,
6.000000e-01	8.613391e-01, 6.897788e-02, 3.250543e-01, 9.633684e-01, 1.324987e+00, 1.478564e+00, 1.234716e+00, 9.938767e-02, 2.136928e-01, 8.385984e-01,
8.000000e-01	7.322993e-01, 8.599090e-02, 1.764834e-01, 9.242253e-01, 1.070850e+00, 9.989532e-01, 8.807964e-01, 7.939086e-02, 1.509651e-01, 7.808757e-01,
1.000000e+00	8.606961e-01, 6.465066e-02, 1.367656e-01, 9.112111e-01, 9.214371e-01, 8.600916e-01, 5.730184e-01, 6.000118e-02, 9.167552e-02, 9.686494e-01,
1.200000e+00	9.463071e-01, 4.450701e-02, 5.000275e-02, 9.487369e-01, 9.855521e-01, 8.458319e-01, 4.670973e-01, 3.093991e-02, 5.928994e-02, 8.892665e-01,
1.400000e+00	1.464686e+00, 3.922097e-02, 2.875502e-02, 1.018308e+00, 9.056351e-01, 5.682556e-01, 4.549404e-01, 2.777549e-02, 4.546904e-02, 9.662754e-01,
1.600000e+00	1.144678e+00, 2.895774e-02, 2.238910e-02, 1.006862e+00, 1.029625e+00, 5.694284e-01, 3.188920e-01, 1.503235e-02, 2.978976e-02, 8.239864e-01,
1.800000e+00	1.230696e+00, 2.301772e-02, 1.203766e-02, 9.763974e-01, 8.109915e-01, 5.382794e-01, 3.050875e-01, 1.082919e-02, 1.957805e-02, 8.443232e-01,
2.000000e+00	1.359523e+00, 1.535090e-02, 1.035915e-02, 1.109550e+00, 8.818550e-01, 5.189567e-01, 2.640041e-01, 6.783429e-03, 1.354677e-02, 9.421485e-01,
0.000000e+00	2.119355e+00, 4.044821e-01, 3.473599e+00, 1.526239e+00, 2.823385e+00, 2.475833e+00, 1.356753e+00, 1.357231e-02, 1.995934e+00, 2.000838e+00,
2.000000e-01	1.678920e+00, 6.274339e-01, 1.591402e+00, 1.307476e+00, 2.002376e+00, 2.448259e+00, 1.372202e+00, 3.408736e-01, 1.723734e+00, 1.541024e+00,
4.000000e-01	1.006026e+00, 6.586456e-01, 8.066819e-01, 1.197912e+00, 1.945739e+00, 2.381902e+00, 1.038822e+00, 6.004331e-01, 1.044117e+00, 1.127915e+00,
6.000000e-01	1.016136e+00, 5.052771e-01, 5.199161e-01, 9.820355e-01, 1.534138e+00, 1.725793e+00, 8.750015e-01, 4.544247e-01, 6.511824e-01, 1.020866e+00,
8.000000e-01	1.198159e+00, 3.572680e-01, 2.798612e-01, 8.495157e-01, 1.558685e+00, 1.386128e+00, 5.901602e-01, 3.576520e-01, 4.629497e-01, 1.037636e+00,
1.000000e+00	1.121605e+00, 3.343964e-01, 1.705421e-01, 9.623795e-01, 1.054333e+00, 1.209845e+00, 4.987434e-01, 2.513373e-01, 3.031731e-01, 7.773583e-01,
1.200000e+00	1.297195e+00, 2.547860e-01, 9.490527e-02, 9.462937e-01, 1.170438e+00, 9.637779e-01, 4.169792e-01, 1.284306e-01, 2.297315e-01, 9.675635e-01,
1.400000e+00	1.245832e+00, 2.319392e-01, 4.742368e-02, 9.748349e-01, 8.137471e-01, 6.362011e-01, 4.075682e-01, 1.030818e-01, 1.467261e-01, 9.087350e-01,
1.600000e+00	1.188864e+00, 1.842725e-01, 2.705187e-02, 7.127843e-01, 9.682659e-01, 5.988827e-01, 3.051526e-01, 5.891201e-02, 8.044734e-02, 8.639021e-01,
1.800000e+00	1.078568e+00, 1.497273e-01, 1.749541e-02, 9.672505e-01, 7.920493e-01, 5.642414e-01, 2.955987e-01, 4.601006e-02, 5.651158e-02, 9.369181e-01,
2.000000e+00	1.208169e+00, 1.123790e-01, 1.123876e-02, 1.017096e+00, 7.669268e-01, 5.372472e-01, 2.918635e-01, 3.194572e-02, 3.730585e-02, 9.471644e-01,
0.000000e+00	1.495934e+00, 1.290025e+00, 1.910545e+00, 6.175473e-01, 2.019331e+00, 8.497891e-01, 2.040215e+00, 2.420952e+00, 1.038381e+00, 6.152155e-01,
2.000000e-01	9.292467e-01, 9.789022e-01, 1.164147e+00, 4.012645e-01, 1.780621e+00, 6.719718e-01, 1.373911e+00, 2.266608e+00, 1.044380e+00, 7.674032e-01,
4.000000e-01	8.644063e-01, 9.378324e-01, 1.155880e+00, 1.814576e-01, 1.046628e+00, 6.062218e-01, 9.589954e-01, 2.016464e+00, 1.139109e+00, 7.985351e-01,
6.000000e-01	1.012789e+00, 1.074440e+00, 8.243015e-01, 1.405860e-01, 1.027976e+00, 5.088392e-01, 6.693529e-01, 1.516594e+00, 1.273789e+00, 8.312532e-01,
8.000000e-01	1.080563e+00, 1.086109e+00, 7.877440e-01, 1.415280e-01, 5.887766e-01, 5.230130e-01, 4.435381e-01, 1.184290e+00, 1.337290e+00, 8.849835e-01,
1.000000e+00	1.125128e+00, 9.048198e-01, 9.126278e-01, 2.335589e-01, 4.692038e-01, 5.114799e-01, 2.890804e-01, 1.274507e+00, 1.187680e+00, 9.378998e-01,
1.200000e+00	1.184622e+00, 8.398579e-01, 1.012188e+00, 2.994258e-01, 3.548707e-01, 4.679504e-01, 1.610304e-01, 1.097641e+00, 1.320865e+00, 8.245985e-01,
1.400000e+00	1.199542e+00, 7.403370e-01, 8.955167e-01, 3.407374e-01, 2.396354e-01, 4.299981e-01, 1.645372e-01, 1.109041e+00, 1.383103e+00, 1.066011e+00,
1.600000e+00	1.412670e+00, 9.731109e-01, 9.034868e-01, 4.281057e-01, 2.141796e-01, 4.144162e-01, 1.089342e-01, 1.106081e+00, 1.218393e+00, 1.131690e+00,
1.800000e+00	1.430548e+00, 8.424071e-01, 7.080769e-01, 4.651549e-01, 1.365779e-01, 4.479413e-01, 8.304505e-02, 1.121733e+00, 1.417995e+00, 8.892215e-01,
2.000000e+00	1.142613e+00, 9.839180e-01, 8.210521e-01, 4.802623e-01, 1.169171e-01, 4.289531e-01, 6.440598e-02, 9.112490e-01, 1.227215e+00, 1.085208e+00,
0.000000e+00	2.217187e+00, 1.155608e+00, 2.293271e+00, 6.089428e-01, 5.524583e-01, 1.843677e+00, 5.130803e-01, 1.932535e+00, 5.433783e-02, 7.656610e-01,
2.000000e-01	2.346817e+00, 8.885978e-01, 1.614461e+00, 4.162298e-01, 4.584413e-01, 1.427994e+00, 2.976356e-01, 1.358143e+00, 4.635373e-01, 8.751398e-01,
4.000000e-01	2.110287e+00, 7.800043e-01, 8.071546e-01, 3.733276e-01, 3.272011e-01, 1.222034e+00, 2.722627e-01, 1.029171e+00, 7.470131e-01, 9.778301e-01,
6.000000e-01	1.801954e+00, 6.647337e-01, 4.739617e-01, 4.892184e-01, 2.344502e-01, 8.950742e-01, 1.567885e-01, 6.343152e-01, 7.716325e-01, 1.022342e+00,
8.000000e-01	1.741922e+00, 4.271014e-01, 3.603177e-01, 6.722798e-01, 2.878994e-01, 8.161272e-01, 1.331882e-01, 4.317689e-01, 6.524993e-01, 9.817333e-01,
1.000000e+00	1.521607e+00, 3.703371e-01, 2.076559e-01, 8.389408e-01, 3.882646e-01, 6.449291e-01, 1.112718e-01, 2.702448e-01, 3.955117e-01, 8.388540e-01,
1.200000e+00	1.237074e+00, 3.158484e-01, 8.185641e-02, 8.598908e-01, 4.611861e-01, 7.343035e-01, 1.018222e-01, 2.163208e-01, 2.733443e-01, 7.905842e-01,
1.400000e+00	1.749106e+00, 2.485165e-01, 5.992681e-02, 8.923856e-01, 4.993166e-01, 5.191988e-01, 1.212732e-01, 1.633655e-01, 2.049509e-01, 1.017986e+00,
1.600000e+00	1.422369e+00, 1.803181e-01, 3.067660e-02, 9.785111e-01, 5.394274e-01, 6.054969e-01, 1.210203e-01, 9.751006e-02, 1.347256e-01, 8.112265e-01,
1.800000e+00	1.563278e+00, 1.455126e-01, 2.852765e-02, 1.014063e+00, 5.920511e-01, 4.039779e-01, 1.375513e-01, 6.520355e-02, 7.708425e-02, 8.038261e-01,
2.000000e+00	1.248039e+00, 1.085510e-01, 1.893618e-02, 8.758595e-01, 6.296113e-01, 4.375609e-01, 1.374180e-01, 3.569994e-02, 5.819893e-02, 7.866832e-01,
0.000000e+00	1.851346e+00, 2.205003e-01, 1.399852e+00, 1.219971e+00, 7.696034e-01, 1.266344e+00, 1.022505e+00, 8.070200e-01, 1.038530e+00, 2.618919e+00,
2.000000e-01	1.794213e+00, 2.348305e-01, 7.410408e-01, 9.428325e-01, 7.237659e-01, 1.571660e+00, 8.210968e-01, 6.204748e-01, 6.759463e-01, 1.537229e+00,
4.000000e-01	1.444153e+00, 2.138946e-01, 4.278202e-01, 1.032256e+00, 6.799807e-01, 1.433420e+00, 6.832117e-01, 4.758325e-01, 4.882398e-01, 1.341587e+00,
6.000000e-01	1.630434e+00, 1.502714e-01, 2.444872e-01, 8.710209e-01, 6.806011e-01, 1.278596e+00, 6.889178e-01, 2.632977e-01, 3.211409e-01, 9.932978e-01,
8.000000e-01	1.435397e+00, 1.146436e-01, 1.262025e-01, 9.060839e-01, 6.898542e-01, 1.218417e+00, 5.693149e-01, 2.081347e-01, 2.444376e-01, 8.386931e-01,
1.000000e+00	1.197619e+00, 1.057599e-01, 7.199207e-02, 7.311464e-01, 7.957303e-01, 1.030823e+00, 3.998904e-01, 1.221653e-01, 1.552782e-01, 1.085293e+00,
1.200000e+00	1.296573e+00, 1.105607e-01, 4.131684e-02, 9.817528e-01, 6.474582e-01, 8.396698e-01, 3.323427e-01, 7.548248e-02, 1.123122e-01, 8.554016e-01,
1.400000e+00	1.537998e+00, 6.210472e-02, 2.647860e-02, 9.928116e-01, 8.071907e-01, 8.431913e-01, 3.091198e-01, 6.343581e-02, 6.166591e-02, 9.027500e-01,
1.600000e+00	1.256518e+00, 4.884799e-02, 1.278210e-02, 9.246283e-01, 6.329922e-01, 6.459741e-01, 3.002897e-01, 3.237840e-02, 4.488772e-02, 9.862380e-01,
1.800000e+00	1.421753e+00, 3.903288e-02, 9.281406e-03, 1.017872e+00, 6.544327e-01, 5.778624e-01, 2.760027e-01, 2.439688e-02, 2.465858e-02, 8.246501e-01,
2.000000e+00	1.206484e+00, 2.864684e-02, 6.756028e-03, 1.116017e+00, 7.926064e-01, 4.550418e-01, 2.087316e-01, 1.699914e-02, 1.704784e-02, 1.017712e+00,
0.000000e+00	2.748653e+00, 2.884188e+00, 6.135725e-01, 2.159446e+00, 1.188940e+00, 1.807934e+00, 1.233004e+00, 2.456469e+00, 2.088240e+00, 2.273331e+00,
2.000000e-01	2.034222e+00, 1.825365e+00, 7.499946e-01, 1.177158e+00, 9.472758e-01, 1.600207e+00, 1.202816e+00, 1.781404e+00, 2.166094e+00, 1.426758e+00,
4.000000e-01	1.569105e+00, 2.120779e+00, 7.480099e-01, 7.922043e-01, 7.171226e-01, 1.493570e+00, 9.641288e-01, 1.209725e+00, 1.486438e+00, 9.301537e-01,
6.000000e-01	1.564406e+00, 1.956036e+00, 7.037167e-01, 5.694542e-01, 5.899144e-01, 1.304607e+00, 6.220503e-01, 1.210146e+00, 1.681148e+00, 9.438722e-01,
8.000000e-01	1.484007e+00, 1.499215e+00, 7.717767e-01, 3.749686e-01, 4.141956e-01, 1.094948e+00, 3.588507e-01, 1.154335e+00, 1.379283e+00, 8.022675e-01,
1.000000e+00	1.614565e+00, 1.348740e+00, 7.183058e-01, 3.417373e-01, 2.627936e-01, 7.898809e-01, 2.968346e-01, 1.154677e+00, 1.451390e+00, 7.528534e-01,
1.200000e+00	1.288893e+00, 1.299184e+00, 6.565766e-01, 3.189297e-01, 2.148237e-01, 7.819408e-01, 2.054744e-01, 1.229938e+00, 1.246580e+00, 8.390225e-01,
1.400000e+00	1.186481e+00, 1.125948e+00, 8.779039e-01, 3.774066e-01, 1.592101e-01, 6.141853e-01, 1.259020e-01, 1.104786e+00, 1.189830e+00, 8.924546e-01,
1.600000e+00	1.357440e+00, 1.206415e+00, 9.187329e-01, 4.594172e-01, 1.196119e-01, 6.674112e-01, 8.794812e-02, 8.780011e-01, 1.387603e+00, 8.710106e-01,
1.800000e+00	1.375907e+00, 1.051416e+00, 8.137152e-01, 4.898363e-01, 9.327232e-02, 5.216100e-01, 7.225731e-02, 9.451228e-01, 1.310558e+00, 8.833637e-01,
2.000000e+00	1.249597e+00, 9.909234e-01, 7.775899e-01, 4.964114e-01, 7.717116e-02, 5.460070e-01, 5.231334e-02, 9.756980e-01, 1.138151e+00, 8.544677e-01,
0.000000e+00	1.494347e-01, 3.607654e-01, 7.297122e-01, 2.821728e+00, 2.244051e+00, 7.829182e-01, 2.837671e+00, 1.003322e+00, 7.159024e-01, 2.110455e+00,
2.000000e-01	1.198366e-01, 2.196740e-01, 6.136559e-01, 1.576009e+00, 1.746081e+00, 1.139675e+00, 2.224721e+00, 6.511205e-01, 2.813282e-01, 1.548153e+00,
4.000000e-01	6.900454e-02, 2.059261e-01, 3.387444e-01, 1.117221e+00, 1.512609e+00, 1.099191e+00, 1.907269e+00, 4.637410e-01, 2.720995e-01, 1.032865e+00,
6.000000e-01	6.990470e-02, 1.517712e-01, 1.950213e-01, 1.330379e+00, 1.318386e+00, 9.071908e-01, 1.389368e+00, 3.672290e-01, 1.688092e-01, 9.609071e-01,
8.000000e-01	1.045909e-01, 1.563860e-01, 1.101449e-01, 1.091517e+00, 1.199267e+00, 8.690256e-01, 1.031126e+00, 2.326556e-01, 1.060032e-01, 8.302760e-01,
1.000000e+00	3.063006e-01, 1.084331e-01, 5.699458e-02, 8.111739e-01, 9.778711e-01, 7.943019e-01, 7.446641e-01, 1.389692e-01, 7.005167e-02, 8.918617e-01,
1.200000e+00	6.126552e-01, 7.973286e-02, 4.314250e-02, 1.088319e+00, 9.808339e-01, 6.425054e-01, 6.949667e-01, 8.927004e-02, 3.998550e-02, 8.098708e-01,
1.400000e+00	8.593735e-01, 6.170457e-02, 2.290658e-02, 1.024963e+00, 9.466734e-01, 6.580396e-01, 5.466727e-01, 6.231552e-02, 3.004349e-02, 9.182836e-01,
1.600000e+00	1.045594e+00, 4.856407e-02, 1.532980e-02, 8.768289e-01, 1.074329e+00, 6.411082e-01, 4.832069e-01, 3.884635e-02, 1.623899e-02, 9.384526e-01,
1.800000e+00	9.758080e-01, 4.124384e-02, 9.710411e-03, 1.016501e+00, 7.281141e-01, 4.299788e-01, 3.806849e-01, 3.007744e-02, 1.363233e-02, 9.752866e-01,
2.000000e+00	1.206164e+00, 2.431922e-02, 8.709276e-03, 8.948450e-01, 7.639252e-01, 5.597154e-01, 3.146981e-01, 1.586665e-02, 8.712867e-03, 1.010240e+00,
0.000000e+00	2.840760e+00, 3.965699e-01, 3.007958e+00, 2.880760e+00, 9.050427e-02, 2.439569e+00, 1.672862e-01, 1.190770e+00, 2.195555e+00, 2.377515e+00,
2.000000e-01	2.255618e+00, 4.972073e-01, 1.607147e+00, 1.570715e+00, 2.291313e-01, 2.081528e+00, 3.391852e-01, 1.036725e+00, 1.841312e+00, 1.393728e+00,
4.000000e-01	2.049730e+00, 5.960327e-01, 8.482116e-01, 1.210217e+00, 3.519780e-01, 2.111552e+00, 4.824665e-01, 1.026857e+00, 1.780649e+00, 9.940878e-01,
6.000000e-01	1.996224e+00, 6.300352e-01, 4.548003e-01, 9.205162e-01, 3.349449e-01, 1.592764e+00, 3.585484e-01, 1.091263e+00, 1.365232e+00, 9.190199e-01,
8.000000e-01	1.805154e+00, 4.475868e-01, 2.250831e-01, 7.485102e-01, 2.281519e-01, 1.316873e+00, 3.316015e-01, 1.003982e+00, 1.073590e+00, 9.346857e-01,
1.000000e+00	1.771048e+00, 3.285360e-01, 1.827201e-01, 7.375935e-01, 2.633269e-01, 1.209179e+00, 2.491391e-01, 7.221190e-01, 7.711366e-01, 8.945778e-01,
1.200000e+00	1.391873e+00, 3.069357e-01, 1.047529e-01, 6.342824e-01, 3.309325e-01, 9.097063e-01, 1.679760e-01, 5.039729e-01, 5.191417e-01, 1.022878e+00,
1.400000e+00	1.188587e+00, 2.365348e-01, 6.153170e-02, 8.387045e-01, 3.548233e-01, 8.853803e-01, 1.443945e-01, 3.096479e-01, 2.896425e-01, 9.060867e-01,
1.600000e+00	1.370201e+00, 1.985483e-01, 4.663057e-02, 7.261895e-01, 5.719724e-01, 5.541250e-01, 9.793971e-02, 1.993395e-01, 2.591279e-01, 7.948185e-01,
1.800000e+00	1.406868e+00, 1.352376e-01, 2.623224e-02, 8.836233e-01, 6.387400e-01, 5.726339e-01, 1.494954e-01, 1.457358e-01, 1.005906e-01, 1.046447e+00,
2.000000e+00	1.118163e+00, 1.236066e-01, 2.185850e-02, 8.371823e-01, 5.372242e-01, 4.542893e-01, 1.508594e-01, 1.085737e-01, 8.637891e-02, 9.347815e-01,
0.000000e+00	5.990929e-01, 1.127406e+00, 2.560554e+00, 3.945949e-01, 1.665896e+00, 1.399091e+00, 2.344188e+00, 2.207862e+00, 1.461671e+00, 2.263341e+00,
2.000000e-01	3.942099e-01, 8.418372e-01, 1.875218e+00, 2.942973e-01, 1.085877e+00, 1.433785e+00, 1.275604e+00, 1.347924e+00, 1.391897e+00, 1.396102e+00,
4.000000e-01	3.258828e-01, 8.304603e-01, 1.245450e+00, 1.877486e-01, 8.964578e-01, 1.236315e+00, 1.234901e+00, 1.314462e+00, 1.271076e+00, 9.666288e-01,
6.000000e-01	4.929525e-01, 9.602934e-01, 9.496751e-01, 1.837693e-01, 7.308254e-01, 1.107440e+00, 7.502049e-01, 1.229364e+00, 1.178508e+00, 7.820050e-01,
8.000000e-01	7.136341e-01, 1.047171e+00, 8.595226e-01, 2.587633e-01, 4.434096e-01, 7.612446e-01, 4.412387e-01, 1.207602e+00, 1.194889e+00, 1.059089e+00,
1.000000e+00	8.770862e-01, 1.089472e+00, 9.259888e-01, 2.775433e-01, 3.557430e-01, 6.682162e-01, 3.166613e-01, 8.927912e-01, 1.090138e+00, 8.027699e-01,
1.200000e+00	9.850328e-01, 7.169589e-01, 9.390097e-01, 3.800999e-01, 2.776923e-01, 6.909923e-01, 2.206488e-01, 9.369386e-01, 1.447511e+00, 9.903475e-01,
1.400000e+00	1.296196e+00, 9.793858e-01, 1.009430e+00, 4.539034e-01, 1.939294e-01, 6.017244e-01, 2.192451e-01, 1.072189e+00, 1.220361e+00, 8.767150e-01,
1.600000e+00	1.410898e+00, 9.013999e-01, 6.318881e-01, 5.324686e-01, 1.550529e-01, 6.278232e-01, 1.396224e-01, 8.336145e-01, 1.454890e+00, 8.969903e-01,
1.800000e+00	1.425339e+00, 7.762965e-01, 8.639265e-01, 4.688349e-01, 1.038415e-01, 4.641356e-01, 8.069039e-02, 8.649095e-01, 1.302404e+00, 8.811329e-01,
2.000000e+00	1.423887e+00, 7.251067e-01, 9.361184e-01, 5.568193e-01, 8.915062e-02, 5.548173e-01, 6.238529e-02, 9.886738e-01, 1.342420e+00, 9.421583e-01,
0.000000e+00	1.979043e+00, 7.339404e-01, 1.750782e-01, 1.133283e+00, 2.710918e+00, 5.650544e-01, 7.887177e-01, 1.218223e+00, 2.547593e+00, 2.387222e+00,
2.000000e-01	1.829271e+00, 7.339730e-01, 3.608229e-01, 8.416234e-01, 2.067731e+00, 9.956003e-01, 9.029046e-01, 1.060285e+00, 2.285177e+00, 1.318903e+00,
4.000000e-01	1.503160e+00, 5.600551e-01, 4.670729e-01, 6.311168e-01, 1.521982e+00, 9.595591e-01, 5.025837e-01, 9.621847e-01, 1.431612e+00, 1.066547e+00,
6.000000e-01	1.645583e+00, 5.560148e-01, 4.186987e-01, 6.182236e-01, 9.274422e-01, 7.599538e-01, 4.117881e-01, 8.468256e-01, 9.012354e-01, 9.656222e-01,
8.000000e-01	1.512298e+00, 3.446775e-01, 4.620062e-01, 6.672793e-01, 7.169766e-01, 7.108336e-01, 2.966278e-01, 7.236247e-01, 6.388253e-01, 9.351823e-01,
1.000000e+00	1.440675e+00, 3.214235e-01, 2.241921e-01, 7.588816e-01, 7.279693e-01, 5.933343e-01, 2.239688e-01, 4.694717e-01, 5.042837e-01, 8.516365e-01,
1.200000e+00	1.351028e+00, 2.757173e-01, 1.740370e-01, 7.687409e-01, 8.088367e-01, 5.649405e-01, 1.939473e-01, 3.070926e-01, 3.311255e-01, 8.601130e-01,
1.400000e+00	1.448768e+00, 2.322094e-01, 8.914586e-02, 7.300922e-01, 7.278492e-01, 5.858238e-01, 1.550822e-01, 1.693392e-01, 1.791689e-01, 9.995719e-01,
1.600000e+00	1.259723e+00, 1.494139e-01, 5.930582e-02, 8.533342e-01, 7.648759e-01, 4.939941e-01, 1.556965e-01, 1.131174e-01, 1.306001e-01, 9.180590e-01,
1.800000e+00	1.559508e+00, 1.337241e-01, 3.543554e-02, 9.227789e-01, 7.146573e-01, 4.683768e-01, 1.521233e-01, 8.856812e-02, 8.829868e-02, 7.469806e-01,
2.000000e+00	1.437017e+00, 1.046723e-01, 2.567501e-02, 7.798795e-01, 8.830544e-01, 4.546221e-01, 1.776484e-01, 4.966759e-02, 4.908471e-02, 1.017224e+00,
0.000000e+00	7.892983e-01, 2.805466e+00, 2.988623e+00, 2.092527e+00, 2.181341e+00, 2.057599e+00, 2.380570e+00, 9.447819e-01, 2.180529e-01, 2.395810e+00,
2.000000e-01	5.777492e-01, 2.211542e+00, 1.824549e+00, 1.649126e+00, 1.915450e+00, 2.045140e+00, 1.469892e+00, 6.591464e-01, 3.684200e-01, 1.751269e+00,
4.000000e-01	4.201060e-01, 2.344257e+00, 7.507450e-01, 1.085296e+00, 1.287182e+00, 2.270495e+00, 1.270611e+00, 3.437427e-01, 2.425363e-01, 1.209186e+00,
6.000000e-01	3.250728e-01, 1.482892e+00, 3.829025e-01, 1.178304e+00, 1.232226e+00, 1.213565e+00, 1.011719e+00, 2.573310e-01, 1.503430e-01, 8.125422e-01,
8.000000e-01	4.410350e-01, 1.077325e+00, 2.500509e-01, 1.059882e+00, 1.038687e+00, 1.317460e+00, 9.185051e-01, 1.367908e-01, 8.299989e-02, 1.029363e+00,
1.000000e+00	5.443758e-01, 1.048099e+00, 1.389758e-01, 8.180449e-01, 9.972942e-01, 1.196698e+00, 7.496143e-01, 1.116592e-01, 5.637993e-02, 7.931647e-01,
1.200000e+00	9.627898e-01, 7.421008e-01, 7.044077e-02, 9.034632e-01, 1.106170e+00, 8.832767e-01, 6.375316e-01, 6.664004e-02, 3.926540e-02, 8.606637e-01,
1.400000e+00	7.680345e-01, 6.641955e-01, 5.172456e-02, 9.713585e-01, 9.466758e-01, 8.112012e-01, 5.219685e-01, 5.661544e-02, 2.251347e-02, 9.084180e-01,
1.600000e+00	9.767537e-01, 4.403044e-01, 2.760376e-02, 1.075425e+00, 7.549642e-01, 7.185015e-01, 3.524629e-01, 3.690643e-02, 1.756592e-02, 8.348225e-01,
1.800000e+00	1.137139e+00, 3.974045e-01, 1.579022e-02, 1.001175e+00, 8.895660e-01, 6.131114e-01, 3.733458e-01, 2.061589e-02, 1.167996e-02, 8.646021e-01,
2.000000e+00	1.254160e+00, 2.357418e-01, 1.162728e-02, 8.360556e-01, 7.488892e-01, 5.298573e-01, 2.563669e-01, 1.809505e-02, 6.525139e-03, 9.635002e-01,
0.000000e+00	1.930270e+00, 2.958316e+00, 5.036908e-01, 2.509885e+00, 2.424691e+00, 3.351718e-01, 9.251233e-01, 2.647695e+00, 4.688979e-01, 3.625610e-01,
2.000000e-01	1.433411e+00, 2.142128e+00, 5.968161e-01, 1.509924e+00, 1.636568e+00, 3.267317e-01, 8.912219e-01, 2.072772e+00, 7.435395e-01, 7.188403e-01,
4.000000e-01	1.217479e+00, 1.541115e+00, 6.989774e-01, 8.906374e-01, 1.470013e+00, 2.326409e-01, 5.759348e-01, 1.132839e+00, 9.104186e-01, 9.011171e-01,
6.000000e-01	1.382083e+00, 1.490558e+00, 7.895682e-01, 7.580630e-01, 9.716494e-01, 2.522319e-01, 4.966737e-01, 1.076404e+00, 9.269363e-01, 8.923922e-01,
8.000000e-01	1.309593e+00, 1.273021e+00, 8.207939e-01, 7.075976e-01, 6.319169e-01, 2.568956e-01, 3.576117e-01, 7.491769e-01, 1.040055e+00, 7.818831e-01,
1.000000e+00	1.334442e+00, 1.137475e+00, 8.596103e-01, 7.411470e-01, 6.269210e-01, 2.377079e-01, 2.455479e-01, 6.413903e-01, 1.270360e+00, 8.680257e-01,
1.200000e+00	1.147237e+00, 7.604759e-01, 8.303400e-01, 7.121820e-01, 4.931008e-01, 2.996014e-01, 1.803953e-01, 7.774009e-01, 1.205656e+00, 8.721394e-01,
1.400000e+00	1.275949e+00, 9.549313e-01, 8.372512e-01, 6.922632e-01, 4.774135e-01, 3.780491e-01, 1.284797e-01, 7.034115e-01, 1.256599e+00, 8.468418e-01,
1.600000e+00	1.406836e+00, 9.428627e-01, 7.988677e-01, 8.373779e-01, 3.897039e-01, 3.797811e-01, 1.050170e-01, 8.606338e-01, 1.426421e+00, 8.721775e-01,
1.800000e+00	1.276964e+00, 7.517771e-01, 7.672971e-01, 7.027319e-01, 3.096317e-01, 4.096609e-01, 8.180837e-02, 7.159242e-01, 1.062143e+00, 6.964919e-01,
2.000000e+00	1.271762e+00, 6.315893e-01, 7.738937e-01, 6.004551e-01, 2.612860e-01, 3.585243e-01, 7.568898e-02, 7.608149e-01, 1.356312e+00, 9.943536e-01,
0.000000e+00	2.233235e+00, 7.089040e-01, 1.429464e+00, 9.516014e-01, 3.432535e-01, 1.280149e+00, 3.073908e+00, 2.762416e+00, 1.120994e+00, 1.157674e+00,
2.000000e-01	1.570549e+00, 7.194083e-01, 1.322731e+00, 5.537875e-01, 2.275985e-01, 1.208352e+00, 2.260449e+00, 1.498398e+00, 6.444198e-01, 7.634201e-01,
4.000000e-01	1.089379e+00, 4.508611e-01, 1.028758e+00, 3.758915e-01, 1.720421e-01, 1.092190e+00, 1.084195e+00, 9.873862e-01, 5.676242e-01, 8.598408e-01,
6.000000e-01	7.896430e-01, 5.073789e-01, 7.875532e-01, 4.124157e-01, 1.416402e-01, 8.392083e-01, 1.085255e+00, 7.132071e-01, 3.303907e-01, 8.573585e-01,
8.000000e-01	9.342503e-01, 3.382917e-01, 3.976722e-01, 5.942295e-01, 2.533520e-01, 6.604530e-01, 5.667273e-01, 4.548758e-01, 2.629655e-01, 9.360227e-01,
1.000000e+00	1.221623e+00, 2.109068e-01, 2.439433e-01, 7.454357e-01, 3.204464e-01, 6.290912e-01, 4.916772e-01, 3.082166e-01, 1.516311e-01, 8.459482e-01,
1.200000e+00	9.374213e-01, 1.827235e-01, 1.952848e-01, 8.719090e-01, 4.012565e-01, 4.915383e-01, 3.776207e-01, 1.803331e-01, 1.043673e-01, 9.859703e-01,
1.400000e+00	1.300567e+00, 1.765809e-01, 9.611519e-02, 9.094078e-01, 5.431495e-01, 4.920404e-01, 2.874844e-01, 1.253223e-01, 6.171358e-02, 8.031078e-01,
1.600000e+00	1.235159e+00, 1.345921e-01, 6.475351e-02, 1.115371e+00, 4.974471e-01, 4.729960e-01, 2.263115e-01, 8.852603e-02, 3.959768e-02, 7.088203e-01,
1.800000e+00	1.411293e+00, 1.134374e-01, 3.836062e-02, 9.545696e-01, 5.960963e-01, 4.722242e-01, 1.989537e-01, 6.256132e-02, 3.151802e-02, 9.579684e-01,
2.000000e+00	1.192443e+00, 8.456652e-02, 2.490420e-02, 9.299925e-01, 6.728861e-01, 4.659960e-01, 2.041529e-01, 3.449667e-02, 1.570776e-02, 7.732631e-01,
0.000000e+00	1.741662e-01, 1.642855e+00, 1.230373e+00, 1.315272e+00, 3.098521e-01, 6.233769e-01, 1.449808e+00, 1.947090e+00, 7.018612e-02, 2.679378e+00,
2.000000e-01	1.834739e-01, 1.246784e+00, 1.069331e+00, 7.156485e-01, 2.130063e-01, 7.861624e-01, 1.082309e+00, 1.052822e+00, 4.883580e-01, 1.806040e+00,
4.000000e-01	2.275014e-01, 7.849804e-01, 8.594310e-01, 5.228054e-01, 1.530978e-01, 9.448505e-01, 9.860329e-01, 9.392080e-01, 5.487357e-01, 1.095572e+00,
6.000000e-01	5.135989e-01, 7.895383e-01, 5.057464e-01, 7.457790e-01, 1.549956e-01, 9.990936e-01, 5.975812e-01, 6.211100e-01, 3.533578e-01, 7.276151e-01,
8.000000e-01	7.227586e-01, 5.612931e-01, 3.259203e-01, 7.165913e-01, 3.478513e-01, 9.591569e-01, 4.399361e-01, 4.551510e-01, 2.131914e-01, 7.745277e-01,
1.000000e+00	8.101687e-01, 4.506839e-01, 1.804423e-01, 8.600689e-01, 4.569880e-01, 5.852320e-01, 3.408740e-01, 2.605412e-01, 1.721905e-01, 7.892307e-01,
1.200000e+00	8.161093e-01, 3.632654e-01, 1.085152e-01, 6.590150e-01, 4.716585e-01, 6.184659e-01, 2.769244e-01, 1.813503e-01, 1.093039e-01, 8.834921e-01,
1.400000e+00	1.022775e+00, 2.900908e-01, 5.964802e-02, 1.032834e+00, 4.546567e-01, 6.174896e-01, 2.586936e-01, 1.115408e-01, 6.904665e-02, 1.001737e+00,
1.600000e+00	9.400400e-01, 1.941380e-01, 4.596320e-02, 8.248343e-01, 6.849907e-01, 4.933886e-01, 2.312871e-01, 7.223408e-02, 4.373458e-02, 7.226048e-01,
1.800000e+00	1.263457e+00, 1.586660e-01, 2.427037e-02, 9.175870e-01, 7.468939e-01, 4.998862e-01, 1.996472e-01, 6.153986e-02, 2.790963e-02, 7.804614e-01,
2.000000e+00	1.171605e+00, 1.241845e-01, 1.633165e-02, 9.773220e-01, 5.862133e-01, 4.106326e-01, 1.663643e-01, 3.300700e-02, 2.266808e-02, 8.917989e-01,
0.000000e+00	8.983322e-02, 2.720837e+00, 2.161808e+00, 2.336324e+00, 5.438534e-01, 2.275097e-01, 2.929851e+00, 2.094015e+00, 2.661666e+00, 1.546068e+00,
2.000000e-01	5.859566e-02, 2.535656e+00, 1.994504e+00, 1.754989e+00, 4.916198e-01, 4.775463e-01, 2.240368e+00, 1.730883e+00, 1.694601e+00, 1.227406e+00,
4.000000e-01	5.438027e-02, 1.944480e+00, 1.654489e+00, 9.665755e-01, 3.921970e-01, 5.568492e-01, 1.655011e+00, 1.282003e+00, 1.662112e+00, 8.524876e-01,
6.000000e-01	9.347706e-02, 1.310473e+00, 1.203341e+00, 4.589935e-01, 3.085654e-01, 4.653165e-01, 1.103478e+00, 1.125905e+00, 1.646912e+00, 9.771150e-01,
8.000000e-01	3.579661e-01, 1.681806e+00, 1.119677e+00, 4.005886e-01, 1.827835e-01, 5.286431e-01, 7.600520e-01, 1.161586e+00, 1.347133e+00, 9.749858e-01,
1.000000e+00	6.752240e-01, 1.493679e+00, 1.046333e+00, 3.362298e-01, 1.658914e-01, 4.435098e-01, 5.019018e-01, 1.130494e+00, 1.388368e+00, 7.843078e-01,
1.200000e+00	8.907090e-01, 1.287128e+00, 8.441933e-01, 3.854246e-01, 1.436137e-01, 5.131379e-01, 3.493705e-01, 9.390352e-01, 1.435055e+00, 9.400244e-01,
1.400000e+00	1.171426e+00, 1.129147e+00, 7.368301e-01, 4.575650e-01, 8.247501e-02, 4.303486e-01, 2.636392e-01, 9.993637e-01, 1.208941e+00, 7.947246e-01,
1.600000e+00	9.358764e-01, 9.676678e-01, 9.238604e-01, 5.607872e-01, 7.261883e-02, 5.102362e-01, 1.802037e-01, 1.010893e+00, 1.231037e+00, 9.315137e-01,
1.800000e+00	1.221332e+00, 8.845992e-01, 8.964162e-01, 5.776310e-01, 5.814307e-02, 4.011591e-01, 1.276310e-01, 1.070411e+00, 1.210070e+00, 9.510689e-01,
2.000000e+00	1.474348e+00, 9.980635e-01, 1.161082e+00, 4.712718e-01, 5.005986e-02, 4.215298e-01, 8.637655e-02, 9.289984e-01, 1.313929e+00, 8.545526e-01,
0.000000e+00	6.556272e-01, 5.144669e-01, 1.177945e+00, 2.255373e+00, 1.229588e+00, 2.022440e+00, 5.143237e-01, 1.983608e+00, 1.002648e+00, 2.663565e+00,
2.000000e-01	9.144745e-01, 5.314696e-01, 9.021584e-01, 1.393130e+00, 1.385383e+00, 2.002854e+00, 5.789360e-01, 1.919834e+00, 1.024393e+00, 1.523453e+00,
4.000000e-01	8.496279e-01, 3.882342e-01, 4.774450e-01, 7.257934e-01, 7.206836e-01, 1.812497e+00, 6.411578e-01, 1.413340e+00, 8.739429e-01, 8.636599e-01,
6.000000e-01	9.826613e-01, 2.721455e-01, 3.156537e-01, 5.522770e-01, 6.267898e-01, 1.581291e+00, 3.553259e-01, 1.027588e+00, 9.459611e-01, 9.650941e-01,
8.000000e-01	1.049277e+00, 3.074187e-01, 2.007101e-01, 5.119308e-01, 4.768869e-01, 1.102988e+00, 2.376918e-01, 5.927635e-01, 8.027556e-01, 8.597884e-01,
1.000000e+00	1.282095e+00, 2.040046e-01, 1.307585e-01, 6.091960e-01, 4.341860e-01, 9.142264e-01, 1.754697e-01, 5.750539e-01, 4.929462e-01, 8.417910e-01,
1.200000e+00	1.031605e+00, 1.597908e-01, 6.741110e-02, 6.397427e-01, 5.765071e-01, 8.225595e-01, 1.700780e-01, 3.244874e-01, 3.058208e-01, 7.997654e-01,
1.400000e+00	1.344888e+00, 1.238509e-01, 3.419326e-02, 8.516523e-01, 5.621372e-01, 7.069433e-01, 1.651329e-01, 2.018237e-01, 2.335507e-01, 9.377523e-01,
1.600000e+00	1.529045e+00, 9.972181e-02, 2.611970e-02, 1.031086e+00, 6.586596e-01, 5.285364e-01, 1.452364e-01, 1.393345e-01, 1.447549e-01, 8.173983e-01,
1.800000e+00	1.430788e+00, 8.762376e-02, 1.804260e-02, 7.219762e-01, 7.264135e-01, 5.985095e-01, 1.658323e-01, 1.039699e-01, 8.898813e-02, 1.071534e+00,
2.000000e+00	1.231870e+00, 5.784419e-02, 1.314538e-02, 9.505335e-01, 7.152884e-01, 5.299366e-01, 1.343746e-01, 6.972395e-02, 5.023564e-02, 8.224049e-01,
0.000000e+00	7.236233e-03, 2.669260e+00, 2.312743e+00, 2.952268e+00, 1.807413e+00, 2.621618e+00, 6.215196e-01, 1.735044e+00, 1.794658e+00, 1.415365e+00,
2.000000e-01	3.882936e-01, 2.302255e+00, 1.050731e+00, 1.264749e+00, 1.153722e+00, 2.323054e+00, 6.686484e-01, 1.467842e+00, 1.642624e+00, 1.135859e+00,
4.000000e-01	7.207027e-01, 2.463569e+00, 5.780698e-01, 7.498565e-01, 1.048437e+00, 2.024788e+00, 6.447519e-01, 1.374964e+00, 1.603880e+00, 8.112381e-01,
6.000000e-01	9.881063e-01, 1.715128e+00, 3.495538e-01, 6.056828e-01, 7.585173e-01, 1.440578e+00, 3.481625e-01, 1.154526e+00, 1.407599e+00, 8.764834e-01,
8.000000e-01	1.017932e+00, 1.468544e+00, 3.902199e-01, 5.240073e-01, 6.706288e-01, 1.163140e+00, 3.077220e-01, 9.770442e-01, 1.218658e+00, 1.011298e+00,
1.000000e+00	1.051078e+00, 1.023610e+00, 3.100714e-01, 4.667148e-01, 5.157903e-01, 9.894665e-01, 1.641095e-01, 9.496484e-01, 1.107007e+00, 9.391193e-01,
1.200000e+00	1.083201e+00, 9.011277e-01, 3.289096e-01, 5.095344e-01, 3.854854e-01, 7.745207e-01, 1.731568e-01, 8.767715e-01, 1.093753e+00, 9.622670e-01,
1.400000e+00	1.240809e+00, 6.442644e-01, 2.807531e-01, 6.659926e-01, 3.441071e-01, 7.667263e-01, 1.002458e-01, 6.501276e-01, 7.013165e-01, 9.684277e-01,
1.600000e+00	1.309281e+00, 6.251280e-01, 2.101882e-01, 7.806764e-01, 4.041783e-01, 6.849629e-01, 7.580406e-02, 4.596261e-01, 4.551928e-01, 9.298667e-01,
1.800000e+00	1.138277e+00, 4.263031e-01, 1.378247e-01, 7.144371e-01, 5.102571e-01, 5.926177e-01, 8.495701e-02, 2.604064e-01, 3.733598e-01, 1.057332e+00,
2.000000e+00	1.145148e+00, 3.217298e-01, 8.119184e-02, 7.743736e-01, 5.225585e-01, 5.232096e-01, 9.434132e-02, 1.957780e-01, 2.416291e-01, 9.035713e-01,
0.000000e+00	2.470311e+00, 3.296574e-02, 1.973552e+00, 1.880747e+00, 2.184364e+00, 1.086748e+00, 1.092701e-01, 4.793913e-01, 2.317617e+00, 2.474376e+00,
2.000000e-01	1.927886e+00, 1.987434e-01, 1.243314e+00, 1.138061e+00, 1.716856e+00, 1.333414e+00, 2.736170e-01, 7.406807e-01, 1.387045e+00, 1.233200e+00,
4.000000e-01	1.766780e+00, 4.166019e-01, 6.636824e-01, 9.847220e-01, 1.633115e+00, 1.415705e+00, 4.336123e-01, 7.879872e-01, 1.407720e+00, 8.265825e-01,
6.000000e-01	1.732692e+00, 3.363608e-01, 4.135140e-01, 9.932767e-01, 1.200365e+00, 1.166860e+00, 3.609240e-01, 9.207196e-01, 1.123679e+00, 9.084129e-01,
8.000000e-01	1.435866e+00, 2.856190e-01, 2.072199e-01, 7.702504e-01, 1.162799e+00, 1.129531e+00, 3.413597e-01, 5.305956e-01, 6.808140e-01, 8.158267e-01,
1.000000e+00	1.461731e+00, 2.223509e-01, 1.622712e-01, 8.761875e-01, 1.187664e+00, 5.975220e-01, 2.638799e-01, 3.620913e-01, 4.154324e-01, 8.394566e-01,
1.200000e+00	1.586507e+00, 1.853728e-01, 9.184529e-02, 9.684759e-01, 8.767367e-01, 6.875520e-01, 2.567718e-01, 2.666355e-01, 2.947290e-01, 9.703627e-01,
1.400000e+00	1.003139e+00, 1.501554e-01, 5.470548e-02, 8.999982e-01, 1.009220e+00, 4.689849e-01, 2.172472e-01, 1.803520e-01, 1.528737e-01, 8.097915e-01,
1.600000e+00	1.449889e+00, 8.555747e-02, 3.062214e-02, 1.169164e+00, 8.088516e-01, 5.805847e-01, 2.145451e-01, 9.148270e-02, 1.339609e-01, 9.906018e-01,
1.800000e+00	1.259695e+00, 8.282133e-02, 2.205343e-02, 9.897876e-01, 8.876907e-01, 4.993148e-01, 2.142682e-01, 9.343988e-02, 8.590988e-02, 9.244490e-01,
2.000000e+00	1.510663e+00, 6.334099e-02, 1.582733e-02, 1.073172e+00, 8.172393e-01, 5.433278e-01, 1.928669e-01, 5.237776e-02, 5.484698e-02, 7.194383e-01,
0.000000e+00	1.652141e+00, 3.364687e-02, 1.007875e+00, 1.780355e+00, 4.276934e-01, 7.281757e-01, 1.296973e+00, 1.684436e+00, 2.785258e+00, 2.672432e+00,
2.000000e-01	1.050445e+00, 2.351835e-01, 9.077403e-01, 1.330431e+00, 4.570284e-01, 1.064599e+00, 1.139530e+00, 1.279880e+00, 2.362605e+00, 1.649127e+00,
4.000000e-01	8.913875e-01, 4.064127e-01, 9.246794e-01, 7.847665e-01, 3.473062e-01, 9.941852e-01, 1.065313e+00, 1.491991e+00, 1.677332e+00, 1.120436e+00,
6.000000e-01	8.913111e-01, 5.722273e-01, 7.166943e-01, 3.893397e-01, 2.507082e-01, 1.018169e+00, 6.874940e-01, 1.202155e+00, 1.196780e+00, 1.030405e+00,
8.000000e-01	1.063004e+00, 5.203474e-01, 8.426204e-01, 4.275652e-01, 1.612196e-01, 8.356331e-01, 4.393124e-01, 1.029881e+00, 1.183914e+00, 9.088817e-01,
1.000000e+00	1.185371e+00, 6.117373e-01, 7.400653e-01, 3.395639e-01, 1.497390e-01, 7.270826e-01, 3.543721e-01, 1.290503e+00, 1.555583e+00, 9.546265e-01,
1.200000e+00	1.227152e+00, 5.515356e-01, 7.777651e-01, 4.755681e-01, 1.035447e-01, 6.222310e-01, 2.084839e-01, 9.056478e-01, 1.244586e+00, 8.855604e-01,
1.400000e+00	1.197431e+00, 6.724029e-01, 7.859389e-01, 5.084117e-01, 8.330565e-02, 5.449947e-01, 1.949258e-01, 9.303297e-01, 1.193907e+00, 8.862348e-01,
1.600000e+00	1.313148e+00, 4.319722e-01, 8.084026e-01, 5.163125e-01, 6.527761e-02, 5.637564e-01, 1.372799e-01, 9.595638e-01, 1.354763e+00, 8.795627e-01,
1.800000e+00	1.126987e+00, 5.945012e-01, 8.490051e-01, 6.489797e-01, 5.753760e-02, 5.165294e-01, 8.788828e-02, 8.869891e-01, 1.175867e+00, 1.011239e+00,
2.000000e+00	1.538498e+00, 5.550277e-01, 5.726664e-01, 5.275788e-01, 5.138442e-02, 5.550743e-01, 5.887509e-02, 9.368628e-01, 9.574269e-01, 9.507963e-01,
0.000000e+00	1.600536e+00, 2.255782e+00, 2.469911e+00, 1.681768e+00, 1.380129e+00, 7.570307e-01, 1.620269e+00, 2.958961e-01, 2.154038e+00, 1.910464e+00,
2.000000e-01	1.258069e+00, 2.149525e+00, 1.253611e+00, 1.224469e+00, 1.039393e+00, 9.662987e-01, 1.272793e+00, 5.115760e-01, 1.585959e+00, 1.419478e+00,
4.000000e-01	8.055186e-01, 2.009001e+00, 4.834920e-01, 1.277984e+00, 9.981854e-01, 1.185528e+00, 9.837084e-01, 5.736000e-01, 9.328599e-01, 8.403841e-01,
6.000000e-01	6.964722e-01, 1.481412e+00, 3.798830e-01, 1.069940e+00, 1.162149e+00, 9.749251e-01, 8.803436e-01, 3.726267e-01, 6.325685e-01, 7.214178e-01,
8.000000e-01	9.745196e-01, 1.013106e+00, 1.850687e-01, 1.002087e+00, 9.912726e-01, 6.470732e-01, 6.459226e-01, 2.954227e-01, 3.891469e-01, 9.113742e-01,
1.000000e+00	9.536645e-01, 9.010946e-01, 1.221321e-01, 1.068597e+00, 9.076781e-01, 6.888733e-01, 5.149408e-01, 1.794959e-01, 2.328025e-01, 1.016193e+00,
1.200000e+00	1.072239e+00, 7.331118e-01, 6.375366e-02, 1.004274e+00, 9.054668e-01, 6.194963e-01, 3.797659e-01, 1.140098e-01, 1.895183e-01, 9.689772e-01,
1.400000e+00	1.211070e+00, 6.775683e-01, 4.585418e-02, 1.059845e+00, 9.416814e-01, 5.135326e-01, 3.639594e-01, 9.370051e-02, 1.005869e-01, 9.291922e-01,
1.600000e+00	1.397523e+00, 3.830428e-01, 2.734505e-02, 1.039797e+00, 8.573961e-01, 5.318765e-01, 3.609759e-01, 6.234728e-02, 6.733068e-02, 7.454697e-01,
1.800000e+00	1.188603e+00, 3.569936e-01, 1.910161e-02, 8.243677e-01, 8.110572e-01, 5.090889e-01, 2.693157e-01, 3.085921e-02, 4.340869e-02, 8.190202e-01,
2.000000e+00	1.129896e+00, 2.791124e-01, 1.383373e-02, 9.604499e-01, 8.026127e-01, 4.500094e-01, 2.364644e-01, 2.302574e-02, 3.639936e-02, 7.694429e-01,
0.000000e+00	3.075669e-01, 2.489325e+00, 2.515272e+00, 1.411255e+00, 2.446525e+00, 1.247402e+00, 2.823772e+00, 7.146883e-02, 1.454297e+00, 1.998901e+00,
2.000000e-01	2.124077e-01, 2.215735e+00, 1.135358e+00, 1.061518e+00, 1.921707e+00, 1.166763e+00, 2.501868e+00, 2.542659e-01, 8.302969e-01, 9.511018e-01,
4.000000e-01	1.598381e-01, 1.616403e+00, 7.149807e-01, 1.152280e+00, 1.467103e+00, 1.145660e+00, 1.293528e+00, 1.386892e-01, 5.420861e-01, 6.532272e-01,
6.000000e-01	1.413942e-01, 1.396096e+00, 4.081275e-01, 9.393794e-01, 1.609712e+00, 8.395989e-01, 1.004044e+00, 1.279692e-01, 3.783653e-01, 7.301404e-01,
8.000000e-01	2.578768e-01, 1.011570e+00, 2.402290e-01, 8.810337e-01, 1.490752e+00, 8.723666e-01, 1.016842e+00, 8.410352e-02, 2.700845e-01, 8.996855e-01,
1.000000e+00	5.352464e-01, 8.808277e-01, 1.097118e-01, 9.313506e-01, 1.087008e+00, 7.303251e-01, 5.310734e-01, 4.234632e-02, 1.446924e-01, 8.486970e-01,
1.200000e+00	7.495640e-01, 5.548442e-01, 6.338366e-02, 8.757404e-01, 1.070191e+00, 7.349008e-01, 5.089887e-01, 3.517035e-02, 1.168470e-01, 7.866714e-01,
1.400000e+00	1.013611e+00, 5.847369e-01, 4.552165e-02, 9.528330e-01, 1.023559e+00, 5.789303e-01, 4.716188e-01, 2.427101e-02, 6.376466e-02, 8.451453e-01,
1.600000e+00	1.113183e+00, 4.370596e-01, 3.039344e-02, 9.017617e-01, 8.334075e-01, 5.591960e-01, 3.847590e-01, 1.930111e-02, 3.374953e-02, 9.807130e-01,
1.800000e+00	1.184279e+00, 4.283532e-01, 1.864018e-02, 9.152120e-01, 9.137803e-01, 5.695935e-01, 3.588825e-01, 8.889968e-03, 2.875412e-02, 9.808712e-01,
2.000000e+00	1.013734e+00, 2.008348e-01, 1.335291e-02, 7.944635e-01, 7.547742e-01, 5.028494e-01, 3.046537e-01, 6.380261e-03, 1.944254e-02, 9.653486e-01,
0.000000e+00	5.678392e-01, 1.217251e+00, 2.284355e+00, 4.084972e-01, 1.442210e+00, 1.394445e+00, 7.021461e-01, 8.056700e-01, 1.159881e+00, 1.599023e-01,
2.000000e-01	7.020275e-01, 1.235934e+00, 1.452766e+00, 4.780293e-01, 1.134586e+00, 1.051762e+00, 5.121456e-01, 8.317205e-01, 1.122983e+00, 4.854658e-01,
4.000000e-01	9.972189e-01, 1.107753e+00, 9.328592e-01, 5.764403e-01, 8.568992e-01, 6.839040e-01, 3.059548e-01, 6.358488e-01, 1.242878e+00, 7.626653e-01,
6.000000e-01	1.298123e+00, 1.034692e+00, 9.640843e-01, 6.253396e-01, 7.011597e-01, 5.716461e-01, 2.374282e-01, 8.378293e-01, 9.761523e-01, 8.819372e-01,
8.000000e-01	1.126730e+00, 1.046995e+00, 7.335583e-01, 6.420706e-01, 5.730868e-01, 5.262956e-01, 1.564297e-01, 9.198961e-01, 1.327459e+00, 1.003683e+00,
1.000000e+00	1.079354e+00, 9.938355e-01, 6.811650e-01, 7.315533e-01, 3.830358e-01, 4.789772e-01, 1.226337e-01, 8.828143e-01, 1.374507e+00, 7.602752e-01,
1.200000e+00	1.358838e+00, 8.443533e-01, 7.972815e-01, 6.514351e-01, 3.531141e-01, 4.313487e-01, 1.057729e-01, 6.828357e-01, 1.191625e+00, 7.642718e-01,
1.400000e+00	1.280761e+00, 7.380423e-01, 9.076616e-01, 7.108275e-01, 2.800429e-01, 3.918060e-01, 8.293646e-02, 8.902829e-01, 1.265486e+00, 7.823268e-01,
1.600000e+00	1.049361e+00, 7.200825e-01, 8.684670e-01, 6.549860e-01, 2.373601e-01, 4.169334e-01, 6.573368e-02, 9.616163e-01, 1.110997e+00, 8.403936e-01,
1.800000e+00	1.083706e+00, 7.201760e-01, 7.440869e-01, 7.674538e-01, 2.182970e-01, 3.959945e-01, 4.758505e-02, 7.393777e-01, 1.033561e+00, 8.598681e-01,
2.000000e+00	1.360579e+00, 7.595642e-01, 8.717785e-01, 6.726791e-01, 1.752456e-01, 4.260733e-01, 4.231901e-02, 7.374038e-01, 1.365932e+00, 9.210444e-01,
0.000000e+00	2.770027e+00, 1.250256e+00, 4.981856e-01, 1.240894e+00, 5.945677e-01, 7.678845e-02, 1.703212e+00, 2.662576e-01, 1.668236e+00, 2.133554e+00,
2.000000e-01	1.757555e+00, 1.383798e+00, 4.055551e-01, 1.184368e+00, 6.412176e-01, 5.290041e-01, 1.469861e+00, 4.446302e-01, 1.585430e+00, 1.512341e+00,
4.000000e-01	1.589476e+00, 9.411754e-01, 3.179290e-01, 9.848757e-01, 6.186630e-01, 6.926325e-01, 1.190961e+00, 4.947254e-01, 8.788984e-01, 1.063001e+00,
6.000000e-01	1.188252e+00, 7.043482e-01, 2.114207e-01, 9.624954e-01, 5.519286e-01, 6.640344e-01, 1.054432e+00, 3.947153e-01, 4.887853e-01, 8.846981e-01,
8.000000e-01	1.233047e+00, 4.982327e-01, 1.295060e-01, 9.496297e-01, 7.429395e-01, 6.238086e-01, 5.170271e-01, 2.605332e-01, 3.697364e-01, 7.459053e-01,
1.000000e+00	1.355561e+00, 4.524850e-01, 6.573071e-02, 1.028083e+00, 7.219952e-01, 5.515271e-01, 4.669050e-01, 1.577789e-01, 2.747422e-01, 9.596877e-01,
1.200000e+00	1.158569e+00, 4.207973e-01, 4.924688e-02, 9.182131e-01, 7.637473e-01, 4.286491e-01, 4.578971e-01, 1.145243e-01, 1.509306e-01, 9.985561e-01,
1.400000e+00	1.097608e+00, 3.037009e-01, 2.737860e-02, 8.722136e-01, 7.524784e-01, 5.702252e-01, 4.625797e-01, 8.884252e-02, 9.633443e-02, 6.859042e-01,
1.600000e+00	1.225110e+00, 2.640274e-01, 1.924112e-02, 1.065112e+00, 7.207845e-01, 4.976173e-01, 2.952868e-01, 6.041055e-02, 6.680187e-02, 8.879032e-01,
1.800000e+00	1.230321e+00, 1.787533e-01, 1.399225e-02, 9.323853e-01, 6.013064e-01, 5.465223e-01, 3.226667e-01, 3.167233e-02, 4.214922e-02, 7.380787e-01,
2.000000e+00	1.239978e+00, 1.275258e-01, 1.209354e-02, 7.137622e-01, 7.773818e-01, 5.172620e-01, 2.766434e-01, 2.232425e-02, 2.977315e-02, 9.610901e-01,
0.000000e+00	3.803589e-01, 1.896422e+00, 1.558806e+00, 2.568064e+00, 2.570962e+00, 1.756719e+00, 1.219008e+00, 1.951359e+00, 7.023336e-01, 1.705916e+00,
2.000000e-01	4.228311e-01, 1.717811e+00, 1.193528e+00, 1.533344e+00, 2.333478e+00, 1.402198e+00, 1.303109e+00, 1.421089e+00, 9.569475e-01, 9.972733e-01,
4.000000e-01	5.233595e-01, 1.328228e+00, 7.234382e-01, 1.238814e+00, 1.656717e+00, 1.243826e+00, 9.570840e-01, 9.021199e-01, 7.084548e-01, 1.151460e+00,
6.000000e-01	5.484476e-01, 8.832964e-01, 4.183823e-01, 9.755293e-01, 1.682735e+00, 1.155071e+00, 6.952503e-01, 6.680754e-01, 4.727695e-01, 7.552368e-01,
8.000000e-01	7.666871e-01, 7.347129e-01, 2.481820e-01, 9.216171e-01, 1.123584e+00, 1.043664e+00, 5.130641e-01, 3.960033e-01, 3.368145e-01, 7.930233e-01,
1.000000e+00	7.604113e-01, 6.357838e-01, 1.177198e-01, 8.643942e-01, 1.086913e+00, 8.040543e-01, 5.161031e-01, 2.656261e-01, 2.324748e-01, 8.723791e-01,
1.200000e+00	1.270512e+00, 5.112303e-01, 6.704074e-02, 8.727877e-01, 1.005551e+00, 7.541143e-01, 3.584852e-01, 1.581745e-01, 1.408667e-01, 9.749076e-01,
1.400000e+00	9.273476e-01, 3.952204e-01, 3.974168e-02, 7.552399e-01, 9.804796e-01, 6.374999e-01, 3.257465e-01, 1.158010e-01, 7.684591e-02, 1.080482e+00,
1.600000e+00	1.366877e+00, 3.022714e-01, 2.493774e-02, 7.628721e-01, 9.978992e-01, 5.037959e-01, 2.866240e-01, 7.273478e-02, 5.588681e-02, 9.839522e-01,
1.800000e+00	1.226400e+00, 2.398525e-01, 1.511035e-02, 9.456991e-01, 8.515995e-01, 4.573084e-01, 2.521973e-01, 5.360652e-02, 3.647690e-02, 8.775614e-01,
2.000000e+00	1.335378e+00, 1.682767e-01, 1.080392e-02, 8.738204e-01, 7.628310e-01, 4.285500e-01, 2.783737e-01, 4.115751e-02, 2.489038e-02, 8.910095e-01,
0.000000e+00	1.340632e+00, 2.002342e+00, 2.378268e+00, 2.897781e+00, 1.382664e+00, 2.048427e+00, 2.589018e+00, 1.720616e+00, 2.300218e+00, 1.035272e+00,
2.000000e-01	1.045100e+00, 1.781061e+00, 1.333955e+00, 1.405213e+00, 1.376317e+00, 1.766995e+00, 1.900424e+00, 1.478340e+00, 1.763353e+00, 8.250197e-01,
4.000000e-01	7.635898e-01, 1.787060e+00, 7.984005e-01, 1.145072e+00, 9.702978e-01, 1.750667e+00, 1.628411e+00, 1.385955e+00, 1.127031e+00, 9.156067e-01,
6.000000e-01	5.508186e-01, 1.217946e+00, 4.865021e-01, 7.087113e-01, 8.491086e-01, 1.316786e+00, 1.224294e+00, 8.996524e-01, 8.925724e-01, 7.932889e-01,
8.000000e-01	6.235693e-01, 8.497161e-01, 3.644176e-01, 6.982345e-01, 7.447939e-01, 9.446441e-01, 7.054610e-01, 7.063359e-01, 5.972812e-01, 8.346662e-01,
1.000000e+00	7.277344e-01, 8.461028e-01, 2.344005e-01, 7.433696e-01, 6.509722e-01, 7.658900e-01, 4.927495e-01, 4.927145e-01, 3.261953e-01, 8.842562e-01,
1.200000e+00	1.042218e+00, 6.558666e-01, 1.283934e-01, 8.746848e-01, 7.489578e-01, 7.790289e-01, 4.227351e-01, 2.739500e-01, 1.951051e-01, 9.501055e-01,
1.400000e+00	9.341758e-01, 5.646145e-01, 7.566080e-02, 8.560706e-01, 6.253047e-01, 6.403691e-01, 3.844539e-01, 2.090495e-01, 1.198193e-01, 7.634991e-01,
1.600000e+00	1.075912e+00, 4.748533e-01, 4.087149e-02, 8.813885e-01, 7.289884e-01, 5.458604e-01, 2.775666e-01, 1.116748e-01, 1.088124e-01, 8.745769e-01,
1.800000e+00	1.191511e+00, 3.044455e-01, 2.611801e-02, 9.505263e-01, 6.821564e-01, 5.376214e-01, 2.333372e-01, 7.810664e-02, 6.530580e-02, 1.032671e+00,
2.000000e+00	1.143266e+00, 2.202580e-01, 2.234658e-02, 9.864624e-01, 8.337902e-01, 5.576731e-01, 2.077990e-01, 5.765205e-02, 3.110613e-02, 8.047953e-01,
0.000000e+00	2.529112e+00, 5.804867e-01, 6.889690e-01, 2.891705e+00, 2.436931e+00, 1.928077e+00, 2.091435e+00, 7.453094e-01, 2.930397e+00, 7.099682e-01,
2.000000e-01	1.948810e+00, 5.187864e-01, 4.258339e-01, 1.873921e+00, 2.001455e+00, 1.848268e+00, 1.906922e+00, 9.567102e-01, 2.020155e+00, 6.896155e-01,
4.000000e-01	1.020919e+00, 6.216259e-01, 2.633536e-01, 1.383667e+00, 1.807941e+00, 1.186966e+00, 1.454756e+00, 7.963289e-01, 1.359552e+00, 8.725687e-01,
6.000000e-01	8.725893e-01, 4.681498e-01, 1.904001e-01, 9.670188e-01, 1.299639e+00, 9.966890e-01, 1.048114e+00, 6.514038e-01, 7.230152e-01, 8.933657e-01,
8.000000e-01	7.567998e-01, 3.636607e-01, 1.412192e-01, 1.042619e+00, 1.284675e+00, 6.615452e-01, 9.280042e-01, 5.106523e-01, 4.984826e-01, 6.088591e-01,
1.000000e+00	1.082453e+00, 2.650236e-01, 8.317778e-02, 9.411646e-01, 1.109005e+00, 7.460006e-01, 6.220102e-01, 2.777612e-01, 3.572385e-01, 9.024138e-01,
1.200000e+00	1.135046e+00, 2.375523e-01, 4.906513e-02, 8.810543e-01, 9.020392e-01, 6.203507e-01, 4.600011e-01, 1.907887e-01, 2.349058e-01, 1.040842e+00,
1.400000e+00	1.176882e+00, 1.353781e-01, 3.257490e-02, 1.013482e+00, 9.565485e-01, 6.752142e-01, 4.543721e-01, 1.810627e-01, 1.367630e-01, 8.342163e-01,
1.600000e+00	1.276348e+00, 1.395340e-01, 2.283082e-02, 9.167170e-01, 8.290824e-01, 5.597284e-01, 3.722498e-01, 9.841542e-02, 8.827619e-02, 7.292890e-01,
1.800000e+00	1.087792e+00, 1.024278e-01, 1.579944e-02, 9.217177e-01, 8.363796e-01, 4.918853e-01, 3.280207e-01, 7.338467e-02, 6.229491e-02, 9.849615e-01,
2.000000e+00	1.034042e+00, 8.245598e-02, 1.276081e-02, 9.006156e-01, 8.854064e-01, 4.542644e-01, 2.539116e-01, 3.627577e-02, 3.817076e-02, 8.268593e-01,
0.000000e+00	1.848173e+00, 4.868282e-01, 1.918821e+00, 4.740754e-01, 2.254468e+00, 1.155989e+00, 9.806620e-01, 1.327709e+00, 1.619558e+00, 1.197235e+00,
2.000000e-01	1.962752e+00, 6.137998e-01, 1.455962e+00, 3.010877e-01, 1.799958e+00, 1.161437e+00, 5.934716e-01, 1.086252e+00, 1.775296e+00, 9.202401e-01,
4.000000e-01	1.861223e+00, 5.820920e-01, 1.061247e+00, 2.593086e-01, 1.217187e+00, 1.159556e+00, 4.417745e-01, 1.169619e+00, 1.745596e+00, 1.037684e+00,
6.000000e-01	1.453956e+00, 6.928756e-01, 9.303470e-01, 2.875803e-01, 7.826784e-01, 7.382362e-01, 3.281655e-01, 1.088653e+00, 1.318948e+00, 9.437104e-01,
8.000000e-01	1.525076e+00, 8.543958e-01, 7.270622e-01, 4.104154e-01, 6.959428e-01, 6.230545e-01, 1.953712e-01, 8.756166e-01, 1.516861e+00, 7.290440e-01,
1.000000e+00	1.519123e+00, 8.142619e-01, 8.478953e-01, 3.727152e-01, 5.017025e-01, 7.529038e-01, 1.336581e-01, 1.017361e+00, 1.607243e+00, 9.124864e-01,
1.200000e+00	1.457540e+00, 9.014072e-01, 8.320442e-01, 4.057737e-01, 3.597150e-01, 6.256739e-01, 8.786319e-02, 1.068432e+00, 1.323124e+00, 6.789734e-01,
1.400000e+00	1.385304e+00, 8.924249e-01, 8.951772e-01, 4.326546e-01, 3.069732e-01, 5.384515e-01, 8.598830e-02, 9.260763e-01, 1.204867e+00, 8.815813e-01,
1.600000e+00	1.501276e+00, 6.906212e-01, 7.492172e-01, 5.567526e-01, 2.143537e-01, 3.715279e-01, 4.598081e-02, 7.995886e-01, 1.305758e+00, 8.688293e-01,
1.800000e+00	1.246989e+00, 8.131945e-01, 8.689241e-01, 5.304008e-01, 1.850052e-01, 4.147943e-01, 3.714172e-02, 1.002457e+00, 1.038089e+00, 9.963657e-01,
2.000000e+00	1.226020e+00, 8.414014e-01, 8.080263e-01, 5.686334e-01, 1.353089e-01, 4.699639e-01, 3.340340e-02, 9.508515e-01, 1.270292e+00, 8.802071e-01,
0.000000e+00	1.236478e+00, 2.678068e+00, 9.166412e-01, 1.305812e+00, 1.148627e+00, 1.652473e+00, 5.529405e-01, 3.022639e+00, 2.281661e+00, 6.451895e-02,
2.000000e-01	1.356592e+00, 1.817936e+00, 8.698497e-01, 8.114379e-01, 5.113872e-01, 1.307842e+00, 3.346619e-01, 2.221721e+00, 2.090325e+00, 5.001387e-01,
4.000000e-01	1.175434e+00, 1.758277e+00, 8.645549e-01, 4.199065e-01, 6.316130e-01, 9.130241e-01, 2.332675e-01, 1.311814e+00, 1.629550e+00, 6.911077e-01,
6.000000e-01	1.313509e+00, 1.513085e+00, 1.048742e+00, 2.987800e-01, 4.739650e-01, 8.726259e-01, 1.810978e-01, 1.440148e+00, 1.395724e+00, 9.118525e-01,
8.000000e-01	1.603481e+00, 1.498257e+00, 9.674143e-01, 2.077144e-01, 2.945118e-01, 6.103250e-01, 1.283917e-01, 1.149269e+00, 1.047578e+00, 7.835391e-01,
1.000000e+00	1.447082e+00, 1.448900e+00, 8.727456e-01, 2.154080e-01, 2.887018e-01, 6.037817e-01, 7.751005e-02, 1.241910e+00, 1.611378e+00, 8.894957e-01,
1.200000e+00	1.311534e+00, 1.202029e+00, 8.400989e-01, 3.548607e-01, 1.352349e-01, 5.261623e-01, 5.626974e-02, 1.115742e+00, 1.416792e+00, 9.098215e-01,
1.400000e+00	1.417454e+00, 1.335852e+00, 9.394697e-01, 3.009627e-01, 1.472730e-01, 4.712138e-01, 3.992003e-02, 7.686683e-01, 1.236103e+00, 9.911107e-01,
1.600000e+00	1.226212e+00, 1.090665e+00, 9.020000e-01, 4.512089e-01, 8.298573e-02, 4.786023e-01, 2.926787e-02, 9.600438e-01, 1.523173e+00, 8.554593e-01,
1.800000e+00	1.290489e+00, 1.252679e+00, 8.659103e-01, 4.674531e-01, 7.089450e-02, 4.457595e-01, 2.079302e-02, 8.521132e-01, 1.425510e+00, 9.632474e-01,
2.000000e+00	1.341608e+00, 9.065047e-01, 1.017496e+00, 5.287034e-01, 5.513523e-02, 4.998395e-01, 1.651047e-02, 8.381333e-01, 1.340846e+00, 8.482304e-01,
0.000000e+00	2.213229e+00, 2.040084e+00, 1.808240e+00, 2.571947e+00, 2.431240e+00, 3.419638e-01, 3.401869e+00, 1.553410e+00, 5.586383e-01, 3.079015e+00,
2.000000e-01	1.704593e+00, 1.881985e+00, 1.424298e+00, 1.531956e+00, 2.360203e+00, 7.741746e-01, 2.324162e+00, 1.215197e+00, 4.119833e-01, 2.014160e+00,
4.000000e-01	1.267601e+00, 1.832090e+00, 1.210199e+00, 1.188829e+00, 1.852443e+00, 8.662472e-01, 1.650169e+00, 6.467507e-01, 2.408764e-01, 1.397598e+00,
6.000000e-01	8.003819e-01, 1.153470e+00, 6.067175e-01, 8.942921e-01, 1.217841e+00, 8.788508e-01, 1.411547e+00, 4.507470e-01, 1.738200e-01, 7.870807e-01,
8.000000e-01	6.828378e-01, 8.552040e-01, 3.481368e-01, 8.950846e-01, 1.400758e+00, 7.573657e-01, 1.031771e+00, 3.148296e-01, 1.554708e-01, 9.460341e-01,
1.000000e+00	8.365324e-01, 7.554814e-01, 2.040113e-01, 7.554961e-01, 1.164070e+00, 7.622037e-01, 7.461913e-01, 2.376691e-01, 9.462638e-02, 7.861643e-01,
1.200000e+00	9.306931e-01, 4.902318e-01, 1.162611e-01, 8.737946e-01, 1.049527e+00, 7.250728e-01, 6.356882e-01, 1.566615e-01, 6.612886e-02, 7.096542e-01,
1.400000e+00	1.115981e+00, 3.961185e-01, 7.200585e-02, 9.147143e-01, 9.063828e-01, 5.297648e-01, 4.718779e-01, 9.920097e-02, 3.963442e-02, 8.348081e-01,
1.600000e+00	1.088845e+00, 2.951127e-01, 3.936272e-02, 9.189201e-01, 8.214328e-01, 5.417913e-01, 4.667778e-01, 5.310762e-02, 2.745283e-02, 9.349535e-01,
1.800000e+00	9.654323e-01, 3.034794e-01, 2.897276e-02, 1.055731e+00, 9.011798e-01, 5.725279e-01, 3.584090e-01, 4.790122e-02, 1.536273e-02, 8.982799e-01,
2.000000e+00	1.140593e+00, 2.257607e-01, 1.911818e-02, 8.000651e-01, 9.522644e-01, 4.432524e-01, 3.108792e-01, 3.188258e-02, 1.150415e-02, 9.575643e-01,
0.000000e+00	3.082693e-01, 2.146288e+00, 1.486394e+00, 4.738507e-01, 2.679797e+00, 2.104892e+00, 2.105982e-01, 1.308318e+00, 2.136844e+00, 1.600010e+00,
2.000000e-01	6.632622e-01, 2.139513e+00, 8.816868e-01, 3.611006e-01, 1.738015e+00, 2.073959e+00, 1.498935e-01, 1.220979e+00, 1.987659e+00, 1.280868e+00,
4.000000e-01	8.960036e-01, 1.955063e+00, 4.753443e-01, 3.452376e-01, 1.367019e+00, 1.598866e+00, 1.211656e-01, 9.969868e-01, 1.798603e+00, 8.902340e-01,
6.000000e-01	9.764576e-01, 1.679690e+00, 3.454930e-01, 3.312955e-01, 7.997604e-01, 1.114054e+00, 8.622940e-02, 1.037918e+00, 1.626058e+00, 9.853577e-01,
8.000000e-01	1.135595e+00, 1.182027e+00, 3.298043e-01, 4.100464e-01, 6.523151e-01, 9.903282e-01, 5.808553e-02, 8.555230e-01, 1.344849e+00, 7.940094e-01,
1.000000e+00	1.035907e+00, 1.024117e+00, 4.638802e-01, 4.068066e-01, 4.145874e-01, 8.710828e-01, 4.044713e-02, 1.036277e+00, 1.231477e+00, 9.220921e-01,
1.200000e+00	1.206276e+00, 8.088759e-01, 3.777623e-01, 5.496383e-01, 4.114252e-01, 9.143114e-01, 3.348713e-02, 8.601239e-01, 1.298043e+00, 8.500134e-01,
1.400000e+00	1.296851e+00, 7.135535e-01, 5.961073e-01, 4.413289e-01, 3.253655e-01, 7.423192e-01, 2.384059e-02, 9.228553e-01, 1.422791e+00, 9.495190e-01,
1.600000e+00	1.213302e+00, 5.734991e-01, 6.793279e-01, 4.819368e-01, 2.229182e-01, 5.816877e-01, 2.433899e-02, 1.101178e+00, 1.343142e+00, 9.310906e-01,
1.800000e+00	1.378058e+00, 5.319285e-01, 6.677205e-01, 4.939250e-01, 1.473987e-01, 5.625684e-01, 1.888240e-02, 7.537916e-01, 1.430630e+00, 9.329339e-01,
2.000000e+00	1.473808e+00, 5.541143e-01, 7.739006e-01, 6.255951e-01, 1.043274e-01, 6.228769e-01, 2.296009e-02, 1.092224e+00, 1.240208e+00, 8.113600e-01,
0.000000e+00	1.912064e+00, 1.149618e+00, 1.086272e+00, 2.022830e+00, 8.712104e-03, 9.044677e-01, 5.959608e-01, 4.244991e-01, 1.144020e-01, 9.313937e-01,
2.000000e-01	1.221475e+00, 8.311702e-01, 6.070100e-01, 1.395382e+00, 2.093953e-01, 6.652201e-01, 6.362504e-01, 2.941521e-01, 9.376156e-02, 9.318036e-01,
4.000000e-01	1.633861e+00, 6.019438e-01, 3.035752e-01, 1.205093e+00, 3.501916e-01, 6.691006e-01, 5.785858e-01, 1.567843e-01, 5.624769e-02, 1.050925e+00,
6.000000e-01	1.704543e+00, 5.178838e-01, 1.687931e-01, 1.134422e+00, 4.430504e-01, 5.670415e-01, 5.856410e-01, 1.165853e-01, 3.774013e-02, 8.500370e-01,
8.000000e-01	1.705711e+00, 4.181347e-01, 9.329709e-02, 8.793660e-01, 5.068317e-01, 5.603699e-01, 6.062940e-01, 7.921222e-02, 2.871282e-02, 8.662184e-01,
1.000000e+00	1.365581e+00, 3.166566e-01, 5.606572e-02, 1.115015e+00, 5.745265e-01, 5.514862e-01, 4.597009e-01, 4.448825e-02, 1.447085e-02, 9.472002e-01,
1.200000e+00	1.098822e+00, 2.405785e-01, 2.707663e-02, 8.680174e-01, 5.946212e-01, 4.144962e-01, 3.327436e-01, 4.093978e-02, 1.223090e-02, 8.134141e-01,
1.400000e+00	1.334262e+00, 2.088189e-01, 1.841406e-02, 9.159740e-01, 6.583748e-01, 4.406891e-01, 3.299902e-01, 2.268303e-02, 8.167557e-03, 7.327946e-01,
1.600000e+00	1.198525e+00, 1.785536e-01, 1.795431e-02, 9.314949e-01, 6.927694e-01, 4.126380e-01, 2.571388e-01, 1.350409e-02, 5.504830e-03, 7.924074e-01,
1.800000e+00	1.311020e+00, 1.240426e-01, 1.230132e-02, 1.122315e+00, 7.007930e-01, 4.587100e-01, 2.792475e-01, 9.485204e-03, 3.018760e-03, 9.022631e-01,
2.000000e+00	1.334597e+00, 9.605544e-02, 1.021331e-02, 9.063161e-01, 7.207319e-01, 3.906053e-01, 2.250025e-01, 6.987456e-03, 2.388593e-03, 8.696948e-01,
0.000000e+00	1.795253e+00, 5.619777e-01, 2.333098e+00, 1.623792e+00, 1.998509e+00, 7.819866e-01, 1.838370e+00, 1.790447e+00, 2.789346e+00, 1.522822e+00,
2.000000e-01	1.146876e+00, 6.227240e-01, 1.836267e+00, 7.828279e-01, 1.589948e+00, 9.754593e-01, 1.658685e+00, 1.532857e+00, 2.452690e+00, 1.193459e+00,
4.000000e-01	8.959505e-01, 7.924412e-01, 1.355463e+00, 5.455055e-01, 1.052397e+00, 8.521440e-01, 1.280280e+00, 1.341403e+00, 1.636417e+00, 7.985374e-01,
6.000000e-01	8.873272e-01, 7.747070e-01, 1.073598e+00, 4.255367e-01, 8.396793e-01, 8.936288e-01, 8.972088e-01, 1.275571e+00, 1.356647e+00, 8.087689e-01,
8.000000e-01	8.629896e-01, 8.906141e-01, 1.006493e+00, 3.142389e-01, 5.843089e-01, 6.353557e-01, 7.007984e-01, 1.219084e+00, 1.302603e+00, 8.753786e-01,
1.000000e+00	1.148880e+00, 6.773359e-01, 8.262752e-01, 3.814212e-01, 4.620829e-01, 5.950339e-01, 4.355457e-01, 1.163304e+00, 1.575149e+00, 1.034318e+00,
1.200000e+00	1.169785e+00, 8.279109e-01, 8.183768e-01, 3.832579e-01, 3.247991e-01, 5.704362e-01, 3.290308e-01, 9.158684e-01, 1.223769e+00, 8.717549e-01,
1.400000e+00	1.131120e+00, 1.042683e+00, 7.092638e-01, 4.173552e-01, 2.156344e-01, 4.984729e-01, 2.105446e-01, 9.404277e-01, 1.339638e+00, 8.828117e-01,
1.600000e+00	1.100180e+00, 8.311830e-01, 9.044510e-01, 4.586954e-01, 1.797342e-01, 5.087871e-01, 1.211837e-01, 9.694608e-01, 1.112704e+00, 8.185588e-01,
1.800000e+00	1.335414e+00, 9.135602e-01, 9.341012e-01, 5.023202e-01, 1.530482e-01, 4.957899e-01, 9.688874e-02, 9.475719e-01, 1.307570e+00, 9.412127e-01,
2.000000e+00	1.276279e+00, 7.079273e-01, 8.654125e-01, 5.495276e-01, 1.046540e-01, 4.585385e-01, 6.884456e-02, 8.836952e-01, 1.425575e+00, 1.106910e+00,
0.000000e+00	2.888263e+00, 2.524948e+00, 5.017316e-01, 1.989900e+00, 4.115554e-03, 7.057831e-01, 1.410318e+00, 1.037561e+00, 2.865682e-01, 1.969540e+00,
2.000000e-01	1.872362e+00, 1.683546e+00, 4.679513e-01, 1.613657e+00, 2.086497e-01, 7.922875e-01, 1.165216e+00, 7.650177e-01, 1.930992e-01, 1.579746e+00,
4.000000e-01	1.249896e+00, 1.421091e+00, 2.654047e-01, 1.369194e+00, 3.917436e-01, 8.437142e-01, 8.883901e-01, 4.562402e-01, 1.263986e-01, 8.134456e-01,
6.000000e-01	1.220225e+00, 1.152256e+00, 1.420426e-01, 1.052937e+00, 4.801487e-01, 7.739146e-01, 8.280395e-01, 2.916637e-01, 8.096955e-02, 9.664368e-01,
8.000000e-01	1.209243e+00, 9.986635e-01, 8.106402e-02, 1.046555e+00, 5.384409e-01, 6.611082e-01, 7.590580e-01, 1.940893e-01, 4.810481e-02, 9.497268e-01,
1.000000e+00	1.139195e+00, 8.645864e-01, 4.381801e-02, 1.033183e+00, 6.681011e-01, 7.272947e-01, 5.413955e-01, 1.288035e-01, 3.481543e-02, 8.097554e-01,
1.200000e+00	1.138134e+00, 6.037341e-01, 3.411100e-02, 9.429179e-01, 7.231566e-01, 5.573662e-01, 4.537909e-01, 9.182137e-02, 2.189987e-02, 9.090634e-01,
1.400000e+00	1.219586e+00, 4.297123e-01, 1.999542e-02, 9.802861e-01, 6.751773e-01, 5.931445e-01, 3.833154e-01, 5.938778e-02, 1.644207e-02, 8.675261e-01,
1.600000e+00	1.236059e+00, 3.589422e-01, 1.279981e-02, 1.066217e+00, 7.387944e-01, 4.512065e-01, 3.161471e-01, 3.359412e-02, 9.439390e-03, 7.397249e-01,
1.800000e+00	1.324990e+00, 2.878495e-01, 9.756033e-03, 1.008729e+00, 7.042097e-01, 4.637563e-01, 2.686901e-01, 2.169585e-02, 5.166381e-03, 9.009774e-01,
2.000000e+00	1.124983e+00, 2.289467e-01, 9.402081e-03, 1.029144e+00, 6.393599e-01, 3.990993e-01, 2.619863e-01, 1.532276e-02, 4.426088e-03, 9.306742e-01,
0.000000e+00	2.503577e+00, 2.649656e+00, 2.294931e+00, 2.549725e+00, 2.716274e+00, 1.062862e+00, 2.398549e-01, 2.847161e+00, 3.386499e+00, 2.440232e+00,
2.000000e-01	2.280309e+00, 2.544011e+00, 1.654960e+00, 1.602276e+00, 2.344098e+00, 1.061869e+00, 4.194504e-01, 2.023370e+00, 2.488645e+00, 1.628750e+00,
4.000000e-01	2.284378e+00, 2.256971e+00, 1.293158e+00, 9.852613e-01, 1.851395e+00, 1.261782e+00, 3.396578e-01, 1.434229e+00, 2.078472e+00, 1.284443e+00,
6.000000e-01	1.370621e+00, 1.663591e+00, 1.407217e+00, 4.453276e-01, 1.272295e+00, 1.038379e+00, 3.512231e-01, 1.464305e+00, 1.733737e+00, 9.582699e-01,
8.000000e-01	1.892944e+00, 1.497922e+00, 9.429593e-01, 3.481786e-01, 7.295120e-01, 8.954955e-01, 2.586772e-01, 1.320687e+00, 1.748626e+00, 8.144200e-01,
1.000000e+00	1.496814e+00, 1.401653e+00, 1.128715e+00, 3.083229e-01, 5.954460e-01, 8.853254e-01, 1.857313e-01, 1.311180e+00, 1.507259e+00, 8.094976e-01,
1.200000e+00	1.625926e+00, 1.485452e+00, 9.242782e-01, 3.367411e-01, 4.800826e-01, 6.569711e-01, 9.769859e-02, 8.703660e-01, 1.494606e+00, 9.238682e-01,
1.400000e+00	1.647449e+00, 1.243895e+00, 8.119581e-01, 3.534683e-01, 4.395710e-01, 6.150722e-01, 7.997556e-02, 1.014157e+00, 1.541104e+00, 8.095871e-01,
1.600000e+00	1.327274e+00, 1.245492e+00, 7.648944e-01, 4.551351e-01, 2.984865e-01, 5.025725e-01, 5.067967e-02, 8.186768e-01, 1.302042e+00, 8.531057e-01,
1.800000e+00	1.277614e+00, 1.227812e+00, 8.836045e-01, 3.748085e-01, 2.160898e-01, 5.983042e-01, 3.856316e-02, 9.142650e-01, 1.431792e+00, 7.583345e-01,
2.000000e+00	1.343345e+00, 9.430173e-01, 8.644583e-01, 5.079543e-01, 1.702860e-01, 5.560570e-01, 3.316608e-02, 9.097970e-01, 1.056886e+00, 7.452495e-01,
0.000000e+00	3.033754e+00, 2.694117e+00, 1.072288e+00, 1.411648e+00, 1.278148e+00, 4.362678e-02, 4.633160e-01, 2.483231e+00, 8.314807e-01, 5.069679e-01,
2.000000e-01	2.502422e+00, 2.173637e+00, 9.216936e-01, 9.177749e-01, 8.970721e-01, 4.555591e-02, 3.972818e-01, 1.422463e+00, 1.158748e+00, 6.259129e-01,
4.000000e-01	2.100414e+00, 1.950368e+00, 9.955457e-01, 5.244054e-01, 8.137253e-01, 7.609563e-02, 2.887281e-01, 1.135717e+00, 1.303703e+00, 8.803068e-01,
6.000000e-01	1.762225e+00, 1.726308e+00, 8.740294e-01, 4.945161e-01, 4.736942e-01, 1.284388e-01, 1.510637e-01, 1.152954e+00, 1.144904e+00, 1.010715e+00,
8.000000e-01	1.652084e+00, 1.432841e+00, 8.191172e-01, 5.192024e-01, 4.078307e-01, 1.898925e-01, 1.410351e-01, 8.881460e-01, 9.971971e-01, 9.409974e-01,
1.000000e+00	1.417080e+00, 1.320264e+00, 8.940106e-01, 5.530453e-01, 3.236607e-01, 2.670098e-01, 1.043916e-01, 8.571753e-01, 1.238533e+00, 8.977237e-01,
1.200000e+00	1.746863e+00, 1.117138e+00, 1.105457e+00, 5.937432e-01, 2.463336e-01, 2.622312e-01, 7.215742e-02, 8.408242e-01, 1.269869e+00, 8.400892e-01,
1.400000e+00	1.443901e+00, 1.056419e+00, 9.286528e-01, 6.075163e-01, 1.802868e-01, 3.284013e-01, 4.544841e-02, 8.556274e-01, 1.315333e+00, 8.131639e-01,
1.600000e+00	1.251941e+00, 1.027701e+00, 1.014171e+00, 5.842508e-01, 1.686809e-01, 4.047501e-01, 4.206112e-02, 8.391171e-01, 1.169713e+00, 8.137274e-01,
1.800000e+00	1.122052e+00, 9.232940e-01, 8.383451e-01, 5.603776e-01, 1.094363e-01, 3.012143e-01, 3.613329e-02, 7.969668e-01, 1.022290e+00, 1.054217e+00,
2.000000e+00	1.365028e+00, 1.005317e+00, 8.561163e-01, 7.513077e-01, 1.054634e-01, 3.487324e-01, 3.301347e-02, 9.222161e-01, 1.382489e+00, 1.039852e+00,
0.000000e+00	1.717993e+00, 6.575366e-01, 2.379601e+00, 5.696641e-01, 1.293223e+00, 2.390353e+00, 2.614086e+00, 2.945725e+00, 1.708264e-01, 2.837853e+00,
2.000000e-01	1.571024e+00, 6.098462e-01, 1.729152e+00, 3.480480e-01, 9.515028e-01, 2.161010e+00, 1.883236e+00, 2.000315e+00, 5.604202e-01, 1.509600e+00,
4.000000e-01	9.360628e-01, 6.364946e-01, 9.822520e-01, 2.175768e-01, 6.376252e-01, 1.809723e+00, 1.407186e+00, 1.192042e+00, 6.577775e-01, 1.201010e+00,
6.000000e-01	6.916704e-01, 5.781232e-01, 4.569044e-01, 3.011123e-01, 5.930209e-01, 1.899158e+00, 1.104021e+00, 9.686195e-01, 4.450617e-01, 7.817819e-01,
8.000000e-01	9.764622e-01, 4.097596e-01, 3.068933e-01, 5.142822e-01, 4.158481e-01, 1.234336e+00, 6.891293e-01, 6.117411e-01, 3.145354e-01, 7.526620e-01,
1.000000e+00	1.040213e+00, 3.013697e-01, 1.912260e-01, 6.555412e-01, 5.193073e-01, 1.188620e+00, 4.853050e-01, 4.173796e-01, 2.065035e-01, 9.215600e-01,
1.200000e+00	9.893605e-01, 2.526717e-01, 7.967855e-02, 7.920944e-01, 5.538477e-01, 1.045859e+00, 3.349631e-01, 2.741118e-01, 1.345263e-01, 7.440046e-01,
1.400000e+00	1.092574e+00, 2.034641e-01, 4.614138e-02, 7.090227e-01, 6.466789e-01, 6.869348e-01, 2.599370e-01, 2.040838e-01, 7.173656e-02, 8.861355e-01,
1.600000e+00	1.274619e+00, 1.428670e-01, 3.285865e-02, 1.044973e+00, 6.315919e-01, 6.133263e-01, 2.466869e-01, 1.161422e-01, 4.855503e-02, 8.067476e-01,
1.800000e+00	1.130642e+00, 1.273290e-01, 2.380007e-02, 8.573037e-01, 7.033904e-01, 6.903995e-01, 1.835027e-01, 6.098638e-02, 2.930173e-02, 1.024765e+00,
2.000000e+00	1.250846e+00, 9.688189e-02, 1.224119e-02, 1.043278e+00, 6.038431e-01, 5.978890e-01, 1.817300e-01, 5.438397e-02, 1.851258e-02, 8.666927e-01,
0.000000e+00	2.141961e+00, 2.502022e+00, 7.733658e-02, 2.440938e+00, 4.095846e-01, 2.465173e+00, 9.138478e-01, 8.901051e-01, 2.579743e+00, 5.998685e-01,
2.000000e-01	2.447372e+00, 2.206557e+00, 5.553925e-02, 1.528676e+00, 7.294913e-01, 1.863293e+00, 7.248640e-01, 8.640675e-01, 1.447685e+00, 7.242192e-01,
4.000000e-01	1.776551e+00, 1.543327e+00, 3.581909e-02, 1.472499e+00, 7.738877e-01, 1.302607e+00, 9.231248e-01, 8.626441e-01, 1.066349e+00, 9.368865e-01,
6.000000e-01	1.434609e+00, 1.230600e+00, 2.693868e-02, 1.114777e+00, 5.494054e-01, 1.289520e+00, 7.292004e-01, 7.257404e-01, 8.070412e-01, 9.859521e-01,
8.000000e-01	1.523681e+00, 1.085767e+00, 2.246126e-02, 8.725915e-01, 7.260226e-01, 9.614009e-01, 5.048252e-01, 4.644397e-01, 4.671663e-01, 9.202056e-01,
1.000000e+00	1.417254e+00, 8.998038e-01, 1.260669e-02, 9.406566e-01, 6.750550e-01, 8.215975e-01, 4.697270e-01, 3.246612e-01, 2.880121e-01, 7.846256e-01,
1.200000e+00	1.291971e+00, 7.094551e-01, 1.128614e-02, 9.362804e-01, 7.145256e-01, 8.261525e-01, 3.380920e-01, 1.824191e-01, 1.677102e-01, 9.656600e-01,
1.400000e+00	1.284232e+00, 5.423450e-01, 7.856968e-03, 9.232187e-01, 6.551791e-01, 7.099802e-01, 3.224372e-01, 1.294824e-01, 1.128344e-01, 8.953737e-01,
1.600000e+00	1.461081e+00, 3.734621e-01, 7.805275e-03, 7.703195e-01, 6.622329e-01, 6.069847e-01, 3.116402e-01, 9.085556e-02, 7.705529e-02, 8.687695e-01,
1.800000e+00	1.352764e+00, 4.116884e-01, 7.287463e-03, 9.520921e-01, 7.077682e-01, 5.435261e-01, 2.199916e-01, 6.376544e-02, 6.029004e-02, 1.027475e+00,
2.000000e+00	1.309498e+00, 2.763632e-01, 6.476171e-03, 1.002790e+00, 6.125734e-01, 4.568607e-01, 2.403117e-01, 4.053354e-02, 3.622924e-02, 8.658104e-01,
0.000000e+00	1.275191e+00, 2.148140e+00, 6.455002e-01, 2.221540e+00, 1.587492e+00, 9.470096e-02, 1.514413e+00, 2.104733e+00, 7.966294e-01, 4.615030e-01,
2.000000e-01	9.417111e-01, 1.721637e+00, 8.980297e-01, 1.255071e+00, 1.380582e+00, 1.007209e-01, 1.255668e+00, 1.259150e+00, 9.570108e-01, 7.716516e-01,
4.000000e-01	9.786332e-01, 1.169594e+00, 8.604399e-01, 8.954276e-01, 9.931022e-01, 1.175541e-01, 8.122860e-01, 9.562819e-01, 7.099002e-01, 9.625296e-01,
6.000000e-01	1.061964e+00, 1.002810e+00, 8.026706e-01, 7.994093e-01, 8.626983e-01, 1.515275e-01, 6.106760e-01, 5.267097e-01, 5.740104e-01, 9.195121e-01,
8.000000e-01	1.211311e+00, 7.273110e-01, 7.327016e-01, 8.733132e-01, 9.109280e-01, 2.407407e-01, 4.795585e-01, 4.649509e-01, 5.478615e-01, 9.561260e-01,
1.000000e+00	1.223268e+00, 6.338654e-01, 6.145485e-01, 8.313884e-01, 9.772621e-01, 2.418483e-01, 3.297168e-01, 3.056711e-01, 4.069783e-01, 1.004434e+00,
1.200000e+00	1.064419e+00, 5.353740e-01, 3.155934e-01, 9.049451e-01, 7.397667e-01, 3.164724e-01, 2.936105e-01, 1.625575e-01, 3.098676e-01, 7.378429e-01,
1.400000e+00	1.199721e+00, 4.051004e-01, 2.482692e-01, 9.037607e-01, 8.363314e-01, 3.219425e-01, 2.225862e-01, 1.283792e-01, 1.502486e-01, 8.108777e-01,
1.600000e+00	9.743569e-01, 2.212792e-01, 1.836650e-01, 1.061713e+00, 7.918240e-01, 3.119656e-01, 2.474515e-01, 8.601358e-02, 1.037692e-01, 9.770926e-01,
1.800000e+00	1.378348e+00, 2.520003e-01, 9.083658e-02, 1.171041e+00, 7.652415e-01, 3.754493e-01, 2.000741e-01, 5.915399e-02, 7.471752e-02, 1.005596e+00,
2.000000e+00	1.259489e+00, 2.023339e-01, 5.067425e-02, 9.419608e-01, 7.401001e-01, 3.517879e-01, 2.104544e-01, 2.756526e-02, 5.089288e-02, 8.513453e-01,
0.000000e+00	1.073822e+00, 1.591768e+00, 1.195733e+00, 2.744155e+00, 5.057116e-01, 1.394841e+00, 2.122804e+00, 3.376459e+00, 2.040179e+00, 1.265817e+00,
2.000000e-01	8.893967e-01, 1.523019e+00, 9.811796e-01, 1.709140e+00, 4.602758e-01, 1.496477e+00, 1.449894e+00, 2.504373e+00, 1.747310e+00, 1.120651e+00,
4.000000e-01	5.415613e-01, 1.460005e+00, 9.516248e-01, 8.033363e-01, 3.354331e-01, 9.955141e-01, 1.188264e+00, 1.878059e+00, 1.621581e+00, 9.822451e-01,
6.000000e-01	6.797560e-01, 1.101580e+00, 8.568427e-01, 5.244171e-01, 1.580519e-01, 9.898863e-01, 9.775794e-01, 1.475536e+00, 1.392580e+00, 8.628595e-01,
8.000000e-01	7.566155e-01, 1.050837e+00, 1.044197e+00, 3.990218e-01, 1.413747e-01, 7.989380e-01, 5.655099e-01, 1.216627e+00, 1.461389e+00, 9.509209e-01,
1.000000e+00	1.053799e+00, 1.009974e+00, 8.397993e-01, 2.983335e-01, 1.131022e-01, 8.183052e-01, 3.707569e-01, 1.333259e+00, 1.290159e+00, 8.619367e-01,
1.200000e+00	9.549900e-01, 1.063792e+00, 8.704172e-01, 2.997975e-01, 1.144437e-01, 6.767650e-01, 2.906516e-01, 9.775768e-01, 1.394820e+00, 8.720343e-01,
1.400000e+00	1.012064e+00, 1.165901e+00, 6.391036e-01, 3.376582e-01, 6.845966e-02, 5.933150e-01, 1.880484e-01, 9.551337e-01, 1.310702e+00, 9.002969e-01,
1.600000e+00	1.266618e+00, 1.099753e+00, 9.014987e-01, 3.825190e-01, 4.570335e-02, 5.315103e-01, 1.184417e-01, 8.781618e-01, 1.397706e+00, 7.314901e-01,
1.800000e+00	1.094605e+00, 8.956073e-01, 7.416967e-01, 3.881242e-01, 3.307131e-02, 4.851217e-01, 8.198891e-02, 1.095090e+00, 1.147071e+00, 9.149480e-01,
2.000000e+00	1.144792e+00, 8.795443e-01, 1.018256e+00, 5.578590e-01, 3.269215e-02, 4.138243e-01, 6.245210e-02, 1.039850e+00, 1.336841e+00, 8.852887e-01,
0.000000e+00	1.049761e+00, 1.388709e-01, 7.006200e-02, 3.134560e+00, 1.295841e+00, 4.843746e-01, 2.184681e+00, 2.701254e+00, 1.468792e-01, 2.465811e+00,
2.000000e-01	7.412251e-01, 1.332251e-01, 4.314250e-01, 1.855938e+00, 1.255148e+00, 7.712214e-01, 2.107097e+00, 1.389442e+00, 8.124869e-02, 1.658441e+00,
4.000000e-01	6.068268e-01, 1.271333e-01, 6.264664e-01, 1.027224e+00, 1.091588e+00, 9.688068e-01, 1.495096e+00, 1.049291e+00, 5.426723e-02, 1.242135e+00,
6.000000e-01	5.100163e-01, 9.751581e-02, 4.286749e-01, 7.845818e-01, 7.091584e-01, 9.537714e-01, 1.181607e+00, 7.718673e-01, 4.879715e-02, 9.552685e-01,
8.000000e-01	5.599076e-01, 6.197523e-02, 2.994693e-01, 8.339417e-01, 9.104082e-01, 8.227255e-01, 9.399973e-01, 4.133953e-01, 3.075914e-02, 8.526621e-01,
1.000000e+00	6.563198e-01, 4.872292e-02, 1.652404e-01, 1.048351e+00, 8.184475e-01, 7.612203e-01, 6.390559e-01, 3.237453e-01, 1.605838e-02, 9.684456e-01,
1.200000e+00	8.110851e-01, 4.121755e-02, 1.000036e-01, 1.050172e+00, 9.644070e-01, 5.032256e-01, 4.501144e-01, 1.727682e-01, 1.193282e-02, 9.427505e-01,
1.400000e+00	8.871766e-01, 2.934115e-02, 5.555909e-02, 8.668963e-01, 8.746173e-01, 6.091182e-01, 3.796050e-01, 1.172898e-01, 7.418509e-03, 8.378055e-01,
1.600000e+00	1.074149e+00, 2.803047e-02, 4.417285e-02, 9.536763e-01, 7.665229e-01, 4.796065e-01, 3.238960e-01, 7.876623e-02, 4.419380e-03, 8.160101e-01,
1.800000e+00	1.142113e+00, 2.016615e-02, 2.597160e-02, 8.800084e-01, 8.021880e-01, 4.868458e-01, 2.833977e-01, 5.555285e-02, 3.105049e-03, 8.163231e-01,
2.000000e+00	1.283020e+00, 1.866577e-02, 1.566576e-02, 9.658933e-01, 7.048181e-01, 4.114032e-01, 2.209991e-01, 4.020582e-02, 2.376757e-03, 9.475759e-01,
0.000000e+00	1.331299e+00, 1.024272e+00, 2.878981e-01, 1.379356e+00, 8.063330e-01, 1.506250e+00, 1.015805e+00, 2.072131e+00, 2.235045e+00, 3.350983e-01,
2.000000e-01	9.102701e-01, 1.042584e+00, 6.462989e-01, 9.822097e-01, 6.429633e-01, 1.162391e+00, 9.367735e-01, 1.686867e+00, 1.377288e+00, 7.564220e-01,
4.000000e-01	1.168686e+00, 1.093510e+00, 7.964334e-01, 4.006810e-01, 4.388466e-01, 8.540688e-01, 6.410561e-01, 1.356347e+00, 1.670172e+00, 7.718001e-01,
6.000000e-01	1.325066e+00, 1.026606e+00, 7.260735e-01, 3.354569e-01, 3.482588e-01, 7.013676e-01, 5.012088e-01, 1.421327e+00, 1.387088e+00, 8.610639e-01,
8.000000e-01	1.010494e+00, 9.051069e-01, 7.549452e-01, 2.520739e-01, 2.396594e-01, 5.445232e-01, 3.582543e-01, 1.152694e+00, 1.377999e+00, 8.652019e-01,
1.000000e+00	1.180811e+00, 1.104970e+00, 9.090817e-01, 3.007567e-01, 2.017089e-01, 6.017527e-01, 2.399189e-01, 1.145341e+00, 1.159981e+00, 8.295880e-01,
1.200000e+00	1.318792e+00, 9.347884e-01, 8.959217e-01, 3.455324e-01, 1.413459e-01, 5.529063e-01, 1.653600e-01, 1.103689e+00, 1.388912e+00, 7.976574e-01,
1.400000e+00	1.182820e+00, 9.953562e-01, 8.190374e-01, 4.104550e-01, 9.742865e-02, 5.249754e-01, 1.067333e-01, 9.377512e-01, 1.215222e+00, 8.150100e-01,
1.600000e+00	1.008455e+00, 9.913922e-01, 9.073851e-01, 4.911234e-01, 6.526650e-02, 5.178984e-01, 9.289498e-02, 1.125230e+00, 1.319029e+00, 8.431368e-01,
1.800000e+00	1.148280e+00, 7.646210e-01, 9.836563e-01, 4.775189e-01, 5.756356e-02, 4.561093e-01, 5.832661e-02, 9.370966e-01, 1.318660e+00, 9.850289e-01,
2.000000e+00	1.143475e+00, 8.505137e-01, 9.794895e-01, 4.842228e-01, 4.389323e-02, 4.626958e-01, 4.057507e-02, 1.001969e+00, 1.471673e+00, 8.834327e-01,
0.000000e+00	2.311988e+00, 1.118059e+00, 1.075777e+00, 4.076131e-01, 6.248766e-01, 5.120059e-01, 2.554192e+00, 2.043462e+00, 6.190287e-01, 7.683933e-01,
2.000000e-01	1.676407e+00, 1.015093e+00, 8.890090e-01, 2.269132e-01, 3.979162e-01, 4.268848e-01, 1.873174e+00, 1.759471e+00, 4.610315e-01, 8.886772e-01,
4.000000e-01	1.270010e+00, 6.318093e-01, 9.784438e-01, 2.334549e-01, 3.055058e-01, 3.837196e-01, 1.122723e+00, 9.287462e-01, 3.738555e-01, 9.145526e-01,
6.000000e-01	1.122677e+00, 6.115114e-01, 7.434160e-01, 4.187972e-01, 2.379941e-01, 3.565896e-01, 8.692377e-01, 6.328963e-01, 2.910511e-01, 7.597275e-01,
8.000000e-01	1.037809e+00, 4.341054e-01, 5.312708e-01, 5.646198e-01, 3.043026e-01, 3.887509e-01, 4.793193e-01, 4.001804e-01, 1.771716e-01, 9.637426e-01,
1.000000e+00	1.056765e+00, 3.679948e-01, 5.165349e-01, 6.233917e-01, 3.923099e-01, 3.718720e-01, 3.735063e-01, 2.888188e-01, 1.431003e-01, 7.497083e-01,
1.200000e+00	1.261011e+00, 2.826897e-01, 2.828313e-01, 8.735286e-01, 4.829161e-01, 4.460655e-01, 2.985986e-01, 2.074762e-01, 8.351439e-02, 7.848786e-01,
1.400000e+00	1.156795e+00, 2.141832e-01, 1.734412e-01, 9.458886e-01, 4.836868e-01, 4.042220e-01, 2.965581e-01, 1.122110e-01, 5.675946e-02, 8.495980e-01,
1.600000e+00	1.224659e+00, 1.746447e-01, 1.143177e-01, 9.584104e-01, 5.497617e-01, 4.255133e-01, 2.272800e-01, 9.326348e-02, 4.127776e-02, 8.355046e-01,
1.800000e+00	1.355804e+00, 1.141127e-01, 6.620081e-02, 9.270649e-01, 5.919146e-01, 3.682147e-01, 2.221848e-01, 4.913168e-02, 2.819521e-02, 8.966552e-01,
2.000000e+00	1.262994e+00, 1.076937e-01, 4.785957e-02, 1.151605e+00, 7.028456e-01, 4.259567e-01, 1.695752e-01, 3.170662e-02, 1.572397e-02, 7.689870e-01,
0.000000e+00	1.781578e+00, 2.924903e+00, 3.242984e-01, 2.156200e-01, 3.127042e-01, 2.621637e+00, 2.214538e+00, 1.050579e+00, 1.810215e+00, 5.597506e-01,
2.000000e-01	1.242789e+00, 1.791740e+00, 1.592679e-01, 3.005950e-01, 1.957639e-01, 1.738824e+00, 1.476939e+00, 1.021342e+00, 1.268667e+00, 9.860019e-01,
4.000000e-01	1.100773e+00, 1.611523e+00, 1.156303e-01, 4.064110e-01, 1.476576e-01, 1.799696e+00, 8.049981e-01, 6.842982e-01, 7.778813e-01, 8.902317e-01,
6.000000e-01	9.343664e-01, 1.150199e+00, 6.391638e-02, 6.097994e-01, 1.735054e-01, 1.233601e+00, 6.391605e-01, 5.799683e-01, 5.191749e-01, 8.017339e-01,
8.000000e-01	9.355117e-01, 1.038834e+00, 3.959442e-02, 7.500430e-01, 2.810087e-01, 1.060815e+00, 4.053402e-01, 3.409295e-01, 3.241614e-01, 7.840257e-01,
1.000000e+00	1.143121e+00, 6.472608e-01, 1.987169e-02, 9.402042e-01, 4.830224e-01, 7.948798e-01, 3.154944e-01, 2.214468e-01, 1.854166e-01, 8.207901e-01,
1.200000e+00	1.093013e+00, 5.312202e-01, 1.192427e-02, 9.942303e-01, 4.735320e-01, 7.087626e-01, 3.068773e-01, 1.373625e-01, 1.227725e-01, 9.845604e-01,
1.400000e+00	1.305150e+00, 4.630150e-01, 8.311057e-03, 1.020764e+00, 5.589462e-01, 5.273347e-01, 2.189247e-01, 1.078456e-01, 9.460077e-02, 9.270113e-01,
1.600000e+00	1.168896e+00, 4.544159e-01, 8.315961e-03, 1.000731e+00, 6.864073e-01, 5.305886e-01, 2.413312e-01, 7.518000e-02, 5.710769e-02, 7.883988e-01,
1.800000e+00	1.319267e+00, 3.324713e-01, 5.790595e-03, 9.798668e-01, 5.931208e-01, 5.250532e-01, 2.023800e-01, 4.795492e-02, 3.646812e-02, 7.428387e-01,
2.000000e+00	1.295830e+00, 2.244812e-01, 5.440067e-03, 9.203101e-01, 5.757835e-01, 5.453854e-01, 1.926200e-01, 3.126759e-02, 2.470978e-02, 8.079557e-01,
0.000000e+00	6.164328e-01, 6.004193e-01, 1.069148e+00, 2.329619e+00, 2.481913e+00, 2.526416e+00, 9.364335e-01, 1.494654e+00, 1.468068e+00, 2.225546e-02,
2.000000e-01	7.553440e-01, 5.179179e-01, 6.932951e-01, 1.836642e+00, 2.055887e+00, 1.946666e+00, 7.605492e-01, 1.234431e+00, 1.237167e+00, 5.369764e-01,
4.000000e-01	8.400413e-01, 4.856309e-01, 3.865593e-01, 1.033606e+00, 1.675712e+00, 1.181154e+00, 6.475007e-01, 8.969355e-01, 8.429811e-01, 7.548559e-01,
6.000000e-01	7.922105e-01, 3.260160e-01, 2.166319e-01, 8.973919e-01, 1.320323e+00, 9.786769e-01, 5.619806e-01, 6.261765e-01, 4.662964e-01, 7.118475e-01,
8.000000e-01	8.931720e-01, 2.649814e-01, 1.308853e-01, 9.530559e-01, 1.357360e+00, 9.571023e-01, 4.394742e-01, 3.958923e-01, 3.298369e-01, 8.591249e-01,
1.000000e+00	1.078761e+00, 1.981606e-01, 6.709763e-02, 8.421414e-01, 1.084392e+00, 7.268398e-01, 3.570162e-01, 2.284905e-01, 2.081193e-01, 8.555816e-01,
1.200000e+00	1.338102e+00, 1.692793e-01, 4.807419e-02, 7.766676e-01, 1.030963e+00, 6.397099e-01, 2.651968e-01, 1.459080e-01, 1.729641e-01, 8.007815e-01,
1.400000e+00	1.313863e+00, 1.196201e-01, 2.608933e-02, 9.125932e-01, 1.047229e+00, 5.294862e-01, 2.552875e-01, 1.160948e-01, 9.274224e-02, 1.026507e+00,
1.600000e+00	1.281552e+00, 9.841494e-02, 2.116261e-02, 9.916031e-01, 1.000819e+00, 3.978736e-01, 3.077410e-01, 8.774171e-02, 6.432611e-02, 8.884252e-01,
1.800000e+00	1.218303e+00, 9.558190e-02, 1.372428e-02, 1.091992e+00, 9.664485e-01, 4.326978e-01, 1.900355e-01, 5.621638e-02, 3.723370e-02, 8.313971e-01,
2.000000e+00	1.190492e+00, 7.242252e-02, 1.178028e-02, 9.974945e-01, 7.164669e-01, 5.015043e-01, 1.940993e-01, 4.191580e-02, 2.199725e-02, 1.020697e+00,
0.000000e+00	2.571496e+00, 1.552012e+00, 2.308230e+00, 2.761046e+00, 1.770732e+00, 2.200178e+00, 1.755539e+00, 2.267944e+00, 2.839066e-01, 5.292148e-01,
2.000000e-01	1.890064e+00, 1.337465e+00, 1.357020e+00, 1.291522e+00, 1.659120e+00, 1.817248e+00, 1.793926e+00, 1.706792e+00, 7.068521e-01, 7.255826e-01,
4.000000e-01	1.326082e+00, 1.149754e+00, 8.613391e-01, 1.046749e+00, 1.203935e+00, 1.485754e+00, 1.308788e+00, 1.168079e+00, 6.765397e-01, 8.934803e-01,
6.000000e-01	9.399541e-01, 9.330939e-01, 4.564738e-01, 6.540117e-01, 1.081347e+00, 9.742541e-01, 1.013659e+00, 8.449955e-01, 4.664351e-01, 7.696455e-01,
8.000000e-01	9.946676e-01, 6.569580e-01, 2.549335e-01, 6.714339e-01, 7.730115e-01, 8.629727e-01, 7.318222e-01, 4.929067e-01, 2.796397e-01, 9.101609e-01,
1.000000e+00	1.212650e+00, 5.429682e-01, 1.384976e-01, 8.673489e-01, 1.055167e+00, 8.475998e-01, 5.449698e-01, 2.620196e-01, 1.840154e-01, 1.017300e+00,
1.200000e+00	1.189359e+00, 4.725875e-01, 9.250743e-02, 8.998218e-01, 8.756034e-01, 9.504939e-01, 4.306548e-01, 1.978119e-01, 1.081933e-01, 9.380366e-01,
1.400000e+00	1.153207e+00, 4.002827e-01, 5.387774e-02, 9.111393e-01, 7.245553e-01, 6.335695e-01, 2.557336e-01, 1.420524e-01, 8.478632e-02, 8.174864e-01,
1.600000e+00	1.396937e+00, 2.743727e-01, 3.074738e-02, 8.985065e-01, 8.688604e-01, 6.135379e-01, 2.310853e-01, 9.952181e-02, 4.918124e-02, 1.049042e+00,
1.800000e+00	1.313360e+00, 2.086296e-01, 2.039234e-02, 9.759242e-01, 7.836985e-01, 4.717798e-01, 2.016345e-01, 6.986165e-02, 3.097352e-02, 8.293095e-01,
2.000000e+00	1.407903e+00, 1.827650e-01, 1.468562e-02, 8.468893e-01, 9.247186e-01, 4.696162e-01, 2.130724e-01, 5.010190e-02, 2.110067e-02, 8.889183e-01,
0.000000e+00	1.972474e+00, 1.021369e+00, 9.174015e-01, 1.183269e+00, 1.234260e+00, 8.565935e-01, 5.112226e-01, 1.633900e+00, 1.222241e+00, 2.741114e-01,
2.000000e-01	2.088489e+00, 9.058756e-01, 9.597607e-01, 7.443435e-01, 1.002977e+00, 6.235205e-01, 3.283064e-01, 1.078951e+00, 1.460408e+00, 5.850253e-01,
4.000000e-01	1.897689e+00, 1.010234e+00, 1.012546e+00, 4.231304e-01, 6.726103e-01, 4.512000e-01, 1.915963e-01, 1.054336e+00, 1.027382e+00, 8.951380e-01,
6.000000e-01	1.877703e+00, 8.712889e-01, 9.170914e-01, 4.643248e-01, 4.895134e-01, 4.768842e-01, 1.856433e-01, 1.071230e+00, 1.435132e+00, 8.186165e-01,
8.000000e-01	1.519868e+00, 7.647776e-01, 8.621585e-01, 3.526098e-01, 2.997995e-01, 4.334418e-01, 1.117542e-01, 1.163794e+00, 1.206263e+00, 9.489320e-01,
1.000000e+00	1.432717e+00, 7.529262e-01, 9.182679e-01, 3.909574e-01, 2.802119e-01, 3.747301e-01, 7.866981e-02, 7.478405e-01, 1.409203e+00, 9.352252e-01,
1.200000e+00	1.487382e+00, 6.749811e-01, 8.217603e-01, 4.522189e-01, 1.977914e-01, 2.729648e-01, 5.308876e-02, 9.500953e-01, 1.164875e+00, 8.953409e-01,
1.400000e+00	1.298509e+00, 8.172038e-01, 7.870298e-01, 6.062409e-01, 1.633053e-01, 4.128142e-01, 4.419604e-02, 9.679344e-01, 1.172449e+00, 8.597345e-01,
1.600000e+00	1.312438e+00, 6.734233e-01, 8.133495e-01, 5.826108e-01, 1.046547e-01, 4.197288e-01, 3.786342e-02, 9.061250e-01, 1.291097e+00, 8.240644e-01,
1.800000e+00	1.334220e+00, 7.490484e-01, 7.993150e-01, 5.361856e-01, 8.915914e-02, 3.965893e-01, 2.950221e-02, 1.101296e+00, 1.131970e+00, 7.611450e-01,
2.000000e+00	1.649242e+00, 8.135274e-01, 9.359179e-01, 6.565533e-01, 8.514131e-02, 4.018311e-01, 3.191946e-02, 8.113500e-01, 1.265428e+00, 7.717664e-01,
0.000000e+00	1.634464e+00, 1.348373e+00, 1.859702e+00, 8.166730e-01, 6.252424e-01, 5.147128e-01, 1.005227e+00, 2.952152e+00, 6.244500e-01, 2.300179e+00,
2.000000e-01	1.452161e+00, 1.424595e+00, 1.332220e+00, 4.594240e-01, 4.648209e-01, 7.217355e-01, 8.941375e-01, 2.043296e+00, 8.257314e-01, 1.519197e+00,
4.000000e-01	1.130668e+00, 1.243038e+00, 1.129443e+00, 3.052877e-01, 4.116052e-01, 8.109808e-01, 6.596421e-01, 1.199425e+00, 8.982827e-01, 9.166936e-01,
6.000000e-01	1.345633e+00, 1.095832e+00, 9.576499e-01, 2.558344e-01, 2.830982e-01, 7.960611e-01, 4.315381e-01, 1.319882e+00, 1.193242e+00, 1.021384e+00,
8.000000e-01	1.565709e+00, 1.067392e+00, 8.401847e-01, 3.296940e-01, 2.101533e-01, 5.692943e-01, 3.308135e-01, 1.078192e+00, 1.228087e+00, 9.828573e-01,
1.000000e+00	1.429514e+00, 8.275378e-01, 8.225105e-01, 3.302800e-01, 1.550922e-01, 6.435830e-01, 2.332951e-01, 1.081935e+00, 1.258079e+00, 9.823547e-01,
1.200000e+00	1.447204e+00, 8.866879e-01, 7.307179e-01, 5.000561e-01, 1.106879e-01, 5.789891e-01, 1.375287e-01, 9.072322e-01, 1.401676e+00, 7.898849e-01,
1.400000e+00	1.263276e+00, 8.766899e-01, 7.567063e-01, 5.608971e-01, 1.033473e-01, 5.514445e-01, 9.708925e-02, 9.540818e-01, 1.015992e+00, 8.802658e-01,
1.600000e+00	1.375420e+00, 7.678837e-01, 9.814269e-01, 5.922557e-01, 9.140780e-02, 4.746632e-01, 7.734546e-02, 8.696120e-01, 1.298866e+00, 7.820425e-01,
1.800000e+00	1.527432e+00, 6.964097e-01, 7.343157e-01, 6.450725e-01, 8.219639e-02, 4.079206e-01, 5.907242e-02, 8.112625e-01, 1.252488e+00, 7.806754e-01,
2.000000e+00	1.000488e+00, 7.465090e-01, 8.305171e-01, 7.083320e-01, 6.387962e-02, 4.136622e-01, 4.467143e-02, 7.650029e-01, 1.456113e+00, 7.733253e-01,
0.000000e+00	1.866795e+00, 4.924721e-01, 2.101675e+00, 9.502762e-01, 6.004365e-01, 6.888539e-01, 1.940623e+00, 2.256733e+00, 1.381057e+00, 7.013398e-01,
2.000000e-01	1.547389e+00, 6.293260e-01, 1.335918e+00, 6.865029e-01, 5.283565e-01, 6.779683e-01, 1.290180e+00, 1.902029e+00, 1.560814e+00, 7.273592e-01,
4.000000e-01	1.053479e+00, 7.267454e-01, 1.253890e+00, 3.456108e-01, 3.759835e-01, 4.437394e-01, 8.754347e-01, 1.341732e+00, 1.369514e+00, 9.300377e-01,
6.000000e-01	1.109837e+00, 8.270301e-01, 1.161274e+00, 2.929202e-01, 2.342037e-01, 6.580521e-01, 6.187557e-01, 1.155918e+00, 1.385981e+00, 7.951635e-01,
8.000000e-01	1.241401e+00, 8.082938e-01, 9.730750e-01, 3.187066e-01, 1.985779e-01, 5.613197e-01, 4.842704e-01, 1.064262e+00, 1.360631e+00, 9.558443e-01,
1.000000e+00	1.220799e+00, 6.548949e-01, 8.641283e-01, 3.222658e-01, 1.549468e-01, 4.937670e-01, 2.867517e-01, 9.876165e-01, 1.391898e+00, 8.547568e-01,
1.200000e+00	1.114446e+00, 8.864403e-01, 7.099574e-01, 3.677244e-01, 1.224393e-01, 4.709516e-01, 2.126199e-01, 1.065850e+00, 1.069042e+00, 9.952918e-01,
1.400000e+00	1.184269e+00, 7.253542e-01, 9.676968e-01, 3.411465e-01, 7.460523e-02, 5.105976e-01, 1.530082e-01, 9.544558e-01, 1.187366e+00, 9.246827e-01,
1.600000e+00	1.260021e+00, 7.165763e-01, 8.930344e-01, 4.550671e-01, 5.861974e-02, 4.382083e-01, 1.145371e-01, 9.899826e-01, 1.439603e+00, 9.838178e-01,
1.800000e+00	1.466369e+00, 6.883746e-01, 8.131701e-01, 5.756542e-01, 4.238628e-02, 4.119710e-01, 6.224646e-02, 8.653239e-01, 1.488181e+00, 7.915602e-01,
2.000000e+00	1.353426e+00, 7.965794e-01, 6.750823e-01, 5.995976e-01, 4.316656e-02, 3.861397e-01, 5.343601e-02, 1.026602e+00, 1.204789e+00, 9.529257e-01,
0.000000e+00	2.139832e+00, 1.526914e+00, 1.443034e+00, 1.232252e+00, 1.787341e+00, 1.947768e+00, 8.684183e-01, 1.822751e+00, 2.102382e+00, 2.441052e+00,
2.000000e-01	1.963875e+00, 1.101909e+00, 1.074563e+00, 7.065939e-01, 1.395640e+00, 1.634669e+00, 8.121933e-01, 1.756280e+00, 2.323596e+00, 1.635674e+00,
4.000000e-01	1.640457e+00, 1.364119e+00, 6.347214e-01, 3.715383e-01, 1.062369e+00, 1.619135e+00, 5.463499e-01, 1.231398e+00, 1.799774e+00, 9.038122e-01,
6.000000e-01	1.456799e+00, 1.161371e+00, 4.143541e-01, 3.141815e-01, 8.636153e-01, 1.380821e+00, 4.379756e-01, 1.377183e+00, 1.569951e+00, 9.627448e-01,
8.000000e-01	1.480348e+00, 1.045234e+00, 3.793428e-01, 3.506734e-01, 5.579108e-01, 1.256808e+00, 2.670329e-01, 1.093080e+00, 1.372040e+00, 9.072666e-01,
1.000000e+00	1.571564e+00, 7.535090e-01, 3.331309e-01, 3.431200e-01, 4.719407e-01, 9.343633e-01, 2.196819e-01, 1.075651e+00, 1.104835e+00, 7.990987e-01,
1.200000e+00	1.184969e+00, 8.038212e-01, 4.983973e-01, 4.276618e-01, 3.564314e-01, 7.280197e-01, 1.316856e-01, 9.997978e-01, 1.064539e+00, 8.373256e-01,
1.400000e+00	1.536659e+00, 5.113142e-01, 6.067665e-01, 4.154858e-01, 2.338924e-01, 7.549284e-01, 9.800029e-02, 9.136691e-01, 1.060657e+00, 8.431355e-01,
1.600000e+00	1.272574e+00, 5.158725e-01, 5.681425e-01, 5.546558e-01, 1.397728e-01, 6.935193e-01, 7.216502e-02, 8.697171e-01, 1.166517e+00, 9.043269e-01,
1.800000e+00	1.322812e+00, 4.648673e-01, 6.318939e-01, 6.185759e-01, 1.233913e-01, 4.689880e-01, 4.397767e-02, 9.672468e-01, 1.401060e+00, 9.047082e-01,
2.000000e+00	1.301333e+00, 4.423289e-01, 8.090701e-01, 5.312825e-01, 1.230020e-01, 5.493257e-01, 4.190875e-02, 7.546168e-01, 1.334758e+00, 7.113737e-01,
0.000000e+00	2.492041e-02, 1.167024e+00, 2.311964e+00, 1.722829e+00, 1.748775e+00, 1.907947e+00, 1.171254e+00, 2.037657e+00, 4.054804e-01, 2.698487e+00,
2.000000e-01	2.716236e-01, 1.273089e+00, 1.200552e+00, 9.501558e-01, 1.441409e+00, 1.812225e+00, 9.857503e-01, 1.208299e+00, 7.261820e-01, 1.702345e+00,
4.000000e-01	4.619344e-01, 1.070262e+00, 5.928356e-01, 7.219482e-01, 1.206509e+00, 1.758148e+00, 7.682168e-01, 8.275310e-01, 7.554057e-01, 1.072537e+00,
6.000000e-01	6.283777e-01, 7.996626e-01, 3.980870e-01, 8.106733e-01, 1.080029e+00, 1.511761e+00, 5.559639e-01, 5.839747e-01, 4.589404e-01, 8.287268e-01,
8.000000e-01	8.269835e-01, 5.786733e-01, 1.318490e-01, 8.534278e-01, 1.067668e+00, 1.347140e+00, 4.763104e-01, 3.558429e-01, 3.049979e-01, 8.771720e-01,
1.000000e+00	1.029846e+00, 5.418251e-01, 1.159204e-01, 8.937155e-01, 6.657914e-01, 1.070190e+00, 3.441151e-01, 3.047812e-01, 2.050861e-01, 9.586938e-01,
1.200000e+00	9.550930e-01, 3.318491e-01, 7.569657e-02, 1.038772e+00, 8.289123e-01, 7.971052e-01, 3.398422e-01, 1.732076e-01, 1.319467e-01, 6.918232e-01,
1.400000e+00	1.183579e+00, 3.148563e-01, 3.930086e-02, 8.550439e-01, 7.024001e-01, 7.598199e-01, 2.622977e-01, 1.198174e-01, 8.143162e-02, 9.301406e-01,
1.600000e+00	1.071205e+00, 2.320847e-01, 2.446943e-02, 1.072661e+00, 6.868539e-01, 6.768024e-01, 2.316901e-01, 7.866282e-02, 5.124161e-02, 8.573496e-01,
1.800000e+00	1.500891e+00, 2.105292e-01, 1.687001e-02, 9.841295e-01, 7.019902e-01, 4.955281e-01, 2.042556e-01, 5.637288e-02, 4.092039e-02, 8.919769e-01,
2.000000e+00	1.243495e+00, 1.210439e-01, 1.144438e-02, 1.046452e+00, 7.765391e-01, 5.838504e-01, 2.132376e-01, 2.466973e-02, 2.667889e-02, 9.017825e-01,
0.000000e+00	7.525139e-01, 2.258516e+00, 7.023027e-01, 1.576822e+00, 2.931126e+00, 1.324779e+00, 2.269053e+00, 2.627256e+00, 2.648195e-01, 8.455919e-01,
2.000000e-01	4.234346e-01, 1.486533e+00, 7.069611e-01, 1.042636e+00, 2.232327e+00, 1.154954e+00, 1.752456e+00, 1.387808e+00, 1.572512e-01, 8.168760e-01,
4.000000e-01	4.297203e-01, 1.036596e+00, 5.971788e-01, 6.060924e-01, 1.354205e+00, 1.112560e+00, 1.084791e+00, 9.536536e-01, 1.225709e-01, 9.597271e-01,
6.000000e-01	5.680864e-01, 1.039586e+00, 5.868784e-01, 6.326535e-01, 1.252458e+00, 8.515492e-01, 7.070754e-01, 7.583708e-01, 8.157576e-02, 8.917807e-01,
8.000000e-01	7.514274e-01, 8.529205e-01, 3.199950e-01, 6.820665e-01, 9.648874e-01, 6.787464e-01, 5.719996e-01, 4.656043e-01, 7.438242e-02, 1.051465e+00,
1.000000e+00	8.697664e-01, 7.719293e-01, 1.922832e-01, 7.434221e-01, 8.773734e-01, 6.104579e-01, 4.309132e-01, 2.462068e-01, 3.964844e-02, 8.653303e-01,
1.200000e+00	8.191495e-01, 5.533234e-01, 1.164300e-01, 7.823931e-01, 9.939569e-01, 6.107654e-01, 3.453356e-01, 1.879358e-01, 2.242928e-02, 9.814919e-01,
1.400000e+00	1.013480e+00, 4.205509e-01, 7.200618e-02, 7.518376e-01, 1.037356e+00, 4.614427e-01, 2.471572e-01, 1.411885e-01, 1.213069e-02, 9.031362e-01,
1.600000e+00	1.232416e+00, 2.711237e-01, 5.194290e-02, 8.573244e-01, 8.259551e-01, 4.314009e-01, 2.669032e-01, 8.851399e-02, 1.019652e-02, 9.652366e-01,
1.800000e+00	1.187962e+00, 2.712555e-01, 2.698827e-02, 1.030411e+00, 8.714829e-01, 5.338660e-01, 2.230893e-01, 5.469196e-02, 6.478368e-03, 1.004561e+00,
2.000000e+00	1.017609e+00, 1.964963e-01, 2.132952e-02, 8.296906e-01, 8.640704e-01, 4.862632e-01, 2.337479e-01, 2.916906e-02, 4.498445e-03, 8.147870e-01,
0.000000e+00	2.075235e+00, 2.412774e+00, 9.414661e-01, 5.004791e-01, 2.558770e-01, 2.905505e+00, 7.111827e-01, 2.740587e+00, 9.156966e-01, 9.840816e-01,
2.000000e-01	1.285309e+00, 2.140745e+00, 8.373459e-01, 3.413998e-01, 1.658505e-01, 1.787047e+00, 3.915191e-01, 2.135352e+00, 1.126827e+00, 8.616793e-01,
4.000000e-01	1.516617e+00, 1.335733e+00, 6.363802e-01, 2.058032e-01, 1.192870e-01, 1.528947e+00, 2.784663e-01, 1.317183e+00, 1.126489e+00, 1.036034e+00,
6.000000e-01	1.348368e+00, 1.272075e+00, 5.211051e-01, 1.733724e-01, 8.939898e-02, 1.361056e+00, 1.648056e-01, 1.290950e+00, 1.090445e+00, 6.897314e-01,
8.000000e-01	1.372722e+00, 1.007667e+00, 4.891320e-01, 2.812154e-01, 6.203578e-02, 1.225106e+00, 1.456950e-01, 1.131518e+00, 1.218193e+00, 9.940667e-01,
1.000000e+00	1.280981e+00, 7.237346e-01, 5.799427e-01, 3.363878e-01, 6.380545e-02, 1.007280e+00, 9.831079e-02, 1.002901e+00, 1.123841e+00, 8.335373e-01,
1.200000e+00	1.702729e+00, 6.156671e-01, 6.204452e-01, 4.777412e-01, 4.132409e-02, 6.563904e-01, 6.274512e-02, 7.797149e-01, 1.169952e+00, 8.639061e-01,
1.400000e+00	1.329902e+00, 5.316606e-01, 6.719109e-01, 5.170022e-01, 3.371637e-02, 6.063297e-01, 5.875945e-02, 8.776979e-01, 1.167811e+00, 8.663782e-01,
1.600000e+00	1.201541e+00, 5.349320e-01, 6.074208e-01, 5.301695e-01, 3.000279e-02, 6.716435e-01, 3.297758e-02, 9.096694e-01, 1.272453e+00, 9.372131e-01,
1.800000e+00	1.397831e+00, 4.421295e-01, 7.703574e-01, 5.632036e-01, 3.393413e-02, 5.669850e-01, 2.788053e-02, 9.671562e-01, 1.268613e+00, 8.806510e-01,
2.000000e+00	1.303010e+00, 5.154755e-01, 6.535015e-01, 6.218676e-01, 3.406082e-02, 5.287950e-01, 2.961759e-02, 9.680398e-01, 1.121640e+00, 9.040870e-01,
0.000000e+00	1.221410e+00, 6.184022e-01, 1.067617e+00, 1.006906e+00, 1.362420e+00, 1.832114e-01, 7.301753e-01, 1.533570e-01, 6.609445e-01, 1.101935e+00,
2.000000e-01	9.663856e-01, 5.236636e-01, 7.011264e-01, 1.045676e+00, 1.181541e+00, 3.612621e-01, 4.744025e-01, 1.008344e-01, 4.413295e-01, 1.092228e+00,
4.000000e-01	1.421760e+00, 4.318375e-01, 3.830228e-01, 9.500178e-01, 9.030744e-01, 3.574839e-01, 4.936036e-01, 7.649324e-02, 3.507553e-01, 8.700582e-01,
6.000000e-01	1.283961e+00, 2.672384e-01, 2.389529e-01, 8.641691e-01, 9.273305e-01, 3.776391e-01, 3.322445e-01, 4.301053e-02, 2.372403e-01, 9.505386e-01,
8.000000e-01	1.139369e+00, 3.416830e-01, 1.263228e-01, 8.782296e-01, 8.043579e-01, 4.113007e-01, 3.657198e-01, 3.167592e-02, 1.341361e-01, 9.123417e-01,
1.000000e+00	1.154091e+00, 2.130073e-01, 8.109974e-02, 9.389176e-01, 8.691040e-01, 3.419745e-01, 3.092014e-01, 2.008247e-02, 8.694960e-02, 1.091765e+00,
1.200000e+00	1.150045e+00, 1.367576e-01, 4.457411e-02, 8.572946e-01, 7.295576e-01, 4.131728e-01, 2.693884e-01, 1.324366e-02, 5.464856e-02, 1.015884e+00,
1.400000e+00	1.154602e+00, 1.146740e-01, 2.826689e-02, 9.834497e-01, 9.045608e-01, 4.057853e-01, 2.183649e-01, 1.008298e-02, 3.609399e-02, 8.519679e-01,
1.600000e+00	1.325231e+00, 9.279690e-02, 2.143315e-02, 1.079713e+00, 6.279591e-01, 4.081463e-01, 2.098856e-01, 6.976840e-03, 2.408538e-02, 7.849602e-01,
1.800000e+00	1.313817e+00, 9.596727e-02, 1.703250e-02, 1.091492e+00, 8.329442e-01, 4.027485e-01, 2.557419e-01, 4.650397e-03, 1.721318e-02, 8.156492e-01,
2.000000e+00	1.137837e+00, 6.650491e-02, 1.288331e-02, 9.957363e-01, 7.709989e-01, 3.918907e-01, 2.075951e-01, 3.273632e-03, 1.114865e-02, 9.917535e-01,
0.000000e+00	1.003472e+00, 3.859540e-01, 7.490784e-01, 8.039793e-02, 4.127324e-01, 5.152055e-01, 3.113527e+00, 3.256441e+00, 2.421771e+00, 3.485057e+00,
2.000000e-01	7.394703e-01, 4.785674e-01, 8.828891e-01, 4.117384e-02, 2.756941e-01, 7.551904e-01, 2.466725e+00, 1.934573e+00, 1.534612e+00, 2.121018e+00,
4.000000e-01	6.091323e-01, 5.721924e-01, 7.842338e-01, 3.310838e-02, 2.114559e-01, 9.348619e-01, 1.482902e+00, 1.695686e+00, 9.328613e-01, 1.268077e+00,
6.000000e-01	3.703501e-01, 3.570806e-01, 8.419967e-01, 1.039815e-01, 1.716357e-01, 9.767056e-01, 9.177195e-01, 1.086780e+00, 7.454208e-01, 9.536280e-01,
8.000000e-01	5.339962e-01, 2.612110e-01, 6.138382e-01, 2.588489e-01, 1.373314e-01, 8.661853e-01, 7.766939e-01, 8.569663e-01, 6.581883e-01, 1.032397e+00,
1.000000e+00	6.871654e-01, 3.061115e-01, 4.134016e-01, 6.807224e-01, 1.250305e-01, 6.920068e-01, 4.655685e-01, 5.015948e-01, 3.819834e-01, 7.831529e-01,
1.200000e+00	9.720556e-01, 2.232367e-01, 2.630816e-01, 6.322176e-01, 2.237053e-01, 6.327406e-01, 3.761123e-01, 2.916972e-01, 2.329422e-01, 1.051273e+00,
1.400000e+00	1.133360e+00, 1.505877e-01, 1.682215e-01, 8.495365e-01, 4.094749e-01, 5.668682e-01, 2.260082e-01, 2.296563e-01, 1.517957e-01, 1.000741e+00,
1.600000e+00	1.295414e+00, 1.310987e-01, 1.075154e-01, 9.085475e-01, 5.189094e-01, 5.411081e-01, 1.946788e-01, 1.323652e-01, 9.177721e-02, 7.658257e-01,
1.800000e+00	1.388322e+00, 8.431016e-02, 4.932466e-02, 1.015200e+00, 5.476645e-01, 5.520652e-01, 1.604248e-01, 1.001174e-01, 6.973374e-02, 9.186699e-01,
2.000000e+00	1.416463e+00, 9.120160e-02, 3.869164e-02, 9.523814e-01, 5.709371e-01, 5.756656e-01, 1.842603e-01, 5.478538e-02, 4.518019e-02, 7.301977e-01,
0.000000e+00	1.420242e+00, 2.349964e+00, 2.806813e+00, 1.785393e+00, 1.335670e+00, 1.863678e+00, 2.863040e+00, 8.477727e-01, 2.760650e-01, 2.721802e+00,
2.000000e-01	1.060588e+00, 1.978005e+00, 1.579025e+00, 1.182462e+00, 1.054657e+00, 1.554561e+00, 1.956097e+00, 7.019426e-01, 3.099904e-01, 1.581866e+00,
4.000000e-01	7.072781e-01, 1.428515e+00, 8.558984e-01, 1.138631e+00, 9.499719e-01, 1.566992e+00, 1.762774e+00, 3.790997e-01, 1.639752e-01, 1.110297e+00,
6.000000e-01	4.975009e-01, 1.141308e+00, 3.714586e-01, 1.040900e+00, 9.092393e-01, 1.313808e+00, 1.281459e+00, 3.311404e-01, 9.907558e-02, 1.021597e+00,
8.000000e-01	5.170881e-01, 9.265763e-01, 2.349591e-01, 1.015785e+00, 8.649719e-01, 1.114539e+00, 9.508822e-01, 2.446972e-01, 6.651821e-02, 6.720307e-01,
1.000000e+00	6.458754e-01, 6.547851e-01, 1.338597e-01, 8.388536e-01, 8.808208e-01, 9.283189e-01, 7.743248e-01, 1.328349e-01, 5.087615e-02, 8.939717e-01,
1.200000e+00	7.405636e-01, 5.566423e-01, 8.165743e-02, 9.617966e-01, 8.391347e-01, 7.165494e-01, 5.243541e-01, 9.820618e-02, 3.239257e-02, 7.906371e-01,
1.400000e+00	9.919259e-01, 4.508219e-01, 4.743866e-02, 9.861573e-01, 8.392465e-01, 7.233817e-01, 3.669919e-01, 6.532408e-02, 2.030109e-02, 7.260846e-01,
1.600000e+00	1.023239e+00, 3.588146e-01, 2.287568e-02, 7.591551e-01, 8.279096e-01, 7.037143e-01, 3.937510e-01, 3.297473e-02, 1.304667e-02, 8.145586e-01,
1.800000e+00	1.125615e+00, 2.903979e-01, 1.694892e-02, 1.123713e+00, 7.341266e-01, 5.782991e-01, 3.395484e-01, 2.644881e-02, 7.783559e-03, 7.209683e-01,
2.000000e+00	1.284247e+00, 2.163928e-01, 1.144220e-02, 9.464671e-01, 7.612740e-01, 5.197927e-01, 2.822772e-01, 1.918770e-02, 5.478277e-03, 8.963678e-01,
0.000000e+00	1.316708e+00, 2.062359e+00, 2.471296e+00, 1.211516e+00, 6.341535e-01, 4.954995e-01, 3.299953e-01, 2.232427e+00, 1.622798e+00, 1.532654e+00,
2.000000e-01	9.350503e-01, 2.430765e+00, 2.029629e+00, 6.630605e-01, 3.185679e-01, 7.277051e-01, 4.927949e-01, 2.053642e+00, 1.327341e+00, 1.181616e+00,
4.000000e-01	1.438613e+00, 2.273688e+00, 1.605914e+00, 4.038663e-01, 2.771660e-01, 7.366529e-01, 3.397872e-01, 1.769579e+00, 1.374248e+00, 1.035749e+00,
6.000000e-01	1.399294e+00, 1.601260e+00, 1.055403e+00, 2.448566e-01, 2.311686e-01, 7.001642e-01, 2.054496e-01, 1.221722e+00, 1.374086e+00, 8.678539e-01,
8.000000e-01	1.329455e+00, 1.559287e+00, 1.006081e+00, 2.270876e-01, 1.704384e-01, 6.851225e-01, 1.571945e-01, 1.286316e+00, 1.210983e+00, 1.060745e+00,
1.000000e+00	1.251217e+00, 1.517285e+00, 1.046271e+00, 2.212071e-01, 1.244069e-01, 5.373091e-01, 1.094629e-01, 1.149370e+00, 1.368338e+00, 7.816440e-01,
1.200000e+00	1.205104e+00, 1.136024e+00, 8.384082e-01, 3.100195e-01, 8.592654e-02, 6.211724e-01, 6.392160e-02, 1.069287e+00, 1.273360e+00, 8.853732e-01,
1.400000e+00	1.203998e+00, 1.429955e+00, 9.194815e-01, 3.639506e-01, 6.130604e-02, 4.990416e-01, 5.053094e-02, 1.013665e+00, 1.519599e+00, 8.950518e-01,
1.600000e+00	1.447628e+00, 1.274445e+00, 8.175428e-01, 4.388708e-01, 5.120252e-02, 4.974863e-01, 3.653598e-02, 8.628585e-01, 1.313701e+00, 8.622165e-01,
1.800000e+00	1.462558e+00, 1.186303e+00, 8.371006e-01, 5.195381e-01, 3.894334e-02, 4.974982e-01, 2.408730e-02, 7.768325e-01, 1.325692e+00, 9.299712e-01,
2.000000e+00	1.421185e+00, 1.028741e+00, 7.493982e-01, 4.743446e-01, 3.003196e-02, 3.828808e-01, 2.195490e-02, 9.868278e-01, 1.374591e+00, 9.282591e-01,
0.000000e+00	1.380901e+00, 8.872057e-01, 2.820237e+00, 7.446367e-01, 1.787807e+00, 1.876192e-01, 3.032431e+00, 7.126176e-01, 1.770574e+00, 2.424221e+00,
2.000000e-01	1.244831e+00, 8.177580e-01, 2.223995e+00, 6.590303e-01, 1.450106e+00, 5.371012e-01, 1.810849e+00, 7.026691e-01, 1.225333e+00, 1.566445e+00,
4.000000e-01	7.783078e-01, 9.943466e-01, 1.063130e+00, 7.818981e-01, 1.126737e+00, 6.902647e-01, 1.578725e+00, 6.017355e-01, 1.094955e+00, 1.110830e+00,
6.000000e-01	5.710295e-01, 1.082545e+00, 7.467556e-01, 7.536205e-01, 1.125906e+00, 7.543353e-01, 1.283060e+00, 5.131664e-01, 7.150356e-01, 7.523140e-01,
8.000000e-01	6.837048e-01, 7.238251e-01, 5.901018e-01, 8.678247e-01, 8.541900e-01, 6.001331e-01, 7.815759e-01, 4.920623e-01, 3.911389e-01, 9.149261e-01,
1.000000e+00	7.184062e-01, 6.451412e-01, 3.079555e-01, 7.423572e-01, 8.580549e-01, 6.198946e-01, 5.500959e-01, 2.673187e-01, 2.782468e-01, 7.224466e-01,
1.200000e+00	8.890144e-01, 5.106548e-01, 1.880228e-01, 9.685380e-01, 8.618078e-01, 5.271519e-01, 5.006353e-01, 1.794875e-01, 1.911988e-01, 9.741090e-01,
1.400000e+00	1.041598e+00, 3.754861e-01, 1.073564e-01, 7.196008e-01, 6.830808e-01, 5.655963e-01, 3.348561e-01, 1.181004e-01, 1.162609e-01, 9.629292e-01,
1.600000e+00	1.406430e+00, 2.746770e-01, 7.032690e-02, 8.669828e-01, 8.502773e-01, 4.494033e-01, 2.843312e-01, 8.367860e-02, 7.527318e-02, 9.573498e-01,
1.800000e+00	1.315961e+00, 2.106180e-01, 4.697895e-02, 9.552919e-01, 8.435631e-01, 4.580119e-01, 2.396849e-01, 5.645458e-02, 5.697314e-02, 8.770688e-01,
2.000000e+00	1.195888e+00, 1.533832e-01, 2.045010e-02, 1.066871e+00, 7.004886e-01, 4.605257e-01, 2.342379e-01, 3.745088e-02, 3.375649e-02, 7.297358e-01,
0.000000e+00	9.035436e-01, 1.826424e+00, 2.738481e-01, 5.250492e-01, 1.606872e+00, 1.866171e+00, 3.023269e+00, 2.161007e-02, 2.772721e+00, 3.074862e+00,
2.000000e-01	3.608018e-01, 1.677238e+00, 1.905428e-01, 6.222326e-01, 1.789487e+00, 1.937791e+00, 1.962777e+00, 3.308134e-01, 1.830865e+00, 2.248100e+00,
4.000000e-01	2.962142e-01, 1.430605e+00, 8.707134e-02, 7.992809e-01, 1.276883e+00, 1.795242e+00, 2.176196e+00, 5.129371e-01, 1.088204e+00, 1.129375e+00,
6.000000e-01	2.643694e-01, 1.051607e+00, 5.578717e-02, 6.466710e-01, 1.262860e+00, 1.597719e+00, 1.292072e+00, 4.695631e-01, 8.574920e-01, 8.655830e-01,
8.000000e-01	4.579851e-01, 8.847498e-01, 3.369462e-02, 9.919370e-01, 1.081057e+00, 1.352731e+00, 7.133228e-01, 3.411416e-01, 4.169802e-01, 1.007469e+00,
1.000000e+00	6.389469e-01, 5.929528e-01, 1.650141e-02, 9.327542e-01, 9.090259e-01, 1.234094e+00, 5.505616e-01, 2.280766e-01, 3.214171e-01, 8.767035e-01,
1.200000e+00	7.840958e-01, 4.919957e-01, 1.085465e-02, 8.419748e-01, 8.941433e-01, 1.122359e+00, 4.897361e-01, 1.547102e-01, 1.690038e-01, 8.465461e-01,
1.400000e+00	1.016331e+00, 4.846285e-01, 6.019248e-03, 1.105660e+00, 9.804242e-01, 7.827266e-01, 4.660621e-01, 8.402962e-02, 1.539914e-01, 1.020122e+00,
1.600000e+00	1.055418e+00, 3.196225e-01, 5.207024e-03, 8.711845e-01, 8.694009e-01, 5.545549e-01, 2.982728e-01, 7.145203e-02, 9.018353e-02, 8.420043e-01,
1.800000e+00	1.167754e+00, 2.261813e-01, 3.628231e-03, 9.964496e-01, 8.411715e-01, 6.654121e-01, 3.275857e-01, 4.318330e-02, 5.383539e-02, 9.054960e-01,
2.000000e+00	1.215345e+00, 2.080180e-01, 3.344501e-03, 8.337268e-01, 6.769077e-01, 6.169531e-01, 2.347679e-01, 2.794265e-02, 3.709267e-02, 9.159228e-01,
0.000000e+00	2.022362e+00, 1.645253e+00, 5.809550e-01, 1.268914e+00, 1.910287e+00, 1.175226e+00, 1.613799e+00, 7.188635e-01, 2.650498e+00, 2.302184e+00,
2.000000e-01	1.352447e+00, 1.399400e+00, 3.302481e-01, 1.085404e+00, 1.680954e+00, 1.189324e+00, 1.451661e+00, 8.080099e-01, 1.630192e+00, 1.329505e+00,
4.000000e-01	1.217447e+00, 1.099716e+00, 2.038535e-01, 1.041329e+00, 1.411807e+00, 1.250190e+00, 1.229347e+00, 6.754090e-01, 1.114002e+00, 9.825606e-01,
6.000000e-01	1.030893e+00, 9.227871e-01, 1.356218e-01, 8.908531e-01, 1.031161e+00, 9.638772e-01, 8.095684e-01, 6.002118e-01, 7.315780e-01, 1.060315e+00,
8.000000e-01	8.953254e-01, 6.435995e-01, 1.008918e-01, 7.894506e-01, 1.230242e+00, 8.989260e-01, 5.492306e-01, 4.929319e-01, 4.762964e-01, 9.414448e-01,
1.000000e+00	1.248148e+00, 5.728767e-01, 5.097238e-02, 9.280383e-01, 1.010925e+00, 5.724097e-01, 4.118808e-01, 2.971040e-01, 3.305364e-01, 7.255745e-01,
1.200000e+00	1.193738e+00, 5.425901e-01, 3.522572e-02, 9.457517e-01, 1.015060e+00, 4.810389e-01, 4.180201e-01, 1.649387e-01, 1.741915e-01, 8.580640e-01,
1.400000e+00	1.139635e+00, 3.250696e-01, 2.240457e-02, 7.624164e-01, 7.088946e-01, 4.773877e-01, 3.435193e-01, 1.388530e-01, 1.422448e-01, 9.281850e-01,
1.600000e+00	9.728559e-01, 2.922098e-01, 1.591935e-02, 7.724628e-01, 7.401298e-01, 5.824447e-01, 2.520994e-01, 7.604683e-02, 8.697061e-02, 9.455665e-01,
1.800000e+00	1.420988e+00, 2.055339e-01, 1.427017e-02, 9.380946e-01, 7.944104e-01, 5.310838e-01, 2.463395e-01, 4.642507e-02, 5.593967e-02, 8.449854e-01,
2.000000e+00	1.388797e+00, 1.307106e-01, 9.812971e-03, 8.645188e-01, 8.475450e-01, 4.453937e-01, 2.308435e-01, 3.556493e-02, 3.957479e-02, 8.228131e-01,
0.000000e+00	2.043264e+00, 1.806627e+00, 9.464512e-01, 3.245845e+00, 4.824623e-01, 2.170169e+00, 2.159162e+00, 1.648603e+00, 4.787221e-01, 9.221519e-01,
2.000000e-01	1.248606e+00, 1.154914e+00, 6.089640e-01, 1.840927e+00, 5.805118e-01, 2.141416e+00, 1.812206e+00, 1.062817e+00, 3.271977e-01, 9.416014e-01,
4.000000e-01	1.018088e+00, 8.376613e-01, 3.127576e-01, 1.213437e+00, 5.982061e-01, 1.281573e+00, 1.734331e+00, 7.223256e-01, 2.074006e-01, 9.479528e-01,
6.000000e-01	7.179174e-01, 8.980469e-01, 1.749479e-01, 1.026154e+00, 5.587457e-01, 1.283474e+00, 1.111335e+00, 4.118919e-01, 1.360125e-01, 8.842351e-01,
8.000000e-01	5.612017e-01, 6.326186e-01, 9.561418e-02, 8.962839e-01, 6.895624e-01, 9.900485e-01, 9.791380e-01, 3.158352e-01, 9.559819e-02, 1.046007e+00,
1.000000e+00	6.848385e-01, 5.459399e-01, 5.747633e-02, 9.554230e-01, 6.917534e-01, 7.373452e-01, 6.988007e-01, 2.058333e-01, 5.419856e-02, 9.407543e-01,
1.200000e+00	9.923197e-01, 4.377971e-01, 2.750094e-02, 1.120693e+00, 6.923327e-01, 7.361252e-01, 5.239091e-01, 1.213121e-01, 3.504301e-02, 8.812728e-01,
1.400000e+00	1.122594e+00, 2.812394e-01, 1.633556e-02, 8.534445e-01, 7.271635e-01, 5.815612e-01, 4.851422e-01, 8.027902e-02, 2.386015e-02, 1.020895e+00,
1.600000e+00	1.029010e+00, 2.928079e-01, 1.256092e-02, 9.535673e-01, 6.113390e-01, 6.155641e-01, 4.216506e-01, 5.247132e-02, 1.568504e-02, 7.230930e-01,
1.800000e+00	1.027413e+00, 1.839169e-01, 8.871085e-03, 9.462735e-01, 7.796062e-01, 5.549016e-01, 2.608711e-01, 3.702454e-02, 9.154059e-03, 1.037550e+00,
2.000000e+00	1.000705e+00, 1.432374e-01, 6.389533e-03, 1.043406e+00, 7.378661e-01, 5.499369e-01, 3.028958e-01, 2.412646e-02, 7.369203e-03, 9.792386e-01,
0.000000e+00	1.169891e+00, 2.401351e-01, 8.314122e-01, 2.262217e+00, 1.707948e-01, 2.410401e+00, 8.152060e-01, 2.519017e+00, 1.093824e+00, 1.570791e+00,
2.000000e-01	1.318439e+00, 3.012392e-01, 9.414402e-01, 1.190301e+00, 1.392889e-01, 2.237973e+00, 1.008227e+00, 1.778747e+00, 1.282853e+00, 7.306177e-01,
4.000000e-01	1.159450e+00, 3.635379e-01, 7.435162e-01, 6.409244e-01, 9.647697e-02, 1.719877e+00, 8.020017e-01, 1.342370e+00, 1.150965e+00, 1.160465e+00,
6.000000e-01	1.251978e+00, 4.221666e-01, 5.495463e-01, 4.213438e-01, 7.571524e-02, 1.173733e+00, 4.089263e-01, 1.402106e+00, 1.180085e+00, 9.120154e-01,
8.000000e-01	1.248836e+00, 4.388051e-01, 5.924857e-01, 3.450643e-01, 4.530137e-02, 1.049873e+00, 3.444909e-01, 1.154005e+00, 1.427355e+00, 9.509922e-01,
1.000000e+00	1.162090e+00, 4.289093e-01, 6.253908e-01, 3.139446e-01, 3.870379e-02, 8.895967e-01, 2.425657e-01, 8.324067e-01, 1.102666e+00, 8.033830e-01,
1.200000e+00	1.198135e+00, 4.078380e-01, 6.908792e-01, 4.262780e-01, 3.292488e-02, 7.786174e-01, 1.398086e-01, 1.069866e+00, 1.284943e+00, 7.634922e-01,
1.400000e+00	1.364947e+00, 3.457653e-01, 6.155650e-01, 4.876736e-01, 2.017736e-02, 7.073556e-01, 1.093484e-01, 1.117335e+00, 1.303534e+00, 8.619587e-01,
1.600000e+00	1.247194e+00, 3.482873e-01, 7.880381e-01, 4.608033e-01, 2.259009e-02, 5.879189e-01, 7.153158e-02, 8.861915e-01, 1.164057e+00, 9.069450e-01,
1.800000e+00	1.427415e+00, 5.325902e-01, 7.218130e-01, 5.055325e-01, 1.887225e-02, 6.455495e-01, 5.266203e-02, 1.087201e+00, 1.285041e+00, 9.671040e-01,
2.000000e+00	1.292469e+00, 4.968285e-01, 8.129190e-01, 5.597212e-01, 2.464690e-02, 5.018585e-01, 4.360187e-02, 9.313797e-01, 1.181188e+00, 9.675845e-01,
0.000000e+00	2.370216e+00, 5.383566e-01, 2.475862e+00, 1.966177e-01, 2.750023e-01, 3.555732e-01, 1.479756e-01, 2.887031e+00, 1.571572e+00, 9.057634e-01,
2.000000e-01	2.112174e+00, 5.416191e-01, 1.708617e+00, 8.800123e-02, 2.525862e-01, 4.544240e-01, 1.230825e-01, 2.301431e+00, 1.361707e+00, 9.381358e-01,
4.000000e-01	1.631144e+00, 7.066036e-01, 1.227167e+00, 6.890622e-02, 2.080399e-01, 4.531082e-01, 9.302570e-02, 1.762534e+00, 1.232446e+00, 7.916317e-01,
6.000000e-01	1.951249e+00, 6.561924e-01, 1.179052e+00, 5.992679e-02, 1.577201e-01, 5.034330e-01, 5.954083e-02, 1.374669e+00, 1.302332e+00, 9.146962e-01,
8.000000e-01	1.596358e+00, 8.423747e-01, 1.041303e+00, 6.838766e-02, 1.246127e-01, 4.883441e-01, 3.861550e-02, 1.217516e+00, 1.530641e+00, 8.337257e-01,
1.000000e+00	1.551198e+00, 7.555851e-01, 1.099710e+00, 1.759081e-01, 7.658407e-02, 5.116436e-01, 2.688552e-02, 1.115903e+00, 1.145245e+00, 7.435177e-01,
1.200000e+00	1.395418e+00, 8.836448e-01, 9.474730e-01, 2.384082e-01, 5.767772e-02, 4.289789e-01, 1.778371e-02, 9.818738e-01, 1.327455e+00, 8.705636e-01,
1.400000e+00	1.263188e+00, 9.146950e-01, 1.029601e+00, 3.804598e-01, 4.995697e-02, 4.178456e-01, 1.168878e-02, 9.772895e-01, 1.432810e+00, 9.132905e-01,
1.600000e+00	1.354555e+00, 8.883258e-01, 1.043857e+00, 3.980231e-01, 3.495311e-02, 4.797439e-01, 1.189336e-02, 9.322151e-01, 1.541788e+00, 7.288309e-01,
1.800000e+00	1.380676e+00, 8.542005e-01, 7.545969e-01, 3.749863e-01, 2.864704e-02, 4.133005e-01, 7.911713e-03, 8.808910e-01, 1.051177e+00, 7.938496e-01,
2.000000e+00	1.465307e+00, 8.800711e-01, 8.424080e-01, 4.652550e-01, 2.324706e-02, 3.861578e-01, 9.489746e-03, 1.044945e+00, 1.293335e+00, 8.322183e-01,
0.000000e+00	3.371947e+00, 1.040637e+00, 2.017647e+00, 1.716484e+00, 1.291819e+00, 1.498452e+00, 2.050658e+00, 2.410946e+00, 1.235187e-01, 1.179662e+00,
2.000000e-01	1.779410e+00, 8.317328e-01, 1.741457e+00, 1.009324e+00, 7.414878e-01, 1.297445e+00, 1.566400e+00, 1.560782e+00, 5.248013e-01, 9.654480e-01,
4.000000e-01	1.343963e+00, 6.687654e-01, 1.014230e+00, 7.137661e-01, 7.183863e-01, 9.975900e-01, 1.379498e+00, 1.055208e+00, 3.218524e-01, 1.061120e+00,
6.000000e-01	7.639968e-01, 5.142173e-01, 7.003410e-01, 6.984266e-01, 5.677993e-01, 8.396449e-01, 8.470008e-01, 6.297904e-01, 2.234317e-01, 9.138317e-01,
8.000000e-01	1.024590e+00, 4.385906e-01, 3.717892e-01, 8.994121e-01, 5.108033e-01, 6.234683e-01, 8.406365e-01, 4.521781e-01, 1.522052e-01, 9.694791e-01,
1.000000e+00	1.064465e+00, 3.962822e-01, 2.050708e-01, 8.077448e-01, 5.623995e-01, 7.460994e-01, 5.278934e-01, 3.341357e-01, 8.976569e-02, 8.187164e-01,
1.200000e+00	1.095488e+00, 2.552656e-01, 1.255516e-01, 9.229615e-01, 6.811517e-01, 6.391088e-01, 3.353793e-01, 1.689915e-01, 7.933027e-02, 7.947573e-01,
1.400000e+00	1.215993e+00, 2.095062e-01, 8.718928e-02, 8.974238e-01, 6.811231e-01, 5.580356e-01, 3.473373e-01, 1.317268e-01, 4.115573e-02, 8.247371e-01,
1.600000e+00	1.320460e+00, 1.768693e-01, 4.494258e-02, 1.043043e+00, 7.606012e-01, 5.645240e-01, 2.818278e-01, 8.632856e-02, 2.781496e-02, 7.607596e-01,
1.800000e+00	1.402586e+00, 1.463486e-01, 3.291908e-02, 1.115290e+00, 8.119456e-01, 5.366481e-01, 2.038445e-01, 5.528605e-02, 2.128335e-02, 8.883113e-01,
2.000000e+00	1.208503e+00, 8.779037e-02, 1.995919e-02, 8.727560e-01, 8.430412e-01, 4.734508e-01, 2.668679e-01, 3.944248e-02, 1.180672e-02, 8.137672e-01,
0.000000e+00	2.238313e+00, 3.355401e+00, 1.577642e+00, 8.346206e-01, 1.184451e+00, 1.770414e+00, 1.094242e+00, 1.786198e+00, 2.940194e+00, 1.934712e+00,
2.000000e-01	1.582472e+00, 2.747854e+00, 1.150842e+00, 4.613295e-01, 9.602147e-01, 1.461406e+00, 9.031433e-01, 1.717478e+00, 2.289898e+00, 1.189410e+00,
4.000000e-01	1.518413e+00, 2.154066e+00, 7.563226e-01, 2.737118e-01, 9.285149e-01, 1.193432e+00, 5.797460e-01, 1.426700e+00, 1.814025e+00, 1.021414e+00,
6.000000e-01	1.588943e+00, 2.087093e+00, 5.425147e-01, 2.571899e-01, 6.836772e-01, 1.335915e+00, 3.501083e-01, 1.211851e+00, 1.695463e+00, 9.646484e-01,
8.000000e-01	1.425269e+00, 1.598844e+00, 4.671035e-01, 2.419378e-01, 4.486019e-01, 9.595236e-01, 2.810255e-01, 1.113788e+00, 1.353958e+00, 7.373920e-01,
1.000000e+00	1.638314e+00, 1.457311e+00, 6.324064e-01, 3.750581e-01, 3.751584e-01, 8.789158e-01, 1.953553e-01, 1.121580e+00, 1.532665e+00, 8.374493e-01,
1.200000e+00	1.302242e+00, 1.127491e+00, 7.069482e-01, 3.618797e-01, 2.372949e-01, 8.078274e-01, 1.388910e-01, 9.119628e-01, 1.435620e+00, 7.230772e-01,
1.400000e+00	1.435763e+00, 1.212471e+00, 8.392814e-01, 5.034898e-01, 2.373980e-01, 6.283033e-01, 8.787555e-02, 8.673608e-01, 1.274986e+00, 7.955760e-01,
1.600000e+00	1.291119e+00, 7.998182e-01, 8.147551e-01, 5.144853e-01, 1.618562e-01, 5.876224e-01, 5.946849e-02, 9.189265e-01, 1.454157e+00, 9.273306e-01,
1.800000e+00	1.472876e+00, 1.019635e+00, 8.171861e-01, 4.943031e-01, 1.174956e-01, 5.450849e-01, 5.088161e-02, 1.074711e+00, 1.378399e+00, 9.841900e-01,
2.000000e+00	1.164028e+00, 8.407945e-01, 9.024232e-01, 5.672572e-01, 9.483366e-02, 4.572785e-01, 2.935522e-02, 8.964491e-01, 1.369951e+00, 8.453943e-01,
0.000000e+00	1.561730e+00, 1.280778e+00, 1.004153e+00, 1.295475e+00, 2.566005e+00, 2.245099e+00, 5.209463e-01, 2.109797e+00, 9.661819e-01, 1.401734e+00,
2.000000e-01	1.400051e+00, 1.218522e+00, 8.192815e-01, 8.229976e-01, 2.098938e+00, 2.111697e+00, 6.288653e-01, 1.391463e+00, 1.099968e+00, 9.974806e-01,
4.000000e-01	1.299883e+00, 9.658810e-01, 3.661056e-01, 6.016178e-01, 1.532065e+00, 1.958927e+00, 4.505202e-01, 1.030561e+00, 9.416947e-01, 9.483974e-01,
6.000000e-01	1.509688e+00, 5.671313e-01, 2.008159e-01, 4.509551e-01, 9.619825e-01, 1.350729e+00, 2.870841e-01, 9.599438e-01, 7.303022e-01, 8.056048e-01,
8.000000e-01	1.295941e+00, 5.548397e-01, 1.298451e-01, 5.945998e-01, 7.865415e-01, 1.228679e+00, 2.032030e-01, 6.025559e-01, 4.802325e-01, 9.214957e-01,
1.000000e+00	1.400168e+00, 4.247340e-01, 7.718873e-02, 7.677391e-01, 9.576592e-01, 9.617897e-01, 1.582789e-01, 4.268210e-01, 3.502436e-01, 8.704054e-01,
1.200000e+00	1.318223e+00, 3.670781e-01, 4.689255e-02, 7.748436e-01, 7.217668e-01, 7.349305e-01, 1.204693e-01, 2.896468e-01, 2.531885e-01, 1.019666e+00,
1.400000e+00	1.065721e+00, 2.790631e-01, 2.902405e-02, 9.720980e-01, 8.159073e-01, 7.289290e-01, 1.180738e-01, 2.136828e-01, 1.406286e-01, 8.381726e-01,
1.600000e+00	1.308976e+00, 1.800342e-01, 2.296362e-02, 9.762607e-01, 6.450054e-01, 5.910013e-01, 1.256128e-01, 1.126337e-01, 9.879590e-02, 1.069203e+00,
1.800000e+00	1.265761e+00, 1.982034e-01, 1.426549e-02, 8.954357e-01, 7.728349e-01, 5.510899e-01, 1.408905e-01, 6.591827e-02, 7.387409e-02, 8.740407e-01,
2.000000e+00	1.086145e+00, 1.362048e-01, 1.109188e-02, 9.477138e-01, 7.649492e-01, 5.847579e-01, 1.831377e-01, 4.584262e-02, 3.838960e-02, 8.933590e-01,
0.000000e+00	2.183702e+00, 2.180961e+00, 1.081441e+00, 1.470047e+00, 6.293915e-01, 2.410213e+00, 8.893319e-01, 1.398378e+00, 3.229780e-02, 8.077176e-01,
2.000000e-01	2.094412e+00, 2.273499e+00, 6.217569e-01, 1.016441e+00, 6.210727e-01, 2.301456e+00, 7.559921e-01, 8.391059e-01, 2.874199e-01, 7.545661e-01,
4.000000e-01	1.293423e+00, 1.837499e+00, 3.545320e-01, 1.085819e+00, 6.953517e-01, 1.644943e+00, 6.407270e-01, 5.541381e-01, 1.893422e-01, 8.786896e-01,
6.000000e-01	1.823352e+00, 1.342934e+00, 2.201028e-01, 8.893302e-01, 5.526737e-01, 1.329873e+00, 4.627897e-01, 3.601895e-01, 9.518762e-02, 8.463372e-01,
8.000000e-01	1.496892e+00, 9.960580e-01, 1.114890e-01, 8.502451e-01, 6.591927e-01, 1.173636e+00, 3.321995e-01, 2.696437e-01, 8.580696e-02, 1.020709e+00,
1.000000e+00	1.527187e+00, 1.007005e+00, 6.672691e-02, 8.081565e-01, 7.290382e-01, 9.059951e-01, 2.419784e-01, 1.926223e-01, 4.666161e-02, 9.449332e-01,
1.200000e+00	1.349182e+00, 6.586853e-01, 2.770132e-02, 9.080045e-01, 7.285215e-01, 7.050441e-01, 3.227659e-01, 1.141085e-01, 3.140977e-02, 1.018148e+00,
1.400000e+00	1.458534e+00, 4.894543e-01, 2.077937e-02, 9.406147e-01, 7.866688e-01, 7.532291e-01, 2.518588e-01, 7.479533e-02, 2.113202e-02, 9.869823e-01,
1.600000e+00	1.645298e+00, 4.410854e-01, 1.418729e-02, 9.042572e-01, 7.701105e-01, 6.563657e-01, 2.118631e-01, 4.747079e-02, 1.390623e-02, 8.755409e-01,
1.800000e+00	1.326156e+00, 3.672024e-01, 8.750166e-03, 9.681688e-01, 8.393568e-01, 5.803597e-01, 2.089676e-01, 3.167365e-02, 9.672774e-03, 7.286930e-01,
2.000000e+00	1.293885e+00, 2.576020e-01, 6.178788e-03, 8.556293e-01, 8.013817e-01, 5.101885e-01, 2.199984e-01, 1.915283e-02, 5.363722e-03, 7.814335e-01,
0.000000e+00	1.583376e+00, 1.015239e+00, 1.727653e-01, 2.605375e+00, 6.043386e-01, 1.259090e+00, 1.953332e-01, 2.032329e+00, 1.877834e+00, 4.021001e-01,
2.000000e-01	1.587297e+00, 9.075288e-01, 5.363140e-01, 1.503065e+00, 4.622764e-01, 9.446917e-01, 3.642533e-01, 1.717648e+00, 1.584952e+00, 6.992045e-01,
4.000000e-01	1.675967e+00, 7.355622e-01, 6.565325e-01, 8.285164e-01, 3.120986e-01, 7.268558e-01, 4.029131e-01, 1.443953e+00, 1.316793e+00, 7.770949e-01,
6.000000e-01	1.403715e+00, 8.070528e-01, 6.296789e-01, 5.297534e-01, 2.387125e-01, 6.133613e-01, 2.417589e-01, 1.395651e+00, 1.384824e+00, 8.442012e-01,
8.000000e-01	1.635627e+00, 8.669688e-01, 9.431879e-01, 3.964075e-01, 2.315033e-01, 5.167141e-01, 1.949144e-01, 1.214018e+00, 1.458566e+00, 1.043030e+00,
1.000000e+00	1.346075e+00, 8.731566e-01, 9.764261e-01, 3.161591e-01, 1.299686e-01, 5.019908e-01, 9.798601e-02, 1.268652e+00, 1.268953e+00, 8.751765e-01,
1.200000e+00	1.044198e+00, 8.138837e-01, 8.065182e-01, 3.167089e-01, 9.954518e-02, 5.424974e-01, 8.361050e-02, 1.186157e+00, 1.537735e+00, 6.361434e-01,
1.400000e+00	1.282502e+00, 8.215494e-01, 8.909474e-01, 4.365793e-01, 7.914457e-02, 4.829933e-01, 6.416258e-02, 1.045048e+00, 1.223289e+00, 8.543155e-01,
1.600000e+00	1.379617e+00, 8.705497e-01, 8.514129e-01, 3.952931e-01, 6.411843e-02, 4.015329e-01, 4.265810e-02, 1.008186e+00, 1.486830e+00, 9.262019e-01,
1.800000e+00	1.631197e+00, 7.920414e-01, 8.310124e-01, 5.274903e-01, 5.038385e-02, 3.930288e-01, 3.215001e-02, 8.250854e-01, 1.181249e+00, 9.675281e-01,
2.000000e+00	1.499195e+00, 8.525265e-01, 8.992134e-01, 5.506068e-01, 3.592877e-02, 3.495369e-01, 2.541138e-02, 9.286725e-01, 1.150684e+00, 9.122335e-01,
0.000000e+00	2.995283e-01, 1.865867e+00, 1.835060e+00, 5.795480e-02, 2.147792e+00, 3.177097e+00, 1.437623e+00, 3.039991e-01, 1.626622e+00, 8.307812e-01,
2.000000e-01	3.447300e-01, 1.386710e+00, 7.582248e-01, 4.420776e-01, 1.730329e+00, 1.707124e+00, 1.044386e+00, 4.312599e-01, 1.115443e+00, 9.002166e-01,
4.000000e-01	4.611426e-01, 1.156566e+00, 5.892913e-01, 6.688263e-01, 1.524510e+00, 1.485228e+00, 6.540459e-01, 4.368402e-01, 7.146604e-01, 9.972225e-01,
6.000000e-01	7.296898e-01, 8.020213e-01, 2.683615e-01, 7.148027e-01, 1.207143e+00, 1.394649e+00, 4.567428e-01, 3.282321e-01, 4.622809e-01, 8.731937e-01,
8.000000e-01	8.867190e-01, 8.715319e-01, 1.493845e-01, 1.033824e+00, 1.142487e+00, 1.024335e+00, 3.870303e-01, 2.135449e-01, 2.783548e-01, 8.868486e-01,
1.000000e+00	1.125540e+00, 6.316255e-01, 8.668585e-02, 9.413463e-01, 9.886761e-01, 9.511505e-01, 2.808829e-01, 1.206510e-01, 2.116936e-01, 8.837293e-01,
1.200000e+00	1.003790e+00, 4.802360e-01, 5.395594e-02, 9.826959e-01, 1.096415e+00, 7.998194e-01, 2.981022e-01, 7.912460e-02, 1.192621e-01, 7.294671e-01,
1.400000e+00	1.006261e+00, 3.496175e-01, 3.305094e-02, 1.043486e+00, 8.162494e-01, 7.877842e-01, 2.660472e-01, 6.277627e-02, 8.389539e-02, 8.028098e-01,
1.600000e+00	1.279892e+00, 2.920379e-01, 2.073232e-02, 8.471228e-01, 1.058268e+00, 6.106739e-01, 2.134449e-01, 3.801111e-02, 5.089668e-02, 9.472596e-01,
1.800000e+00	1.121532e+00, 2.682861e-01, 1.336023e-02, 1.069967e+00, 7.591869e-01, 5.455823e-01, 2.188115e-01, 2.588980e-02, 2.803627e-02, 9.321809e-01,
2.000000e+00	1.382049e+00, 2.308268e-01, 9.346900e-03, 1.014337e+00, 9.386883e-01, 5.579444e-01, 2.090216e-01, 1.600390e-02, 2.511986e-02, 8.754398e-01,
0.000000e+00	2.440662e+00, 2.609615e+00, 2.194617e+00, 1.085760e+00, 2.481184e+00, 1.097586e+00, 1.763919e+00, 1.109160e+00, 4.664269e-01, 1.811170e+00,
2.000000e-01	1.402990e+00, 1.929011e+00, 1.514522e+00, 8.312495e-01, 1.654401e+00, 1.176555e+00, 1.340363e+00, 8.802692e-01, 5.713404e-01, 1.227103e+00,
4.000000e-01	1.108900e+00, 2.004641e+00, 7.068266e-01, 7.495376e-01, 1.108693e+00, 1.078389e+00, 1.200193e+00, 6.292162e-01, 4.030376e-01, 8.432138e-01,
6.000000e-01	1.221944e+00, 1.539650e+00, 4.610191e-01, 7.271091e-01, 1.200876e+00, 9.235144e-01, 6.948586e-01, 3.473197e-01, 2.865113e-01, 1.018578e+00,
8.000000e-01	9.661722e-01, 1.238836e+00, 2.857335e-01, 9.562974e-01, 1.184696e+00, 6.802118e-01, 5.062777e-01, 2.734946e-01, 1.755414e-01, 8.254426e-01,
1.000000e+00	1.149895e+00, 8.769697e-01, 1.677358e-01, 8.517195e-01, 1.041098e+00, 6.011067e-01, 3.737004e-01, 2.002538e-01, 1.088402e-01, 7.916576e-01,
1.200000e+00	1.257645e+00, 6.572648e-01, 8.314010e-02, 7.749368e-01, 9.364087e-01, 6.323134e-01, 3.217916e-01, 1.133319e-01, 7.941062e-02, 1.033163e+00,
1.400000e+00	1.648631e+00, 5.739312e-01, 6.452743e-02, 1.008067e+00, 9.243367e-01, 4.572543e-01, 3.108129e-01, 8.765554e-02, 4.461218e-02, 8.051756e-01,
1.600000e+00	1.147888e+00, 4.934287e-01, 3.343377e-02, 8.640558e-01, 8.785302e-01, 5.014868e-01, 2.796713e-01, 6.046793e-02, 3.167186e-02, 8.920037e-01,
1.800000e+00	1.170321e+00, 4.102882e-01, 2.074266e-02, 9.789676e-01, 8.109211e-01, 4.594990e-01, 2.524118e-01, 3.495333e-02, 2.170711e-02, 9.106706e-01,
2.000000e+00	1.328002e+00, 2.929720e-01, 1.453312e-02, 9.982620e-01, 8.166910e-01, 5.487130e-01, 2.460331e-01, 2.533968e-02, 1.494917e-02, 9.248572e-01,
0.000000e+00	8.789540e-01, 9.004188e-01, 1.085223e+00, 1.941223e+00, 5.499651e-01, 6.541550e-01, 1.690291e+00, 2.083180e+00, 2.107147e+00, 2.391765e+00,
2.000000e-01	4.486339e-01, 9.091802e-01, 1.104217e+00, 7.887609e-01, 3.726375e-01, 8.792072e-01, 1.438178e+00, 1.437490e+00, 1.692862e+00, 1.557949e+00,
4.000000e-01	5.118711e-01, 9.476723e-01, 9.933270e-01, 5.367722e-01, 2.650011e-01, 9.044622e-01, 1.024706e+00, 1.288251e+00, 1.679867e+00, 1.099433e+00,
6.000000e-01	6.800321e-01, 8.592808e-01, 1.093580e+00, 3.411794e-01, 2.562758e-01, 7.678214e-01, 6.672915e-01, 1.250916e+00, 1.496875e+00, 9.866435e-01,
8.000000e-01	8.158121e-01, 9.884599e-01, 8.979820e-01, 3.609951e-01, 1.344944e-01, 9.013563e-01, 4.759443e-01, 1.046559e+00, 1.277105e+00, 8.727132e-01,
1.000000e+00	9.718328e-01, 9.752208e-01, 8.342218e-01, 3.067518e-01, 1.113466e-01, 6.221582e-01, 2.698124e-01, 1.164307e+00, 1.286979e+00, 8.430743e-01,
1.200000e+00	9.730502e-01, 1.071287e+00, 9.592132e-01, 3.244406e-01, 7.801994e-02, 6.573890e-01, 2.055970e-01, 1.073282e+00, 1.361051e+00, 9.386292e-01,
1.400000e+00	9.965261e-01, 8.998459e-01, 7.253937e-01, 3.773329e-01, 6.789998e-02, 6.519141e-01, 1.442482e-01, 9.394928e-01, 9.935572e-01, 1.028608e+00,
1.600000e+00	1.344525e+00, 6.406722e-01, 8.827598e-01, 5.100599e-01, 5.991130e-02, 5.811289e-01, 1.220806e-01, 9.993750e-01, 1.349579e+00, 7.919606e-01,
1.800000e+00	1.090030e+00, 8.022554e-01, 9.113784e-01, 5.566098e-01, 3.281649e-02, 4.069004e-01, 7.820148e-02, 9.464939e-01, 1.065437e+00, 9.518309e-01,
2.000000e+00	1.154880e+00, 7.608374e-01, 8.651148e-01, 4.864214e-01, 3.395276e-02, 3.537739e-01, 6.997427e-02, 1.055018e+00, 1.335462e+00, 7.874790e-01,
0.000000e+00	8.683944e-02, 1.755275e+00, 2.679692e+00, 9.653624e-01, 2.594243e+00, 1.561170e+00, 2.327540e+00, 2.209510e-01, 2.736995e+00, 9.286276e-01,
2.000000e-01	6.430118e-02, 1.386239e+00, 1.341562e+00, 8.128895e-01, 1.808327e+00, 1.504457e+00, 1.515678e+00, 4.327055e-01, 1.414718e+00, 8.036098e-01,
4.000000e-01	9.624073e-02, 1.196645e+00, 9.127255e-01, 9.087882e-01, 1.995858e+00, 1.268220e+00, 1.087607e+00, 6.947470e-01, 1.360393e+00, 9.875902e-01,
6.000000e-01	3.424515e-01, 1.250075e+00, 4.802862e-01, 8.136692e-01, 1.390988e+00, 1.047610e+00, 8.643868e-01, 5.311645e-01, 6.103101e-01, 8.929466e-01,
8.000000e-01	5.432664e-01, 1.036097e+00, 2.784862e-01, 9.704260e-01, 1.333915e+00, 8.089234e-01, 6.632924e-01, 3.220123e-01, 4.181644e-01, 1.038468e+00,
1.000000e+00	7.686186e-01, 7.119213e-01, 1.574196e-01, 9.294826e-01, 1.128478e+00, 7.299677e-01, 5.321470e-01, 2.371522e-01, 3.068914e-01, 9.328241e-01,
1.200000e+00	8.060476e-01, 5.598927e-01, 7.912311e-02, 8.502372e-01, 8.892919e-01, 6.887863e-01, 4.166641e-01, 1.243098e-01, 1.711350e-01, 8.098930e-01,
1.400000e+00	1.264858e+00, 5.164411e-01, 5.013795e-02, 9.174256e-01, 9.167881e-01, 5.561287e-01, 2.926711e-01, 1.037720e-01, 1.189727e-01, 9.625793e-01,
1.600000e+00	1.297488e+00, 3.894599e-01, 2.909943e-02, 7.746323e-01, 8.733855e-01, 4.727750e-01, 2.541464e-01, 5.622432e-02, 8.713003e-02, 8.438581e-01,
1.800000e+00	9.209401e-01, 2.673596e-01, 2.195677e-02, 8.141398e-01, 6.798009e-01, 4.474318e-01, 2.757471e-01, 4.053568e-02, 5.436308e-02, 8.483311e-01,
2.000000e+00	1.211460e+00, 1.977501e-01, 1.558581e-02, 8.088582e-01, 7.795101e-01, 3.858183e-01, 2.329855e-01, 3.545266e-02, 3.748725e-02, 7.721024e-01,
0.000000e+00	3.760926e-01, 2.149769e+00, 2.390094e+00, 2.401469e+00, 9.411146e-01, 1.548109e+00, 2.211374e+00, 2.330299e+00, 2.158738e+00, 2.390532e+00,
2.000000e-01	3.185301e-01, 1.720320e+00, 1.743118e+00, 1.184085e+00, 6.961776e-01, 1.454281e+00, 1.855398e+00, 2.221298e+00, 2.037199e+00, 1.745774e+00,
4.000000e-01	2.420504e-01, 1.768570e+00, 1.383816e+00, 7.261274e-01, 5.506746e-01, 1.485368e+00, 1.721313e+00, 1.788810e+00, 1.728257e+00, 1.121110e+00,
6.000000e-01	2.844367e-01, 1.216101e+00, 1.000201e+00, 3.714088e-01, 4.048556e-01, 1.414804e+00, 7.448371e-01, 1.542990e+00, 1.538390e+00, 9.604960e-01,
8.000000e-01	6.474976e-01, 1.420107e+00, 1.016090e+00, 2.393574e-01, 3.632186e-01, 9.464682e-01, 5.849933e-01, 1.569058e+00, 1.637866e+00, 9.316535e-01,
1.000000e+00	7.723157e-01, 1.658932e+00, 7.927321e-01, 2.760569e-01, 2.412498e-01, 1.061003e+00, 4.409585e-01, 9.691014e-01, 1.330497e+00, 9.256559e-01,
1.200000e+00	8.721576e-01, 1.268621e+00, 9.052767e-01, 2.747788e-01, 1.623862e-01, 7.667012e-01, 2.855672e-01, 1.215817e+00, 1.352729e+00, 9.632478e-01,
1.400000e+00	1.116834e+00, 1.291250e+00, 8.095911e-01, 3.009817e-01, 1.122685e-01, 5.979677e-01, 2.235529e-01, 9.703054e-01, 1.473623e+00, 7.681704e-01,
1.600000e+00	1.238551e+00, 9.682310e-01, 7.779005e-01, 4.467617e-01, 9.173185e-02, 6.136088e-01, 1.485301e-01, 1.114690e+00, 1.270483e+00, 7.727469e-01,
1.800000e+00	1.245623e+00, 1.029686e+00, 9.548680e-01, 4.066207e-01, 6.485739e-02, 5.875862e-01, 8.581289e-02, 9.213922e-01, 1.053775e+00, 8.641307e-01,
2.000000e+00	1.251462e+00, 9.192092e-01, 8.731722e-01, 5.061404e-01, 4.898004e-02, 4.857540e-01, 7.085793e-02, 9.087963e-01, 1.261811e+00, 6.698271e-01,
0.000000e+00	2.733326e-01, 2.037299e+00, 2.804416e+00, 6.139402e-01, 1.296831e+00, 9.860733e-01, 2.527505e+00, 1.273796e-01, 2.795642e+00, 6.210093e-01,
2.000000e-01	2.189030e-01, 1.489973e+00, 1.439419e+00, 6.734283e-01, 1.242439e+00, 6.301662e-01, 1.868109e+00, 4.002244e-01, 1.925688e+00, 7.752998e-01,
4.000000e-01	1.692408e-01, 1.574572e+00, 9.491384e-01, 8.203144e-01, 1.123043e+00, 4.787552e-01, 1.372920e+00, 5.326958e-01, 1.269100e+00, 8.701195e-01,
6.000000e-01	2.284739e-01, 1.125855e+00, 6.181335e-01, 7.881384e-01, 8.039668e-01, 6.031423e-01, 9.809321e-01, 5.251745e-01, 9.596999e-01, 9.000614e-01,
8.000000e-01	3.600908e-01, 9.081933e-01, 4.625097e-01, 7.922947e-01, 8.825533e-01, 5.705272e-01, 7.613877e-01, 3.325373e-01, 5.932362e-01, 8.960583e-01,
1.000000e+00	6.950707e-01, 8.082684e-01, 2.432396e-01, 8.707427e-01, 6.897489e-01, 4.809298e-01, 5.135000e-01, 2.573713e-01, 3.427297e-01, 9.856470e-01,
1.200000e+00	7.884899e-01, 6.962362e-01, 1.360017e-01, 9.618050e-01, 9.225617e-01, 4.767271e-01, 4.480924e-01, 1.482055e-01, 2.239703e-01, 6.922670e-01,
1.400000e+00	1.111454e+00, 4.725165e-01, 1.110337e-01, 8.602634e-01, 7.166031e-01, 5.013264e-01, 3.856192e-01, 1.080335e-01, 1.402259e-01, 8.183207e-01,
1.600000e+00	9.212207e-01, 2.919497e-01, 6.102956e-02, 9.305378e-01, 7.411938e-01, 4.886337e-01, 2.982058e-01, 6.990723e-02, 8.654155e-02, 8.549943e-01,
1.800000e+00	1.245534e+00, 2.913581e-01, 4.187296e-02, 9.510598e-01, 8.224224e-01, 4.193681e-01, 2.439418e-01, 5.135075e-02, 5.968519e-02, 8.262557e-01,
2.000000e+00	1.402687e+00, 2.190063e-01, 2.574261e-02, 1.032106e+00, 7.723236e-01, 3.878214e-01, 2.266198e-01, 2.405189e-02, 4.169381e-02, 8.894368e-01,
0.000000e+00	1.351069e+00, 2.789962e+00, 5.021322e-01, 1.700749e+00, 5.989393e-02, 2.524830e+00, 2.945324e+00, 1.241945e+00, 3.677693e-01, 2.895503e+00,
2.000000e-01	9.174372e-01, 2.150215e+00, 2.327477e-01, 1.196497e+00, 1.732596e-01, 2.603017e+00, 1.866689e+00, 7.814673e-01, 2.821739e-01, 1.745210e+00,
4.000000e-01	6.216327e-01, 2.275708e+00, 1.151006e-01, 9.414401e-01, 3.395931e-01, 2.448606e+00, 1.949569e+00, 6.990718e-01, 1.613188e-01, 1.017753e+00,
6.000000e-01	3.774986e-01, 1.383464e+00, 7.052613e-02, 8.228766e-01, 4.270639e-01, 1.852328e+00, 1.220588e+00, 3.574496e-01, 1.033771e-01, 1.015156e+00,
8.000000e-01	4.979072e-01, 9.347450e-01, 4.057536e-02, 1.054091e+00, 5.739618e-01, 1.193915e+00, 9.390523e-01, 2.634502e-01, 8.460648e-02, 8.878629e-01,
1.000000e+00	5.942729e-01, 9.600549e-01, 2.510174e-02, 8.966715e-01, 5.548463e-01, 9.507144e-01, 6.754264e-01, 1.492556e-01, 4.783332e-02, 7.624705e-01,
1.200000e+00	7.163102e-01, 6.928909e-01, 1.367480e-02, 9.001604e-01, 5.934399e-01, 8.609153e-01, 4.545441e-01, 1.111538e-01, 3.261273e-02, 8.278833e-01,
1.400000e+00	1.084557e+00, 5.716252e-01, 7.342012e-03, 9.909091e-01, 7.688070e-01, 8.953261e-01, 4.338251e-01, 6.171894e-02, 1.644275e-02, 9.339952e-01,
1.600000e+00	1.225149e+00, 3.604124e-01, 4.171464e-03, 9.509640e-01, 5.811455e-01, 6.635092e-01, 3.935314e-01, 4.207322e-02, 1.441892e-02, 9.105417e-01,
1.800000e+00	1.275558e+00, 3.590115e-01, 3.192826e-03, 9.427769e-01, 7.304856e-01, 5.912763e-01, 3.269857e-01, 3.572146e-02, 8.400503e-03, 9.398247e-01,
2.000000e+00	1.321585e+00, 2.257754e-01, 3.095683e-03, 1.031570e+00, 7.103116e-01, 5.339647e-01, 2.597996e-01, 2.046267e-02, 5.130847e-03, 8.035225e-01,
0.000000e+00	2.821446e+00, 1.348126e+00, 1.184050e+00, 2.802178e+00, 2.696821e+00, 1.546361e+00, 2.091198e+00, 2.765361e+00, 1.970765e+00, 1.933633e+00,
2.000000e-01	1.682341e+00, 1.035878e+00, 8.351260e-01, 1.624094e+00, 1.910142e+00, 1.632815e+00, 1.407569e+00, 2.211531e+00, 1.719362e+00, 1.051647e+00,
4.000000e-01	1.434449e+00, 1.016699e+00, 1.043208e+00, 7.277236e-01, 1.346072e+00, 1.366722e+00, 1.286789e+00, 1.775547e+00, 1.450622e+00, 8.922394e-01,
6.000000e-01	9.686659e-01, 1.188371e+00, 7.628322e-01, 6.234019e-01, 1.221686e+00, 1.041710e+00, 9.412396e-01, 1.672418e+00, 1.676680e+00, 1.036117e+00,
8.000000e-01	1.016359e+00, 1.006832e+00, 9.398440e-01, 3.971770e-01, 6.604069e-01, 8.448362e-01, 6.873775e-01, 1.301743e+00, 1.329923e+00, 9.637236e-01,
1.000000e+00	1.209685e+00, 1.014790e+00, 7.548308e-01, 2.973935e-01, 5.846315e-01, 8.041604e-01, 4.674932e-01, 1.039888e+00, 1.281222e+00, 1.033954e+00,
1.200000e+00	1.093882e+00, 9.649628e-01, 8.832879e-01, 3.290488e-01, 4.472247e-01, 7.561463e-01, 3.091212e-01, 1.275200e+00, 1.109252e+00, 1.003424e+00,
1.400000e+00	1.430096e+00, 8.015078e-01, 8.731016e-01, 3.600987e-01, 3.242546e-01, 5.470300e-01, 2.306146e-01, 1.123398e+00, 1.395252e+00, 7.824176e-01,
1.600000e+00	1.273402e+00, 9.699059e-01, 7.493336e-01, 3.862643e-01, 2.666868e-01, 4.806873e-01, 1.320926e-01, 9.878245e-01, 1.321281e+00, 8.275955e-01,
1.800000e+00	1.579289e+00, 8.930232e-01, 8.772939e-01, 4.559981e-01, 1.852019e-01, 5.006732e-01, 1.026544e-01, 9.609468e-01, 1.102677e+00, 7.269995e-01,
2.000000e+00	1.255976e+00, 7.103394e-01, 8.602572e-01, 4.739030e-01, 1.530101e-01, 3.958782e-01, 6.354181e-02, 1.026474e+00, 1.259272e+00, 7.653608e-01,
0.000000e+00	2.393077e+00, 1.960611e+00, 1.883193e+00, 1.812509e+00, 1.560734e+00, 1.672218e+00, 5.235800e-02, 2.260370e+00, 2.000979e+00, 6.126847e-01,
2.000000e-01	1.850528e+00, 1.568943e+00, 1.544553e+00, 9.491907e-01, 1.109344e+00, 1.189857e+00, 2.110565e-01, 1.826568e+00, 1.835995e+00, 6.510444e-01,
4.000000e-01	1.566275e+00, 1.409786e+00, 1.183200e+00, 6.561276e-01, 9.007206e-01, 6.904587e-01, 1.514241e-01, 1.560276e+00, 1.623962e+00, 9.522720e-01,
6.000000e-01	1.775670e+00, 1.461349e+00, 1.103026e+00, 4.424171e-01, 6.171594e-01, 7.934578e-01, 1.209939e-01, 1.363081e+00, 1.343273e+00, 9.336260e-01,
8.000000e-01	1.392872e+00, 1.192821e+00, 1.218861e+00, 3.013407e-01, 4.634326e-01, 6.350719e-01, 6.618164e-02, 1.218764e+00, 1.490346e+00, 9.474180e-01,
1.000000e+00	1.628776e+00, 1.330556e+00, 8.913019e-01, 3.682040e-01, 3.501695e-01, 6.846015e-01, 5.069138e-02, 1.122050e+00, 1.366369e+00, 8.849910e-01,
1.200000e+00	1.180485e+00, 1.100960e+00, 1.117212e+00, 3.491136e-01, 2.316942e-01, 5.892756e-01, 4.109086e-02, 9.359744e-01, 1.324327e+00, 7.954243e-01,
1.400000e+00	1.366399e+00, 1.215813e+00, 7.968424e-01, 3.915803e-01, 1.918272e-01, 5.254951e-01, 2.586683e-02, 8.678980e-01, 1.266498e+00, 9.284207e-01,
1.600000e+00	1.509291e+00, 9.865424e-01, 7.741413e-01, 4.332462e-01, 1.501059e-01, 5.390439e-01, 2.156484e-02, 8.618808e-01, 1.541942e+00, 8.383707e-01,
1.800000e+00	1.526305e+00, 9.791196e-01, 8.132606e-01, 4.965302e-01, 1.081056e-01, 4.896096e-01, 1.723119e-02, 1.019558e+00, 1.115815e+00, 8.784384e-01,
2.000000e+00	1.539028e+00, 8.030927e-01, 8.667042e-01, 5.126808e-01, 8.018049e-02, 4.953010e-01, 1.700454e-02, 9.699949e-01, 1.525964e+00, 9.129726e-01,
0.000000e+00	2.310986e+00, 1.488477e+00, 3.234859e-01, 5.215169e-01, 9.507340e-01, 1.565553e+00, 8.313685e-01, 8.091511e-01, 8.569065e-01, 6.868531e-01,
2.000000e-01	1.958626e+00, 1.203246e+00, 2.219034e-01, 6.986895e-01, 7.598030e-01, 1.113839e+00, 5.809449e-01, 5.053099e-01, 6.067917e-01, 6.818786e-01,
4.000000e-01	1.643833e+00, 1.292810e+00, 1.062041e-01, 5.882711e-01, 8.826496e-01, 1.020678e+00, 4.019530e-01, 3.666034e-01, 4.354605e-01, 9.533169e-01,
6.000000e-01	1.730687e+00, 9.773093e-01, 6.642125e-02, 7.831289e-01, 7.189716e-01, 8.488565e-01, 3.001484e-01, 2.454811e-01, 2.386010e-01, 9.295874e-01,
8.000000e-01	1.434772e+00, 9.821516e-01, 3.458179e-02, 9.651987e-01, 7.189826e-01, 7.595757e-01, 2.468672e-01, 2.050687e-01, 1.734515e-01, 1.003040e+00,
1.000000e+00	1.409184e+00, 5.988186e-01, 2.195538e-02, 7.832081e-01, 8.152595e-01, 6.372723e-01, 2.192854e-01, 1.022923e-01, 1.220798e-01, 9.464412e-01,
1.200000e+00	1.435191e+00, 4.436500e-01, 1.471427e-02, 1.116597e+00, 7.836199e-01, 5.232887e-01, 2.190871e-01, 7.356548e-02, 6.692031e-02, 7.008565e-01,
1.400000e+00	1.184208e+00, 3.340427e-01, 1.014797e-02, 6.729852e-01, 7.781416e-01, 6.177600e-01, 1.799460e-01, 5.616267e-02, 4.894257e-02, 8.358882e-01,
1.600000e+00	1.088609e+00, 3.398944e-01, 9.421848e-03, 1.013369e+00, 7.982468e-01, 5.019042e-01, 1.938699e-01, 3.137606e-02, 3.168869e-02, 8.573473e-01,
1.800000e+00	1.475399e+00, 2.200113e-01, 8.330387e-03, 9.470138e-01, 8.484861e-01, 4.769330e-01, 2.401849e-01, 2.291467e-02, 1.746026e-02, 6.994723e-01,
2.000000e+00	1.492631e+00, 1.702287e-01, 7.863388e-03, 1.039282e+00, 7.131588e-01, 5.241950e-01, 2.210092e-01, 1.598514e-02, 1.129242e-02, 8.857005e-01,
0.000000e+00	5.222756e-01, 2.277513e+00, 1.944409e+00, 7.844093e-01, 1.083823e+00, 1.316546e+00, 1.564580e+00, 9.472690e-01, 2.945268e+00, 2.739728e+00,
2.000000e-01	4.872162e-01, 2.240598e+00, 1.049315e+00, 7.107931e-01, 6.988320e-01, 1.354613e+00, 9.181215e-01, 8.424701e-01, 2.091193e+00, 1.869339e+00,
4.000000e-01	5.533308e-01, 1.725468e+00, 5.944520e-01, 5.812174e-01, 5.243118e-01, 1.484742e+00, 9.882654e-01, 7.702845e-01, 1.262968e+00, 1.220239e+00,
6.000000e-01	7.141537e-01, 1.234021e+00, 3.220874e-01, 6.058075e-01, 4.976736e-01, 1.335073e+00, 6.199354e-01, 8.373587e-01, 1.007980e+00, 8.752540e-01,
8.000000e-01	7.554376e-01, 1.080326e+00, 1.620939e-01, 7.090271e-01, 4.371998e-01, 1.224432e+00, 3.745366e-01, 4.826015e-01, 5.291629e-01, 8.503552e-01,
1.000000e+00	1.111537e+00, 9.604742e-01, 1.077267e-01, 8.383459e-01, 4.725227e-01, 9.054462e-01, 3.287299e-01, 3.911783e-01, 3.547363e-01, 9.485671e-01,
1.200000e+00	1.098107e+00, 8.924043e-01, 7.178823e-02, 1.018846e+00, 5.512379e-01, 8.766655e-01, 2.523792e-01, 2.560560e-01, 1.958570e-01, 8.768742e-01,
1.400000e+00	1.133455e+00, 4.824020e-01, 3.941732e-02, 8.341219e-01, 6.935453e-01, 8.276784e-01, 2.324401e-01, 1.797254e-01, 1.550161e-01, 8.062157e-01,
1.600000e+00	1.296453e+00, 4.059459e-01, 2.252440e-02, 9.278391e-01, 6.542270e-01, 6.075592e-01, 2.391202e-01, 1.050961e-01, 9.206687e-02, 9.286532e-01,
1.800000e+00	1.338628e+00, 3.497365e-01, 1.523026e-02, 7.564191e-01, 6.156800e-01, 6.269679e-01, 1.839286e-01, 7.319441e-02, 6.572452e-02, 8.415678e-01,
2.000000e+00	1.354877e+00, 3.004275e-01, 1.201813e-02, 9.546070e-01, 6.574205e-01, 4.974780e-01, 1.763692e-01, 4.039368e-02, 4.800945e-02, 1.040742e+00,
0.000000e+00	1.388483e+00, 4.094541e-01, 2.412413e+00, 2.182493e+00, 1.763822e+00, 1.787105e+00, 7.845723e-01, 2.452969e+00, 4.378167e-01, 8.294395e-01,
2.000000e-01	1.422249e+00, 5.291879e-01, 1.995233e+00, 9.353179e-01, 1.348665e+00, 1.194262e+00, 9.261052e-01, 1.475004e+00, 7.041056e-01, 8.163791e-01,
4.000000e-01	1.208562e+00, 6.767598e-01, 1.629823e+00, 7.443767e-01, 1.044275e+00, 1.169403e+00, 6.278645e-01, 1.102094e+00, 9.231593e-01, 8.740347e-01,
6.000000e-01	1.191386e+00, 7.098488e-01, 1.044599e+00, 5.799040e-01, 6.777181e-01, 7.684319e-01, 4.677500e-01, 7.541271e-01, 1.033840e+00, 1.002284e+00,
8.000000e-01	1.267949e+00, 5.341118e-01, 7.998284e-01, 6.361950e-01, 5.307141e-01, 8.557878e-01, 3.034007e-01, 7.880499e-01, 1.158970e+00, 8.410174e-01,
1.000000e+00	1.439129e+00, 5.002175e-01, 6.862310e-01, 5.775050e-01, 4.346570e-01, 7.340293e-01, 2.628508e-01, 9.144913e-01, 1.184919e+00, 8.271884e-01,
1.200000e+00	1.112476e+00, 5.058710e-01, 6.123568e-01, 7.627222e-01, 4.337710e-01, 5.774631e-01, 1.531298e-01, 7.447158e-01, 1.101686e+00, 9.886846e-01,
1.400000e+00	1.232570e+00, 3.557295e-01, 6.859436e-01, 6.311323e-01, 3.419541e-01, 5.381453e-01, 1.213683e-01, 7.786049e-01, 1.077538e+00, 8.369022e-01,
1.600000e+00	1.433362e+00, 3.495924e-01, 7.664565e-01, 7.762884e-01, 3.150680e-01, 5.820582e-01, 1.038884e-01, 7.608801e-01, 1.183145e+00, 9.046094e-01,
1.800000e+00	1.226272e+00, 3.229950e-01, 6.000577e-01, 7.364060e-01, 2.600422e-01, 4.604355e-01, 8.270459e-02, 7.561615e-01, 1.369473e+00, 9.390858e-01,
2.000000e+00	1.489178e+00, 3.064422e-01, 7.200899e-01, 7.889138e-01, 2.478781e-01, 5.118773e-01, 8.127821e-02, 7.776830e-01, 1.120917e+00, 8.477509e-01,
0.000000e+00	7.064262e-01, 2.365890e+00, 1.381094e-01, 4.525283e-01, 2.848333e+00, 3.389609e-01, 3.716200e-01, 2.188585e+00, 2.226568e+00, 1.700906e+00,
2.000000e-01	7.965754e-01, 2.318691e+00, 4.530997e-01, 2.848310e-01, 1.974604e+00, 7.231777e-01, 2.909499e-01, 2.151323e+00, 1.678111e+00, 1.068388e+00,
4.000000e-01	1.076618e+00, 1.995027e+00, 6.313292e-01, 1.658047e-01, 1.820896e+00, 7.878184e-01, 2.476714e-01, 1.728194e+00, 1.323812e+00, 8.683843e-01,
6.000000e-01	9.367344e-01, 1.669457e+00, 7.667404e-01, 1.188716e-01, 1.123852e+00, 6.495636e-01, 1.480681e-01, 1.290787e+00, 1.727307e+00, 8.778816e-01,
8.000000e-01	1.399535e+00, 1.482177e+00, 8.115446e-01, 1.636049e-01, 1.037566e+00, 7.220293e-01, 1.109208e-01, 1.257434e+00, 1.268653e+00, 8.403883e-01,
1.000000e+00	1.066128e+00, 1.235138e+00, 8.604006e-01, 2.076192e-01, 6.232302e-01, 6.516892e-01, 6.955397e-02, 1.174882e+00, 1.299015e+00, 8.124983e-01,
1.200000e+00	1.116723e+00, 1.306561e+00, 7.491218e-01, 2.999145e-01, 5.244651e-01, 4.429410e-01, 3.967497e-02, 1.053108e+00, 1.271294e+00, 9.251883e-01,
1.400000e+00	1.140491e+00, 1.275806e+00, 7.497498e-01, 3.259947e-01, 4.064597e-01, 5.278301e-01, 3.790442e-02, 1.006899e+00, 1.356592e+00, 1.030326e+00,
1.600000e+00	1.296221e+00, 1.023180e+00, 9.998393e-01, 4.302294e-01, 2.610588e-01, 4.273309e-01, 2.608520e-02, 8.498366e-01, 1.310692e+00, 8.519741e-01,
1.800000e+00	1.398549e+00, 8.695464e-01, 7.268197e-01, 5.252468e-01, 2.367531e-01, 4.010677e-01, 1.675057e-02, 8.012926e-01, 1.375180e+00, 9.383562e-01,
2.000000e+00	1.126902e+00, 1.008199e+00, 9.721913e-01, 5.015838e-01, 1.450455e-01, 4.516980e-01, 1.755303e-02, 1.056391e+00, 1.256560e+00, 1.078988e+00,
0.000000e+00	7.844360e-01, 9.215967e-01, 1.428827e+00, 1.040343e+00, 2.578222e+00, 1.773951e+00, 2.711432e-01, 1.966933e+00, 4.270744e-01, 2.419668e-01,
2.000000e-01	9.343187e-01, 8.961449e-01, 8.318120e-01, 5.733706e-01, 1.991193e+00, 1.555669e+00, 1.882229e-01, 1.133090e+00, 7.334658e-01, 6.153544e-01,
4.000000e-01	9.935725e-01, 6.546628e-01, 7.065020e-01, 5.732821e-01, 1.068274e+00, 1.002557e+00, 1.711137e-01, 8.085078e-01, 9.307032e-01, 9.097479e-01,
6.000000e-01	1.243884e+00, 6.173910e-01, 4.614653e-01, 5.985937e-01, 9.931682e-01, 8.400774e-01, 1.069574e-01, 6.488122e-01, 1.049741e+00, 8.741532e-01,
8.000000e-01	9.419714e-01, 4.267850e-01, 2.890464e-01, 7.309281e-01, 8.680382e-01, 7.923561e-01, 9.720256e-02, 6.051550e-01, 8.093125e-01, 8.172363e-01,
1.000000e+00	1.317899e+00, 3.464758e-01, 1.833698e-01, 6.249447e-01, 6.581443e-01, 5.412197e-01, 8.056170e-02, 4.050958e-01, 5.189077e-01, 8.391746e-01,
1.200000e+00	1.117568e+00, 2.495898e-01, 1.113570e-01, 9.363566e-01, 8.732139e-01, 5.630237e-01, 8.151071e-02, 2.506473e-01, 4.210868e-01, 7.937820e-01,
1.400000e+00	1.234289e+00, 2.157759e-01, 6.776979e-02, 8.815011e-01, 6.518008e-01, 6.335938e-01, 9.945401e-02, 1.524532e-01, 2.142321e-01, 8.575299e-01,
1.600000e+00	1.135810e+00, 1.532669e-01, 4.497671e-02, 8.872468e-01, 7.437514e-01, 5.273960e-01, 1.176290e-01, 1.119475e-01, 1.373283e-01, 1.130777e+00,
1.800000e+00	1.346736e+00, 1.535368e-01, 2.922644e-02, 7.339673e-01, 7.767212e-01, 4.841794e-01, 1.426064e-01, 7.764277e-02, 9.037975e-02, 8.542742e-01,
2.000000e+00	8.569067e-01, 1.098027e-01, 2.344576e-02, 1.078459e+00, 7.813265e-01, 4.270055e-01, 1.575492e-01, 4.418978e-02, 5.305942e-02, 8.835126e-01,
0.000000e+00	2.306386e+00, 1.923092e+00, 9.395075e-01, 2.492276e+00, 1.783607e+00, 1.655220e+00, 1.301860e+00, 9.218201e-01, 4.419429e-01, 2.896242e+00,
2.000000e-01	1.733861e+00, 1.345649e+00, 5.113325e-01, 1.351220e+00, 1.558775e+00, 1.879580e+00, 9.571517e-01, 4.626358e-01, 2.662957e-01, 1.635296e+00,
4.000000e-01	1.611611e+00, 1.291192e+00, 2.966411e-01, 1.279385e+00, 1.271382e+00, 1.605843e+00, 9.354718e-01, 4.026488e-01, 1.935026e-01, 1.042823e+00,
6.000000e-01	1.049895e+00, 7.635839e-01, 1.919084e-01, 1.104327e+00, 1.088676e+00, 1.352349e+00, 9.069590e-01, 2.620375e-01, 1.109712e-01, 9.675927e-01,
8.000000e-01	9.746040e-01, 6.261404e-01, 8.571842e-02, 1.065882e+00, 1.087304e+00, 1.225565e+00, 6.456399e-01, 1.922558e-01, 8.904172e-02, 7.428304e-01,
1.000000e+00	1.150501e+00, 5.280700e-01, 5.302089e-02, 1.104889e+00, 1.104115e+00, 1.094264e+00, 6.372029e-01, 1.112452e-01, 4.974247e-02, 9.313500e-01,
1.200000e+00	1.178424e+00, 4.417822e-01, 2.925827e-02, 1.054474e+00, 8.475281e-01, 8.822827e-01, 4.466737e-01, 7.533748e-02, 3.593555e-02, 7.739385e-01,
1.400000e+00	1.522605e+00, 2.832402e-01, 1.986484e-02, 9.607532e-01, 9.592648e-01, 5.606444e-01, 3.415004e-01, 4.881632e-02, 2.152142e-02, 1.029961e+00,
1.600000e+00	1.131233e+00, 2.498563e-01, 9.015343e-03, 8.044536e-01, 7.841992e-01, 6.510191e-01, 3.797582e-01, 3.207728e-02, 1.451111e-02, 7.605537e-01,
1.800000e+00	1.169919e+00, 2.037956e-01, 7.329619e-03, 9.290964e-01, 8.522055e-01, 4.867163e-01, 3.313031e-01, 1.917270e-02, 9.027656e-03, 8.087889e-01,
2.000000e+00	1.216232e+00, 1.598000e-01, 6.564145e-03, 9.506652e-01, 7.465460e-01, 4.124278e-01, 3.212597e-01, 1.385717e-02, 7.074293e-03, 9.548801e-01,
0.000000e+00	2.955098e+00, 1.732233e+00, 1.584368e+00, 8.095661e-01, 2.177680e-01, 3.808220e-01, 2.194551e+00, 5.501333e-01, 2.801154e-01, 4.589790e-01,
2.000000e-01	1.871946e+00, 1.326611e+00, 1.082889e+00, 9.258826e-01, 3.573359e-01, 2.812629e-01, 1.545757e+00, 4.248637e-01, 1.349449e-01, 7.639705e-01,
4.000000e-01	1.546187e+00, 1.066479e+00, 7.719934e-01, 8.337381e-01, 4.774466e-01, 2.398913e-01, 1.229127e+00, 2.764998e-01, 1.302503e-01, 9.513178e-01,
6.000000e-01	1.350303e+00, 7.010266e-01, 5.101099e-01, 9.691469e-01, 5.733050e-01, 2.701948e-01, 9.857374e-01, 1.487786e-01, 5.117269e-02, 7.956409e-01,
8.000000e-01	1.205715e+00, 5.947466e-01, 3.340397e-01, 8.659960e-01, 5.567438e-01, 3.291801e-01, 6.659510e-01, 1.228080e-01, 4.437295e-02, 1.081489e+00,
1.000000e+00	1.216401e+00, 4.994925e-01, 2.063946e-01, 8.979258e-01, 6.591620e-01, 3.203798e-01, 5.804505e-01, 7.630510e-02, 3.323818e-02, 9.094822e-01,
1.200000e+00	1.136173e+00, 4.136125e-01, 9.727861e-02, 7.744381e-01, 7.171052e-01, 4.016002e-01, 4.143855e-01, 4.841309e-02, 1.912590e-02, 8.865334e-01,
1.400000e+00	1.233344e+00, 3.211380e-01, 7.456818e-02, 7.744191e-01, 6.714674e-01, 3.251214e-01, 3.507110e-01, 2.949277e-02, 1.362051e-02, 9.067906e-01,
1.600000e+00	1.327704e+00, 2.308565e-01, 4.827241e-02, 1.019954e+00, 6.870999e-01, 3.649757e-01, 2.765019e-01, 1.760439e-02, 9.420881e-03, 8.191412e-01,
1.800000e+00	1.115024e+00, 1.693505e-01, 3.274251e-02, 9.897347e-01, 7.009753e-01, 4.051662e-01, 2.657377e-01, 1.458983e-02, 5.284945e-03, 7.964396e-01,
2.000000e+00	1.253161e+00, 1.681355e-01, 2.468533e-02, 8.280773e-01, 7.355816e-01, 3.854032e-01, 2.696353e-01, 9.695330e-03, 3.824560e-03, 9.013399e-01,
0.000000e+00	1.475240e+00, 2.548991e-01, 1.982492e+00, 2.593272e+00, 1.332587e+00, 1.575032e+00, 1.439369e+00, 7.240503e-01, 7.208095e-01, 3.015386e+00,
2.000000e-01	1.262394e+00, 4.990184e-01, 9.629982e-01, 1.654173e+00, 1.590002e+00, 1.867544e+00, 8.714139e-01, 5.368091e-01, 8.736605e-01, 1.700614e+00,
4.000000e-01	9.388887e-01, 3.639177e-01, 6.089354e-01, 1.407792e+00, 1.157402e+00, 1.482976e+00, 1.054315e+00, 3.690040e-01, 5.002458e-01, 1.142814e+00,
6.000000e-01	9.533489e-01, 2.665323e-01, 3.808659e-01, 1.021814e+00, 1.089454e+00, 1.208106e+00, 9.501182e-01, 2.974986e-01, 3.598082e-01, 1.067361e+00,
8.000000e-01	8.685726e-01, 2.116475e-01, 1.807886e-01, 1.350658e+00, 1.161160e+00, 1.066118e+00, 8.767318e-01, 1.819397e-01, 2.281996e-01, 8.339702e-01,
1.000000e+00	1.214320e+00, 1.488217e-01, 1.138942e-01, 1.000924e+00, 9.546444e-01, 9.363208e-01, 6.524151e-01, 1.247398e-01, 1.401038e-01, 9.551268e-01,
1.200000e+00	1.016685e+00, 1.008251e-01, 6.451607e-02, 9.863383e-01, 7.735673e-01, 6.940145e-01, 5.062990e-01, 7.688601e-02, 8.727786e-02, 8.949922e-01,
1.400000e+00	1.255635e+00, 1.060295e-01, 3.760535e-02, 1.024957e+00, 9.437153e-01, 8.012449e-01, 3.949368e-01, 5.152258e-02, 6.502464e-02, 9.225237e-01,
1.600000e+00	1.014759e+00, 8.550674e-02, 2.236715e-02, 8.149925e-01, 7.883429e-01, 6.233441e-01, 4.298139e-01, 3.713015e-02, 3.999760e-02, 9.061225e-01,
1.800000e+00	1.392844e+00, 7.177806e-02, 1.442236e-02, 1.057968e+00, 9.457059e-01, 5.889907e-01, 2.747995e-01, 2.427021e-02, 2.474658e-02, 9.195241e-01,
2.000000e+00	1.096128e+00, 6.565300e-02, 9.037515e-03, 8.126045e-01, 7.584798e-01, 5.117710e-01, 3.145554e-01, 1.639380e-02, 1.777008e-02, 9.034413e-01,
