# Supplementary material for: Inference of Vohradský's Models of Genetic Networks by Solving Two-Dimensional Function Optimization Problems
Source: PLoS One. 2013 Dec 30;8(12):e83308. doi: 10.1371/journal.pone.0083308 (PMC3875442; doi:10.1371/journal.pone.0083308)
Supplement: Text S2 — Time-series data used in the ‘Inference in noisy environment’ section (compressed by gzip). (GZ) [file pone.0083308.s002.gz › time_series_data/gene10/100sets/tc.dat106]

Time "G0" "G1" "G2" "G3" "G4" "G5" "G6" "G7" "G8" "G9"
0.000000e+00	3.755322e-01, 2.964747e+00, 1.146195e+00, 4.537181e-01, 6.697750e-01, 3.197328e+00, 1.140664e+00, 7.008065e-01, 6.088491e-01, 2.746590e+00,
2.000000e-01	3.584451e-01, 2.332214e+00, 7.079466e-01, 2.524074e-01, 9.284507e-01, 1.531091e+00, 6.200637e-01, 8.360289e-01, 3.261614e-01, 2.093048e+00,
4.000000e-01	2.903331e-01, 1.882936e+00, 4.542091e-01, 1.803939e-01, 7.884868e-01, 1.003950e+00, 3.899688e-01, 7.372429e-01, 2.829402e-01, 1.713410e+00,
6.000000e-01	3.237897e-01, 1.647913e+00, 2.566033e-01, 1.011986e-01, 8.535078e-01, 7.641850e-01, 2.282861e-01, 5.485610e-01, 1.774086e-01, 1.206848e+00,
8.000000e-01	2.861011e-01, 1.136635e+00, 1.727922e-01, 7.194787e-02, 7.063276e-01, 5.180601e-01, 1.284334e-01, 2.913118e-01, 1.559524e-01, 9.194427e-01,
1.000000e+00	3.680802e-01, 9.861084e-01, 1.185281e-01, 4.902369e-02, 7.495247e-01, 5.122009e-01, 7.704396e-02, 1.941171e-01, 1.981442e-01, 8.807161e-01,
1.200000e+00	3.148255e-01, 8.748901e-01, 6.402912e-02, 3.258140e-02, 4.755795e-01, 4.414276e-01, 5.961215e-02, 1.191667e-01, 2.655934e-01, 7.482441e-01,
1.400000e+00	3.221566e-01, 6.856275e-01, 4.820828e-02, 1.829222e-02, 5.289427e-01, 4.799086e-01, 2.568977e-02, 7.404931e-02, 3.355865e-01, 5.212683e-01,
1.600000e+00	3.006246e-01, 5.442244e-01, 2.817355e-02, 1.752776e-02, 4.086635e-01, 4.525311e-01, 1.502273e-02, 4.341294e-02, 3.989350e-01, 4.461694e-01,
1.800000e+00	3.690376e-01, 3.979952e-01, 1.363871e-02, 1.374739e-02, 3.601551e-01, 4.291320e-01, 8.928116e-03, 3.167419e-02, 3.885089e-01, 3.869588e-01,
2.000000e+00	3.437338e-01, 3.867604e-01, 1.141940e-02, 1.342507e-02, 2.502743e-01, 3.750342e-01, 5.733903e-03, 1.917149e-02, 4.665113e-01, 2.115886e-01,
0.000000e+00	1.882010e+00, 1.033430e+00, 6.505561e-01, 9.624391e-01, 2.052421e+00, 1.215773e+00, 1.307816e+00, 7.859304e-01, 1.128210e+00, 5.564099e-01,
2.000000e-01	9.707589e-01, 1.088737e+00, 9.436504e-01, 8.633722e-01, 1.530393e+00, 9.001870e-01, 6.846622e-01, 5.938043e-01, 1.137546e+00, 5.078932e-01,
4.000000e-01	5.896235e-01, 9.397437e-01, 9.798836e-01, 7.232667e-01, 1.121526e+00, 6.786865e-01, 3.943426e-01, 4.979544e-01, 7.604214e-01, 4.151805e-01,
6.000000e-01	3.608971e-01, 6.666593e-01, 4.877606e-01, 5.202434e-01, 9.739584e-01, 5.343137e-01, 1.748304e-01, 3.593442e-01, 7.927853e-01, 3.663572e-01,
8.000000e-01	3.639786e-01, 5.285408e-01, 3.303545e-01, 3.147631e-01, 4.831744e-01, 3.642604e-01, 1.242153e-01, 1.899275e-01, 6.373342e-01, 2.226146e-01,
1.000000e+00	3.628675e-01, 4.779194e-01, 2.504818e-01, 2.250073e-01, 4.419058e-01, 4.787146e-01, 8.499919e-02, 1.344713e-01, 5.570094e-01, 1.843194e-01,
1.200000e+00	4.630600e-01, 4.048896e-01, 1.339244e-01, 1.619502e-01, 3.759511e-01, 5.328272e-01, 4.493839e-02, 7.883869e-02, 5.575066e-01, 1.390284e-01,
1.400000e+00	3.824728e-01, 3.241007e-01, 9.528465e-02, 9.288104e-02, 3.032840e-01, 4.045357e-01, 2.568585e-02, 5.248476e-02, 5.298686e-01, 1.274639e-01,
1.600000e+00	3.866803e-01, 2.719393e-01, 5.417149e-02, 7.481409e-02, 1.717433e-01, 4.175753e-01, 1.664402e-02, 3.130513e-02, 4.567305e-01, 1.097577e-01,
1.800000e+00	3.630093e-01, 2.127141e-01, 3.781738e-02, 5.278011e-02, 1.402791e-01, 4.063350e-01, 6.964614e-03, 1.487391e-02, 4.847746e-01, 9.643122e-02,
2.000000e+00	3.999648e-01, 1.691942e-01, 1.971469e-02, 4.486394e-02, 1.144400e-01, 5.267101e-01, 4.922306e-03, 1.200539e-02, 4.804060e-01, 6.999114e-02,
0.000000e+00	2.420708e+00, 1.392153e+00, 5.223954e-01, 1.131942e+00, 2.340049e+00, 2.104756e+00, 1.827455e+00, 3.632773e-01, 2.816772e-01, 2.876161e+00,
2.000000e-01	1.230142e+00, 1.169257e+00, 7.649264e-01, 8.945156e-01, 1.917216e+00, 1.292678e+00, 1.071255e+00, 4.277536e-01, 1.471552e-01, 2.651268e+00,
4.000000e-01	5.955363e-01, 8.142927e-01, 7.224316e-01, 4.945712e-01, 1.149970e+00, 9.669859e-01, 5.850612e-01, 4.743174e-01, 1.228803e-01, 2.086341e+00,
6.000000e-01	4.738067e-01, 8.037701e-01, 4.777763e-01, 3.818467e-01, 7.911789e-01, 5.727890e-01, 3.071018e-01, 3.239131e-01, 8.416626e-02, 1.430601e+00,
8.000000e-01	5.504302e-01, 6.433794e-01, 3.327762e-01, 1.853018e-01, 3.986622e-01, 6.300648e-01, 1.683229e-01, 2.405880e-01, 6.801670e-02, 1.495466e+00,
1.000000e+00	4.245858e-01, 5.372094e-01, 2.373284e-01, 1.352587e-01, 2.674394e-01, 5.934551e-01, 1.168375e-01, 1.315668e-01, 1.182720e-01, 8.717714e-01,
1.200000e+00	3.578975e-01, 4.971892e-01, 1.342090e-01, 7.941756e-02, 2.145470e-01, 3.532705e-01, 6.325052e-02, 8.132262e-02, 1.901317e-01, 7.843812e-01,
1.400000e+00	4.082736e-01, 3.435046e-01, 8.628215e-02, 5.821906e-02, 1.448248e-01, 5.144706e-01, 3.853863e-02, 4.865195e-02, 2.683308e-01, 6.623583e-01,
1.600000e+00	3.053413e-01, 2.656002e-01, 4.999609e-02, 3.614339e-02, 1.006048e-01, 5.160794e-01, 2.135057e-02, 2.931205e-02, 3.892373e-01, 5.768023e-01,
1.800000e+00	3.118218e-01, 2.202057e-01, 2.559615e-02, 2.532481e-02, 5.275536e-02, 4.968123e-01, 1.119462e-02, 2.209547e-02, 2.969408e-01, 3.760504e-01,
2.000000e+00	4.057034e-01, 1.675977e-01, 2.037226e-02, 1.771270e-02, 4.704976e-02, 4.543327e-01, 7.220132e-03, 1.237250e-02, 4.041681e-01, 3.332833e-01,
0.000000e+00	3.084181e+00, 2.505052e+00, 2.636514e+00, 1.074622e+00, 2.167574e-01, 1.794497e+00, 5.289890e-01, 9.046661e-01, 2.193434e+00, 1.608433e+00,
2.000000e-01	1.684347e+00, 2.535868e+00, 2.076754e+00, 1.148208e+00, 3.813795e-01, 1.080700e+00, 3.575033e-01, 7.570562e-01, 1.925524e+00, 1.284193e+00,
4.000000e-01	1.127600e+00, 1.782335e+00, 1.666034e+00, 1.185183e+00, 5.390066e-01, 6.886721e-01, 1.709309e-01, 4.688932e-01, 1.311749e+00, 1.200798e+00,
6.000000e-01	8.684711e-01, 2.163877e+00, 1.046226e+00, 1.003436e+00, 5.734777e-01, 4.628350e-01, 1.458793e-01, 6.286374e-01, 8.666061e-01, 8.152137e-01,
8.000000e-01	5.524907e-01, 1.784531e+00, 7.579724e-01, 6.793488e-01, 5.730450e-01, 3.340248e-01, 8.904841e-02, 4.029561e-01, 6.311292e-01, 6.888263e-01,
1.000000e+00	4.842442e-01, 1.446511e+00, 4.462924e-01, 4.329896e-01, 6.248817e-01, 2.892618e-01, 4.690920e-02, 3.242737e-01, 6.433351e-01, 6.136796e-01,
1.200000e+00	4.214656e-01, 1.231747e+00, 1.916840e-01, 2.196176e-01, 7.856286e-01, 2.543640e-01, 3.670597e-02, 1.698813e-01, 4.838273e-01, 5.197951e-01,
1.400000e+00	4.213450e-01, 8.166671e-01, 1.597544e-01, 2.015429e-01, 6.634426e-01, 3.097252e-01, 1.621971e-02, 1.004615e-01, 5.037837e-01, 3.553050e-01,
1.600000e+00	3.816988e-01, 6.113487e-01, 9.200366e-02, 1.312025e-01, 5.793636e-01, 3.769390e-01, 1.066793e-02, 6.170964e-02, 5.234172e-01, 2.800125e-01,
1.800000e+00	3.929812e-01, 4.982200e-01, 6.070354e-02, 8.475269e-02, 4.390573e-01, 4.042464e-01, 7.019830e-03, 4.025261e-02, 5.165769e-01, 2.131822e-01,
2.000000e+00	3.613097e-01, 5.307895e-01, 4.054847e-02, 6.599947e-02, 5.309020e-01, 3.544679e-01, 3.308476e-03, 2.351785e-02, 5.461909e-01, 1.880261e-01,
0.000000e+00	2.992098e-01, 4.043839e-01, 7.656728e-01, 1.852089e+00, 1.230565e+00, 1.735461e+00, 2.647217e-01, 2.224926e+00, 2.607732e+00, 1.034335e+00,
2.000000e-01	2.481713e-01, 3.201327e-01, 4.988037e-01, 1.804140e+00, 8.383709e-01, 1.210264e+00, 5.289827e-01, 1.484203e+00, 2.147631e+00, 7.228725e-01,
4.000000e-01	2.964358e-01, 2.437328e-01, 2.511816e-01, 1.573497e+00, 5.073150e-01, 1.017709e+00, 6.736595e-01, 1.072165e+00, 1.481257e+00, 6.418148e-01,
6.000000e-01	3.020139e-01, 2.276949e-01, 1.949483e-01, 1.273936e+00, 3.879249e-01, 8.570126e-01, 4.958019e-01, 6.153772e-01, 1.067473e+00, 5.674579e-01,
8.000000e-01	3.496894e-01, 1.622497e-01, 1.331928e-01, 9.239673e-01, 2.414583e-01, 6.767662e-01, 3.324312e-01, 3.724344e-01, 7.567937e-01, 4.161679e-01,
1.000000e+00	3.898426e-01, 1.509745e-01, 8.186207e-02, 7.749391e-01, 1.627510e-01, 6.165553e-01, 1.629752e-01, 2.335344e-01, 7.503185e-01, 3.277494e-01,
1.200000e+00	3.444716e-01, 1.175135e-01, 4.978653e-02, 3.483651e-01, 8.569987e-02, 5.715866e-01, 9.132803e-02, 1.498528e-01, 6.025423e-01, 3.092282e-01,
1.400000e+00	3.134689e-01, 8.093629e-02, 2.609210e-02, 2.768929e-01, 6.558299e-02, 5.091112e-01, 5.010298e-02, 1.046160e-01, 4.710359e-01, 2.404401e-01,
1.600000e+00	3.432577e-01, 8.036279e-02, 2.186760e-02, 1.908365e-01, 4.033209e-02, 4.811612e-01, 2.371861e-02, 5.544325e-02, 5.848468e-01, 1.685392e-01,
1.800000e+00	3.883518e-01, 6.965732e-02, 1.462888e-02, 1.066433e-01, 2.269410e-02, 5.291467e-01, 1.629543e-02, 2.920206e-02, 5.820665e-01, 1.387730e-01,
2.000000e+00	3.980389e-01, 5.241025e-02, 8.035059e-03, 8.578668e-02, 2.160647e-02, 5.321947e-01, 1.023956e-02, 2.043673e-02, 5.260149e-01, 1.015550e-01,
0.000000e+00	3.251093e+00, 2.046894e+00, 2.578545e+00, 2.916552e+00, 3.083223e+00, 2.474435e+00, 8.956020e-01, 2.110141e+00, 2.693295e+00, 1.490628e+00,
2.000000e-01	1.538037e+00, 1.740295e+00, 2.204086e+00, 2.425178e+00, 1.764808e+00, 1.517892e+00, 1.220566e+00, 1.655729e+00, 1.475624e+00, 1.155511e+00,
4.000000e-01	8.376139e-01, 1.479271e+00, 1.596503e+00, 1.655407e+00, 1.486490e+00, 9.477672e-01, 1.094598e+00, 1.080935e+00, 1.005200e+00, 1.352796e+00,
6.000000e-01	5.415149e-01, 1.418132e+00, 1.390585e+00, 1.356761e+00, 1.153018e+00, 4.194937e-01, 8.109208e-01, 9.302451e-01, 8.932968e-01, 1.188752e+00,
8.000000e-01	3.854401e-01, 1.296537e+00, 7.179759e-01, 7.347573e-01, 9.580388e-01, 4.059859e-01, 5.559676e-01, 5.793459e-01, 6.260299e-01, 9.559364e-01,
1.000000e+00	3.824107e-01, 9.054054e-01, 5.168895e-01, 5.065974e-01, 6.724733e-01, 3.551283e-01, 3.521198e-01, 3.845252e-01, 4.147763e-01, 8.892771e-01,
1.200000e+00	3.789871e-01, 7.704657e-01, 3.682239e-01, 3.324882e-01, 6.308334e-01, 3.796540e-01, 1.952099e-01, 2.311473e-01, 3.931456e-01, 8.128027e-01,
1.400000e+00	4.356942e-01, 6.935952e-01, 1.841347e-01, 1.974051e-01, 5.056555e-01, 4.384609e-01, 1.240047e-01, 1.371815e-01, 4.485048e-01, 6.286550e-01,
1.600000e+00	3.531896e-01, 5.563589e-01, 1.123522e-01, 1.444728e-01, 4.022345e-01, 4.927088e-01, 5.486749e-02, 1.033043e-01, 4.355684e-01, 4.903417e-01,
1.800000e+00	3.903540e-01, 4.623458e-01, 8.091958e-02, 8.190059e-02, 2.880062e-01, 4.531566e-01, 2.658659e-02, 4.873443e-02, 4.609323e-01, 3.946891e-01,
2.000000e+00	3.754800e-01, 3.029757e-01, 5.009822e-02, 7.093924e-02, 1.788661e-01, 4.675816e-01, 1.869724e-02, 3.942597e-02, 3.649930e-01, 2.787953e-01,
0.000000e+00	1.511323e+00, 6.219639e-01, 2.130127e-01, 1.216861e+00, 1.490634e+00, 3.194846e+00, 2.505497e+00, 9.109716e-01, 2.919455e+00, 2.282734e+00,
2.000000e-01	1.019855e+00, 5.276497e-01, 5.155503e-01, 9.471098e-01, 8.482604e-01, 1.989373e+00, 1.143011e+00, 8.717568e-01, 2.175974e+00, 1.870921e+00,
4.000000e-01	6.501421e-01, 5.540517e-01, 3.951130e-01, 1.083604e+00, 6.931750e-01, 1.543787e+00, 8.040180e-01, 6.440411e-01, 1.154873e+00, 1.425222e+00,
6.000000e-01	4.923333e-01, 3.656773e-01, 2.582305e-01, 6.476480e-01, 5.362265e-01, 1.081396e+00, 5.119509e-01, 4.644127e-01, 1.000662e+00, 1.370999e+00,
8.000000e-01	4.949056e-01, 3.338880e-01, 1.471058e-01, 5.704501e-01, 3.206754e-01, 8.706321e-01, 2.340539e-01, 3.099438e-01, 5.697692e-01, 1.210802e+00,
1.000000e+00	4.223499e-01, 2.646245e-01, 9.639410e-02, 4.124576e-01, 1.849560e-01, 6.941350e-01, 1.533474e-01, 2.223811e-01, 3.755193e-01, 8.747458e-01,
1.200000e+00	4.322737e-01, 1.978267e-01, 5.856375e-02, 2.808345e-01, 1.094491e-01, 6.321793e-01, 8.541330e-02, 1.369194e-01, 3.787044e-01, 7.999004e-01,
1.400000e+00	3.958835e-01, 1.617349e-01, 4.132558e-02, 1.667776e-01, 6.567117e-02, 6.382298e-01, 4.682695e-02, 7.520300e-02, 4.139867e-01, 6.285873e-01,
1.600000e+00	3.882693e-01, 1.202230e-01, 2.167834e-02, 1.015850e-01, 5.487271e-02, 5.056710e-01, 2.942698e-02, 4.697368e-02, 3.957609e-01, 4.996379e-01,
1.800000e+00	3.620755e-01, 1.136094e-01, 1.695234e-02, 6.833554e-02, 3.034751e-02, 4.878050e-01, 1.432127e-02, 2.949699e-02, 4.070060e-01, 3.537173e-01,
2.000000e+00	4.230914e-01, 7.529006e-02, 1.050673e-02, 4.735399e-02, 2.604675e-02, 3.826347e-01, 9.429119e-03, 2.018408e-02, 4.191468e-01, 3.349616e-01,
0.000000e+00	1.332571e+00, 9.084692e-01, 1.241538e+00, 2.210822e-01, 1.065701e+00, 2.550584e+00, 1.089501e+00, 1.327607e+00, 6.058130e-01, 1.019653e+00,
2.000000e-01	8.297302e-01, 8.986786e-01, 8.919749e-01, 1.706048e-01, 1.166598e+00, 2.095476e+00, 1.078444e+00, 1.187270e+00, 5.160613e-01, 9.629590e-01,
4.000000e-01	5.376217e-01, 8.968042e-01, 7.650457e-01, 9.679111e-02, 1.122659e+00, 1.252333e+00, 9.281328e-01, 7.417636e-01, 3.954457e-01, 9.857076e-01,
6.000000e-01	3.775155e-01, 7.165791e-01, 4.468957e-01, 7.161651e-02, 9.594507e-01, 1.121246e+00, 5.366648e-01, 6.848715e-01, 4.331080e-01, 6.525755e-01,
8.000000e-01	3.088161e-01, 5.870394e-01, 3.020997e-01, 4.479704e-02, 7.902018e-01, 8.844399e-01, 3.590060e-01, 4.016673e-01, 3.997709e-01, 6.311089e-01,
1.000000e+00	2.664403e-01, 4.382641e-01, 1.994132e-01, 3.962108e-02, 5.866667e-01, 7.198579e-01, 2.286422e-01, 3.145523e-01, 3.908924e-01, 4.372781e-01,
1.200000e+00	3.212125e-01, 3.679852e-01, 1.096903e-01, 2.658130e-02, 4.785091e-01, 6.164831e-01, 9.172513e-02, 1.982505e-01, 4.470690e-01, 4.062831e-01,
1.400000e+00	3.288972e-01, 3.077111e-01, 8.141910e-02, 1.932287e-02, 3.142496e-01, 5.900332e-01, 5.055837e-02, 9.837398e-02, 3.916454e-01, 3.183539e-01,
1.600000e+00	3.830912e-01, 2.877070e-01, 5.114994e-02, 1.727250e-02, 2.039508e-01, 5.499198e-01, 3.842375e-02, 7.249836e-02, 4.653630e-01, 2.648831e-01,
1.800000e+00	3.495165e-01, 1.707875e-01, 3.224884e-02, 1.498175e-02, 1.772552e-01, 4.817434e-01, 1.950931e-02, 3.539111e-02, 4.812363e-01, 2.065704e-01,
2.000000e+00	3.508323e-01, 1.429577e-01, 1.754341e-02, 1.354467e-02, 1.035154e-01, 4.839027e-01, 1.086325e-02, 3.428577e-02, 4.432171e-01, 1.519643e-01,
0.000000e+00	2.649534e+00, 2.467886e+00, 1.485138e+00, 1.152492e+00, 1.891084e+00, 3.379820e+00, 1.200444e+00, 1.734900e+00, 7.024444e-01, 2.776922e+00,
2.000000e-01	1.569263e+00, 1.829624e+00, 1.310514e+00, 7.793163e-01, 1.390909e+00, 1.907634e+00, 9.612928e-01, 1.398041e+00, 4.797854e-01, 2.615187e+00,
4.000000e-01	8.763132e-01, 1.655797e+00, 1.006088e+00, 4.701856e-01, 1.125869e+00, 1.146326e+00, 1.087733e+00, 1.085430e+00, 3.273066e-01, 1.893514e+00,
6.000000e-01	5.270129e-01, 1.557421e+00, 1.002580e+00, 3.195927e-01, 8.548049e-01, 6.560607e-01, 6.405332e-01, 8.032005e-01, 2.183396e-01, 1.682615e+00,
8.000000e-01	3.919041e-01, 1.149374e+00, 5.637702e-01, 1.916292e-01, 9.901754e-01, 5.251046e-01, 5.111531e-01, 4.924026e-01, 1.253662e-01, 1.528818e+00,
1.000000e+00	4.193801e-01, 1.052973e+00, 3.812854e-01, 1.204022e-01, 8.873478e-01, 3.641895e-01, 2.331671e-01, 3.115893e-01, 1.022684e-01, 1.174532e+00,
1.200000e+00	3.499946e-01, 8.487244e-01, 2.042434e-01, 8.452170e-02, 6.302415e-01, 4.463483e-01, 1.580563e-01, 1.885917e-01, 1.745567e-01, 8.004724e-01,
1.400000e+00	3.313042e-01, 6.196729e-01, 1.517191e-01, 4.529274e-02, 4.369690e-01, 5.224196e-01, 7.958378e-02, 1.283067e-01, 2.573409e-01, 7.329755e-01,
1.600000e+00	3.582252e-01, 5.257445e-01, 8.056969e-02, 3.622184e-02, 4.065011e-01, 4.774962e-01, 4.567601e-02, 7.516567e-02, 3.033233e-01, 6.116987e-01,
1.800000e+00	3.651710e-01, 5.433461e-01, 5.578781e-02, 2.014416e-02, 3.144248e-01, 4.874728e-01, 2.901571e-02, 3.896823e-02, 3.299775e-01, 4.567782e-01,
2.000000e+00	3.043808e-01, 3.766183e-01, 3.586531e-02, 1.481220e-02, 2.459811e-01, 4.084366e-01, 1.636660e-02, 3.023147e-02, 4.117201e-01, 3.402104e-01,
0.000000e+00	2.506206e+00, 7.010732e-01, 1.752901e+00, 1.612872e+00, 2.915726e+00, 1.351720e+00, 2.224577e+00, 1.261282e+00, 4.611991e-01, 7.516866e-01,
2.000000e-01	1.417490e+00, 6.593674e-01, 1.372069e+00, 1.163696e+00, 1.621436e+00, 8.188650e-01, 1.671514e+00, 7.694131e-01, 4.151734e-01, 9.082387e-01,
4.000000e-01	6.390335e-01, 7.810457e-01, 1.362490e+00, 8.127964e-01, 1.114272e+00, 4.557390e-01, 1.093675e+00, 6.283758e-01, 3.584005e-01, 9.562175e-01,
6.000000e-01	5.709916e-01, 6.908177e-01, 8.492707e-01, 4.133803e-01, 7.661591e-01, 5.939233e-01, 5.174353e-01, 4.752223e-01, 3.264028e-01, 7.739388e-01,
8.000000e-01	3.919261e-01, 6.078500e-01, 5.998173e-01, 2.589406e-01, 4.575129e-01, 5.609602e-01, 3.278691e-01, 3.064163e-01, 2.855214e-01, 7.130620e-01,
1.000000e+00	4.338127e-01, 5.559043e-01, 3.794357e-01, 1.566908e-01, 3.071711e-01, 5.901439e-01, 2.024688e-01, 1.792305e-01, 3.240173e-01, 7.383280e-01,
1.200000e+00	3.597341e-01, 3.970076e-01, 2.199045e-01, 1.059798e-01, 2.873815e-01, 5.778878e-01, 1.157748e-01, 8.428820e-02, 4.066015e-01, 4.643245e-01,
1.400000e+00	3.570165e-01, 2.887513e-01, 1.400631e-01, 7.316786e-02, 1.763283e-01, 4.916213e-01, 7.327208e-02, 7.675441e-02, 3.439507e-01, 3.394471e-01,
1.600000e+00	3.477171e-01, 2.476540e-01, 9.120859e-02, 5.114017e-02, 1.099163e-01, 4.609624e-01, 3.908103e-02, 4.895978e-02, 3.992328e-01, 2.487270e-01,
1.800000e+00	4.901144e-01, 2.260288e-01, 6.411185e-02, 3.521805e-02, 8.333525e-02, 5.495024e-01, 2.195807e-02, 2.875604e-02, 4.043381e-01, 2.131461e-01,
2.000000e+00	3.730438e-01, 1.810875e-01, 3.443502e-02, 2.212121e-02, 6.905130e-02, 5.286955e-01, 1.024604e-02, 1.537370e-02, 4.282315e-01, 1.911141e-01,
0.000000e+00	3.699656e-01, 1.441182e-01, 1.475926e+00, 1.969228e+00, 6.401335e-02, 2.694968e+00, 9.932647e-01, 2.681426e+00, 2.328343e+00, 6.179129e-01,
2.000000e-01	3.822842e-01, 2.354837e-01, 8.958670e-01, 1.648146e+00, 4.675659e-02, 2.317192e+00, 8.997550e-01, 1.834218e+00, 1.842110e+00, 5.383854e-01,
4.000000e-01	3.680917e-01, 2.155377e-01, 6.592163e-01, 1.434714e+00, 3.601885e-02, 1.428731e+00, 1.121941e+00, 1.569886e+00, 1.120438e+00, 6.383367e-01,
6.000000e-01	3.463007e-01, 1.663541e-01, 4.041884e-01, 1.093152e+00, 1.890142e-02, 9.825472e-01, 9.607448e-01, 7.967482e-01, 1.094697e+00, 7.103513e-01,
8.000000e-01	3.703305e-01, 1.611696e-01, 2.531646e-01, 8.811562e-01, 1.534895e-02, 9.265143e-01, 4.990830e-01, 6.050295e-01, 7.497817e-01, 5.256804e-01,
1.000000e+00	4.609904e-01, 1.249772e-01, 1.988713e-01, 6.267364e-01, 1.013142e-02, 7.315008e-01, 3.008887e-01, 3.333647e-01, 5.935433e-01, 4.069249e-01,
1.200000e+00	4.176352e-01, 1.070925e-01, 1.020750e-01, 3.555753e-01, 6.768927e-03, 5.720816e-01, 1.919288e-01, 2.032683e-01, 6.874127e-01, 3.291453e-01,
1.400000e+00	3.840874e-01, 8.484061e-02, 6.587457e-02, 2.680686e-01, 5.519037e-03, 5.588937e-01, 1.199051e-01, 1.253370e-01, 5.522618e-01, 2.945237e-01,
1.600000e+00	3.641840e-01, 8.412108e-02, 3.506919e-02, 1.761788e-01, 4.280418e-03, 5.988293e-01, 6.357961e-02, 8.131457e-02, 4.964637e-01, 2.202616e-01,
1.800000e+00	3.426065e-01, 4.974321e-02, 2.575471e-02, 1.315509e-01, 4.214764e-03, 5.578531e-01, 3.671431e-02, 5.513899e-02, 4.844287e-01, 1.439847e-01,
2.000000e+00	3.497559e-01, 4.573836e-02, 1.385968e-02, 7.807673e-02, 5.204895e-03, 5.039866e-01, 1.901364e-02, 3.687664e-02, 5.041497e-01, 1.611786e-01,
0.000000e+00	1.283238e+00, 8.407302e-01, 2.151705e+00, 1.079351e+00, 3.123018e+00, 1.504071e+00, 4.720336e-01, 2.816394e+00, 1.281435e-01, 1.616847e+00,
2.000000e-01	8.279885e-01, 8.990569e-01, 1.912270e+00, 9.947092e-01, 2.039386e+00, 6.721400e-01, 6.964391e-01, 2.480408e+00, 9.288666e-02, 1.468058e+00,
4.000000e-01	4.820420e-01, 8.689086e-01, 1.627630e+00, 5.441356e-01, 1.315671e+00, 5.530899e-01, 8.879475e-01, 1.554620e+00, 6.929516e-02, 1.370741e+00,
6.000000e-01	2.791775e-01, 8.615830e-01, 9.739821e-01, 3.150630e-01, 1.150277e+00, 3.569829e-01, 7.330621e-01, 8.325731e-01, 9.909830e-02, 1.000014e+00,
8.000000e-01	1.682144e-01, 7.868248e-01, 5.938885e-01, 2.025448e-01, 1.049362e+00, 2.942537e-01, 5.131481e-01, 4.779027e-01, 1.503005e-01, 9.323022e-01,
1.000000e+00	1.999323e-01, 5.664557e-01, 3.519232e-01, 1.376932e-01, 6.623625e-01, 3.500280e-01, 3.274961e-01, 3.243935e-01, 2.127182e-01, 8.174265e-01,
1.200000e+00	2.564638e-01, 4.889550e-01, 3.100117e-01, 9.693432e-02, 5.444340e-01, 3.874954e-01, 1.614394e-01, 2.110344e-01, 2.606314e-01, 6.351039e-01,
1.400000e+00	2.787841e-01, 4.136410e-01, 1.568574e-01, 6.206356e-02, 3.851279e-01, 3.813335e-01, 8.007053e-02, 1.400952e-01, 3.359057e-01, 4.340408e-01,
1.600000e+00	3.514750e-01, 3.365711e-01, 1.134532e-01, 3.424425e-02, 2.899621e-01, 4.204422e-01, 6.309075e-02, 8.830373e-02, 3.764388e-01, 3.307453e-01,
1.800000e+00	3.518922e-01, 2.856675e-01, 5.652687e-02, 2.619794e-02, 2.081364e-01, 4.858584e-01, 3.303436e-02, 5.042946e-02, 5.006087e-01, 2.981920e-01,
2.000000e+00	3.715094e-01, 1.658095e-01, 3.894853e-02, 2.471581e-02, 1.193850e-01, 4.505152e-01, 2.124375e-02, 2.830317e-02, 4.941887e-01, 2.438715e-01,
0.000000e+00	9.060109e-01, 2.739429e-01, 1.727535e+00, 1.155896e+00, 1.495908e+00, 1.425816e+00, 1.655370e+00, 2.135761e+00, 2.378834e+00, 3.236635e-01,
2.000000e-01	5.960032e-01, 3.723732e-01, 1.308628e+00, 1.003458e+00, 1.376890e+00, 9.259533e-01, 1.321004e+00, 1.762093e+00, 1.661374e+00, 6.185488e-01,
4.000000e-01	3.107285e-01, 4.606425e-01, 8.157025e-01, 1.043552e+00, 8.950499e-01, 8.982422e-01, 1.044431e+00, 1.159512e+00, 1.285168e+00, 7.446314e-01,
6.000000e-01	3.209097e-01, 3.572785e-01, 6.457923e-01, 8.486353e-01, 5.494718e-01, 6.191821e-01, 7.098542e-01, 6.777770e-01, 7.269235e-01, 7.675145e-01,
8.000000e-01	3.183425e-01, 2.487510e-01, 3.665243e-01, 6.230227e-01, 4.287442e-01, 5.763450e-01, 4.795424e-01, 3.926845e-01, 6.234271e-01, 5.616101e-01,
1.000000e+00	3.918691e-01, 2.492897e-01, 2.535952e-01, 4.313007e-01, 2.832840e-01, 5.061107e-01, 2.653735e-01, 2.580773e-01, 5.182426e-01, 5.242942e-01,
1.200000e+00	4.171259e-01, 1.890988e-01, 1.393845e-01, 3.003997e-01, 1.657037e-01, 5.228607e-01, 1.438064e-01, 1.803309e-01, 5.034716e-01, 4.147790e-01,
1.400000e+00	4.183960e-01, 1.667714e-01, 8.859988e-02, 2.230877e-01, 1.024323e-01, 5.462547e-01, 8.110924e-02, 1.129178e-01, 6.063940e-01, 3.651606e-01,
1.600000e+00	3.745152e-01, 1.273674e-01, 6.230875e-02, 1.242133e-01, 6.439302e-02, 4.445240e-01, 4.679487e-02, 5.720043e-02, 5.468704e-01, 2.893073e-01,
1.800000e+00	3.778103e-01, 1.310423e-01, 2.606320e-02, 9.438076e-02, 5.095108e-02, 4.624028e-01, 2.709367e-02, 3.520090e-02, 5.168089e-01, 2.167108e-01,
2.000000e+00	3.568421e-01, 8.875410e-02, 2.641212e-02, 6.916077e-02, 3.085602e-02, 5.347635e-01, 1.480975e-02, 2.287983e-02, 5.464574e-01, 1.626513e-01,
0.000000e+00	2.369939e+00, 3.031186e+00, 5.216723e-01, 1.554953e+00, 4.943174e-01, 1.237251e+00, 1.975921e+00, 2.824128e+00, 1.631498e+00, 1.680840e+00,
2.000000e-01	1.571930e+00, 2.228423e+00, 8.122752e-01, 1.374794e+00, 5.737168e-01, 8.580684e-01, 1.765327e+00, 1.769226e+00, 1.033061e+00, 1.510703e+00,
4.000000e-01	9.257469e-01, 1.889965e+00, 6.823007e-01, 1.001449e+00, 5.804879e-01, 5.214188e-01, 1.429863e+00, 1.091782e+00, 6.498426e-01, 1.503501e+00,
6.000000e-01	8.048178e-01, 1.665476e+00, 4.823576e-01, 5.697651e-01, 6.525418e-01, 3.387668e-01, 7.784126e-01, 6.674514e-01, 4.618957e-01, 1.486037e+00,
8.000000e-01	6.473746e-01, 1.190176e+00, 3.348269e-01, 3.839972e-01, 6.101327e-01, 2.736849e-01, 4.982694e-01, 4.650688e-01, 1.921801e-01, 1.239243e+00,
1.000000e+00	5.169900e-01, 9.784211e-01, 1.937389e-01, 2.369493e-01, 5.873016e-01, 2.464875e-01, 4.012286e-01, 2.784331e-01, 1.955720e-01, 1.057363e+00,
1.200000e+00	3.950423e-01, 6.986515e-01, 1.338583e-01, 1.517691e-01, 4.952085e-01, 3.632130e-01, 1.529256e-01, 1.351166e-01, 2.712463e-01, 8.829854e-01,
1.400000e+00	3.812086e-01, 7.415116e-01, 8.133014e-02, 9.429907e-02, 3.017022e-01, 3.968213e-01, 1.006082e-01, 1.015647e-01, 2.826681e-01, 8.909686e-01,
1.600000e+00	3.218577e-01, 5.280658e-01, 5.524521e-02, 5.703097e-02, 2.360192e-01, 4.375763e-01, 7.099157e-02, 4.244281e-02, 3.313882e-01, 5.210630e-01,
1.800000e+00	3.183208e-01, 4.714775e-01, 3.461242e-02, 3.653776e-02, 2.449503e-01, 3.906529e-01, 3.480421e-02, 4.378593e-02, 3.402521e-01, 4.823931e-01,
2.000000e+00	3.752243e-01, 2.952772e-01, 2.200611e-02, 2.969561e-02, 1.693649e-01, 4.449677e-01, 2.212156e-02, 2.425769e-02, 3.829568e-01, 3.830481e-01,
0.000000e+00	1.026181e-01, 1.456855e+00, 2.711461e+00, 1.071753e+00, 3.389371e-01, 3.010581e+00, 6.008263e-01, 2.503037e+00, 2.463017e+00, 3.193368e+00,
2.000000e-01	2.507460e-01, 1.287517e+00, 1.481330e+00, 1.041531e+00, 4.817558e-01, 1.699967e+00, 9.638247e-01, 1.690033e+00, 1.419782e+00, 2.615387e+00,
4.000000e-01	3.040199e-01, 1.386433e+00, 1.063900e+00, 1.144972e+00, 5.297939e-01, 1.068095e+00, 9.090024e-01, 1.456250e+00, 1.096321e+00, 2.150266e+00,
6.000000e-01	3.002893e-01, 9.813472e-01, 6.711797e-01, 7.476590e-01, 3.193999e-01, 1.203766e+00, 9.523476e-01, 1.000230e+00, 8.239834e-01, 1.738626e+00,
8.000000e-01	3.567232e-01, 1.030985e+00, 4.579040e-01, 5.469960e-01, 2.074161e-01, 7.249826e-01, 5.003494e-01, 5.534127e-01, 5.014396e-01, 1.406763e+00,
1.000000e+00	3.979354e-01, 8.143409e-01, 2.231023e-01, 3.423773e-01, 1.422972e-01, 7.008972e-01, 3.114565e-01, 3.641016e-01, 3.391889e-01, 1.032670e+00,
1.200000e+00	3.795198e-01, 4.894228e-01, 1.506917e-01, 2.226729e-01, 1.040629e-01, 6.163215e-01, 2.175457e-01, 2.275323e-01, 3.015838e-01, 1.088712e+00,
1.400000e+00	3.724390e-01, 4.776860e-01, 1.077403e-01, 1.293088e-01, 8.308841e-02, 5.871909e-01, 1.176350e-01, 1.662104e-01, 2.679277e-01, 6.774741e-01,
1.600000e+00	3.572272e-01, 3.520568e-01, 8.388143e-02, 8.145596e-02, 6.078451e-02, 3.998831e-01, 5.553042e-02, 9.962317e-02, 3.285040e-01, 7.272851e-01,
1.800000e+00	3.649242e-01, 3.154337e-01, 4.147263e-02, 6.750318e-02, 3.718263e-02, 5.496734e-01, 3.645576e-02, 5.686963e-02, 3.609307e-01, 5.556123e-01,
2.000000e+00	3.626310e-01, 2.504750e-01, 2.758887e-02, 3.916681e-02, 2.917671e-02, 5.168677e-01, 2.020470e-02, 3.189603e-02, 4.651684e-01, 3.904766e-01,
0.000000e+00	2.118585e+00, 1.212423e+00, 1.756031e+00, 2.868189e-01, 1.494464e+00, 1.746648e+00, 2.907587e+00, 9.879578e-01, 6.717082e-01, 2.430079e+00,
2.000000e-01	1.394610e+00, 1.033986e+00, 1.242007e+00, 1.461627e-01, 1.089747e+00, 1.093834e+00, 1.729588e+00, 5.932646e-01, 4.269399e-01, 2.049597e+00,
4.000000e-01	7.548726e-01, 9.944770e-01, 1.008648e+00, 1.000359e-01, 6.426482e-01, 7.252052e-01, 9.987306e-01, 4.870636e-01, 3.322574e-01, 1.941550e+00,
6.000000e-01	5.913525e-01, 1.046029e+00, 5.546084e-01, 5.990767e-02, 5.947893e-01, 6.582088e-01, 5.503004e-01, 3.533382e-01, 1.732531e-01, 1.671425e+00,
8.000000e-01	5.034557e-01, 7.774673e-01, 4.368355e-01, 4.643436e-02, 3.854141e-01, 4.994003e-01, 3.345472e-01, 2.007400e-01, 1.303096e-01, 1.317527e+00,
1.000000e+00	4.681603e-01, 6.626959e-01, 2.824317e-01, 2.692922e-02, 2.794714e-01, 4.188905e-01, 1.871205e-01, 1.355006e-01, 1.313202e-01, 1.182213e+00,
1.200000e+00	4.234775e-01, 5.140037e-01, 1.997202e-01, 1.792029e-02, 1.835594e-01, 4.200262e-01, 8.766669e-02, 7.406018e-02, 1.695112e-01, 7.017352e-01,
1.400000e+00	3.607655e-01, 4.386644e-01, 1.075560e-01, 9.968670e-03, 1.662124e-01, 5.715110e-01, 6.089128e-02, 5.795647e-02, 2.927013e-01, 6.633523e-01,
1.600000e+00	4.291926e-01, 3.645326e-01, 8.289738e-02, 9.483433e-03, 8.271365e-02, 4.361003e-01, 3.189319e-02, 3.058734e-02, 3.051406e-01, 5.461872e-01,
1.800000e+00	3.635798e-01, 2.908757e-01, 5.435176e-02, 8.572750e-03, 7.575215e-02, 4.605965e-01, 1.818420e-02, 1.840535e-02, 3.701787e-01, 4.022802e-01,
2.000000e+00	3.445133e-01, 2.040177e-01, 2.818762e-02, 7.243944e-03, 6.019843e-02, 4.234196e-01, 1.124488e-02, 1.217690e-02, 3.172901e-01, 3.315532e-01,
0.000000e+00	2.328306e+00, 2.790337e+00, 1.691061e+00, 1.602805e+00, 1.443431e+00, 7.482311e-01, 1.989907e+00, 2.185587e+00, 2.035454e+00, 1.279476e+00,
2.000000e-01	1.436743e+00, 2.569487e+00, 1.859446e+00, 1.234262e+00, 1.098751e+00, 7.253839e-01, 1.580441e+00, 1.627805e+00, 1.583546e+00, 1.315068e+00,
4.000000e-01	7.256779e-01, 1.996233e+00, 1.409889e+00, 1.133500e+00, 1.153785e+00, 4.261279e-01, 1.197008e+00, 8.540354e-01, 1.017194e+00, 1.558064e+00,
6.000000e-01	5.155341e-01, 1.605804e+00, 9.847121e-01, 8.538190e-01, 1.064043e+00, 2.584268e-01, 7.294731e-01, 6.117443e-01, 7.223966e-01, 1.204458e+00,
8.000000e-01	4.716180e-01, 1.475571e+00, 6.108194e-01, 5.129725e-01, 8.856977e-01, 2.049645e-01, 3.758939e-01, 3.658336e-01, 4.653875e-01, 1.144080e+00,
1.000000e+00	3.198380e-01, 1.058884e+00, 3.002392e-01, 3.561142e-01, 9.315106e-01, 1.661476e-01, 2.419087e-01, 2.010262e-01, 3.704171e-01, 8.311461e-01,
1.200000e+00	3.609189e-01, 1.047841e+00, 2.634923e-01, 2.360969e-01, 7.644207e-01, 2.462911e-01, 1.368502e-01, 1.337617e-01, 3.876438e-01, 7.977834e-01,
1.400000e+00	3.760925e-01, 7.852755e-01, 1.429747e-01, 1.184698e-01, 5.897253e-01, 2.994877e-01, 7.497719e-02, 9.205735e-02, 4.176001e-01, 5.574268e-01,
1.600000e+00	3.790090e-01, 6.129806e-01, 9.064646e-02, 9.372356e-02, 4.638295e-01, 3.391755e-01, 4.621771e-02, 5.383497e-02, 4.623909e-01, 3.750995e-01,
1.800000e+00	3.687283e-01, 5.777131e-01, 5.430736e-02, 6.320722e-02, 4.611280e-01, 4.411267e-01, 2.856950e-02, 3.500662e-02, 4.594275e-01, 3.609068e-01,
2.000000e+00	3.650278e-01, 5.071498e-01, 3.769844e-02, 4.436535e-02, 3.313525e-01, 4.621308e-01, 1.430065e-02, 1.880507e-02, 5.118981e-01, 2.732635e-01,
0.000000e+00	2.318344e+00, 2.965026e-01, 1.884064e+00, 6.423680e-01, 1.236406e+00, 2.714338e+00, 2.740115e-01, 1.754680e+00, 1.730124e+00, 7.591148e-01,
2.000000e-01	1.433539e+00, 3.809910e-01, 1.557798e+00, 8.139810e-01, 1.007161e+00, 2.008044e+00, 5.720881e-01, 1.738891e+00, 1.142207e+00, 5.513375e-01,
4.000000e-01	8.073007e-01, 5.428431e-01, 1.301165e+00, 8.063307e-01, 9.679258e-01, 1.493675e+00, 6.887445e-01, 1.168246e+00, 1.127129e+00, 5.435664e-01,
6.000000e-01	6.126162e-01, 5.336250e-01, 8.609420e-01, 6.972379e-01, 8.809960e-01, 1.031933e+00, 8.668853e-01, 9.915777e-01, 6.814753e-01, 4.616735e-01,
8.000000e-01	4.517793e-01, 4.576211e-01, 5.186142e-01, 4.374154e-01, 6.818675e-01, 7.104742e-01, 4.791425e-01, 6.978009e-01, 6.494196e-01, 3.225731e-01,
1.000000e+00	3.254017e-01, 4.535052e-01, 3.502372e-01, 3.328723e-01, 6.087359e-01, 6.318341e-01, 3.234864e-01, 4.098020e-01, 6.369099e-01, 3.127757e-01,
1.200000e+00	4.055554e-01, 3.247527e-01, 2.266826e-01, 2.257206e-01, 4.032168e-01, 6.339827e-01, 1.731637e-01, 3.043570e-01, 5.593406e-01, 2.541002e-01,
1.400000e+00	3.826055e-01, 2.422166e-01, 1.361999e-01, 1.419638e-01, 2.858238e-01, 5.831643e-01, 8.180441e-02, 1.651733e-01, 5.822378e-01, 2.073745e-01,
1.600000e+00	4.421712e-01, 2.140652e-01, 9.874285e-02, 1.049728e-01, 1.938038e-01, 4.945143e-01, 5.300987e-02, 1.109606e-01, 4.967297e-01, 1.455208e-01,
1.800000e+00	3.260757e-01, 2.012465e-01, 5.457917e-02, 6.720244e-02, 1.496872e-01, 5.021058e-01, 2.886115e-02, 6.656913e-02, 5.046666e-01, 1.044594e-01,
2.000000e+00	4.449946e-01, 1.420021e-01, 2.939162e-02, 4.389488e-02, 8.801309e-02, 5.297585e-01, 1.723254e-02, 3.979106e-02, 4.564777e-01, 7.983476e-02,
0.000000e+00	7.342667e-01, 2.216789e-01, 1.775629e+00, 4.027297e-01, 1.804693e+00, 1.016493e+00, 2.863743e+00, 4.829887e-01, 1.684068e+00, 1.114045e+00,
2.000000e-01	4.095573e-01, 3.594176e-01, 1.342513e+00, 6.315928e-01, 1.083301e+00, 8.434861e-01, 1.394728e+00, 3.242180e-01, 1.042115e+00, 1.148671e+00,
4.000000e-01	2.875942e-01, 4.123902e-01, 9.984878e-01, 4.608159e-01, 5.739592e-01, 6.175127e-01, 9.556939e-01, 2.358705e-01, 8.274157e-01, 1.428820e+00,
6.000000e-01	3.369897e-01, 3.426295e-01, 5.862188e-01, 3.349007e-01, 4.286703e-01, 5.728635e-01, 5.552511e-01, 1.258653e-01, 5.318251e-01, 1.008007e+00,
8.000000e-01	3.043813e-01, 3.202343e-01, 3.864150e-01, 1.862616e-01, 3.547319e-01, 5.283967e-01, 3.398845e-01, 8.805097e-02, 4.431422e-01, 9.022280e-01,
1.000000e+00	3.151740e-01, 3.030730e-01, 2.345641e-01, 1.590204e-01, 2.310365e-01, 4.619226e-01, 1.850368e-01, 4.825069e-02, 3.639522e-01, 6.518791e-01,
1.200000e+00	4.074437e-01, 1.893211e-01, 1.575275e-01, 8.866492e-02, 1.445832e-01, 5.255673e-01, 9.193373e-02, 2.684953e-02, 3.819315e-01, 6.036345e-01,
1.400000e+00	4.957798e-01, 1.403792e-01, 8.421237e-02, 5.848062e-02, 9.698666e-02, 4.502891e-01, 5.527934e-02, 1.909095e-02, 4.849591e-01, 5.243668e-01,
1.600000e+00	3.606175e-01, 1.208417e-01, 6.444756e-02, 3.248643e-02, 7.170676e-02, 4.674284e-01, 3.253263e-02, 1.266691e-02, 4.195066e-01, 2.962937e-01,
1.800000e+00	3.784122e-01, 1.012962e-01, 3.815625e-02, 2.936161e-02, 4.655622e-02, 3.609014e-01, 1.675044e-02, 8.506863e-03, 4.953883e-01, 2.929754e-01,
2.000000e+00	4.042354e-01, 8.417104e-02, 2.621294e-02, 2.764085e-02, 2.536261e-02, 4.388092e-01, 1.151682e-02, 5.003473e-03, 4.487033e-01, 2.514973e-01,
0.000000e+00	1.771264e+00, 2.025009e+00, 2.722516e+00, 3.399558e+00, 1.072672e+00, 9.911478e-01, 2.420243e+00, 2.131332e+00, 2.076526e+00, 1.174485e+00,
2.000000e-01	1.122083e+00, 1.723947e+00, 2.114572e+00, 2.326114e+00, 9.580012e-01, 6.255755e-01, 2.122147e+00, 1.619615e+00, 1.595118e+00, 1.112216e+00,
4.000000e-01	7.061679e-01, 1.595650e+00, 1.422845e+00, 1.725345e+00, 7.071063e-01, 4.361667e-01, 1.515337e+00, 1.095097e+00, 8.265645e-01, 1.648991e+00,
6.000000e-01	7.151993e-01, 1.446382e+00, 8.473892e-01, 1.124115e+00, 4.478767e-01, 4.214477e-01, 8.487450e-01, 6.463275e-01, 5.946493e-01, 1.454902e+00,
8.000000e-01	5.076995e-01, 1.171406e+00, 5.217392e-01, 7.042719e-01, 3.033062e-01, 3.479115e-01, 5.026007e-01, 3.877982e-01, 3.954638e-01, 1.085099e+00,
1.000000e+00	4.087154e-01, 8.598399e-01, 3.708818e-01, 4.390743e-01, 2.185583e-01, 4.256858e-01, 2.942390e-01, 2.538028e-01, 4.509467e-01, 1.048720e+00,
1.200000e+00	4.203277e-01, 6.306203e-01, 2.280096e-01, 2.741450e-01, 1.969580e-01, 4.062565e-01, 1.632209e-01, 1.279081e-01, 3.556038e-01, 7.685534e-01,
1.400000e+00	3.357039e-01, 5.716581e-01, 1.537440e-01, 1.853068e-01, 1.532078e-01, 4.573450e-01, 9.912014e-02, 9.317439e-02, 3.332798e-01, 5.186326e-01,
1.600000e+00	3.945532e-01, 4.838206e-01, 7.990966e-02, 1.316862e-01, 1.271235e-01, 5.180753e-01, 6.109885e-02, 5.384863e-02, 4.071131e-01, 4.648298e-01,
1.800000e+00	3.432757e-01, 4.100060e-01, 4.772841e-02, 9.283970e-02, 9.715968e-02, 4.992309e-01, 2.911204e-02, 3.009029e-02, 4.106248e-01, 3.343163e-01,
2.000000e+00	3.057722e-01, 3.537223e-01, 4.018620e-02, 5.844573e-02, 7.679448e-02, 5.032099e-01, 1.876918e-02, 2.513291e-02, 4.211588e-01, 2.761968e-01,
0.000000e+00	5.981353e-01, 6.107155e-01, 2.722396e+00, 9.309574e-01, 3.697166e-02, 5.140113e-01, 9.124165e-01, 3.539762e-01, 2.104740e+00, 1.597438e+00,
2.000000e-01	5.274950e-01, 6.480972e-01, 1.414418e+00, 1.122614e+00, 2.384072e-02, 4.446090e-01, 5.528379e-01, 3.639467e-01, 1.470150e+00, 1.193990e+00,
4.000000e-01	4.836446e-01, 6.771115e-01, 8.795451e-01, 8.092651e-01, 1.240247e-02, 4.203932e-01, 2.920663e-01, 4.588144e-01, 9.893962e-01, 1.078609e+00,
6.000000e-01	4.555581e-01, 5.770414e-01, 6.311248e-01, 8.086586e-01, 9.872507e-03, 4.022541e-01, 1.875867e-01, 3.384390e-01, 6.285775e-01, 7.406935e-01,
8.000000e-01	4.430825e-01, 5.057021e-01, 4.571695e-01, 4.458344e-01, 7.496242e-03, 4.245220e-01, 1.116437e-01, 2.227558e-01, 4.568448e-01, 6.272689e-01,
1.000000e+00	3.733632e-01, 4.235078e-01, 2.404991e-01, 3.384933e-01, 7.913885e-03, 4.816251e-01, 6.052776e-02, 1.489689e-01, 4.592800e-01, 5.862596e-01,
1.200000e+00	3.945179e-01, 3.031080e-01, 1.627379e-01, 1.915503e-01, 9.617982e-03, 4.752712e-01, 3.763677e-02, 9.659653e-02, 3.647622e-01, 4.252366e-01,
1.400000e+00	3.948020e-01, 3.384812e-01, 9.945921e-02, 1.035926e-01, 1.246173e-02, 4.539068e-01, 1.854542e-02, 4.697784e-02, 4.602430e-01, 3.789376e-01,
1.600000e+00	4.286463e-01, 1.920731e-01, 6.561881e-02, 9.843914e-02, 1.030252e-02, 4.480936e-01, 1.179476e-02, 3.050816e-02, 5.075117e-01, 2.743761e-01,
1.800000e+00	4.372774e-01, 1.601007e-01, 4.667115e-02, 5.876449e-02, 1.324596e-02, 5.009389e-01, 6.175724e-03, 2.448969e-02, 5.059862e-01, 2.405906e-01,
2.000000e+00	3.122124e-01, 1.066009e-01, 2.778270e-02, 4.767554e-02, 1.199190e-02, 4.524959e-01, 3.990988e-03, 1.469690e-02, 4.320862e-01, 1.743675e-01,
0.000000e+00	1.025328e+00, 1.814074e+00, 1.539989e+00, 2.739789e+00, 2.780837e+00, 9.328800e-01, 1.458197e+00, 2.484488e+00, 1.552532e+00, 1.950651e+00,
2.000000e-01	4.795727e-01, 1.731878e+00, 1.432649e+00, 1.930149e+00, 1.867453e+00, 7.930104e-01, 1.190721e+00, 1.487370e+00, 9.522182e-01, 2.126252e+00,
4.000000e-01	3.725490e-01, 1.536757e+00, 1.172541e+00, 1.597429e+00, 1.116254e+00, 4.139933e-01, 1.270321e+00, 9.606776e-01, 6.148230e-01, 1.987875e+00,
6.000000e-01	2.777655e-01, 1.413645e+00, 6.390278e-01, 7.090818e-01, 7.845695e-01, 3.034300e-01, 9.577914e-01, 5.936438e-01, 4.431320e-01, 1.758910e+00,
8.000000e-01	2.799635e-01, 1.061589e+00, 4.055712e-01, 4.615489e-01, 5.373266e-01, 2.824959e-01, 4.620165e-01, 4.112545e-01, 2.569880e-01, 1.616315e+00,
1.000000e+00	3.502726e-01, 7.331370e-01, 2.550255e-01, 2.955677e-01, 3.603972e-01, 3.575042e-01, 2.635311e-01, 2.610888e-01, 1.850878e-01, 1.232481e+00,
1.200000e+00	3.157142e-01, 6.964295e-01, 1.643048e-01, 2.370005e-01, 2.085297e-01, 3.680682e-01, 1.739504e-01, 1.580711e-01, 1.973367e-01, 8.078266e-01,
1.400000e+00	3.818292e-01, 5.191938e-01, 8.958022e-02, 1.261846e-01, 1.391016e-01, 4.781368e-01, 8.719094e-02, 9.009317e-02, 3.059709e-01, 8.928277e-01,
1.600000e+00	4.170290e-01, 4.466870e-01, 7.226829e-02, 9.462856e-02, 1.020799e-01, 4.982336e-01, 4.929343e-02, 5.614701e-02, 3.554076e-01, 5.597669e-01,
1.800000e+00	3.272603e-01, 3.813654e-01, 4.034493e-02, 6.605581e-02, 9.266629e-02, 3.575190e-01, 3.373784e-02, 4.166060e-02, 3.680652e-01, 4.489605e-01,
2.000000e+00	3.455724e-01, 2.886590e-01, 2.625371e-02, 3.612410e-02, 5.735240e-02, 4.700990e-01, 1.619087e-02, 2.601604e-02, 4.157880e-01, 3.654028e-01,
0.000000e+00	1.450601e+00, 2.772402e+00, 2.588474e+00, 2.673568e+00, 1.491670e+00, 2.085400e+00, 8.345961e-02, 1.058645e+00, 4.980202e-01, 2.647568e+00,
2.000000e-01	6.524447e-01, 2.472189e+00, 1.472836e+00, 1.730380e+00, 9.771952e-01, 1.504554e+00, 3.487478e-01, 1.085339e+00, 2.651647e-01, 2.386010e+00,
4.000000e-01	6.123908e-01, 2.650893e+00, 1.260301e+00, 7.097178e-01, 8.132035e-01, 9.239169e-01, 3.040885e-01, 8.289621e-01, 1.927891e-01, 1.981286e+00,
6.000000e-01	4.114714e-01, 2.057001e+00, 8.713831e-01, 6.456290e-01, 7.020405e-01, 6.333746e-01, 2.388706e-01, 6.169501e-01, 1.403200e-01, 1.185806e+00,
8.000000e-01	3.859000e-01, 1.620970e+00, 4.793066e-01, 4.868351e-01, 8.356940e-01, 4.017548e-01, 1.201952e-01, 4.996185e-01, 9.795747e-02, 1.008728e+00,
1.000000e+00	3.664559e-01, 1.167584e+00, 2.798706e-01, 2.848731e-01, 8.891436e-01, 3.215744e-01, 8.158403e-02, 3.164364e-01, 1.731466e-01, 9.931928e-01,
1.200000e+00	3.493086e-01, 9.800428e-01, 1.648010e-01, 1.832243e-01, 8.288383e-01, 2.798707e-01, 4.017577e-02, 1.753573e-01, 2.410181e-01, 6.564742e-01,
1.400000e+00	3.171502e-01, 8.131369e-01, 1.138077e-01, 1.100237e-01, 6.338863e-01, 3.105014e-01, 2.168943e-02, 1.080482e-01, 3.043856e-01, 6.422413e-01,
1.600000e+00	4.005157e-01, 6.620415e-01, 9.502979e-02, 6.446501e-02, 8.008134e-01, 4.071006e-01, 1.383338e-02, 7.277239e-02, 3.710517e-01, 4.790966e-01,
1.800000e+00	3.575640e-01, 5.595091e-01, 4.961606e-02, 4.477819e-02, 4.859319e-01, 4.081971e-01, 7.408177e-03, 4.112108e-02, 3.129636e-01, 3.930315e-01,
2.000000e+00	3.606105e-01, 4.929884e-01, 3.169071e-02, 3.461082e-02, 3.569894e-01, 4.425273e-01, 5.039122e-03, 2.742749e-02, 4.673862e-01, 2.704288e-01,
0.000000e+00	2.202826e+00, 1.925829e+00, 2.365994e+00, 1.157086e+00, 1.829417e+00, 9.614604e-01, 1.968090e+00, 1.627631e+00, 2.177654e-01, 1.709202e+00,
2.000000e-01	1.217657e+00, 1.695965e+00, 2.177150e+00, 5.402737e-01, 1.476071e+00, 7.746434e-01, 1.446616e+00, 1.204357e+00, 1.534486e-01, 2.010701e+00,
4.000000e-01	7.512535e-01, 1.707337e+00, 1.271620e+00, 3.560459e-01, 1.143027e+00, 4.259000e-01, 1.192103e+00, 1.012631e+00, 1.060212e-01, 1.829382e+00,
6.000000e-01	5.309038e-01, 1.401008e+00, 1.049798e+00, 2.170116e-01, 1.045687e+00, 2.796935e-01, 6.963986e-01, 5.296134e-01, 7.230872e-02, 1.812016e+00,
8.000000e-01	3.320939e-01, 1.293133e+00, 6.421470e-01, 1.511846e-01, 8.508912e-01, 1.975009e-01, 4.787902e-01, 3.670268e-01, 5.132544e-02, 1.375017e+00,
1.000000e+00	3.142398e-01, 1.148887e+00, 4.982272e-01, 1.059680e-01, 7.356194e-01, 1.997984e-01, 2.560804e-01, 2.188983e-01, 7.584943e-02, 8.531867e-01,
1.200000e+00	2.752871e-01, 7.745596e-01, 2.728044e-01, 7.853758e-02, 5.602635e-01, 3.172733e-01, 1.386151e-01, 1.359785e-01, 1.558277e-01, 8.297036e-01,
1.400000e+00	3.428419e-01, 5.966939e-01, 1.856959e-01, 4.510034e-02, 4.680466e-01, 3.431376e-01, 6.617881e-02, 9.941626e-02, 2.685795e-01, 6.780035e-01,
1.600000e+00	3.771968e-01, 5.368471e-01, 9.823367e-02, 2.757874e-02, 4.295790e-01, 3.267066e-01, 5.025244e-02, 5.416792e-02, 2.547235e-01, 5.096833e-01,
1.800000e+00	3.262075e-01, 3.947448e-01, 7.921662e-02, 1.895488e-02, 3.419731e-01, 4.814948e-01, 2.605185e-02, 3.325803e-02, 3.759707e-01, 3.600930e-01,
2.000000e+00	4.423664e-01, 4.294088e-01, 4.855628e-02, 1.368559e-02, 1.986649e-01, 5.121459e-01, 1.506232e-02, 2.410254e-02, 3.704348e-01, 3.197659e-01,
0.000000e+00	2.149536e+00, 2.234106e+00, 1.938701e+00, 3.033157e-01, 2.344173e+00, 1.177748e+00, 8.764060e-01, 2.183314e+00, 2.082047e+00, 1.616082e+00,
2.000000e-01	1.439786e+00, 1.758312e+00, 1.597009e+00, 6.898211e-01, 1.974646e+00, 9.237712e-01, 9.791487e-01, 1.740315e+00, 1.445541e+00, 1.443089e+00,
4.000000e-01	6.350284e-01, 1.472634e+00, 1.135774e+00, 6.393269e-01, 1.209325e+00, 4.946502e-01, 1.014365e+00, 9.850969e-01, 9.719169e-01, 1.427475e+00,
6.000000e-01	3.933075e-01, 1.564571e+00, 9.191375e-01, 5.406749e-01, 9.117665e-01, 3.626560e-01, 8.252122e-01, 9.064355e-01, 7.573865e-01, 1.330771e+00,
8.000000e-01	2.360492e-01, 1.282524e+00, 5.916667e-01, 3.735797e-01, 1.027000e+00, 2.400840e-01, 4.716793e-01, 3.780487e-01, 3.682241e-01, 1.116728e+00,
1.000000e+00	2.214018e-01, 7.992635e-01, 3.778250e-01, 1.991757e-01, 9.738772e-01, 2.396876e-01, 2.548593e-01, 2.843439e-01, 3.830308e-01, 7.496453e-01,
1.200000e+00	2.703548e-01, 9.977555e-01, 2.051340e-01, 1.685343e-01, 7.060161e-01, 2.399149e-01, 1.187271e-01, 1.963336e-01, 4.380252e-01, 6.484021e-01,
1.400000e+00	2.942092e-01, 5.649321e-01, 1.497477e-01, 1.076722e-01, 6.326271e-01, 3.208753e-01, 7.997599e-02, 9.969361e-02, 4.409316e-01, 5.085689e-01,
1.600000e+00	3.307680e-01, 5.422402e-01, 9.212329e-02, 7.424163e-02, 5.433337e-01, 3.483269e-01, 4.912379e-02, 6.151356e-02, 3.903496e-01, 4.413399e-01,
1.800000e+00	3.147097e-01, 4.194031e-01, 5.777720e-02, 4.663219e-02, 3.788641e-01, 3.727574e-01, 3.108560e-02, 4.097589e-02, 4.422155e-01, 3.882366e-01,
2.000000e+00	3.293494e-01, 3.972947e-01, 3.250467e-02, 3.291372e-02, 2.885526e-01, 4.390878e-01, 1.809022e-02, 2.524797e-02, 4.167469e-01, 2.346767e-01,
0.000000e+00	1.267422e-01, 4.505195e-01, 8.600089e-01, 1.914183e+00, 4.649708e-02, 2.411505e-01, 6.962237e-01, 4.679148e-01, 2.614448e+00, 3.287642e+00,
2.000000e-01	2.672832e-01, 3.547954e-01, 4.719555e-01, 1.644050e+00, 2.942658e-02, 3.342442e-01, 4.062417e-01, 2.028358e-01, 1.859013e+00, 2.111770e+00,
4.000000e-01	3.195343e-01, 3.170117e-01, 3.267536e-01, 1.452587e+00, 1.960606e-02, 4.039252e-01, 2.318196e-01, 1.466767e-01, 1.115009e+00, 1.440479e+00,
6.000000e-01	3.432973e-01, 2.327874e-01, 1.915112e-01, 1.206213e+00, 1.037363e-02, 3.236667e-01, 8.674304e-02, 9.889445e-02, 6.750579e-01, 1.587884e+00,
8.000000e-01	2.976761e-01, 1.876084e-01, 1.288574e-01, 4.593947e-01, 7.183558e-03, 5.142884e-01, 7.007684e-02, 5.199020e-02, 3.984962e-01, 1.242384e+00,
1.000000e+00	3.947503e-01, 1.649485e-01, 7.139930e-02, 3.431701e-01, 5.832278e-03, 4.861382e-01, 3.767376e-02, 3.673664e-02, 3.557748e-01, 8.659878e-01,
1.200000e+00	3.659011e-01, 1.138624e-01, 4.879846e-02, 2.164464e-01, 3.730278e-03, 4.755741e-01, 2.020382e-02, 1.942284e-02, 3.506820e-01, 6.939700e-01,
1.400000e+00	3.402502e-01, 8.619791e-02, 3.591746e-02, 1.746375e-01, 2.301055e-03, 4.195055e-01, 1.388176e-02, 1.553901e-02, 3.153153e-01, 4.882618e-01,
1.600000e+00	3.667332e-01, 7.273819e-02, 2.104581e-02, 1.038151e-01, 1.784148e-03, 5.019087e-01, 7.297597e-03, 7.863689e-03, 4.436307e-01, 5.333159e-01,
1.800000e+00	3.168181e-01, 6.573133e-02, 1.197526e-02, 6.554665e-02, 1.630739e-03, 4.177600e-01, 4.882549e-03, 4.649857e-03, 4.256134e-01, 3.413428e-01,
2.000000e+00	4.248188e-01, 4.416946e-02, 7.905411e-03, 4.704064e-02, 1.580373e-03, 4.892431e-01, 2.102281e-03, 3.462788e-03, 4.220029e-01, 2.912385e-01,
0.000000e+00	1.947867e+00, 2.128244e+00, 1.124076e+00, 8.608835e-01, 1.065852e+00, 2.408796e+00, 1.681434e+00, 9.767579e-01, 4.722731e-01, 2.378734e+00,
2.000000e-01	1.239209e+00, 1.597182e+00, 1.126228e+00, 5.507611e-01, 9.302710e-01, 1.928204e+00, 9.439582e-01, 7.146484e-01, 2.892904e-01, 2.457553e+00,
4.000000e-01	6.899400e-01, 1.715125e+00, 8.854833e-01, 3.514581e-01, 9.403130e-01, 1.187786e+00, 6.966978e-01, 8.057673e-01, 1.835752e-01, 1.890408e+00,
6.000000e-01	6.647640e-01, 1.538321e+00, 5.460668e-01, 2.534409e-01, 7.492468e-01, 7.286773e-01, 3.803538e-01, 5.128554e-01, 1.407596e-01, 1.490506e+00,
8.000000e-01	5.418404e-01, 8.847284e-01, 3.534969e-01, 1.268637e-01, 7.579326e-01, 6.492827e-01, 2.413557e-01, 2.809023e-01, 1.205812e-01, 1.244171e+00,
1.000000e+00	3.514287e-01, 7.845306e-01, 2.313573e-01, 9.740348e-02, 6.972176e-01, 4.620519e-01, 1.269359e-01, 2.128527e-01, 1.518525e-01, 9.133565e-01,
1.200000e+00	3.731523e-01, 7.575166e-01, 1.657237e-01, 5.053800e-02, 5.844715e-01, 4.719717e-01, 6.153584e-02, 1.230294e-01, 1.830467e-01, 7.305040e-01,
1.400000e+00	3.650187e-01, 5.920095e-01, 9.388938e-02, 3.615445e-02, 4.230264e-01, 4.008868e-01, 4.073857e-02, 8.217541e-02, 3.220142e-01, 5.827253e-01,
1.600000e+00	3.914326e-01, 4.485311e-01, 6.460108e-02, 2.021368e-02, 3.443517e-01, 3.887551e-01, 2.515306e-02, 5.624980e-02, 3.435455e-01, 4.382339e-01,
1.800000e+00	4.290309e-01, 4.357761e-01, 4.089329e-02, 2.065827e-02, 2.436502e-01, 4.266018e-01, 1.832839e-02, 3.092972e-02, 3.515093e-01, 3.998305e-01,
2.000000e+00	4.268354e-01, 3.091107e-01, 3.052659e-02, 1.202613e-02, 1.609957e-01, 4.476132e-01, 8.556148e-03, 2.303045e-02, 3.761006e-01, 3.636110e-01,
0.000000e+00	5.323103e-01, 1.066882e+00, 1.354064e+00, 1.887544e+00, 5.023647e-01, 1.090598e-01, 5.642928e-01, 2.545275e-01, 2.224427e+00, 6.046928e-01,
2.000000e-01	4.786423e-01, 9.410243e-01, 9.606323e-01, 1.782370e+00, 4.153419e-01, 2.190852e-01, 3.962275e-01, 1.902071e-01, 1.343758e+00, 4.018755e-01,
4.000000e-01	5.254132e-01, 9.998346e-01, 7.071438e-01, 1.168548e+00, 2.215371e-01, 3.102726e-01, 1.960830e-01, 1.172720e-01, 1.148440e+00, 3.348902e-01,
6.000000e-01	4.224095e-01, 6.432978e-01, 3.715746e-01, 1.164779e+00, 1.584195e-01, 3.938062e-01, 1.214845e-01, 8.274375e-02, 8.492652e-01, 2.565599e-01,
8.000000e-01	3.599540e-01, 5.310838e-01, 2.493426e-01, 6.349093e-01, 1.179118e-01, 4.493463e-01, 6.526253e-02, 5.050854e-02, 6.754765e-01, 2.366451e-01,
1.000000e+00	3.984614e-01, 4.951901e-01, 1.392948e-01, 3.991055e-01, 8.345947e-02, 4.845765e-01, 3.494113e-02, 2.696853e-02, 5.810298e-01, 1.609605e-01,
1.200000e+00	3.767374e-01, 3.932832e-01, 1.003323e-01, 3.662498e-01, 5.326316e-02, 3.573478e-01, 2.464447e-02, 1.837773e-02, 5.265249e-01, 1.156925e-01,
1.400000e+00	3.642807e-01, 3.356790e-01, 7.109048e-02, 2.041159e-01, 4.149935e-02, 4.487018e-01, 1.161914e-02, 9.237657e-03, 5.856698e-01, 1.168086e-01,
1.600000e+00	3.951842e-01, 2.148173e-01, 3.864192e-02, 1.847817e-01, 3.990270e-02, 4.162520e-01, 6.971657e-03, 8.215466e-03, 5.592283e-01, 8.835577e-02,
1.800000e+00	3.420315e-01, 2.328509e-01, 2.679596e-02, 1.006803e-01, 3.222739e-02, 4.458465e-01, 4.789348e-03, 4.907768e-03, 5.016433e-01, 7.023347e-02,
2.000000e+00	3.525418e-01, 1.934577e-01, 1.521181e-02, 7.183234e-02, 3.034745e-02, 5.338914e-01, 2.037477e-03, 3.581804e-03, 5.488176e-01, 4.140079e-02,
0.000000e+00	2.553175e+00, 1.447435e+00, 1.515556e+00, 2.388723e+00, 2.799437e+00, 2.354052e+00, 5.754805e-01, 1.387209e+00, 1.463664e+00, 1.311633e+00,
2.000000e-01	1.420914e+00, 1.351837e+00, 1.591480e+00, 1.689015e+00, 1.587186e+00, 1.208979e+00, 4.778099e-01, 1.000836e+00, 1.087753e+00, 1.073076e+00,
4.000000e-01	6.504260e-01, 1.266449e+00, 9.906427e-01, 1.126630e+00, 1.336154e+00, 9.341991e-01, 3.907783e-01, 7.631052e-01, 7.311666e-01, 8.207118e-01,
6.000000e-01	5.741323e-01, 1.081864e+00, 9.304501e-01, 6.237259e-01, 1.086546e+00, 6.391640e-01, 2.707638e-01, 7.585689e-01, 6.093382e-01, 5.960888e-01,
8.000000e-01	4.236384e-01, 8.567987e-01, 5.058627e-01, 5.128403e-01, 8.867696e-01, 5.028519e-01, 1.774407e-01, 4.699120e-01, 5.944178e-01, 4.426822e-01,
1.000000e+00	3.930109e-01, 7.734068e-01, 4.150707e-01, 2.894554e-01, 6.908477e-01, 4.937560e-01, 1.061297e-01, 2.755656e-01, 4.521221e-01, 3.652140e-01,
1.200000e+00	3.635026e-01, 6.288477e-01, 2.818641e-01, 2.450077e-01, 6.365152e-01, 4.505810e-01, 5.992796e-02, 1.482780e-01, 5.401853e-01, 3.365864e-01,
1.400000e+00	3.549479e-01, 5.397147e-01, 1.516477e-01, 1.412073e-01, 5.395685e-01, 4.811200e-01, 3.800215e-02, 1.155268e-01, 5.024381e-01, 2.426662e-01,
1.600000e+00	3.157276e-01, 3.723839e-01, 9.470484e-02, 1.017897e-01, 4.114073e-01, 3.915244e-01, 2.252897e-02, 7.381027e-02, 4.228584e-01, 2.031718e-01,
1.800000e+00	4.306298e-01, 2.996901e-01, 7.013149e-02, 6.434372e-02, 2.646635e-01, 5.836513e-01, 1.407738e-02, 4.375530e-02, 4.510467e-01, 1.853662e-01,
2.000000e+00	3.455932e-01, 2.840356e-01, 4.061239e-02, 4.669039e-02, 1.980408e-01, 4.499254e-01, 7.696127e-03, 2.847626e-02, 4.389339e-01, 1.306289e-01,
0.000000e+00	8.602485e-01, 2.875380e+00, 1.543056e+00, 7.723681e-01, 2.731120e+00, 1.205420e+00, 4.630070e-01, 1.175393e+00, 1.525657e+00, 1.009980e+00,
2.000000e-01	5.381495e-01, 2.349424e+00, 1.440483e+00, 8.288074e-01, 1.813553e+00, 8.584554e-01, 8.507441e-01, 1.034650e+00, 1.059919e+00, 8.310827e-01,
4.000000e-01	2.039761e-01, 2.329597e+00, 9.719245e-01, 6.060915e-01, 1.716597e+00, 5.761738e-01, 6.618591e-01, 9.921220e-01, 7.796095e-01, 5.213679e-01,
6.000000e-01	1.646781e-01, 1.799421e+00, 7.194337e-01, 4.827232e-01, 1.321527e+00, 4.063831e-01, 3.309920e-01, 6.122414e-01, 6.561894e-01, 5.087210e-01,
8.000000e-01	1.329511e-01, 1.258571e+00, 5.096715e-01, 3.702835e-01, 1.061898e+00, 2.140227e-01, 1.887289e-01, 2.981008e-01, 6.336726e-01, 4.538654e-01,
1.000000e+00	1.657081e-01, 1.157103e+00, 2.850924e-01, 1.883359e-01, 9.579899e-01, 1.958255e-01, 1.134574e-01, 2.144927e-01, 5.607157e-01, 3.770117e-01,
1.200000e+00	1.790135e-01, 8.509759e-01, 1.787801e-01, 1.153921e-01, 9.098273e-01, 1.780302e-01, 6.339410e-02, 1.278671e-01, 5.618595e-01, 2.365605e-01,
1.400000e+00	2.716172e-01, 7.892733e-01, 9.741820e-02, 1.135223e-01, 8.276397e-01, 2.209615e-01, 3.897260e-02, 7.975607e-02, 4.839764e-01, 1.979655e-01,
1.600000e+00	3.307536e-01, 5.349504e-01, 6.210171e-02, 6.657270e-02, 6.485086e-01, 3.152312e-01, 2.513845e-02, 5.028818e-02, 5.292072e-01, 1.598653e-01,
1.800000e+00	2.670969e-01, 5.232138e-01, 4.428603e-02, 5.325988e-02, 6.154127e-01, 3.539949e-01, 1.269231e-02, 2.473829e-02, 4.879645e-01, 1.277605e-01,
2.000000e+00	3.742428e-01, 4.139041e-01, 3.122097e-02, 3.848922e-02, 5.281342e-01, 4.278911e-01, 6.325820e-03, 2.076379e-02, 4.534465e-01, 9.086015e-02,
0.000000e+00	1.955308e+00, 4.394090e-01, 2.351575e+00, 2.361139e+00, 2.607363e+00, 8.838843e-01, 1.568759e+00, 2.924429e-01, 2.058204e+00, 6.811224e-01,
2.000000e-01	1.254195e+00, 5.554573e-01, 2.295720e+00, 2.078774e+00, 1.667114e+00, 6.974536e-01, 7.181836e-01, 3.557437e-01, 1.561162e+00, 7.570306e-01,
4.000000e-01	5.396718e-01, 5.395424e-01, 1.419793e+00, 1.506455e+00, 1.124839e+00, 6.340095e-01, 4.710310e-01, 5.190368e-01, 1.057044e+00, 5.475669e-01,
6.000000e-01	5.074356e-01, 5.222961e-01, 1.015026e+00, 1.050595e+00, 8.099898e-01, 5.169481e-01, 2.720676e-01, 5.619254e-01, 8.643920e-01, 4.465551e-01,
8.000000e-01	4.600139e-01, 5.760033e-01, 6.381163e-01, 9.000128e-01, 4.332536e-01, 5.576861e-01, 1.380576e-01, 4.309015e-01, 6.843580e-01, 4.065228e-01,
1.000000e+00	3.864582e-01, 4.578082e-01, 4.199204e-01, 5.425538e-01, 2.955201e-01, 4.333835e-01, 8.917464e-02, 2.428037e-01, 7.555411e-01, 3.142255e-01,
1.200000e+00	3.896429e-01, 2.913520e-01, 3.126572e-01, 3.831378e-01, 1.684768e-01, 5.026465e-01, 4.102762e-02, 1.502302e-01, 5.071734e-01, 2.079304e-01,
1.400000e+00	3.980726e-01, 2.860419e-01, 1.576652e-01, 2.164328e-01, 1.422355e-01, 4.626085e-01, 3.384680e-02, 9.452900e-02, 5.571230e-01, 1.740597e-01,
1.600000e+00	3.501777e-01, 2.653814e-01, 9.921234e-02, 1.559333e-01, 1.257857e-01, 5.104903e-01, 1.506382e-02, 6.677473e-02, 4.241277e-01, 1.412840e-01,
1.800000e+00	3.728087e-01, 1.911694e-01, 6.356092e-02, 9.701176e-02, 7.771158e-02, 5.053437e-01, 8.539809e-03, 3.837001e-02, 5.169864e-01, 1.523728e-01,
2.000000e+00	3.725792e-01, 1.865683e-01, 4.892474e-02, 6.514070e-02, 5.266560e-02, 4.334669e-01, 6.029733e-03, 2.496397e-02, 4.658239e-01, 9.253944e-02,
0.000000e+00	2.378751e+00, 1.038390e+00, 1.327373e+00, 2.133311e+00, 2.064743e+00, 1.702239e+00, 1.829569e+00, 7.184757e-01, 7.492054e-01, 1.625772e+00,
2.000000e-01	1.191332e+00, 8.970836e-01, 1.382758e+00, 1.342619e+00, 1.099484e+00, 1.279949e+00, 7.702838e-01, 7.458045e-01, 5.254070e-01, 1.807907e+00,
4.000000e-01	7.545157e-01, 1.057194e+00, 1.019502e+00, 8.687875e-01, 7.853840e-01, 7.286554e-01, 5.738370e-01, 7.026057e-01, 3.180151e-01, 1.512023e+00,
6.000000e-01	5.262330e-01, 9.530208e-01, 6.900846e-01, 6.277261e-01, 5.609590e-01, 6.768760e-01, 3.456982e-01, 5.794360e-01, 2.361322e-01, 1.059804e+00,
8.000000e-01	5.057058e-01, 6.868274e-01, 4.724241e-01, 3.544251e-01, 3.420232e-01, 6.697812e-01, 1.746516e-01, 4.484219e-01, 2.270331e-01, 1.132750e+00,
1.000000e+00	4.281927e-01, 4.561134e-01, 2.755876e-01, 2.095654e-01, 2.732111e-01, 5.601937e-01, 1.079829e-01, 2.447736e-01, 2.390070e-01, 6.238394e-01,
1.200000e+00	3.193058e-01, 4.672135e-01, 1.636653e-01, 9.893509e-02, 1.965287e-01, 4.722389e-01, 7.126554e-02, 1.393322e-01, 3.076714e-01, 5.979283e-01,
1.400000e+00	3.597329e-01, 3.332776e-01, 1.180417e-01, 8.469629e-02, 1.428067e-01, 5.453932e-01, 3.708840e-02, 9.843482e-02, 3.451222e-01, 5.463044e-01,
1.600000e+00	3.158303e-01, 2.714699e-01, 7.647930e-02, 5.976734e-02, 1.013782e-01, 4.147551e-01, 2.379849e-02, 5.961171e-02, 4.220617e-01, 3.654624e-01,
1.800000e+00	4.354308e-01, 2.456652e-01, 3.689990e-02, 4.306515e-02, 6.429427e-02, 4.984120e-01, 1.136003e-02, 3.677545e-02, 4.585017e-01, 2.705719e-01,
2.000000e+00	4.184979e-01, 1.583088e-01, 3.283858e-02, 3.078039e-02, 4.193623e-02, 5.207507e-01, 7.266723e-03, 1.931354e-02, 4.145017e-01, 3.126137e-01,
0.000000e+00	1.710586e+00, 8.339130e-01, 5.325495e-01, 1.004095e+00, 1.914881e+00, 8.186808e-01, 1.479307e+00, 2.428542e-01, 7.010865e-01, 1.659139e+00,
2.000000e-01	9.747233e-01, 6.531604e-01, 8.024214e-01, 6.114666e-01, 1.269868e+00, 7.224088e-01, 1.043396e+00, 1.504494e-01, 5.702546e-01, 1.624130e+00,
4.000000e-01	5.976407e-01, 5.273024e-01, 4.450819e-01, 4.015866e-01, 7.283355e-01, 5.126576e-01, 5.633754e-01, 8.785803e-02, 3.676501e-01, 1.180173e+00,
6.000000e-01	4.617253e-01, 5.122809e-01, 3.427930e-01, 2.463629e-01, 4.229485e-01, 5.698143e-01, 2.980656e-01, 4.358484e-02, 2.633710e-01, 9.682197e-01,
8.000000e-01	4.276089e-01, 4.145126e-01, 1.985639e-01, 1.436436e-01, 3.640235e-01, 4.999477e-01, 2.022509e-01, 4.478239e-02, 2.363835e-01, 1.006803e+00,
1.000000e+00	2.966597e-01, 2.658649e-01, 1.246166e-01, 8.915200e-02, 1.955188e-01, 4.635570e-01, 9.191371e-02, 2.253011e-02, 2.793255e-01, 8.322924e-01,
1.200000e+00	3.325601e-01, 2.184977e-01, 9.147392e-02, 4.537405e-02, 1.251927e-01, 4.247171e-01, 7.109038e-02, 1.644935e-02, 3.281449e-01, 5.140029e-01,
1.400000e+00	3.800925e-01, 2.272129e-01, 5.663163e-02, 3.594558e-02, 8.425503e-02, 4.186634e-01, 3.390216e-02, 7.571918e-03, 3.425060e-01, 4.365660e-01,
1.600000e+00	3.751532e-01, 1.492963e-01, 3.514962e-02, 2.639194e-02, 6.144963e-02, 4.729388e-01, 1.851712e-02, 6.187067e-03, 3.795173e-01, 3.496633e-01,
1.800000e+00	3.853981e-01, 1.236499e-01, 1.902348e-02, 2.039215e-02, 3.483297e-02, 4.355468e-01, 1.028297e-02, 3.200874e-03, 4.424384e-01, 2.574721e-01,
2.000000e+00	3.545845e-01, 1.253514e-01, 1.460888e-02, 1.487132e-02, 3.152149e-02, 4.747671e-01, 6.499038e-03, 2.754517e-03, 3.976585e-01, 1.886039e-01,
0.000000e+00	5.894338e-01, 2.532324e+00, 5.737296e-02, 1.652444e+00, 1.960502e+00, 6.267710e-01, 1.144450e+00, 2.000772e+00, 2.141978e+00, 1.377957e+00,
2.000000e-01	3.085990e-01, 2.327878e+00, 3.726779e-01, 1.411385e+00, 1.867505e+00, 4.282277e-01, 8.445451e-01, 1.571722e+00, 1.335403e+00, 1.209406e+00,
4.000000e-01	2.124047e-01, 1.918360e+00, 2.850340e-01, 1.090020e+00, 1.299274e+00, 2.763107e-01, 9.926354e-01, 1.063572e+00, 8.513794e-01, 1.520395e+00,
6.000000e-01	1.234046e-01, 1.673962e+00, 1.699668e-01, 9.319463e-01, 1.163654e+00, 1.549433e-01, 7.229454e-01, 5.679937e-01, 6.185948e-01, 9.476697e-01,
8.000000e-01	1.551287e-01, 1.090485e+00, 1.377011e-01, 5.458252e-01, 1.022474e+00, 1.410649e-01, 4.330147e-01, 3.716023e-01, 4.679432e-01, 1.026183e+00,
1.000000e+00	2.529765e-01, 9.334918e-01, 8.085362e-02, 2.796597e-01, 6.979988e-01, 1.757854e-01, 1.976480e-01, 2.304018e-01, 4.570829e-01, 7.701215e-01,
1.200000e+00	3.191080e-01, 7.524131e-01, 4.311658e-02, 2.257371e-01, 6.498590e-01, 3.173374e-01, 1.162363e-01, 1.478187e-01, 3.999700e-01, 5.496585e-01,
1.400000e+00	2.866824e-01, 5.602786e-01, 3.113721e-02, 1.334753e-01, 5.036567e-01, 3.694799e-01, 7.356585e-02, 8.623605e-02, 4.882219e-01, 5.242244e-01,
1.600000e+00	3.795716e-01, 5.095514e-01, 1.982081e-02, 8.127160e-02, 3.860834e-01, 4.361261e-01, 4.209508e-02, 6.196685e-02, 4.089383e-01, 3.862693e-01,
1.800000e+00	4.055738e-01, 3.429138e-01, 1.293532e-02, 5.963069e-02, 2.721250e-01, 4.162634e-01, 2.038230e-02, 3.298804e-02, 4.215396e-01, 2.735070e-01,
2.000000e+00	3.302951e-01, 3.593934e-01, 8.468229e-03, 4.987481e-02, 2.268280e-01, 4.469442e-01, 1.225291e-02, 1.935087e-02, 4.206144e-01, 1.899843e-01,
0.000000e+00	4.058445e-01, 1.981513e+00, 1.756746e+00, 2.250391e+00, 1.419150e+00, 1.850136e-01, 8.143813e-01, 2.869059e+00, 6.820324e-03, 1.783229e+00,
2.000000e-01	2.367252e-01, 1.430887e+00, 1.131376e+00, 1.359743e+00, 1.410632e+00, 9.276358e-02, 8.502784e-01, 1.725199e+00, 1.143947e-02, 1.376112e+00,
4.000000e-01	1.793779e-01, 1.537833e+00, 6.588980e-01, 8.420548e-01, 1.105699e+00, 9.182881e-02, 9.182834e-01, 8.046519e-01, 3.128481e-02, 9.972748e-01,
6.000000e-01	1.924735e-01, 1.080038e+00, 4.208129e-01, 5.869216e-01, 9.956779e-01, 7.621233e-02, 7.260418e-01, 8.075303e-01, 6.781770e-02, 1.057384e+00,
8.000000e-01	2.510246e-01, 1.036745e+00, 3.362252e-01, 3.093812e-01, 7.862677e-01, 1.348130e-01, 4.265720e-01, 4.948636e-01, 1.165615e-01, 1.027773e+00,
1.000000e+00	2.413899e-01, 8.412186e-01, 2.056741e-01, 2.200329e-01, 6.735399e-01, 2.169564e-01, 2.259493e-01, 2.545969e-01, 1.830339e-01, 7.760252e-01,
1.200000e+00	3.606461e-01, 8.307210e-01, 1.404618e-01, 1.325326e-01, 5.258843e-01, 3.164412e-01, 1.415860e-01, 1.584599e-01, 2.760161e-01, 4.810748e-01,
1.400000e+00	3.693190e-01, 5.891752e-01, 7.578771e-02, 1.046908e-01, 4.288041e-01, 3.555677e-01, 7.006668e-02, 1.146945e-01, 2.919124e-01, 4.283480e-01,
1.600000e+00	4.033143e-01, 4.758402e-01, 4.873603e-02, 6.890528e-02, 3.276472e-01, 4.348141e-01, 3.635683e-02, 7.151166e-02, 3.042010e-01, 3.799447e-01,
1.800000e+00	3.901612e-01, 3.432918e-01, 3.143643e-02, 4.628122e-02, 2.451096e-01, 4.641421e-01, 2.357164e-02, 3.696107e-02, 4.193449e-01, 3.513259e-01,
2.000000e+00	3.759225e-01, 2.359307e-01, 1.669521e-02, 2.467558e-02, 1.991830e-01, 5.375165e-01, 1.326102e-02, 2.645250e-02, 4.366218e-01, 2.411104e-01,
0.000000e+00	1.513038e-01, 2.318038e+00, 5.450924e-01, 1.375842e+00, 2.817675e+00, 2.694864e+00, 9.682454e-02, 2.818359e+00, 1.117981e+00, 5.973937e-01,
2.000000e-01	6.751284e-02, 2.073175e+00, 7.136694e-01, 1.257618e+00, 1.796115e+00, 1.927340e+00, 4.321825e-01, 1.814403e+00, 1.098845e+00, 4.613246e-01,
4.000000e-01	4.133486e-02, 1.307808e+00, 5.265209e-01, 8.852004e-01, 1.480947e+00, 9.421621e-01, 8.794479e-01, 1.456532e+00, 8.095695e-01, 4.268194e-01,
6.000000e-01	3.275281e-02, 1.460653e+00, 3.594754e-01, 7.024568e-01, 1.227483e+00, 8.095022e-01, 6.847474e-01, 8.344592e-01, 6.507133e-01, 3.666215e-01,
8.000000e-01	4.259414e-02, 1.367106e+00, 2.171355e-01, 3.989452e-01, 1.215240e+00, 4.996558e-01, 4.497262e-01, 5.587593e-01, 5.929014e-01, 3.083338e-01,
1.000000e+00	8.844052e-02, 1.017513e+00, 1.222479e-01, 3.164341e-01, 9.256805e-01, 4.069898e-01, 3.091506e-01, 3.453582e-01, 6.308054e-01, 2.574737e-01,
1.200000e+00	1.540897e-01, 8.584334e-01, 9.138933e-02, 1.790426e-01, 9.777041e-01, 4.204387e-01, 1.447341e-01, 1.952714e-01, 5.026962e-01, 2.090697e-01,
1.400000e+00	2.100074e-01, 6.093272e-01, 6.095811e-02, 1.268069e-01, 8.787159e-01, 3.630776e-01, 9.673458e-02, 1.653647e-01, 4.754057e-01, 1.325259e-01,
1.600000e+00	2.763514e-01, 5.447295e-01, 4.071726e-02, 7.430377e-02, 6.576252e-01, 4.974374e-01, 5.092997e-02, 7.708788e-02, 5.409824e-01, 9.815736e-02,
1.800000e+00	2.746108e-01, 4.422245e-01, 2.174479e-02, 7.120482e-02, 5.316751e-01, 3.945995e-01, 2.954137e-02, 5.005256e-02, 4.461619e-01, 1.030044e-01,
2.000000e+00	2.967657e-01, 3.426779e-01, 1.322071e-02, 5.174762e-02, 3.321119e-01, 5.777724e-01, 1.486039e-02, 2.921052e-02, 4.304961e-01, 6.364751e-02,
0.000000e+00	2.824195e+00, 1.889684e+00, 2.783919e+00, 6.671556e-01, 1.337498e-01, 1.869734e+00, 5.861531e-01, 1.190773e+00, 5.679299e-01, 1.361744e+00,
2.000000e-01	1.786546e+00, 1.995156e+00, 2.165194e+00, 3.996919e-01, 3.209409e-01, 1.171398e+00, 6.508031e-01, 1.111026e+00, 4.164312e-01, 1.354152e+00,
4.000000e-01	1.107707e+00, 1.586824e+00, 1.614242e+00, 2.913736e-01, 5.528092e-01, 7.444358e-01, 4.830288e-01, 6.798988e-01, 3.213608e-01, 1.147579e+00,
6.000000e-01	6.921753e-01, 1.620512e+00, 1.006837e+00, 1.931631e-01, 6.610347e-01, 4.680392e-01, 4.081733e-01, 6.885823e-01, 2.668944e-01, 8.791683e-01,
8.000000e-01	5.756391e-01, 1.283172e+00, 6.218037e-01, 1.306424e-01, 6.982620e-01, 3.634914e-01, 2.037395e-01, 4.690019e-01, 3.516206e-01, 6.565426e-01,
1.000000e+00	3.655131e-01, 1.061607e+00, 3.890927e-01, 6.209409e-02, 4.641496e-01, 3.586581e-01, 1.085895e-01, 2.787368e-01, 3.734824e-01, 5.111896e-01,
1.200000e+00	4.114097e-01, 7.899500e-01, 2.451779e-01, 4.836434e-02, 7.275100e-01, 3.727924e-01, 5.755802e-02, 1.926968e-01, 3.707005e-01, 4.334942e-01,
1.400000e+00	3.628918e-01, 6.063845e-01, 1.783976e-01, 3.157184e-02, 5.517123e-01, 2.925331e-01, 3.290141e-02, 1.313503e-01, 3.936245e-01, 3.243596e-01,
1.600000e+00	4.085067e-01, 5.725844e-01, 1.012245e-01, 2.739544e-02, 5.462461e-01, 3.604217e-01, 1.962040e-02, 6.673555e-02, 4.508733e-01, 2.856512e-01,
1.800000e+00	3.571743e-01, 4.359311e-01, 6.234200e-02, 2.014223e-02, 4.179426e-01, 3.738918e-01, 1.376967e-02, 4.294511e-02, 5.197257e-01, 2.094725e-01,
2.000000e+00	3.549996e-01, 3.910671e-01, 3.394125e-02, 1.948823e-02, 3.115387e-01, 3.752055e-01, 6.713621e-03, 2.829888e-02, 4.392732e-01, 2.074365e-01,
0.000000e+00	9.244816e-01, 2.671765e+00, 4.156031e-01, 1.056719e+00, 3.991212e-02, 5.441113e-01, 2.325698e+00, 1.184780e+00, 7.645258e-02, 9.099718e-01,
2.000000e-01	6.564778e-01, 1.839906e+00, 2.408068e-01, 6.029163e-01, 2.809724e-01, 3.875389e-01, 1.103431e+00, 6.771899e-01, 1.240632e-01, 1.099409e+00,
4.000000e-01	5.348056e-01, 1.833934e+00, 1.537542e-01, 5.022354e-01, 5.056769e-01, 3.228146e-01, 8.526643e-01, 4.337433e-01, 1.428493e-01, 1.133144e+00,
6.000000e-01	4.497136e-01, 1.211428e+00, 9.389581e-02, 2.987823e-01, 5.236118e-01, 2.987692e-01, 4.328073e-01, 2.759708e-01, 1.911905e-01, 7.477208e-01,
8.000000e-01	4.122602e-01, 8.306107e-01, 6.093662e-02, 1.655069e-01, 5.724124e-01, 3.190166e-01, 2.671134e-01, 1.940200e-01, 2.335245e-01, 5.961496e-01,
1.000000e+00	4.057055e-01, 9.547322e-01, 4.489584e-02, 1.124612e-01, 6.650190e-01, 3.089107e-01, 1.618568e-01, 1.040840e-01, 3.132650e-01, 5.546087e-01,
1.200000e+00	3.868470e-01, 7.405178e-01, 3.215026e-02, 8.036495e-02, 5.968748e-01, 4.378595e-01, 8.979009e-02, 6.802173e-02, 4.096360e-01, 4.476156e-01,
1.400000e+00	2.893813e-01, 6.458365e-01, 1.646995e-02, 5.304109e-02, 4.953083e-01, 3.723985e-01, 5.024681e-02, 4.950627e-02, 4.276160e-01, 3.237961e-01,
1.600000e+00	4.070575e-01, 4.835981e-01, 1.188609e-02, 3.450226e-02, 3.803203e-01, 3.826880e-01, 2.565434e-02, 2.447136e-02, 4.650874e-01, 2.397095e-01,
1.800000e+00	4.155144e-01, 3.980667e-01, 7.517741e-03, 2.462400e-02, 3.219008e-01, 4.254031e-01, 1.885023e-02, 1.444820e-02, 4.657904e-01, 2.389725e-01,
2.000000e+00	3.412686e-01, 2.638029e-01, 5.424727e-03, 2.158189e-02, 2.634954e-01, 4.345796e-01, 9.538642e-03, 1.100183e-02, 4.702783e-01, 1.647371e-01,
0.000000e+00	8.042019e-01, 3.106432e-01, 2.985358e+00, 1.602520e+00, 1.375181e+00, 1.151127e+00, 2.184471e+00, 2.533941e+00, 2.814648e+00, 1.769793e+00,
2.000000e-01	4.562213e-01, 4.678099e-01, 1.906334e+00, 1.152337e+00, 8.143931e-01, 7.624131e-01, 1.444134e+00, 1.896126e+00, 1.952130e+00, 1.550398e+00,
4.000000e-01	3.808986e-01, 5.629726e-01, 1.091824e+00, 1.390688e+00, 6.088322e-01, 7.836733e-01, 1.259852e+00, 1.127632e+00, 1.240052e+00, 1.668804e+00,
6.000000e-01	3.485259e-01, 4.601032e-01, 6.692510e-01, 8.897847e-01, 4.051547e-01, 7.647107e-01, 8.763462e-01, 7.031451e-01, 7.227029e-01, 1.833900e+00,
8.000000e-01	3.463957e-01, 3.880680e-01, 4.294500e-01, 7.021786e-01, 2.615371e-01, 5.638503e-01, 4.875057e-01, 4.683760e-01, 4.297493e-01, 1.519084e+00,
1.000000e+00	3.575778e-01, 2.908517e-01, 3.057277e-01, 3.808960e-01, 1.874634e-01, 5.438398e-01, 3.285888e-01, 2.861143e-01, 3.775134e-01, 1.183009e+00,
1.200000e+00	3.569052e-01, 2.212877e-01, 1.750493e-01, 2.689364e-01, 9.737118e-02, 5.359456e-01, 1.297934e-01, 1.951851e-01, 2.999494e-01, 9.717068e-01,
1.400000e+00	3.373653e-01, 1.790537e-01, 9.504048e-02, 1.627731e-01, 7.344990e-02, 4.907485e-01, 8.635216e-02, 1.322472e-01, 3.429905e-01, 7.568452e-01,
1.600000e+00	4.025994e-01, 1.847989e-01, 7.455021e-02, 9.209493e-02, 4.509643e-02, 5.122244e-01, 5.221496e-02, 7.876491e-02, 3.379223e-01, 5.631561e-01,
1.800000e+00	3.063225e-01, 1.464984e-01, 5.464588e-02, 7.489383e-02, 3.536438e-02, 4.914421e-01, 3.225310e-02, 4.367335e-02, 4.050402e-01, 4.241106e-01,
2.000000e+00	4.092275e-01, 1.031033e-01, 2.626939e-02, 4.711194e-02, 2.035685e-02, 4.909100e-01, 2.023003e-02, 2.851085e-02, 4.082957e-01, 3.694383e-01,
0.000000e+00	2.717361e+00, 6.247432e-02, 1.373495e+00, 1.204906e+00, 2.906716e+00, 2.378277e+00, 1.466373e+00, 7.033862e-01, 6.816670e-01, 1.197916e+00,
2.000000e-01	1.432912e+00, 2.207455e-01, 1.355023e+00, 7.538380e-01, 1.846169e+00, 1.708091e+00, 9.830433e-01, 6.047102e-01, 4.864618e-01, 1.075654e+00,
4.000000e-01	8.396394e-01, 3.508282e-01, 1.166776e+00, 4.559401e-01, 1.030708e+00, 1.179014e+00, 4.846724e-01, 6.018643e-01, 3.751925e-01, 9.954595e-01,
6.000000e-01	5.976961e-01, 3.233262e-01, 6.293574e-01, 3.148426e-01, 7.179079e-01, 8.853175e-01, 3.249985e-01, 4.866366e-01, 3.681183e-01, 5.990584e-01,
8.000000e-01	4.596979e-01, 3.725101e-01, 4.653703e-01, 1.896717e-01, 5.895730e-01, 7.111838e-01, 1.675550e-01, 5.537729e-01, 3.789912e-01, 6.439834e-01,
1.000000e+00	4.312139e-01, 2.215485e-01, 3.423082e-01, 1.230497e-01, 4.367792e-01, 6.462033e-01, 1.069163e-01, 4.242476e-01, 3.963933e-01, 5.135595e-01,
1.200000e+00	4.160708e-01, 2.015358e-01, 2.135256e-01, 7.521796e-02, 2.547194e-01, 5.654332e-01, 7.733808e-02, 2.442081e-01, 3.556188e-01, 3.171871e-01,
1.400000e+00	4.175135e-01, 1.772444e-01, 1.039579e-01, 6.291559e-02, 1.612842e-01, 6.171825e-01, 3.668262e-02, 1.473402e-01, 4.227288e-01, 2.872404e-01,
1.600000e+00	3.413708e-01, 1.413878e-01, 9.275547e-02, 3.757953e-02, 1.164091e-01, 5.185737e-01, 2.156904e-02, 8.391202e-02, 4.934790e-01, 2.539286e-01,
1.800000e+00	3.922596e-01, 1.257559e-01, 4.995153e-02, 2.907940e-02, 8.335009e-02, 4.993717e-01, 1.109896e-02, 7.024529e-02, 4.229179e-01, 1.948923e-01,
2.000000e+00	4.265396e-01, 8.546008e-02, 3.600951e-02, 2.915048e-02, 6.451950e-02, 4.397581e-01, 7.146582e-03, 3.577004e-02, 4.221324e-01, 1.430100e-01,
0.000000e+00	1.739271e+00, 1.484480e+00, 1.248742e-02, 2.863686e-01, 2.558336e+00, 1.049690e+00, 2.278524e+00, 1.052598e+00, 6.999694e-01, 3.082768e-01,
2.000000e-01	1.183073e+00, 9.093244e-01, 4.814716e-01, 1.966761e-01, 1.829331e+00, 5.890749e-01, 1.474136e+00, 6.385388e-01, 5.600806e-01, 6.391147e-01,
4.000000e-01	4.773908e-01, 9.387099e-01, 4.722369e-01, 1.329705e-01, 1.307295e+00, 5.000018e-01, 7.915363e-01, 3.902967e-01, 6.361013e-01, 6.807446e-01,
6.000000e-01	3.472954e-01, 7.843865e-01, 3.984045e-01, 1.013176e-01, 1.138002e+00, 2.954366e-01, 4.360088e-01, 3.048762e-01, 4.904369e-01, 6.167890e-01,
8.000000e-01	2.645488e-01, 5.815834e-01, 2.696229e-01, 6.180204e-02, 8.436549e-01, 3.803958e-01, 2.582657e-01, 1.611086e-01, 5.497997e-01, 5.263244e-01,
1.000000e+00	2.756103e-01, 4.735130e-01, 1.766627e-01, 5.064018e-02, 6.281372e-01, 3.671178e-01, 1.669936e-01, 1.035428e-01, 4.538079e-01, 3.389180e-01,
1.200000e+00	3.097597e-01, 4.150154e-01, 1.058775e-01, 3.133384e-02, 5.606030e-01, 4.772477e-01, 9.409405e-02, 6.951691e-02, 4.208604e-01, 3.565765e-01,
1.400000e+00	3.406480e-01, 2.480823e-01, 6.375388e-02, 2.238027e-02, 3.660952e-01, 4.705136e-01, 5.351115e-02, 3.694119e-02, 4.953453e-01, 2.694876e-01,
1.600000e+00	3.743286e-01, 3.230187e-01, 4.719299e-02, 2.172912e-02, 2.050287e-01, 4.739805e-01, 3.201760e-02, 2.359647e-02, 4.880500e-01, 1.963558e-01,
1.800000e+00	3.898909e-01, 1.981847e-01, 3.346023e-02, 2.415874e-02, 1.794841e-01, 5.351408e-01, 1.439518e-02, 1.278015e-02, 4.338669e-01, 1.535894e-01,
2.000000e+00	4.003368e-01, 1.892831e-01, 2.110977e-02, 1.711663e-02, 1.193048e-01, 4.625780e-01, 8.961263e-03, 1.106919e-02, 5.422111e-01, 1.341005e-01,
0.000000e+00	4.951236e-01, 7.411165e-01, 1.774645e+00, 2.601702e+00, 2.195269e+00, 3.819638e-01, 1.007196e+00, 1.808682e-01, 2.464697e+00, 1.167958e+00,
2.000000e-01	3.097103e-01, 8.438075e-01, 1.497477e+00, 2.417421e+00, 1.340670e+00, 2.639413e-01, 6.070477e-01, 2.256401e-01, 1.386751e+00, 1.115902e+00,
4.000000e-01	2.419939e-01, 8.208041e-01, 6.754584e-01, 1.838795e+00, 8.581605e-01, 2.510016e-01, 3.918693e-01, 1.538568e-01, 1.249494e+00, 1.098442e+00,
6.000000e-01	2.837896e-01, 5.505788e-01, 5.318710e-01, 1.444698e+00, 6.730475e-01, 2.925913e-01, 2.063057e-01, 1.024866e-01, 8.271053e-01, 6.229504e-01,
8.000000e-01	4.018054e-01, 6.260883e-01, 3.645518e-01, 8.405335e-01, 3.213135e-01, 3.768464e-01, 1.232666e-01, 5.255450e-02, 7.372656e-01, 5.130989e-01,
1.000000e+00	4.015204e-01, 4.400315e-01, 2.387853e-01, 5.388092e-01, 2.412204e-01, 4.256649e-01, 7.172602e-02, 4.465592e-02, 6.124672e-01, 4.218924e-01,
1.200000e+00	3.994499e-01, 3.799950e-01, 1.670274e-01, 4.155213e-01, 1.790460e-01, 3.750902e-01, 4.246263e-02, 2.877149e-02, 6.409754e-01, 3.688705e-01,
1.400000e+00	3.531099e-01, 3.326680e-01, 7.247818e-02, 2.843715e-01, 1.196242e-01, 4.631271e-01, 1.995708e-02, 1.452381e-02, 5.028682e-01, 2.697293e-01,
1.600000e+00	3.839246e-01, 2.494519e-01, 5.181371e-02, 1.670426e-01, 6.978111e-02, 4.749860e-01, 1.131581e-02, 1.026245e-02, 5.087688e-01, 2.051921e-01,
1.800000e+00	3.101418e-01, 1.923933e-01, 3.183749e-02, 1.030895e-01, 5.959966e-02, 4.843124e-01, 7.433118e-03, 6.006458e-03, 4.745736e-01, 1.717339e-01,
2.000000e+00	3.691216e-01, 1.737856e-01, 2.120895e-02, 6.981879e-02, 3.942007e-02, 4.761732e-01, 4.649997e-03, 4.732090e-03, 4.822111e-01, 1.247861e-01,
0.000000e+00	1.602234e+00, 1.750148e+00, 2.135829e+00, 1.635204e+00, 1.657196e+00, 2.635860e+00, 5.125898e-01, 2.040188e-01, 2.095537e+00, 1.893103e+00,
2.000000e-01	7.796500e-01, 1.647104e+00, 1.503911e+00, 1.512508e+00, 9.846740e-01, 1.474045e+00, 2.363672e-01, 3.581760e-01, 1.475414e+00, 1.531498e+00,
4.000000e-01	5.380524e-01, 1.894865e+00, 8.218258e-01, 1.118044e+00, 8.598631e-01, 1.101754e+00, 1.418604e-01, 4.815122e-01, 9.166904e-01, 1.126703e+00,
6.000000e-01	4.983818e-01, 1.326515e+00, 5.978623e-01, 7.691284e-01, 7.136791e-01, 8.204779e-01, 7.761405e-02, 5.030521e-01, 6.021191e-01, 8.338349e-01,
8.000000e-01	4.248136e-01, 1.180781e+00, 4.080152e-01, 4.679678e-01, 6.856849e-01, 6.437784e-01, 5.645213e-02, 4.550522e-01, 5.480678e-01, 7.734535e-01,
1.000000e+00	3.285170e-01, 8.326620e-01, 2.653188e-01, 3.526656e-01, 7.130216e-01, 5.124786e-01, 2.824801e-02, 2.408754e-01, 5.146744e-01, 5.808592e-01,
1.200000e+00	4.363281e-01, 6.381335e-01, 1.531047e-01, 2.206495e-01, 4.145883e-01, 4.003078e-01, 1.569691e-02, 1.787243e-01, 4.287250e-01, 4.403470e-01,
1.400000e+00	3.410221e-01, 6.568295e-01, 8.433415e-02, 1.611560e-01, 4.209392e-01, 4.758436e-01, 8.609293e-03, 9.564443e-02, 4.781315e-01, 3.140563e-01,
1.600000e+00	3.013786e-01, 5.044025e-01, 6.712756e-02, 1.088693e-01, 3.131534e-01, 4.755136e-01, 5.062008e-03, 4.828208e-02, 5.045209e-01, 2.832752e-01,
1.800000e+00	4.643703e-01, 4.844847e-01, 3.831836e-02, 6.590523e-02, 2.175007e-01, 5.211608e-01, 3.902190e-03, 3.898965e-02, 4.661773e-01, 2.444426e-01,
2.000000e+00	4.073999e-01, 3.076228e-01, 1.944816e-02, 5.173672e-02, 1.801990e-01, 4.992107e-01, 1.975582e-03, 1.963931e-02, 4.868175e-01, 2.204567e-01,
0.000000e+00	2.024259e+00, 2.032311e+00, 7.311450e-01, 1.478781e+00, 5.595179e-01, 3.985069e-02, 2.437486e+00, 3.676711e-01, 2.737424e+00, 2.825476e+00,
2.000000e-01	1.201608e+00, 1.477535e+00, 9.646076e-01, 1.285621e+00, 3.017642e-01, 5.739689e-02, 1.766918e+00, 2.180190e-01, 1.702125e+00, 2.273459e+00,
4.000000e-01	8.987283e-01, 1.226640e+00, 5.597168e-01, 1.357732e+00, 2.551676e-01, 2.065484e-01, 8.897733e-01, 1.250524e-01, 1.197200e+00, 2.321194e+00,
6.000000e-01	7.215817e-01, 1.043445e+00, 3.529636e-01, 8.851321e-01, 1.504907e-01, 2.780364e-01, 4.797220e-01, 9.357071e-02, 6.577784e-01, 1.740956e+00,
8.000000e-01	6.521437e-01, 7.500605e-01, 2.068300e-01, 5.744443e-01, 1.055636e-01, 4.360129e-01, 3.137718e-01, 4.478140e-02, 4.783717e-01, 1.369355e+00,
1.000000e+00	4.429133e-01, 7.519995e-01, 1.385260e-01, 4.359598e-01, 7.518408e-02, 3.802987e-01, 1.604343e-01, 3.086957e-02, 2.946938e-01, 1.349988e+00,
1.200000e+00	4.003171e-01, 5.426939e-01, 9.632820e-02, 2.541790e-01, 4.765291e-02, 4.399478e-01, 9.995129e-02, 1.853768e-02, 2.857750e-01, 1.028555e+00,
1.400000e+00	4.144085e-01, 4.991514e-01, 5.686457e-02, 1.589270e-01, 3.010819e-02, 4.897919e-01, 5.673251e-02, 1.138139e-02, 2.703336e-01, 6.964663e-01,
1.600000e+00	3.545672e-01, 3.051697e-01, 4.312369e-02, 7.895068e-02, 1.953106e-02, 4.468283e-01, 3.234552e-02, 7.331338e-03, 3.057174e-01, 6.549197e-01,
1.800000e+00	3.973185e-01, 2.769476e-01, 2.671939e-02, 8.238800e-02, 1.743658e-02, 5.026789e-01, 1.952083e-02, 5.796842e-03, 3.377216e-01, 4.959785e-01,
2.000000e+00	4.007070e-01, 2.545820e-01, 1.405301e-02, 3.779565e-02, 1.340678e-02, 4.357428e-01, 1.045268e-02, 3.234415e-03, 4.080564e-01, 3.811688e-01,
0.000000e+00	1.664980e+00, 6.491857e-01, 1.802377e+00, 8.506820e-01, 1.376517e+00, 1.956694e-01, 1.964903e+00, 1.664279e+00, 5.597199e-03, 1.962361e+00,
2.000000e-01	1.172362e+00, 6.525560e-01, 1.672032e+00, 5.658764e-01, 8.463276e-01, 2.730322e-01, 1.337264e+00, 8.292456e-01, 3.977651e-03, 2.071131e+00,
4.000000e-01	7.019890e-01, 7.729110e-01, 7.736730e-01, 3.316103e-01, 5.610015e-01, 2.840125e-01, 8.344086e-01, 4.592269e-01, 3.444488e-03, 1.727338e+00,
6.000000e-01	5.756433e-01, 5.990979e-01, 5.503364e-01, 1.658204e-01, 3.588927e-01, 4.017442e-01, 5.232896e-01, 3.390317e-01, 8.550443e-03, 1.446868e+00,
8.000000e-01	4.729337e-01, 4.764374e-01, 3.284594e-01, 1.344790e-01, 2.147449e-01, 4.188870e-01, 2.641300e-01, 2.012255e-01, 3.449055e-02, 9.980919e-01,
1.000000e+00	4.726640e-01, 3.574012e-01, 2.420654e-01, 1.017640e-01, 1.889333e-01, 4.506484e-01, 1.688341e-01, 1.145660e-01, 8.339604e-02, 1.097921e+00,
1.200000e+00	4.815586e-01, 3.276060e-01, 2.027110e-01, 5.134814e-02, 1.101109e-01, 4.900892e-01, 9.955101e-02, 9.036829e-02, 1.708197e-01, 6.919624e-01,
1.400000e+00	3.892793e-01, 2.750343e-01, 8.891654e-02, 3.584530e-02, 7.717737e-02, 3.929356e-01, 5.454951e-02, 5.189737e-02, 2.617152e-01, 4.207638e-01,
1.600000e+00	4.153285e-01, 2.239495e-01, 6.864292e-02, 2.018051e-02, 5.035946e-02, 4.751002e-01, 2.083230e-02, 3.564798e-02, 3.171373e-01, 4.141237e-01,
1.800000e+00	3.818815e-01, 1.611165e-01, 4.032045e-02, 1.937656e-02, 3.645646e-02, 4.113380e-01, 1.426736e-02, 1.566272e-02, 3.808316e-01, 3.820862e-01,
2.000000e+00	3.779741e-01, 1.196628e-01, 3.035806e-02, 1.442341e-02, 3.088238e-02, 4.202055e-01, 9.014912e-03, 1.357959e-02, 4.082111e-01, 2.962308e-01,
0.000000e+00	1.677037e+00, 1.520109e+00, 6.112412e-01, 3.034641e+00, 7.130990e-01, 1.727143e-01, 2.585108e+00, 6.851468e-01, 6.626458e-01, 9.551008e-01,
2.000000e-01	1.112392e+00, 1.154356e+00, 7.574186e-01, 1.747715e+00, 4.714495e-01, 2.408000e-01, 1.554216e+00, 4.128745e-01, 4.982780e-01, 1.115401e+00,
4.000000e-01	8.147720e-01, 9.939156e-01, 4.197089e-01, 1.042466e+00, 2.897324e-01, 2.941575e-01, 8.631966e-01, 2.359089e-01, 4.142000e-01, 1.150295e+00,
6.000000e-01	6.145397e-01, 9.473812e-01, 3.023591e-01, 7.503674e-01, 1.951158e-01, 3.954922e-01, 6.002154e-01, 1.717851e-01, 3.308956e-01, 1.030882e+00,
8.000000e-01	5.623808e-01, 5.134174e-01, 1.495410e-01, 4.136354e-01, 1.167532e-01, 4.379813e-01, 2.598926e-01, 8.719167e-02, 3.549671e-01, 8.077657e-01,
1.000000e+00	3.979970e-01, 4.800263e-01, 1.185325e-01, 2.632934e-01, 9.829437e-02, 4.544707e-01, 1.720798e-01, 6.203831e-02, 3.207364e-01, 5.964665e-01,
1.200000e+00	3.705929e-01, 4.214187e-01, 6.852156e-02, 1.385873e-01, 5.954658e-02, 4.570405e-01, 1.049542e-01, 3.751587e-02, 3.551456e-01, 4.642067e-01,
1.400000e+00	3.535354e-01, 3.699807e-01, 4.331141e-02, 1.090082e-01, 4.618942e-02, 4.005073e-01, 6.261745e-02, 2.505234e-02, 3.794174e-01, 3.937821e-01,
1.600000e+00	3.824051e-01, 2.942184e-01, 2.677579e-02, 9.358575e-02, 3.498066e-02, 4.414873e-01, 2.739322e-02, 1.441391e-02, 4.219644e-01, 3.386899e-01,
1.800000e+00	4.214513e-01, 2.107012e-01, 1.912170e-02, 5.969578e-02, 3.443951e-02, 4.798299e-01, 2.159014e-02, 8.272742e-03, 5.033376e-01, 2.158508e-01,
2.000000e+00	3.403338e-01, 1.895020e-01, 1.156564e-02, 4.170899e-02, 2.161454e-02, 4.745270e-01, 1.003971e-02, 5.964462e-03, 4.910253e-01, 1.796152e-01,
0.000000e+00	8.907577e-02, 1.953546e-01, 2.253781e+00, 1.144445e+00, 2.073614e+00, 2.273854e+00, 1.631068e+00, 2.631409e+00, 2.450488e+00, 2.457504e+00,
2.000000e-01	6.043694e-02, 3.880068e-01, 1.595134e+00, 1.135387e+00, 1.233724e+00, 2.151429e+00, 1.248940e+00, 2.187606e+00, 1.695604e+00, 2.006415e+00,
4.000000e-01	1.525367e-01, 5.169391e-01, 1.028680e+00, 9.969536e-01, 6.926602e-01, 1.401224e+00, 1.260830e+00, 1.384725e+00, 1.084934e+00, 1.623680e+00,
6.000000e-01	2.507022e-01, 3.854596e-01, 6.587603e-01, 8.083636e-01, 4.481231e-01, 9.626805e-01, 1.147402e+00, 8.964918e-01, 8.014826e-01, 1.565526e+00,
8.000000e-01	3.365131e-01, 3.005142e-01, 3.659435e-01, 5.528551e-01, 2.488238e-01, 8.420955e-01, 5.410571e-01, 6.124016e-01, 3.936093e-01, 1.718284e+00,
1.000000e+00	3.046865e-01, 2.758723e-01, 2.629419e-01, 3.171809e-01, 2.160231e-01, 6.621792e-01, 3.190865e-01, 3.929160e-01, 2.940999e-01, 1.141496e+00,
1.200000e+00	3.694007e-01, 1.821523e-01, 1.438318e-01, 2.185356e-01, 1.493107e-01, 6.462474e-01, 1.774275e-01, 2.447412e-01, 2.334584e-01, 1.123854e+00,
1.400000e+00	3.509738e-01, 1.888536e-01, 1.046254e-01, 1.470099e-01, 7.526156e-02, 5.124440e-01, 1.354920e-01, 1.559180e-01, 2.814332e-01, 8.536104e-01,
1.600000e+00	3.747766e-01, 1.421740e-01, 7.322474e-02, 6.794502e-02, 6.376354e-02, 6.408325e-01, 7.319944e-02, 1.007812e-01, 2.475252e-01, 6.753389e-01,
1.800000e+00	3.852701e-01, 1.213683e-01, 4.070203e-02, 5.732392e-02, 4.436097e-02, 6.432196e-01, 3.694069e-02, 6.172392e-02, 3.422334e-01, 4.970057e-01,
2.000000e+00	3.699629e-01, 9.531941e-02, 2.729221e-02, 3.657811e-02, 2.550687e-02, 5.345848e-01, 2.336278e-02, 2.910640e-02, 3.943086e-01, 4.488750e-01,
0.000000e+00	2.742031e+00, 2.654408e+00, 9.028704e-01, 2.463203e+00, 2.339803e+00, 1.081126e+00, 1.100122e+00, 6.765585e-01, 2.575109e+00, 2.083699e+00,
2.000000e-01	1.181964e+00, 2.155722e+00, 9.093295e-01, 1.671735e+00, 1.607563e+00, 7.687376e-01, 6.668159e-01, 6.458306e-01, 1.653476e+00, 1.479092e+00,
4.000000e-01	6.834138e-01, 1.963904e+00, 1.010824e+00, 1.421431e+00, 1.419945e+00, 4.329940e-01, 3.441924e-01, 5.208166e-01, 1.283348e+00, 1.366354e+00,
6.000000e-01	4.001737e-01, 1.679649e+00, 6.697648e-01, 1.202865e+00, 9.986370e-01, 2.949959e-01, 2.062905e-01, 3.385998e-01, 6.586182e-01, 1.129077e+00,
8.000000e-01	3.468804e-01, 1.253770e+00, 3.442309e-01, 7.286247e-01, 7.418383e-01, 2.045931e-01, 1.078724e-01, 1.883488e-01, 5.583846e-01, 7.610963e-01,
1.000000e+00	3.911108e-01, 1.141915e+00, 2.148410e-01, 5.783859e-01, 6.647931e-01, 2.281551e-01, 6.047028e-02, 1.199107e-01, 4.997837e-01, 7.203001e-01,
1.200000e+00	3.526650e-01, 8.453842e-01, 2.017843e-01, 4.124866e-01, 6.556204e-01, 2.651112e-01, 3.792112e-02, 7.599451e-02, 5.068326e-01, 4.390569e-01,
1.400000e+00	3.675111e-01, 7.903219e-01, 1.095952e-01, 2.281532e-01, 4.999794e-01, 3.608207e-01, 2.181134e-02, 5.393535e-02, 4.807237e-01, 4.297070e-01,
1.600000e+00	2.876807e-01, 5.018412e-01, 7.209471e-02, 1.188874e-01, 4.134591e-01, 4.091197e-01, 1.171217e-02, 2.690002e-02, 4.367153e-01, 3.273752e-01,
1.800000e+00	3.441257e-01, 4.542299e-01, 5.258092e-02, 7.103974e-02, 3.450646e-01, 4.437390e-01, 7.753527e-03, 1.931003e-02, 3.716586e-01, 2.679612e-01,
2.000000e+00	3.785940e-01, 3.553890e-01, 3.104966e-02, 6.024407e-02, 2.834927e-01, 3.687024e-01, 4.326561e-03, 1.113813e-02, 4.509508e-01, 1.947696e-01,
0.000000e+00	9.971088e-01, 2.254901e+00, 2.090606e+00, 2.032847e-01, 2.598883e+00, 2.097172e+00, 1.217065e+00, 9.094729e-01, 1.650684e+00, 5.513011e-01,
2.000000e-01	5.405604e-01, 2.399097e+00, 1.921326e+00, 5.276348e-01, 1.466204e+00, 1.515544e+00, 8.796317e-01, 8.383138e-01, 1.261978e+00, 7.852165e-01,
4.000000e-01	3.345293e-01, 2.038658e+00, 1.459645e+00, 5.879329e-01, 1.466053e+00, 9.400484e-01, 6.087039e-01, 7.750337e-01, 9.769047e-01, 5.940047e-01,
6.000000e-01	1.972341e-01, 1.554251e+00, 7.996673e-01, 5.870595e-01, 1.165322e+00, 6.041295e-01, 3.064028e-01, 7.145284e-01, 5.650535e-01, 4.580251e-01,
8.000000e-01	1.700720e-01, 1.338014e+00, 5.643320e-01, 4.138700e-01, 1.057785e+00, 4.274854e-01, 1.800574e-01, 3.898915e-01, 6.520401e-01, 3.552842e-01,
1.000000e+00	1.748052e-01, 1.041909e+00, 3.870547e-01, 2.216911e-01, 9.211202e-01, 2.530783e-01, 1.058781e-01, 2.247559e-01, 4.954368e-01, 3.445099e-01,
1.200000e+00	1.941588e-01, 9.473966e-01, 2.031638e-01, 1.613120e-01, 8.640078e-01, 2.630651e-01, 5.959615e-02, 1.607741e-01, 5.255225e-01, 2.258473e-01,
1.400000e+00	2.435538e-01, 8.036563e-01, 1.633809e-01, 1.403006e-01, 8.504514e-01, 3.282259e-01, 3.142284e-02, 1.052614e-01, 5.201212e-01, 1.951984e-01,
1.600000e+00	3.265852e-01, 5.270690e-01, 9.314003e-02, 9.067730e-02, 6.211794e-01, 3.429580e-01, 2.000065e-02, 6.195999e-02, 5.904688e-01, 1.793065e-01,
1.800000e+00	3.270044e-01, 5.487534e-01, 5.921105e-02, 6.002508e-02, 5.973181e-01, 3.948245e-01, 1.195546e-02, 3.846498e-02, 4.577951e-01, 1.549558e-01,
2.000000e+00	3.358109e-01, 3.464844e-01, 3.939349e-02, 4.612470e-02, 4.887716e-01, 4.982767e-01, 5.616609e-03, 2.166931e-02, 4.480502e-01, 1.005711e-01,
0.000000e+00	2.099030e+00, 9.472994e-01, 2.300914e+00, 2.069886e+00, 1.213239e+00, 2.681426e+00, 1.255783e+00, 8.473998e-01, 2.138285e+00, 1.190646e+00,
2.000000e-01	1.469780e+00, 9.716481e-01, 1.798305e+00, 1.607978e+00, 7.935980e-01, 1.679080e+00, 9.901957e-01, 7.449736e-01, 1.395667e+00, 1.158250e+00,
4.000000e-01	8.780072e-01, 1.094994e+00, 1.175862e+00, 1.463909e+00, 5.535225e-01, 1.391765e+00, 5.859096e-01, 7.528469e-01, 1.089629e+00, 8.292963e-01,
6.000000e-01	7.156568e-01, 8.844932e-01, 8.940512e-01, 1.221933e+00, 2.855398e-01, 1.000677e+00, 2.896823e-01, 8.155954e-01, 7.701195e-01, 7.305750e-01,
8.000000e-01	5.564452e-01, 7.546636e-01, 5.606726e-01, 6.393302e-01, 2.533313e-01, 8.878052e-01, 1.931721e-01, 5.873172e-01, 6.503269e-01, 6.040087e-01,
1.000000e+00	4.172802e-01, 6.382491e-01, 3.034351e-01, 4.820090e-01, 2.453230e-01, 5.763914e-01, 1.077905e-01, 4.719463e-01, 5.638644e-01, 3.847879e-01,
1.200000e+00	5.149171e-01, 5.402765e-01, 1.855029e-01, 2.660504e-01, 2.408513e-01, 6.157471e-01, 6.765533e-02, 2.556143e-01, 6.133702e-01, 3.327843e-01,
1.400000e+00	4.809005e-01, 3.933755e-01, 1.048923e-01, 1.976748e-01, 1.572078e-01, 6.033550e-01, 3.675317e-02, 1.635573e-01, 4.936291e-01, 2.710081e-01,
1.600000e+00	3.365526e-01, 3.185894e-01, 8.734247e-02, 1.274236e-01, 1.267948e-01, 5.264311e-01, 2.673243e-02, 1.034319e-01, 4.491312e-01, 2.133449e-01,
1.800000e+00	4.616513e-01, 2.715839e-01, 5.462189e-02, 9.800966e-02, 1.293075e-01, 4.395835e-01, 1.489678e-02, 6.315051e-02, 4.179269e-01, 1.995716e-01,
2.000000e+00	3.753794e-01, 2.009510e-01, 3.323927e-02, 5.674304e-02, 6.365054e-02, 4.939865e-01, 7.308322e-03, 4.471639e-02, 4.245940e-01, 1.451477e-01,
0.000000e+00	2.646698e+00, 4.728476e-01, 1.791415e+00, 1.412200e+00, 2.253914e+00, 2.974388e-01, 1.998448e-01, 2.798394e-01, 1.805880e-01, 4.617626e-01,
2.000000e-01	1.282016e+00, 6.759135e-01, 1.533484e+00, 9.784995e-01, 1.719647e+00, 2.345466e-01, 1.274222e-01, 3.839550e-01, 2.980936e-01, 4.546664e-01,
4.000000e-01	8.504690e-01, 7.826005e-01, 1.432536e+00, 9.134480e-01, 8.928437e-01, 2.189853e-01, 7.536707e-02, 5.118185e-01, 3.097961e-01, 3.731954e-01,
6.000000e-01	5.518428e-01, 5.577839e-01, 8.704048e-01, 5.102068e-01, 6.491788e-01, 2.884618e-01, 4.626148e-02, 3.334275e-01, 3.789609e-01, 2.927626e-01,
8.000000e-01	5.863726e-01, 5.618039e-01, 5.726892e-01, 3.167800e-01, 6.291976e-01, 3.692571e-01, 2.383703e-02, 2.890388e-01, 4.524942e-01, 2.284478e-01,
1.000000e+00	4.389891e-01, 5.050484e-01, 3.806733e-01, 2.090797e-01, 5.355881e-01, 4.882283e-01, 1.233377e-02, 1.745024e-01, 4.298435e-01, 1.897077e-01,
1.200000e+00	3.613253e-01, 4.104201e-01, 2.347342e-01, 1.000831e-01, 3.130301e-01, 4.459992e-01, 8.150267e-03, 9.977501e-02, 4.273174e-01, 1.350131e-01,
1.400000e+00	4.113650e-01, 3.535966e-01, 1.284777e-01, 7.918643e-02, 3.218257e-01, 4.145179e-01, 3.986392e-03, 5.960045e-02, 4.536107e-01, 1.163070e-01,
1.600000e+00	3.775443e-01, 2.473183e-01, 9.391734e-02, 6.851384e-02, 2.103990e-01, 5.215183e-01, 2.889007e-03, 3.948132e-02, 5.140709e-01, 6.985427e-02,
1.800000e+00	3.292060e-01, 1.886451e-01, 4.798824e-02, 4.384865e-02, 1.792011e-01, 4.947645e-01, 1.458448e-03, 2.449878e-02, 4.739723e-01, 6.581507e-02,
2.000000e+00	3.569474e-01, 1.583286e-01, 3.130905e-02, 3.500675e-02, 1.306246e-01, 4.413730e-01, 9.575230e-04, 1.877340e-02, 4.923366e-01, 6.172263e-02,
0.000000e+00	2.863408e+00, 2.657951e+00, 1.535547e+00, 2.445838e+00, 2.202947e-01, 1.432135e+00, 2.046652e+00, 2.997230e+00, 2.154398e+00, 2.209180e+00,
2.000000e-01	1.854356e+00, 2.097658e+00, 1.351622e+00, 1.744931e+00, 4.272549e-01, 8.929116e-01, 1.901035e+00, 2.397919e+00, 1.420700e+00, 2.271671e+00,
4.000000e-01	1.105202e+00, 1.834884e+00, 1.090410e+00, 1.387310e+00, 5.248913e-01, 5.346692e-01, 1.385251e+00, 1.310687e+00, 9.317148e-01, 2.503060e+00,
6.000000e-01	6.941589e-01, 1.833022e+00, 5.857922e-01, 1.111685e+00, 5.768483e-01, 5.015447e-01, 1.025307e+00, 7.860235e-01, 5.788463e-01, 2.220921e+00,
8.000000e-01	6.251615e-01, 1.495959e+00, 5.021043e-01, 5.786404e-01, 5.254173e-01, 3.450426e-01, 5.764916e-01, 5.392934e-01, 3.891442e-01, 1.516151e+00,
1.000000e+00	4.133015e-01, 1.212439e+00, 3.436540e-01, 3.372924e-01, 3.924772e-01, 2.731759e-01, 2.901825e-01, 2.853278e-01, 2.637827e-01, 1.360664e+00,
1.200000e+00	4.549111e-01, 1.013825e+00, 1.909255e-01, 2.171783e-01, 3.157610e-01, 3.702048e-01, 1.651009e-01, 2.053595e-01, 1.936363e-01, 1.103248e+00,
1.400000e+00	4.732489e-01, 7.497864e-01, 1.013600e-01, 1.756863e-01, 3.189999e-01, 3.094386e-01, 1.056560e-01, 1.235365e-01, 2.029890e-01, 8.601186e-01,
1.600000e+00	3.887369e-01, 5.515881e-01, 6.097917e-02, 1.029159e-01, 2.075373e-01, 4.174260e-01, 6.991140e-02, 7.948563e-02, 2.243058e-01, 6.436316e-01,
1.800000e+00	4.597076e-01, 5.460370e-01, 4.918252e-02, 7.334450e-02, 1.398630e-01, 4.172211e-01, 3.097461e-02, 3.955933e-02, 3.446790e-01, 4.966431e-01,
2.000000e+00	3.863146e-01, 3.678280e-01, 2.224333e-02, 4.558086e-02, 1.404352e-01, 4.243650e-01, 2.354377e-02, 3.139429e-02, 3.996446e-01, 3.911450e-01,
0.000000e+00	1.919252e-01, 1.852801e+00, 4.407483e-01, 1.580196e-01, 8.103826e-01, 2.509890e-01, 1.622540e+00, 1.927357e+00, 1.338214e-01, 2.501874e+00,
2.000000e-01	2.852053e-01, 1.448998e+00, 2.326935e-01, 1.013240e-01, 9.575880e-01, 2.285154e-01, 1.166778e+00, 1.203182e+00, 8.387331e-02, 2.301082e+00,
4.000000e-01	3.467970e-01, 1.242925e+00, 1.421471e-01, 6.124131e-02, 7.274800e-01, 1.677746e-01, 7.094178e-01, 6.408298e-01, 5.535199e-02, 2.331694e+00,
6.000000e-01	3.569358e-01, 9.188510e-01, 1.085733e-01, 3.648297e-02, 5.543846e-01, 2.291771e-01, 4.939046e-01, 5.070546e-01, 4.240013e-02, 1.570768e+00,
8.000000e-01	3.889872e-01, 7.884868e-01, 5.188125e-02, 2.779903e-02, 4.211515e-01, 3.265625e-01, 3.222840e-01, 2.800997e-01, 4.178762e-02, 1.290694e+00,
1.000000e+00	3.341746e-01, 6.748063e-01, 3.509307e-02, 1.726035e-02, 3.167217e-01, 2.985751e-01, 1.868790e-01, 1.295283e-01, 7.437614e-02, 1.002394e+00,
1.200000e+00	3.388976e-01, 4.984800e-01, 2.421322e-02, 9.770113e-03, 2.245379e-01, 4.592399e-01, 1.035128e-01, 1.181549e-01, 1.281537e-01, 8.510421e-01,
1.400000e+00	4.020468e-01, 4.643553e-01, 1.618239e-02, 6.844096e-03, 1.604130e-01, 3.951353e-01, 4.651172e-02, 5.551331e-02, 1.822936e-01, 5.380054e-01,
1.600000e+00	4.037695e-01, 2.799287e-01, 1.087882e-02, 5.682448e-03, 1.062637e-01, 4.830300e-01, 2.943002e-02, 3.971122e-02, 3.042424e-01, 6.108924e-01,
1.800000e+00	3.538254e-01, 2.868525e-01, 7.887883e-03, 7.094127e-03, 5.723886e-02, 4.087300e-01, 1.632633e-02, 2.366618e-02, 3.166186e-01, 3.616780e-01,
2.000000e+00	3.755438e-01, 2.372527e-01, 4.181076e-03, 6.521391e-03, 5.781960e-02, 4.937099e-01, 1.083185e-02, 1.678119e-02, 4.003698e-01, 2.577989e-01,
0.000000e+00	8.125999e-01, 4.259775e-01, 2.212822e+00, 5.166354e-01, 2.425417e-01, 1.689578e-01, 2.254573e+00, 2.907062e+00, 2.270223e+00, 1.027855e-01,
2.000000e-01	6.869752e-01, 5.182819e-01, 1.413482e+00, 8.310474e-01, 4.336259e-01, 2.534719e-01, 1.649664e+00, 1.939202e+00, 1.382116e+00, 3.521364e-01,
4.000000e-01	5.334766e-01, 5.190779e-01, 9.172003e-01, 8.081768e-01, 4.592027e-01, 3.087886e-01, 1.314318e+00, 1.035015e+00, 1.251111e+00, 7.144188e-01,
6.000000e-01	4.783837e-01, 3.959356e-01, 6.451576e-01, 7.566168e-01, 3.490713e-01, 3.603472e-01, 7.543982e-01, 5.760266e-01, 9.651362e-01, 8.722240e-01,
8.000000e-01	3.764870e-01, 4.278316e-01, 3.212229e-01, 5.060873e-01, 1.931126e-01, 3.836365e-01, 5.122743e-01, 3.913004e-01, 6.428410e-01, 6.705279e-01,
1.000000e+00	3.757120e-01, 2.704338e-01, 2.401040e-01, 3.550981e-01, 1.440610e-01, 4.201839e-01, 2.871488e-01, 2.323866e-01, 6.417005e-01, 5.746067e-01,
1.200000e+00	4.393656e-01, 2.053977e-01, 1.438581e-01, 2.420562e-01, 8.952358e-02, 3.867764e-01, 1.872728e-01, 1.843232e-01, 5.087727e-01, 5.024003e-01,
1.400000e+00	3.850754e-01, 1.803067e-01, 8.997264e-02, 1.653183e-01, 5.589843e-02, 4.906246e-01, 8.209411e-02, 7.357703e-02, 5.331293e-01, 3.463603e-01,
1.600000e+00	3.779773e-01, 1.886191e-01, 5.329729e-02, 1.006585e-01, 4.337050e-02, 4.322803e-01, 4.784736e-02, 4.784823e-02, 4.352507e-01, 3.012750e-01,
1.800000e+00	4.169670e-01, 1.376545e-01, 3.019362e-02, 8.543354e-02, 3.676482e-02, 5.410490e-01, 3.329066e-02, 4.076271e-02, 5.578463e-01, 2.150145e-01,
2.000000e+00	3.703618e-01, 1.143355e-01, 2.110990e-02, 4.968952e-02, 2.717240e-02, 4.031825e-01, 1.764875e-02, 2.346555e-02, 5.025537e-01, 1.963436e-01,
0.000000e+00	1.021390e+00, 5.268655e-02, 2.571510e+00, 1.934547e+00, 1.577633e+00, 3.157151e+00, 8.447171e-02, 1.098182e+00, 2.303936e+00, 7.545913e-01,
2.000000e-01	5.193599e-01, 2.498899e-01, 2.109870e+00, 1.267525e+00, 1.094904e+00, 1.791384e+00, 2.678418e-01, 9.698813e-01, 1.531823e+00, 4.314040e-01,
4.000000e-01	4.102751e-01, 2.881656e-01, 1.453588e+00, 1.521385e+00, 5.698286e-01, 1.312416e+00, 2.406538e-01, 8.058756e-01, 9.067310e-01, 4.827900e-01,
6.000000e-01	4.258720e-01, 3.573471e-01, 7.673359e-01, 1.053601e+00, 4.712525e-01, 1.039575e+00, 1.773773e-01, 7.487287e-01, 9.199114e-01, 3.946392e-01,
8.000000e-01	3.868011e-01, 3.670568e-01, 5.430830e-01, 7.059440e-01, 2.676633e-01, 7.551648e-01, 1.533776e-01, 7.671556e-01, 7.618590e-01, 3.089156e-01,
1.000000e+00	3.738156e-01, 2.730361e-01, 3.486833e-01, 4.818535e-01, 1.847529e-01, 7.504863e-01, 1.026990e-01, 4.396068e-01, 6.492401e-01, 2.569349e-01,
1.200000e+00	3.544819e-01, 1.936198e-01, 1.798726e-01, 2.936559e-01, 1.399133e-01, 5.281643e-01, 6.215929e-02, 2.995196e-01, 5.989846e-01, 1.894811e-01,
1.400000e+00	3.734719e-01, 1.923971e-01, 1.152491e-01, 2.447116e-01, 1.201625e-01, 5.912222e-01, 3.349530e-02, 2.380661e-01, 4.835634e-01, 1.300151e-01,
1.600000e+00	3.238944e-01, 1.518400e-01, 7.876537e-02, 1.612378e-01, 7.639571e-02, 5.451718e-01, 1.841812e-02, 1.159821e-01, 5.478092e-01, 1.143165e-01,
1.800000e+00	3.273528e-01, 1.264682e-01, 5.193148e-02, 7.881743e-02, 6.101621e-02, 5.185740e-01, 1.019932e-02, 8.182853e-02, 5.264304e-01, 6.624596e-02,
2.000000e+00	3.914115e-01, 9.169468e-02, 3.926341e-02, 6.292684e-02, 4.391620e-02, 5.421880e-01, 6.983813e-03, 5.298066e-02, 4.322076e-01, 6.991894e-02,
0.000000e+00	1.509496e+00, 1.373095e+00, 3.662095e-01, 4.948126e-01, 3.003104e+00, 2.111190e+00, 5.360868e-01, 5.708425e-01, 1.241587e+00, 9.498208e-01,
2.000000e-01	9.377273e-01, 1.516966e+00, 6.942437e-01, 7.765222e-01, 2.122193e+00, 1.644158e+00, 3.667628e-01, 5.918820e-01, 8.955110e-01, 9.668852e-01,
4.000000e-01	3.794728e-01, 1.221165e+00, 7.588835e-01, 6.033345e-01, 1.716309e+00, 1.010349e+00, 1.777204e-01, 7.447120e-01, 7.966919e-01, 7.338119e-01,
6.000000e-01	2.803809e-01, 1.047558e+00, 6.056407e-01, 4.029581e-01, 1.315016e+00, 5.563612e-01, 1.323248e-01, 5.792572e-01, 6.556476e-01, 5.358336e-01,
8.000000e-01	1.635216e-01, 7.424836e-01, 4.181181e-01, 2.907589e-01, 1.199899e+00, 4.364686e-01, 7.839652e-02, 3.535537e-01, 6.299687e-01, 3.705615e-01,
1.000000e+00	1.983212e-01, 7.499371e-01, 2.358582e-01, 2.006816e-01, 6.071448e-01, 3.593989e-01, 4.163518e-02, 1.814314e-01, 5.616827e-01, 3.146684e-01,
1.200000e+00	2.095082e-01, 5.028274e-01, 1.568254e-01, 1.223996e-01, 7.291301e-01, 4.535028e-01, 2.409329e-02, 1.378236e-01, 5.231914e-01, 2.782121e-01,
1.400000e+00	3.108280e-01, 4.489513e-01, 9.558388e-02, 7.254493e-02, 5.254551e-01, 4.436406e-01, 1.581264e-02, 7.919540e-02, 4.913357e-01, 1.793076e-01,
1.600000e+00	3.570872e-01, 2.921727e-01, 6.191938e-02, 6.819545e-02, 4.292982e-01, 5.278757e-01, 7.792102e-03, 4.758358e-02, 5.619993e-01, 1.770097e-01,
1.800000e+00	3.208343e-01, 2.090178e-01, 4.090616e-02, 4.777784e-02, 2.655114e-01, 5.037550e-01, 4.339501e-03, 2.646505e-02, 4.794261e-01, 1.354583e-01,
2.000000e+00	3.562155e-01, 2.124543e-01, 2.314627e-02, 3.543296e-02, 1.881652e-01, 3.648151e-01, 2.549828e-03, 1.756869e-02, 5.049577e-01, 1.161291e-01,
0.000000e+00	1.888591e+00, 7.367448e-01, 6.681855e-01, 1.275333e+00, 1.463595e+00, 2.465374e+00, 7.620360e-01, 2.679959e+00, 8.804617e-01, 1.252850e+00,
2.000000e-01	1.142109e+00, 6.209648e-01, 1.174511e+00, 8.847455e-01, 1.269265e+00, 1.762228e+00, 9.166821e-01, 1.675638e+00, 5.761141e-01, 1.095970e+00,
4.000000e-01	6.977416e-01, 6.620659e-01, 8.739726e-01, 5.466671e-01, 1.038126e+00, 1.308678e+00, 1.170438e+00, 1.318575e+00, 4.735615e-01, 9.705399e-01,
6.000000e-01	4.728539e-01, 4.483222e-01, 6.814264e-01, 3.134079e-01, 6.885412e-01, 1.003777e+00, 9.248299e-01, 1.139488e+00, 4.083857e-01, 9.369853e-01,
8.000000e-01	4.075713e-01, 4.012799e-01, 3.881650e-01, 2.008254e-01, 5.842185e-01, 7.224069e-01, 5.785587e-01, 6.113655e-01, 2.365768e-01, 8.823767e-01,
1.000000e+00	4.118458e-01, 3.802739e-01, 2.293745e-01, 1.360884e-01, 3.999416e-01, 6.078735e-01, 3.159729e-01, 3.697227e-01, 3.867769e-01, 6.391741e-01,
1.200000e+00	3.955801e-01, 2.568977e-01, 1.579436e-01, 9.164525e-02, 3.007271e-01, 4.679384e-01, 1.976766e-01, 2.100683e-01, 4.430171e-01, 5.535172e-01,
1.400000e+00	4.007678e-01, 2.426137e-01, 8.726587e-02, 7.103444e-02, 1.658635e-01, 5.668744e-01, 8.703334e-02, 1.496752e-01, 3.815983e-01, 3.889489e-01,
1.600000e+00	4.030925e-01, 2.107941e-01, 5.875940e-02, 3.803248e-02, 1.326481e-01, 5.949514e-01, 7.037626e-02, 9.928391e-02, 3.920212e-01, 3.456902e-01,
1.800000e+00	4.476558e-01, 1.403081e-01, 3.002821e-02, 3.230892e-02, 9.009407e-02, 4.944048e-01, 4.288464e-02, 4.808230e-02, 3.924514e-01, 2.525633e-01,
2.000000e+00	3.351069e-01, 1.208101e-01, 2.499090e-02, 2.496326e-02, 7.024663e-02, 5.347162e-01, 1.971549e-02, 3.319858e-02, 4.627983e-01, 2.021266e-01,
0.000000e+00	1.325760e+00, 2.833980e+00, 1.333270e+00, 1.915539e+00, 9.794210e-01, 2.114815e+00, 1.985090e-01, 2.615954e+00, 1.956181e+00, 2.910696e+00,
2.000000e-01	8.422794e-01, 2.248031e+00, 1.219085e+00, 1.694460e+00, 1.022031e+00, 1.714058e+00, 5.667237e-01, 1.477795e+00, 1.669685e+00, 2.334183e+00,
4.000000e-01	6.296505e-01, 1.977594e+00, 7.152489e-01, 1.421691e+00, 7.597680e-01, 8.671331e-01, 8.406419e-01, 1.614126e+00, 1.017229e+00, 1.888155e+00,
6.000000e-01	4.530043e-01, 1.442580e+00, 4.656563e-01, 9.336946e-01, 7.610711e-01, 5.618644e-01, 8.102767e-01, 8.976743e-01, 5.477532e-01, 1.631971e+00,
8.000000e-01	3.945604e-01, 1.400745e+00, 3.383337e-01, 6.431566e-01, 7.379112e-01, 4.215576e-01, 3.749869e-01, 5.179177e-01, 4.499443e-01, 1.360988e+00,
1.000000e+00	3.442251e-01, 1.039213e+00, 2.000957e-01, 3.902563e-01, 5.990825e-01, 4.199021e-01, 2.638735e-01, 3.469379e-01, 3.938839e-01, 9.443268e-01,
1.200000e+00	3.772736e-01, 9.049459e-01, 1.144085e-01, 2.414066e-01, 5.397269e-01, 2.924473e-01, 1.387226e-01, 2.113525e-01, 3.518793e-01, 8.186681e-01,
1.400000e+00	3.295971e-01, 7.274514e-01, 7.051701e-02, 1.610647e-01, 4.251391e-01, 4.465167e-01, 6.840019e-02, 1.426297e-01, 3.661295e-01, 5.894610e-01,
1.600000e+00	4.037675e-01, 5.763676e-01, 4.491066e-02, 1.013728e-01, 3.246557e-01, 5.166899e-01, 4.015383e-02, 8.902478e-02, 3.238552e-01, 4.818863e-01,
1.800000e+00	4.262981e-01, 4.300797e-01, 3.656142e-02, 6.737995e-02, 2.989723e-01, 4.065165e-01, 3.123659e-02, 4.513738e-02, 4.656338e-01, 3.806282e-01,
2.000000e+00	3.622561e-01, 3.320550e-01, 1.886813e-02, 4.402368e-02, 1.906291e-01, 4.601470e-01, 1.699603e-02, 3.264655e-02, 4.796993e-01, 3.559055e-01,
0.000000e+00	1.054079e+00, 2.382705e-01, 1.256193e+00, 5.291545e-01, 1.787091e+00, 2.352458e+00, 9.704544e-01, 9.645387e-02, 1.621240e+00, 1.501474e+00,
2.000000e-01	6.138701e-01, 3.557294e-01, 8.811880e-01, 8.468017e-01, 1.292494e+00, 1.909375e+00, 5.115406e-01, 3.123225e-01, 1.254979e+00, 1.377986e+00,
4.000000e-01	3.808815e-01, 3.254426e-01, 7.332671e-01, 7.763232e-01, 8.831736e-01, 1.499493e+00, 2.935095e-01, 3.812692e-01, 9.444210e-01, 8.506459e-01,
6.000000e-01	4.204581e-01, 3.007454e-01, 4.114610e-01, 5.835478e-01, 5.763131e-01, 9.960081e-01, 1.689373e-01, 4.975652e-01, 6.206532e-01, 8.012580e-01,
8.000000e-01	2.922777e-01, 2.054907e-01, 3.091940e-01, 3.051233e-01, 3.859949e-01, 8.631537e-01, 1.094043e-01, 3.667112e-01, 5.564032e-01, 6.250934e-01,
1.000000e+00	4.821870e-01, 2.026258e-01, 2.133358e-01, 2.470158e-01, 2.148673e-01, 6.233210e-01, 6.841566e-02, 2.705798e-01, 4.141238e-01, 3.916064e-01,
1.200000e+00	4.329802e-01, 1.663666e-01, 1.060165e-01, 1.626458e-01, 1.404431e-01, 6.068683e-01, 3.802128e-02, 1.531259e-01, 4.259097e-01, 4.016286e-01,
1.400000e+00	3.599133e-01, 1.229184e-01, 7.239005e-02, 9.039222e-02, 9.561901e-02, 6.370475e-01, 2.314622e-02, 1.013278e-01, 4.967174e-01, 2.880969e-01,
1.600000e+00	4.360407e-01, 9.362668e-02, 4.199588e-02, 8.104963e-02, 6.233282e-02, 5.701237e-01, 1.027449e-02, 6.155212e-02, 4.844096e-01, 3.038951e-01,
1.800000e+00	3.471260e-01, 8.745820e-02, 3.239083e-02, 4.680516e-02, 4.531026e-02, 5.379685e-01, 7.128605e-03, 3.687504e-02, 5.190672e-01, 2.227063e-01,
2.000000e+00	3.983308e-01, 7.357208e-02, 1.962235e-02, 4.162617e-02, 2.703236e-02, 5.389828e-01, 3.799308e-03, 2.645400e-02, 4.240524e-01, 1.549711e-01,
0.000000e+00	9.621996e-01, 2.025196e+00, 1.906365e-03, 1.314130e+00, 1.007918e+00, 2.892956e+00, 9.431073e-01, 9.256104e-01, 5.182728e-01, 3.251064e+00,
2.000000e-01	6.833906e-01, 1.542734e+00, 5.217655e-02, 1.077463e+00, 6.240964e-01, 1.469538e+00, 6.971309e-01, 7.538112e-01, 3.533227e-01, 2.214165e+00,
4.000000e-01	5.453709e-01, 1.041424e+00, 3.124873e-02, 5.128841e-01, 4.933307e-01, 1.107446e+00, 4.279454e-01, 5.046295e-01, 2.494902e-01, 1.909859e+00,
6.000000e-01	4.858558e-01, 9.037700e-01, 2.203045e-02, 4.171514e-01, 3.108140e-01, 1.001429e+00, 2.439529e-01, 3.444837e-01, 1.494638e-01, 1.657062e+00,
8.000000e-01	4.257410e-01, 7.379238e-01, 1.507427e-02, 2.678824e-01, 1.847600e-01, 7.470076e-01, 1.449244e-01, 2.253305e-01, 1.096351e-01, 1.185151e+00,
1.000000e+00	4.505807e-01, 6.311916e-01, 8.675118e-03, 1.501152e-01, 1.513458e-01, 5.965515e-01, 8.716459e-02, 1.367878e-01, 1.373588e-01, 1.185930e+00,
1.200000e+00	4.304100e-01, 5.373830e-01, 6.445538e-03, 7.340696e-02, 8.935977e-02, 6.617560e-01, 4.823075e-02, 7.855398e-02, 1.816092e-01, 7.281593e-01,
1.400000e+00	3.652681e-01, 4.481745e-01, 4.435094e-03, 5.581078e-02, 6.556549e-02, 4.842277e-01, 2.585844e-02, 4.903316e-02, 2.687508e-01, 6.395045e-01,
1.600000e+00	3.821658e-01, 4.109637e-01, 2.466805e-03, 3.807806e-02, 6.149874e-02, 4.845569e-01, 1.654466e-02, 3.184313e-02, 3.371191e-01, 4.727690e-01,
1.800000e+00	3.442953e-01, 3.343488e-01, 1.557359e-03, 3.248991e-02, 4.328595e-02, 4.569420e-01, 9.373026e-03, 2.229826e-02, 3.588678e-01, 4.256465e-01,
2.000000e+00	3.901059e-01, 2.854512e-01, 1.216659e-03, 2.013195e-02, 3.020324e-02, 3.728628e-01, 5.549848e-03, 1.301111e-02, 3.845799e-01, 2.684517e-01,
0.000000e+00	2.301501e+00, 1.727435e+00, 3.156683e+00, 2.341321e+00, 2.864041e+00, 1.244417e+00, 2.346508e+00, 1.820758e+00, 7.019804e-01, 1.826469e+00,
2.000000e-01	1.238129e+00, 1.583709e+00, 2.442779e+00, 1.513018e+00, 1.644011e+00, 7.136534e-01, 2.344516e+00, 1.522093e+00, 4.082875e-01, 1.518370e+00,
4.000000e-01	7.895219e-01, 1.149494e+00, 2.198401e+00, 1.099986e+00, 1.257344e+00, 3.323608e-01, 1.349686e+00, 1.054373e+00, 3.124739e-01, 1.680632e+00,
6.000000e-01	3.503767e-01, 1.183993e+00, 1.201527e+00, 6.750206e-01, 1.076936e+00, 2.768488e-01, 1.041478e+00, 5.668358e-01, 2.180524e-01, 1.531027e+00,
8.000000e-01	3.208263e-01, 1.046601e+00, 8.213541e-01, 3.910712e-01, 8.133422e-01, 2.657231e-01, 5.627105e-01, 3.641676e-01, 1.302489e-01, 1.330733e+00,
1.000000e+00	4.249705e-01, 8.584015e-01, 5.130333e-01, 2.798952e-01, 4.782278e-01, 3.035451e-01, 3.242882e-01, 2.474398e-01, 1.564515e-01, 1.061508e+00,
1.200000e+00	3.865807e-01, 7.201481e-01, 3.120273e-01, 1.444934e-01, 4.634894e-01, 3.059097e-01, 2.010513e-01, 1.273078e-01, 1.660601e-01, 8.820578e-01,
1.400000e+00	4.060993e-01, 5.546840e-01, 2.071805e-01, 1.002475e-01, 2.544325e-01, 4.943671e-01, 1.118179e-01, 9.639209e-02, 2.667872e-01, 7.544009e-01,
1.600000e+00	3.903759e-01, 5.625268e-01, 1.464707e-01, 6.492238e-02, 1.839190e-01, 3.987862e-01, 6.678830e-02, 4.747952e-02, 2.890793e-01, 5.372663e-01,
1.800000e+00	3.820450e-01, 3.748520e-01, 7.618840e-02, 4.923016e-02, 1.641642e-01, 4.939162e-01, 3.953533e-02, 3.534965e-02, 3.776253e-01, 4.223793e-01,
2.000000e+00	3.609355e-01, 3.111644e-01, 4.865906e-02, 3.126433e-02, 9.698065e-02, 3.381145e-01, 2.355405e-02, 2.286777e-02, 3.974969e-01, 3.396969e-01,
0.000000e+00	2.113452e+00, 3.135308e+00, 6.003997e-01, 2.528624e+00, 2.029429e+00, 1.217505e+00, 7.477292e-02, 2.966386e-01, 1.099600e+00, 8.270713e-01,
2.000000e-01	1.292330e+00, 2.592677e+00, 8.696770e-01, 2.184357e+00, 1.754625e+00, 7.323057e-01, 3.873208e-02, 4.409500e-01, 7.634985e-01, 6.068947e-01,
4.000000e-01	6.199093e-01, 2.020896e+00, 8.053083e-01, 1.307341e+00, 1.431385e+00, 4.699546e-01, 2.375412e-02, 4.161224e-01, 5.621447e-01, 4.503949e-01,
6.000000e-01	3.017843e-01, 1.650994e+00, 6.674427e-01, 8.818338e-01, 1.093904e+00, 2.674414e-01, 1.640806e-02, 3.851152e-01, 6.999706e-01, 3.909773e-01,
8.000000e-01	2.694010e-01, 1.201465e+00, 4.556223e-01, 4.891833e-01, 1.171956e+00, 1.910730e-01, 8.533099e-03, 2.331304e-01, 5.522804e-01, 3.751916e-01,
1.000000e+00	2.411143e-01, 9.209331e-01, 3.015814e-01, 3.981061e-01, 9.310649e-01, 2.026664e-01, 5.863480e-03, 1.487972e-01, 4.735314e-01, 2.415112e-01,
1.200000e+00	2.742359e-01, 9.043676e-01, 1.919577e-01, 2.191375e-01, 8.104755e-01, 2.221570e-01, 3.298377e-03, 8.125226e-02, 4.661051e-01, 1.874129e-01,
1.400000e+00	2.781320e-01, 6.870069e-01, 1.156072e-01, 1.702482e-01, 6.930674e-01, 2.845062e-01, 1.634015e-03, 6.868099e-02, 5.227106e-01, 1.634465e-01,
1.600000e+00	3.686139e-01, 5.117433e-01, 6.446278e-02, 1.097927e-01, 6.305716e-01, 3.329195e-01, 1.196974e-03, 3.445684e-02, 5.201247e-01, 1.430590e-01,
1.800000e+00	3.015848e-01, 4.071767e-01, 4.488165e-02, 6.393519e-02, 4.897921e-01, 3.474266e-01, 6.398099e-04, 2.441992e-02, 4.493922e-01, 1.263472e-01,
2.000000e+00	3.172386e-01, 3.833395e-01, 2.587323e-02, 4.771587e-02, 4.425933e-01, 4.185656e-01, 3.712390e-04, 1.164268e-02, 4.658387e-01, 7.180465e-02,
0.000000e+00	1.118286e+00, 1.593861e+00, 8.065070e-01, 2.996249e-01, 3.257548e-02, 2.790544e+00, 2.893453e+00, 1.450809e+00, 4.568045e-01, 3.271819e+00,
2.000000e-01	5.989095e-01, 1.299292e+00, 4.590161e-01, 1.813109e-01, 1.407458e-01, 1.827213e+00, 1.787440e+00, 9.833976e-01, 3.127139e-01, 2.434295e+00,
4.000000e-01	4.913314e-01, 9.312180e-01, 3.620607e-01, 1.291501e-01, 1.225988e-01, 1.675329e+00, 1.129342e+00, 5.698477e-01, 1.679479e-01, 2.676685e+00,
6.000000e-01	4.650043e-01, 9.399589e-01, 1.836858e-01, 7.973945e-02, 9.033205e-02, 9.940171e-01, 7.055374e-01, 4.106154e-01, 1.210392e-01, 2.081306e+00,
8.000000e-01	4.435695e-01, 6.826489e-01, 1.357261e-01, 5.538908e-02, 5.209355e-02, 8.332458e-01, 3.102934e-01, 2.750462e-01, 1.023667e-01, 1.553627e+00,
1.000000e+00	4.031275e-01, 6.343420e-01, 7.454598e-02, 3.063018e-02, 3.274486e-02, 6.518643e-01, 1.930000e-01, 1.420181e-01, 7.637507e-02, 1.274073e+00,
1.200000e+00	4.373927e-01, 3.976204e-01, 5.182149e-02, 1.829288e-02, 2.776387e-02, 6.364877e-01, 1.192764e-01, 9.200837e-02, 9.615525e-02, 1.111465e+00,
1.400000e+00	3.530970e-01, 3.728396e-01, 2.793389e-02, 1.458721e-02, 1.803228e-02, 5.970980e-01, 7.172757e-02, 6.184030e-02, 1.772525e-01, 8.779684e-01,
1.600000e+00	4.051658e-01, 2.816021e-01, 1.872577e-02, 7.207282e-03, 1.490485e-02, 5.666013e-01, 3.483471e-02, 4.483107e-02, 2.674257e-01, 7.466654e-01,
1.800000e+00	3.483964e-01, 2.895890e-01, 1.039423e-02, 7.791504e-03, 1.115923e-02, 5.217560e-01, 1.958439e-02, 2.363445e-02, 2.922967e-01, 5.388875e-01,
2.000000e+00	3.896651e-01, 1.830189e-01, 8.516025e-03, 7.451712e-03, 1.088622e-02, 4.709282e-01, 1.362642e-02, 1.507921e-02, 4.219208e-01, 4.113935e-01,
0.000000e+00	7.578415e-03, 2.178324e-01, 2.741866e+00, 2.499309e+00, 1.323552e+00, 1.015432e+00, 2.899251e+00, 3.035079e+00, 1.873291e+00, 2.239257e+00,
2.000000e-01	7.696322e-02, 3.807341e-01, 1.899834e+00, 1.735513e+00, 8.517171e-01, 7.157385e-01, 2.035462e+00, 1.815538e+00, 1.413117e+00, 2.282929e+00,
4.000000e-01	1.993050e-01, 4.841196e-01, 9.874846e-01, 1.484363e+00, 4.802679e-01, 5.840451e-01, 1.741460e+00, 1.241929e+00, 9.777985e-01, 2.107038e+00,
6.000000e-01	2.954795e-01, 5.242744e-01, 6.360272e-01, 1.044299e+00, 3.812134e-01, 6.049190e-01, 1.200730e+00, 7.381759e-01, 5.725526e-01, 1.815857e+00,
8.000000e-01	2.299781e-01, 3.135414e-01, 5.244607e-01, 5.240531e-01, 1.722149e-01, 6.047576e-01, 6.212648e-01, 4.975876e-01, 4.107552e-01, 1.627753e+00,
1.000000e+00	3.827179e-01, 3.121372e-01, 2.773788e-01, 4.392392e-01, 1.425849e-01, 5.628366e-01, 3.881566e-01, 2.847456e-01, 2.586447e-01, 1.402020e+00,
1.200000e+00	4.261874e-01, 2.161377e-01, 1.837833e-01, 2.475898e-01, 1.156346e-01, 4.380897e-01, 2.133064e-01, 1.758821e-01, 2.248815e-01, 1.170446e+00,
1.400000e+00	4.208239e-01, 2.019295e-01, 1.169584e-01, 1.587038e-01, 6.513529e-02, 4.181273e-01, 1.144505e-01, 9.236756e-02, 1.734806e-01, 7.053360e-01,
1.600000e+00	3.574411e-01, 1.701201e-01, 7.568963e-02, 9.377525e-02, 4.149245e-02, 5.084468e-01, 6.387869e-02, 7.181745e-02, 3.148786e-01, 6.886822e-01,
1.800000e+00	3.193937e-01, 1.323210e-01, 4.705043e-02, 6.501064e-02, 3.322033e-02, 5.547075e-01, 3.907266e-02, 4.073651e-02, 3.587916e-01, 5.911939e-01,
2.000000e+00	3.753261e-01, 1.033376e-01, 2.222203e-02, 3.649675e-02, 2.326529e-02, 5.115473e-01, 2.072893e-02, 2.165384e-02, 3.006342e-01, 4.352367e-01,
0.000000e+00	7.414357e-01, 1.176821e-01, 1.694734e+00, 3.095310e-01, 5.068015e-01, 7.756953e-01, 2.046761e+00, 2.281029e+00, 2.440752e+00, 2.075650e+00,
2.000000e-01	4.628697e-01, 2.009499e-01, 1.088625e+00, 6.841852e-01, 4.562379e-01, 5.823466e-01, 1.369170e+00, 1.603731e+00, 1.721084e+00, 1.808201e+00,
4.000000e-01	4.862477e-01, 3.059974e-01, 7.980415e-01, 6.564151e-01, 2.791673e-01, 5.965550e-01, 1.301595e+00, 1.069506e+00, 1.115443e+00, 1.528077e+00,
6.000000e-01	4.158325e-01, 2.615460e-01, 4.562348e-01, 5.335149e-01, 1.364884e-01, 4.724081e-01, 6.162653e-01, 4.669203e-01, 7.032745e-01, 1.824870e+00,
8.000000e-01	4.068782e-01, 1.825004e-01, 2.849211e-01, 3.938550e-01, 1.344969e-01, 5.560134e-01, 4.607214e-01, 3.623882e-01, 4.604918e-01, 1.517098e+00,
1.000000e+00	3.150734e-01, 1.299103e-01, 1.491523e-01, 2.570233e-01, 6.895142e-02, 4.434257e-01, 2.991641e-01, 1.994323e-01, 2.550890e-01, 1.170455e+00,
1.200000e+00	4.163263e-01, 1.171692e-01, 1.069903e-01, 1.490280e-01, 4.762538e-02, 4.943621e-01, 1.410076e-01, 1.404377e-01, 3.187093e-01, 8.618527e-01,
1.400000e+00	3.298974e-01, 1.053503e-01, 6.689592e-02, 9.673648e-02, 2.891266e-02, 5.465372e-01, 8.505058e-02, 8.577762e-02, 3.884301e-01, 7.252365e-01,
1.600000e+00	3.682552e-01, 8.217831e-02, 3.389282e-02, 7.757627e-02, 2.082860e-02, 4.028281e-01, 4.402486e-02, 4.650980e-02, 2.940445e-01, 4.849464e-01,
1.800000e+00	3.537544e-01, 6.410057e-02, 3.021054e-02, 3.742772e-02, 1.250849e-02, 3.824192e-01, 3.209543e-02, 3.283144e-02, 4.032371e-01, 3.942724e-01,
2.000000e+00	4.654217e-01, 6.435533e-02, 1.905145e-02, 2.900576e-02, 8.299753e-03, 5.424130e-01, 1.588270e-02, 2.187795e-02, 4.624016e-01, 3.452859e-01,
0.000000e+00	1.625875e+00, 1.355434e+00, 3.289826e+00, 7.777733e-01, 3.167166e+00, 2.376520e+00, 1.126810e+00, 1.056071e+00, 2.241501e-01, 2.524111e+00,
2.000000e-01	8.473403e-01, 1.099477e+00, 2.536604e+00, 3.593789e-01, 1.934925e+00, 1.613063e+00, 9.372632e-01, 6.033910e-01, 1.509644e-01, 2.353104e+00,
4.000000e-01	4.165456e-01, 1.292827e+00, 1.843480e+00, 2.897384e-01, 1.785876e+00, 9.858732e-01, 6.581898e-01, 7.787496e-01, 9.255583e-02, 1.274709e+00,
6.000000e-01	3.287100e-01, 1.182451e+00, 1.208222e+00, 1.641268e-01, 1.068041e+00, 8.521229e-01, 3.395569e-01, 7.318455e-01, 5.398953e-02, 1.294436e+00,
8.000000e-01	2.653580e-01, 9.478649e-01, 6.688278e-01, 9.174113e-02, 9.267389e-01, 5.462852e-01, 2.764302e-01, 5.835453e-01, 7.950659e-02, 1.256453e+00,
1.000000e+00	2.592412e-01, 7.914193e-01, 5.300165e-01, 6.957248e-02, 9.054713e-01, 5.141328e-01, 1.274934e-01, 3.789368e-01, 1.334077e-01, 9.350089e-01,
1.200000e+00	2.890209e-01, 5.757715e-01, 3.573949e-01, 4.457718e-02, 7.716313e-01, 4.625152e-01, 9.623940e-02, 2.158152e-01, 2.218763e-01, 7.810606e-01,
1.400000e+00	3.506011e-01, 4.733442e-01, 1.556534e-01, 2.466516e-02, 3.912635e-01, 4.583757e-01, 4.595776e-02, 1.674637e-01, 2.521804e-01, 6.843081e-01,
1.600000e+00	3.405057e-01, 4.284891e-01, 1.356888e-01, 1.570595e-02, 2.952121e-01, 5.630314e-01, 2.194750e-02, 9.760913e-02, 3.659718e-01, 4.852734e-01,
1.800000e+00	3.483523e-01, 3.539697e-01, 8.709659e-02, 1.745248e-02, 2.508223e-01, 5.074237e-01, 1.233507e-02, 6.061920e-02, 3.688224e-01, 3.588364e-01,
2.000000e+00	3.632255e-01, 2.517775e-01, 5.442416e-02, 1.296511e-02, 1.863328e-01, 4.654539e-01, 9.925541e-03, 3.568969e-02, 3.593554e-01, 3.239535e-01,
0.000000e+00	1.994157e+00, 2.972802e+00, 1.516739e+00, 1.612071e+00, 1.350630e+00, 1.166685e+00, 5.622210e-01, 2.145729e+00, 3.806671e-01, 1.845414e+00,
2.000000e-01	1.180350e+00, 2.096803e+00, 1.600379e+00, 1.018625e+00, 1.141566e+00, 1.011414e+00, 7.884619e-01, 1.962018e+00, 3.025878e-01, 1.499522e+00,
4.000000e-01	7.114225e-01, 2.243142e+00, 8.903759e-01, 6.829271e-01, 1.129435e+00, 5.604165e-01, 9.123910e-01, 1.148899e+00, 1.998130e-01, 1.171901e+00,
6.000000e-01	5.441600e-01, 2.039981e+00, 6.762461e-01, 4.651875e-01, 9.684904e-01, 3.549648e-01, 6.286420e-01, 6.674374e-01, 1.708115e-01, 1.149905e+00,
8.000000e-01	4.327464e-01, 1.611901e+00, 4.228765e-01, 2.550318e-01, 9.494856e-01, 2.566607e-01, 3.694355e-01, 4.840951e-01, 1.787809e-01, 9.230475e-01,
1.000000e+00	3.541459e-01, 1.179650e+00, 2.959107e-01, 1.721677e-01, 9.053684e-01, 1.579094e-01, 2.620553e-01, 3.237990e-01, 2.216562e-01, 7.533596e-01,
1.200000e+00	3.237159e-01, 9.644871e-01, 1.617774e-01, 8.728228e-02, 8.036065e-01, 2.656751e-01, 1.422508e-01, 1.593896e-01, 2.627442e-01, 6.299301e-01,
1.400000e+00	4.032306e-01, 7.150700e-01, 1.035081e-01, 6.395162e-02, 8.117905e-01, 2.957227e-01, 7.662208e-02, 1.112606e-01, 2.954156e-01, 4.636933e-01,
1.600000e+00	3.805221e-01, 7.169253e-01, 8.309974e-02, 4.464723e-02, 7.812999e-01, 3.810741e-01, 3.938466e-02, 5.018988e-02, 3.866136e-01, 4.024196e-01,
1.800000e+00	3.147594e-01, 5.015236e-01, 3.737410e-02, 3.251697e-02, 5.793345e-01, 3.930610e-01, 2.846172e-02, 4.232712e-02, 3.464186e-01, 2.186904e-01,
2.000000e+00	3.343212e-01, 4.412590e-01, 2.963895e-02, 2.616849e-02, 4.952613e-01, 4.442767e-01, 1.219355e-02, 2.633766e-02, 4.503233e-01, 2.539123e-01,
0.000000e+00	1.568820e+00, 3.000945e+00, 1.402812e+00, 1.545774e+00, 5.047419e-01, 6.341114e-01, 1.755235e+00, 2.980013e+00, 2.368128e+00, 2.146641e+00,
2.000000e-01	9.610665e-01, 2.528360e+00, 1.179158e+00, 1.398665e+00, 5.429562e-01, 3.938146e-01, 1.555813e+00, 1.437044e+00, 1.638621e+00, 2.441284e+00,
4.000000e-01	7.973020e-01, 1.998290e+00, 7.897830e-01, 1.176009e+00, 5.783956e-01, 3.028013e-01, 9.886952e-01, 7.455034e-01, 1.016954e+00, 2.134576e+00,
6.000000e-01	5.437684e-01, 1.556387e+00, 3.995790e-01, 6.633414e-01, 5.697859e-01, 2.212595e-01, 6.625180e-01, 3.674652e-01, 6.723270e-01, 1.600209e+00,
8.000000e-01	4.841325e-01, 1.304524e+00, 3.289928e-01, 5.712378e-01, 4.381419e-01, 2.125111e-01, 3.566816e-01, 2.762689e-01, 4.859960e-01, 1.263976e+00,
1.000000e+00	4.516135e-01, 8.763652e-01, 1.928579e-01, 4.141293e-01, 3.850707e-01, 2.832232e-01, 2.514645e-01, 2.403159e-01, 3.174562e-01, 1.053474e+00,
1.200000e+00	4.219902e-01, 1.019640e+00, 1.395589e-01, 1.797177e-01, 3.362066e-01, 3.069649e-01, 1.309979e-01, 1.191200e-01, 2.902151e-01, 9.157627e-01,
1.400000e+00	4.389058e-01, 7.359618e-01, 8.179045e-02, 1.316028e-01, 2.160585e-01, 3.596947e-01, 5.672299e-02, 8.485705e-02, 3.154162e-01, 7.207659e-01,
1.600000e+00	4.050353e-01, 5.640372e-01, 4.261327e-02, 9.842246e-02, 1.943628e-01, 4.380399e-01, 3.432841e-02, 5.698816e-02, 3.969884e-01, 6.173479e-01,
1.800000e+00	3.536067e-01, 4.039545e-01, 3.069756e-02, 6.371620e-02, 1.452270e-01, 3.878733e-01, 1.833350e-02, 3.711533e-02, 3.695217e-01, 4.234842e-01,
2.000000e+00	3.673250e-01, 3.017554e-01, 2.167463e-02, 4.576738e-02, 1.322183e-01, 4.142293e-01, 1.609629e-02, 2.107332e-02, 3.812508e-01, 3.463619e-01,
0.000000e+00	2.185425e+00, 3.372406e+00, 2.333989e+00, 1.191864e+00, 2.233569e+00, 1.592871e+00, 6.295154e-01, 5.542661e-01, 1.187706e+00, 1.953250e+00,
2.000000e-01	1.344995e+00, 3.366858e+00, 1.945363e+00, 9.357998e-01, 1.934275e+00, 1.242798e+00, 2.638978e-01, 6.911331e-01, 8.282684e-01, 1.590848e+00,
4.000000e-01	6.755258e-01, 2.469452e+00, 1.762768e+00, 7.105373e-01, 1.322344e+00, 7.199447e-01, 2.101246e-01, 6.549661e-01, 5.165062e-01, 1.210144e+00,
6.000000e-01	3.920631e-01, 1.800511e+00, 1.199859e+00, 3.912712e-01, 1.008733e+00, 4.530457e-01, 1.211904e-01, 5.614787e-01, 3.710174e-01, 1.008974e+00,
8.000000e-01	2.737876e-01, 1.449569e+00, 7.535509e-01, 1.790551e-01, 1.159070e+00, 2.877684e-01, 6.271482e-02, 3.805548e-01, 3.541681e-01, 7.684628e-01,
1.000000e+00	2.206091e-01, 1.580299e+00, 5.417272e-01, 1.470426e-01, 9.098968e-01, 1.906006e-01, 5.065479e-02, 3.180408e-01, 4.057864e-01, 6.385572e-01,
1.200000e+00	2.738644e-01, 1.214236e+00, 2.914173e-01, 9.538498e-02, 8.826483e-01, 1.768667e-01, 2.594430e-02, 1.590234e-01, 3.048737e-01, 5.325635e-01,
1.400000e+00	2.327977e-01, 1.007636e+00, 2.173363e-01, 6.402420e-02, 7.101526e-01, 2.371356e-01, 1.516456e-02, 1.247389e-01, 4.095473e-01, 4.097526e-01,
1.600000e+00	3.001018e-01, 7.624318e-01, 1.172354e-01, 5.121264e-02, 7.873646e-01, 3.575925e-01, 8.986024e-03, 6.670902e-02, 4.711439e-01, 2.576069e-01,
1.800000e+00	3.535910e-01, 6.365241e-01, 7.597675e-02, 4.034188e-02, 7.282789e-01, 3.591183e-01, 5.091027e-03, 4.411770e-02, 3.920356e-01, 2.541031e-01,
2.000000e+00	2.910268e-01, 4.911339e-01, 6.108430e-02, 2.167213e-02, 5.995089e-01, 4.139209e-01, 3.138838e-03, 3.079711e-02, 3.795103e-01, 2.050458e-01,
0.000000e+00	8.382888e-01, 2.046820e+00, 1.118060e-01, 1.183197e-01, 1.701238e+00, 8.703201e-01, 2.494333e+00, 2.043568e+00, 2.311698e+00, 1.300302e+00,
2.000000e-01	4.143231e-01, 1.847367e+00, 4.124374e-01, 4.100770e-01, 1.441328e+00, 4.963748e-01, 2.108312e+00, 1.098879e+00, 1.525577e+00, 1.542760e+00,
4.000000e-01	2.630953e-01, 1.575339e+00, 2.526178e-01, 6.820154e-01, 1.201698e+00, 4.504843e-01, 1.570029e+00, 8.292894e-01, 9.855514e-01, 1.355369e+00,
6.000000e-01	2.021716e-01, 9.736750e-01, 1.537936e-01, 6.179753e-01, 9.108081e-01, 2.241955e-01, 8.748493e-01, 4.358308e-01, 5.975677e-01, 1.708200e+00,
8.000000e-01	2.422602e-01, 9.243869e-01, 1.177793e-01, 2.992001e-01, 7.137026e-01, 2.645211e-01, 4.692472e-01, 2.970132e-01, 4.520369e-01, 1.248249e+00,
1.000000e+00	2.571749e-01, 1.041968e+00, 7.343554e-02, 2.098181e-01, 5.392912e-01, 3.365105e-01, 3.397797e-01, 1.649787e-01, 3.308037e-01, 1.031172e+00,
1.200000e+00	2.953864e-01, 6.689534e-01, 3.750515e-02, 1.549429e-01, 4.193722e-01, 3.540177e-01, 1.381122e-01, 1.149610e-01, 3.858826e-01, 8.215671e-01,
1.400000e+00	3.729819e-01, 6.308185e-01, 2.795157e-02, 8.236675e-02, 2.744826e-01, 4.379299e-01, 9.200550e-02, 5.967733e-02, 3.223624e-01, 7.577992e-01,
1.600000e+00	3.659942e-01, 4.266740e-01, 1.654973e-02, 5.289770e-02, 2.228763e-01, 4.420211e-01, 4.441007e-02, 4.155799e-02, 4.110246e-01, 4.821084e-01,
1.800000e+00	3.683141e-01, 2.744762e-01, 1.105475e-02, 4.506536e-02, 1.605204e-01, 4.463457e-01, 3.018940e-02, 3.189649e-02, 4.189834e-01, 3.587608e-01,
2.000000e+00	4.126011e-01, 3.121757e-01, 7.743157e-03, 3.214511e-02, 1.217696e-01, 3.244590e-01, 1.580295e-02, 1.766738e-02, 4.623617e-01, 2.969034e-01,
0.000000e+00	8.253659e-01, 9.697132e-01, 1.323980e+00, 2.247500e+00, 5.697017e-01, 1.763239e+00, 8.974889e-01, 2.769366e+00, 1.537854e+00, 3.153619e-01,
2.000000e-01	6.897835e-01, 8.711082e-01, 9.653600e-01, 1.900287e+00, 5.610055e-01, 1.147336e+00, 1.024472e+00, 2.142592e+00, 9.547357e-01, 3.017541e-01,
4.000000e-01	5.513120e-01, 7.849369e-01, 7.093655e-01, 1.388430e+00, 5.948400e-01, 8.926912e-01, 8.860167e-01, 1.297862e+00, 9.528152e-01, 3.636542e-01,
6.000000e-01	5.028222e-01, 6.800697e-01, 4.066111e-01, 9.792886e-01, 3.973536e-01, 6.394168e-01, 8.049082e-01, 9.373882e-01, 6.829078e-01, 4.223948e-01,
8.000000e-01	4.433159e-01, 4.842434e-01, 2.732096e-01, 7.041865e-01, 3.112232e-01, 5.838319e-01, 4.796783e-01, 4.809737e-01, 6.163962e-01, 3.829958e-01,
1.000000e+00	3.299117e-01, 3.640425e-01, 1.408394e-01, 3.490738e-01, 2.495976e-01, 5.800323e-01, 2.653489e-01, 3.043781e-01, 5.903342e-01, 2.707323e-01,
1.200000e+00	3.874176e-01, 3.761233e-01, 9.267499e-02, 2.659788e-01, 1.625383e-01, 5.141604e-01, 1.767544e-01, 1.992042e-01, 5.599195e-01, 2.455537e-01,
1.400000e+00	3.924748e-01, 2.922873e-01, 6.827176e-02, 1.562634e-01, 1.295951e-01, 5.384845e-01, 9.573960e-02, 1.077118e-01, 5.457306e-01, 2.064368e-01,
1.600000e+00	3.844613e-01, 2.085166e-01, 3.777202e-02, 1.204652e-01, 9.666604e-02, 4.996830e-01, 4.774268e-02, 7.500130e-02, 5.283196e-01, 1.137167e-01,
1.800000e+00	4.163675e-01, 1.586612e-01, 2.996031e-02, 7.228930e-02, 6.154897e-02, 4.532131e-01, 3.352750e-02, 3.970856e-02, 5.179684e-01, 1.433214e-01,
2.000000e+00	4.117550e-01, 1.634730e-01, 1.768456e-02, 5.614488e-02, 4.792492e-02, 4.476065e-01, 1.411750e-02, 3.234423e-02, 5.294110e-01, 1.118164e-01,
0.000000e+00	3.052191e+00, 2.189935e-03, 1.241040e+00, 1.630340e+00, 3.031541e+00, 1.884716e+00, 2.004808e+00, 2.564167e+00, 1.282814e+00, 8.798381e-01,
2.000000e-01	1.324838e+00, 1.548495e-01, 1.244789e+00, 1.542507e+00, 1.655349e+00, 1.150373e+00, 1.211990e+00, 1.465157e+00, 8.352942e-01, 9.851825e-01,
4.000000e-01	7.102626e-01, 2.880588e-01, 1.052543e+00, 9.136883e-01, 1.267432e+00, 8.330554e-01, 1.332405e+00, 8.024707e-01, 7.238559e-01, 1.102442e+00,
6.000000e-01	5.839658e-01, 2.786210e-01, 8.096421e-01, 4.855812e-01, 6.986370e-01, 6.975808e-01, 6.741476e-01, 6.082503e-01, 4.393925e-01, 1.174956e+00,
8.000000e-01	4.957332e-01, 2.257789e-01, 4.836336e-01, 4.136106e-01, 5.625756e-01, 5.352564e-01, 5.220489e-01, 4.274822e-01, 3.820198e-01, 1.008510e+00,
1.000000e+00	3.619092e-01, 2.170281e-01, 3.153339e-01, 2.059683e-01, 3.702273e-01, 6.477085e-01, 2.649765e-01, 2.550284e-01, 3.763828e-01, 8.101684e-01,
1.200000e+00	4.142797e-01, 1.916774e-01, 2.131355e-01, 1.451328e-01, 2.088943e-01, 4.721609e-01, 1.301257e-01, 1.617483e-01, 3.036897e-01, 6.723161e-01,
1.400000e+00	4.091048e-01, 1.104075e-01, 1.301067e-01, 9.053386e-02, 1.422579e-01, 5.069484e-01, 9.125612e-02, 1.006948e-01, 3.644803e-01, 5.358272e-01,
1.600000e+00	3.549250e-01, 1.070612e-01, 7.899954e-02, 6.431435e-02, 1.174701e-01, 4.885897e-01, 4.718918e-02, 6.127343e-02, 4.489660e-01, 4.229346e-01,
1.800000e+00	3.257927e-01, 9.315449e-02, 4.500715e-02, 3.996156e-02, 6.392551e-02, 5.083113e-01, 2.341235e-02, 4.109614e-02, 4.521396e-01, 2.857307e-01,
2.000000e+00	4.509062e-01, 7.176612e-02, 3.127826e-02, 3.253948e-02, 4.587716e-02, 5.080027e-01, 1.397344e-02, 2.581276e-02, 3.946905e-01, 2.586905e-01,
0.000000e+00	1.233054e+00, 2.332200e-02, 2.371504e+00, 1.233660e+00, 1.850844e+00, 1.929300e+00, 1.515037e+00, 1.583158e+00, 7.833212e-01, 2.655266e+00,
2.000000e-01	9.074789e-01, 2.309105e-01, 2.034698e+00, 9.340499e-01, 1.223928e+00, 1.450380e+00, 1.294116e+00, 1.189234e+00, 5.396526e-01, 2.433543e+00,
4.000000e-01	5.176529e-01, 2.711313e-01, 1.373655e+00, 4.460101e-01, 8.013002e-01, 1.277413e+00, 1.117778e+00, 9.800715e-01, 2.825422e-01, 2.291604e+00,
6.000000e-01	4.580002e-01, 4.136575e-01, 7.503198e-01, 3.859053e-01, 5.231968e-01, 8.894488e-01, 7.651755e-01, 7.028377e-01, 2.326505e-01, 2.079582e+00,
8.000000e-01	4.395010e-01, 3.733986e-01, 5.839712e-01, 2.420853e-01, 2.649108e-01, 7.006621e-01, 5.588635e-01, 4.921002e-01, 1.624907e-01, 1.471375e+00,
1.000000e+00	3.715737e-01, 2.780680e-01, 3.444406e-01, 1.427164e-01, 2.443627e-01, 6.773455e-01, 2.660285e-01, 3.217427e-01, 1.057489e-01, 9.517923e-01,
1.200000e+00	4.128928e-01, 2.538833e-01, 2.086344e-01, 9.068342e-02, 1.361466e-01, 5.044425e-01, 1.979952e-01, 2.759425e-01, 1.331697e-01, 7.299774e-01,
1.400000e+00	3.757844e-01, 2.031042e-01, 1.559945e-01, 5.510817e-02, 9.993405e-02, 6.080987e-01, 9.426064e-02, 1.564144e-01, 2.267420e-01, 7.702198e-01,
1.600000e+00	3.529439e-01, 1.450563e-01, 7.756576e-02, 3.357100e-02, 6.135394e-02, 4.630876e-01, 5.906760e-02, 8.607898e-02, 2.831518e-01, 4.521886e-01,
1.800000e+00	4.766519e-01, 1.415303e-01, 4.534714e-02, 2.403678e-02, 4.770175e-02, 5.088906e-01, 3.419969e-02, 5.396027e-02, 4.041638e-01, 4.407854e-01,
2.000000e+00	3.576450e-01, 9.293441e-02, 3.453647e-02, 1.607394e-02, 3.024543e-02, 4.457956e-01, 1.772392e-02, 3.380601e-02, 3.950519e-01, 3.839385e-01,
0.000000e+00	1.556036e+00, 2.086484e+00, 3.158873e+00, 1.006124e+00, 1.512485e-01, 2.573036e+00, 7.357460e-01, 1.999445e-01, 7.236850e-01, 3.148427e+00,
2.000000e-01	8.783747e-01, 1.890311e+00, 1.716863e+00, 6.483989e-01, 1.494884e-01, 1.391378e+00, 3.667336e-01, 3.624257e-01, 4.948548e-01, 2.321776e+00,
4.000000e-01	7.807983e-01, 1.766926e+00, 1.209563e+00, 4.154062e-01, 2.951144e-01, 1.084109e+00, 2.609510e-01, 5.500708e-01, 3.333771e-01, 1.873144e+00,
6.000000e-01	6.575122e-01, 1.418840e+00, 6.537112e-01, 2.475864e-01, 3.841670e-01, 6.851227e-01, 1.301971e-01, 4.694352e-01, 2.263727e-01, 1.598726e+00,
8.000000e-01	5.514481e-01, 1.053609e+00, 5.025178e-01, 1.879177e-01, 5.038817e-01, 5.383795e-01, 8.710172e-02, 4.286567e-01, 1.460413e-01, 1.224026e+00,
1.000000e+00	4.950030e-01, 9.572845e-01, 2.704060e-01, 1.304111e-01, 5.291047e-01, 5.659077e-01, 4.000221e-02, 2.397141e-01, 1.709058e-01, 9.683128e-01,
1.200000e+00	3.234462e-01, 8.174035e-01, 1.772177e-01, 7.884452e-02, 4.897519e-01, 4.759932e-01, 2.372112e-02, 1.645870e-01, 2.250894e-01, 7.678733e-01,
1.400000e+00	3.675264e-01, 5.896482e-01, 1.310942e-01, 4.835679e-02, 4.857869e-01, 4.794705e-01, 1.597921e-02, 9.683900e-02, 2.860885e-01, 5.908648e-01,
1.600000e+00	3.613779e-01, 5.934166e-01, 9.584105e-02, 2.802517e-02, 3.979370e-01, 4.940191e-01, 8.742160e-03, 6.347467e-02, 3.781665e-01, 4.661281e-01,
1.800000e+00	4.003849e-01, 4.427030e-01, 4.943569e-02, 2.485230e-02, 3.012724e-01, 4.769126e-01, 5.158455e-03, 3.119270e-02, 3.457168e-01, 3.374591e-01,
2.000000e+00	4.101094e-01, 3.748554e-01, 3.138376e-02, 1.791038e-02, 1.863489e-01, 4.308590e-01, 2.564670e-03, 2.568591e-02, 4.088723e-01, 2.685846e-01,
0.000000e+00	7.644504e-01, 6.813984e-01, 1.329804e+00, 1.819051e+00, 2.757909e+00, 1.286037e+00, 2.109965e+00, 2.380337e+00, 2.890241e+00, 6.618543e-02,
2.000000e-01	4.891438e-01, 7.365649e-01, 1.096148e+00, 1.537799e+00, 1.568939e+00, 8.077671e-01, 1.547871e+00, 1.566883e+00, 2.030065e+00, 3.961494e-01,
4.000000e-01	3.103062e-01, 6.758318e-01, 7.072736e-01, 1.350025e+00, 1.142333e+00, 6.332715e-01, 1.219908e+00, 8.166984e-01, 1.620679e+00, 8.606257e-01,
6.000000e-01	2.924949e-01, 6.251983e-01, 5.563480e-01, 1.337302e+00, 7.355638e-01, 4.436735e-01, 7.805243e-01, 6.446066e-01, 1.184754e+00, 6.827957e-01,
8.000000e-01	3.064554e-01, 4.269257e-01, 3.521460e-01, 8.838420e-01, 5.235469e-01, 5.129217e-01, 4.586015e-01, 3.778991e-01, 7.918205e-01, 6.644520e-01,
1.000000e+00	3.613463e-01, 3.244384e-01, 2.647559e-01, 6.081536e-01, 2.843187e-01, 5.081806e-01, 2.777244e-01, 2.294510e-01, 6.392086e-01, 4.903236e-01,
1.200000e+00	3.655563e-01, 2.984239e-01, 1.565335e-01, 4.014041e-01, 2.242982e-01, 4.035143e-01, 1.679188e-01, 1.153032e-01, 6.851179e-01, 4.185527e-01,
1.400000e+00	2.986667e-01, 2.387215e-01, 9.416543e-02, 2.637382e-01, 1.523647e-01, 5.000368e-01, 8.376746e-02, 7.462241e-02, 5.673685e-01, 3.476009e-01,
1.600000e+00	3.245235e-01, 2.176458e-01, 6.080995e-02, 1.584757e-01, 9.079780e-02, 4.755338e-01, 4.182170e-02, 5.836439e-02, 5.023890e-01, 2.230195e-01,
1.800000e+00	3.531990e-01, 1.458212e-01, 4.009110e-02, 1.023103e-01, 6.543057e-02, 4.462373e-01, 2.810223e-02, 3.619836e-02, 4.732773e-01, 2.014269e-01,
2.000000e+00	3.630193e-01, 1.227118e-01, 2.240081e-02, 7.787386e-02, 3.867101e-02, 5.126651e-01, 1.635862e-02, 2.411371e-02, 4.942786e-01, 1.726237e-01,
0.000000e+00	2.960652e+00, 1.662444e+00, 3.331971e-01, 2.574315e+00, 2.511602e-01, 1.952334e+00, 3.029140e+00, 6.890806e-01, 2.383498e-01, 3.833113e-01,
2.000000e-01	1.448610e+00, 1.413161e+00, 6.226597e-01, 1.276491e+00, 2.019780e-01, 1.892992e+00, 1.465305e+00, 4.301471e-01, 3.202712e-01, 7.261127e-01,
4.000000e-01	1.130851e+00, 1.083992e+00, 4.323350e-01, 9.208446e-01, 1.587836e-01, 1.204240e+00, 9.871912e-01, 2.859988e-01, 3.489808e-01, 8.499192e-01,
6.000000e-01	7.390347e-01, 9.324219e-01, 2.787859e-01, 4.990440e-01, 1.186583e-01, 9.461652e-01, 5.912332e-01, 1.973832e-01, 2.574546e-01, 7.183017e-01,
8.000000e-01	6.712678e-01, 7.994550e-01, 1.746765e-01, 3.486246e-01, 1.055759e-01, 9.468704e-01, 2.811352e-01, 1.383238e-01, 3.417296e-01, 4.515642e-01,
1.000000e+00	5.230642e-01, 6.986191e-01, 9.791391e-02, 2.099814e-01, 8.507823e-02, 7.961199e-01, 1.812862e-01, 8.999383e-02, 4.511901e-01, 4.236702e-01,
1.200000e+00	4.604691e-01, 4.953675e-01, 7.144925e-02, 1.619035e-01, 8.691506e-02, 5.494458e-01, 9.930362e-02, 4.450405e-02, 4.728721e-01, 3.361481e-01,
1.400000e+00	4.026911e-01, 4.379159e-01, 4.885507e-02, 9.336789e-02, 8.113908e-02, 5.804330e-01, 6.154824e-02, 3.654776e-02, 4.356615e-01, 2.811091e-01,
1.600000e+00	4.249335e-01, 3.461798e-01, 2.914915e-02, 7.202578e-02, 7.868410e-02, 5.005765e-01, 4.408287e-02, 2.207133e-02, 4.105211e-01, 2.030635e-01,
1.800000e+00	3.995583e-01, 2.927004e-01, 1.602000e-02, 5.323094e-02, 5.901703e-02, 5.243883e-01, 1.820434e-02, 1.292431e-02, 4.627428e-01, 1.556162e-01,
2.000000e+00	4.385344e-01, 1.752251e-01, 1.094974e-02, 3.623407e-02, 5.158883e-02, 5.516209e-01, 1.187975e-02, 9.428668e-03, 4.603114e-01, 1.557386e-01,
0.000000e+00	1.030357e+00, 1.129293e-02, 4.624419e-01, 2.516037e+00, 1.774112e+00, 1.882952e+00, 2.653614e+00, 1.042202e+00, 1.148905e+00, 7.355256e-01,
2.000000e-01	5.154457e-01, 1.263388e-02, 4.660251e-01, 1.440160e+00, 7.196449e-01, 1.632580e+00, 1.699260e+00, 6.368839e-01, 8.004400e-01, 9.950752e-01,
4.000000e-01	4.581018e-01, 1.266996e-02, 2.707952e-01, 1.206984e+00, 5.864990e-01, 9.711757e-01, 7.786639e-01, 5.211675e-01, 5.538277e-01, 1.038487e+00,
6.000000e-01	5.047202e-01, 1.044634e-02, 1.780431e-01, 6.947029e-01, 5.040021e-01, 8.443311e-01, 5.337797e-01, 2.405108e-01, 4.650607e-01, 8.055176e-01,
8.000000e-01	3.755172e-01, 7.476652e-03, 1.144988e-01, 4.079843e-01, 2.957861e-01, 9.012640e-01, 2.828660e-01, 2.051096e-01, 4.430464e-01, 7.331970e-01,
1.000000e+00	3.483918e-01, 6.112659e-03, 8.218024e-02, 2.505236e-01, 2.095837e-01, 5.030317e-01, 2.150166e-01, 1.269782e-01, 4.042773e-01, 4.187932e-01,
1.200000e+00	3.866167e-01, 5.290309e-03, 3.764361e-02, 1.812879e-01, 1.193084e-01, 6.270596e-01, 9.218307e-02, 7.927875e-02, 5.141774e-01, 4.443842e-01,
1.400000e+00	3.834943e-01, 5.300989e-03, 2.752958e-02, 1.181391e-01, 8.118800e-02, 4.832459e-01, 5.341887e-02, 4.010276e-02, 4.992799e-01, 3.456992e-01,
1.600000e+00	3.136949e-01, 3.388123e-03, 1.877093e-02, 8.192455e-02, 4.388145e-02, 5.969014e-01, 3.197894e-02, 2.769054e-02, 4.104982e-01, 3.022012e-01,
1.800000e+00	4.242347e-01, 3.379252e-03, 1.508576e-02, 5.108576e-02, 3.455649e-02, 5.080972e-01, 1.657127e-02, 1.772480e-02, 2.976960e-01, 2.087559e-01,
2.000000e+00	3.258604e-01, 2.985352e-03, 7.016418e-03, 4.133506e-02, 2.262705e-02, 5.131896e-01, 8.891416e-03, 1.036918e-02, 5.729441e-01, 1.506385e-01,
0.000000e+00	2.703138e+00, 1.716535e+00, 4.772981e-01, 1.353674e+00, 2.261898e+00, 2.849293e+00, 1.581340e+00, 2.958567e+00, 1.432267e+00, 1.500870e+00,
2.000000e-01	1.329085e+00, 1.415384e+00, 8.152424e-01, 1.159360e+00, 1.676066e+00, 2.022857e+00, 1.264026e+00, 1.980605e+00, 1.071508e+00, 1.455642e+00,
4.000000e-01	7.993944e-01, 1.085706e+00, 9.887422e-01, 1.046748e+00, 1.202896e+00, 1.073563e+00, 1.562257e+00, 1.288605e+00, 6.430272e-01, 1.653181e+00,
6.000000e-01	4.932003e-01, 1.038908e+00, 6.849641e-01, 5.809167e-01, 1.180958e+00, 6.796308e-01, 9.874229e-01, 8.347226e-01, 4.462401e-01, 1.731354e+00,
8.000000e-01	4.009097e-01, 7.932058e-01, 4.752220e-01, 3.029730e-01, 7.570657e-01, 5.318761e-01, 5.516385e-01, 5.283734e-01, 2.785443e-01, 1.335422e+00,
1.000000e+00	4.292538e-01, 7.271966e-01, 3.066901e-01, 2.224932e-01, 5.472093e-01, 5.187191e-01, 3.354804e-01, 3.355340e-01, 2.334058e-01, 9.551640e-01,
1.200000e+00	3.287741e-01, 5.747710e-01, 1.805887e-01, 1.475064e-01, 3.878120e-01, 5.190250e-01, 2.128308e-01, 2.148573e-01, 2.215220e-01, 9.423697e-01,
1.400000e+00	4.066009e-01, 5.072159e-01, 1.200290e-01, 8.711549e-02, 2.567556e-01, 5.025670e-01, 1.283924e-01, 1.361858e-01, 2.929100e-01, 6.315795e-01,
1.600000e+00	2.898721e-01, 3.317997e-01, 6.802468e-02, 6.319911e-02, 1.675916e-01, 5.081051e-01, 5.774715e-02, 7.324721e-02, 3.304306e-01, 5.166438e-01,
1.800000e+00	3.758061e-01, 3.565043e-01, 4.976644e-02, 3.971585e-02, 1.197800e-01, 5.776743e-01, 4.540968e-02, 4.510587e-02, 3.412230e-01, 3.992122e-01,
2.000000e+00	4.313545e-01, 2.204619e-01, 3.083171e-02, 2.850133e-02, 9.761414e-02, 4.146898e-01, 2.485121e-02, 2.830953e-02, 3.723101e-01, 3.387726e-01,
0.000000e+00	1.195863e+00, 2.037488e+00, 1.713095e+00, 1.114078e+00, 8.425816e-01, 3.247705e+00, 2.610270e+00, 2.468325e+00, 2.155257e+00, 1.917227e+00,
2.000000e-01	7.321234e-01, 2.246599e+00, 1.262095e+00, 1.089724e+00, 8.021865e-01, 1.819696e+00, 1.657342e+00, 1.822222e+00, 1.866623e+00, 1.868173e+00,
4.000000e-01	5.745333e-01, 1.805767e+00, 7.240825e-01, 1.175154e+00, 8.364068e-01, 1.358474e+00, 1.349902e+00, 1.173141e+00, 1.028282e+00, 2.022033e+00,
6.000000e-01	3.793976e-01, 1.469876e+00, 5.392291e-01, 7.940923e-01, 7.648766e-01, 8.789339e-01, 1.052291e+00, 7.828610e-01, 8.940303e-01, 1.780345e+00,
8.000000e-01	4.102833e-01, 1.241796e+00, 3.772617e-01, 6.258103e-01, 5.840228e-01, 5.834022e-01, 5.737874e-01, 4.977453e-01, 4.693964e-01, 1.340119e+00,
1.000000e+00	3.467193e-01, 7.941955e-01, 2.332416e-01, 3.978440e-01, 3.699592e-01, 4.799517e-01, 3.690451e-01, 3.086206e-01, 2.638403e-01, 1.124442e+00,
1.200000e+00	3.828802e-01, 8.235272e-01, 1.291071e-01, 2.229645e-01, 3.259021e-01, 5.734312e-01, 1.983919e-01, 2.099319e-01, 2.634742e-01, 9.991039e-01,
1.400000e+00	3.624151e-01, 8.145377e-01, 8.922499e-02, 1.095520e-01, 2.297150e-01, 4.721641e-01, 1.136980e-01, 1.048893e-01, 2.774360e-01, 8.292625e-01,
1.600000e+00	2.957136e-01, 4.952424e-01, 5.876970e-02, 8.446169e-02, 1.730036e-01, 4.169883e-01, 5.878880e-02, 6.972946e-02, 3.085750e-01, 6.920389e-01,
1.800000e+00	3.761789e-01, 4.158463e-01, 3.412196e-02, 5.848648e-02, 1.363409e-01, 5.490096e-01, 4.126860e-02, 4.765111e-02, 3.779061e-01, 4.554978e-01,
2.000000e+00	3.278416e-01, 3.743284e-01, 1.966539e-02, 4.516823e-02, 8.441480e-02, 4.777515e-01, 2.374764e-02, 2.874815e-02, 4.134690e-01, 3.735362e-01,
0.000000e+00	2.361419e+00, 2.186800e+00, 1.959172e+00, 4.851714e-01, 3.747405e-01, 5.171528e-02, 2.238442e+00, 1.307953e+00, 6.871367e-01, 1.582270e+00,
2.000000e-01	1.448277e+00, 1.878739e+00, 1.971537e+00, 3.613079e-01, 4.745316e-01, 5.241079e-02, 1.430950e+00, 8.597129e-01, 5.861601e-01, 1.870450e+00,
4.000000e-01	1.212127e+00, 1.566746e+00, 1.242813e+00, 2.275607e-01, 6.471273e-01, 6.503585e-02, 1.105043e+00, 4.950723e-01, 3.986377e-01, 1.580089e+00,
6.000000e-01	8.211797e-01, 1.181110e+00, 7.633190e-01, 1.645663e-01, 6.423513e-01, 7.826847e-02, 5.432047e-01, 3.097489e-01, 3.113627e-01, 1.333031e+00,
8.000000e-01	6.599035e-01, 9.860917e-01, 5.506359e-01, 8.931678e-02, 6.587387e-01, 1.424604e-01, 2.319081e-01, 1.939731e-01, 2.354917e-01, 8.585195e-01,
1.000000e+00	4.102886e-01, 9.967320e-01, 3.403217e-01, 6.360789e-02, 6.956359e-01, 2.278261e-01, 1.598140e-01, 1.299220e-01, 1.944253e-01, 8.060837e-01,
1.200000e+00	3.942978e-01, 8.342425e-01, 2.552379e-01, 3.803961e-02, 5.239226e-01, 2.789223e-01, 1.085702e-01, 8.470110e-02, 3.454832e-01, 6.068474e-01,
1.400000e+00	4.638662e-01, 6.070187e-01, 1.393756e-01, 2.945880e-02, 4.569711e-01, 3.721810e-01, 4.882412e-02, 4.232560e-02, 3.497370e-01, 5.068204e-01,
1.600000e+00	4.520781e-01, 4.737267e-01, 8.242793e-02, 2.069850e-02, 4.167649e-01, 3.545341e-01, 2.701059e-02, 3.046673e-02, 3.847508e-01, 3.430030e-01,
1.800000e+00	4.103216e-01, 4.739490e-01, 5.863930e-02, 1.576880e-02, 3.211357e-01, 4.808209e-01, 1.630061e-02, 1.759594e-02, 4.682564e-01, 3.297145e-01,
2.000000e+00	3.624605e-01, 3.035718e-01, 3.541571e-02, 1.180458e-02, 2.368897e-01, 4.082884e-01, 1.060699e-02, 1.164202e-02, 3.993748e-01, 2.645792e-01,
0.000000e+00	2.378266e+00, 2.074754e+00, 2.588439e+00, 1.067544e+00, 1.583719e+00, 1.662660e+00, 8.316826e-01, 1.693385e+00, 1.002059e+00, 1.265819e+00,
2.000000e-01	1.554262e+00, 1.918074e+00, 1.927459e+00, 9.559811e-01, 1.339096e+00, 1.060913e+00, 8.729734e-01, 1.442526e+00, 7.487084e-01, 1.289149e+00,
4.000000e-01	8.739471e-01, 2.071499e+00, 1.373325e+00, 5.679061e-01, 1.092027e+00, 6.462446e-01, 9.161500e-01, 1.014483e+00, 3.508736e-01, 1.316712e+00,
6.000000e-01	6.068230e-01, 1.412287e+00, 8.851665e-01, 4.114746e-01, 7.842614e-01, 4.022090e-01, 7.152548e-01, 9.141268e-01, 3.806990e-01, 9.011720e-01,
8.000000e-01	3.884567e-01, 1.549669e+00, 6.075746e-01, 2.336197e-01, 8.192568e-01, 3.305534e-01, 4.511041e-01, 5.430573e-01, 3.243433e-01, 7.313336e-01,
1.000000e+00	2.904663e-01, 1.273326e+00, 4.159068e-01, 1.600622e-01, 8.306222e-01, 2.940533e-01, 2.655288e-01, 3.535814e-01, 3.330297e-01, 6.065933e-01,
1.200000e+00	3.372815e-01, 1.033375e+00, 2.673171e-01, 1.062277e-01, 7.591844e-01, 3.095547e-01, 1.108148e-01, 1.774133e-01, 4.538917e-01, 5.007323e-01,
1.400000e+00	3.825570e-01, 8.524576e-01, 1.832954e-01, 6.870722e-02, 8.055115e-01, 3.038374e-01, 7.146088e-02, 1.144262e-01, 3.916907e-01, 4.110481e-01,
1.600000e+00	3.033095e-01, 6.125766e-01, 1.206902e-01, 4.910234e-02, 6.984951e-01, 4.014749e-01, 4.716894e-02, 7.071904e-02, 3.799058e-01, 3.116093e-01,
1.800000e+00	3.726498e-01, 4.584198e-01, 8.110103e-02, 3.082765e-02, 6.337404e-01, 3.893489e-01, 2.673787e-02, 4.794606e-02, 4.055631e-01, 2.319011e-01,
2.000000e+00	3.524448e-01, 4.272665e-01, 4.413352e-02, 3.033326e-02, 4.388955e-01, 4.269901e-01, 1.541004e-02, 3.009062e-02, 4.757925e-01, 1.696576e-01,
0.000000e+00	7.705807e-01, 2.065653e+00, 1.044416e+00, 1.195236e+00, 7.100337e-01, 7.173475e-01, 1.954507e+00, 2.577586e+00, 5.332001e-01, 2.801771e+00,
2.000000e-01	4.675256e-01, 1.600371e+00, 7.167455e-01, 7.737346e-01, 5.155624e-01, 5.990055e-01, 1.483984e+00, 1.586947e+00, 3.362492e-01, 2.072815e+00,
4.000000e-01	4.202604e-01, 1.369271e+00, 4.464477e-01, 5.305419e-01, 6.044288e-01, 3.876141e-01, 1.125613e+00, 8.147709e-01, 2.202612e-01, 2.611885e+00,
6.000000e-01	3.904649e-01, 1.032998e+00, 2.575313e-01, 2.582934e-01, 5.418458e-01, 3.849570e-01, 6.754226e-01, 5.153287e-01, 1.642035e-01, 1.927181e+00,
8.000000e-01	4.356663e-01, 8.285847e-01, 1.445280e-01, 1.943044e-01, 2.965409e-01, 3.834838e-01, 4.018739e-01, 3.650349e-01, 9.488529e-02, 1.468627e+00,
1.000000e+00	3.361508e-01, 6.065457e-01, 9.411071e-02, 1.196755e-01, 1.890137e-01, 4.594866e-01, 2.348953e-01, 2.284779e-01, 7.893502e-02, 1.347362e+00,
1.200000e+00	3.809434e-01, 4.603661e-01, 6.585027e-02, 7.565857e-02, 1.243305e-01, 3.846542e-01, 1.170580e-01, 1.412048e-01, 8.950664e-02, 1.088421e+00,
1.400000e+00	4.048238e-01, 4.281359e-01, 4.252884e-02, 5.246585e-02, 1.010143e-01, 4.784743e-01, 8.739302e-02, 8.232975e-02, 1.598365e-01, 1.000206e+00,
1.600000e+00	4.278357e-01, 3.444333e-01, 2.806167e-02, 2.961996e-02, 5.804133e-02, 4.252955e-01, 4.112673e-02, 4.891051e-02, 2.273394e-01, 5.794418e-01,
1.800000e+00	3.678213e-01, 3.015504e-01, 1.586094e-02, 2.019480e-02, 4.662489e-02, 4.326941e-01, 2.583254e-02, 2.826580e-02, 2.808354e-01, 6.069176e-01,
2.000000e+00	4.131739e-01, 2.376566e-01, 1.232974e-02, 1.462409e-02, 3.129742e-02, 4.684835e-01, 1.072075e-02, 2.095151e-02, 2.713919e-01, 4.243515e-01,
0.000000e+00	2.397488e+00, 2.040429e+00, 2.723244e+00, 1.999454e+00, 2.273182e+00, 1.918350e+00, 7.544080e-01, 1.433481e+00, 1.943585e-01, 2.977164e+00,
2.000000e-01	9.563589e-01, 1.326704e+00, 2.923784e+00, 1.347260e+00, 1.491251e+00, 1.191403e+00, 8.150943e-01, 1.057396e+00, 1.294184e-01, 2.262409e+00,
4.000000e-01	6.936807e-01, 1.215195e+00, 2.005145e+00, 9.020685e-01, 7.982487e-01, 7.071738e-01, 6.269524e-01, 9.014973e-01, 6.808451e-02, 2.340513e+00,
6.000000e-01	5.727052e-01, 1.372232e+00, 1.040687e+00, 5.938211e-01, 8.305576e-01, 5.864847e-01, 4.442303e-01, 7.659049e-01, 4.472916e-02, 1.550185e+00,
8.000000e-01	4.342595e-01, 1.309824e+00, 5.975342e-01, 3.479160e-01, 7.168650e-01, 4.984779e-01, 2.780653e-01, 4.679873e-01, 5.370903e-02, 1.150157e+00,
1.000000e+00	3.852965e-01, 9.871875e-01, 4.595121e-01, 2.444311e-01, 6.323964e-01, 4.620982e-01, 1.858483e-01, 3.016125e-01, 9.903064e-02, 1.095588e+00,
1.200000e+00	4.225704e-01, 7.980393e-01, 2.752465e-01, 1.591723e-01, 4.656077e-01, 4.558231e-01, 9.873540e-02, 1.919072e-01, 2.062984e-01, 8.539116e-01,
1.400000e+00	4.993701e-01, 7.498364e-01, 1.858633e-01, 8.643682e-02, 3.532425e-01, 4.242859e-01, 5.548334e-02, 1.341740e-01, 2.139729e-01, 6.920521e-01,
1.600000e+00	3.870683e-01, 5.448868e-01, 1.022051e-01, 6.499337e-02, 2.543755e-01, 3.917901e-01, 2.726602e-02, 8.161386e-02, 3.174432e-01, 5.524988e-01,
1.800000e+00	3.789216e-01, 3.773361e-01, 7.902367e-02, 3.633974e-02, 1.820167e-01, 5.026485e-01, 1.689776e-02, 5.080821e-02, 3.823365e-01, 3.909155e-01,
2.000000e+00	3.897152e-01, 2.742874e-01, 4.659794e-02, 2.926410e-02, 1.528846e-01, 5.354476e-01, 1.118625e-02, 3.198420e-02, 4.150584e-01, 3.377347e-01,
0.000000e+00	2.889895e+00, 7.295426e-01, 1.457044e+00, 1.506624e+00, 1.081071e+00, 7.843983e-01, 1.060624e+00, 2.573715e+00, 2.491916e+00, 2.538728e+00,
2.000000e-01	1.475851e+00, 7.122918e-01, 1.569723e+00, 1.513924e+00, 6.830155e-01, 6.251720e-01, 1.429616e+00, 1.641154e+00, 1.791277e+00, 2.364597e+00,
4.000000e-01	9.262579e-01, 9.266800e-01, 1.114793e+00, 1.436888e+00, 3.943926e-01, 5.647311e-01, 9.957606e-01, 1.229380e+00, 1.080037e+00, 2.345375e+00,
6.000000e-01	6.091437e-01, 6.024302e-01, 6.433991e-01, 1.024727e+00, 2.758855e-01, 5.981550e-01, 7.586522e-01, 7.345320e-01, 6.832398e-01, 1.794019e+00,
8.000000e-01	6.228528e-01, 6.171155e-01, 5.032309e-01, 5.279402e-01, 1.611189e-01, 4.725183e-01, 5.072397e-01, 3.773890e-01, 4.877110e-01, 1.554556e+00,
1.000000e+00	4.533988e-01, 4.085432e-01, 2.747751e-01, 4.104763e-01, 9.312649e-02, 4.910430e-01, 2.781506e-01, 2.306387e-01, 3.154557e-01, 9.337079e-01,
1.200000e+00	4.186236e-01, 4.384379e-01, 1.754545e-01, 2.792909e-01, 6.032582e-02, 4.876372e-01, 1.554145e-01, 1.858326e-01, 2.655535e-01, 8.833265e-01,
1.400000e+00	3.882146e-01, 2.548714e-01, 1.110148e-01, 1.565577e-01, 4.760997e-02, 5.032201e-01, 7.985903e-02, 1.027973e-01, 2.437452e-01, 6.424853e-01,
1.600000e+00	4.376988e-01, 2.191835e-01, 7.540377e-02, 1.047738e-01, 2.928086e-02, 5.059384e-01, 4.889225e-02, 6.065301e-02, 3.114920e-01, 5.438558e-01,
1.800000e+00	3.506720e-01, 1.819860e-01, 4.140820e-02, 6.207279e-02, 2.432325e-02, 5.148240e-01, 2.413285e-02, 3.647698e-02, 2.813495e-01, 5.348738e-01,
2.000000e+00	4.128607e-01, 1.775358e-01, 2.645593e-02, 3.950083e-02, 2.092816e-02, 3.853725e-01, 1.704690e-02, 2.348688e-02, 4.368707e-01, 4.380975e-01,
0.000000e+00	1.908752e+00, 1.863776e-01, 2.709986e+00, 4.357893e-01, 2.745926e+00, 2.196409e+00, 2.372888e+00, 1.575358e-01, 2.897216e+00, 3.190554e+00,
2.000000e-01	1.146409e+00, 2.828475e-01, 2.166435e+00, 5.713941e-01, 1.829651e+00, 1.624957e+00, 1.003600e+00, 3.042626e-01, 1.535266e+00, 2.372993e+00,
4.000000e-01	8.077243e-01, 4.328317e-01, 1.629312e+00, 6.780140e-01, 1.275886e+00, 1.076857e+00, 8.068011e-01, 4.469860e-01, 7.196663e-01, 2.478644e+00,
6.000000e-01	5.466823e-01, 3.995056e-01, 9.111878e-01, 5.560526e-01, 7.410617e-01, 1.016738e+00, 4.169926e-01, 5.780671e-01, 6.957286e-01, 1.712090e+00,
8.000000e-01	4.701734e-01, 5.004966e-01, 5.664550e-01, 3.131309e-01, 4.765491e-01, 6.099051e-01, 2.573396e-01, 5.751627e-01, 4.266121e-01, 1.470766e+00,
1.000000e+00	3.010213e-01, 4.207982e-01, 4.328789e-01, 2.351647e-01, 2.846735e-01, 7.141186e-01, 1.569131e-01, 4.729497e-01, 3.210339e-01, 9.935449e-01,
1.200000e+00	3.962386e-01, 3.188857e-01, 2.825190e-01, 1.096442e-01, 1.963028e-01, 6.348262e-01, 9.545296e-02, 2.548990e-01, 2.374374e-01, 9.549745e-01,
1.400000e+00	3.952619e-01, 2.389575e-01, 1.737976e-01, 1.070879e-01, 1.394605e-01, 5.070764e-01, 4.033178e-02, 1.517829e-01, 3.157383e-01, 7.796326e-01,
1.600000e+00	4.132003e-01, 1.850377e-01, 1.186510e-01, 5.889244e-02, 7.723291e-02, 4.498096e-01, 2.304342e-02, 9.795310e-02, 3.892895e-01, 5.533056e-01,
1.800000e+00	4.466425e-01, 1.574554e-01, 7.172647e-02, 3.621845e-02, 6.117725e-02, 5.718008e-01, 1.455185e-02, 6.247572e-02, 3.368132e-01, 3.841893e-01,
2.000000e+00	4.006533e-01, 1.089368e-01, 4.932676e-02, 2.968156e-02, 4.405930e-02, 5.000843e-01, 9.394820e-03, 4.295459e-02, 3.624400e-01, 3.138606e-01,
0.000000e+00	2.201437e+00, 6.666072e-01, 1.177321e+00, 3.645519e-01, 7.453569e-01, 8.479947e-01, 2.464313e-01, 2.760090e+00, 4.500440e-01, 1.225977e+00,
2.000000e-01	1.508275e+00, 7.638286e-01, 1.275339e+00, 2.781094e-01, 7.680083e-01, 5.809611e-01, 4.900478e-01, 1.911175e+00, 3.420597e-01, 8.500184e-01,
4.000000e-01	1.187544e+00, 6.438751e-01, 8.655819e-01, 1.334203e-01, 7.807693e-01, 6.050401e-01, 9.264942e-01, 1.137973e+00, 3.306734e-01, 8.091613e-01,
6.000000e-01	5.983069e-01, 6.540183e-01, 7.039963e-01, 1.137515e-01, 7.549324e-01, 5.171566e-01, 6.972363e-01, 8.048510e-01, 3.199318e-01, 6.834818e-01,
8.000000e-01	5.070422e-01, 4.540992e-01, 4.484745e-01, 6.355349e-02, 6.854668e-01, 5.316018e-01, 4.336251e-01, 4.293798e-01, 3.576620e-01, 5.383240e-01,
1.000000e+00	4.273020e-01, 4.303608e-01, 2.725951e-01, 4.216296e-02, 6.920129e-01, 4.792774e-01, 1.892945e-01, 3.300078e-01, 3.908103e-01, 4.886251e-01,
1.200000e+00	4.839223e-01, 3.632534e-01, 1.662887e-01, 3.518376e-02, 5.665168e-01, 3.891358e-01, 1.165806e-01, 1.796265e-01, 4.112536e-01, 3.866547e-01,
1.400000e+00	3.916588e-01, 2.419995e-01, 9.723604e-02, 2.609647e-02, 3.394211e-01, 5.107343e-01, 8.187997e-02, 1.198181e-01, 4.936787e-01, 3.051918e-01,
1.600000e+00	3.912881e-01, 2.574158e-01, 6.179536e-02, 2.305900e-02, 2.336505e-01, 4.449742e-01, 4.170106e-02, 8.320316e-02, 4.608963e-01, 2.433040e-01,
1.800000e+00	3.396765e-01, 2.159674e-01, 3.964738e-02, 1.744381e-02, 1.268746e-01, 5.472605e-01, 2.834675e-02, 4.384459e-02, 4.907348e-01, 1.987467e-01,
2.000000e+00	3.935599e-01, 1.455757e-01, 2.698616e-02, 1.551137e-02, 1.307050e-01, 4.638870e-01, 1.476601e-02, 2.941565e-02, 5.185865e-01, 1.119538e-01,
0.000000e+00	7.484225e-01, 2.401910e+00, 5.622876e-01, 1.099134e+00, 3.953597e-01, 8.620221e-01, 5.012015e-01, 1.269734e+00, 2.253472e+00, 2.273522e+00,
2.000000e-01	5.235936e-01, 2.069189e+00, 3.291639e-01, 1.165910e+00, 5.234586e-01, 4.441277e-01, 6.282460e-01, 8.592310e-01, 1.413249e+00, 1.773379e+00,
4.000000e-01	4.600815e-01, 1.779802e+00, 2.313530e-01, 1.151949e+00, 5.949040e-01, 3.451701e-01, 4.122590e-01, 4.702723e-01, 1.043393e+00, 1.417745e+00,
6.000000e-01	4.719424e-01, 1.514086e+00, 1.623070e-01, 7.197134e-01, 6.813395e-01, 2.735169e-01, 1.956609e-01, 3.426321e-01, 6.747224e-01, 1.221635e+00,
8.000000e-01	4.091281e-01, 1.255991e+00, 9.314750e-02, 3.924631e-01, 5.785522e-01, 2.646856e-01, 1.046306e-01, 1.821119e-01, 5.683356e-01, 7.152272e-01,
1.000000e+00	3.848194e-01, 8.253834e-01, 6.129266e-02, 2.853885e-01, 5.292596e-01, 3.014596e-01, 7.062032e-02, 1.320771e-01, 4.798898e-01, 6.466232e-01,
1.200000e+00	3.550037e-01, 7.796857e-01, 3.458157e-02, 1.817772e-01, 4.826423e-01, 3.061117e-01, 3.716126e-02, 7.931567e-02, 5.113310e-01, 4.871286e-01,
1.400000e+00	3.984070e-01, 7.196928e-01, 2.423800e-02, 1.152816e-01, 4.232444e-01, 4.359795e-01, 1.946765e-02, 5.201713e-02, 4.266813e-01, 3.962263e-01,
1.600000e+00	3.456593e-01, 5.109500e-01, 1.737320e-02, 7.885157e-02, 3.640107e-01, 4.865121e-01, 1.266904e-02, 2.419764e-02, 4.915258e-01, 3.019570e-01,
1.800000e+00	3.442178e-01, 4.371773e-01, 9.578620e-03, 5.583952e-02, 2.920782e-01, 4.395274e-01, 7.455267e-03, 1.816152e-02, 4.641894e-01, 3.153278e-01,
2.000000e+00	4.358982e-01, 2.960058e-01, 6.809869e-03, 4.525524e-02, 2.297311e-01, 5.275370e-01, 4.457886e-03, 1.089381e-02, 4.728836e-01, 1.856018e-01,
0.000000e+00	1.401856e+00, 6.053492e-01, 7.762465e-01, 9.504056e-01, 2.312884e+00, 1.117352e+00, 1.674391e+00, 1.772429e+00, 2.357211e+00, 7.190061e-01,
2.000000e-01	8.762617e-01, 5.243432e-01, 9.707053e-01, 9.470518e-01, 1.801237e+00, 6.416195e-01, 1.355470e+00, 1.093554e+00, 1.706209e+00, 1.028802e+00,
4.000000e-01	4.614400e-01, 4.953649e-01, 7.133508e-01, 9.018700e-01, 1.161955e+00, 6.370982e-01, 8.887546e-01, 5.894921e-01, 1.211183e+00, 1.024219e+00,
6.000000e-01	3.945809e-01, 4.065072e-01, 5.146973e-01, 8.463528e-01, 7.354747e-01, 5.548657e-01, 4.974722e-01, 3.393664e-01, 1.004180e+00, 7.332277e-01,
8.000000e-01	2.970538e-01, 3.001857e-01, 2.927183e-01, 5.746989e-01, 5.459305e-01, 5.540205e-01, 2.870160e-01, 2.330297e-01, 7.094381e-01, 6.557961e-01,
1.000000e+00	2.889704e-01, 2.728918e-01, 1.992063e-01, 4.617187e-01, 3.466218e-01, 5.356396e-01, 1.709577e-01, 1.377708e-01, 5.093547e-01, 6.051344e-01,
1.200000e+00	3.518302e-01, 1.903325e-01, 1.257000e-01, 2.794547e-01, 1.634477e-01, 4.952905e-01, 8.157266e-02, 9.921037e-02, 5.284393e-01, 4.375222e-01,
1.400000e+00	4.426493e-01, 1.616041e-01, 7.833442e-02, 1.736658e-01, 1.562495e-01, 4.529505e-01, 5.162893e-02, 5.532326e-02, 5.744258e-01, 3.260503e-01,
1.600000e+00	3.959880e-01, 1.645397e-01, 4.986220e-02, 1.318221e-01, 8.376062e-02, 3.149813e-01, 2.685950e-02, 3.269863e-02, 5.415560e-01, 2.689668e-01,
1.800000e+00	4.051401e-01, 1.315059e-01, 3.058534e-02, 9.196213e-02, 7.274665e-02, 4.835197e-01, 1.930294e-02, 2.747724e-02, 4.454584e-01, 2.264082e-01,
2.000000e+00	3.592411e-01, 8.481892e-02, 2.270383e-02, 5.852652e-02, 4.683271e-02, 4.913014e-01, 8.915804e-03, 1.460384e-02, 4.504000e-01, 1.776360e-01,
0.000000e+00	2.643581e+00, 2.363859e+00, 3.037954e-01, 1.195227e+00, 1.473257e+00, 5.959905e-01, 5.315638e-01, 1.206686e+00, 2.370527e+00, 1.292460e+00,
2.000000e-01	1.376790e+00, 2.068376e+00, 6.787646e-01, 1.009480e+00, 1.444675e+00, 4.037637e-01, 5.728308e-01, 8.832841e-01, 1.612672e+00, 1.214108e+00,
4.000000e-01	8.071846e-01, 1.709790e+00, 7.142223e-01, 1.046003e+00, 9.326692e-01, 2.533942e-01, 3.017484e-01, 4.646979e-01, 1.023703e+00, 9.827655e-01,
6.000000e-01	5.233336e-01, 1.514242e+00, 4.529451e-01, 9.287807e-01, 9.273852e-01, 1.648531e-01, 2.065860e-01, 3.062645e-01, 8.790799e-01, 6.416793e-01,
8.000000e-01	4.417051e-01, 1.301958e+00, 3.187645e-01, 6.194858e-01, 7.755092e-01, 1.622838e-01, 1.218627e-01, 1.918806e-01, 6.354123e-01, 5.400276e-01,
1.000000e+00	4.135153e-01, 1.052321e+00, 2.112880e-01, 3.762079e-01, 8.931534e-01, 1.618309e-01, 6.522361e-02, 1.063634e-01, 4.658187e-01, 3.557998e-01,
1.200000e+00	4.235367e-01, 9.832739e-01, 1.554713e-01, 2.440767e-01, 7.225616e-01, 2.133069e-01, 3.480379e-02, 6.364655e-02, 6.533039e-01, 3.870414e-01,
1.400000e+00	3.503429e-01, 7.454642e-01, 7.301710e-02, 1.726097e-01, 6.742736e-01, 2.655276e-01, 2.479826e-02, 4.612965e-02, 5.209510e-01, 2.986560e-01,
1.600000e+00	3.814822e-01, 5.894557e-01, 5.478642e-02, 1.213747e-01, 5.101219e-01, 4.044574e-01, 1.048864e-02, 2.380748e-02, 4.994943e-01, 2.439703e-01,
1.800000e+00	3.549681e-01, 4.450265e-01, 3.118009e-02, 7.049671e-02, 4.494041e-01, 4.331669e-01, 7.430140e-03, 1.626522e-02, 4.754354e-01, 1.889110e-01,
2.000000e+00	3.714114e-01, 4.458761e-01, 2.307907e-02, 4.657668e-02, 3.006355e-01, 3.459381e-01, 3.998715e-03, 1.282807e-02, 4.763204e-01, 1.612766e-01,
0.000000e+00	3.177753e+00, 6.607730e-01, 1.938965e+00, 1.776957e-01, 6.289323e-01, 2.438667e+00, 1.397066e+00, 2.538541e+00, 1.177701e+00, 4.610209e-02,
2.000000e-01	1.646643e+00, 8.195647e-01, 1.880742e+00, 3.870673e-01, 8.228216e-01, 1.938583e+00, 1.205667e+00, 1.900168e+00, 8.852950e-01, 4.499684e-01,
4.000000e-01	1.278211e+00, 8.221629e-01, 1.542206e+00, 3.392123e-01, 7.725044e-01, 1.400118e+00, 1.277268e+00, 1.373724e+00, 7.186275e-01, 6.649302e-01,
6.000000e-01	6.924381e-01, 7.977744e-01, 1.032313e+00, 2.628419e-01, 7.896189e-01, 1.163110e+00, 8.956784e-01, 9.675490e-01, 7.053065e-01, 7.696797e-01,
8.000000e-01	6.515499e-01, 7.292368e-01, 5.584924e-01, 1.827891e-01, 6.223639e-01, 1.047187e+00, 7.527254e-01, 7.761810e-01, 5.030877e-01, 6.861730e-01,
1.000000e+00	4.611621e-01, 5.900145e-01, 4.175387e-01, 1.281283e-01, 7.123780e-01, 7.807163e-01, 3.963997e-01, 4.535223e-01, 5.106052e-01, 5.603498e-01,
1.200000e+00	4.245672e-01, 4.327801e-01, 2.282565e-01, 7.819767e-02, 5.000879e-01, 6.309268e-01, 2.140724e-01, 2.569675e-01, 5.086858e-01, 5.763412e-01,
1.400000e+00	3.734359e-01, 3.140604e-01, 1.561272e-01, 4.995714e-02, 4.116383e-01, 4.785717e-01, 1.262711e-01, 1.514589e-01, 4.647673e-01, 3.893907e-01,
1.600000e+00	3.493123e-01, 2.759603e-01, 1.041650e-01, 3.929649e-02, 3.032852e-01, 5.813419e-01, 6.967856e-02, 1.190570e-01, 5.104479e-01, 2.972438e-01,
1.800000e+00	3.477731e-01, 2.337269e-01, 6.045925e-02, 3.130003e-02, 1.975919e-01, 4.495320e-01, 4.894284e-02, 5.882275e-02, 4.607384e-01, 2.774452e-01,
2.000000e+00	4.130697e-01, 1.937298e-01, 4.338243e-02, 3.046770e-02, 1.700850e-01, 5.579633e-01, 2.059480e-02, 4.369746e-02, 4.351136e-01, 1.890223e-01,
0.000000e+00	2.292304e+00, 2.564478e+00, 5.515395e-01, 2.258802e+00, 8.615569e-01, 1.682713e+00, 1.133295e+00, 8.562594e-03, 2.381440e+00, 2.819187e-01,
2.000000e-01	1.519620e+00, 1.640729e+00, 6.038879e-01, 1.671305e+00, 5.953605e-01, 1.323076e+00, 9.223586e-01, 2.484256e-01, 1.315276e+00, 4.712241e-01,
4.000000e-01	7.714611e-01, 1.623928e+00, 6.413997e-01, 1.578017e+00, 3.946881e-01, 8.745164e-01, 4.639152e-01, 3.248360e-01, 1.281208e+00, 3.675434e-01,
6.000000e-01	7.266323e-01, 1.058262e+00, 4.401966e-01, 1.253874e+00, 3.592599e-01, 7.066358e-01, 2.373001e-01, 2.067082e-01, 1.116725e+00, 3.147060e-01,
8.000000e-01	6.152915e-01, 1.130850e+00, 2.851672e-01, 8.806591e-01, 2.693603e-01, 5.869246e-01, 1.496135e-01, 1.649293e-01, 7.514219e-01, 2.669948e-01,
1.000000e+00	5.636548e-01, 8.450472e-01, 1.625205e-01, 6.441613e-01, 2.222435e-01, 4.869633e-01, 9.314790e-02, 8.888363e-02, 6.793958e-01, 2.210372e-01,
1.200000e+00	4.195426e-01, 5.812130e-01, 9.188895e-02, 5.401460e-01, 1.796457e-01, 5.694730e-01, 5.638938e-02, 5.327736e-02, 5.626966e-01, 1.432662e-01,
1.400000e+00	3.823519e-01, 5.609160e-01, 6.372223e-02, 2.921794e-01, 1.466458e-01, 5.104273e-01, 3.019925e-02, 3.664058e-02, 5.841568e-01, 1.250972e-01,
1.600000e+00	4.583546e-01, 4.088079e-01, 3.982454e-02, 1.942895e-01, 1.246623e-01, 5.226641e-01, 1.618840e-02, 2.306769e-02, 4.755491e-01, 8.744176e-02,
1.800000e+00	4.096138e-01, 3.494520e-01, 2.616624e-02, 1.542178e-01, 1.274112e-01, 4.910604e-01, 1.013401e-02, 1.515653e-02, 6.295658e-01, 5.825137e-02,
2.000000e+00	2.855838e-01, 2.417493e-01, 1.770323e-02, 7.423542e-02, 1.009180e-01, 4.832570e-01, 5.928163e-03, 1.083144e-02, 5.402657e-01, 5.830938e-02,
0.000000e+00	4.699519e-01, 1.151105e+00, 2.199912e+00, 2.276967e+00, 2.816108e+00, 1.444317e+00, 1.965832e-02, 1.171055e+00, 4.451332e-01, 2.160071e+00,
2.000000e-01	2.536368e-01, 1.126109e+00, 1.454874e+00, 1.451606e+00, 1.736537e+00, 9.427844e-01, 1.230360e-01, 8.570173e-01, 2.995991e-01, 1.495163e+00,
4.000000e-01	1.516371e-01, 9.205677e-01, 9.498418e-01, 7.583827e-01, 1.107873e+00, 7.849589e-01, 1.174480e-01, 8.038341e-01, 1.985204e-01, 1.350383e+00,
6.000000e-01	1.831334e-01, 9.589864e-01, 7.392808e-01, 5.115433e-01, 7.676008e-01, 5.753070e-01, 8.119239e-02, 6.150748e-01, 2.087217e-01, 1.202144e+00,
8.000000e-01	2.896196e-01, 8.003480e-01, 4.310952e-01, 3.767285e-01, 6.951409e-01, 4.867269e-01, 6.067873e-02, 4.384559e-01, 2.134811e-01, 8.672849e-01,
1.000000e+00	2.464165e-01, 5.384259e-01, 3.407695e-01, 2.021324e-01, 4.022037e-01, 4.822856e-01, 3.782379e-02, 2.778175e-01, 2.417845e-01, 6.630938e-01,
1.200000e+00	3.874964e-01, 5.431608e-01, 1.771030e-01, 1.776622e-01, 3.181630e-01, 4.014586e-01, 1.844274e-02, 1.662103e-01, 3.297962e-01, 5.795139e-01,
1.400000e+00	4.201975e-01, 4.168394e-01, 1.036704e-01, 9.148370e-02, 2.255309e-01, 4.256535e-01, 9.843203e-03, 1.057428e-01, 3.324893e-01, 4.970146e-01,
1.600000e+00	3.173252e-01, 3.110449e-01, 6.970481e-02, 7.104107e-02, 1.677184e-01, 4.256158e-01, 6.690936e-03, 5.877998e-02, 3.715259e-01, 3.390719e-01,
1.800000e+00	3.614203e-01, 2.453303e-01, 4.709018e-02, 3.803776e-02, 1.316376e-01, 4.854847e-01, 4.668685e-03, 3.657510e-02, 3.959345e-01, 2.431372e-01,
2.000000e+00	3.429797e-01, 2.114575e-01, 2.851690e-02, 2.828481e-02, 8.867885e-02, 4.837786e-01, 1.937337e-03, 3.042562e-02, 4.501859e-01, 1.905822e-01,
0.000000e+00	1.681005e+00, 1.882104e+00, 2.366537e+00, 2.256111e+00, 3.085081e+00, 9.345045e-01, 1.474850e+00, 2.160836e+00, 1.726536e+00, 2.765564e+00,
2.000000e-01	8.524858e-01, 1.627351e+00, 2.182376e+00, 1.818238e+00, 1.884922e+00, 4.713570e-01, 1.411372e+00, 1.542296e+00, 1.576305e+00, 2.441639e+00,
4.000000e-01	5.690416e-01, 1.688297e+00, 1.572706e+00, 1.804456e+00, 1.122748e+00, 3.277107e-01, 1.108705e+00, 8.300937e-01, 9.845056e-01, 1.956709e+00,
6.000000e-01	4.729599e-01, 1.100844e+00, 9.607447e-01, 9.049226e-01, 6.899663e-01, 2.679941e-01, 7.487846e-01, 6.679926e-01, 5.739267e-01, 1.978364e+00,
8.000000e-01	3.682144e-01, 1.114140e+00, 5.802931e-01, 7.098301e-01, 6.090296e-01, 2.855522e-01, 3.746613e-01, 3.163033e-01, 4.098669e-01, 1.278682e+00,
1.000000e+00	3.867528e-01, 8.009361e-01, 3.905449e-01, 4.607933e-01, 3.461077e-01, 3.869573e-01, 2.615101e-01, 2.077323e-01, 3.121175e-01, 1.245416e+00,
1.200000e+00	4.329981e-01, 7.016492e-01, 2.470271e-01, 2.570997e-01, 2.294294e-01, 3.612864e-01, 1.280788e-01, 1.284069e-01, 2.427851e-01, 9.803166e-01,
1.400000e+00	4.213763e-01, 5.212017e-01, 1.113636e-01, 1.773250e-01, 1.793472e-01, 4.903431e-01, 7.757234e-02, 8.736932e-02, 3.195837e-01, 7.563524e-01,
1.600000e+00	3.657532e-01, 4.027277e-01, 8.433186e-02, 1.019717e-01, 1.116625e-01, 4.255634e-01, 3.920217e-02, 6.024957e-02, 3.481096e-01, 6.359991e-01,
1.800000e+00	3.194339e-01, 4.135571e-01, 6.746985e-02, 6.344322e-02, 8.459440e-02, 4.123597e-01, 2.537402e-02, 3.637043e-02, 3.703913e-01, 4.729350e-01,
2.000000e+00	4.444894e-01, 3.474552e-01, 4.057434e-02, 4.534405e-02, 6.592441e-02, 4.039727e-01, 1.698140e-02, 2.046253e-02, 4.031470e-01, 3.871004e-01,
0.000000e+00	2.448953e+00, 1.110857e+00, 1.217842e+00, 9.201647e-01, 1.878157e+00, 1.665219e+00, 2.711217e+00, 2.175899e+00, 3.590764e-02, 1.611706e+00,
2.000000e-01	1.286408e+00, 7.879087e-01, 1.251177e+00, 8.225072e-01, 1.549985e+00, 1.353533e+00, 2.103827e+00, 1.604806e+00, 2.126000e-02, 1.895038e+00,
4.000000e-01	6.940983e-01, 9.314663e-01, 9.436257e-01, 4.394346e-01, 1.103639e+00, 6.080930e-01, 1.601687e+00, 9.091587e-01, 1.523401e-02, 1.560748e+00,
6.000000e-01	4.979062e-01, 7.257904e-01, 6.600653e-01, 2.495990e-01, 6.450606e-01, 6.236283e-01, 8.337267e-01, 5.812573e-01, 1.462934e-02, 1.464900e+00,
8.000000e-01	4.728989e-01, 6.873674e-01, 4.841200e-01, 1.545697e-01, 3.961089e-01, 5.917943e-01, 5.227369e-01, 3.848710e-01, 2.369698e-02, 1.416478e+00,
1.000000e+00	4.104628e-01, 5.336591e-01, 2.712843e-01, 1.167697e-01, 3.072176e-01, 5.281282e-01, 2.612507e-01, 1.833169e-01, 5.091482e-02, 1.010484e+00,
1.200000e+00	4.469903e-01, 3.991789e-01, 1.658951e-01, 6.123621e-02, 2.199083e-01, 4.961521e-01, 1.651724e-01, 1.214937e-01, 1.079071e-01, 8.666342e-01,
1.400000e+00	3.495664e-01, 2.979200e-01, 1.169168e-01, 5.466429e-02, 1.171160e-01, 5.543315e-01, 8.333578e-02, 6.805555e-02, 1.904808e-01, 5.801071e-01,
1.600000e+00	3.921408e-01, 2.472256e-01, 7.544788e-02, 2.889880e-02, 1.106489e-01, 4.716066e-01, 6.075429e-02, 4.669121e-02, 2.592089e-01, 5.859795e-01,
1.800000e+00	4.181847e-01, 2.279368e-01, 4.020787e-02, 2.078480e-02, 6.547672e-02, 4.358756e-01, 3.407906e-02, 3.439818e-02, 3.490690e-01, 4.699161e-01,
2.000000e+00	3.927628e-01, 1.723221e-01, 2.467978e-02, 1.798370e-02, 4.548702e-02, 5.557990e-01, 1.555102e-02, 2.092003e-02, 3.741028e-01, 4.009440e-01,
0.000000e+00	2.309099e+00, 2.167144e+00, 2.129863e+00, 7.654755e-01, 1.369705e+00, 3.554228e-01, 2.409143e+00, 9.677260e-01, 3.049590e+00, 1.733314e+00,
2.000000e-01	1.349365e+00, 1.763243e+00, 1.651230e+00, 8.164082e-01, 1.315106e+00, 2.354744e-01, 1.447192e+00, 5.962298e-01, 1.798875e+00, 1.999593e+00,
4.000000e-01	8.835396e-01, 1.883238e+00, 1.415501e+00, 9.284165e-01, 1.089089e+00, 1.449664e-01, 9.168051e-01, 3.884188e-01, 1.307587e+00, 1.837771e+00,
6.000000e-01	4.890894e-01, 1.695139e+00, 8.591424e-01, 8.693237e-01, 5.708345e-01, 1.222695e-01, 4.627780e-01, 2.599877e-01, 8.410055e-01, 1.271743e+00,
8.000000e-01	6.392131e-01, 1.363927e+00, 5.676560e-01, 4.613219e-01, 5.183091e-01, 1.663237e-01, 2.185407e-01, 1.386282e-01, 5.679128e-01, 8.155056e-01,
1.000000e+00	4.324270e-01, 1.122638e+00, 3.560182e-01, 3.514863e-01, 4.849168e-01, 2.604642e-01, 1.330383e-01, 8.673157e-02, 4.511617e-01, 7.357158e-01,
1.200000e+00	4.159352e-01, 8.688154e-01, 2.145318e-01, 2.278291e-01, 3.599190e-01, 3.170105e-01, 1.032805e-01, 5.700635e-02, 4.196128e-01, 7.080666e-01,
1.400000e+00	3.714660e-01, 6.774105e-01, 1.542444e-01, 1.259883e-01, 2.858396e-01, 4.309135e-01, 3.766357e-02, 3.880816e-02, 4.540587e-01, 5.439823e-01,
1.600000e+00	3.828225e-01, 5.640752e-01, 8.975585e-02, 1.008929e-01, 2.521574e-01, 4.215197e-01, 2.592167e-02, 2.223027e-02, 4.084303e-01, 3.250018e-01,
1.800000e+00	3.892772e-01, 5.327261e-01, 5.922828e-02, 6.136909e-02, 2.075265e-01, 3.728879e-01, 1.672576e-02, 1.275567e-02, 4.982647e-01, 3.570816e-01,
2.000000e+00	4.238384e-01, 4.242708e-01, 3.551365e-02, 4.076229e-02, 1.655513e-01, 4.412907e-01, 1.121562e-02, 7.351266e-03, 4.218131e-01, 2.324663e-01,
0.000000e+00	9.877001e-01, 1.721648e+00, 1.854849e+00, 1.772628e+00, 3.061605e+00, 7.671631e-01, 1.100616e+00, 2.224855e+00, 4.202376e-01, 1.451104e-01,
2.000000e-01	8.053674e-01, 1.523975e+00, 1.661677e+00, 1.093137e+00, 2.163664e+00, 5.493818e-01, 1.094984e+00, 1.302628e+00, 4.065983e-01, 4.313247e-01,
4.000000e-01	4.415829e-01, 1.257750e+00, 1.513459e+00, 7.609429e-01, 1.652963e+00, 3.547378e-01, 1.036279e+00, 1.004666e+00, 4.106442e-01, 5.972819e-01,
6.000000e-01	2.280995e-01, 1.362372e+00, 9.709104e-01, 4.086277e-01, 1.253555e+00, 2.327004e-01, 6.643314e-01, 6.351435e-01, 5.318065e-01, 4.968692e-01,
8.000000e-01	1.700845e-01, 1.222856e+00, 6.945568e-01, 2.302495e-01, 1.073395e+00, 1.711307e-01, 3.063681e-01, 4.107193e-01, 4.477757e-01, 4.407726e-01,
1.000000e+00	1.665817e-01, 8.043253e-01, 3.704155e-01, 1.781221e-01, 8.984079e-01, 2.132662e-01, 2.327667e-01, 2.491307e-01, 4.774238e-01, 3.136123e-01,
1.200000e+00	1.954998e-01, 7.131843e-01, 2.082552e-01, 1.062211e-01, 7.358524e-01, 2.822341e-01, 1.378869e-01, 1.575573e-01, 5.276139e-01, 2.494975e-01,
1.400000e+00	2.648869e-01, 5.416045e-01, 1.554499e-01, 8.231598e-02, 7.633055e-01, 3.079710e-01, 7.140114e-02, 8.319336e-02, 4.307375e-01, 2.508685e-01,
1.600000e+00	2.679038e-01, 6.150299e-01, 1.080283e-01, 4.848629e-02, 6.432397e-01, 3.426001e-01, 3.534469e-02, 4.920233e-02, 4.498930e-01, 1.695259e-01,
1.800000e+00	3.990895e-01, 3.766339e-01, 6.032589e-02, 3.740671e-02, 5.026639e-01, 4.305544e-01, 2.224152e-02, 3.326867e-02, 5.369713e-01, 1.168829e-01,
2.000000e+00	3.748783e-01, 3.158677e-01, 4.028350e-02, 3.254223e-02, 3.727868e-01, 4.283793e-01, 1.273635e-02, 2.348782e-02, 4.379313e-01, 1.204317e-01,
0.000000e+00	4.964982e-01, 1.619082e+00, 1.361829e+00, 8.986731e-01, 2.553407e+00, 1.553271e+00, 2.578909e+00, 1.582889e+00, 2.063228e-01, 2.925877e+00,
2.000000e-01	3.332193e-01, 1.201492e+00, 1.157926e+00, 7.141542e-01, 1.555199e+00, 1.174704e+00, 1.917332e+00, 8.975285e-01, 1.302103e-01, 2.552279e+00,
4.000000e-01	1.842049e-01, 1.095141e+00, 1.030605e+00, 4.222300e-01, 1.234553e+00, 7.667632e-01, 1.326948e+00, 7.099910e-01, 9.749814e-02, 2.626868e+00,
6.000000e-01	2.440313e-01, 1.014812e+00, 5.687151e-01, 2.709314e-01, 6.813036e-01, 5.881529e-01, 7.975976e-01, 4.353429e-01, 5.432415e-02, 1.854810e+00,
8.000000e-01	2.799113e-01, 7.946695e-01, 3.369993e-01, 1.748988e-01, 4.713465e-01, 4.962009e-01, 3.995749e-01, 2.466649e-01, 3.506173e-02, 1.644745e+00,
1.000000e+00	2.994513e-01, 6.185719e-01, 2.043457e-01, 1.060237e-01, 3.356844e-01, 4.818208e-01, 2.709960e-01, 1.451220e-01, 3.679922e-02, 1.437366e+00,
1.200000e+00	2.959883e-01, 5.056442e-01, 1.202243e-01, 7.906009e-02, 2.292513e-01, 4.628686e-01, 1.192279e-01, 9.362858e-02, 6.612051e-02, 1.094432e+00,
1.400000e+00	3.659996e-01, 4.354572e-01, 7.960046e-02, 3.433310e-02, 1.673039e-01, 4.226054e-01, 8.273745e-02, 6.571054e-02, 1.527317e-01, 7.500941e-01,
1.600000e+00	3.760513e-01, 3.675444e-01, 5.907187e-02, 2.790885e-02, 8.403505e-02, 4.381871e-01, 3.868241e-02, 3.939367e-02, 2.477370e-01, 6.714960e-01,
1.800000e+00	3.794280e-01, 3.294914e-01, 2.903883e-02, 1.657063e-02, 6.955731e-02, 5.649078e-01, 2.208034e-02, 2.256520e-02, 2.937902e-01, 5.884512e-01,
2.000000e+00	3.344429e-01, 2.692441e-01, 2.163109e-02, 1.583534e-02, 4.522898e-02, 4.424290e-01, 1.342161e-02, 1.356823e-02, 3.593033e-01, 4.488579e-01,
0.000000e+00	2.221361e+00, 1.552973e+00, 2.440192e+00, 1.037415e-01, 3.231373e+00, 1.802558e+00, 4.540011e-01, 1.882483e+00, 4.166123e-01, 2.310680e+00,
2.000000e-01	1.153150e+00, 1.408038e+00, 2.042061e+00, 5.848823e-02, 2.116009e+00, 1.292791e+00, 8.117305e-01, 1.442447e+00, 2.324742e-01, 1.508995e+00,
4.000000e-01	5.758635e-01, 1.248873e+00, 1.593852e+00, 4.000508e-02, 1.686055e+00, 7.320682e-01, 8.195709e-01, 1.248667e+00, 1.909831e-01, 1.484867e+00,
6.000000e-01	3.165218e-01, 1.151733e+00, 9.627982e-01, 2.283964e-02, 1.121204e+00, 4.983191e-01, 8.593794e-01, 8.995147e-01, 1.086351e-01, 1.216840e+00,
8.000000e-01	1.889263e-01, 1.130904e+00, 7.136727e-01, 1.752696e-02, 1.063346e+00, 3.382150e-01, 4.574638e-01, 5.503524e-01, 1.670440e-01, 9.335256e-01,
1.000000e+00	2.033420e-01, 9.827860e-01, 4.714502e-01, 1.266004e-02, 9.669471e-01, 3.132063e-01, 2.464014e-01, 3.591401e-01, 1.887908e-01, 8.019125e-01,
1.200000e+00	1.889055e-01, 7.782247e-01, 2.342300e-01, 9.194288e-03, 9.053633e-01, 2.991983e-01, 1.713914e-01, 1.911029e-01, 2.913266e-01, 6.370290e-01,
1.400000e+00	2.685737e-01, 5.218182e-01, 2.025156e-01, 8.000068e-03, 6.379228e-01, 3.804596e-01, 9.583575e-02, 1.185072e-01, 3.228158e-01, 4.154600e-01,
1.600000e+00	2.472487e-01, 4.501019e-01, 1.234083e-01, 9.316005e-03, 5.970870e-01, 4.984257e-01, 5.263433e-02, 8.976125e-02, 3.664188e-01, 4.060058e-01,
1.800000e+00	3.058811e-01, 3.849737e-01, 7.944330e-02, 7.653527e-03, 3.690603e-01, 4.548592e-01, 2.588206e-02, 5.634259e-02, 3.873602e-01, 3.386684e-01,
2.000000e+00	4.359655e-01, 3.503283e-01, 5.496853e-02, 8.465280e-03, 2.624215e-01, 4.634048e-01, 1.733347e-02, 3.473640e-02, 4.412994e-01, 2.596350e-01,
0.000000e+00	5.373217e-01, 1.094038e-01, 4.047784e-01, 1.660102e+00, 1.155225e+00, 2.395509e+00, 8.988091e-01, 2.359959e+00, 2.561261e+00, 1.178098e+00,
2.000000e-01	3.732037e-01, 8.660587e-02, 2.753737e-01, 1.345349e+00, 8.340401e-01, 1.736075e+00, 8.222688e-01, 1.723742e+00, 1.412639e+00, 1.173665e+00,
4.000000e-01	3.485738e-01, 6.076498e-02, 1.610429e-01, 1.363094e+00, 4.964416e-01, 1.167587e+00, 9.101977e-01, 1.001465e+00, 1.123580e+00, 1.369253e+00,
6.000000e-01	3.278744e-01, 6.046499e-02, 8.690890e-02, 9.854439e-01, 4.027720e-01, 1.025067e+00, 5.365467e-01, 5.167601e-01, 7.884943e-01, 1.007214e+00,
8.000000e-01	3.392338e-01, 5.157038e-02, 8.046851e-02, 5.988107e-01, 2.040351e-01, 7.208373e-01, 3.398445e-01, 4.020238e-01, 5.843946e-01, 7.411431e-01,
1.000000e+00	3.789040e-01, 4.286243e-02, 3.672507e-02, 4.242052e-01, 1.450411e-01, 7.761531e-01, 2.120372e-01, 2.478403e-01, 4.722268e-01, 5.801034e-01,
1.200000e+00	3.831052e-01, 3.333661e-02, 3.045574e-02, 2.549972e-01, 7.846663e-02, 5.900313e-01, 1.033204e-01, 1.408756e-01, 4.973335e-01, 5.095673e-01,
1.400000e+00	3.245956e-01, 2.826075e-02, 1.682469e-02, 1.724725e-01, 6.514245e-02, 5.694262e-01, 6.927025e-02, 1.217057e-01, 4.430924e-01, 3.495038e-01,
1.600000e+00	3.082924e-01, 2.174456e-02, 1.079043e-02, 1.062426e-01, 3.921797e-02, 5.539217e-01, 3.840994e-02, 6.063887e-02, 4.558813e-01, 3.408355e-01,
1.800000e+00	4.038410e-01, 1.657216e-02, 6.160721e-03, 9.071975e-02, 2.513128e-02, 4.683599e-01, 2.164942e-02, 3.791387e-02, 4.515173e-01, 2.557937e-01,
2.000000e+00	3.821073e-01, 1.688019e-02, 4.838886e-03, 5.386032e-02, 1.654326e-02, 5.055076e-01, 1.239514e-02, 2.397948e-02, 3.978590e-01, 2.051630e-01,
0.000000e+00	1.160348e+00, 1.349995e+00, 6.458119e-02, 5.118728e-01, 1.084225e+00, 2.133207e+00, 2.258806e+00, 2.425899e+00, 8.895544e-01, 2.894379e+00,
2.000000e-01	8.119957e-01, 1.201985e+00, 2.394491e-01, 4.055165e-01, 1.001804e+00, 1.538940e+00, 1.630854e+00, 1.362732e+00, 7.952548e-01, 2.873037e+00,
4.000000e-01	6.269719e-01, 1.009002e+00, 1.809870e-01, 3.177293e-01, 6.242723e-01, 1.038957e+00, 1.218130e+00, 1.119125e+00, 4.977597e-01, 2.523519e+00,
6.000000e-01	4.686056e-01, 8.010921e-01, 1.052622e-01, 1.949393e-01, 4.212979e-01, 8.222170e-01, 7.319925e-01, 4.832062e-01, 3.059932e-01, 1.993349e+00,
8.000000e-01	3.998522e-01, 5.929321e-01, 5.519742e-02, 1.268505e-01, 2.630011e-01, 6.859172e-01, 4.562469e-01, 3.138292e-01, 1.909212e-01, 1.673440e+00,
1.000000e+00	4.310846e-01, 4.665860e-01, 4.541771e-02, 7.883032e-02, 1.636811e-01, 7.242726e-01, 2.911705e-01, 2.126378e-01, 1.607403e-01, 1.223917e+00,
1.200000e+00	3.486655e-01, 3.818438e-01, 2.868006e-02, 4.915424e-02, 1.152859e-01, 5.537122e-01, 1.446148e-01, 9.964883e-02, 1.576725e-01, 9.692613e-01,
1.400000e+00	3.795610e-01, 3.296231e-01, 1.878763e-02, 3.530995e-02, 8.563697e-02, 4.784107e-01, 7.965272e-02, 7.550158e-02, 2.032683e-01, 8.929636e-01,
1.600000e+00	4.309265e-01, 2.825098e-01, 8.293354e-03, 2.164291e-02, 5.053240e-02, 5.069424e-01, 5.702721e-02, 4.606359e-02, 2.551578e-01, 5.702557e-01,
1.800000e+00	3.514910e-01, 1.964389e-01, 7.303852e-03, 1.625646e-02, 3.690529e-02, 5.220376e-01, 2.958893e-02, 3.128237e-02, 2.740663e-01, 5.919403e-01,
2.000000e+00	3.837646e-01, 1.757151e-01, 3.466716e-03, 1.067295e-02, 2.654642e-02, 4.700362e-01, 1.772080e-02, 1.787166e-02, 3.237685e-01, 4.722121e-01,
