# Supplementary material for: Inference of Vohradský's Models of Genetic Networks by Solving Two-Dimensional Function Optimization Problems
Source: PLoS One. 2013 Dec 30;8(12):e83308. doi: 10.1371/journal.pone.0083308 (PMC3875442; doi:10.1371/journal.pone.0083308)
Supplement: Text S2 — Time-series data used in the ‘Inference in noisy environment’ section (compressed by gzip). (GZ) [file pone.0083308.s002.gz › time_series_data/gene10/100sets/tc.dat107]

Time "G0" "G1" "G2" "G3" "G4" "G5" "G6" "G7" "G8" "G9"
0.000000e+00	1.788885e+00, 1.271021e+00, 9.177306e-02, 2.030012e+00, 1.531023e+00, 4.092824e-01, 9.379667e-01, 1.169941e-01, 1.972370e-01, 2.239606e+00,
2.000000e-01	1.286982e+00, 8.131159e-01, 1.647186e-01, 1.506108e+00, 1.302699e+00, 2.900174e-01, 7.085100e-01, 3.761833e-01, 3.420198e-01, 1.906230e+00,
4.000000e-01	1.079714e+00, 5.884892e-01, 1.372455e-01, 1.236287e+00, 1.414296e+00, 2.575134e-01, 3.852387e-01, 5.549648e-01, 4.526030e-01, 1.024700e+00,
6.000000e-01	8.728097e-01, 4.895613e-01, 1.194259e-01, 1.059847e+00, 1.228858e+00, 2.282387e-01, 2.480659e-01, 8.535798e-01, 5.857293e-01, 6.452550e-01,
8.000000e-01	7.356947e-01, 5.716046e-01, 7.108086e-02, 1.032669e+00, 1.271739e+00, 1.733822e-01, 1.640759e-01, 1.091356e+00, 6.884111e-01, 4.167171e-01,
1.000000e+00	7.483640e-01, 5.889646e-01, 6.719287e-02, 1.121899e+00, 1.285228e+00, 1.254342e-01, 1.002598e-01, 1.120784e+00, 7.077897e-01, 3.084432e-01,
1.200000e+00	6.051144e-01, 6.293338e-01, 5.467993e-02, 1.180765e+00, 1.673449e+00, 9.728485e-02, 7.067580e-02, 1.436770e+00, 7.230321e-01, 1.828977e-01,
1.400000e+00	5.630422e-01, 7.607019e-01, 4.267982e-02, 1.393893e+00, 1.629707e+00, 8.985777e-02, 8.585661e-02, 1.519070e+00, 6.947175e-01, 1.037745e-01,
1.600000e+00	6.433846e-01, 7.431564e-01, 3.254133e-02, 1.308962e+00, 1.351639e+00, 7.528876e-02, 9.717685e-02, 1.287549e+00, 7.452242e-01, 7.194615e-02,
1.800000e+00	6.237434e-01, 8.124218e-01, 2.733603e-02, 1.357679e+00, 1.643808e+00, 5.834603e-02, 1.202149e-01, 1.357739e+00, 8.044226e-01, 3.848570e-02,
2.000000e+00	6.067113e-01, 8.750325e-01, 2.248230e-02, 1.306259e+00, 1.780306e+00, 3.683212e-02, 1.299000e-01, 1.382538e+00, 9.759525e-01, 2.689807e-02,
0.000000e+00	2.690517e+00, 1.502338e+00, 1.005286e+00, 3.070243e+00, 2.942288e+00, 3.011771e+00, 1.299226e+00, 1.740304e+00, 1.570350e+00, 2.651387e+00,
2.000000e-01	2.048688e+00, 1.134915e+00, 9.448315e-01, 2.266776e+00, 2.333660e+00, 2.912246e+00, 1.076825e+00, 1.420390e+00, 1.387901e+00, 2.019797e+00,
4.000000e-01	1.552373e+00, 1.042907e+00, 7.268492e-01, 1.883931e+00, 2.381393e+00, 1.939181e+00, 7.732425e-01, 9.453142e-01, 1.068658e+00, 1.454927e+00,
6.000000e-01	1.202681e+00, 1.188017e+00, 6.268519e-01, 1.924696e+00, 1.502856e+00, 1.972699e+00, 5.456187e-01, 8.731526e-01, 9.877667e-01, 8.299417e-01,
8.000000e-01	1.124238e+00, 6.214799e-01, 5.770650e-01, 1.860420e+00, 1.205377e+00, 1.146464e+00, 3.716030e-01, 9.546075e-01, 1.098603e+00, 5.205273e-01,
1.000000e+00	8.803041e-01, 7.325221e-01, 4.160660e-01, 1.563500e+00, 1.474747e+00, 1.104688e+00, 3.003718e-01, 1.363361e+00, 8.919302e-01, 3.187425e-01,
1.200000e+00	7.104657e-01, 6.984767e-01, 2.807703e-01, 1.740254e+00, 9.495978e-01, 8.382656e-01, 1.855290e-01, 1.249573e+00, 9.024513e-01, 2.119997e-01,
1.400000e+00	6.602923e-01, 8.646975e-01, 2.059606e-01, 1.801303e+00, 1.613137e+00, 8.103114e-01, 1.497174e-01, 1.297069e+00, 9.232230e-01, 1.490227e-01,
1.600000e+00	5.894375e-01, 7.079826e-01, 1.924446e-01, 1.592497e+00, 1.651364e+00, 4.997196e-01, 1.384181e-01, 1.401600e+00, 9.189552e-01, 8.275580e-02,
1.800000e+00	5.878411e-01, 9.134813e-01, 1.192952e-01, 1.742715e+00, 1.422094e+00, 4.893289e-01, 1.345689e-01, 1.345631e+00, 7.290222e-01, 6.533090e-02,
2.000000e+00	6.020646e-01, 7.399752e-01, 1.028663e-01, 1.564191e+00, 1.545267e+00, 3.346572e-01, 1.587674e-01, 1.597083e+00, 8.047333e-01, 3.444280e-02,
0.000000e+00	2.766311e+00, 2.472653e+00, 3.899182e-01, 2.047114e+00, 1.553922e+00, 1.697657e+00, 1.491785e+00, 2.560056e+00, 2.143034e+00, 6.747973e-01,
2.000000e-01	1.962393e+00, 2.049683e+00, 5.280990e-01, 1.814809e+00, 1.272843e+00, 1.490077e+00, 1.120537e+00, 1.788178e+00, 2.036204e+00, 8.438139e-01,
4.000000e-01	1.153023e+00, 1.725396e+00, 6.836867e-01, 1.583323e+00, 9.186286e-01, 1.388858e+00, 1.039864e+00, 1.010111e+00, 1.488122e+00, 9.419009e-01,
6.000000e-01	9.697314e-01, 1.354578e+00, 6.987443e-01, 1.739705e+00, 6.848856e-01, 1.394361e+00, 9.021743e-01, 8.983344e-01, 1.239441e+00, 7.002568e-01,
8.000000e-01	9.457111e-01, 8.914851e-01, 7.235926e-01, 1.351347e+00, 8.096563e-01, 1.013605e+00, 7.086998e-01, 7.325964e-01, 1.257506e+00, 5.018040e-01,
1.000000e+00	9.281254e-01, 7.441106e-01, 5.671705e-01, 1.171133e+00, 7.079815e-01, 9.611325e-01, 4.212667e-01, 9.144461e-01, 1.112438e+00, 3.550521e-01,
1.200000e+00	9.018198e-01, 5.599338e-01, 3.555725e-01, 1.392339e+00, 9.183999e-01, 7.740803e-01, 3.127650e-01, 1.059031e+00, 9.124055e-01, 2.215699e-01,
1.400000e+00	6.992503e-01, 6.325556e-01, 3.162822e-01, 1.263385e+00, 1.109791e+00, 6.626405e-01, 1.666678e-01, 1.234785e+00, 8.013835e-01, 1.576079e-01,
1.600000e+00	6.178452e-01, 6.796764e-01, 2.241125e-01, 1.081939e+00, 1.060297e+00, 4.521202e-01, 1.440625e-01, 1.451041e+00, 8.957423e-01, 9.180972e-02,
1.800000e+00	5.921518e-01, 8.138863e-01, 1.924377e-01, 1.422498e+00, 1.399657e+00, 3.670458e-01, 1.392305e-01, 1.257977e+00, 8.957321e-01, 4.999717e-02,
2.000000e+00	6.360212e-01, 7.421740e-01, 1.224256e-01, 1.651947e+00, 1.405421e+00, 2.992406e-01, 1.136391e-01, 1.410916e+00, 9.480064e-01, 3.505353e-02,
0.000000e+00	3.051367e+00, 2.040239e+00, 1.412565e-01, 2.115324e-01, 3.142690e+00, 2.170468e+00, 1.875422e+00, 2.752786e+00, 7.941566e-01, 2.322205e+00,
2.000000e-01	2.360472e+00, 1.728269e+00, 5.260372e-01, 4.938352e-01, 1.846347e+00, 2.377052e+00, 1.341486e+00, 1.938723e+00, 9.021188e-01, 2.047495e+00,
4.000000e-01	1.638920e+00, 1.402245e+00, 8.565925e-01, 7.022732e-01, 1.785973e+00, 2.219397e+00, 1.124149e+00, 1.304817e+00, 8.104894e-01, 1.538613e+00,
6.000000e-01	1.457924e+00, 1.071645e+00, 6.951196e-01, 1.083593e+00, 1.348169e+00, 2.032758e+00, 8.292110e-01, 1.271609e+00, 7.840749e-01, 1.060030e+00,
8.000000e-01	1.017441e+00, 9.129421e-01, 8.071811e-01, 1.091980e+00, 1.131516e+00, 1.757242e+00, 6.613246e-01, 1.007631e+00, 6.994750e-01, 1.008022e+00,
1.000000e+00	7.400114e-01, 8.813688e-01, 5.409436e-01, 1.168051e+00, 1.284307e+00, 1.199872e+00, 5.904778e-01, 1.211465e+00, 8.462533e-01, 6.468029e-01,
1.200000e+00	7.447520e-01, 6.595597e-01, 4.819213e-01, 1.028486e+00, 1.302132e+00, 1.211344e+00, 3.509278e-01, 1.316928e+00, 8.222021e-01, 3.710708e-01,
1.400000e+00	7.445787e-01, 6.713747e-01, 2.778448e-01, 1.218509e+00, 1.456664e+00, 7.320657e-01, 2.579194e-01, 1.126256e+00, 8.675316e-01, 2.772699e-01,
1.600000e+00	6.171808e-01, 8.023113e-01, 2.679430e-01, 1.335064e+00, 1.704525e+00, 6.685706e-01, 2.185123e-01, 1.128214e+00, 8.248790e-01, 1.433821e-01,
1.800000e+00	7.094577e-01, 7.515790e-01, 1.682000e-01, 1.184336e+00, 1.188893e+00, 4.233806e-01, 1.707352e-01, 1.533461e+00, 9.426644e-01, 7.886595e-02,
2.000000e+00	5.958766e-01, 8.731442e-01, 1.428959e-01, 1.428357e+00, 1.235754e+00, 4.541206e-01, 1.857706e-01, 1.169563e+00, 8.696479e-01, 6.700922e-02,
0.000000e+00	1.716049e+00, 1.169735e+00, 4.972790e-01, 2.292173e+00, 1.461172e+00, 2.830615e+00, 1.904351e+00, 2.284746e+00, 2.891821e-01, 4.187009e-01,
2.000000e-01	1.447965e+00, 1.355947e+00, 8.385573e-01, 2.446318e+00, 1.459206e+00, 2.436809e+00, 1.349324e+00, 1.969397e+00, 4.353575e-01, 8.546708e-01,
4.000000e-01	1.333823e+00, 9.440300e-01, 8.566762e-01, 2.535664e+00, 1.163561e+00, 1.910010e+00, 9.859705e-01, 1.875772e+00, 4.772280e-01, 9.065010e-01,
6.000000e-01	1.024727e+00, 1.047361e+00, 6.882376e-01, 2.121818e+00, 1.171014e+00, 1.687104e+00, 5.917011e-01, 1.136800e+00, 5.911512e-01, 6.012742e-01,
8.000000e-01	8.429281e-01, 9.138241e-01, 4.294982e-01, 1.728957e+00, 9.059823e-01, 1.256152e+00, 4.276652e-01, 1.219527e+00, 5.097528e-01, 3.497263e-01,
1.000000e+00	6.992127e-01, 7.009690e-01, 4.733769e-01, 2.288865e+00, 1.274275e+00, 1.121660e+00, 4.085428e-01, 1.276027e+00, 6.792218e-01, 1.929107e-01,
1.200000e+00	6.920922e-01, 8.788381e-01, 3.305220e-01, 1.739871e+00, 1.299381e+00, 8.463664e-01, 3.055591e-01, 1.326477e+00, 7.253959e-01, 1.303959e-01,
1.400000e+00	6.936465e-01, 8.314380e-01, 2.036767e-01, 1.716490e+00, 1.408048e+00, 6.433178e-01, 2.575407e-01, 1.045139e+00, 7.600043e-01, 9.361263e-02,
1.600000e+00	6.771356e-01, 8.839867e-01, 1.779677e-01, 1.906256e+00, 1.225841e+00, 5.361586e-01, 1.969128e-01, 1.266007e+00, 8.416919e-01, 5.609428e-02,
1.800000e+00	6.813512e-01, 7.865607e-01, 1.371487e-01, 1.712931e+00, 1.662595e+00, 4.838747e-01, 1.892973e-01, 1.486491e+00, 7.917730e-01, 3.706390e-02,
2.000000e+00	7.410206e-01, 7.734942e-01, 1.083217e-01, 1.875335e+00, 1.456628e+00, 2.855881e-01, 1.705671e-01, 1.247937e+00, 7.733814e-01, 3.213818e-02,
0.000000e+00	2.006298e+00, 3.154086e+00, 7.676488e-01, 3.023173e+00, 1.191949e+00, 1.929098e+00, 1.536564e+00, 3.385337e-01, 1.459467e+00, 1.465954e-01,
2.000000e-01	1.338426e+00, 1.691894e+00, 9.535776e-01, 2.233827e+00, 9.970880e-01, 1.918315e+00, 1.212936e+00, 2.150006e-01, 1.037867e+00, 5.102631e-01,
4.000000e-01	9.581493e-01, 9.238233e-01, 9.229757e-01, 1.926029e+00, 7.958206e-01, 2.087957e+00, 9.512246e-01, 2.065537e-01, 1.166340e+00, 5.483959e-01,
6.000000e-01	9.755167e-01, 8.174287e-01, 8.575761e-01, 1.359849e+00, 1.099448e+00, 1.491984e+00, 7.451620e-01, 4.144528e-01, 8.085606e-01, 5.070090e-01,
8.000000e-01	8.019391e-01, 5.978761e-01, 5.902520e-01, 1.101877e+00, 1.132731e+00, 1.495791e+00, 3.446070e-01, 8.636963e-01, 9.435710e-01, 3.367787e-01,
1.000000e+00	6.010020e-01, 4.661191e-01, 5.257686e-01, 1.135192e+00, 1.025862e+00, 1.163438e+00, 2.376156e-01, 1.043323e+00, 7.146162e-01, 1.792265e-01,
1.200000e+00	7.492909e-01, 5.273083e-01, 3.212851e-01, 9.774624e-01, 1.077773e+00, 7.002762e-01, 1.082781e-01, 1.458698e+00, 8.643795e-01, 1.184290e-01,
1.400000e+00	7.059853e-01, 5.845223e-01, 2.740831e-01, 1.133195e+00, 1.168206e+00, 5.478399e-01, 1.171551e-01, 1.261971e+00, 8.130707e-01, 7.636088e-02,
1.600000e+00	5.470699e-01, 6.911311e-01, 1.646273e-01, 1.439431e+00, 1.391051e+00, 5.366921e-01, 7.714145e-02, 1.351566e+00, 7.812296e-01, 4.843248e-02,
1.800000e+00	5.562271e-01, 7.775582e-01, 1.618140e-01, 1.518825e+00, 1.471617e+00, 3.446961e-01, 9.330771e-02, 1.345863e+00, 9.594464e-01, 3.545929e-02,
2.000000e+00	6.440864e-01, 7.010388e-01, 1.268677e-01, 1.279494e+00, 1.583946e+00, 2.876656e-01, 1.087874e-01, 1.427530e+00, 7.021158e-01, 2.199021e-02,
0.000000e+00	1.558329e+00, 1.929203e+00, 2.651568e+00, 7.019102e-01, 3.162744e+00, 1.821902e+00, 2.834488e-01, 8.204283e-01, 4.089732e-01, 1.308309e+00,
2.000000e-01	1.079425e+00, 1.375028e+00, 1.917775e+00, 5.366396e-01, 2.339999e+00, 1.295785e+00, 4.298582e-01, 6.662186e-01, 2.480186e-01, 6.930451e-01,
4.000000e-01	6.777427e-01, 9.642122e-01, 1.519177e+00, 4.943052e-01, 2.378364e+00, 1.146391e+00, 4.610463e-01, 5.462874e-01, 2.075652e-01, 5.211729e-01,
6.000000e-01	5.305860e-01, 7.417441e-01, 1.032390e+00, 4.099962e-01, 2.353611e+00, 1.036325e+00, 3.540782e-01, 8.877769e-01, 2.536694e-01, 3.443525e-01,
8.000000e-01	5.182331e-01, 6.100825e-01, 6.879920e-01, 5.560721e-01, 1.942968e+00, 6.413907e-01, 1.996539e-01, 9.989792e-01, 3.735314e-01, 2.744380e-01,
1.000000e+00	4.649878e-01, 5.843869e-01, 5.476404e-01, 6.570314e-01, 1.767491e+00, 5.305313e-01, 1.610268e-01, 1.225420e+00, 5.253051e-01, 1.268401e-01,
1.200000e+00	5.939087e-01, 6.887770e-01, 4.146038e-01, 1.018892e+00, 1.868735e+00, 4.440715e-01, 1.161437e-01, 1.054545e+00, 5.041005e-01, 9.203277e-02,
1.400000e+00	4.859797e-01, 7.793111e-01, 3.165246e-01, 1.130380e+00, 1.804325e+00, 4.004752e-01, 7.761693e-02, 1.222140e+00, 6.300568e-01, 6.053662e-02,
1.600000e+00	5.409911e-01, 7.224226e-01, 2.348468e-01, 1.193139e+00, 1.453464e+00, 3.521534e-01, 8.690140e-02, 1.452816e+00, 7.244941e-01, 3.621438e-02,
1.800000e+00	5.939665e-01, 8.116728e-01, 1.729330e-01, 1.441711e+00, 1.526499e+00, 2.204828e-01, 1.032936e-01, 1.177670e+00, 7.864280e-01, 2.711636e-02,
2.000000e+00	5.842718e-01, 7.854678e-01, 1.143025e-01, 1.726702e+00, 1.807234e+00, 1.889166e-01, 1.311600e-01, 1.423539e+00, 7.192713e-01, 1.551405e-02,
0.000000e+00	2.349405e+00, 2.875980e+00, 4.726964e-01, 2.566348e-01, 6.829241e-01, 2.993164e-01, 1.326636e+00, 5.336340e-01, 2.415815e+00, 8.919085e-01,
2.000000e-01	1.776252e+00, 1.784738e+00, 6.505350e-01, 2.162780e-01, 5.239488e-01, 5.389201e-01, 9.277268e-01, 3.979970e-01, 1.840263e+00, 9.969631e-01,
4.000000e-01	1.390908e+00, 1.322022e+00, 6.564829e-01, 1.798135e-01, 5.529619e-01, 5.090437e-01, 8.308227e-01, 3.420797e-01, 1.798559e+00, 8.267806e-01,
6.000000e-01	1.279990e+00, 8.187054e-01, 4.969536e-01, 1.159010e-01, 5.000159e-01, 4.474847e-01, 5.808335e-01, 5.022253e-01, 1.476608e+00, 5.208999e-01,
8.000000e-01	1.008409e+00, 5.427697e-01, 4.527075e-01, 1.435308e-01, 5.060816e-01, 3.336653e-01, 3.992274e-01, 7.143757e-01, 1.409591e+00, 3.032826e-01,
1.000000e+00	9.311468e-01, 5.167220e-01, 3.234662e-01, 2.133504e-01, 7.420818e-01, 3.334137e-01, 2.709443e-01, 8.241568e-01, 1.063548e+00, 2.159618e-01,
1.200000e+00	8.068544e-01, 4.848209e-01, 2.501543e-01, 4.103465e-01, 8.113578e-01, 2.209267e-01, 1.379941e-01, 1.094902e+00, 9.402457e-01, 1.304239e-01,
1.400000e+00	5.948405e-01, 5.741673e-01, 1.928567e-01, 6.491719e-01, 9.982418e-01, 1.962738e-01, 9.241305e-02, 1.249763e+00, 8.242091e-01, 9.908408e-02,
1.600000e+00	6.662702e-01, 7.816581e-01, 1.119352e-01, 9.643008e-01, 1.134132e+00, 1.199221e-01, 8.081319e-02, 1.391174e+00, 8.576457e-01, 5.739530e-02,
1.800000e+00	6.884611e-01, 7.122411e-01, 1.078021e-01, 1.143953e+00, 1.162197e+00, 1.223558e-01, 9.897444e-02, 1.466496e+00, 1.047102e+00, 3.514071e-02,
2.000000e+00	6.059942e-01, 5.889206e-01, 9.719793e-02, 1.251164e+00, 1.309603e+00, 1.063125e-01, 9.135129e-02, 1.699911e+00, 1.073212e+00, 2.391427e-02,
0.000000e+00	2.139677e+00, 2.169514e+00, 3.012921e-02, 9.615751e-01, 6.185139e-01, 4.690609e-01, 1.412791e+00, 2.905715e+00, 2.806996e+00, 2.062670e+00,
2.000000e-01	1.916232e+00, 1.767248e+00, 3.616719e-01, 9.871178e-01, 5.399838e-01, 5.962876e-01, 9.926656e-01, 1.781744e+00, 2.161080e+00, 1.639126e+00,
4.000000e-01	1.222234e+00, 1.440910e+00, 6.345760e-01, 1.124085e+00, 3.952995e-01, 7.693296e-01, 9.392261e-01, 1.172955e+00, 1.873952e+00, 1.268063e+00,
6.000000e-01	9.967442e-01, 1.364014e+00, 4.664447e-01, 1.336834e+00, 4.028566e-01, 7.529725e-01, 6.926914e-01, 9.755070e-01, 1.380154e+00, 9.124939e-01,
8.000000e-01	1.048012e+00, 1.073439e+00, 4.861521e-01, 1.194703e+00, 4.729976e-01, 5.843903e-01, 6.316041e-01, 8.818508e-01, 1.393262e+00, 7.420207e-01,
1.000000e+00	9.374906e-01, 7.965014e-01, 3.648893e-01, 1.045526e+00, 6.841373e-01, 4.871859e-01, 5.051792e-01, 9.718592e-01, 9.199963e-01, 4.771362e-01,
1.200000e+00	6.557470e-01, 6.766088e-01, 3.196938e-01, 1.111871e+00, 6.849497e-01, 3.908681e-01, 3.457362e-01, 1.017103e+00, 1.045590e+00, 2.855495e-01,
1.400000e+00	6.743271e-01, 6.842238e-01, 1.757894e-01, 1.296776e+00, 8.331335e-01, 2.686624e-01, 2.040600e-01, 1.303032e+00, 9.657196e-01, 1.883466e-01,
1.600000e+00	7.024465e-01, 8.508927e-01, 1.715408e-01, 1.360498e+00, 1.033501e+00, 2.577042e-01, 1.600940e-01, 1.482392e+00, 9.081269e-01, 1.444049e-01,
1.800000e+00	5.878075e-01, 7.585355e-01, 1.292222e-01, 1.292536e+00, 1.162644e+00, 1.829805e-01, 1.233702e-01, 1.180403e+00, 9.517199e-01, 8.098778e-02,
2.000000e+00	6.727911e-01, 7.682765e-01, 1.108666e-01, 1.577474e+00, 1.397679e+00, 1.461328e-01, 1.537396e-01, 1.251385e+00, 8.042974e-01, 4.464734e-02,
0.000000e+00	4.149697e-01, 1.725246e+00, 9.973874e-01, 2.133640e+00, 1.003325e+00, 4.365126e-01, 7.951673e-04, 1.647375e-01, 4.175116e-01, 2.925245e+00,
2.000000e-01	4.088875e-01, 1.273931e+00, 6.972511e-01, 2.116164e+00, 1.478382e+00, 2.213456e-01, 2.713868e-01, 2.061494e-01, 4.395595e-01, 2.031855e+00,
4.000000e-01	5.041369e-01, 6.505316e-01, 5.657153e-01, 1.496488e+00, 1.409996e+00, 2.617978e-01, 2.461102e-01, 4.485651e-01, 5.766974e-01, 1.203648e+00,
6.000000e-01	4.824782e-01, 5.533785e-01, 3.751758e-01, 1.236223e+00, 1.444150e+00, 1.807820e-01, 1.627139e-01, 6.893016e-01, 6.319168e-01, 5.987208e-01,
8.000000e-01	5.920618e-01, 4.418022e-01, 3.517671e-01, 1.109298e+00, 1.743420e+00, 1.463079e-01, 9.163127e-02, 8.817075e-01, 7.024391e-01, 5.158842e-01,
1.000000e+00	5.430118e-01, 5.310907e-01, 2.324566e-01, 1.150256e+00, 1.087053e+00, 1.268938e-01, 7.894165e-02, 1.287185e+00, 6.710667e-01, 3.237298e-01,
1.200000e+00	5.178098e-01, 6.442129e-01, 1.620523e-01, 9.850057e-01, 1.157827e+00, 9.479078e-02, 5.016814e-02, 1.531163e+00, 8.473618e-01, 1.652386e-01,
1.400000e+00	7.005018e-01, 7.465440e-01, 1.281891e-01, 1.289009e+00, 1.857318e+00, 7.665900e-02, 6.664973e-02, 1.370674e+00, 8.503018e-01, 1.177457e-01,
1.600000e+00	6.432127e-01, 8.246904e-01, 1.045329e-01, 1.388457e+00, 1.658665e+00, 5.414279e-02, 7.240078e-02, 1.371714e+00, 8.331096e-01, 7.047535e-02,
1.800000e+00	7.348331e-01, 9.004819e-01, 7.165501e-02, 1.496561e+00, 1.630996e+00, 4.960602e-02, 1.054656e-01, 1.626551e+00, 8.414738e-01, 4.490647e-02,
2.000000e+00	6.215631e-01, 7.560862e-01, 5.907735e-02, 1.430426e+00, 1.791976e+00, 3.626307e-02, 1.152974e-01, 1.685776e+00, 7.790494e-01, 3.437383e-02,
0.000000e+00	1.227700e+00, 2.161512e+00, 1.107247e+00, 2.505678e+00, 1.489238e+00, 3.103392e+00, 8.331787e-01, 2.944144e+00, 6.760642e-01, 2.706452e+00,
2.000000e-01	8.747053e-01, 1.466846e+00, 9.935357e-01, 2.144098e+00, 1.923597e+00, 2.014351e+00, 7.893201e-01, 1.905827e+00, 5.074069e-01, 1.501134e+00,
4.000000e-01	8.041973e-01, 1.537272e+00, 6.257806e-01, 2.300618e+00, 1.470336e+00, 1.477758e+00, 6.914551e-01, 1.760214e+00, 4.870912e-01, 9.854206e-01,
6.000000e-01	6.859159e-01, 1.532121e+00, 6.863569e-01, 1.941551e+00, 1.661069e+00, 1.490405e+00, 6.262499e-01, 1.235992e+00, 7.547905e-01, 7.943624e-01,
8.000000e-01	7.064617e-01, 1.111717e+00, 4.609524e-01, 2.149817e+00, 1.786411e+00, 1.152747e+00, 5.522995e-01, 1.114530e+00, 7.447424e-01, 4.234547e-01,
1.000000e+00	7.046141e-01, 6.976600e-01, 3.848441e-01, 1.685985e+00, 1.771949e+00, 9.718799e-01, 4.957867e-01, 9.742182e-01, 7.141186e-01, 3.118304e-01,
1.200000e+00	6.996413e-01, 6.553207e-01, 3.268888e-01, 1.435247e+00, 1.654706e+00, 8.063024e-01, 3.585389e-01, 1.206660e+00, 8.526179e-01, 1.743151e-01,
1.400000e+00	5.916511e-01, 7.267725e-01, 2.649138e-01, 1.545856e+00, 1.626481e+00, 5.703061e-01, 2.424524e-01, 1.241840e+00, 9.279573e-01, 1.290174e-01,
1.600000e+00	5.744114e-01, 8.223330e-01, 2.028134e-01, 1.837087e+00, 1.612999e+00, 4.288975e-01, 1.950534e-01, 1.511385e+00, 9.265481e-01, 9.190597e-02,
1.800000e+00	6.607648e-01, 8.029680e-01, 1.257557e-01, 1.610577e+00, 1.631787e+00, 3.594584e-01, 1.104875e-01, 1.386069e+00, 6.713373e-01, 5.592963e-02,
2.000000e+00	7.490514e-01, 7.597083e-01, 1.142748e-01, 1.655161e+00, 1.938769e+00, 3.542000e-01, 1.400962e-01, 1.341225e+00, 9.060229e-01, 3.185687e-02,
0.000000e+00	1.262171e+00, 2.603036e+00, 6.749617e-01, 1.840329e+00, 2.482713e+00, 1.597240e+00, 1.052645e+00, 2.107315e-01, 9.655978e-01, 2.835319e+00,
2.000000e-01	1.235292e+00, 2.095880e+00, 8.499387e-01, 1.355719e+00, 1.723091e+00, 1.345993e+00, 1.108400e+00, 1.471295e-01, 7.645798e-01, 2.274793e+00,
4.000000e-01	8.797288e-01, 1.315417e+00, 7.598438e-01, 9.536810e-01, 1.776665e+00, 1.493353e+00, 7.811079e-01, 1.698237e-01, 7.303462e-01, 1.836372e+00,
6.000000e-01	7.323143e-01, 8.288558e-01, 6.130346e-01, 9.051358e-01, 1.386872e+00, 1.136508e+00, 7.261241e-01, 3.331993e-01, 8.773712e-01, 9.290307e-01,
8.000000e-01	7.430219e-01, 6.313881e-01, 4.895167e-01, 6.099829e-01, 1.542929e+00, 8.952492e-01, 3.864609e-01, 7.040780e-01, 9.246164e-01, 5.677177e-01,
1.000000e+00	6.029696e-01, 4.517740e-01, 4.120066e-01, 5.894761e-01, 1.445707e+00, 6.175219e-01, 2.122517e-01, 9.730247e-01, 8.804628e-01, 3.991917e-01,
1.200000e+00	6.416896e-01, 5.323653e-01, 2.665292e-01, 7.120726e-01, 1.864986e+00, 5.399603e-01, 1.520339e-01, 1.092911e+00, 8.118661e-01, 3.012412e-01,
1.400000e+00	6.396718e-01, 5.173317e-01, 2.390474e-01, 8.800787e-01, 1.396197e+00, 4.649987e-01, 1.073613e-01, 1.523378e+00, 7.446561e-01, 1.206476e-01,
1.600000e+00	6.723552e-01, 7.802212e-01, 1.597220e-01, 8.904553e-01, 1.655189e+00, 4.013423e-01, 8.375999e-02, 1.274825e+00, 7.303742e-01, 1.105757e-01,
1.800000e+00	5.782952e-01, 7.412137e-01, 1.346826e-01, 1.173625e+00, 1.558307e+00, 2.516045e-01, 9.191239e-02, 1.397471e+00, 8.649289e-01, 7.533225e-02,
2.000000e+00	6.759216e-01, 8.559139e-01, 8.318843e-02, 1.576398e+00, 1.700057e+00, 2.505421e-01, 1.006484e-01, 1.215442e+00, 8.975177e-01, 4.431100e-02,
0.000000e+00	1.510501e+00, 8.869798e-01, 3.025637e+00, 2.203373e+00, 5.571527e-01, 2.546444e+00, 2.617843e+00, 7.170294e-01, 3.348871e-01, 1.646498e+00,
2.000000e-01	1.028825e+00, 6.248793e-01, 3.086036e+00, 1.672163e+00, 5.763394e-01, 2.206509e+00, 2.003547e+00, 9.917245e-01, 2.096043e-01, 1.545757e+00,
4.000000e-01	7.637620e-01, 5.415348e-01, 2.611084e+00, 1.813124e+00, 6.831362e-01, 2.470799e+00, 1.018309e+00, 1.212797e+00, 1.710470e-01, 1.192308e+00,
6.000000e-01	4.870159e-01, 6.366089e-01, 2.032641e+00, 1.613700e+00, 1.103547e+00, 1.993560e+00, 5.841602e-01, 1.083134e+00, 1.166932e-01, 9.562533e-01,
8.000000e-01	2.629890e-01, 7.398186e-01, 1.463952e+00, 1.305683e+00, 1.177698e+00, 1.418656e+00, 3.434427e-01, 1.251578e+00, 8.529590e-02, 5.639155e-01,
1.000000e+00	2.492611e-01, 8.555121e-01, 1.159362e+00, 1.409025e+00, 1.172927e+00, 1.273429e+00, 2.465422e-01, 1.479952e+00, 1.254277e-01, 3.685094e-01,
1.200000e+00	3.038302e-01, 7.066353e-01, 7.266639e-01, 1.645663e+00, 1.303559e+00, 8.722898e-01, 1.877369e-01, 1.257937e+00, 2.631617e-01, 2.433702e-01,
1.400000e+00	4.081048e-01, 6.707703e-01, 5.180103e-01, 1.421093e+00, 1.639218e+00, 7.143885e-01, 1.447878e-01, 1.293628e+00, 3.687947e-01, 1.515290e-01,
1.600000e+00	5.477381e-01, 7.367194e-01, 4.301535e-01, 1.664091e+00, 1.487620e+00, 6.148166e-01, 1.517498e-01, 1.353956e+00, 5.006641e-01, 1.036452e-01,
1.800000e+00	5.420865e-01, 8.615936e-01, 2.870785e-01, 1.430162e+00, 1.286893e+00, 4.751977e-01, 1.421031e-01, 1.449738e+00, 5.290796e-01, 6.591299e-02,
2.000000e+00	4.985477e-01, 6.313506e-01, 2.508865e-01, 1.869952e+00, 1.405991e+00, 3.946772e-01, 1.691570e-01, 1.346618e+00, 6.816947e-01, 4.392462e-02,
0.000000e+00	2.905497e+00, 2.852481e+00, 1.642447e+00, 1.522157e-01, 1.418051e+00, 2.519219e+00, 1.144375e+00, 2.188938e+00, 3.072542e+00, 2.804120e+00,
2.000000e-01	1.972262e+00, 2.091883e+00, 1.952752e+00, 4.655721e-01, 1.157150e+00, 1.849524e+00, 9.519456e-01, 1.386136e+00, 2.114524e+00, 2.269683e+00,
4.000000e-01	1.054785e+00, 1.502125e+00, 1.368127e+00, 7.193750e-01, 8.893582e-01, 1.661816e+00, 7.463727e-01, 1.264966e+00, 1.429036e+00, 1.368293e+00,
6.000000e-01	8.761804e-01, 1.218552e+00, 1.016698e+00, 7.050263e-01, 8.566622e-01, 1.208761e+00, 7.443999e-01, 6.649674e-01, 1.131278e+00, 8.948857e-01,
8.000000e-01	7.734935e-01, 8.965732e-01, 1.040536e+00, 6.817579e-01, 9.051285e-01, 1.191217e+00, 7.431997e-01, 6.821417e-01, 8.330484e-01, 8.041552e-01,
1.000000e+00	5.887878e-01, 6.900827e-01, 7.073490e-01, 6.840017e-01, 9.438118e-01, 8.438187e-01, 4.192742e-01, 1.054477e+00, 9.868513e-01, 5.320820e-01,
1.200000e+00	6.305757e-01, 5.606725e-01, 4.780088e-01, 6.652021e-01, 1.247432e+00, 7.073519e-01, 2.673225e-01, 9.859002e-01, 8.933864e-01, 2.663611e-01,
1.400000e+00	6.408054e-01, 7.203650e-01, 3.648527e-01, 1.140458e+00, 1.248932e+00, 5.811355e-01, 1.889283e-01, 1.105083e+00, 6.743595e-01, 1.874166e-01,
1.600000e+00	5.209267e-01, 5.848631e-01, 2.593989e-01, 1.104641e+00, 1.522915e+00, 4.043364e-01, 1.323685e-01, 1.300432e+00, 8.359725e-01, 1.199394e-01,
1.800000e+00	6.764109e-01, 9.761379e-01, 2.152715e-01, 1.464170e+00, 1.313454e+00, 3.880178e-01, 1.468208e-01, 1.486239e+00, 7.982102e-01, 6.899868e-02,
2.000000e+00	6.459168e-01, 7.941985e-01, 1.908413e-01, 1.541135e+00, 1.879334e+00, 2.852450e-01, 1.355523e-01, 1.361260e+00, 9.167619e-01, 4.010723e-02,
0.000000e+00	9.207724e-02, 1.686911e+00, 1.220182e+00, 2.867958e+00, 7.958760e-01, 6.591157e-01, 2.069160e+00, 2.678653e+00, 9.537876e-01, 3.394897e-01,
2.000000e-01	7.977534e-02, 1.551192e+00, 1.416461e+00, 2.543103e+00, 6.928426e-01, 1.073438e+00, 1.919629e+00, 1.904019e+00, 7.281017e-01, 6.359924e-01,
4.000000e-01	5.292289e-02, 1.494978e+00, 1.559739e+00, 2.324464e+00, 9.856008e-01, 1.261848e+00, 1.275516e+00, 1.773408e+00, 4.382207e-01, 8.133226e-01,
6.000000e-01	3.454586e-02, 1.070765e+00, 1.457809e+00, 2.439467e+00, 1.205014e+00, 1.356768e+00, 9.328445e-01, 1.105729e+00, 3.675039e-01, 8.047270e-01,
8.000000e-01	4.773361e-02, 1.061361e+00, 1.214325e+00, 2.034269e+00, 1.354772e+00, 1.230552e+00, 6.582687e-01, 9.081869e-01, 2.988132e-01, 6.212040e-01,
1.000000e+00	1.300146e-01, 8.339667e-01, 1.054295e+00, 2.165206e+00, 1.373773e+00, 7.921422e-01, 6.016544e-01, 1.004850e+00, 2.923217e-01, 4.990740e-01,
1.200000e+00	2.809081e-01, 6.731578e-01, 7.683631e-01, 2.017314e+00, 1.372019e+00, 5.699197e-01, 4.119810e-01, 1.123166e+00, 4.185076e-01, 3.084736e-01,
1.400000e+00	4.095599e-01, 7.876339e-01, 5.494588e-01, 1.693845e+00, 1.482295e+00, 4.852646e-01, 2.022055e-01, 1.220163e+00, 6.141508e-01, 1.968013e-01,
1.600000e+00	3.418573e-01, 7.248989e-01, 3.294548e-01, 1.722038e+00, 1.342357e+00, 4.464358e-01, 2.017131e-01, 1.320968e+00, 5.884612e-01, 1.151975e-01,
1.800000e+00	4.242299e-01, 8.713041e-01, 2.790681e-01, 1.523600e+00, 1.908331e+00, 3.229273e-01, 1.642706e-01, 1.199896e+00, 7.011299e-01, 8.290667e-02,
2.000000e+00	5.719586e-01, 8.476569e-01, 1.726378e-01, 1.549399e+00, 1.564341e+00, 2.422027e-01, 1.551197e-01, 1.356619e+00, 7.373214e-01, 4.084120e-02,
0.000000e+00	2.121422e-02, 9.685967e-01, 5.542438e-01, 2.853943e+00, 1.323336e+00, 5.523604e-01, 7.689059e-01, 2.033996e+00, 1.268063e-01, 2.424386e+00,
2.000000e-01	2.111503e-01, 1.098409e+00, 5.538631e-01, 2.719001e+00, 1.499174e+00, 4.506301e-01, 4.776495e-01, 1.682591e+00, 2.579101e-01, 1.843071e+00,
4.000000e-01	2.945046e-01, 1.048858e+00, 3.628014e-01, 2.205895e+00, 1.725657e+00, 3.279386e-01, 4.859325e-01, 1.655467e+00, 4.023233e-01, 1.318871e+00,
6.000000e-01	4.235926e-01, 7.309166e-01, 3.464566e-01, 1.808828e+00, 2.014184e+00, 2.790825e-01, 3.431408e-01, 1.317501e+00, 5.809429e-01, 8.130170e-01,
8.000000e-01	4.328320e-01, 8.271593e-01, 2.277222e-01, 1.821747e+00, 1.430148e+00, 2.158239e-01, 3.442954e-01, 1.227651e+00, 5.591891e-01, 5.048801e-01,
1.000000e+00	5.633122e-01, 9.812256e-01, 1.520434e-01, 2.356024e+00, 1.643203e+00, 2.348847e-01, 2.697017e-01, 1.295115e+00, 5.950331e-01, 2.331313e-01,
1.200000e+00	5.430256e-01, 9.852566e-01, 1.545135e-01, 2.251471e+00, 1.531504e+00, 1.652886e-01, 1.829378e-01, 1.087705e+00, 6.887945e-01, 1.948740e-01,
1.400000e+00	5.754710e-01, 8.574662e-01, 1.238332e-01, 1.831004e+00, 1.870703e+00, 1.203479e-01, 1.939930e-01, 1.340055e+00, 6.964547e-01, 1.306021e-01,
1.600000e+00	6.656942e-01, 8.830736e-01, 9.042088e-02, 1.915301e+00, 1.795793e+00, 9.913971e-02, 1.913375e-01, 1.238548e+00, 8.627494e-01, 8.236820e-02,
1.800000e+00	5.845656e-01, 7.928826e-01, 8.721453e-02, 1.742529e+00, 1.717237e+00, 8.179504e-02, 1.454490e-01, 1.285171e+00, 6.926194e-01, 5.227275e-02,
2.000000e+00	6.562443e-01, 7.334479e-01, 5.480307e-02, 1.915665e+00, 1.480381e+00, 5.900617e-02, 1.472442e-01, 1.289387e+00, 8.065528e-01, 3.492047e-02,
0.000000e+00	1.442331e+00, 2.768514e+00, 9.961101e-01, 2.201438e+00, 1.970451e+00, 1.948927e+00, 1.758107e+00, 1.987301e+00, 7.751822e-02, 8.352803e-01,
2.000000e-01	1.232561e+00, 1.967371e+00, 1.074613e+00, 1.995206e+00, 1.141654e+00, 2.207896e+00, 1.119332e+00, 1.435937e+00, 1.383629e-01, 1.101107e+00,
4.000000e-01	7.039270e-01, 1.428405e+00, 1.023991e+00, 1.998493e+00, 1.261800e+00, 1.835773e+00, 1.013158e+00, 1.066133e+00, 1.233280e-01, 1.026659e+00,
6.000000e-01	6.035478e-01, 1.253254e+00, 9.930327e-01, 1.608667e+00, 1.315186e+00, 1.670204e+00, 9.512182e-01, 7.613814e-01, 1.504460e-01, 9.706568e-01,
8.000000e-01	3.872380e-01, 8.862805e-01, 1.043651e+00, 1.327182e+00, 1.279410e+00, 1.208693e+00, 6.994691e-01, 8.661741e-01, 2.032116e-01, 6.822917e-01,
1.000000e+00	4.099832e-01, 7.711507e-01, 6.614480e-01, 1.291926e+00, 1.695031e+00, 1.112890e+00, 4.590951e-01, 9.180359e-01, 3.655867e-01, 3.676787e-01,
1.200000e+00	4.667546e-01, 6.595286e-01, 5.164287e-01, 1.412148e+00, 1.657309e+00, 8.606237e-01, 2.744053e-01, 1.154210e+00, 4.484775e-01, 2.480059e-01,
1.400000e+00	5.358868e-01, 5.898273e-01, 4.497213e-01, 1.167730e+00, 1.661866e+00, 5.513909e-01, 1.873228e-01, 1.316995e+00, 5.925659e-01, 1.360975e-01,
1.600000e+00	5.206509e-01, 6.220819e-01, 3.661668e-01, 1.506928e+00, 1.687704e+00, 6.123651e-01, 1.444343e-01, 1.533848e+00, 6.427372e-01, 9.306314e-02,
1.800000e+00	5.839930e-01, 7.004861e-01, 2.275131e-01, 1.420545e+00, 1.397508e+00, 4.674095e-01, 1.466691e-01, 1.575291e+00, 7.194043e-01, 5.772416e-02,
2.000000e+00	6.374785e-01, 7.028410e-01, 1.860887e-01, 1.709391e+00, 1.989877e+00, 3.150305e-01, 1.381263e-01, 1.294607e+00, 8.248044e-01, 3.814487e-02,
0.000000e+00	2.112514e+00, 1.621327e+00, 5.145904e-01, 1.466128e+00, 1.937595e+00, 4.821313e-01, 1.155234e+00, 2.694195e+00, 4.855704e-01, 2.431321e+00,
2.000000e-01	1.758627e+00, 1.338005e+00, 5.835246e-01, 1.593091e+00, 1.638753e+00, 6.084787e-01, 8.559650e-01, 1.628547e+00, 5.135966e-01, 1.928268e+00,
4.000000e-01	1.296344e+00, 1.090570e+00, 5.820320e-01, 1.982441e+00, 1.233875e+00, 5.841350e-01, 7.596548e-01, 1.542889e+00, 5.744773e-01, 1.298529e+00,
6.000000e-01	1.056743e+00, 8.655084e-01, 5.472402e-01, 1.422075e+00, 1.078139e+00, 3.946388e-01, 6.892272e-01, 1.324382e+00, 7.795331e-01, 9.584485e-01,
8.000000e-01	1.047742e+00, 7.498564e-01, 3.857613e-01, 1.449304e+00, 1.135656e+00, 3.314900e-01, 4.772945e-01, 1.072997e+00, 7.012045e-01, 5.426730e-01,
1.000000e+00	8.291782e-01, 7.420292e-01, 3.388302e-01, 1.674310e+00, 1.042140e+00, 2.954420e-01, 4.522188e-01, 1.312374e+00, 5.827741e-01, 3.584982e-01,
1.200000e+00	6.273537e-01, 7.646688e-01, 2.919741e-01, 1.713099e+00, 1.325540e+00, 2.006618e-01, 2.852125e-01, 1.430094e+00, 9.198541e-01, 2.095335e-01,
1.400000e+00	6.100546e-01, 7.433464e-01, 1.879800e-01, 1.605859e+00, 1.241670e+00, 1.595758e-01, 2.176576e-01, 1.264427e+00, 8.606019e-01, 1.620194e-01,
1.600000e+00	6.575951e-01, 8.398598e-01, 1.255588e-01, 1.525937e+00, 1.256620e+00, 1.769625e-01, 1.797344e-01, 1.333057e+00, 8.604330e-01, 9.683207e-02,
1.800000e+00	6.764062e-01, 5.887830e-01, 9.486541e-02, 1.859290e+00, 1.604859e+00, 1.059761e-01, 1.304247e-01, 1.264340e+00, 7.993140e-01, 6.789663e-02,
2.000000e+00	6.682353e-01, 8.464166e-01, 8.664939e-02, 1.772777e+00, 1.437391e+00, 1.009924e-01, 1.183836e-01, 1.370071e+00, 7.071661e-01, 4.361913e-02,
0.000000e+00	2.730232e+00, 2.267345e+00, 5.960818e-01, 2.237741e-01, 1.919702e-02, 1.495483e+00, 1.652063e-01, 2.494870e-01, 6.826128e-01, 2.691431e+00,
2.000000e-01	1.673594e+00, 1.308048e+00, 4.047830e-01, 1.886414e-01, 1.604187e-02, 1.060056e+00, 4.194180e-01, 1.782204e-01, 9.288444e-01, 2.212678e+00,
4.000000e-01	1.273886e+00, 1.029106e+00, 3.136699e-01, 1.534492e-01, 1.987723e-02, 9.568307e-01, 4.140623e-01, 3.407677e-01, 8.394656e-01, 1.232251e+00,
6.000000e-01	1.194832e+00, 4.908881e-01, 2.652045e-01, 1.162469e-01, 5.246046e-02, 7.353595e-01, 2.279773e-01, 5.577574e-01, 7.771682e-01, 7.599152e-01,
8.000000e-01	9.865794e-01, 4.525949e-01, 1.733096e-01, 1.478349e-01, 1.577453e-01, 5.686481e-01, 1.788619e-01, 8.579447e-01, 8.943793e-01, 4.218236e-01,
1.000000e+00	9.519198e-01, 5.895987e-01, 1.838512e-01, 3.119325e-01, 4.217568e-01, 4.472827e-01, 9.939010e-02, 1.116997e+00, 7.764083e-01, 3.019750e-01,
1.200000e+00	7.914659e-01, 6.262121e-01, 1.166711e-01, 5.965620e-01, 5.951698e-01, 3.584650e-01, 9.077295e-02, 1.051090e+00, 8.245193e-01, 1.919302e-01,
1.400000e+00	8.161654e-01, 7.237258e-01, 1.016300e-01, 7.178425e-01, 7.543981e-01, 2.985014e-01, 6.474386e-02, 1.439265e+00, 8.940217e-01, 1.135361e-01,
1.600000e+00	6.510675e-01, 8.931466e-01, 6.494592e-02, 1.042765e+00, 8.585420e-01, 2.340203e-01, 6.978263e-02, 1.458908e+00, 9.279976e-01, 8.828966e-02,
1.800000e+00	7.385066e-01, 7.916290e-01, 4.419564e-02, 1.189534e+00, 9.982620e-01, 1.960142e-01, 8.898661e-02, 1.489194e+00, 9.997558e-01, 4.224897e-02,
2.000000e+00	5.239907e-01, 8.542289e-01, 3.192295e-02, 1.553461e+00, 1.305926e+00, 1.653900e-01, 1.028569e-01, 1.530730e+00, 1.057734e+00, 3.512571e-02,
0.000000e+00	2.328586e+00, 2.820340e+00, 1.571196e+00, 3.254882e+00, 1.634778e+00, 2.263662e+00, 1.296576e+00, 2.886929e+00, 4.182510e-01, 2.229502e+00,
2.000000e-01	1.401139e+00, 1.896551e+00, 1.590935e+00, 2.946842e+00, 1.288780e+00, 2.472223e+00, 9.844607e-01, 1.996402e+00, 2.857199e-01, 2.098680e+00,
4.000000e-01	8.540365e-01, 1.826421e+00, 1.422602e+00, 2.550347e+00, 1.489580e+00, 2.021940e+00, 9.525048e-01, 1.451275e+00, 1.927370e-01, 1.416784e+00,
6.000000e-01	7.208714e-01, 1.321348e+00, 1.250232e+00, 2.385611e+00, 1.290881e+00, 1.887753e+00, 8.091212e-01, 9.326173e-01, 1.478278e-01, 1.053429e+00,
8.000000e-01	5.121751e-01, 1.059687e+00, 8.425981e-01, 2.075106e+00, 1.599409e+00, 1.550403e+00, 6.395123e-01, 8.805337e-01, 1.929818e-01, 7.144968e-01,
1.000000e+00	5.510083e-01, 7.908028e-01, 7.010498e-01, 1.596580e+00, 1.441763e+00, 1.211004e+00, 4.366647e-01, 7.498979e-01, 3.676274e-01, 5.060370e-01,
1.200000e+00	6.496557e-01, 6.480604e-01, 5.861556e-01, 1.424608e+00, 1.383921e+00, 9.118572e-01, 3.772699e-01, 1.035692e+00, 4.153838e-01, 2.931499e-01,
1.400000e+00	5.918137e-01, 6.843082e-01, 4.071715e-01, 1.567085e+00, 1.727506e+00, 6.358931e-01, 2.455110e-01, 1.244768e+00, 6.282760e-01, 1.990849e-01,
1.600000e+00	5.941312e-01, 7.389848e-01, 3.163307e-01, 1.414542e+00, 1.470133e+00, 6.443304e-01, 1.776123e-01, 1.157261e+00, 7.160570e-01, 1.400740e-01,
1.800000e+00	4.695004e-01, 8.250598e-01, 2.525471e-01, 1.748756e+00, 1.564532e+00, 4.569988e-01, 1.299006e-01, 1.461502e+00, 6.870553e-01, 7.142185e-02,
2.000000e+00	5.565291e-01, 8.097977e-01, 1.742789e-01, 1.473984e+00, 1.473406e+00, 4.041019e-01, 1.174765e-01, 1.495836e+00, 8.243757e-01, 5.640494e-02,
0.000000e+00	3.403707e-01, 8.049612e-01, 2.653174e+00, 1.394277e-01, 2.396263e+00, 1.036460e+00, 2.402865e-01, 1.666265e+00, 1.137090e+00, 1.214009e+00,
2.000000e-01	2.049287e-01, 8.777490e-01, 1.780839e+00, 4.023888e-01, 2.448351e+00, 6.925636e-01, 2.902724e-01, 1.430265e+00, 8.662347e-01, 9.180001e-01,
4.000000e-01	1.686919e-01, 8.777309e-01, 1.597533e+00, 7.679109e-01, 2.231824e+00, 6.023413e-01, 2.873797e-01, 1.338709e+00, 6.508220e-01, 7.129613e-01,
6.000000e-01	1.299546e-01, 1.018860e+00, 1.215708e+00, 8.496723e-01, 1.935478e+00, 5.362355e-01, 2.102875e-01, 1.486482e+00, 4.691064e-01, 3.314258e-01,
8.000000e-01	2.703391e-01, 7.992611e-01, 6.967479e-01, 1.156313e+00, 2.113659e+00, 3.167828e-01, 2.680305e-01, 1.326507e+00, 4.494350e-01, 2.443304e-01,
1.000000e+00	3.670345e-01, 8.141828e-01, 6.425802e-01, 1.122740e+00, 1.926695e+00, 2.675683e-01, 2.347017e-01, 1.329057e+00, 6.417350e-01, 1.702141e-01,
1.200000e+00	4.745314e-01, 8.096379e-01, 5.080316e-01, 1.069418e+00, 1.483344e+00, 2.154107e-01, 2.251716e-01, 1.295945e+00, 6.839100e-01, 9.441658e-02,
1.400000e+00	5.009731e-01, 7.893071e-01, 2.923628e-01, 1.192686e+00, 1.641600e+00, 1.504661e-01, 1.755202e-01, 1.390340e+00, 7.615834e-01, 7.057578e-02,
1.600000e+00	5.560396e-01, 7.468244e-01, 2.466699e-01, 1.374761e+00, 1.759686e+00, 1.335201e-01, 1.803838e-01, 1.279168e+00, 6.575527e-01, 4.196776e-02,
1.800000e+00	4.617000e-01, 8.796279e-01, 2.077114e-01, 1.601332e+00, 1.544305e+00, 1.072391e-01, 1.676848e-01, 1.538925e+00, 8.196517e-01, 2.623401e-02,
2.000000e+00	6.137324e-01, 8.759105e-01, 1.728250e-01, 1.683411e+00, 1.783629e+00, 1.038060e-01, 1.398272e-01, 1.294357e+00, 7.538894e-01, 1.705433e-02,
0.000000e+00	2.823552e+00, 1.073743e+00, 2.371305e+00, 2.802109e+00, 6.609862e-01, 7.553038e-01, 2.031526e+00, 2.536849e-01, 2.370832e+00, 1.398268e+00,
2.000000e-01	1.784377e+00, 7.524515e-01, 2.581723e+00, 2.579442e+00, 5.657003e-01, 8.843070e-01, 1.137617e+00, 4.876074e-01, 1.803127e+00, 1.207575e+00,
4.000000e-01	1.236255e+00, 5.735031e-01, 2.205163e+00, 2.004603e+00, 4.608584e-01, 1.030545e+00, 8.364311e-01, 8.246380e-01, 1.166033e+00, 1.039272e+00,
6.000000e-01	9.419353e-01, 4.858320e-01, 1.216162e+00, 1.510971e+00, 5.323618e-01, 8.107748e-01, 4.999462e-01, 1.011918e+00, 9.445159e-01, 7.256217e-01,
8.000000e-01	5.351084e-01, 4.786450e-01, 8.706510e-01, 1.589560e+00, 6.593964e-01, 7.440509e-01, 2.673978e-01, 1.344120e+00, 5.677893e-01, 4.874057e-01,
1.000000e+00	5.078139e-01, 6.275618e-01, 7.588256e-01, 1.823447e+00, 8.566032e-01, 5.578080e-01, 1.596950e-01, 1.394943e+00, 6.418272e-01, 3.399984e-01,
1.200000e+00	5.488203e-01, 7.254948e-01, 5.459268e-01, 1.707160e+00, 1.007786e+00, 4.453077e-01, 1.059063e-01, 1.365365e+00, 5.829009e-01, 1.832602e-01,
1.400000e+00	5.860503e-01, 8.184212e-01, 5.222066e-01, 1.698239e+00, 1.097395e+00, 2.893090e-01, 1.322746e-01, 1.536906e+00, 6.074115e-01, 1.190579e-01,
1.600000e+00	5.875531e-01, 7.518309e-01, 3.711344e-01, 1.389713e+00, 1.187998e+00, 2.496711e-01, 1.185936e-01, 1.346848e+00, 6.643238e-01, 7.378107e-02,
1.800000e+00	5.975713e-01, 8.320380e-01, 2.316402e-01, 1.844503e+00, 1.406049e+00, 1.555090e-01, 1.186973e-01, 1.356788e+00, 8.163012e-01, 5.568553e-02,
2.000000e+00	6.449978e-01, 7.051444e-01, 1.643428e-01, 1.860966e+00, 1.550620e+00, 1.854907e-01, 1.489188e-01, 1.293541e+00, 6.517389e-01, 2.954706e-02,
0.000000e+00	2.120307e+00, 1.501122e+00, 4.336324e-01, 1.257740e+00, 2.604098e+00, 1.743501e+00, 1.182629e-01, 1.197194e+00, 1.556353e+00, 8.244589e-01,
2.000000e-01	1.706716e+00, 1.496727e+00, 3.296213e-01, 1.346601e+00, 2.124484e+00, 1.476643e+00, 3.775999e-01, 9.074320e-01, 1.738618e+00, 5.915658e-01,
4.000000e-01	1.395020e+00, 6.959602e-01, 2.345901e-01, 9.183556e-01, 1.750992e+00, 9.193071e-01, 4.811122e-01, 8.814884e-01, 1.350331e+00, 3.726003e-01,
6.000000e-01	1.288197e+00, 8.042924e-01, 1.899721e-01, 9.208561e-01, 1.541055e+00, 8.884952e-01, 3.724636e-01, 9.954091e-01, 1.233995e+00, 2.234618e-01,
8.000000e-01	8.412111e-01, 6.672674e-01, 1.655430e-01, 7.091670e-01, 1.413084e+00, 5.475852e-01, 2.676569e-01, 1.121897e+00, 1.098275e+00, 1.315531e-01,
1.000000e+00	9.322224e-01, 7.298145e-01, 1.046933e-01, 1.082117e+00, 1.220020e+00, 4.912598e-01, 1.819995e-01, 1.253802e+00, 9.256152e-01, 9.004108e-02,
1.200000e+00	7.060217e-01, 8.008192e-01, 8.713437e-02, 1.359654e+00, 1.512667e+00, 3.332523e-01, 1.202518e-01, 1.368974e+00, 8.762653e-01, 5.617233e-02,
1.400000e+00	6.790698e-01, 6.504731e-01, 7.119986e-02, 1.362508e+00, 1.389838e+00, 2.885038e-01, 1.293699e-01, 1.606217e+00, 1.070918e+00, 3.799536e-02,
1.600000e+00	6.426376e-01, 7.298398e-01, 4.213989e-02, 1.403667e+00, 1.313535e+00, 2.082625e-01, 1.029303e-01, 1.324204e+00, 7.831165e-01, 2.310596e-02,
1.800000e+00	4.634711e-01, 8.045187e-01, 3.691901e-02, 1.394247e+00, 1.370041e+00, 2.481256e-01, 1.139987e-01, 1.445194e+00, 8.360544e-01, 1.527761e-02,
2.000000e+00	6.599045e-01, 6.952197e-01, 3.522241e-02, 1.713696e+00, 1.669158e+00, 1.401243e-01, 1.324894e-01, 1.591695e+00, 8.315281e-01, 1.039569e-02,
0.000000e+00	8.761682e-01, 3.215426e+00, 1.974319e-01, 2.116348e+00, 2.200554e+00, 7.945556e-01, 2.648016e+00, 2.026052e+00, 6.384681e-01, 5.243211e-01,
2.000000e-01	6.705608e-01, 2.064309e+00, 5.971707e-01, 2.014225e+00, 2.226894e+00, 1.089379e+00, 2.156413e+00, 1.549858e+00, 6.225946e-01, 7.040779e-01,
4.000000e-01	8.180760e-01, 1.837145e+00, 9.012744e-01, 1.722066e+00, 1.800367e+00, 1.093616e+00, 1.193964e+00, 1.315211e+00, 6.979736e-01, 1.053822e+00,
6.000000e-01	5.788695e-01, 1.301564e+00, 9.740241e-01, 1.721692e+00, 1.654108e+00, 1.086762e+00, 1.124236e+00, 7.002102e-01, 7.267828e-01, 8.414425e-01,
8.000000e-01	4.113194e-01, 1.067466e+00, 7.521858e-01, 1.425938e+00, 2.094675e+00, 1.073548e+00, 6.983114e-01, 8.478115e-01, 6.918761e-01, 7.796669e-01,
1.000000e+00	4.536355e-01, 6.920905e-01, 8.101674e-01, 1.232578e+00, 2.170108e+00, 9.070413e-01, 6.314896e-01, 7.565061e-01, 6.017598e-01, 5.835592e-01,
1.200000e+00	5.308830e-01, 6.863049e-01, 6.466478e-01, 1.158843e+00, 1.565033e+00, 7.316022e-01, 3.480378e-01, 8.961409e-01, 6.922085e-01, 3.834048e-01,
1.400000e+00	5.083853e-01, 6.463850e-01, 4.237317e-01, 1.043578e+00, 1.350774e+00, 5.661397e-01, 2.397528e-01, 1.080090e+00, 6.047643e-01, 2.367669e-01,
1.600000e+00	5.942403e-01, 8.087894e-01, 3.215284e-01, 1.266117e+00, 2.133763e+00, 4.183314e-01, 1.422267e-01, 1.168628e+00, 6.856038e-01, 1.399888e-01,
1.800000e+00	5.338020e-01, 7.498304e-01, 2.573728e-01, 1.243976e+00, 1.726288e+00, 3.842119e-01, 1.435113e-01, 1.105879e+00, 7.638360e-01, 9.297967e-02,
2.000000e+00	6.202911e-01, 7.742101e-01, 1.942782e-01, 1.252163e+00, 1.815674e+00, 3.183267e-01, 1.286146e-01, 1.634927e+00, 7.581936e-01, 6.004483e-02,
0.000000e+00	3.335834e+00, 1.984059e+00, 1.829092e+00, 9.309490e-01, 2.270757e+00, 2.780981e+00, 2.321587e+00, 1.587702e+00, 4.577249e-01, 1.106207e+00,
2.000000e-01	1.781735e+00, 1.618509e+00, 1.654798e+00, 1.012537e+00, 1.582271e+00, 2.574522e+00, 1.541374e+00, 1.259093e+00, 4.102830e-01, 1.069300e+00,
4.000000e-01	1.244051e+00, 1.280184e+00, 1.709695e+00, 1.017273e+00, 1.591165e+00, 2.470149e+00, 1.464649e+00, 9.825959e-01, 2.027210e-01, 1.137383e+00,
6.000000e-01	8.105278e-01, 9.423426e-01, 1.357701e+00, 9.551953e-01, 1.246858e+00, 1.995689e+00, 8.470144e-01, 8.754784e-01, 2.128970e-01, 8.409134e-01,
8.000000e-01	5.804037e-01, 8.477572e-01, 1.501505e+00, 9.298249e-01, 1.270656e+00, 1.616052e+00, 6.854183e-01, 1.019524e+00, 1.675574e-01, 6.584288e-01,
1.000000e+00	4.168291e-01, 6.271653e-01, 1.123457e+00, 9.447841e-01, 1.557267e+00, 1.558042e+00, 3.449814e-01, 1.005250e+00, 1.504662e-01, 4.467910e-01,
1.200000e+00	4.427226e-01, 7.360044e-01, 7.990268e-01, 9.427643e-01, 1.202893e+00, 1.113624e+00, 2.777487e-01, 1.178183e+00, 3.319757e-01, 2.675234e-01,
1.400000e+00	5.095855e-01, 8.046126e-01, 4.966187e-01, 1.199893e+00, 1.670582e+00, 8.583825e-01, 1.671657e-01, 1.429959e+00, 4.887768e-01, 2.077319e-01,
1.600000e+00	5.513691e-01, 8.039583e-01, 3.505179e-01, 1.203288e+00, 1.476189e+00, 6.547040e-01, 1.291987e-01, 1.297492e+00, 5.789009e-01, 1.296002e-01,
1.800000e+00	5.779922e-01, 7.930593e-01, 2.977789e-01, 1.385680e+00, 1.311524e+00, 5.528025e-01, 1.505254e-01, 1.274849e+00, 6.380741e-01, 8.555560e-02,
2.000000e+00	4.906007e-01, 8.734955e-01, 2.453082e-01, 1.420172e+00, 1.706182e+00, 5.038559e-01, 1.682284e-01, 1.275115e+00, 5.523578e-01, 5.370496e-02,
0.000000e+00	1.361179e+00, 7.408475e-01, 2.899685e+00, 1.849684e+00, 2.075350e+00, 1.673112e-02, 1.400337e+00, 1.301913e+00, 1.015155e+00, 1.423757e+00,
2.000000e-01	1.202526e+00, 6.585555e-01, 2.261203e+00, 2.226774e+00, 1.505162e+00, 2.554303e-01, 8.097935e-01, 1.380286e+00, 6.965122e-01, 1.307050e+00,
4.000000e-01	6.484195e-01, 6.602923e-01, 1.904119e+00, 1.730326e+00, 1.347419e+00, 1.824125e-01, 5.791613e-01, 1.369131e+00, 5.275806e-01, 7.273557e-01,
6.000000e-01	5.443326e-01, 7.429065e-01, 1.242089e+00, 1.841115e+00, 1.612554e+00, 1.555064e-01, 3.909679e-01, 1.515815e+00, 3.390608e-01, 4.769393e-01,
8.000000e-01	3.911336e-01, 7.214568e-01, 9.795907e-01, 1.882799e+00, 1.700454e+00, 1.136124e-01, 2.694231e-01, 1.509424e+00, 3.050029e-01, 2.927771e-01,
1.000000e+00	3.314292e-01, 6.945155e-01, 6.824919e-01, 1.806614e+00, 1.952578e+00, 9.237641e-02, 2.348926e-01, 1.408215e+00, 3.734398e-01, 1.966836e-01,
1.200000e+00	4.119533e-01, 7.400317e-01, 5.433085e-01, 1.699715e+00, 1.571079e+00, 6.203730e-02, 1.757036e-01, 1.114306e+00, 4.747545e-01, 1.169122e-01,
1.400000e+00	4.661051e-01, 7.954270e-01, 4.271327e-01, 1.718284e+00, 2.013378e+00, 6.234899e-02, 1.939123e-01, 1.217609e+00, 6.563759e-01, 6.774254e-02,
1.600000e+00	6.312524e-01, 8.865128e-01, 3.327625e-01, 1.796739e+00, 1.678362e+00, 6.312259e-02, 1.708981e-01, 1.345113e+00, 6.292551e-01, 4.719252e-02,
1.800000e+00	6.097040e-01, 8.208764e-01, 2.491734e-01, 1.810700e+00, 1.769679e+00, 4.243211e-02, 1.394855e-01, 1.463646e+00, 7.195637e-01, 3.503157e-02,
2.000000e+00	5.266004e-01, 9.646530e-01, 1.529307e-01, 1.575736e+00, 1.948220e+00, 2.944239e-02, 1.510197e-01, 1.550759e+00, 6.956157e-01, 1.774335e-02,
0.000000e+00	1.529964e+00, 7.034965e-01, 2.686060e+00, 1.781588e+00, 3.510818e-01, 3.647828e-02, 2.127536e+00, 2.458560e+00, 1.690407e+00, 9.533559e-01,
2.000000e-01	1.273743e+00, 9.187123e-01, 2.380057e+00, 1.896155e+00, 3.386481e-01, 3.619464e-01, 1.198131e+00, 2.245571e+00, 1.078159e+00, 9.729223e-01,
4.000000e-01	7.019516e-01, 8.726609e-01, 1.971528e+00, 1.929037e+00, 4.778504e-01, 4.927286e-01, 9.038652e-01, 1.894049e+00, 8.308506e-01, 9.476031e-01,
6.000000e-01	5.891495e-01, 8.144122e-01, 1.569218e+00, 1.585353e+00, 6.228691e-01, 3.729087e-01, 4.917323e-01, 1.632574e+00, 5.783136e-01, 7.012930e-01,
8.000000e-01	3.660199e-01, 8.503269e-01, 9.716605e-01, 2.139206e+00, 9.126931e-01, 3.371295e-01, 4.688846e-01, 1.528049e+00, 3.450253e-01, 3.836349e-01,
1.000000e+00	2.706869e-01, 9.564467e-01, 9.788296e-01, 1.697942e+00, 1.053237e+00, 2.836882e-01, 3.512833e-01, 1.485867e+00, 3.839772e-01, 2.520038e-01,
1.200000e+00	4.225637e-01, 9.024821e-01, 6.658706e-01, 1.781502e+00, 1.431927e+00, 2.361701e-01, 3.361436e-01, 1.630742e+00, 5.942689e-01, 1.760071e-01,
1.400000e+00	4.395778e-01, 1.091308e+00, 5.237570e-01, 1.922951e+00, 1.434804e+00, 1.644766e-01, 2.574309e-01, 1.348470e+00, 4.953785e-01, 9.601129e-02,
1.600000e+00	5.721118e-01, 9.145710e-01, 4.118701e-01, 1.657662e+00, 1.388104e+00, 1.075147e-01, 2.457419e-01, 1.366135e+00, 7.153221e-01, 7.007565e-02,
1.800000e+00	5.220020e-01, 8.550010e-01, 3.281363e-01, 1.703159e+00, 1.251775e+00, 1.051399e-01, 2.143951e-01, 1.223478e+00, 6.974989e-01, 4.425539e-02,
2.000000e+00	7.127289e-01, 6.389630e-01, 2.273047e-01, 2.018046e+00, 1.707565e+00, 8.611849e-02, 1.613719e-01, 1.423122e+00, 6.839769e-01, 2.808783e-02,
0.000000e+00	2.246074e+00, 2.590211e+00, 1.340413e+00, 1.591241e+00, 3.292377e-01, 2.520882e+00, 2.439156e+00, 4.964566e-01, 8.895952e-01, 1.584383e+00,
2.000000e-01	2.356729e+00, 1.329297e+00, 1.390415e+00, 1.362736e+00, 2.755452e-01, 2.240308e+00, 1.797495e+00, 3.343497e-01, 6.571012e-01, 1.544712e+00,
4.000000e-01	1.199982e+00, 1.099559e+00, 1.607227e+00, 9.769243e-01, 2.121408e-01, 2.096819e+00, 1.035449e+00, 2.655760e-01, 3.754181e-01, 1.221618e+00,
6.000000e-01	1.027813e+00, 8.337135e-01, 1.398795e+00, 7.965603e-01, 3.426682e-01, 2.017312e+00, 8.570446e-01, 5.272876e-01, 3.896275e-01, 9.973333e-01,
8.000000e-01	7.383512e-01, 5.215407e-01, 7.810815e-01, 7.809282e-01, 6.175185e-01, 1.450922e+00, 4.863303e-01, 7.276038e-01, 3.017462e-01, 7.233103e-01,
1.000000e+00	5.634709e-01, 4.744512e-01, 7.835075e-01, 5.444346e-01, 8.017856e-01, 1.173627e+00, 3.017407e-01, 9.238051e-01, 3.961862e-01, 4.025022e-01,
1.200000e+00	5.097617e-01, 4.705817e-01, 6.089362e-01, 7.993293e-01, 1.059801e+00, 1.011540e+00, 2.141313e-01, 1.189987e+00, 4.682888e-01, 2.857327e-01,
1.400000e+00	5.898084e-01, 7.083112e-01, 4.384919e-01, 9.463792e-01, 1.172822e+00, 7.939324e-01, 1.230763e-01, 1.491908e+00, 4.883010e-01, 1.529027e-01,
1.600000e+00	4.670887e-01, 7.243763e-01, 3.226052e-01, 1.186180e+00, 1.154158e+00, 6.444081e-01, 1.011362e-01, 1.537520e+00, 7.442099e-01, 1.282497e-01,
1.800000e+00	6.267338e-01, 7.416833e-01, 2.194076e-01, 1.122478e+00, 1.196278e+00, 4.480534e-01, 1.101951e-01, 1.440810e+00, 7.867450e-01, 7.368982e-02,
2.000000e+00	6.459163e-01, 8.001315e-01, 1.927177e-01, 1.502534e+00, 1.338078e+00, 4.033940e-01, 1.019136e-01, 1.503959e+00, 7.489709e-01, 4.164998e-02,
0.000000e+00	2.099855e+00, 2.095640e+00, 2.806137e+00, 1.722249e+00, 1.491148e+00, 1.045193e+00, 1.400009e+00, 3.771675e-01, 1.294841e-01, 2.311025e+00,
2.000000e-01	1.450534e+00, 1.573762e+00, 2.554985e+00, 1.901934e+00, 1.477259e+00, 1.364752e+00, 1.162778e+00, 2.537764e-01, 8.978372e-02, 1.978646e+00,
4.000000e-01	1.052443e+00, 7.712794e-01, 2.166497e+00, 1.154833e+00, 1.093307e+00, 1.523073e+00, 8.494840e-01, 4.123922e-01, 5.579176e-02, 1.702602e+00,
6.000000e-01	7.202093e-01, 5.520256e-01, 1.748090e+00, 9.206342e-01, 1.142324e+00, 1.092575e+00, 5.718816e-01, 6.261283e-01, 5.815705e-02, 1.096035e+00,
8.000000e-01	4.630458e-01, 5.353099e-01, 1.053424e+00, 8.179096e-01, 1.346460e+00, 9.629694e-01, 3.961906e-01, 8.961842e-01, 5.124068e-02, 6.666758e-01,
1.000000e+00	4.070392e-01, 4.967037e-01, 8.762691e-01, 8.278379e-01, 1.444875e+00, 7.123011e-01, 2.200057e-01, 1.092160e+00, 1.115681e-01, 3.272166e-01,
1.200000e+00	5.137129e-01, 6.439619e-01, 6.140109e-01, 1.154105e+00, 1.603755e+00, 5.957414e-01, 1.322227e-01, 1.404316e+00, 3.267493e-01, 3.158689e-01,
1.400000e+00	4.850707e-01, 5.578436e-01, 4.504577e-01, 1.102272e+00, 1.456799e+00, 5.479043e-01, 9.591176e-02, 1.407148e+00, 4.481528e-01, 1.373046e-01,
1.600000e+00	5.644669e-01, 6.648641e-01, 3.734571e-01, 1.308958e+00, 1.498915e+00, 3.433976e-01, 9.165420e-02, 1.598345e+00, 5.693839e-01, 9.720397e-02,
1.800000e+00	5.421165e-01, 8.237950e-01, 2.519276e-01, 1.544147e+00, 1.608315e+00, 3.096009e-01, 9.726310e-02, 1.436638e+00, 6.950798e-01, 6.773078e-02,
2.000000e+00	6.493602e-01, 8.271705e-01, 1.686277e-01, 1.319118e+00, 1.294020e+00, 2.392535e-01, 1.235482e-01, 1.107428e+00, 6.768316e-01, 4.106812e-02,
0.000000e+00	1.581110e+00, 2.712389e+00, 1.259343e+00, 1.910852e+00, 1.517550e+00, 2.408086e-01, 1.313023e+00, 5.092884e-01, 4.008802e-01, 1.194211e+00,
2.000000e-01	9.266001e-01, 1.865147e+00, 1.364369e+00, 1.072628e+00, 1.448855e+00, 4.983996e-01, 1.325832e+00, 3.280229e-01, 3.727831e-01, 1.124343e+00,
4.000000e-01	7.485439e-01, 9.646610e-01, 1.312102e+00, 1.169937e+00, 1.500980e+00, 5.829566e-01, 1.027097e+00, 2.731882e-01, 2.387298e-01, 1.014879e+00,
6.000000e-01	5.056972e-01, 7.543754e-01, 1.160230e+00, 8.599986e-01, 1.296730e+00, 6.269910e-01, 6.492684e-01, 6.535763e-01, 2.268621e-01, 6.404582e-01,
8.000000e-01	4.938034e-01, 5.189049e-01, 6.789379e-01, 6.937938e-01, 1.512437e+00, 5.156112e-01, 3.719227e-01, 7.735583e-01, 3.199043e-01, 4.347553e-01,
1.000000e+00	4.969966e-01, 5.432506e-01, 6.474016e-01, 8.095175e-01, 1.162203e+00, 3.615194e-01, 2.352042e-01, 1.116300e+00, 4.405621e-01, 3.295213e-01,
1.200000e+00	5.906594e-01, 5.738012e-01, 4.506388e-01, 9.660826e-01, 1.521770e+00, 2.558758e-01, 1.728541e-01, 1.332712e+00, 5.762221e-01, 1.617607e-01,
1.400000e+00	6.183914e-01, 7.026060e-01, 3.491861e-01, 9.773065e-01, 1.728572e+00, 1.977243e-01, 1.091454e-01, 1.208219e+00, 6.513973e-01, 1.188759e-01,
1.600000e+00	5.451102e-01, 7.360346e-01, 2.690645e-01, 1.196733e+00, 1.684751e+00, 1.763740e-01, 8.890577e-02, 1.271775e+00, 7.005846e-01, 8.533582e-02,
1.800000e+00	6.428333e-01, 6.801003e-01, 1.896716e-01, 1.271704e+00, 1.547750e+00, 1.375850e-01, 1.003289e-01, 1.550791e+00, 6.268332e-01, 4.868137e-02,
2.000000e+00	6.735659e-01, 7.020747e-01, 1.440095e-01, 1.541475e+00, 1.763380e+00, 1.158560e-01, 1.027976e-01, 1.386958e+00, 8.212294e-01, 3.301946e-02,
0.000000e+00	9.558000e-01, 2.290609e-01, 1.531162e+00, 6.603604e-01, 3.442812e+00, 2.464086e+00, 1.025014e+00, 4.885106e-02, 3.261030e+00, 1.257417e+00,
2.000000e-01	6.280594e-01, 1.507794e-01, 1.023266e+00, 5.249367e-01, 2.735243e+00, 1.678139e+00, 5.626899e-01, 5.385743e-01, 1.862838e+00, 9.084955e-01,
4.000000e-01	5.987482e-01, 2.171819e-01, 7.643279e-01, 4.640098e-01, 2.384153e+00, 1.447086e+00, 3.531812e-01, 9.107223e-01, 1.797590e+00, 6.371811e-01,
6.000000e-01	6.818615e-01, 2.920658e-01, 6.311011e-01, 6.025720e-01, 2.585221e+00, 1.181864e+00, 2.122656e-01, 1.033051e+00, 1.336612e+00, 4.007171e-01,
8.000000e-01	6.011313e-01, 4.736935e-01, 4.468820e-01, 7.103935e-01, 2.339637e+00, 7.901973e-01, 1.338268e-01, 1.138034e+00, 1.204700e+00, 2.589173e-01,
1.000000e+00	6.379654e-01, 4.217786e-01, 3.761859e-01, 1.053780e+00, 2.161714e+00, 7.204294e-01, 8.317545e-02, 1.408634e+00, 9.079172e-01, 1.981613e-01,
1.200000e+00	5.828943e-01, 7.089943e-01, 2.652491e-01, 1.006591e+00, 1.581080e+00, 5.203844e-01, 7.260090e-02, 1.655176e+00, 9.087296e-01, 1.048389e-01,
1.400000e+00	5.594861e-01, 8.433947e-01, 2.126593e-01, 1.232656e+00, 1.843677e+00, 4.834673e-01, 6.897142e-02, 1.391831e+00, 9.843834e-01, 7.661414e-02,
1.600000e+00	5.975657e-01, 7.888053e-01, 1.423947e-01, 1.373539e+00, 1.499419e+00, 3.593627e-01, 8.228672e-02, 1.439679e+00, 7.527277e-01, 4.901396e-02,
1.800000e+00	6.847748e-01, 8.480615e-01, 1.275184e-01, 1.615687e+00, 1.683430e+00, 3.170983e-01, 1.085290e-01, 1.472222e+00, 9.559120e-01, 2.999093e-02,
2.000000e+00	5.861954e-01, 1.029023e+00, 8.025564e-02, 1.525989e+00, 1.726512e+00, 2.313193e-01, 1.610108e-01, 1.358973e+00, 7.576578e-01, 1.518396e-02,
0.000000e+00	3.610370e-01, 3.891433e-01, 7.291087e-01, 2.440396e-01, 2.991134e+00, 2.595911e+00, 3.216046e+00, 6.758079e-01, 7.326946e-01, 1.665124e+00,
2.000000e-01	3.840080e-01, 4.354710e-01, 9.867847e-01, 2.859517e-01, 2.523568e+00, 2.489187e+00, 1.761139e+00, 9.863880e-01, 8.143515e-01, 1.443618e+00,
4.000000e-01	3.816640e-01, 4.758651e-01, 1.153114e+00, 6.442646e-01, 2.767522e+00, 2.065679e+00, 1.073418e+00, 1.306397e+00, 7.375694e-01, 1.540611e+00,
6.000000e-01	3.392700e-01, 5.870405e-01, 8.134156e-01, 8.276388e-01, 2.382379e+00, 1.618136e+00, 5.717629e-01, 1.083432e+00, 5.693550e-01, 9.984549e-01,
8.000000e-01	3.441705e-01, 7.709613e-01, 6.337266e-01, 8.660193e-01, 2.291809e+00, 1.257358e+00, 3.592623e-01, 1.513968e+00, 6.232522e-01, 5.297996e-01,
1.000000e+00	5.739332e-01, 6.098603e-01, 5.482679e-01, 1.237396e+00, 2.356736e+00, 1.130376e+00, 2.236038e-01, 1.634563e+00, 7.329310e-01, 3.946463e-01,
1.200000e+00	4.845577e-01, 7.279069e-01, 4.050195e-01, 1.215700e+00, 2.249044e+00, 7.875125e-01, 1.915434e-01, 1.388594e+00, 6.627120e-01, 2.299356e-01,
1.400000e+00	5.026398e-01, 9.025819e-01, 2.976185e-01, 1.447950e+00, 1.723710e+00, 7.205936e-01, 1.635835e-01, 1.539475e+00, 8.287862e-01, 1.572299e-01,
1.600000e+00	5.426489e-01, 1.039116e+00, 2.414420e-01, 1.483200e+00, 2.113556e+00, 5.691054e-01, 1.367143e-01, 1.344626e+00, 7.477820e-01, 1.071297e-01,
1.800000e+00	5.778553e-01, 7.376498e-01, 2.126013e-01, 1.436107e+00, 1.601902e+00, 4.124674e-01, 1.564907e-01, 1.420584e+00, 7.481721e-01, 6.758004e-02,
2.000000e+00	5.417598e-01, 8.306672e-01, 1.286284e-01, 1.634617e+00, 1.588339e+00, 3.466648e-01, 1.804873e-01, 1.651678e+00, 8.399353e-01, 3.913500e-02,
0.000000e+00	1.772158e+00, 7.887842e-01, 1.138625e+00, 9.634760e-01, 4.217383e-01, 2.910501e+00, 8.922723e-01, 1.390295e+00, 3.015632e-01, 9.778662e-01,
2.000000e-01	1.149809e+00, 7.085443e-01, 8.618333e-01, 1.122176e+00, 4.249677e-01, 2.531337e+00, 6.247463e-01, 1.466801e+00, 4.137116e-01, 6.445466e-01,
4.000000e-01	1.076463e+00, 9.017056e-01, 5.729618e-01, 1.418365e+00, 4.120503e-01, 2.257439e+00, 3.585045e-01, 1.241540e+00, 4.715305e-01, 4.326381e-01,
6.000000e-01	1.131786e+00, 8.283104e-01, 4.627910e-01, 1.410692e+00, 3.839530e-01, 1.604978e+00, 3.417503e-01, 1.588192e+00, 6.131148e-01, 3.459720e-01,
8.000000e-01	8.218512e-01, 8.469380e-01, 4.204475e-01, 1.470312e+00, 5.582006e-01, 1.215982e+00, 2.455102e-01, 1.388474e+00, 6.002013e-01, 2.244710e-01,
1.000000e+00	6.173569e-01, 7.964435e-01, 2.454337e-01, 1.334173e+00, 7.517282e-01, 8.845372e-01, 2.247806e-01, 1.131895e+00, 7.273526e-01, 1.224323e-01,
1.200000e+00	6.478294e-01, 9.635611e-01, 2.046214e-01, 1.438342e+00, 8.812437e-01, 8.467033e-01, 1.833906e-01, 1.417491e+00, 7.442821e-01, 7.072347e-02,
1.400000e+00	6.542989e-01, 9.900024e-01, 1.698385e-01, 1.777110e+00, 9.414522e-01, 5.502746e-01, 1.568359e-01, 1.168326e+00, 6.683243e-01, 5.449283e-02,
1.600000e+00	6.266614e-01, 9.129204e-01, 1.400543e-01, 1.521402e+00, 1.229018e+00, 5.225415e-01, 1.305468e-01, 1.395655e+00, 7.432997e-01, 3.142096e-02,
1.800000e+00	6.672631e-01, 7.470940e-01, 9.611203e-02, 1.875836e+00, 8.679523e-01, 3.115611e-01, 1.267302e-01, 1.427474e+00, 8.562574e-01, 2.129452e-02,
2.000000e+00	5.279236e-01, 8.717100e-01, 6.803667e-02, 1.554775e+00, 1.660447e+00, 2.885949e-01, 1.755846e-01, 1.411456e+00, 6.861810e-01, 1.458811e-02,
0.000000e+00	2.809330e+00, 5.356994e-01, 4.196369e-01, 2.191973e+00, 2.019450e+00, 1.914043e+00, 2.187473e+00, 1.799405e+00, 1.910479e+00, 1.973608e+00,
2.000000e-01	1.718460e+00, 5.829001e-01, 6.538329e-01, 1.701258e+00, 1.317570e+00, 1.541103e+00, 1.109038e+00, 1.977345e+00, 1.218592e+00, 1.975611e+00,
4.000000e-01	1.743301e+00, 6.916275e-01, 6.692774e-01, 1.638748e+00, 1.085039e+00, 1.574113e+00, 7.294101e-01, 1.686546e+00, 1.319533e+00, 1.400601e+00,
6.000000e-01	1.450637e+00, 8.006572e-01, 5.523443e-01, 1.578946e+00, 1.090132e+00, 1.556420e+00, 4.497657e-01, 1.770975e+00, 1.030151e+00, 8.878523e-01,
8.000000e-01	1.017365e+00, 9.337598e-01, 4.122202e-01, 1.624427e+00, 8.676097e-01, 1.266491e+00, 3.098118e-01, 1.654504e+00, 9.596316e-01, 5.616283e-01,
1.000000e+00	8.660383e-01, 8.308180e-01, 3.072947e-01, 1.528422e+00, 1.187000e+00, 8.163606e-01, 2.156137e-01, 1.660887e+00, 9.324232e-01, 3.369123e-01,
1.200000e+00	6.295027e-01, 7.589199e-01, 2.830343e-01, 1.650787e+00, 9.815050e-01, 8.125970e-01, 2.492227e-01, 1.415580e+00, 7.730395e-01, 2.450468e-01,
1.400000e+00	6.192195e-01, 8.833359e-01, 2.156690e-01, 1.403351e+00, 9.423259e-01, 5.803421e-01, 2.126686e-01, 1.382777e+00, 8.211839e-01, 1.457659e-01,
1.600000e+00	7.052223e-01, 7.236187e-01, 1.400931e-01, 1.912936e+00, 1.630101e+00, 4.717891e-01, 2.120644e-01, 1.340546e+00, 8.352319e-01, 9.468168e-02,
1.800000e+00	6.432986e-01, 8.969329e-01, 1.192389e-01, 1.640365e+00, 1.148959e+00, 3.323240e-01, 2.074638e-01, 1.520334e+00, 9.218074e-01, 5.408798e-02,
2.000000e+00	5.802252e-01, 9.162743e-01, 9.119860e-02, 1.801024e+00, 1.516025e+00, 3.166017e-01, 1.562696e-01, 1.354284e+00, 9.529851e-01, 3.907498e-02,
0.000000e+00	1.136203e+00, 7.971208e-01, 1.388044e+00, 1.815722e-02, 2.781198e+00, 2.147296e-01, 1.818328e+00, 1.084499e+00, 4.845304e-01, 2.790890e+00,
2.000000e-01	6.086813e-01, 8.643401e-01, 1.078086e+00, 2.939927e-01, 2.495707e+00, 4.944243e-01, 1.132375e+00, 1.134721e+00, 3.718589e-01, 2.273928e+00,
4.000000e-01	5.555285e-01, 7.574603e-01, 1.459671e+00, 5.389470e-01, 2.604427e+00, 5.065111e-01, 7.007591e-01, 1.406411e+00, 2.845922e-01, 1.786410e+00,
6.000000e-01	3.892731e-01, 8.076100e-01, 9.457977e-01, 7.181150e-01, 2.070496e+00, 4.966650e-01, 4.888268e-01, 1.321065e+00, 2.285527e-01, 1.059156e+00,
8.000000e-01	3.915256e-01, 9.100945e-01, 6.763613e-01, 1.146688e+00, 2.360648e+00, 4.351854e-01, 3.637291e-01, 1.220525e+00, 3.838656e-01, 7.171388e-01,
1.000000e+00	4.322157e-01, 7.660484e-01, 5.462629e-01, 1.296142e+00, 2.155150e+00, 2.883250e-01, 2.473174e-01, 1.302669e+00, 4.535902e-01, 4.821369e-01,
1.200000e+00	5.207274e-01, 7.033638e-01, 4.610641e-01, 1.366400e+00, 1.946380e+00, 2.073480e-01, 2.152102e-01, 1.100144e+00, 5.323033e-01, 2.880647e-01,
1.400000e+00	5.934632e-01, 8.817182e-01, 3.169979e-01, 1.183549e+00, 2.294660e+00, 1.601675e-01, 1.857635e-01, 1.527603e+00, 6.064663e-01, 1.855396e-01,
1.600000e+00	4.770339e-01, 6.952564e-01, 2.999577e-01, 1.482735e+00, 2.070991e+00, 1.284617e-01, 1.668391e-01, 1.341149e+00, 6.275437e-01, 1.271078e-01,
1.800000e+00	6.175245e-01, 8.378544e-01, 2.034798e-01, 1.347586e+00, 1.941957e+00, 1.376640e-01, 1.670513e-01, 1.576849e+00, 8.210260e-01, 8.207367e-02,
2.000000e+00	5.315783e-01, 8.664906e-01, 1.257375e-01, 1.435404e+00, 1.466878e+00, 1.205058e-01, 1.683130e-01, 1.470026e+00, 6.775539e-01, 4.980146e-02,
0.000000e+00	2.584626e+00, 3.572834e-01, 1.255853e+00, 2.462679e+00, 9.435010e-01, 1.412113e+00, 1.255731e+00, 1.428341e+00, 3.964696e-01, 7.171621e-01,
2.000000e-01	1.795871e+00, 4.639866e-01, 1.160532e+00, 2.130470e+00, 8.097160e-01, 1.351357e+00, 7.700314e-01, 1.330598e+00, 3.439595e-01, 6.463970e-01,
4.000000e-01	1.554598e+00, 7.181310e-01, 1.077706e+00, 2.102870e+00, 5.459705e-01, 1.095379e+00, 4.536663e-01, 1.529787e+00, 3.824956e-01, 4.853868e-01,
6.000000e-01	1.018777e+00, 7.142418e-01, 6.042337e-01, 1.855943e+00, 5.868937e-01, 8.909927e-01, 3.271439e-01, 1.424170e+00, 5.076609e-01, 2.640602e-01,
8.000000e-01	8.460052e-01, 6.959390e-01, 5.479942e-01, 1.847514e+00, 6.499898e-01, 6.298967e-01, 2.389028e-01, 1.183506e+00, 5.915829e-01, 1.994631e-01,
1.000000e+00	7.854592e-01, 7.972593e-01, 3.648710e-01, 1.826053e+00, 7.737363e-01, 6.615025e-01, 1.659234e-01, 1.451839e+00, 5.817572e-01, 1.172666e-01,
1.200000e+00	7.209550e-01, 8.402874e-01, 2.535254e-01, 2.024489e+00, 9.940423e-01, 4.615859e-01, 1.875833e-01, 1.686642e+00, 6.298748e-01, 7.266366e-02,
1.400000e+00	5.778406e-01, 8.971601e-01, 2.160515e-01, 2.007353e+00, 1.051846e+00, 3.832060e-01, 1.810801e-01, 1.254052e+00, 6.925804e-01, 4.860617e-02,
1.600000e+00	6.812720e-01, 9.715825e-01, 1.625396e-01, 1.939404e+00, 1.068361e+00, 3.089304e-01, 1.909326e-01, 1.404526e+00, 7.381978e-01, 3.167392e-02,
1.800000e+00	4.838680e-01, 8.934980e-01, 1.380271e-01, 1.949672e+00, 1.256615e+00, 2.497577e-01, 1.673126e-01, 1.289392e+00, 7.809515e-01, 2.233735e-02,
2.000000e+00	7.898704e-01, 8.210957e-01, 1.036433e-01, 1.641191e+00, 1.303861e+00, 2.078525e-01, 1.867306e-01, 1.293040e+00, 8.416406e-01, 1.562969e-02,
0.000000e+00	6.899148e-01, 2.557132e+00, 1.224289e+00, 2.277421e+00, 3.951397e-02, 2.534217e+00, 8.061061e-01, 1.389243e+00, 7.855461e-01, 8.420291e-01,
2.000000e-01	5.940535e-01, 2.074683e+00, 7.835317e-01, 1.882933e+00, 3.583744e-01, 2.448700e+00, 7.525512e-01, 7.807618e-01, 6.698742e-01, 5.720941e-01,
4.000000e-01	4.989825e-01, 1.097749e+00, 7.439178e-01, 1.345383e+00, 6.350996e-01, 1.832384e+00, 8.199683e-01, 5.391293e-01, 5.754128e-01, 3.844722e-01,
6.000000e-01	5.195655e-01, 1.088052e+00, 7.167261e-01, 1.100292e+00, 7.085999e-01, 1.361639e+00, 6.023987e-01, 7.534453e-01, 6.053353e-01, 3.488145e-01,
8.000000e-01	4.612149e-01, 6.239379e-01, 5.376090e-01, 9.987349e-01, 9.483285e-01, 1.314125e+00, 4.423743e-01, 7.786192e-01, 6.361607e-01, 2.100755e-01,
1.000000e+00	5.437537e-01, 6.549645e-01, 4.291852e-01, 8.205272e-01, 1.073900e+00, 8.720628e-01, 2.680652e-01, 1.067451e+00, 7.881082e-01, 1.467253e-01,
1.200000e+00	4.588576e-01, 7.287902e-01, 2.823133e-01, 1.068066e+00, 1.492021e+00, 8.131305e-01, 1.510819e-01, 1.476590e+00, 6.628680e-01, 8.864831e-02,
1.400000e+00	5.273308e-01, 5.807428e-01, 2.049185e-01, 1.201509e+00, 1.482274e+00, 6.004130e-01, 1.248828e-01, 1.241804e+00, 7.677285e-01, 4.960181e-02,
1.600000e+00	6.371397e-01, 5.234282e-01, 2.037960e-01, 1.242537e+00, 1.382920e+00, 4.501527e-01, 1.109883e-01, 1.305071e+00, 6.757644e-01, 3.812579e-02,
1.800000e+00	4.936207e-01, 8.243847e-01, 1.340318e-01, 1.379511e+00, 1.700210e+00, 3.703762e-01, 1.086970e-01, 1.413338e+00, 7.972014e-01, 2.774479e-02,
2.000000e+00	6.218419e-01, 8.672824e-01, 8.575635e-02, 1.480298e+00, 1.589835e+00, 2.445112e-01, 1.194075e-01, 1.656244e+00, 7.977961e-01, 1.594191e-02,
0.000000e+00	9.003508e-01, 3.090970e+00, 2.674175e-01, 1.237017e-01, 1.415233e+00, 2.820431e+00, 4.912825e-02, 4.881461e-01, 2.239289e+00, 1.113964e+00,
2.000000e-01	7.447419e-01, 2.024610e+00, 2.421010e-01, 1.047077e-01, 1.382793e+00, 1.880817e+00, 3.130077e-01, 3.808898e-01, 1.887298e+00, 7.338234e-01,
4.000000e-01	8.302358e-01, 1.279668e+00, 1.398769e-01, 8.162168e-02, 1.486845e+00, 1.888143e+00, 5.061887e-01, 2.290654e-01, 1.582215e+00, 5.173989e-01,
6.000000e-01	7.911111e-01, 9.022369e-01, 1.300611e-01, 6.900831e-02, 1.528650e+00, 1.461552e+00, 5.576758e-01, 3.551648e-01, 1.287847e+00, 3.200669e-01,
8.000000e-01	7.062462e-01, 6.546022e-01, 1.298672e-01, 5.856668e-02, 1.559361e+00, 9.993626e-01, 3.089712e-01, 7.027611e-01, 1.041259e+00, 1.883409e-01,
1.000000e+00	7.122603e-01, 5.520627e-01, 8.636531e-02, 1.048819e-01, 1.530606e+00, 8.012705e-01, 1.904857e-01, 9.315326e-01, 1.179517e+00, 1.387670e-01,
1.200000e+00	6.020340e-01, 5.312383e-01, 6.730549e-02, 2.696214e-01, 1.445802e+00, 7.203426e-01, 1.235000e-01, 1.009708e+00, 9.545318e-01, 8.895355e-02,
1.400000e+00	5.530891e-01, 6.486011e-01, 5.913524e-02, 4.591990e-01, 1.622225e+00, 4.867862e-01, 1.066149e-01, 1.163158e+00, 9.854963e-01, 4.536987e-02,
1.600000e+00	5.460670e-01, 6.220781e-01, 5.837431e-02, 8.989489e-01, 1.764162e+00, 4.924049e-01, 6.405434e-02, 1.425171e+00, 9.739745e-01, 3.256807e-02,
1.800000e+00	5.812160e-01, 6.819506e-01, 3.536152e-02, 8.706905e-01, 1.911386e+00, 4.131683e-01, 6.699014e-02, 1.259105e+00, 8.689231e-01, 2.006185e-02,
2.000000e+00	6.901128e-01, 8.687145e-01, 3.330519e-02, 1.122813e+00, 1.492185e+00, 2.987904e-01, 9.759922e-02, 1.528760e+00, 8.393282e-01, 1.359912e-02,
0.000000e+00	2.305046e+00, 2.171034e+00, 2.430031e+00, 2.291759e+00, 1.305616e+00, 2.633964e-01, 2.213606e+00, 1.613074e+00, 5.318601e-01, 1.714627e+00,
2.000000e-01	1.349791e+00, 1.845610e+00, 2.124090e+00, 2.136097e+00, 1.180448e+00, 5.459882e-01, 1.656976e+00, 1.189551e+00, 3.950972e-01, 1.859859e+00,
4.000000e-01	1.004099e+00, 1.517715e+00, 2.144698e+00, 1.649995e+00, 1.077000e+00, 8.165424e-01, 1.144090e+00, 6.382878e-01, 2.492702e-01, 1.555746e+00,
6.000000e-01	6.523042e-01, 1.057010e+00, 2.090138e+00, 1.543992e+00, 1.062995e+00, 8.096701e-01, 9.235249e-01, 8.191746e-01, 1.664007e-01, 1.332536e+00,
8.000000e-01	4.790626e-01, 8.340440e-01, 1.709648e+00, 1.398999e+00, 1.238430e+00, 8.057007e-01, 6.616273e-01, 7.009068e-01, 1.401354e-01, 9.561929e-01,
1.000000e+00	3.637644e-01, 6.642805e-01, 1.036017e+00, 9.729894e-01, 1.388832e+00, 5.441413e-01, 4.446118e-01, 1.047915e+00, 1.174409e-01, 5.701387e-01,
1.200000e+00	3.037199e-01, 5.751343e-01, 9.684644e-01, 1.018732e+00, 1.432415e+00, 5.125291e-01, 3.121199e-01, 1.286500e+00, 2.228904e-01, 3.500999e-01,
1.400000e+00	4.198003e-01, 7.058453e-01, 6.692755e-01, 1.188409e+00, 1.320553e+00, 3.742147e-01, 1.863176e-01, 1.451082e+00, 3.636375e-01, 2.685374e-01,
1.600000e+00	4.365042e-01, 7.532628e-01, 4.778179e-01, 1.086250e+00, 1.473918e+00, 3.538403e-01, 1.388224e-01, 1.507634e+00, 4.903055e-01, 1.766208e-01,
1.800000e+00	4.252400e-01, 7.841397e-01, 3.652586e-01, 1.422198e+00, 1.569709e+00, 2.489147e-01, 1.268912e-01, 1.420897e+00, 6.001610e-01, 9.352676e-02,
2.000000e+00	5.647889e-01, 6.518376e-01, 2.755445e-01, 1.555957e+00, 1.366645e+00, 2.038298e-01, 1.291352e-01, 1.249625e+00, 6.118497e-01, 5.561296e-02,
0.000000e+00	1.065921e+00, 2.923701e+00, 1.275664e+00, 1.004940e+00, 2.513002e+00, 1.176971e+00, 2.317808e+00, 1.743182e+00, 1.699583e+00, 2.961774e+00,
2.000000e-01	8.134289e-01, 2.130817e+00, 1.599911e+00, 1.040304e+00, 2.140052e+00, 1.412323e+00, 1.345851e+00, 1.113085e+00, 1.186520e+00, 2.425520e+00,
4.000000e-01	3.946395e-01, 2.002804e+00, 1.892633e+00, 1.112116e+00, 2.127618e+00, 1.238305e+00, 1.289632e+00, 7.914158e-01, 1.028800e+00, 1.680720e+00,
6.000000e-01	2.973763e-01, 1.282394e+00, 1.428710e+00, 7.226386e-01, 1.769707e+00, 1.384684e+00, 9.175090e-01, 7.025630e-01, 7.120798e-01, 1.184568e+00,
8.000000e-01	2.413590e-01, 8.295431e-01, 1.120263e+00, 6.897654e-01, 1.592585e+00, 1.134354e+00, 7.349360e-01, 6.785093e-01, 5.201698e-01, 8.089586e-01,
1.000000e+00	2.057886e-01, 7.221662e-01, 9.795420e-01, 6.232205e-01, 2.010022e+00, 8.953986e-01, 3.483289e-01, 9.003815e-01, 5.090885e-01, 6.618583e-01,
1.200000e+00	3.152294e-01, 5.700977e-01, 6.649921e-01, 8.363399e-01, 1.949075e+00, 7.660142e-01, 2.434817e-01, 1.111381e+00, 4.813837e-01, 4.385427e-01,
1.400000e+00	4.100642e-01, 7.096542e-01, 6.140427e-01, 7.871960e-01, 1.923695e+00, 5.387192e-01, 1.971406e-01, 1.054272e+00, 5.243613e-01, 2.455771e-01,
1.600000e+00	4.522254e-01, 7.073685e-01, 4.557407e-01, 1.076611e+00, 1.952484e+00, 4.555019e-01, 1.357859e-01, 1.384382e+00, 8.125683e-01, 1.699051e-01,
1.800000e+00	5.332701e-01, 7.004842e-01, 3.015436e-01, 1.388383e+00, 1.735746e+00, 3.397797e-01, 1.189253e-01, 1.214192e+00, 7.270902e-01, 9.229965e-02,
2.000000e+00	5.589342e-01, 7.205566e-01, 2.060981e-01, 1.388374e+00, 1.733477e+00, 2.884010e-01, 1.185380e-01, 1.440942e+00, 6.131136e-01, 7.560821e-02,
0.000000e+00	2.087300e+00, 1.725914e+00, 2.176379e+00, 1.372009e+00, 5.268526e-01, 2.004159e+00, 2.180459e+00, 6.120645e-01, 3.516522e-01, 1.062742e+00,
2.000000e-01	9.679206e-01, 1.323921e+00, 2.310949e+00, 1.033276e+00, 5.970895e-01, 2.319173e+00, 1.507241e+00, 4.449297e-01, 2.161136e-01, 1.208995e+00,
4.000000e-01	6.781521e-01, 9.225004e-01, 2.249548e+00, 7.580962e-01, 6.917750e-01, 2.106780e+00, 8.944852e-01, 6.419535e-01, 2.164582e-01, 1.013929e+00,
6.000000e-01	5.608154e-01, 7.121592e-01, 1.711228e+00, 7.473513e-01, 9.040185e-01, 1.381215e+00, 5.647815e-01, 7.602020e-01, 1.228999e-01, 6.388729e-01,
8.000000e-01	3.783924e-01, 5.825735e-01, 1.130902e+00, 7.272207e-01, 1.006900e+00, 1.136335e+00, 3.520075e-01, 1.242265e+00, 1.020894e-01, 5.598863e-01,
1.000000e+00	3.201377e-01, 6.322076e-01, 9.289205e-01, 9.912875e-01, 1.015576e+00, 1.069671e+00, 2.240834e-01, 1.094550e+00, 1.464608e-01, 3.802230e-01,
1.200000e+00	3.490404e-01, 6.972298e-01, 6.729376e-01, 1.065286e+00, 1.254048e+00, 8.029386e-01, 1.422038e-01, 1.266637e+00, 2.832312e-01, 1.924350e-01,
1.400000e+00	4.795656e-01, 7.558489e-01, 5.155453e-01, 9.174090e-01, 1.319797e+00, 7.407459e-01, 1.222494e-01, 1.387591e+00, 4.326293e-01, 1.066432e-01,
1.600000e+00	5.155121e-01, 8.433272e-01, 4.139947e-01, 1.127434e+00, 1.337288e+00, 5.616351e-01, 1.364802e-01, 1.592040e+00, 5.938617e-01, 8.073583e-02,
1.800000e+00	5.916494e-01, 8.265230e-01, 3.223826e-01, 1.487859e+00, 1.555331e+00, 4.323305e-01, 1.172343e-01, 1.316218e+00, 6.838746e-01, 4.868232e-02,
2.000000e+00	5.211742e-01, 7.090694e-01, 2.267808e-01, 1.405257e+00, 1.594668e+00, 3.753601e-01, 1.537154e-01, 1.264949e+00, 6.237805e-01, 3.532215e-02,
0.000000e+00	2.388744e+00, 2.611040e+00, 1.107673e+00, 2.514995e+00, 1.034234e+00, 1.301045e+00, 2.891193e+00, 7.748749e-01, 1.207253e+00, 1.070444e+00,
2.000000e-01	1.440326e+00, 1.535268e+00, 1.050557e+00, 2.216330e+00, 8.608164e-01, 1.364742e+00, 2.021762e+00, 6.227056e-01, 9.690490e-01, 1.274920e+00,
4.000000e-01	9.655842e-01, 1.235411e+00, 1.149016e+00, 1.321681e+00, 8.056927e-01, 1.205234e+00, 1.008255e+00, 5.526870e-01, 7.373250e-01, 1.161243e+00,
6.000000e-01	7.801995e-01, 7.481432e-01, 1.285369e+00, 1.153587e+00, 8.506098e-01, 1.423789e+00, 9.455946e-01, 6.525661e-01, 5.153940e-01, 1.001555e+00,
8.000000e-01	5.373375e-01, 6.999897e-01, 9.475605e-01, 1.163175e+00, 7.717122e-01, 9.629423e-01, 5.215744e-01, 1.068068e+00, 4.444181e-01, 6.707937e-01,
1.000000e+00	4.607766e-01, 5.848252e-01, 8.617806e-01, 1.088875e+00, 1.054746e+00, 8.784307e-01, 2.831261e-01, 9.136464e-01, 4.650665e-01, 5.382930e-01,
1.200000e+00	4.735298e-01, 6.323527e-01, 5.697620e-01, 1.247210e+00, 1.252208e+00, 6.519648e-01, 1.954651e-01, 1.086279e+00, 4.928652e-01, 2.993103e-01,
1.400000e+00	5.168389e-01, 6.935869e-01, 4.414255e-01, 1.089610e+00, 1.171043e+00, 5.949675e-01, 1.243060e-01, 1.159252e+00, 6.055950e-01, 2.049560e-01,
1.600000e+00	5.995896e-01, 6.982177e-01, 3.151537e-01, 1.423986e+00, 1.211896e+00, 3.518797e-01, 1.213460e-01, 1.234968e+00, 6.657982e-01, 1.015855e-01,
1.800000e+00	5.727827e-01, 8.349032e-01, 2.109156e-01, 1.621983e+00, 1.452060e+00, 3.639452e-01, 1.217438e-01, 1.318549e+00, 7.544897e-01, 7.068796e-02,
2.000000e+00	5.404448e-01, 7.147414e-01, 1.804861e-01, 1.417121e+00, 1.448767e+00, 2.594630e-01, 1.135015e-01, 1.629711e+00, 8.107809e-01, 5.021300e-02,
0.000000e+00	1.022865e+00, 2.468386e+00, 1.589581e+00, 3.819715e-01, 1.040337e+00, 5.271535e-01, 1.398405e+00, 2.516107e+00, 1.488433e+00, 1.395192e+00,
2.000000e-01	7.197021e-01, 2.160732e+00, 1.282025e+00, 6.414172e-01, 9.189575e-01, 5.955818e-01, 1.087305e+00, 1.950189e+00, 8.626685e-01, 1.238388e+00,
4.000000e-01	4.256514e-01, 1.615207e+00, 1.243188e+00, 7.731092e-01, 1.145093e+00, 5.863902e-01, 8.807872e-01, 1.428893e+00, 7.401381e-01, 8.862166e-01,
6.000000e-01	2.888064e-01, 1.373111e+00, 1.098259e+00, 7.953179e-01, 1.331017e+00, 5.121229e-01, 7.737208e-01, 9.399348e-01, 5.660378e-01, 5.899845e-01,
8.000000e-01	2.963281e-01, 9.017980e-01, 9.112728e-01, 8.182598e-01, 1.396725e+00, 5.620483e-01, 6.181570e-01, 8.554390e-01, 5.354197e-01, 5.685923e-01,
1.000000e+00	3.428188e-01, 7.433964e-01, 6.820761e-01, 6.653470e-01, 1.483283e+00, 4.045528e-01, 4.930347e-01, 9.270327e-01, 5.545519e-01, 2.486879e-01,
1.200000e+00	4.678416e-01, 5.849843e-01, 5.714247e-01, 7.032697e-01, 1.392707e+00, 3.250994e-01, 3.299815e-01, 9.481929e-01, 6.982690e-01, 1.912007e-01,
1.400000e+00	5.058168e-01, 6.508863e-01, 3.949973e-01, 8.519550e-01, 1.352762e+00, 2.158768e-01, 2.018508e-01, 1.018898e+00, 7.417218e-01, 9.673751e-02,
1.600000e+00	6.027092e-01, 5.160578e-01, 2.815933e-01, 9.882342e-01, 1.573390e+00, 1.884461e-01, 1.878901e-01, 1.501894e+00, 6.175737e-01, 8.665179e-02,
1.800000e+00	6.325121e-01, 7.032875e-01, 1.674564e-01, 1.015216e+00, 1.247548e+00, 1.354980e-01, 1.226605e-01, 1.374105e+00, 8.595485e-01, 4.440044e-02,
2.000000e+00	5.994952e-01, 7.364619e-01, 1.654838e-01, 1.350080e+00, 1.485584e+00, 1.395275e-01, 1.224383e-01, 1.405185e+00, 7.803813e-01, 3.717499e-02,
0.000000e+00	7.149149e-01, 1.598866e+00, 2.149935e+00, 1.141238e+00, 1.345363e+00, 5.827009e-01, 1.535694e+00, 6.364833e-01, 2.124043e+00, 2.294219e+00,
2.000000e-01	2.980518e-01, 1.097271e+00, 2.115860e+00, 6.665501e-01, 1.317806e+00, 8.759831e-01, 1.301291e+00, 5.879316e-01, 1.775954e+00, 1.640849e+00,
4.000000e-01	2.437540e-01, 7.831086e-01, 2.253886e+00, 5.653765e-01, 1.218275e+00, 7.627274e-01, 9.275949e-01, 6.588216e-01, 1.240698e+00, 1.603805e+00,
6.000000e-01	1.787147e-01, 6.606938e-01, 1.569366e+00, 5.950204e-01, 1.094685e+00, 6.310893e-01, 5.470296e-01, 1.003837e+00, 8.910751e-01, 8.782471e-01,
8.000000e-01	1.533635e-01, 5.888486e-01, 1.360040e+00, 8.356695e-01, 1.353304e+00, 5.017846e-01, 3.393575e-01, 1.098619e+00, 6.791078e-01, 5.727155e-01,
1.000000e+00	1.873852e-01, 6.060576e-01, 9.176292e-01, 9.613218e-01, 1.545624e+00, 3.756473e-01, 2.147732e-01, 1.257073e+00, 6.121513e-01, 4.050020e-01,
1.200000e+00	3.143891e-01, 7.065956e-01, 7.032136e-01, 1.090618e+00, 1.559777e+00, 3.582768e-01, 1.250550e-01, 1.270546e+00, 7.020660e-01, 2.119412e-01,
1.400000e+00	3.945663e-01, 8.485013e-01, 4.572849e-01, 1.325249e+00, 1.451533e+00, 2.472462e-01, 1.223371e-01, 1.284852e+00, 7.005413e-01, 1.445394e-01,
1.600000e+00	5.082981e-01, 7.596358e-01, 3.613847e-01, 1.221168e+00, 1.558417e+00, 2.329399e-01, 1.187430e-01, 1.579471e+00, 7.754841e-01, 1.005705e-01,
1.800000e+00	4.926093e-01, 8.103782e-01, 2.234228e-01, 1.276833e+00, 1.663369e+00, 1.603711e-01, 1.310500e-01, 1.352427e+00, 7.465301e-01, 6.093182e-02,
2.000000e+00	6.078187e-01, 7.902792e-01, 1.887971e-01, 1.329117e+00, 1.807186e+00, 1.439911e-01, 1.264632e-01, 1.403303e+00, 7.889886e-01, 4.220523e-02,
0.000000e+00	6.114055e-01, 1.661478e+00, 3.077661e+00, 1.515326e+00, 2.245461e+00, 1.181540e+00, 1.898928e+00, 3.202765e-01, 3.022239e+00, 3.114196e+00,
2.000000e-01	3.569634e-01, 1.011362e+00, 2.499113e+00, 1.236489e+00, 2.067289e+00, 1.141442e+00, 1.112708e+00, 3.338087e-01, 2.338160e+00, 2.324261e+00,
4.000000e-01	2.804894e-01, 7.074302e-01, 2.464809e+00, 8.411065e-01, 2.022535e+00, 1.112641e+00, 9.374066e-01, 5.850298e-01, 1.372911e+00, 1.890598e+00,
6.000000e-01	1.633974e-01, 4.498129e-01, 1.627981e+00, 6.362567e-01, 2.026700e+00, 1.162757e+00, 5.096710e-01, 9.670283e-01, 9.601877e-01, 1.033223e+00,
8.000000e-01	1.271949e-01, 4.599274e-01, 1.304543e+00, 7.016070e-01, 2.031212e+00, 8.289722e-01, 2.855211e-01, 1.218717e+00, 8.087208e-01, 7.332817e-01,
1.000000e+00	1.756507e-01, 6.157180e-01, 8.902377e-01, 8.339135e-01, 2.073559e+00, 8.045619e-01, 2.092503e-01, 1.394740e+00, 6.248848e-01, 3.700686e-01,
1.200000e+00	3.113125e-01, 6.367810e-01, 6.458974e-01, 9.991641e-01, 1.444042e+00, 5.633231e-01, 1.242242e-01, 1.332089e+00, 6.043307e-01, 3.011609e-01,
1.400000e+00	3.987137e-01, 6.879931e-01, 4.587279e-01, 1.223425e+00, 1.832423e+00, 4.019651e-01, 9.228381e-02, 1.241385e+00, 8.177266e-01, 1.888210e-01,
1.600000e+00	4.231541e-01, 8.006368e-01, 3.479156e-01, 1.361938e+00, 1.844392e+00, 3.504409e-01, 9.667678e-02, 1.624991e+00, 6.667409e-01, 1.118996e-01,
1.800000e+00	5.697584e-01, 6.410364e-01, 2.647312e-01, 1.386799e+00, 1.941481e+00, 2.783393e-01, 9.942451e-02, 1.312008e+00, 8.934859e-01, 7.200993e-02,
2.000000e+00	5.087368e-01, 7.537037e-01, 2.108725e-01, 1.668886e+00, 1.543554e+00, 2.156572e-01, 1.197169e-01, 1.339561e+00, 7.024261e-01, 4.527175e-02,
0.000000e+00	2.894042e+00, 3.276090e+00, 2.335078e+00, 5.401618e-01, 1.693656e+00, 5.157583e-01, 2.976906e+00, 2.193814e+00, 1.001984e+00, 1.400414e+00,
2.000000e-01	1.772568e+00, 2.219050e+00, 2.102459e+00, 6.847656e-01, 1.462051e+00, 7.127188e-01, 1.645404e+00, 1.715441e+00, 7.962215e-01, 1.315118e+00,
4.000000e-01	1.053198e+00, 1.753983e+00, 2.088522e+00, 8.003298e-01, 1.194039e+00, 8.921425e-01, 1.366446e+00, 1.130978e+00, 4.845485e-01, 1.491861e+00,
6.000000e-01	6.730985e-01, 1.409306e+00, 1.781568e+00, 8.818434e-01, 8.568901e-01, 1.080593e+00, 1.001000e+00, 8.264636e-01, 3.250915e-01, 1.096043e+00,
8.000000e-01	6.387549e-01, 9.707287e-01, 1.548323e+00, 8.885902e-01, 1.093536e+00, 9.476355e-01, 1.032639e+00, 8.398828e-01, 2.472055e-01, 1.011985e+00,
1.000000e+00	3.499164e-01, 6.026769e-01, 1.290990e+00, 7.686415e-01, 1.195328e+00, 7.276883e-01, 5.489583e-01, 8.337371e-01, 1.635124e-01, 6.490328e-01,
1.200000e+00	3.778358e-01, 7.814798e-01, 8.969512e-01, 7.630545e-01, 1.335390e+00, 7.149093e-01, 4.011896e-01, 9.263079e-01, 2.270222e-01, 4.702370e-01,
1.400000e+00	4.021032e-01, 6.819277e-01, 7.223752e-01, 1.002745e+00, 1.576374e+00, 4.525183e-01, 2.237459e-01, 1.238618e+00, 3.542084e-01, 2.362326e-01,
1.600000e+00	4.960121e-01, 6.346503e-01, 5.937575e-01, 1.060539e+00, 1.384043e+00, 4.678345e-01, 1.974191e-01, 1.161896e+00, 5.081341e-01, 1.273906e-01,
1.800000e+00	4.465511e-01, 7.726617e-01, 4.112727e-01, 1.255016e+00, 1.336923e+00, 3.318682e-01, 1.308250e-01, 1.227771e+00, 5.702791e-01, 1.147504e-01,
2.000000e+00	4.789940e-01, 7.654333e-01, 2.962761e-01, 1.190912e+00, 1.631506e+00, 2.001200e-01, 1.329873e-01, 1.293525e+00, 5.480153e-01, 6.228730e-02,
0.000000e+00	1.968603e+00, 2.792463e+00, 1.587379e+00, 1.888085e+00, 7.751262e-01, 2.108726e+00, 1.403251e+00, 1.984406e+00, 1.625019e+00, 2.608856e+00,
2.000000e-01	1.263452e+00, 2.067754e+00, 1.770253e+00, 1.866988e+00, 4.855745e-01, 1.966633e+00, 1.119827e+00, 1.575788e+00, 1.161358e+00, 2.484987e+00,
4.000000e-01	8.862217e-01, 1.713383e+00, 1.255345e+00, 1.810323e+00, 6.569739e-01, 2.009115e+00, 8.952462e-01, 8.590660e-01, 7.360049e-01, 1.563822e+00,
6.000000e-01	5.964314e-01, 9.944851e-01, 1.202398e+00, 1.427406e+00, 8.597675e-01, 1.400754e+00, 8.111605e-01, 7.162698e-01, 5.891134e-01, 1.149451e+00,
8.000000e-01	4.958061e-01, 8.517880e-01, 1.009255e+00, 1.224492e+00, 9.187298e-01, 1.192514e+00, 5.931853e-01, 8.039798e-01, 6.482495e-01, 6.616447e-01,
1.000000e+00	5.173120e-01, 7.544366e-01, 7.497988e-01, 8.350686e-01, 8.913310e-01, 8.431456e-01, 3.638889e-01, 1.131755e+00, 6.364937e-01, 4.523159e-01,
1.200000e+00	5.426740e-01, 5.902033e-01, 4.377969e-01, 1.120007e+00, 1.172403e+00, 7.171206e-01, 2.353011e-01, 1.185636e+00, 7.315954e-01, 2.988496e-01,
1.400000e+00	5.204735e-01, 7.479761e-01, 2.991373e-01, 1.116005e+00, 1.047326e+00, 7.014507e-01, 1.836654e-01, 1.182412e+00, 7.515445e-01, 2.177855e-01,
1.600000e+00	5.782518e-01, 6.176042e-01, 3.155834e-01, 1.216469e+00, 1.566710e+00, 5.308262e-01, 1.147639e-01, 1.455798e+00, 8.036318e-01, 1.518557e-01,
1.800000e+00	5.444393e-01, 6.790492e-01, 1.660618e-01, 1.354462e+00, 1.134210e+00, 4.192163e-01, 1.403481e-01, 1.559538e+00, 7.187676e-01, 8.405220e-02,
2.000000e+00	5.959249e-01, 8.398832e-01, 1.745299e-01, 1.393661e+00, 1.376048e+00, 3.510588e-01, 1.199693e-01, 1.626644e+00, 7.421459e-01, 4.112757e-02,
0.000000e+00	1.920363e+00, 2.550632e+00, 6.223582e-01, 2.162544e+00, 2.396260e+00, 1.281364e+00, 3.049388e+00, 2.186007e+00, 6.619939e-01, 8.808813e-01,
2.000000e-01	1.448408e+00, 1.826112e+00, 1.057179e+00, 2.060602e+00, 1.913840e+00, 1.119853e+00, 1.549741e+00, 1.588569e+00, 7.685646e-01, 1.085732e+00,
4.000000e-01	8.086785e-01, 1.789282e+00, 8.870378e-01, 1.822659e+00, 1.697812e+00, 1.336163e+00, 1.484449e+00, 9.838381e-01, 6.433489e-01, 9.839060e-01,
6.000000e-01	6.623649e-01, 1.227790e+00, 1.324046e+00, 1.741717e+00, 1.671841e+00, 1.437086e+00, 1.062194e+00, 8.795741e-01, 5.928671e-01, 1.077773e+00,
8.000000e-01	4.800157e-01, 7.951093e-01, 1.081927e+00, 1.354026e+00, 1.455000e+00, 1.532615e+00, 8.006303e-01, 8.460311e-01, 5.425771e-01, 8.788606e-01,
1.000000e+00	3.967117e-01, 7.410836e-01, 9.393523e-01, 1.357548e+00, 1.648165e+00, 9.019967e-01, 4.928439e-01, 9.573896e-01, 5.097258e-01, 4.497242e-01,
1.200000e+00	5.605174e-01, 6.354676e-01, 6.829446e-01, 1.178884e+00, 1.909836e+00, 7.318994e-01, 3.159006e-01, 1.025767e+00, 5.735139e-01, 3.773679e-01,
1.400000e+00	5.235898e-01, 7.186736e-01, 4.820473e-01, 1.114534e+00, 1.613649e+00, 6.708703e-01, 1.848735e-01, 1.329232e+00, 5.674511e-01, 2.273499e-01,
1.600000e+00	4.823692e-01, 7.875604e-01, 3.828726e-01, 1.298094e+00, 1.929247e+00, 5.101609e-01, 1.402380e-01, 1.597210e+00, 7.585788e-01, 1.296831e-01,
1.800000e+00	6.062661e-01, 8.088978e-01, 2.724630e-01, 1.413274e+00, 1.811440e+00, 4.072641e-01, 1.237384e-01, 1.462515e+00, 7.145123e-01, 8.307481e-02,
2.000000e+00	6.052905e-01, 7.356269e-01, 1.930564e-01, 1.628845e+00, 1.735793e+00, 3.381187e-01, 1.483807e-01, 1.467750e+00, 7.496063e-01, 6.090963e-02,
0.000000e+00	1.798803e+00, 5.634284e-01, 1.684915e+00, 1.914076e+00, 1.676018e+00, 1.623685e+00, 6.729320e-02, 1.307349e+00, 2.972554e+00, 5.844960e-01,
2.000000e-01	1.237223e+00, 7.686691e-01, 1.486767e+00, 1.788699e+00, 1.540148e+00, 9.289642e-01, 7.084665e-02, 1.628224e+00, 1.932866e+00, 3.895928e-01,
4.000000e-01	1.002840e+00, 7.106245e-01, 8.944393e-01, 2.039165e+00, 1.493390e+00, 8.866919e-01, 8.068897e-02, 1.545564e+00, 1.430276e+00, 2.452900e-01,
6.000000e-01	6.344928e-01, 7.256703e-01, 7.139605e-01, 1.823986e+00, 1.447381e+00, 7.159897e-01, 9.976799e-02, 1.490607e+00, 1.280742e+00, 1.576820e-01,
8.000000e-01	5.876367e-01, 8.595406e-01, 7.255285e-01, 1.789352e+00, 1.377964e+00, 5.993697e-01, 1.360463e-01, 1.313419e+00, 1.089152e+00, 8.800908e-02,
1.000000e+00	5.909808e-01, 8.174296e-01, 4.948860e-01, 1.460640e+00, 1.331621e+00, 4.422627e-01, 1.556610e-01, 1.544874e+00, 1.148799e+00, 5.596461e-02,
1.200000e+00	6.886672e-01, 8.700316e-01, 3.550809e-01, 1.820470e+00, 1.474931e+00, 3.866430e-01, 1.638525e-01, 1.509736e+00, 9.087057e-01, 4.379622e-02,
1.400000e+00	6.280018e-01, 7.751875e-01, 2.150067e-01, 1.998718e+00, 1.254959e+00, 2.935225e-01, 1.417951e-01, 1.520806e+00, 8.474289e-01, 2.716388e-02,
1.600000e+00	6.382379e-01, 8.975776e-01, 1.622487e-01, 1.872198e+00, 1.331358e+00, 2.267003e-01, 1.869183e-01, 1.119689e+00, 7.056058e-01, 1.882699e-02,
1.800000e+00	6.486024e-01, 9.529350e-01, 1.692305e-01, 1.985827e+00, 1.598853e+00, 1.802845e-01, 1.613536e-01, 1.377088e+00, 1.003404e+00, 1.207443e-02,
2.000000e+00	6.795551e-01, 9.443661e-01, 9.955349e-02, 1.808329e+00, 1.600192e+00, 1.363530e-01, 1.470695e-01, 1.219511e+00, 8.433923e-01, 6.299697e-03,
0.000000e+00	1.601123e+00, 1.318614e+00, 2.019001e+00, 1.028049e+00, 1.466472e+00, 1.061193e+00, 1.091605e+00, 7.886582e-01, 2.722054e+00, 2.410702e+00,
2.000000e-01	1.186072e+00, 8.763787e-01, 1.399900e+00, 9.941932e-01, 1.266312e+00, 9.946703e-01, 6.522573e-01, 9.315313e-01, 2.285186e+00, 1.518600e+00,
4.000000e-01	6.780362e-01, 6.924848e-01, 1.075302e+00, 8.988775e-01, 1.021244e+00, 9.414396e-01, 4.871410e-01, 9.756260e-01, 1.524151e+00, 8.651889e-01,
6.000000e-01	6.195904e-01, 7.048516e-01, 1.035256e+00, 1.169636e+00, 1.353906e+00, 7.470839e-01, 2.777597e-01, 1.210064e+00, 1.158678e+00, 6.566706e-01,
8.000000e-01	6.433083e-01, 6.692368e-01, 6.136595e-01, 1.095283e+00, 1.281859e+00, 5.550454e-01, 1.885766e-01, 1.230588e+00, 1.029416e+00, 3.506036e-01,
1.000000e+00	6.128054e-01, 6.785819e-01, 4.673234e-01, 1.255636e+00, 1.467166e+00, 4.475739e-01, 1.906596e-01, 1.420107e+00, 9.998611e-01, 2.375008e-01,
1.200000e+00	6.189796e-01, 6.209529e-01, 3.763845e-01, 1.055244e+00, 1.365322e+00, 4.089399e-01, 1.398490e-01, 1.345652e+00, 9.528367e-01, 1.763048e-01,
1.400000e+00	6.590825e-01, 9.279655e-01, 2.589417e-01, 1.732939e+00, 1.617061e+00, 2.821618e-01, 1.079075e-01, 1.260173e+00, 8.630367e-01, 1.211057e-01,
1.600000e+00	6.229445e-01, 8.525621e-01, 1.678728e-01, 1.529524e+00, 1.255837e+00, 2.511714e-01, 1.368590e-01, 1.197173e+00, 9.909434e-01, 6.602796e-02,
1.800000e+00	6.222282e-01, 9.464922e-01, 1.419986e-01, 1.529060e+00, 1.655017e+00, 1.685513e-01, 1.471408e-01, 1.229242e+00, 9.585358e-01, 4.529353e-02,
2.000000e+00	6.598787e-01, 8.405041e-01, 1.255541e-01, 1.502134e+00, 1.712162e+00, 1.494397e-01, 1.482061e-01, 1.426403e+00, 9.995862e-01, 3.165766e-02,
0.000000e+00	1.382405e+00, 2.173133e+00, 9.686287e-01, 1.597388e+00, 2.488464e+00, 2.422008e-01, 2.660450e+00, 2.152645e+00, 2.508756e+00, 1.533899e+00,
2.000000e-01	1.070724e+00, 1.709502e+00, 1.264582e+00, 1.774917e+00, 1.841358e+00, 5.736248e-01, 1.946098e+00, 1.673664e+00, 2.303236e+00, 1.396489e+00,
4.000000e-01	6.870196e-01, 1.643616e+00, 1.444661e+00, 1.755718e+00, 1.987277e+00, 8.360362e-01, 1.382606e+00, 1.296890e+00, 1.348893e+00, 1.180771e+00,
6.000000e-01	5.151386e-01, 8.880400e-01, 1.381508e+00, 1.374401e+00, 1.741291e+00, 8.795692e-01, 1.298082e+00, 7.990487e-01, 9.926479e-01, 1.058142e+00,
8.000000e-01	3.815060e-01, 1.006008e+00, 1.182966e+00, 1.420542e+00, 1.855329e+00, 9.451034e-01, 9.170621e-01, 7.283465e-01, 8.900854e-01, 9.513631e-01,
1.000000e+00	3.394107e-01, 6.937016e-01, 1.061510e+00, 9.051645e-01, 1.931617e+00, 6.973616e-01, 4.832058e-01, 9.359080e-01, 7.045620e-01, 6.251158e-01,
1.200000e+00	3.581627e-01, 6.956306e-01, 6.410499e-01, 1.160912e+00, 1.901296e+00, 4.698136e-01, 3.441359e-01, 1.114424e+00, 8.255744e-01, 4.609974e-01,
1.400000e+00	4.809223e-01, 5.415345e-01, 5.845830e-01, 1.293660e+00, 1.908001e+00, 4.143535e-01, 2.329817e-01, 1.309724e+00, 7.966636e-01, 2.814171e-01,
1.600000e+00	4.819369e-01, 5.839357e-01, 4.696708e-01, 1.510372e+00, 2.073201e+00, 3.932669e-01, 1.526128e-01, 1.272579e+00, 7.898108e-01, 1.660618e-01,
1.800000e+00	5.181878e-01, 6.438350e-01, 2.771293e-01, 1.164852e+00, 2.008231e+00, 2.995277e-01, 1.200686e-01, 1.271130e+00, 9.305812e-01, 1.030256e-01,
2.000000e+00	5.832414e-01, 6.668296e-01, 2.193805e-01, 1.536087e+00, 1.475683e+00, 2.286023e-01, 1.227795e-01, 1.481832e+00, 9.638181e-01, 5.853732e-02,
0.000000e+00	6.036036e-01, 9.129752e-01, 4.524311e-01, 8.858348e-01, 2.778178e+00, 4.006825e-02, 9.970377e-01, 2.516080e+00, 7.760603e-01, 2.781739e+00,
2.000000e-01	6.445199e-01, 9.735386e-01, 5.441416e-01, 8.458108e-01, 1.965896e+00, 1.044814e-01, 7.476889e-01, 2.425102e+00, 8.144711e-01, 1.825069e+00,
4.000000e-01	6.940296e-01, 8.678356e-01, 4.326872e-01, 1.080614e+00, 2.181265e+00, 1.044525e-01, 5.184071e-01, 2.308358e+00, 6.449417e-01, 1.212946e+00,
6.000000e-01	5.486232e-01, 8.612847e-01, 3.580570e-01, 1.277977e+00, 2.281835e+00, 8.234011e-02, 4.045407e-01, 1.964247e+00, 7.075108e-01, 6.919156e-01,
8.000000e-01	5.787540e-01, 8.092180e-01, 2.452148e-01, 1.514320e+00, 2.131010e+00, 6.910575e-02, 3.473200e-01, 1.563466e+00, 7.251256e-01, 6.048190e-01,
1.000000e+00	6.213893e-01, 7.209685e-01, 1.950233e-01, 1.206464e+00, 2.082569e+00, 4.849274e-02, 3.121552e-01, 1.387478e+00, 8.996558e-01, 2.648413e-01,
1.200000e+00	6.142045e-01, 1.047995e+00, 1.441524e-01, 1.694324e+00, 1.772317e+00, 4.141589e-02, 3.014066e-01, 1.416214e+00, 7.993995e-01, 1.958807e-01,
1.400000e+00	6.608552e-01, 9.731099e-01, 9.752587e-02, 1.419073e+00, 1.969419e+00, 3.919960e-02, 2.595617e-01, 1.290368e+00, 8.727569e-01, 1.281122e-01,
1.600000e+00	6.292050e-01, 9.075406e-01, 1.009401e-01, 1.498927e+00, 1.745689e+00, 2.896112e-02, 2.071134e-01, 1.211972e+00, 8.647298e-01, 8.901743e-02,
1.800000e+00	5.892057e-01, 8.763153e-01, 7.858361e-02, 1.466327e+00, 1.920051e+00, 1.977738e-02, 2.309304e-01, 1.100074e+00, 7.562448e-01, 4.846148e-02,
2.000000e+00	4.812763e-01, 7.864864e-01, 5.067735e-02, 1.629111e+00, 1.637695e+00, 2.081375e-02, 1.840627e-01, 1.353361e+00, 7.977738e-01, 2.874296e-02,
0.000000e+00	8.269331e-01, 1.701136e+00, 1.816445e+00, 2.689238e+00, 2.218219e+00, 5.177557e-01, 2.707533e+00, 2.978655e+00, 1.734323e+00, 9.531865e-01,
2.000000e-01	6.991751e-01, 1.195808e+00, 1.933594e+00, 2.592248e+00, 2.244137e+00, 6.486222e-01, 1.793307e+00, 1.437950e+00, 1.276360e+00, 9.899071e-01,
4.000000e-01	4.329960e-01, 1.321778e+00, 1.820883e+00, 2.772964e+00, 1.917371e+00, 8.684964e-01, 1.077050e+00, 1.749547e+00, 9.109580e-01, 8.867401e-01,
6.000000e-01	2.551392e-01, 1.050027e+00, 1.870223e+00, 2.072944e+00, 2.003664e+00, 8.824607e-01, 9.933835e-01, 1.385954e+00, 4.221808e-01, 9.559303e-01,
8.000000e-01	1.962354e-01, 8.407657e-01, 1.308596e+00, 2.285854e+00, 1.876083e+00, 9.241464e-01, 7.109273e-01, 1.187451e+00, 4.547419e-01, 7.237732e-01,
1.000000e+00	1.639266e-01, 7.242395e-01, 9.669031e-01, 1.968270e+00, 2.474639e+00, 8.088517e-01, 5.082689e-01, 1.048770e+00, 3.715399e-01, 4.566560e-01,
1.200000e+00	2.384790e-01, 8.081570e-01, 8.005258e-01, 2.002268e+00, 1.799267e+00, 5.058672e-01, 4.070899e-01, 1.274493e+00, 3.795231e-01, 3.254776e-01,
1.400000e+00	3.000324e-01, 6.452981e-01, 4.948899e-01, 2.000732e+00, 1.805447e+00, 3.983621e-01, 3.028149e-01, 9.399719e-01, 5.092983e-01, 2.005270e-01,
1.600000e+00	3.989194e-01, 7.468351e-01, 5.213018e-01, 1.798695e+00, 1.634437e+00, 4.094049e-01, 2.289733e-01, 1.053263e+00, 5.203028e-01, 1.386088e-01,
1.800000e+00	4.929955e-01, 7.296895e-01, 3.916629e-01, 1.687916e+00, 2.025575e+00, 2.588958e-01, 1.828531e-01, 1.481150e+00, 6.578565e-01, 6.933331e-02,
2.000000e+00	5.286474e-01, 8.757207e-01, 2.167314e-01, 1.474837e+00, 1.491243e+00, 1.677043e-01, 1.454377e-01, 1.443488e+00, 5.728373e-01, 6.287902e-02,
0.000000e+00	2.890904e+00, 2.149000e-01, 1.205392e+00, 1.761881e+00, 1.649611e-01, 1.385396e+00, 4.195270e-01, 1.560766e+00, 2.873382e+00, 9.765770e-01,
2.000000e-01	1.896482e+00, 4.050676e-01, 7.926759e-01, 2.019080e+00, 1.143236e-01, 1.415383e+00, 3.778312e-01, 1.868696e+00, 2.218320e+00, 6.873094e-01,
4.000000e-01	1.405620e+00, 6.197932e-01, 8.104181e-01, 1.751052e+00, 1.060583e-01, 1.006833e+00, 2.349228e-01, 1.779998e+00, 1.764733e+00, 3.114998e-01,
6.000000e-01	1.043410e+00, 8.029609e-01, 5.646699e-01, 1.837015e+00, 1.345701e-01, 9.669218e-01, 1.364677e-01, 1.720085e+00, 1.316716e+00, 2.576196e-01,
8.000000e-01	9.153540e-01, 8.031316e-01, 3.572221e-01, 1.796105e+00, 2.899783e-01, 6.594153e-01, 1.468776e-01, 1.732489e+00, 1.178831e+00, 1.458323e-01,
1.000000e+00	7.951254e-01, 7.866775e-01, 3.660027e-01, 1.881376e+00, 4.396329e-01, 4.911989e-01, 1.735811e-01, 1.492136e+00, 1.162493e+00, 9.945452e-02,
1.200000e+00	8.520290e-01, 9.380623e-01, 2.541342e-01, 1.916138e+00, 6.673166e-01, 4.176428e-01, 1.605471e-01, 1.239405e+00, 1.103679e+00, 6.155640e-02,
1.400000e+00	7.534556e-01, 8.994867e-01, 1.593997e-01, 1.738151e+00, 9.223623e-01, 3.628072e-01, 1.717015e-01, 1.449513e+00, 8.733594e-01, 3.369873e-02,
1.600000e+00	7.053618e-01, 9.375542e-01, 1.238136e-01, 1.815726e+00, 8.782531e-01, 2.982231e-01, 2.088703e-01, 1.242171e+00, 9.294030e-01, 2.591292e-02,
1.800000e+00	6.304775e-01, 7.315619e-01, 1.054966e-01, 1.722501e+00, 9.788477e-01, 2.456330e-01, 1.680312e-01, 1.291896e+00, 8.957422e-01, 1.775955e-02,
2.000000e+00	6.424755e-01, 8.413474e-01, 7.111843e-02, 1.684564e+00, 1.266233e+00, 1.897463e-01, 1.930904e-01, 1.396689e+00, 1.039703e+00, 1.269556e-02,
0.000000e+00	1.568387e+00, 1.023061e+00, 2.211100e-01, 2.319333e+00, 1.127783e+00, 1.394665e+00, 1.016545e+00, 2.958780e-01, 1.042887e+00, 1.495926e+00,
2.000000e-01	1.652208e+00, 5.696054e-01, 2.996332e-01, 2.498238e+00, 9.821499e-01, 1.089434e+00, 6.315188e-01, 6.580889e-01, 1.041286e+00, 1.067760e+00,
4.000000e-01	1.140824e+00, 4.111756e-01, 2.405344e-01, 1.734925e+00, 8.094137e-01, 9.290310e-01, 3.530409e-01, 9.432825e-01, 9.837157e-01, 6.889924e-01,
6.000000e-01	9.237946e-01, 5.890062e-01, 2.164122e-01, 1.608592e+00, 8.106108e-01, 7.600537e-01, 2.272821e-01, 9.751950e-01, 7.831310e-01, 4.420323e-01,
8.000000e-01	8.163798e-01, 5.286329e-01, 1.255742e-01, 1.465799e+00, 1.000314e+00, 4.839545e-01, 1.433883e-01, 1.114117e+00, 8.592526e-01, 2.637141e-01,
1.000000e+00	7.149038e-01, 6.396283e-01, 8.767090e-02, 1.452215e+00, 1.091005e+00, 3.784513e-01, 1.073742e-01, 1.315253e+00, 1.008985e+00, 1.563763e-01,
1.200000e+00	7.284797e-01, 6.905001e-01, 8.866983e-02, 1.787370e+00, 7.657234e-01, 4.039205e-01, 8.829277e-02, 1.392063e+00, 9.285408e-01, 1.138235e-01,
1.400000e+00	6.132300e-01, 7.690838e-01, 5.850035e-02, 1.675132e+00, 1.050096e+00, 2.769255e-01, 1.191238e-01, 1.506720e+00, 8.805019e-01, 5.808207e-02,
1.600000e+00	5.869995e-01, 8.743616e-01, 4.506869e-02, 1.552631e+00, 1.440221e+00, 2.256732e-01, 1.092775e-01, 1.268767e+00, 7.150466e-01, 4.153116e-02,
1.800000e+00	5.238587e-01, 8.283361e-01, 4.634946e-02, 1.590690e+00, 1.190697e+00, 1.738930e-01, 1.390524e-01, 1.675720e+00, 9.178329e-01, 2.676956e-02,
2.000000e+00	6.337750e-01, 8.653707e-01, 3.483227e-02, 1.596849e+00, 1.497506e+00, 1.391505e-01, 1.562449e-01, 1.395376e+00, 8.669382e-01, 1.735684e-02,
0.000000e+00	2.727894e+00, 1.538864e+00, 1.350519e+00, 1.483845e+00, 9.376138e-01, 2.037868e+00, 1.664881e+00, 3.605112e-01, 4.762120e-01, 9.705334e-03,
2.000000e-01	1.484504e+00, 1.074562e+00, 1.352029e+00, 1.309205e+00, 7.848443e-01, 1.954189e+00, 1.101390e+00, 3.486126e-01, 3.646093e-01, 3.441067e-01,
4.000000e-01	1.118755e+00, 6.171921e-01, 1.198985e+00, 1.073107e+00, 6.528307e-01, 1.669854e+00, 7.251412e-01, 6.391531e-01, 2.942754e-01, 4.224674e-01,
6.000000e-01	1.048624e+00, 6.678423e-01, 8.857308e-01, 8.002223e-01, 6.750314e-01, 1.289040e+00, 4.923753e-01, 9.174458e-01, 2.815480e-01, 3.072271e-01,
8.000000e-01	7.998739e-01, 6.218461e-01, 8.624647e-01, 8.708189e-01, 8.743692e-01, 1.102238e+00, 3.063721e-01, 1.189439e+00, 4.033068e-01, 1.883182e-01,
1.000000e+00	7.118146e-01, 5.822148e-01, 5.150938e-01, 1.145923e+00, 9.305454e-01, 7.748391e-01, 2.002105e-01, 1.325659e+00, 4.873395e-01, 1.306230e-01,
1.200000e+00	6.193934e-01, 6.641968e-01, 4.432969e-01, 1.127218e+00, 1.143899e+00, 5.917314e-01, 1.204411e-01, 1.710043e+00, 6.746992e-01, 8.860485e-02,
1.400000e+00	7.263722e-01, 8.320133e-01, 3.129117e-01, 1.303426e+00, 1.071838e+00, 5.206106e-01, 1.260461e-01, 1.540534e+00, 6.466870e-01, 5.371787e-02,
1.600000e+00	6.603177e-01, 7.622950e-01, 2.313381e-01, 1.339648e+00, 1.323318e+00, 4.332619e-01, 1.049600e-01, 1.313977e+00, 6.865734e-01, 3.564354e-02,
1.800000e+00	6.224303e-01, 1.001385e+00, 1.808276e-01, 1.493139e+00, 1.505997e+00, 3.358471e-01, 1.137292e-01, 1.039249e+00, 8.249039e-01, 2.353267e-02,
2.000000e+00	6.610920e-01, 6.618212e-01, 1.226111e-01, 1.276171e+00, 1.249987e+00, 2.634714e-01, 1.258606e-01, 1.347197e+00, 8.195229e-01, 1.255541e-02,
0.000000e+00	3.403426e+00, 1.051181e+00, 2.718179e+00, 2.192716e+00, 4.762975e-01, 2.968715e-01, 1.999430e+00, 2.403758e+00, 1.677479e-01, 2.976280e+00,
2.000000e-01	2.400287e+00, 1.138596e+00, 1.864885e+00, 1.924357e+00, 3.114086e-01, 5.527979e-01, 1.483569e+00, 1.634509e+00, 1.106360e-01, 2.155365e+00,
4.000000e-01	1.266909e+00, 1.145096e+00, 2.115217e+00, 2.031435e+00, 3.034470e-01, 7.760116e-01, 8.871405e-01, 1.315357e+00, 8.321020e-02, 2.091470e+00,
6.000000e-01	9.496365e-01, 1.044830e+00, 1.718397e+00, 1.827965e+00, 4.272143e-01, 6.270610e-01, 7.633229e-01, 1.259545e+00, 6.602251e-02, 1.143391e+00,
8.000000e-01	6.236702e-01, 8.124963e-01, 1.160294e+00, 1.892190e+00, 5.931786e-01, 4.567744e-01, 5.140532e-01, 1.229895e+00, 5.164390e-02, 8.345671e-01,
1.000000e+00	4.795426e-01, 8.434138e-01, 9.058892e-01, 2.098075e+00, 7.923379e-01, 3.890204e-01, 4.199973e-01, 1.304265e+00, 1.479350e-01, 5.998702e-01,
1.200000e+00	4.921834e-01, 8.471208e-01, 6.229587e-01, 1.910738e+00, 1.008613e+00, 3.048427e-01, 3.252356e-01, 1.299252e+00, 2.926952e-01, 3.740066e-01,
1.400000e+00	5.351307e-01, 7.528963e-01, 5.338900e-01, 1.843875e+00, 1.280307e+00, 3.141982e-01, 2.028778e-01, 1.535128e+00, 4.005753e-01, 2.315707e-01,
1.600000e+00	5.668249e-01, 6.985383e-01, 4.189129e-01, 1.645606e+00, 1.093414e+00, 1.951711e-01, 1.638253e-01, 1.143901e+00, 5.132152e-01, 1.539558e-01,
1.800000e+00	5.968819e-01, 9.299015e-01, 3.202308e-01, 1.862479e+00, 1.460005e+00, 1.389598e-01, 1.804212e-01, 1.263495e+00, 5.557694e-01, 8.958923e-02,
2.000000e+00	6.557804e-01, 7.366727e-01, 2.322573e-01, 1.716796e+00, 1.207765e+00, 1.318673e-01, 1.348746e-01, 1.394177e+00, 6.287679e-01, 5.810790e-02,
0.000000e+00	2.524442e+00, 1.981167e+00, 3.006523e+00, 2.017481e+00, 7.360958e-01, 1.658944e+00, 1.627848e+00, 1.405871e+00, 1.718415e+00, 2.170002e+00,
2.000000e-01	1.972043e+00, 1.505406e+00, 2.349181e+00, 1.916652e+00, 7.009859e-01, 1.949724e+00, 1.311643e+00, 8.105078e-01, 1.577002e+00, 1.894280e+00,
4.000000e-01	1.306578e+00, 1.152588e+00, 2.208969e+00, 1.712179e+00, 4.823495e-01, 1.821547e+00, 1.199060e+00, 8.489100e-01, 1.032888e+00, 1.724457e+00,
6.000000e-01	7.536119e-01, 9.462929e-01, 1.999735e+00, 1.225655e+00, 5.199774e-01, 1.397804e+00, 7.920999e-01, 7.480695e-01, 6.140025e-01, 9.950933e-01,
8.000000e-01	4.825154e-01, 7.494848e-01, 1.347934e+00, 1.031460e+00, 6.646769e-01, 1.333495e+00, 5.115583e-01, 9.638480e-01, 5.459134e-01, 7.789555e-01,
1.000000e+00	4.062270e-01, 6.622994e-01, 9.505936e-01, 1.205577e+00, 9.578307e-01, 9.192555e-01, 2.826321e-01, 1.033385e+00, 4.696591e-01, 4.539686e-01,
1.200000e+00	3.949543e-01, 6.965203e-01, 7.324330e-01, 1.123846e+00, 1.006525e+00, 6.284652e-01, 2.153377e-01, 1.141291e+00, 6.026244e-01, 2.803722e-01,
1.400000e+00	4.361783e-01, 6.645271e-01, 5.221781e-01, 1.324083e+00, 1.342248e+00, 6.575770e-01, 1.725325e-01, 1.365535e+00, 5.257441e-01, 2.382903e-01,
1.600000e+00	5.846794e-01, 8.113015e-01, 4.083374e-01, 1.344414e+00, 1.093852e+00, 4.332201e-01, 1.400728e-01, 1.401113e+00, 7.882549e-01, 1.097504e-01,
1.800000e+00	4.528039e-01, 7.014429e-01, 2.359132e-01, 1.477266e+00, 1.397277e+00, 3.557912e-01, 1.287866e-01, 1.446851e+00, 6.878093e-01, 8.064967e-02,
2.000000e+00	6.097386e-01, 8.144754e-01, 2.470170e-01, 1.670482e+00, 1.129619e+00, 3.204327e-01, 1.569780e-01, 1.445700e+00, 6.709440e-01, 5.330680e-02,
0.000000e+00	2.069784e+00, 1.687271e+00, 8.517275e-01, 1.787748e+00, 1.600382e+00, 2.058967e+00, 1.736951e+00, 2.814603e-01, 3.474666e+00, 1.336996e+00,
2.000000e-01	1.572589e+00, 1.053388e+00, 1.043843e+00, 1.654029e+00, 1.598294e+00, 2.018792e+00, 1.279779e+00, 3.169780e-01, 2.154609e+00, 1.137504e+00,
4.000000e-01	1.287188e+00, 7.583828e-01, 1.166220e+00, 1.338142e+00, 1.151333e+00, 2.106834e+00, 7.082083e-01, 4.476635e-01, 1.478686e+00, 1.113229e+00,
6.000000e-01	8.471616e-01, 6.131801e-01, 8.027050e-01, 9.958543e-01, 9.297608e-01, 1.640876e+00, 4.998249e-01, 9.467367e-01, 1.336735e+00, 7.114887e-01,
8.000000e-01	6.420681e-01, 6.261922e-01, 5.959220e-01, 9.382387e-01, 1.266837e+00, 1.346496e+00, 2.686911e-01, 1.179696e+00, 1.023382e+00, 4.496230e-01,
1.000000e+00	7.769391e-01, 6.076129e-01, 4.937626e-01, 1.282964e+00, 1.456340e+00, 9.833753e-01, 1.775877e-01, 1.155409e+00, 1.132193e+00, 2.527435e-01,
1.200000e+00	5.891175e-01, 6.680324e-01, 4.011178e-01, 1.392873e+00, 1.438726e+00, 5.806278e-01, 1.412466e-01, 1.443693e+00, 9.856786e-01, 1.747966e-01,
1.400000e+00	6.440073e-01, 7.339612e-01, 2.328841e-01, 1.448128e+00, 1.465516e+00, 5.809948e-01, 9.829867e-02, 1.265530e+00, 9.477726e-01, 9.778431e-02,
1.600000e+00	5.819906e-01, 7.478169e-01, 1.623009e-01, 1.537644e+00, 1.542906e+00, 5.085791e-01, 9.988613e-02, 1.472626e+00, 7.991869e-01, 7.328451e-02,
1.800000e+00	7.042670e-01, 6.936913e-01, 1.546844e-01, 1.289230e+00, 1.214014e+00, 3.287733e-01, 1.062149e-01, 1.452963e+00, 9.638391e-01, 4.979645e-02,
2.000000e+00	5.491712e-01, 8.819387e-01, 1.218697e-01, 1.537530e+00, 1.319339e+00, 3.233398e-01, 1.326840e-01, 1.492030e+00, 8.170842e-01, 2.521090e-02,
0.000000e+00	3.638343e-01, 2.737776e+00, 2.340365e+00, 2.850428e+00, 2.368786e+00, 1.667682e+00, 5.011008e-01, 1.810576e+00, 6.928154e-01, 1.398008e+00,
2.000000e-01	2.091769e-01, 1.675795e+00, 1.739078e+00, 2.360044e+00, 2.269987e+00, 1.852986e+00, 6.307847e-01, 1.181159e+00, 4.382592e-01, 1.028812e+00,
4.000000e-01	1.578478e-01, 1.343480e+00, 1.338752e+00, 2.259952e+00, 2.514982e+00, 1.352425e+00, 6.438567e-01, 8.564000e-01, 3.222758e-01, 6.679434e-01,
6.000000e-01	1.083798e-01, 9.849330e-01, 1.011181e+00, 1.941916e+00, 2.236432e+00, 8.587071e-01, 5.977621e-01, 6.732789e-01, 2.839973e-01, 5.053432e-01,
8.000000e-01	1.782052e-01, 9.365050e-01, 8.663167e-01, 1.309129e+00, 2.242463e+00, 8.389306e-01, 4.904450e-01, 8.263483e-01, 3.088855e-01, 3.136257e-01,
1.000000e+00	2.774839e-01, 6.746350e-01, 6.845247e-01, 1.203145e+00, 2.065389e+00, 5.997304e-01, 3.766078e-01, 1.016103e+00, 4.572699e-01, 2.174913e-01,
1.200000e+00	4.669409e-01, 7.040117e-01, 4.720545e-01, 1.407824e+00, 2.083319e+00, 5.254924e-01, 2.030968e-01, 1.136653e+00, 5.624314e-01, 1.461742e-01,
1.400000e+00	3.462980e-01, 6.232158e-01, 3.331378e-01, 1.518922e+00, 1.981012e+00, 3.875737e-01, 1.726566e-01, 1.242859e+00, 6.110374e-01, 8.920049e-02,
1.600000e+00	5.421002e-01, 6.437163e-01, 3.202729e-01, 1.370282e+00, 1.744609e+00, 3.294507e-01, 1.221230e-01, 1.489879e+00, 6.216796e-01, 4.277408e-02,
1.800000e+00	5.107278e-01, 7.535254e-01, 1.625870e-01, 1.440399e+00, 1.623116e+00, 2.289462e-01, 1.044450e-01, 1.459257e+00, 7.956027e-01, 3.335121e-02,
2.000000e+00	5.418326e-01, 7.782081e-01, 1.744248e-01, 1.522942e+00, 1.619465e+00, 1.875024e-01, 1.099163e-01, 1.318105e+00, 9.120849e-01, 2.000519e-02,
0.000000e+00	1.871694e+00, 1.610002e+00, 5.958211e-01, 9.418881e-01, 1.254469e+00, 1.874800e+00, 8.470935e-02, 2.227052e+00, 4.388640e-01, 2.043580e+00,
2.000000e-01	1.348720e+00, 1.461236e+00, 4.633861e-01, 1.189392e+00, 1.133060e+00, 1.243541e+00, 2.755304e-01, 1.901063e+00, 5.797752e-01, 1.383784e+00,
4.000000e-01	1.248009e+00, 1.076737e+00, 3.862539e-01, 1.314768e+00, 7.683547e-01, 8.734300e-01, 4.781159e-01, 1.514644e+00, 6.562248e-01, 6.928635e-01,
6.000000e-01	9.686564e-01, 1.083556e+00, 2.279610e-01, 1.435936e+00, 6.928694e-01, 8.869823e-01, 4.297811e-01, 1.365984e+00, 6.562731e-01, 4.067106e-01,
8.000000e-01	7.521863e-01, 8.343858e-01, 2.334638e-01, 1.290440e+00, 8.759615e-01, 6.552377e-01, 4.372131e-01, 1.294899e+00, 7.396900e-01, 2.606881e-01,
1.000000e+00	6.822997e-01, 9.174116e-01, 1.734686e-01, 1.457286e+00, 1.056209e+00, 5.849079e-01, 3.397543e-01, 9.578757e-01, 7.103109e-01, 1.966741e-01,
1.200000e+00	6.258589e-01, 8.010157e-01, 1.478177e-01, 1.343174e+00, 1.020322e+00, 4.722958e-01, 2.514278e-01, 1.095931e+00, 8.373370e-01, 1.301603e-01,
1.400000e+00	6.944161e-01, 8.002421e-01, 1.234507e-01, 1.527391e+00, 1.254853e+00, 3.675496e-01, 2.060348e-01, 1.330190e+00, 8.069656e-01, 8.755586e-02,
1.600000e+00	6.887220e-01, 7.610090e-01, 9.538408e-02, 1.401089e+00, 1.299559e+00, 2.637137e-01, 1.854000e-01, 1.265979e+00, 6.968162e-01, 4.960340e-02,
1.800000e+00	7.050548e-01, 7.949518e-01, 6.756848e-02, 1.539059e+00, 1.159877e+00, 2.523740e-01, 1.564576e-01, 1.453444e+00, 7.195103e-01, 3.665732e-02,
2.000000e+00	6.354535e-01, 7.079191e-01, 5.491742e-02, 1.703840e+00, 1.527901e+00, 1.723585e-01, 1.639667e-01, 1.297090e+00, 9.003889e-01, 2.541589e-02,
0.000000e+00	5.550507e-01, 1.175161e+00, 2.354267e-01, 1.772284e+00, 1.158625e+00, 1.839946e+00, 5.092605e-01, 1.796285e+00, 1.408288e+00, 2.516253e+00,
2.000000e-01	5.098816e-01, 9.433770e-01, 1.767508e-01, 2.100403e+00, 1.546272e+00, 2.022831e+00, 4.688035e-01, 1.292728e+00, 1.016002e+00, 1.457374e+00,
4.000000e-01	5.783975e-01, 1.012500e+00, 1.984719e-01, 1.579533e+00, 1.399556e+00, 1.739229e+00, 5.147249e-01, 1.457220e+00, 9.088721e-01, 9.913902e-01,
6.000000e-01	6.499759e-01, 1.050446e+00, 1.571584e-01, 2.025158e+00, 1.297493e+00, 1.269926e+00, 3.243894e-01, 1.159523e+00, 1.084854e+00, 6.196353e-01,
8.000000e-01	6.606456e-01, 8.257417e-01, 1.378732e-01, 1.534420e+00, 1.408715e+00, 7.985437e-01, 2.663465e-01, 1.407960e+00, 8.993152e-01, 4.233728e-01,
1.000000e+00	5.865339e-01, 7.400663e-01, 1.008047e-01, 1.751115e+00, 1.509641e+00, 8.644621e-01, 2.555753e-01, 1.099610e+00, 8.744128e-01, 2.362326e-01,
1.200000e+00	6.159819e-01, 7.959812e-01, 7.225175e-02, 1.648180e+00, 1.407869e+00, 6.275293e-01, 2.043032e-01, 1.316386e+00, 7.579622e-01, 1.693711e-01,
1.400000e+00	6.510698e-01, 7.450497e-01, 5.790723e-02, 1.589630e+00, 1.753748e+00, 5.173258e-01, 1.871319e-01, 1.317144e+00, 8.754795e-01, 1.104622e-01,
1.600000e+00	5.858390e-01, 7.368548e-01, 4.932151e-02, 1.720175e+00, 1.390393e+00, 3.827085e-01, 1.345800e-01, 1.472763e+00, 7.943112e-01, 7.152342e-02,
1.800000e+00	6.347059e-01, 7.982417e-01, 3.446236e-02, 1.684567e+00, 1.451880e+00, 3.659478e-01, 1.610034e-01, 1.462781e+00, 7.286381e-01, 4.293211e-02,
2.000000e+00	5.707939e-01, 7.040296e-01, 3.391397e-02, 1.575682e+00, 1.407483e+00, 2.469108e-01, 1.377771e-01, 1.325541e+00, 9.957540e-01, 2.817625e-02,
0.000000e+00	2.729858e+00, 1.574433e+00, 1.989933e+00, 5.193545e-01, 2.854227e+00, 5.294977e-01, 3.659269e-01, 5.156173e-01, 1.253849e+00, 2.165227e+00,
2.000000e-01	1.855025e+00, 8.726521e-01, 1.458359e+00, 4.301167e-01, 2.239924e+00, 4.344230e-01, 5.386189e-01, 4.080432e-01, 1.075789e+00, 1.442421e+00,
4.000000e-01	1.203155e+00, 6.178128e-01, 1.082371e+00, 2.717648e-01, 2.166994e+00, 3.181367e-01, 4.331674e-01, 6.923770e-01, 8.081928e-01, 8.973159e-01,
6.000000e-01	8.062391e-01, 6.511243e-01, 7.558320e-01, 3.242688e-01, 1.643363e+00, 2.425596e-01, 2.764411e-01, 8.483257e-01, 5.546126e-01, 4.353725e-01,
8.000000e-01	8.085139e-01, 4.927332e-01, 6.424588e-01, 4.036741e-01, 1.706743e+00, 2.252161e-01, 1.577946e-01, 1.114340e+00, 6.541753e-01, 3.426076e-01,
1.000000e+00	5.880161e-01, 4.718803e-01, 4.561294e-01, 5.584984e-01, 1.613836e+00, 2.112063e-01, 8.741791e-02, 1.146320e+00, 8.224191e-01, 2.180237e-01,
1.200000e+00	6.880118e-01, 6.547546e-01, 3.091255e-01, 9.765877e-01, 1.799354e+00, 1.157608e-01, 6.961985e-02, 1.196830e+00, 6.773294e-01, 1.146883e-01,
1.400000e+00	6.466698e-01, 6.169757e-01, 2.642982e-01, 1.091542e+00, 1.380193e+00, 1.109943e-01, 1.082596e-01, 1.363930e+00, 7.291910e-01, 8.236830e-02,
1.600000e+00	6.702341e-01, 7.217465e-01, 2.049301e-01, 1.185573e+00, 1.428036e+00, 6.995803e-02, 1.048163e-01, 1.611477e+00, 8.470570e-01, 6.190610e-02,
1.800000e+00	7.176121e-01, 8.733633e-01, 1.239242e-01, 1.360256e+00, 1.817435e+00, 6.623984e-02, 1.132631e-01, 1.494850e+00, 8.306270e-01, 3.457801e-02,
2.000000e+00	6.847642e-01, 7.160462e-01, 9.304628e-02, 1.318811e+00, 1.779815e+00, 5.122165e-02, 1.359910e-01, 1.274190e+00, 9.033514e-01, 2.200638e-02,
0.000000e+00	3.881191e-01, 1.070075e+00, 2.719279e+00, 1.875498e+00, 9.026907e-01, 1.529730e+00, 6.272801e-01, 2.589372e+00, 1.172635e-01, 1.134064e+00,
2.000000e-01	2.985041e-01, 1.358306e+00, 1.789796e+00, 1.795757e+00, 1.251503e+00, 1.243471e+00, 6.310426e-01, 1.795375e+00, 8.808061e-02, 7.729049e-01,
4.000000e-01	1.771223e-01, 9.669407e-01, 1.396829e+00, 1.703934e+00, 1.348523e+00, 1.115106e+00, 5.518940e-01, 1.620056e+00, 6.045750e-02, 5.274004e-01,
6.000000e-01	1.464671e-01, 9.923415e-01, 1.030780e+00, 1.785916e+00, 1.356415e+00, 7.472013e-01, 4.193662e-01, 1.411320e+00, 1.140247e-01, 2.853732e-01,
8.000000e-01	2.354803e-01, 8.469205e-01, 7.840748e-01, 1.503178e+00, 1.384418e+00, 7.091691e-01, 3.417982e-01, 1.178224e+00, 2.235977e-01, 2.180390e-01,
1.000000e+00	3.266261e-01, 8.619064e-01, 6.468814e-01, 1.676705e+00, 1.588013e+00, 3.808173e-01, 3.901342e-01, 1.347317e+00, 3.484457e-01, 1.578062e-01,
1.200000e+00	4.849908e-01, 7.632881e-01, 4.007710e-01, 1.856517e+00, 1.297942e+00, 4.325958e-01, 2.970591e-01, 1.213628e+00, 5.017334e-01, 9.947977e-02,
1.400000e+00	5.274639e-01, 7.310982e-01, 3.619828e-01, 1.332059e+00, 1.688357e+00, 3.412774e-01, 2.090660e-01, 1.033796e+00, 6.740136e-01, 5.422285e-02,
1.600000e+00	5.658942e-01, 7.155340e-01, 2.170152e-01, 1.688129e+00, 1.775388e+00, 2.719574e-01, 2.161833e-01, 1.255142e+00, 5.500630e-01, 3.746682e-02,
1.800000e+00	5.567210e-01, 8.235232e-01, 1.790829e-01, 1.677973e+00, 1.607295e+00, 2.002674e-01, 1.652505e-01, 1.213390e+00, 5.864695e-01, 2.373833e-02,
2.000000e+00	5.260079e-01, 8.567114e-01, 1.524205e-01, 1.669904e+00, 1.659146e+00, 1.683850e-01, 1.584234e-01, 1.594148e+00, 6.993005e-01, 1.807958e-02,
0.000000e+00	2.795390e+00, 1.934787e+00, 1.225914e+00, 1.332130e+00, 2.762059e+00, 1.603498e+00, 5.394465e-01, 1.018654e+00, 2.299338e+00, 1.450083e+00,
2.000000e-01	1.710706e+00, 1.219969e+00, 8.527294e-01, 1.079897e+00, 2.181227e+00, 1.286724e+00, 7.423353e-01, 7.761450e-01, 1.490203e+00, 9.662574e-01,
4.000000e-01	1.422183e+00, 8.697020e-01, 6.859019e-01, 7.603993e-01, 1.775921e+00, 1.090855e+00, 6.006740e-01, 7.013613e-01, 1.387194e+00, 6.966072e-01,
6.000000e-01	1.153740e+00, 8.298123e-01, 5.287428e-01, 5.970357e-01, 1.792703e+00, 8.089101e-01, 3.729762e-01, 9.258577e-01, 1.153271e+00, 4.555416e-01,
8.000000e-01	9.903590e-01, 7.131881e-01, 3.895329e-01, 7.659447e-01, 1.287103e+00, 5.999459e-01, 2.719735e-01, 1.196987e+00, 9.038440e-01, 2.952922e-01,
1.000000e+00	8.707806e-01, 5.708018e-01, 2.565118e-01, 8.121355e-01, 1.399838e+00, 5.276938e-01, 1.499172e-01, 1.257538e+00, 7.988258e-01, 1.717093e-01,
1.200000e+00	7.751690e-01, 6.109829e-01, 2.648812e-01, 1.164129e+00, 1.266500e+00, 4.232057e-01, 1.151396e-01, 1.169212e+00, 9.427181e-01, 1.032660e-01,
1.400000e+00	6.285700e-01, 5.851596e-01, 1.783900e-01, 1.420021e+00, 1.511636e+00, 4.240891e-01, 1.036082e-01, 1.353125e+00, 9.888721e-01, 6.603718e-02,
1.600000e+00	6.360872e-01, 7.485948e-01, 1.498018e-01, 1.348834e+00, 1.779527e+00, 2.643065e-01, 1.206285e-01, 1.223486e+00, 1.031716e+00, 4.268902e-02,
1.800000e+00	7.268220e-01, 8.631279e-01, 1.000630e-01, 1.377937e+00, 1.260461e+00, 2.059657e-01, 1.245255e-01, 1.364647e+00, 8.731025e-01, 2.951924e-02,
2.000000e+00	6.948872e-01, 9.020509e-01, 7.771673e-02, 1.438277e+00, 1.168653e+00, 1.832694e-01, 1.366717e-01, 1.298457e+00, 7.518956e-01, 2.072863e-02,
0.000000e+00	1.996540e-01, 3.359578e+00, 2.998716e-01, 1.179814e+00, 7.222015e-01, 1.051942e+00, 8.020945e-01, 2.635477e+00, 1.411193e+00, 8.921503e-01,
2.000000e-01	3.515164e-01, 2.514305e+00, 2.507904e-01, 1.147947e+00, 9.504278e-01, 7.841753e-01, 6.417279e-01, 1.814814e+00, 1.458493e+00, 6.779749e-01,
4.000000e-01	3.893155e-01, 1.991142e+00, 2.693924e-01, 1.403210e+00, 1.083456e+00, 7.661657e-01, 6.983852e-01, 1.412287e+00, 1.037009e+00, 4.437411e-01,
6.000000e-01	4.872223e-01, 1.698324e+00, 2.849716e-01, 1.398843e+00, 1.354381e+00, 5.008238e-01, 6.330206e-01, 8.959353e-01, 1.037699e+00, 3.381253e-01,
8.000000e-01	4.879712e-01, 1.151941e+00, 2.737090e-01, 1.171949e+00, 1.194162e+00, 5.278971e-01, 6.596895e-01, 9.723036e-01, 9.113585e-01, 2.361794e-01,
1.000000e+00	6.082835e-01, 8.369608e-01, 2.313181e-01, 1.081766e+00, 1.488205e+00, 3.911425e-01, 5.231389e-01, 1.027398e+00, 9.578985e-01, 1.664900e-01,
1.200000e+00	4.916857e-01, 7.045743e-01, 1.687645e-01, 9.562387e-01, 1.507606e+00, 3.357377e-01, 3.878706e-01, 9.297287e-01, 8.440712e-01, 8.471768e-02,
1.400000e+00	5.990916e-01, 7.819585e-01, 1.494638e-01, 9.885089e-01, 1.393397e+00, 2.586654e-01, 1.979351e-01, 1.093614e+00, 9.318517e-01, 6.746578e-02,
1.600000e+00	5.997851e-01, 5.799655e-01, 1.020571e-01, 1.145671e+00, 1.518642e+00, 2.226718e-01, 2.016260e-01, 1.340928e+00, 8.495480e-01, 4.668086e-02,
1.800000e+00	6.634388e-01, 7.135719e-01, 7.642737e-02, 1.339181e+00, 1.684544e+00, 1.400921e-01, 1.470253e-01, 1.416030e+00, 8.965591e-01, 2.666029e-02,
2.000000e+00	5.871820e-01, 6.801508e-01, 6.729300e-02, 1.286725e+00, 1.492553e+00, 1.164310e-01, 1.064096e-01, 1.450950e+00, 8.906942e-01, 1.707064e-02,
0.000000e+00	1.774427e-01, 5.409981e-01, 6.540340e-02, 3.034596e-01, 1.079394e+00, 5.426498e-01, 1.804942e+00, 2.047844e+00, 1.380090e+00, 1.018647e+00,
2.000000e-01	3.123840e-01, 5.727462e-01, 4.137447e-01, 7.220331e-01, 1.159028e+00, 7.416974e-01, 8.573534e-01, 2.582417e+00, 1.348054e+00, 1.233156e+00,
4.000000e-01	3.288351e-01, 6.600106e-01, 4.153596e-01, 1.033805e+00, 1.465633e+00, 5.068802e-01, 5.283536e-01, 1.835154e+00, 1.039718e+00, 8.030148e-01,
6.000000e-01	4.725671e-01, 7.934704e-01, 3.402495e-01, 1.075272e+00, 1.354922e+00, 5.257043e-01, 3.813006e-01, 1.638226e+00, 1.136944e+00, 4.470995e-01,
8.000000e-01	5.447061e-01, 8.062397e-01, 2.716882e-01, 1.029436e+00, 1.349679e+00, 4.719754e-01, 2.659455e-01, 1.715029e+00, 1.078438e+00, 2.654897e-01,
1.000000e+00	5.153376e-01, 6.646559e-01, 1.764748e-01, 1.221316e+00, 1.480698e+00, 3.499957e-01, 2.729701e-01, 1.324381e+00, 9.901874e-01, 1.992047e-01,
1.200000e+00	5.578452e-01, 8.297635e-01, 1.181204e-01, 1.495012e+00, 1.547541e+00, 2.755415e-01, 2.732877e-01, 1.603151e+00, 8.611774e-01, 1.335449e-01,
1.400000e+00	5.155360e-01, 7.102990e-01, 1.064673e-01, 1.352045e+00, 1.691963e+00, 1.923389e-01, 2.344279e-01, 1.264294e+00, 6.870317e-01, 8.904722e-02,
1.600000e+00	5.644547e-01, 9.248198e-01, 9.510788e-02, 1.438500e+00, 1.822339e+00, 1.627978e-01, 2.438437e-01, 1.257611e+00, 1.013126e+00, 4.736378e-02,
1.800000e+00	5.220826e-01, 8.545197e-01, 8.295742e-02, 1.741340e+00, 1.638443e+00, 1.424036e-01, 1.868623e-01, 1.237097e+00, 8.237921e-01, 3.554394e-02,
2.000000e+00	5.216859e-01, 8.818522e-01, 5.797685e-02, 1.538693e+00, 1.600697e+00, 1.027333e-01, 1.603685e-01, 1.405022e+00, 7.517053e-01, 2.709767e-02,
0.000000e+00	2.796267e+00, 1.547657e+00, 1.421429e+00, 2.573654e+00, 3.968383e-01, 1.127591e+00, 5.840749e-01, 2.868622e-01, 2.513432e+00, 2.448432e+00,
2.000000e-01	1.460527e+00, 8.638753e-01, 1.004550e+00, 1.618934e+00, 3.350981e-01, 9.387488e-01, 5.381496e-01, 4.448250e-01, 1.761425e+00, 1.788745e+00,
4.000000e-01	1.335063e+00, 7.619155e-01, 7.414782e-01, 1.341428e+00, 2.676539e-01, 7.991464e-01, 3.510513e-01, 6.969458e-01, 1.452135e+00, 1.180105e+00,
6.000000e-01	1.140635e+00, 4.447989e-01, 5.333933e-01, 1.230078e+00, 2.121142e-01, 6.434898e-01, 2.097870e-01, 8.650400e-01, 1.178813e+00, 5.873811e-01,
8.000000e-01	9.095022e-01, 4.932646e-01, 4.756844e-01, 1.124634e+00, 4.746110e-01, 4.774513e-01, 1.356582e-01, 1.216062e+00, 1.110792e+00, 5.192608e-01,
1.000000e+00	7.503174e-01, 6.163134e-01, 3.133411e-01, 1.210092e+00, 5.667253e-01, 3.835953e-01, 1.037994e-01, 1.236008e+00, 1.017383e+00, 3.107892e-01,
1.200000e+00	7.541152e-01, 6.333385e-01, 2.139804e-01, 1.309034e+00, 7.802097e-01, 3.169984e-01, 1.043897e-01, 1.201930e+00, 9.327271e-01, 1.710657e-01,
1.400000e+00	7.085742e-01, 7.478983e-01, 2.078432e-01, 1.502485e+00, 8.465897e-01, 2.350382e-01, 5.984697e-02, 1.286105e+00, 9.209911e-01, 1.187311e-01,
1.600000e+00	5.998056e-01, 6.496224e-01, 1.370635e-01, 1.429136e+00, 1.146496e+00, 1.688103e-01, 9.706661e-02, 1.399582e+00, 8.091194e-01, 7.978591e-02,
1.800000e+00	5.447398e-01, 9.144547e-01, 1.185471e-01, 1.793635e+00, 1.120815e+00, 1.810876e-01, 1.064999e-01, 1.366419e+00, 9.904266e-01, 4.109632e-02,
2.000000e+00	7.098191e-01, 8.823141e-01, 7.451527e-02, 1.453376e+00, 9.872181e-01, 1.382593e-01, 1.027662e-01, 1.405182e+00, 7.639115e-01, 3.215962e-02,
0.000000e+00	3.310949e+00, 1.408308e+00, 6.147594e-01, 7.479259e-01, 2.390044e+00, 1.232262e-01, 1.804663e+00, 1.955406e+00, 1.124069e+00, 5.938025e-01,
2.000000e-01	2.170096e+00, 1.327848e+00, 7.775675e-01, 1.029749e+00, 2.112111e+00, 3.855713e-01, 1.373805e+00, 1.748216e+00, 1.162865e+00, 7.810035e-01,
4.000000e-01	1.491041e+00, 1.054360e+00, 8.583737e-01, 1.014775e+00, 1.692026e+00, 6.137656e-01, 1.007131e+00, 1.299817e+00, 1.025707e+00, 7.596615e-01,
6.000000e-01	1.228252e+00, 1.030748e+00, 8.329166e-01, 1.408433e+00, 1.331135e+00, 5.091182e-01, 7.536153e-01, 1.288507e+00, 8.401132e-01, 5.944427e-01,
8.000000e-01	1.096361e+00, 8.168596e-01, 6.002250e-01, 1.167527e+00, 1.456446e+00, 4.569985e-01, 4.735199e-01, 1.196383e+00, 7.385920e-01, 4.041296e-01,
1.000000e+00	9.016546e-01, 8.343145e-01, 6.041777e-01, 1.159968e+00, 1.143226e+00, 4.074489e-01, 3.989352e-01, 1.044899e+00, 7.749757e-01, 2.516771e-01,
1.200000e+00	7.307284e-01, 7.826200e-01, 2.778405e-01, 1.295162e+00, 1.108389e+00, 3.076990e-01, 2.705586e-01, 1.052929e+00, 8.558685e-01, 1.625929e-01,
1.400000e+00	6.543978e-01, 8.214607e-01, 2.936142e-01, 1.368909e+00, 1.366597e+00, 2.112876e-01, 1.922529e-01, 1.454851e+00, 7.377795e-01, 1.030198e-01,
1.600000e+00	6.526633e-01, 8.320713e-01, 2.328807e-01, 1.551097e+00, 1.376469e+00, 1.532373e-01, 1.558723e-01, 1.372034e+00, 8.417192e-01, 6.384170e-02,
1.800000e+00	6.467937e-01, 8.638342e-01, 1.541299e-01, 1.449963e+00, 1.329740e+00, 1.239929e-01, 1.579806e-01, 1.481984e+00, 8.558102e-01, 4.172763e-02,
2.000000e+00	5.796896e-01, 9.048385e-01, 1.389640e-01, 1.611580e+00, 1.640681e+00, 1.126203e-01, 1.286328e-01, 1.370515e+00, 8.134321e-01, 2.438967e-02,
0.000000e+00	2.293826e+00, 5.373168e-01, 1.948211e+00, 2.846026e+00, 2.038540e-01, 2.792397e+00, 1.395301e+00, 3.122296e-01, 8.888438e-01, 1.168334e+00,
2.000000e-01	1.466382e+00, 3.456724e-01, 1.322315e+00, 2.608054e+00, 1.751255e-01, 2.694000e+00, 8.566014e-01, 8.062122e-01, 4.861137e-01, 1.088685e+00,
4.000000e-01	1.023956e+00, 3.232522e-01, 9.861036e-01, 1.965359e+00, 2.831215e-01, 2.057745e+00, 5.242089e-01, 1.028919e+00, 4.525063e-01, 6.297770e-01,
6.000000e-01	7.967606e-01, 4.813838e-01, 9.450469e-01, 1.620141e+00, 4.273687e-01, 1.830706e+00, 2.996819e-01, 1.276607e+00, 4.319284e-01, 4.139720e-01,
8.000000e-01	6.776701e-01, 5.107241e-01, 6.246445e-01, 1.696172e+00, 6.896462e-01, 1.358647e+00, 1.744819e-01, 1.247634e+00, 5.198156e-01, 2.718908e-01,
1.000000e+00	6.057943e-01, 7.388145e-01, 4.192070e-01, 2.000220e+00, 7.895088e-01, 1.054591e+00, 1.231985e-01, 1.612973e+00, 5.699733e-01, 1.857175e-01,
1.200000e+00	7.359624e-01, 8.361020e-01, 3.129936e-01, 1.696295e+00, 1.245704e+00, 9.357901e-01, 1.102372e-01, 1.664133e+00, 5.697143e-01, 1.300271e-01,
1.400000e+00	6.293406e-01, 8.143443e-01, 2.359275e-01, 1.684964e+00, 1.041649e+00, 6.046577e-01, 1.133197e-01, 1.491601e+00, 6.379238e-01, 7.048259e-02,
1.600000e+00	5.987484e-01, 6.879545e-01, 1.661527e-01, 1.614829e+00, 1.245770e+00, 5.070639e-01, 1.188501e-01, 1.643039e+00, 7.351933e-01, 4.316633e-02,
1.800000e+00	6.682212e-01, 6.674202e-01, 1.512147e-01, 1.785694e+00, 1.411976e+00, 4.292546e-01, 1.123315e-01, 1.432473e+00, 7.908942e-01, 3.305981e-02,
2.000000e+00	5.074729e-01, 7.950594e-01, 1.228904e-01, 2.035100e+00, 1.529815e+00, 2.684271e-01, 1.387998e-01, 1.525221e+00, 7.465465e-01, 2.291917e-02,
0.000000e+00	1.695262e+00, 1.621414e+00, 2.766710e+00, 2.227163e+00, 2.058916e+00, 1.001738e+00, 2.179016e+00, 2.839008e+00, 2.465492e-01, 1.494790e+00,
2.000000e-01	1.093621e+00, 1.588270e+00, 2.463183e+00, 1.419229e+00, 1.948992e+00, 1.214593e+00, 1.790104e+00, 2.107303e+00, 1.503844e-01, 1.203036e+00,
4.000000e-01	8.681649e-01, 1.283241e+00, 2.193178e+00, 2.035929e+00, 1.893972e+00, 1.221149e+00, 1.333566e+00, 1.870185e+00, 1.173093e-01, 9.348434e-01,
6.000000e-01	5.490724e-01, 9.551126e-01, 1.891233e+00, 1.698786e+00, 1.748322e+00, 1.413632e+00, 1.010163e+00, 1.000700e+00, 8.900780e-02, 9.642862e-01,
8.000000e-01	3.489369e-01, 9.738923e-01, 1.405507e+00, 1.628208e+00, 1.393528e+00, 1.022424e+00, 7.797773e-01, 1.166581e+00, 5.835204e-02, 9.706912e-01,
1.000000e+00	2.506149e-01, 9.793512e-01, 1.556812e+00, 1.738149e+00, 1.646795e+00, 1.091158e+00, 6.279120e-01, 1.091494e+00, 5.192768e-02, 5.560697e-01,
1.200000e+00	2.153162e-01, 8.295825e-01, 1.153947e+00, 1.597219e+00, 1.562835e+00, 7.424043e-01, 4.004964e-01, 1.032292e+00, 8.580447e-02, 4.159004e-01,
1.400000e+00	3.293960e-01, 8.685328e-01, 8.189812e-01, 1.732213e+00, 1.441602e+00, 5.685450e-01, 3.024058e-01, 1.066486e+00, 2.419605e-01, 2.561920e-01,
1.600000e+00	4.286482e-01, 7.645398e-01, 4.870080e-01, 1.544927e+00, 1.481508e+00, 4.566668e-01, 1.999615e-01, 1.176485e+00, 3.362897e-01, 1.560409e-01,
1.800000e+00	4.860066e-01, 8.517025e-01, 4.619480e-01, 1.704256e+00, 1.696456e+00, 4.053427e-01, 1.441948e-01, 1.278289e+00, 5.368501e-01, 1.180620e-01,
2.000000e+00	5.018600e-01, 7.771740e-01, 3.316031e-01, 1.880083e+00, 1.956549e+00, 3.006580e-01, 1.659772e-01, 1.402985e+00, 5.315847e-01, 6.571553e-02,
0.000000e+00	1.012391e+00, 7.266018e-01, 2.278171e+00, 1.848755e-01, 2.971813e+00, 2.345049e+00, 1.211471e-01, 1.985303e+00, 8.544886e-01, 1.555130e+00,
2.000000e-01	6.293618e-01, 7.819988e-01, 1.824308e+00, 4.967699e-01, 3.170432e+00, 1.940929e+00, 1.100794e-01, 1.726730e+00, 6.638189e-01, 1.045320e+00,
4.000000e-01	4.983161e-01, 9.363673e-01, 1.551800e+00, 7.146074e-01, 2.530472e+00, 1.606862e+00, 1.544018e-01, 1.666916e+00, 4.719569e-01, 6.418687e-01,
6.000000e-01	3.390985e-01, 8.739018e-01, 1.158022e+00, 8.976843e-01, 2.309600e+00, 1.121514e+00, 1.541530e-01, 1.548443e+00, 3.106034e-01, 4.163062e-01,
8.000000e-01	2.904232e-01, 9.632367e-01, 9.416918e-01, 1.220508e+00, 2.520174e+00, 8.249966e-01, 1.847834e-01, 1.629630e+00, 4.113823e-01, 2.172849e-01,
1.000000e+00	4.341379e-01, 9.826419e-01, 6.425139e-01, 1.292834e+00, 2.142707e+00, 7.626974e-01, 1.647064e-01, 1.391174e+00, 4.185933e-01, 1.542305e-01,
1.200000e+00	4.379165e-01, 7.985970e-01, 4.302200e-01, 1.416832e+00, 2.131382e+00, 6.421681e-01, 1.923728e-01, 1.359223e+00, 5.968090e-01, 8.846055e-02,
1.400000e+00	5.602474e-01, 7.662115e-01, 3.675418e-01, 1.305818e+00, 1.843973e+00, 4.654329e-01, 1.397964e-01, 1.400199e+00, 4.979444e-01, 6.622301e-02,
1.600000e+00	5.393959e-01, 7.414379e-01, 2.277601e-01, 1.365438e+00, 1.777482e+00, 3.777548e-01, 1.820202e-01, 1.281614e+00, 6.804773e-01, 4.644396e-02,
1.800000e+00	5.423455e-01, 7.527607e-01, 1.910037e-01, 1.311111e+00, 2.068228e+00, 2.598696e-01, 1.625728e-01, 1.422957e+00, 7.607101e-01, 3.245841e-02,
2.000000e+00	5.913894e-01, 8.882362e-01, 1.414356e-01, 1.807403e+00, 1.928530e+00, 2.597470e-01, 1.531594e-01, 1.441325e+00, 7.581473e-01, 1.434226e-02,
0.000000e+00	2.171948e+00, 2.041073e+00, 2.088407e-01, 6.498280e-01, 5.589415e-01, 6.179449e-02, 5.604821e-01, 6.313546e-01, 3.104531e+00, 1.591205e+00,
2.000000e-01	1.494315e+00, 1.624285e+00, 1.916152e-01, 6.025345e-01, 4.771857e-01, 5.534270e-02, 7.001060e-01, 5.114818e-01, 2.170387e+00, 1.012667e+00,
4.000000e-01	1.078965e+00, 1.232013e+00, 1.781586e-01, 4.347116e-01, 4.058035e-01, 5.716123e-02, 6.584844e-01, 3.413029e-01, 2.039007e+00, 6.330585e-01,
6.000000e-01	9.915991e-01, 8.043725e-01, 1.736464e-01, 4.094887e-01, 5.312160e-01, 4.622449e-02, 4.676022e-01, 6.326170e-01, 1.582694e+00, 4.428805e-01,
8.000000e-01	7.919299e-01, 4.954315e-01, 1.404494e-01, 2.923834e-01, 6.087730e-01, 4.102613e-02, 2.945002e-01, 9.481835e-01, 1.357375e+00, 2.854196e-01,
1.000000e+00	6.153344e-01, 5.763540e-01, 1.122802e-01, 5.448327e-01, 7.158234e-01, 4.166710e-02, 2.311518e-01, 1.166301e+00, 1.336323e+00, 2.113322e-01,
1.200000e+00	7.877620e-01, 5.875813e-01, 9.204276e-02, 6.008509e-01, 9.221464e-01, 2.897925e-02, 1.379166e-01, 1.125353e+00, 1.263131e+00, 1.053419e-01,
1.400000e+00	6.611097e-01, 7.592591e-01, 6.443128e-02, 9.004120e-01, 8.601380e-01, 1.900114e-02, 9.703432e-02, 1.120479e+00, 8.228532e-01, 7.508456e-02,
1.600000e+00	5.371991e-01, 7.705947e-01, 3.882698e-02, 1.085798e+00, 1.444478e+00, 2.114606e-02, 7.795626e-02, 1.313374e+00, 1.133345e+00, 3.978120e-02,
1.800000e+00	5.825171e-01, 6.457363e-01, 3.527114e-02, 1.113324e+00, 1.458786e+00, 1.672513e-02, 1.091050e-01, 1.476022e+00, 9.405526e-01, 3.003741e-02,
2.000000e+00	5.847211e-01, 7.723361e-01, 2.762705e-02, 1.205818e+00, 1.562929e+00, 9.970021e-03, 1.167041e-01, 1.289850e+00, 8.359933e-01, 1.861620e-02,
0.000000e+00	1.386318e+00, 1.250951e+00, 8.723815e-03, 2.700353e+00, 2.641829e+00, 2.924653e+00, 2.951922e+00, 3.517335e-02, 2.379684e+00, 2.901421e+00,
2.000000e-01	1.087631e+00, 7.704759e-01, 4.774087e-01, 2.220607e+00, 2.112182e+00, 2.513249e+00, 1.987278e+00, 1.286178e-01, 1.961992e+00, 2.352338e+00,
4.000000e-01	8.437030e-01, 7.673517e-01, 6.545114e-01, 1.878645e+00, 1.869769e+00, 2.121206e+00, 1.194972e+00, 4.356605e-01, 1.572244e+00, 2.372852e+00,
6.000000e-01	7.188396e-01, 5.828495e-01, 8.474151e-01, 1.343053e+00, 1.549327e+00, 2.145101e+00, 6.464021e-01, 8.763380e-01, 9.580619e-01, 1.406189e+00,
8.000000e-01	8.153025e-01, 4.681527e-01, 6.084613e-01, 1.192133e+00, 1.846417e+00, 1.882028e+00, 3.804055e-01, 9.851551e-01, 1.154797e+00, 9.518722e-01,
1.000000e+00	6.091006e-01, 5.228619e-01, 4.782300e-01, 1.393112e+00, 1.995581e+00, 1.445202e+00, 2.768048e-01, 1.262486e+00, 1.377903e+00, 5.793398e-01,
1.200000e+00	7.468417e-01, 5.786947e-01, 3.541323e-01, 1.535974e+00, 1.513711e+00, 1.064717e+00, 1.762851e-01, 1.274375e+00, 1.064901e+00, 3.593295e-01,
1.400000e+00	6.486155e-01, 6.284158e-01, 2.647952e-01, 1.641362e+00, 1.522809e+00, 8.937589e-01, 1.149689e-01, 1.505917e+00, 1.023666e+00, 1.744062e-01,
1.600000e+00	6.474408e-01, 6.550873e-01, 1.440765e-01, 1.621710e+00, 2.072089e+00, 6.214384e-01, 1.174237e-01, 1.315697e+00, 8.985526e-01, 1.429291e-01,
1.800000e+00	6.054051e-01, 8.429981e-01, 1.409126e-01, 1.808407e+00, 1.443545e+00, 5.961659e-01, 1.003714e-01, 1.561322e+00, 8.723535e-01, 1.028129e-01,
2.000000e+00	6.198111e-01, 9.242983e-01, 1.090237e-01, 1.623893e+00, 1.779702e+00, 4.997902e-01, 1.110599e-01, 1.504308e+00, 6.116479e-01, 6.535064e-02,
0.000000e+00	4.666667e-01, 2.127908e+00, 9.122866e-01, 1.476736e+00, 1.085294e+00, 2.114018e+00, 2.892333e+00, 9.090706e-01, 2.088471e+00, 1.882178e+00,
2.000000e-01	3.999194e-01, 1.476306e+00, 1.145052e+00, 1.613824e+00, 1.362613e+00, 1.846655e+00, 2.100126e+00, 7.653252e-01, 1.520392e+00, 1.662696e+00,
4.000000e-01	2.709533e-01, 1.075277e+00, 1.541145e+00, 1.049625e+00, 1.534087e+00, 1.833448e+00, 1.561193e+00, 5.933580e-01, 1.108997e+00, 1.497094e+00,
6.000000e-01	1.736852e-01, 8.314676e-01, 1.367829e+00, 9.400072e-01, 1.431294e+00, 1.728670e+00, 9.587754e-01, 9.041440e-01, 7.375502e-01, 1.331046e+00,
8.000000e-01	1.749747e-01, 6.618371e-01, 8.498263e-01, 7.928525e-01, 1.476672e+00, 1.260995e+00, 5.842046e-01, 9.802729e-01, 5.647062e-01, 8.006753e-01,
1.000000e+00	2.006650e-01, 6.504654e-01, 7.418545e-01, 9.133087e-01, 1.626408e+00, 1.066752e+00, 3.624650e-01, 1.261248e+00, 6.363998e-01, 5.799124e-01,
1.200000e+00	3.004038e-01, 7.209575e-01, 5.645526e-01, 9.004077e-01, 1.529812e+00, 8.575226e-01, 2.306623e-01, 1.471051e+00, 7.014790e-01, 3.708386e-01,
1.400000e+00	3.604660e-01, 8.533409e-01, 4.768815e-01, 1.150859e+00, 1.380825e+00, 6.838644e-01, 2.021989e-01, 1.382935e+00, 7.315251e-01, 2.647329e-01,
1.600000e+00	5.578440e-01, 6.352475e-01, 3.648132e-01, 1.340856e+00, 1.782664e+00, 6.322521e-01, 1.562301e-01, 1.295147e+00, 7.490889e-01, 1.485636e-01,
1.800000e+00	4.809722e-01, 7.526947e-01, 2.807217e-01, 1.314132e+00, 1.388905e+00, 3.748552e-01, 1.277746e-01, 1.037818e+00, 7.880371e-01, 7.839635e-02,
2.000000e+00	4.966872e-01, 9.336596e-01, 2.020258e-01, 1.374687e+00, 1.672425e+00, 3.358782e-01, 1.158779e-01, 1.399713e+00, 7.095996e-01, 6.486405e-02,
0.000000e+00	1.338678e-02, 1.702960e+00, 1.144817e+00, 1.786053e-01, 2.565367e+00, 1.221728e+00, 2.758684e+00, 3.060033e+00, 8.987691e-01, 1.921443e-01,
2.000000e-01	2.726107e-02, 1.475564e+00, 1.222518e+00, 5.028668e-01, 1.996573e+00, 1.302303e+00, 2.077981e+00, 1.830684e+00, 4.675253e-01, 5.979322e-01,
4.000000e-01	1.887381e-02, 1.250231e+00, 1.346041e+00, 7.193631e-01, 2.367801e+00, 1.164059e+00, 1.295771e+00, 1.599509e+00, 4.226200e-01, 8.723991e-01,
6.000000e-01	1.971857e-02, 1.254326e+00, 1.291123e+00, 9.507373e-01, 2.442061e+00, 1.583508e+00, 1.067906e+00, 1.318592e+00, 3.653457e-01, 9.628361e-01,
8.000000e-01	2.622464e-02, 9.970704e-01, 1.072153e+00, 1.037843e+00, 2.301870e+00, 9.725344e-01, 8.591926e-01, 1.090175e+00, 2.831150e-01, 7.343883e-01,
1.000000e+00	1.000002e-01, 9.647999e-01, 9.876235e-01, 1.010222e+00, 1.903668e+00, 1.082789e+00, 6.036152e-01, 9.382822e-01, 2.585981e-01, 5.204589e-01,
1.200000e+00	2.270552e-01, 7.043684e-01, 6.318309e-01, 1.130089e+00, 2.274754e+00, 9.387328e-01, 4.299937e-01, 1.317196e+00, 3.891693e-01, 3.063240e-01,
1.400000e+00	3.496878e-01, 7.752007e-01, 5.063608e-01, 1.258147e+00, 2.002093e+00, 6.934362e-01, 2.741153e-01, 1.298057e+00, 5.377784e-01, 2.073145e-01,
1.600000e+00	4.060767e-01, 7.891413e-01, 4.058552e-01, 1.355188e+00, 1.815528e+00, 3.850525e-01, 2.239602e-01, 1.188230e+00, 5.878252e-01, 1.343763e-01,
1.800000e+00	4.929494e-01, 8.479539e-01, 3.131509e-01, 1.347676e+00, 2.214252e+00, 4.308466e-01, 1.561566e-01, 1.432369e+00, 6.634921e-01, 7.089954e-02,
2.000000e+00	5.603927e-01, 8.643331e-01, 2.419370e-01, 1.486285e+00, 2.081317e+00, 3.166407e-01, 1.384722e-01, 1.504159e+00, 6.514560e-01, 5.067231e-02,
0.000000e+00	2.455851e+00, 4.850376e-01, 8.514118e-01, 1.033640e+00, 6.410000e-01, 1.477364e+00, 1.851783e+00, 2.940661e+00, 4.607598e-01, 1.738590e+00,
2.000000e-01	1.417070e+00, 4.876069e-01, 9.632787e-01, 1.076973e+00, 4.472864e-01, 1.478161e+00, 7.508442e-01, 2.459547e+00, 4.528817e-01, 1.296066e+00,
4.000000e-01	1.267478e+00, 6.454278e-01, 8.737033e-01, 1.152948e+00, 3.785576e-01, 1.183646e+00, 5.381752e-01, 2.158733e+00, 6.027990e-01, 9.500621e-01,
6.000000e-01	1.159311e+00, 8.660195e-01, 5.625895e-01, 1.342220e+00, 3.972267e-01, 9.000203e-01, 4.278045e-01, 1.669475e+00, 5.705337e-01, 6.925053e-01,
8.000000e-01	8.323282e-01, 9.699841e-01, 4.339322e-01, 1.265439e+00, 5.301232e-01, 8.215488e-01, 2.979608e-01, 1.660786e+00, 6.640198e-01, 4.927771e-01,
1.000000e+00	7.375015e-01, 1.006379e+00, 3.072996e-01, 1.315962e+00, 7.603163e-01, 5.539535e-01, 2.418033e-01, 1.625934e+00, 7.575056e-01, 2.258003e-01,
1.200000e+00	6.680948e-01, 9.158224e-01, 3.181482e-01, 1.468180e+00, 7.421702e-01, 4.623009e-01, 2.357201e-01, 1.230766e+00, 7.392152e-01, 1.756607e-01,
1.400000e+00	6.496505e-01, 7.472108e-01, 1.865886e-01, 1.597582e+00, 9.603754e-01, 3.645974e-01, 2.176476e-01, 1.175247e+00, 7.097762e-01, 1.045914e-01,
1.600000e+00	6.899043e-01, 6.600666e-01, 1.530318e-01, 1.628005e+00, 9.991201e-01, 3.325197e-01, 2.128229e-01, 1.208681e+00, 8.954191e-01, 8.647918e-02,
1.800000e+00	5.441220e-01, 8.511199e-01, 1.281460e-01, 1.597299e+00, 1.085345e+00, 2.639083e-01, 2.223949e-01, 1.551257e+00, 7.951598e-01, 4.066602e-02,
2.000000e+00	7.079707e-01, 8.656408e-01, 9.308843e-02, 1.634301e+00, 1.507355e+00, 1.997801e-01, 1.841705e-01, 1.129226e+00, 8.194903e-01, 2.994682e-02,
0.000000e+00	2.024550e+00, 1.283313e+00, 1.792576e-01, 8.989454e-02, 2.361193e+00, 4.345373e-01, 1.105635e+00, 6.878038e-01, 1.803378e+00, 1.694798e+00,
2.000000e-01	1.685399e+00, 1.007016e+00, 3.258177e-01, 9.352178e-02, 2.112192e+00, 5.355135e-01, 7.826945e-01, 6.256652e-01, 1.344863e+00, 1.188751e+00,
4.000000e-01	1.379638e+00, 7.017741e-01, 2.603996e-01, 9.349914e-02, 1.542371e+00, 3.602857e-01, 4.532338e-01, 9.424066e-01, 9.896266e-01, 8.364459e-01,
6.000000e-01	1.059622e+00, 5.683217e-01, 2.226373e-01, 2.629644e-01, 1.334751e+00, 2.569093e-01, 3.282655e-01, 9.582922e-01, 1.336649e+00, 6.004225e-01,
8.000000e-01	9.246733e-01, 5.915768e-01, 1.569445e-01, 4.143421e-01, 1.424759e+00, 2.313777e-01, 1.498855e-01, 1.159723e+00, 1.076680e+00, 3.974576e-01,
1.000000e+00	7.032555e-01, 6.834125e-01, 1.359435e-01, 7.961271e-01, 1.483754e+00, 2.010116e-01, 1.222083e-01, 1.223967e+00, 1.141315e+00, 2.182018e-01,
1.200000e+00	7.944917e-01, 6.405596e-01, 9.457550e-02, 9.071567e-01, 1.412448e+00, 1.182341e-01, 1.008323e-01, 1.415435e+00, 1.047421e+00, 1.384469e-01,
1.400000e+00	7.033957e-01, 7.690929e-01, 7.805904e-02, 1.171460e+00, 1.154394e+00, 1.418261e-01, 9.520322e-02, 1.324433e+00, 9.296536e-01, 8.554831e-02,
1.600000e+00	5.915431e-01, 6.561458e-01, 4.977812e-02, 9.930743e-01, 1.392661e+00, 7.335309e-02, 1.247239e-01, 1.330000e+00, 1.076099e+00, 5.255065e-02,
1.800000e+00	5.855640e-01, 7.839502e-01, 4.025205e-02, 1.082361e+00, 1.453668e+00, 6.150846e-02, 1.210348e-01, 1.412390e+00, 9.396043e-01, 3.512408e-02,
2.000000e+00	5.298633e-01, 7.907362e-01, 3.232103e-02, 1.321827e+00, 1.381326e+00, 6.585594e-02, 1.355670e-01, 1.404880e+00, 9.196269e-01, 2.781485e-02,
0.000000e+00	1.262858e+00, 5.885690e-01, 3.724637e-01, 2.683469e+00, 2.441386e+00, 1.271860e+00, 3.592528e+00, 2.028218e+00, 1.284674e+00, 1.850548e+00,
2.000000e-01	1.029401e+00, 7.637111e-01, 7.100959e-01, 2.486103e+00, 1.788125e+00, 9.113899e-01, 1.814328e+00, 2.353513e+00, 1.327929e+00, 1.641870e+00,
4.000000e-01	8.484513e-01, 8.521658e-01, 1.154262e+00, 2.210637e+00, 1.944945e+00, 1.026497e+00, 1.217161e+00, 2.318237e+00, 1.047619e+00, 1.425965e+00,
6.000000e-01	5.910946e-01, 8.357635e-01, 9.723733e-01, 1.918508e+00, 2.021944e+00, 9.619353e-01, 7.510133e-01, 1.651464e+00, 8.102135e-01, 1.097869e+00,
8.000000e-01	5.821926e-01, 8.886934e-01, 5.221279e-01, 2.135151e+00, 1.598401e+00, 1.008179e+00, 4.499200e-01, 1.486606e+00, 9.807634e-01, 6.959173e-01,
1.000000e+00	5.979663e-01, 8.733331e-01, 5.073246e-01, 2.246951e+00, 1.778283e+00, 6.521940e-01, 3.581042e-01, 1.383394e+00, 8.259644e-01, 4.004038e-01,
1.200000e+00	5.720511e-01, 9.188465e-01, 3.868587e-01, 1.878321e+00, 1.698157e+00, 5.500197e-01, 2.477903e-01, 1.055942e+00, 9.597522e-01, 3.358953e-01,
1.400000e+00	6.133460e-01, 8.497424e-01, 3.338986e-01, 2.115259e+00, 1.545392e+00, 4.478989e-01, 2.851425e-01, 1.211172e+00, 8.735248e-01, 1.597048e-01,
1.600000e+00	5.843724e-01, 8.912621e-01, 1.822224e-01, 1.663187e+00, 1.424005e+00, 3.357952e-01, 2.595218e-01, 1.478394e+00, 8.634943e-01, 1.353135e-01,
1.800000e+00	5.852562e-01, 8.129743e-01, 1.560979e-01, 1.927539e+00, 1.741280e+00, 2.923533e-01, 2.655682e-01, 1.099265e+00, 9.738399e-01, 7.484633e-02,
2.000000e+00	5.845466e-01, 9.171464e-01, 1.163210e-01, 1.978499e+00, 1.664575e+00, 2.059751e-01, 2.034371e-01, 1.387009e+00, 7.557307e-01, 6.170543e-02,
0.000000e+00	2.471292e-01, 5.595199e-01, 1.161035e+00, 2.368178e+00, 2.434301e+00, 4.635509e-01, 2.301282e+00, 1.484888e+00, 1.213843e+00, 7.766779e-01,
2.000000e-01	1.868594e-01, 7.014937e-01, 1.197626e+00, 2.626754e+00, 2.209004e+00, 7.722288e-01, 1.039187e+00, 1.653058e+00, 9.045872e-01, 9.700856e-01,
4.000000e-01	1.277124e-01, 7.756339e-01, 1.189223e+00, 1.992705e+00, 2.244376e+00, 7.032058e-01, 7.887830e-01, 1.535525e+00, 6.725966e-01, 7.249912e-01,
6.000000e-01	1.451150e-01, 8.554859e-01, 8.382909e-01, 2.201194e+00, 2.053038e+00, 5.349937e-01, 5.452014e-01, 1.353830e+00, 7.177197e-01, 4.943422e-01,
8.000000e-01	2.581797e-01, 7.821488e-01, 8.404410e-01, 2.235658e+00, 1.965655e+00, 5.949163e-01, 3.210052e-01, 1.327501e+00, 6.346766e-01, 3.339923e-01,
1.000000e+00	3.877040e-01, 7.844146e-01, 6.190058e-01, 1.708316e+00, 1.831088e+00, 3.720093e-01, 2.589890e-01, 1.287113e+00, 6.948549e-01, 1.939601e-01,
1.200000e+00	4.800192e-01, 7.533477e-01, 3.161460e-01, 1.871050e+00, 2.000390e+00, 2.718028e-01, 2.598305e-01, 1.390909e+00, 7.108117e-01, 1.153985e-01,
1.400000e+00	3.930243e-01, 8.031683e-01, 2.898229e-01, 2.212777e+00, 1.864192e+00, 2.382309e-01, 2.475170e-01, 1.412882e+00, 6.521205e-01, 9.247026e-02,
1.600000e+00	6.703302e-01, 9.199401e-01, 2.613569e-01, 1.647656e+00, 1.737611e+00, 1.867699e-01, 2.203866e-01, 1.393575e+00, 8.212724e-01, 6.153037e-02,
1.800000e+00	5.089246e-01, 7.804681e-01, 1.816439e-01, 1.859128e+00, 1.922175e+00, 1.490868e-01, 1.689840e-01, 1.231007e+00, 8.250618e-01, 3.511691e-02,
2.000000e+00	5.002330e-01, 9.189149e-01, 1.265329e-01, 1.921970e+00, 1.650887e+00, 1.217172e-01, 1.527101e-01, 1.377476e+00, 7.221237e-01, 2.164617e-02,
0.000000e+00	1.101543e+00, 1.607117e+00, 1.227219e+00, 9.107602e-02, 2.544024e+00, 3.498269e+00, 3.041710e+00, 3.347759e-01, 5.240716e-02, 2.648902e+00,
2.000000e-01	8.359928e-01, 1.181518e+00, 1.214746e+00, 7.449274e-02, 2.330867e+00, 2.753423e+00, 1.679997e+00, 3.591989e-01, 1.444269e-01, 1.535717e+00,
4.000000e-01	7.571331e-01, 8.237530e-01, 1.222558e+00, 7.264788e-02, 2.328277e+00, 2.576748e+00, 1.273916e+00, 5.562479e-01, 1.252122e-01, 1.635563e+00,
6.000000e-01	4.685964e-01, 6.441182e-01, 1.473715e+00, 7.875952e-02, 2.178271e+00, 1.913105e+00, 8.500656e-01, 9.254641e-01, 1.390028e-01, 1.195219e+00,
8.000000e-01	4.162895e-01, 5.487465e-01, 8.928479e-01, 1.827474e-01, 2.371527e+00, 1.359317e+00, 4.321443e-01, 1.086398e+00, 1.914632e-01, 8.652443e-01,
1.000000e+00	4.879239e-01, 5.721757e-01, 6.147984e-01, 3.508678e-01, 1.949191e+00, 1.304329e+00, 2.230228e-01, 1.362027e+00, 3.437332e-01, 5.258701e-01,
1.200000e+00	4.424806e-01, 5.833286e-01, 4.823856e-01, 7.142211e-01, 1.620126e+00, 1.080282e+00, 1.804374e-01, 1.372704e+00, 4.859673e-01, 2.936378e-01,
1.400000e+00	5.239050e-01, 6.550270e-01, 3.347879e-01, 7.808508e-01, 2.114559e+00, 8.117021e-01, 1.677906e-01, 1.543509e+00, 5.164803e-01, 2.232852e-01,
1.600000e+00	5.611887e-01, 6.547682e-01, 2.743052e-01, 1.262081e+00, 1.683077e+00, 5.773287e-01, 1.027368e-01, 1.438970e+00, 6.344233e-01, 1.322180e-01,
1.800000e+00	6.552636e-01, 8.216022e-01, 2.412871e-01, 1.246974e+00, 1.984322e+00, 5.363672e-01, 1.261721e-01, 1.425423e+00, 7.611968e-01, 9.772121e-02,
2.000000e+00	6.009106e-01, 7.775963e-01, 1.387443e-01, 1.412198e+00, 1.908828e+00, 4.338346e-01, 9.919503e-02, 1.163907e+00, 7.393517e-01, 5.438673e-02,
0.000000e+00	7.121851e-01, 1.402858e+00, 6.443504e-01, 2.534690e-01, 1.159924e-01, 2.166836e+00, 2.507177e+00, 3.282790e-01, 2.819519e+00, 1.609907e+00,
2.000000e-01	6.443468e-01, 9.315891e-01, 1.011607e+00, 2.093304e-01, 4.241355e-01, 1.824318e+00, 1.874731e+00, 4.070514e-01, 2.105041e+00, 1.151787e+00,
4.000000e-01	6.371632e-01, 6.122896e-01, 1.036059e+00, 1.588963e-01, 7.533745e-01, 1.710798e+00, 1.000685e+00, 7.728329e-01, 1.647725e+00, 1.397631e+00,
6.000000e-01	4.216412e-01, 4.793628e-01, 1.080228e+00, 1.616217e-01, 8.194876e-01, 1.436402e+00, 6.027148e-01, 7.860695e-01, 1.272744e+00, 1.064962e+00,
8.000000e-01	4.760432e-01, 5.711532e-01, 7.845615e-01, 3.658959e-01, 8.796121e-01, 1.128650e+00, 3.517760e-01, 1.215466e+00, 1.145798e+00, 6.884548e-01,
1.000000e+00	4.114763e-01, 5.653933e-01, 5.017976e-01, 4.937647e-01, 1.002484e+00, 9.741296e-01, 2.500473e-01, 1.461720e+00, 8.682866e-01, 4.104084e-01,
1.200000e+00	5.251963e-01, 6.174458e-01, 4.396667e-01, 8.892059e-01, 1.311444e+00, 7.274872e-01, 1.637768e-01, 1.504234e+00, 8.090523e-01, 2.718914e-01,
1.400000e+00	6.384286e-01, 6.150918e-01, 3.085811e-01, 9.221716e-01, 1.083779e+00, 5.125363e-01, 1.369966e-01, 1.474813e+00, 1.073320e+00, 1.698698e-01,
1.600000e+00	6.369075e-01, 7.779826e-01, 2.373739e-01, 1.221040e+00, 1.613888e+00, 4.665392e-01, 1.229840e-01, 1.582747e+00, 8.880354e-01, 1.076644e-01,
1.800000e+00	5.838026e-01, 7.913331e-01, 2.166453e-01, 1.368324e+00, 1.681816e+00, 4.118500e-01, 1.223635e-01, 1.614662e+00, 7.731684e-01, 6.419880e-02,
2.000000e+00	5.687179e-01, 9.353907e-01, 1.223409e-01, 1.189180e+00, 1.554158e+00, 3.670543e-01, 1.119560e-01, 1.252764e+00, 7.652827e-01, 4.795591e-02,
0.000000e+00	1.991033e+00, 1.780517e+00, 1.684665e+00, 1.724055e+00, 1.395567e+00, 1.150763e+00, 1.924086e-01, 2.762165e+00, 1.900936e+00, 1.886844e+00,
2.000000e-01	1.134170e+00, 1.484287e+00, 1.520915e+00, 2.101362e+00, 1.476791e+00, 9.633237e-01, 3.841176e-01, 1.758553e+00, 1.227708e+00, 1.413339e+00,
4.000000e-01	1.012735e+00, 1.365753e+00, 8.505408e-01, 1.752171e+00, 8.782095e-01, 8.338643e-01, 5.068570e-01, 1.537275e+00, 8.965976e-01, 8.670564e-01,
6.000000e-01	9.083080e-01, 1.255949e+00, 7.369604e-01, 1.484236e+00, 9.444990e-01, 6.877717e-01, 5.236065e-01, 1.378849e+00, 7.141318e-01, 4.512420e-01,
8.000000e-01	8.305499e-01, 7.282180e-01, 5.658817e-01, 1.795690e+00, 1.058702e+00, 6.039939e-01, 5.492416e-01, 1.160460e+00, 8.632208e-01, 3.270210e-01,
1.000000e+00	7.090306e-01, 8.030086e-01, 3.582359e-01, 1.783504e+00, 1.379163e+00, 4.325722e-01, 3.714721e-01, 1.152357e+00, 8.144359e-01, 2.561687e-01,
1.200000e+00	5.862957e-01, 8.754352e-01, 3.554729e-01, 1.624077e+00, 1.310384e+00, 3.412909e-01, 3.165190e-01, 1.091225e+00, 8.107445e-01, 1.467592e-01,
1.400000e+00	7.046383e-01, 7.068206e-01, 2.183270e-01, 1.387067e+00, 1.465502e+00, 2.804043e-01, 1.765838e-01, 1.285703e+00, 6.375345e-01, 8.866919e-02,
1.600000e+00	5.479542e-01, 7.443319e-01, 1.778244e-01, 1.687425e+00, 1.435861e+00, 2.362132e-01, 1.722575e-01, 1.202815e+00, 8.988601e-01, 5.546231e-02,
1.800000e+00	5.947717e-01, 7.200655e-01, 1.178842e-01, 1.841236e+00, 1.673503e+00, 1.781203e-01, 1.654277e-01, 1.480376e+00, 8.594944e-01, 3.678253e-02,
2.000000e+00	6.751065e-01, 7.625893e-01, 1.256837e-01, 1.549601e+00, 1.486563e+00, 1.450359e-01, 1.300564e-01, 1.397187e+00, 7.253906e-01, 2.539870e-02,
0.000000e+00	2.298344e-01, 2.560536e+00, 1.598327e+00, 3.216925e+00, 7.438717e-01, 2.814548e+00, 1.864763e+00, 1.282179e+00, 2.433422e+00, 1.968757e+00,
2.000000e-01	1.704521e-01, 2.044266e+00, 1.743205e+00, 2.722711e+00, 8.833728e-01, 2.440237e+00, 1.509752e+00, 1.317308e+00, 1.770892e+00, 1.544025e+00,
4.000000e-01	1.005499e-01, 1.406815e+00, 1.818382e+00, 2.407521e+00, 1.133646e+00, 2.167411e+00, 1.363418e+00, 1.024036e+00, 9.875539e-01, 1.371107e+00,
6.000000e-01	7.348576e-02, 1.049539e+00, 1.799697e+00, 1.928769e+00, 1.120456e+00, 2.286408e+00, 8.314752e-01, 7.306902e-01, 8.257599e-01, 1.302393e+00,
8.000000e-01	6.438652e-02, 7.291891e-01, 1.292074e+00, 1.367019e+00, 1.419371e+00, 1.501559e+00, 5.795492e-01, 7.508506e-01, 6.957117e-01, 7.048864e-01,
1.000000e+00	1.321408e-01, 7.622121e-01, 1.039982e+00, 1.682597e+00, 1.498304e+00, 1.372651e+00, 3.100429e-01, 1.237001e+00, 5.232092e-01, 5.113787e-01,
1.200000e+00	3.057710e-01, 7.434434e-01, 7.002404e-01, 1.412805e+00, 1.435189e+00, 1.178623e+00, 2.602351e-01, 1.140140e+00, 5.993911e-01, 3.141907e-01,
1.400000e+00	4.333469e-01, 6.708829e-01, 5.442910e-01, 1.356386e+00, 1.629253e+00, 9.593562e-01, 1.591228e-01, 1.447982e+00, 7.626704e-01, 2.002719e-01,
1.600000e+00	5.140498e-01, 6.986086e-01, 3.531383e-01, 1.452942e+00, 1.613601e+00, 6.906073e-01, 1.478079e-01, 1.341682e+00, 6.091676e-01, 1.350454e-01,
1.800000e+00	5.177386e-01, 7.537951e-01, 2.674999e-01, 1.676915e+00, 1.525137e+00, 4.951176e-01, 1.123180e-01, 1.502759e+00, 7.297066e-01, 8.905448e-02,
2.000000e+00	5.382457e-01, 7.868885e-01, 2.200188e-01, 1.533861e+00, 1.798810e+00, 4.186016e-01, 1.072771e-01, 1.331821e+00, 6.527502e-01, 5.364005e-02,
0.000000e+00	1.215247e-01, 1.817734e+00, 1.051616e+00, 1.177407e+00, 2.289687e+00, 1.091592e+00, 2.722844e+00, 1.664778e+00, 2.052197e+00, 2.079555e+00,
2.000000e-01	1.025138e-01, 1.831245e+00, 1.143875e+00, 1.164406e+00, 2.469411e+00, 1.292003e+00, 1.307430e+00, 9.855064e-01, 1.223082e+00, 1.712925e+00,
4.000000e-01	6.458968e-02, 1.390555e+00, 1.208149e+00, 9.150045e-01, 2.041174e+00, 1.344433e+00, 1.294571e+00, 7.916863e-01, 1.066830e+00, 1.719105e+00,
6.000000e-01	5.569880e-02, 1.035545e+00, 1.317535e+00, 6.964548e-01, 2.162464e+00, 1.339103e+00, 1.028400e+00, 7.936361e-01, 7.247932e-01, 1.494194e+00,
8.000000e-01	5.580735e-02, 7.987453e-01, 1.046197e+00, 7.391339e-01, 2.143934e+00, 1.159094e+00, 5.484835e-01, 6.770998e-01, 6.779985e-01, 8.332409e-01,
1.000000e+00	1.918193e-01, 5.473193e-01, 8.687755e-01, 7.443785e-01, 2.281447e+00, 7.235702e-01, 4.128324e-01, 1.073166e+00, 5.180362e-01, 6.501705e-01,
1.200000e+00	3.557441e-01, 6.312523e-01, 6.643139e-01, 1.034272e+00, 2.431757e+00, 6.667545e-01, 2.346437e-01, 1.164748e+00, 6.433321e-01, 2.917554e-01,
1.400000e+00	3.499452e-01, 7.276044e-01, 5.236565e-01, 1.148579e+00, 2.034538e+00, 5.656128e-01, 1.309566e-01, 1.295512e+00, 6.474301e-01, 2.479485e-01,
1.600000e+00	4.272727e-01, 6.590980e-01, 3.281602e-01, 1.160217e+00, 2.115440e+00, 4.386677e-01, 1.199011e-01, 1.281964e+00, 7.525830e-01, 1.174043e-01,
1.800000e+00	4.847905e-01, 8.543472e-01, 2.844920e-01, 1.248274e+00, 1.993699e+00, 3.462020e-01, 1.389767e-01, 1.430259e+00, 7.714081e-01, 9.241068e-02,
2.000000e+00	4.679738e-01, 8.143685e-01, 1.861581e-01, 1.356274e+00, 1.837694e+00, 2.753046e-01, 1.263130e-01, 1.546214e+00, 7.548666e-01, 6.168074e-02,
0.000000e+00	9.506448e-01, 3.108494e+00, 1.882156e+00, 1.777775e+00, 1.157254e+00, 2.049028e+00, 3.576997e-01, 2.081443e+00, 1.765311e+00, 2.792523e+00,
2.000000e-01	6.374687e-01, 1.997974e+00, 1.483658e+00, 2.092502e+00, 1.108116e+00, 1.460855e+00, 4.830615e-01, 1.341633e+00, 1.216785e+00, 1.893148e+00,
4.000000e-01	3.792792e-01, 1.897917e+00, 1.239959e+00, 1.813995e+00, 1.345869e+00, 1.318536e+00, 6.527378e-01, 1.179817e+00, 1.003487e+00, 1.327280e+00,
6.000000e-01	5.469094e-01, 1.535873e+00, 9.129781e-01, 1.419146e+00, 1.508033e+00, 8.992773e-01, 6.659158e-01, 7.326423e-01, 8.318294e-01, 8.043470e-01,
8.000000e-01	5.190753e-01, 8.417935e-01, 5.898294e-01, 1.250076e+00, 1.546879e+00, 8.513295e-01, 4.643411e-01, 7.150377e-01, 9.310483e-01, 4.681132e-01,
1.000000e+00	5.663477e-01, 6.786895e-01, 5.095315e-01, 1.154714e+00, 1.592856e+00, 7.255453e-01, 3.824856e-01, 1.039304e+00, 7.663713e-01, 2.666305e-01,
1.200000e+00	5.585989e-01, 6.348366e-01, 3.741324e-01, 1.020616e+00, 1.824460e+00, 5.831666e-01, 2.250275e-01, 1.149995e+00, 8.743179e-01, 2.085421e-01,
1.400000e+00	5.995062e-01, 5.325363e-01, 2.747747e-01, 1.089794e+00, 1.981083e+00, 4.618650e-01, 1.556845e-01, 1.051854e+00, 9.198407e-01, 1.561065e-01,
1.600000e+00	6.069517e-01, 7.220995e-01, 1.784725e-01, 1.228826e+00, 1.513307e+00, 2.694574e-01, 1.214716e-01, 1.301277e+00, 8.193538e-01, 7.906214e-02,
1.800000e+00	5.971782e-01, 7.098414e-01, 1.983850e-01, 1.184554e+00, 1.640616e+00, 2.668087e-01, 1.138395e-01, 1.271332e+00, 8.348406e-01, 5.113325e-02,
2.000000e+00	6.585836e-01, 7.397488e-01, 1.420450e-01, 1.295754e+00, 1.972152e+00, 2.413523e-01, 1.048541e-01, 1.323810e+00, 8.145066e-01, 3.186682e-02,
0.000000e+00	2.461931e+00, 5.149426e-01, 1.742216e+00, 2.576458e+00, 6.625001e-01, 2.989499e+00, 2.608407e+00, 2.338628e+00, 2.124634e+00, 2.047071e+00,
2.000000e-01	1.852187e+00, 5.146900e-01, 1.931853e+00, 2.629827e+00, 4.792213e-01, 2.862084e+00, 1.534594e+00, 1.734720e+00, 1.723768e+00, 2.177692e+00,
4.000000e-01	1.118314e+00, 8.240617e-01, 1.925911e+00, 2.354427e+00, 4.256298e-01, 2.074290e+00, 8.104812e-01, 1.746770e+00, 1.350615e+00, 1.356811e+00,
6.000000e-01	8.625635e-01, 8.177804e-01, 1.411449e+00, 2.022239e+00, 5.533417e-01, 1.886474e+00, 6.398838e-01, 1.721497e+00, 8.650250e-01, 1.044101e+00,
8.000000e-01	5.438218e-01, 9.511784e-01, 1.051518e+00, 2.140705e+00, 6.957565e-01, 1.454174e+00, 3.698541e-01, 1.656365e+00, 6.734419e-01, 6.779159e-01,
1.000000e+00	5.184285e-01, 7.872899e-01, 8.456363e-01, 1.926759e+00, 9.602730e-01, 9.979980e-01, 3.343725e-01, 1.457471e+00, 5.940545e-01, 3.994302e-01,
1.200000e+00	6.315384e-01, 1.088091e+00, 4.517618e-01, 2.099635e+00, 1.121046e+00, 8.537001e-01, 3.112750e-01, 1.259712e+00, 6.698643e-01, 2.602119e-01,
1.400000e+00	6.212549e-01, 7.551278e-01, 3.554248e-01, 1.744924e+00, 1.037524e+00, 8.506439e-01, 2.536508e-01, 1.315999e+00, 7.496819e-01, 1.425774e-01,
1.600000e+00	5.077980e-01, 8.245473e-01, 2.936348e-01, 2.149695e+00, 1.618621e+00, 6.464330e-01, 2.224382e-01, 1.556176e+00, 7.882380e-01, 1.154805e-01,
1.800000e+00	6.118577e-01, 8.401229e-01, 2.049370e-01, 1.736470e+00, 1.416167e+00, 4.957216e-01, 2.072773e-01, 1.133521e+00, 6.861587e-01, 6.409538e-02,
2.000000e+00	5.663716e-01, 6.525890e-01, 1.958389e-01, 1.773396e+00, 1.178722e+00, 4.272062e-01, 2.111071e-01, 1.373953e+00, 8.682535e-01, 4.000050e-02,
0.000000e+00	7.510772e-01, 1.058239e+00, 2.316097e+00, 3.312914e-01, 6.679636e-01, 1.000228e+00, 1.912138e+00, 1.059558e+00, 2.874275e+00, 1.985794e+00,
2.000000e-01	4.973228e-01, 8.995562e-01, 2.051689e+00, 4.683578e-01, 9.701399e-01, 1.127425e+00, 1.246948e+00, 1.061267e+00, 1.740175e+00, 1.642943e+00,
4.000000e-01	3.001550e-01, 7.728752e-01, 1.821808e+00, 4.817907e-01, 1.175719e+00, 1.092675e+00, 7.741023e-01, 1.098580e+00, 1.517368e+00, 1.129809e+00,
6.000000e-01	2.551595e-01, 6.702439e-01, 1.391040e+00, 7.762683e-01, 1.212178e+00, 6.622839e-01, 5.694986e-01, 1.155469e+00, 1.067580e+00, 7.085304e-01,
8.000000e-01	1.688046e-01, 7.073284e-01, 1.148525e+00, 9.710203e-01, 1.278320e+00, 5.643917e-01, 4.165739e-01, 1.193359e+00, 8.346687e-01, 5.110476e-01,
1.000000e+00	2.058121e-01, 5.382728e-01, 8.313813e-01, 1.027013e+00, 1.596619e+00, 5.417369e-01, 2.654410e-01, 1.240656e+00, 6.388441e-01, 3.390385e-01,
1.200000e+00	2.753311e-01, 8.054709e-01, 5.653990e-01, 1.394819e+00, 1.580302e+00, 3.628311e-01, 1.842143e-01, 1.182922e+00, 8.324194e-01, 1.864606e-01,
1.400000e+00	4.157411e-01, 9.465785e-01, 3.512182e-01, 1.085357e+00, 1.547081e+00, 3.149655e-01, 1.960239e-01, 1.402021e+00, 6.822775e-01, 1.427430e-01,
1.600000e+00	5.631910e-01, 7.769501e-01, 3.316641e-01, 1.284680e+00, 1.541297e+00, 2.963061e-01, 1.738860e-01, 1.326722e+00, 7.698756e-01, 8.646418e-02,
1.800000e+00	5.929447e-01, 8.449821e-01, 2.561610e-01, 1.409415e+00, 1.561394e+00, 2.399251e-01, 1.309192e-01, 1.199580e+00, 7.520762e-01, 5.680640e-02,
2.000000e+00	6.119926e-01, 7.407512e-01, 1.641706e-01, 1.462544e+00, 1.520757e+00, 1.481663e-01, 1.403563e-01, 1.436312e+00, 8.081088e-01, 3.384499e-02,
0.000000e+00	1.450354e+00, 1.291480e+00, 1.151597e+00, 7.567380e-01, 8.691628e-01, 2.835546e+00, 1.194676e+00, 2.015198e+00, 2.121743e+00, 9.291355e-01,
2.000000e-01	1.029484e+00, 9.937444e-01, 1.038943e+00, 9.203717e-01, 7.850654e-01, 2.147542e+00, 1.152086e+00, 1.234739e+00, 1.517407e+00, 1.034937e+00,
4.000000e-01	6.744656e-01, 8.976546e-01, 1.216208e+00, 1.273708e+00, 1.054149e+00, 1.769683e+00, 7.419726e-01, 1.127722e+00, 1.108320e+00, 6.402800e-01,
6.000000e-01	5.429567e-01, 7.985012e-01, 7.488267e-01, 8.833458e-01, 1.164593e+00, 1.585491e+00, 6.539050e-01, 1.020116e+00, 9.722598e-01, 4.832721e-01,
8.000000e-01	5.358037e-01, 9.457933e-01, 6.215917e-01, 1.283335e+00, 1.096937e+00, 1.242030e+00, 4.280493e-01, 1.040784e+00, 8.864174e-01, 3.132159e-01,
1.000000e+00	5.094107e-01, 6.771210e-01, 4.135796e-01, 1.418050e+00, 1.401995e+00, 1.040718e+00, 3.257942e-01, 1.178479e+00, 9.552204e-01, 1.775077e-01,
1.200000e+00	5.446630e-01, 8.212164e-01, 3.649117e-01, 1.317036e+00, 1.307435e+00, 9.041541e-01, 2.559949e-01, 1.297339e+00, 7.987379e-01, 1.416599e-01,
1.400000e+00	6.095557e-01, 9.344927e-01, 2.881628e-01, 1.558902e+00, 1.444397e+00, 6.311729e-01, 1.765174e-01, 1.259611e+00, 7.024054e-01, 8.589939e-02,
1.600000e+00	6.285546e-01, 9.031743e-01, 2.068865e-01, 1.533421e+00, 1.378307e+00, 5.249977e-01, 1.619668e-01, 1.314804e+00, 9.121718e-01, 4.172109e-02,
1.800000e+00	6.521595e-01, 1.004198e+00, 1.564077e-01, 1.264988e+00, 1.734394e+00, 4.205973e-01, 1.543462e-01, 1.131586e+00, 8.988497e-01, 3.577618e-02,
2.000000e+00	5.371892e-01, 9.337671e-01, 9.467641e-02, 1.658029e+00, 1.288931e+00, 3.342376e-01, 1.470044e-01, 1.349695e+00, 8.462082e-01, 2.817484e-02,
0.000000e+00	1.791893e+00, 2.613922e+00, 2.941978e+00, 6.401065e-01, 2.297664e+00, 4.207921e-01, 1.454720e+00, 9.231834e-01, 1.470858e+00, 1.276770e+00,
2.000000e-01	1.097858e+00, 1.911368e+00, 2.333569e+00, 5.731201e-01, 1.549796e+00, 5.644631e-01, 1.047379e+00, 6.571868e-01, 1.335134e+00, 9.282519e-01,
4.000000e-01	6.935711e-01, 1.575097e+00, 2.009775e+00, 5.052099e-01, 1.720025e+00, 6.613943e-01, 8.466370e-01, 4.888549e-01, 8.834172e-01, 8.149073e-01,
6.000000e-01	4.949645e-01, 8.834122e-01, 1.393916e+00, 3.520439e-01, 1.338271e+00, 5.864903e-01, 7.769030e-01, 6.155711e-01, 5.905868e-01, 5.491176e-01,
8.000000e-01	3.535562e-01, 6.296799e-01, 1.192024e+00, 3.196301e-01, 1.539622e+00, 5.204305e-01, 4.524766e-01, 6.809907e-01, 4.178828e-01, 3.771881e-01,
1.000000e+00	3.427699e-01, 5.499946e-01, 8.001480e-01, 4.283240e-01, 1.615999e+00, 3.799579e-01, 2.586436e-01, 9.145056e-01, 3.394653e-01, 3.025060e-01,
1.200000e+00	4.104738e-01, 4.469193e-01, 6.299873e-01, 5.584979e-01, 1.849305e+00, 2.819669e-01, 1.642625e-01, 1.229179e+00, 4.229273e-01, 1.540852e-01,
1.400000e+00	4.626125e-01, 6.158683e-01, 5.036204e-01, 8.236048e-01, 1.718239e+00, 2.617907e-01, 1.271874e-01, 1.349588e+00, 4.446782e-01, 1.056786e-01,
1.600000e+00	4.041021e-01, 6.890499e-01, 3.679318e-01, 1.069843e+00, 1.676333e+00, 1.989647e-01, 8.689809e-02, 1.308384e+00, 7.033268e-01, 6.020667e-02,
1.800000e+00	6.325533e-01, 7.061715e-01, 2.738655e-01, 1.429278e+00, 1.725687e+00, 1.494041e-01, 9.312166e-02, 1.352797e+00, 6.247012e-01, 4.230605e-02,
2.000000e+00	5.748703e-01, 8.063207e-01, 2.185134e-01, 1.193204e+00, 1.957758e+00, 1.201509e-01, 1.271624e-01, 1.450736e+00, 6.202808e-01, 2.175718e-02,
0.000000e+00	1.286188e+00, 1.228401e+00, 1.199337e+00, 2.354599e+00, 9.189412e-01, 1.691052e+00, 2.044266e+00, 1.450555e+00, 3.303262e+00, 5.815710e-01,
2.000000e-01	1.141712e+00, 1.144615e+00, 1.228205e+00, 2.132170e+00, 9.611790e-01, 1.673017e+00, 1.284416e+00, 1.249207e+00, 2.252634e+00, 7.275833e-01,
4.000000e-01	6.806221e-01, 8.468124e-01, 1.109759e+00, 2.289732e+00, 8.033195e-01, 1.499303e+00, 7.490574e-01, 9.985104e-01, 1.509743e+00, 7.298112e-01,
6.000000e-01	4.838916e-01, 8.633474e-01, 1.001930e+00, 1.851365e+00, 1.270695e+00, 1.095679e+00, 6.620142e-01, 1.388284e+00, 1.273569e+00, 5.366884e-01,
8.000000e-01	6.193423e-01, 9.059574e-01, 7.189018e-01, 2.431702e+00, 1.115702e+00, 8.779449e-01, 3.790419e-01, 1.152735e+00, 1.176940e+00, 3.490280e-01,
1.000000e+00	6.395758e-01, 7.157243e-01, 5.425617e-01, 1.868048e+00, 1.391542e+00, 8.040144e-01, 2.648985e-01, 1.429846e+00, 7.615420e-01, 1.987920e-01,
1.200000e+00	5.939100e-01, 7.491672e-01, 4.625361e-01, 2.016788e+00, 1.248252e+00, 6.727633e-01, 1.995280e-01, 1.402381e+00, 8.618909e-01, 1.397726e-01,
1.400000e+00	5.821709e-01, 7.767561e-01, 3.223186e-01, 1.635566e+00, 1.399136e+00, 3.813769e-01, 2.042491e-01, 1.269017e+00, 9.650700e-01, 8.590912e-02,
1.600000e+00	5.648196e-01, 8.871155e-01, 2.018965e-01, 1.501600e+00, 1.491545e+00, 2.982954e-01, 1.412358e-01, 1.329130e+00, 8.451556e-01, 5.134488e-02,
1.800000e+00	4.904899e-01, 7.575650e-01, 1.641280e-01, 1.795944e+00, 1.508722e+00, 3.098645e-01, 1.575043e-01, 1.295370e+00, 7.674563e-01, 3.451826e-02,
2.000000e+00	5.388740e-01, 6.677353e-01, 1.145938e-01, 1.952153e+00, 1.852994e+00, 2.366252e-01, 1.436105e-01, 1.168238e+00, 8.473977e-01, 2.142217e-02,
0.000000e+00	1.638507e+00, 2.335862e-01, 8.690858e-02, 2.432101e+00, 8.015275e-01, 2.176215e+00, 2.295834e+00, 1.706651e+00, 2.068408e+00, 4.954353e-01,
2.000000e-01	1.715415e+00, 5.385330e-01, 5.466590e-01, 2.706214e+00, 7.727209e-01, 2.007524e+00, 1.263719e+00, 1.940212e+00, 1.820847e+00, 9.321678e-01,
4.000000e-01	1.205011e+00, 6.465488e-01, 5.892269e-01, 2.207071e+00, 6.401385e-01, 2.125215e+00, 9.087456e-01, 1.728753e+00, 1.560394e+00, 7.566905e-01,
6.000000e-01	9.623687e-01, 6.534072e-01, 4.477859e-01, 2.089185e+00, 4.985958e-01, 1.615419e+00, 5.770912e-01, 1.546183e+00, 1.143403e+00, 4.252256e-01,
8.000000e-01	9.195850e-01, 8.268110e-01, 3.616415e-01, 1.704136e+00, 5.036269e-01, 1.200129e+00, 3.773447e-01, 1.621044e+00, 1.379547e+00, 3.651062e-01,
1.000000e+00	7.341243e-01, 8.517312e-01, 3.318593e-01, 1.799771e+00, 7.275964e-01, 1.118795e+00, 2.873271e-01, 1.660093e+00, 9.209338e-01, 1.990185e-01,
1.200000e+00	6.477698e-01, 8.944374e-01, 2.231730e-01, 1.645438e+00, 8.985965e-01, 7.763891e-01, 2.404477e-01, 1.323729e+00, 1.023556e+00, 1.331795e-01,
1.400000e+00	6.229804e-01, 8.831488e-01, 1.621328e-01, 1.748236e+00, 1.139750e+00, 7.407325e-01, 2.372197e-01, 1.146956e+00, 9.486031e-01, 8.705396e-02,
1.600000e+00	7.462713e-01, 7.795921e-01, 1.447808e-01, 1.918142e+00, 1.399106e+00, 5.983559e-01, 1.948591e-01, 1.429707e+00, 9.495336e-01, 5.720221e-02,
1.800000e+00	6.273370e-01, 7.689037e-01, 9.501339e-02, 1.601886e+00, 1.230492e+00, 4.172871e-01, 1.877246e-01, 1.375127e+00, 1.093485e+00, 3.636389e-02,
2.000000e+00	5.593626e-01, 8.430197e-01, 9.437777e-02, 1.655676e+00, 1.530330e+00, 3.058649e-01, 1.524418e-01, 1.316887e+00, 9.614692e-01, 2.589486e-02,
0.000000e+00	1.378742e+00, 2.723501e+00, 2.075281e+00, 9.768900e-01, 2.372695e+00, 1.897410e+00, 1.766990e+00, 2.222890e+00, 2.702930e+00, 1.054882e+00,
2.000000e-01	9.488141e-01, 2.075359e+00, 2.436202e+00, 1.090899e+00, 2.539825e+00, 2.192402e+00, 1.366248e+00, 1.594573e+00, 1.431711e+00, 1.199239e+00,
4.000000e-01	6.729191e-01, 1.481094e+00, 1.812423e+00, 1.470882e+00, 2.271496e+00, 1.513861e+00, 1.170286e+00, 1.100406e+00, 1.217637e+00, 1.092353e+00,
6.000000e-01	4.768190e-01, 1.304603e+00, 1.781829e+00, 1.125483e+00, 1.640095e+00, 1.460454e+00, 7.579350e-01, 8.064113e-01, 6.520036e-01, 9.979627e-01,
8.000000e-01	3.270314e-01, 9.443854e-01, 1.558834e+00, 1.034310e+00, 1.891853e+00, 1.337143e+00, 6.353594e-01, 8.166187e-01, 6.148158e-01, 5.774565e-01,
1.000000e+00	2.587838e-01, 6.039672e-01, 1.115192e+00, 9.090458e-01, 1.911331e+00, 1.007268e+00, 4.140238e-01, 9.860488e-01, 3.452509e-01, 4.574815e-01,
1.200000e+00	1.995265e-01, 6.976562e-01, 8.409827e-01, 9.951992e-01, 1.783527e+00, 7.757493e-01, 2.600583e-01, 1.045786e+00, 4.931173e-01, 2.726500e-01,
1.400000e+00	3.685839e-01, 7.056194e-01, 5.830424e-01, 1.045566e+00, 1.366607e+00, 7.499499e-01, 2.082874e-01, 1.354690e+00, 5.377757e-01, 1.680751e-01,
1.600000e+00	4.574679e-01, 8.073004e-01, 4.529288e-01, 1.183329e+00, 1.766900e+00, 5.212664e-01, 1.462593e-01, 1.341018e+00, 6.068876e-01, 1.207992e-01,
1.800000e+00	4.301897e-01, 7.737338e-01, 3.918823e-01, 1.429218e+00, 1.641322e+00, 3.317797e-01, 1.525823e-01, 1.301661e+00, 6.342926e-01, 7.335558e-02,
2.000000e+00	6.988769e-01, 8.208715e-01, 2.587213e-01, 1.130735e+00, 1.813306e+00, 3.202937e-01, 1.375517e-01, 1.146979e+00, 6.672003e-01, 5.000353e-02,
0.000000e+00	3.229206e+00, 1.569008e+00, 1.814896e+00, 1.635825e+00, 3.070147e-01, 5.382339e-01, 2.633549e+00, 1.238958e+00, 2.647990e+00, 7.980002e-01,
2.000000e-01	2.238312e+00, 1.138461e+00, 1.779111e+00, 2.054182e+00, 2.614912e-01, 6.902568e-01, 2.192415e+00, 9.301916e-01, 1.913004e+00, 9.793529e-01,
4.000000e-01	1.234674e+00, 6.520866e-01, 1.964605e+00, 1.523687e+00, 2.083805e-01, 1.005702e+00, 1.277394e+00, 9.630960e-01, 1.296425e+00, 1.190091e+00,
6.000000e-01	7.870741e-01, 7.131878e-01, 1.326679e+00, 1.136333e+00, 3.359774e-01, 8.139340e-01, 7.312998e-01, 1.117456e+00, 8.616311e-01, 8.260087e-01,
8.000000e-01	6.133432e-01, 7.423204e-01, 1.221475e+00, 1.418369e+00, 5.050698e-01, 7.273999e-01, 3.795375e-01, 1.082208e+00, 7.722193e-01, 5.988060e-01,
1.000000e+00	5.767453e-01, 7.622998e-01, 8.528937e-01, 1.132509e+00, 9.352698e-01, 6.342861e-01, 2.861293e-01, 1.265092e+00, 6.453073e-01, 3.659103e-01,
1.200000e+00	6.021908e-01, 7.355438e-01, 6.566962e-01, 1.320319e+00, 1.006979e+00, 4.712299e-01, 2.457388e-01, 1.546210e+00, 5.132944e-01, 2.055345e-01,
1.400000e+00	6.734503e-01, 7.949920e-01, 4.629750e-01, 1.485382e+00, 1.066285e+00, 3.919869e-01, 1.886221e-01, 1.332899e+00, 6.971243e-01, 1.407035e-01,
1.600000e+00	5.575482e-01, 8.362437e-01, 3.371046e-01, 1.353023e+00, 1.111690e+00, 2.878444e-01, 1.395788e-01, 1.731912e+00, 8.653610e-01, 9.321732e-02,
1.800000e+00	5.277672e-01, 8.291466e-01, 2.665045e-01, 1.563803e+00, 1.376141e+00, 2.497479e-01, 1.740735e-01, 1.232362e+00, 7.485085e-01, 6.147751e-02,
2.000000e+00	5.405446e-01, 8.312873e-01, 1.975229e-01, 1.609957e+00, 1.093174e+00, 1.998264e-01, 1.440564e-01, 1.371589e+00, 8.379743e-01, 3.170248e-02,
0.000000e+00	1.787180e+00, 1.756309e+00, 1.050621e+00, 1.899751e+00, 2.074441e+00, 1.172259e+00, 1.381092e-01, 1.578329e+00, 2.300681e-01, 3.025587e+00,
2.000000e-01	1.328909e+00, 1.557668e+00, 9.316431e-01, 1.803673e+00, 2.209547e+00, 1.100802e+00, 3.829634e-01, 9.472255e-01, 2.515450e-01, 1.943850e+00,
4.000000e-01	9.820196e-01, 1.098724e+00, 7.267391e-01, 2.075959e+00, 1.678918e+00, 7.874048e-01, 5.369550e-01, 1.091071e+00, 4.109175e-01, 1.014712e+00,
6.000000e-01	9.211847e-01, 9.361540e-01, 4.830652e-01, 1.366513e+00, 1.775425e+00, 6.006503e-01, 4.452002e-01, 8.533839e-01, 5.038416e-01, 5.673833e-01,
8.000000e-01	8.592555e-01, 8.461168e-01, 3.734719e-01, 9.998217e-01, 1.508880e+00, 4.691645e-01, 2.771680e-01, 1.222610e+00, 6.509799e-01, 4.261157e-01,
1.000000e+00	8.439077e-01, 6.154078e-01, 2.826303e-01, 1.501148e+00, 1.560235e+00, 5.051380e-01, 2.105822e-01, 1.187846e+00, 7.135943e-01, 2.698450e-01,
1.200000e+00	6.332478e-01, 8.185518e-01, 2.176486e-01, 1.346960e+00, 1.619758e+00, 3.157878e-01, 1.577524e-01, 1.326894e+00, 7.637061e-01, 2.029193e-01,
1.400000e+00	6.002945e-01, 8.006331e-01, 1.809808e-01, 1.362392e+00, 1.490676e+00, 2.483727e-01, 1.350808e-01, 1.200908e+00, 7.155417e-01, 1.417876e-01,
1.600000e+00	6.103219e-01, 7.405118e-01, 1.314055e-01, 1.443328e+00, 1.663030e+00, 1.865517e-01, 1.163623e-01, 1.179879e+00, 8.112856e-01, 6.222832e-02,
1.800000e+00	5.813031e-01, 6.878031e-01, 1.070915e-01, 1.454853e+00, 1.452138e+00, 1.884675e-01, 1.072594e-01, 1.541819e+00, 9.187488e-01, 4.947252e-02,
2.000000e+00	6.211242e-01, 7.828949e-01, 7.431494e-02, 1.687693e+00, 1.612192e+00, 1.372781e-01, 1.403440e-01, 1.212464e+00, 9.209414e-01, 2.987289e-02,
0.000000e+00	2.311611e+00, 1.897556e+00, 2.839167e+00, 8.422949e-01, 1.157533e+00, 2.447506e+00, 1.382339e+00, 2.929501e+00, 1.302782e+00, 2.539246e+00,
2.000000e-01	1.410989e+00, 1.379231e+00, 2.324392e+00, 1.134314e+00, 7.435320e-01, 1.547669e+00, 1.444651e+00, 2.178121e+00, 7.854445e-01, 2.222411e+00,
4.000000e-01	1.164897e+00, 1.283903e+00, 2.025439e+00, 1.152564e+00, 7.890389e-01, 2.067906e+00, 9.502957e-01, 1.449244e+00, 6.293774e-01, 1.825361e+00,
6.000000e-01	5.805319e-01, 1.090138e+00, 1.840962e+00, 1.554633e+00, 9.904614e-01, 1.553451e+00, 7.169390e-01, 1.451477e+00, 3.924790e-01, 1.146651e+00,
8.000000e-01	4.084234e-01, 9.852254e-01, 1.182760e+00, 1.398993e+00, 8.877363e-01, 1.191578e+00, 6.476922e-01, 9.941231e-01, 2.938215e-01, 6.510099e-01,
1.000000e+00	3.007022e-01, 7.789916e-01, 1.176212e+00, 1.389778e+00, 1.229705e+00, 1.013348e+00, 4.345262e-01, 1.182377e+00, 2.700071e-01, 5.132383e-01,
1.200000e+00	3.372236e-01, 8.431963e-01, 7.634029e-01, 1.391100e+00, 1.314254e+00, 8.175298e-01, 3.765308e-01, 1.052486e+00, 3.232193e-01, 3.452324e-01,
1.400000e+00	4.860927e-01, 7.108177e-01, 4.482158e-01, 1.325371e+00, 1.251395e+00, 6.575499e-01, 2.656853e-01, 1.183638e+00, 4.921690e-01, 2.181524e-01,
1.600000e+00	4.910849e-01, 7.103733e-01, 4.756368e-01, 1.248334e+00, 1.211384e+00, 5.327514e-01, 2.157945e-01, 1.363864e+00, 5.342682e-01, 1.267588e-01,
1.800000e+00	5.396474e-01, 8.046795e-01, 3.171792e-01, 1.521417e+00, 1.389835e+00, 3.697237e-01, 1.740357e-01, 1.259490e+00, 5.818311e-01, 8.382624e-02,
2.000000e+00	5.332006e-01, 8.799187e-01, 1.823499e-01, 1.499054e+00, 1.558973e+00, 3.103729e-01, 1.272240e-01, 1.467702e+00, 6.476044e-01, 6.227461e-02,
0.000000e+00	1.440418e+00, 1.756654e+00, 3.386587e-01, 1.550734e+00, 1.110675e-02, 2.673659e-01, 1.438959e+00, 1.455377e+00, 3.129617e+00, 1.760724e+00,
2.000000e-01	1.281812e+00, 1.879823e+00, 7.000523e-01, 2.215285e+00, 2.916546e-02, 4.017403e-01, 1.249748e+00, 1.253669e+00, 2.075083e+00, 1.621512e+00,
4.000000e-01	1.015338e+00, 1.119812e+00, 6.867514e-01, 1.554854e+00, 1.075666e-01, 7.052604e-01, 8.821939e-01, 9.249976e-01, 1.953376e+00, 1.275808e+00,
6.000000e-01	7.763236e-01, 9.444631e-01, 5.917984e-01, 1.400922e+00, 2.893584e-01, 5.846212e-01, 7.606282e-01, 7.643226e-01, 1.580611e+00, 7.474059e-01,
8.000000e-01	7.319388e-01, 7.503474e-01, 4.935760e-01, 1.506203e+00, 5.047044e-01, 4.313978e-01, 4.944832e-01, 1.191298e+00, 1.199965e+00, 5.132333e-01,
1.000000e+00	7.770428e-01, 7.134175e-01, 4.195264e-01, 1.233086e+00, 6.495633e-01, 3.217979e-01, 3.096633e-01, 1.245196e+00, 1.021896e+00, 3.536223e-01,
1.200000e+00	6.693776e-01, 7.279773e-01, 2.678445e-01, 1.400045e+00, 9.140293e-01, 2.404576e-01, 1.875828e-01, 1.402796e+00, 1.107706e+00, 2.549919e-01,
1.400000e+00	6.777280e-01, 6.599205e-01, 2.338819e-01, 1.461769e+00, 9.362114e-01, 2.432601e-01, 1.805114e-01, 1.346000e+00, 8.374154e-01, 1.615215e-01,
1.600000e+00	5.248980e-01, 9.189794e-01, 1.715930e-01, 1.650617e+00, 9.874844e-01, 1.807232e-01, 1.166689e-01, 1.511671e+00, 8.799603e-01, 8.945208e-02,
1.800000e+00	6.763664e-01, 8.081239e-01, 1.424736e-01, 1.572193e+00, 1.191791e+00, 1.319063e-01, 1.053173e-01, 1.401733e+00, 1.007660e+00, 6.735107e-02,
2.000000e+00	6.822181e-01, 8.177751e-01, 1.031450e-01, 1.551853e+00, 1.321484e+00, 1.195527e-01, 1.415669e-01, 1.151197e+00, 8.995570e-01, 3.974886e-02,
0.000000e+00	1.431177e+00, 1.105974e+00, 2.739650e-01, 2.608646e+00, 2.223671e+00, 7.707486e-01, 2.139232e+00, 1.143217e+00, 1.252936e+00, 2.487598e+00,
2.000000e-01	1.475527e+00, 8.809698e-01, 6.682903e-01, 1.843686e+00, 1.923092e+00, 9.958200e-01, 1.320741e+00, 1.101495e+00, 1.133345e+00, 2.179651e+00,
4.000000e-01	1.149428e+00, 7.518964e-01, 8.442968e-01, 1.990195e+00, 1.529409e+00, 1.143044e+00, 9.980017e-01, 8.794461e-01, 9.153047e-01, 1.848809e+00,
6.000000e-01	9.283228e-01, 7.333119e-01, 7.081736e-01, 1.548077e+00, 1.565352e+00, 1.040230e+00, 6.864834e-01, 1.097772e+00, 1.026623e+00, 1.252770e+00,
8.000000e-01	8.379048e-01, 7.206805e-01, 4.797534e-01, 1.862449e+00, 1.606731e+00, 8.519535e-01, 4.280949e-01, 1.191870e+00, 1.073369e+00, 7.551172e-01,
1.000000e+00	7.127804e-01, 6.427348e-01, 4.338568e-01, 1.429903e+00, 1.283912e+00, 6.812266e-01, 3.173503e-01, 1.390468e+00, 8.015336e-01, 4.974583e-01,
1.200000e+00	6.006455e-01, 7.032006e-01, 2.666031e-01, 1.386631e+00, 1.603059e+00, 5.444707e-01, 2.130643e-01, 1.354493e+00, 9.041845e-01, 3.298051e-01,
1.400000e+00	6.757688e-01, 8.962957e-01, 2.115772e-01, 1.456997e+00, 1.690639e+00, 4.686391e-01, 1.725045e-01, 1.247974e+00, 8.113071e-01, 2.201457e-01,
1.600000e+00	7.553301e-01, 7.936482e-01, 1.842914e-01, 1.714194e+00, 1.605152e+00, 3.801858e-01, 1.382108e-01, 1.187499e+00, 7.464182e-01, 1.341968e-01,
1.800000e+00	6.735055e-01, 7.506147e-01, 1.295480e-01, 1.781708e+00, 1.223951e+00, 2.647786e-01, 1.807319e-01, 1.270609e+00, 9.143475e-01, 8.537173e-02,
2.000000e+00	6.744676e-01, 7.944308e-01, 1.053995e-01, 1.778072e+00, 1.575888e+00, 1.930184e-01, 1.558915e-01, 1.299844e+00, 8.945365e-01, 5.717800e-02,
0.000000e+00	2.547713e+00, 2.078030e+00, 2.232694e+00, 1.725008e+00, 2.352190e+00, 8.310145e-01, 1.996377e+00, 1.310182e+00, 1.103194e+00, 1.131915e+00,
2.000000e-01	2.016633e+00, 1.288170e+00, 1.981109e+00, 1.311656e+00, 1.974424e+00, 9.819616e-01, 1.725076e+00, 8.430089e-01, 6.749510e-01, 1.283510e+00,
4.000000e-01	1.260499e+00, 1.010569e+00, 2.050047e+00, 1.263151e+00, 1.648685e+00, 1.015791e+00, 9.499149e-01, 9.569354e-01, 5.977376e-01, 1.420302e+00,
6.000000e-01	8.365031e-01, 9.158499e-01, 1.695970e+00, 1.230936e+00, 1.500300e+00, 1.021125e+00, 7.850261e-01, 1.004837e+00, 4.222536e-01, 8.399103e-01,
8.000000e-01	5.241829e-01, 6.294400e-01, 1.207426e+00, 1.068775e+00, 1.495535e+00, 8.890036e-01, 5.163354e-01, 1.041066e+00, 2.861262e-01, 6.605500e-01,
1.000000e+00	3.463704e-01, 5.656980e-01, 9.288685e-01, 1.099690e+00, 1.488621e+00, 6.401257e-01, 2.976544e-01, 9.794905e-01, 2.360884e-01, 3.653907e-01,
1.200000e+00	4.342892e-01, 7.037319e-01, 7.669351e-01, 1.086533e+00, 1.496493e+00, 4.822687e-01, 2.199946e-01, 1.251964e+00, 3.441381e-01, 2.173032e-01,
1.400000e+00	5.922435e-01, 6.713586e-01, 5.409789e-01, 1.119622e+00, 1.646036e+00, 4.494892e-01, 1.524326e-01, 1.557458e+00, 4.945004e-01, 1.840357e-01,
1.600000e+00	5.493182e-01, 8.480079e-01, 4.148179e-01, 1.392164e+00, 1.374557e+00, 3.607706e-01, 1.459796e-01, 1.220676e+00, 5.812020e-01, 9.361042e-02,
1.800000e+00	5.877434e-01, 7.505056e-01, 2.809426e-01, 1.442724e+00, 1.866977e+00, 2.981820e-01, 1.337820e-01, 1.553181e+00, 6.968591e-01, 6.438413e-02,
2.000000e+00	6.984495e-01, 7.329067e-01, 2.663596e-01, 1.450658e+00, 1.473089e+00, 2.059058e-01, 1.582022e-01, 1.296099e+00, 6.128637e-01, 3.724516e-02,
0.000000e+00	1.848338e+00, 2.863521e-02, 6.951130e-01, 1.041798e+00, 2.647829e+00, 2.138353e+00, 1.414071e+00, 2.375884e+00, 2.760980e+00, 1.159239e+00,
2.000000e-01	1.428509e+00, 2.912781e-01, 7.013564e-01, 1.376601e+00, 2.111282e+00, 1.598151e+00, 8.865628e-01, 1.685970e+00, 2.031600e+00, 1.179834e+00,
4.000000e-01	1.025378e+00, 5.090725e-01, 5.556787e-01, 1.437714e+00, 1.802930e+00, 1.456223e+00, 4.278350e-01, 2.005495e+00, 1.642506e+00, 6.523944e-01,
6.000000e-01	1.081912e+00, 6.497434e-01, 3.966268e-01, 1.247578e+00, 1.388146e+00, 1.210801e+00, 3.662405e-01, 2.135864e+00, 1.391264e+00, 3.808605e-01,
8.000000e-01	8.651769e-01, 7.549628e-01, 4.047905e-01, 1.533311e+00, 1.485013e+00, 8.515223e-01, 2.055142e-01, 1.699539e+00, 1.268174e+00, 3.341148e-01,
1.000000e+00	7.581226e-01, 8.777916e-01, 2.892332e-01, 1.346142e+00, 1.272007e+00, 6.269172e-01, 2.295879e-01, 1.543876e+00, 1.191894e+00, 1.791354e-01,
1.200000e+00	6.290062e-01, 8.583782e-01, 1.600684e-01, 1.588044e+00, 1.591792e+00, 5.935037e-01, 1.713565e-01, 1.377360e+00, 1.257122e+00, 1.141605e-01,
1.400000e+00	7.400246e-01, 8.909921e-01, 1.397676e-01, 1.563093e+00, 1.221787e+00, 4.174984e-01, 1.860559e-01, 1.314497e+00, 1.155339e+00, 5.755676e-02,
1.600000e+00	5.523605e-01, 9.789017e-01, 1.250562e-01, 1.583110e+00, 1.642254e+00, 3.382126e-01, 2.012292e-01, 1.435547e+00, 1.041531e+00, 4.319823e-02,
1.800000e+00	6.475596e-01, 8.136096e-01, 8.699977e-02, 1.268471e+00, 1.364517e+00, 2.558590e-01, 1.794254e-01, 1.387495e+00, 9.706485e-01, 2.750750e-02,
2.000000e+00	6.271425e-01, 6.785019e-01, 6.461789e-02, 1.679351e+00, 1.581853e+00, 1.919393e-01, 1.840459e-01, 1.052351e+00, 1.053531e+00, 1.963830e-02,
