# Supplementary material for: Inference of Vohradský's Models of Genetic Networks by Solving Two-Dimensional Function Optimization Problems
Source: PLoS One. 2013 Dec 30;8(12):e83308. doi: 10.1371/journal.pone.0083308 (PMC3875442; doi:10.1371/journal.pone.0083308)
Supplement: Text S2 — Time-series data used in the ‘Inference in noisy environment’ section (compressed by gzip). (GZ) [file pone.0083308.s002.gz › time_series_data/gene10/100sets/tc.dat108]

Time "G0" "G1" "G2" "G3" "G4" "G5" "G6" "G7" "G8" "G9"
0.000000e+00	1.408181e+00, 2.482598e+00, 1.963348e+00, 2.907224e+00, 1.367093e+00, 2.200888e+00, 2.670491e+00, 4.836880e-01, 4.807510e-01, 5.451290e-01,
2.000000e-01	1.818365e+00, 2.076749e+00, 1.484179e+00, 1.559806e+00, 9.949787e-01, 2.016954e+00, 1.826780e+00, 4.303602e-01, 5.825647e-01, 3.855392e-01,
4.000000e-01	1.997566e+00, 2.177045e+00, 1.508298e+00, 1.152085e+00, 8.834138e-01, 1.709611e+00, 1.542401e+00, 3.456683e-01, 5.459042e-01, 2.927099e-01,
6.000000e-01	1.702491e+00, 1.977545e+00, 1.241577e+00, 9.087227e-01, 5.868788e-01, 1.483327e+00, 1.076425e+00, 1.787674e-01, 6.801529e-01, 1.624504e-01,
8.000000e-01	1.418725e+00, 1.867033e+00, 1.054587e+00, 6.876549e-01, 3.895634e-01, 1.490507e+00, 8.821753e-01, 1.389898e-01, 6.133222e-01, 1.254547e-01,
1.000000e+00	2.068726e+00, 2.099057e+00, 7.987184e-01, 5.259782e-01, 2.716052e-01, 1.059097e+00, 5.379221e-01, 6.931129e-02, 5.930721e-01, 8.072721e-02,
1.200000e+00	2.089826e+00, 1.896053e+00, 6.323496e-01, 5.944737e-01, 1.817277e-01, 7.404865e-01, 4.311462e-01, 5.242691e-02, 4.172914e-01, 6.226874e-02,
1.400000e+00	1.650659e+00, 1.593185e+00, 5.365452e-01, 4.985192e-01, 1.425864e-01, 3.418219e-01, 3.200321e-01, 2.925252e-02, 2.228491e-01, 4.228964e-02,
1.600000e+00	1.990897e+00, 1.853603e+00, 3.269855e-01, 5.763675e-01, 9.865322e-02, 2.472745e-01, 2.173392e-01, 1.804289e-02, 1.638664e-01, 2.809720e-02,
1.800000e+00	2.092785e+00, 1.816107e+00, 2.372831e-01, 5.227385e-01, 7.063458e-02, 1.668703e-01, 1.697510e-01, 8.956276e-03, 9.678317e-02, 2.270305e-02,
2.000000e+00	2.361563e+00, 1.571872e+00, 2.329290e-01, 5.312075e-01, 5.012047e-02, 1.007838e-01, 1.375848e-01, 6.626083e-03, 5.305264e-02, 1.588883e-02,
0.000000e+00	6.088954e-01, 2.751591e-01, 2.452979e-01, 1.463515e+00, 2.684389e+00, 1.772869e+00, 2.008821e+00, 6.017313e-01, 2.461854e+00, 2.059918e-01,
2.000000e-01	5.140349e-01, 1.690382e-01, 4.302066e-01, 9.801318e-01, 2.470801e+00, 1.842866e+00, 1.937541e+00, 5.581966e-01, 2.144591e+00, 3.826329e-01,
4.000000e-01	5.084048e-01, 1.473542e-01, 3.771104e-01, 5.082989e-01, 2.249860e+00, 1.705289e+00, 1.984481e+00, 5.180614e-01, 1.266926e+00, 5.971324e-01,
6.000000e-01	3.044272e-01, 1.132361e-01, 5.121337e-01, 2.496557e-01, 1.871196e+00, 1.476593e+00, 2.229990e+00, 4.660042e-01, 9.445048e-01, 5.827915e-01,
8.000000e-01	2.487353e-01, 9.228631e-02, 4.752231e-01, 2.128420e-01, 1.627027e+00, 1.393467e+00, 1.801941e+00, 4.497839e-01, 9.424154e-01, 7.578870e-01,
1.000000e+00	2.019232e-01, 7.069531e-02, 5.542870e-01, 9.762077e-02, 1.380023e+00, 1.471162e+00, 1.874890e+00, 4.502476e-01, 9.787846e-01, 6.590177e-01,
1.200000e+00	1.808029e-01, 5.307232e-02, 7.243718e-01, 6.312445e-02, 1.354647e+00, 1.361600e+00, 1.720849e+00, 4.534427e-01, 7.614755e-01, 7.253358e-01,
1.400000e+00	1.472365e-01, 3.975239e-02, 7.122213e-01, 5.688694e-02, 1.003466e+00, 1.125150e+00, 1.833540e+00, 5.059871e-01, 5.785968e-01, 8.858774e-01,
1.600000e+00	1.170855e-01, 3.302431e-02, 7.247348e-01, 4.845759e-02, 1.195606e+00, 1.038785e+00, 1.736653e+00, 4.648685e-01, 4.597862e-01, 9.353736e-01,
1.800000e+00	8.369432e-02, 2.233572e-02, 7.906815e-01, 5.430288e-02, 1.106406e+00, 8.111451e-01, 2.092347e+00, 4.703146e-01, 5.554075e-01, 1.006477e+00,
2.000000e+00	1.339806e-01, 1.843744e-02, 6.704673e-01, 6.419073e-02, 1.115558e+00, 5.476348e-01, 2.236282e+00, 4.546906e-01, 3.252490e-01, 7.475792e-01,
0.000000e+00	2.063723e+00, 2.785905e+00, 2.199620e+00, 1.398079e+00, 2.552715e+00, 2.661740e+00, 1.831298e+00, 5.868719e-01, 2.861526e+00, 1.654492e+00,
2.000000e-01	1.320784e+00, 2.902401e+00, 1.970449e+00, 7.094956e-01, 1.595199e+00, 2.012701e+00, 1.129236e+00, 5.465604e-01, 2.012779e+00, 1.065510e+00,
4.000000e-01	1.245161e+00, 2.456669e+00, 1.721584e+00, 4.293412e-01, 1.194923e+00, 1.899243e+00, 9.672182e-01, 5.219250e-01, 1.202922e+00, 8.014674e-01,
6.000000e-01	1.100616e+00, 1.662704e+00, 1.069716e+00, 3.589036e-01, 1.006975e+00, 2.054192e+00, 6.323129e-01, 4.233906e-01, 1.271834e+00, 4.690280e-01,
8.000000e-01	1.008911e+00, 2.417471e+00, 9.249515e-01, 3.905240e-01, 6.415419e-01, 1.192733e+00, 6.379348e-01, 2.672832e-01, 9.954479e-01, 3.295949e-01,
1.000000e+00	7.625265e-01, 2.184797e+00, 6.917860e-01, 4.446855e-01, 4.024714e-01, 7.867648e-01, 4.001424e-01, 1.555648e-01, 5.850774e-01, 2.245309e-01,
1.200000e+00	9.422034e-01, 1.690776e+00, 5.978949e-01, 4.429351e-01, 2.914334e-01, 4.594926e-01, 3.109707e-01, 9.262126e-02, 3.560236e-01, 1.551927e-01,
1.400000e+00	1.080715e+00, 1.853464e+00, 4.782761e-01, 4.370472e-01, 2.144447e-01, 3.039331e-01, 2.077514e-01, 5.300924e-02, 2.464905e-01, 1.168028e-01,
1.600000e+00	1.416884e+00, 1.745827e+00, 3.686880e-01, 3.946407e-01, 1.711261e-01, 1.938100e-01, 1.609567e-01, 3.790887e-02, 1.498415e-01, 7.485590e-02,
1.800000e+00	1.525831e+00, 1.992934e+00, 2.669231e-01, 4.419897e-01, 1.150098e-01, 1.318179e-01, 1.278438e-01, 2.062724e-02, 9.203960e-02, 5.442888e-02,
2.000000e+00	1.645172e+00, 1.984523e+00, 1.778806e-01, 4.549061e-01, 8.386272e-02, 9.676020e-02, 8.975645e-02, 1.477855e-02, 5.276283e-02, 4.728729e-02,
0.000000e+00	1.043693e+00, 1.126046e+00, 8.989247e-01, 1.277663e+00, 2.273645e+00, 8.947590e-01, 1.001571e+00, 4.121509e-01, 1.058803e+00, 1.006588e+00,
2.000000e-01	9.051144e-01, 1.667275e+00, 5.826429e-01, 6.924072e-01, 2.166965e+00, 1.302311e+00, 6.521569e-01, 5.417593e-01, 7.343541e-01, 6.311123e-01,
4.000000e-01	8.976191e-01, 1.782961e+00, 5.041763e-01, 4.972579e-01, 1.377988e+00, 7.587620e-01, 5.344075e-01, 5.018857e-01, 6.408766e-01, 4.171622e-01,
6.000000e-01	8.821794e-01, 1.678806e+00, 4.643682e-01, 3.382589e-01, 1.146981e+00, 5.043368e-01, 4.145427e-01, 4.562457e-01, 4.560152e-01, 3.554880e-01,
8.000000e-01	9.852044e-01, 1.698179e+00, 2.353948e-01, 3.467841e-01, 6.848920e-01, 3.888937e-01, 3.215399e-01, 3.507298e-01, 3.117627e-01, 2.480135e-01,
1.000000e+00	1.234281e+00, 1.882235e+00, 2.158022e-01, 3.197381e-01, 5.942884e-01, 3.122812e-01, 2.244582e-01, 2.316447e-01, 1.445722e-01, 1.521993e-01,
1.200000e+00	1.329137e+00, 1.356095e+00, 1.838457e-01, 4.382179e-01, 3.982303e-01, 1.901593e-01, 1.633378e-01, 1.443279e-01, 1.017327e-01, 1.215756e-01,
1.400000e+00	1.578603e+00, 1.737430e+00, 1.490621e-01, 4.694984e-01, 2.829682e-01, 1.231656e-01, 1.253873e-01, 7.918729e-02, 7.703728e-02, 6.992804e-02,
1.600000e+00	1.393039e+00, 1.540322e+00, 1.083899e-01, 3.937982e-01, 2.111631e-01, 7.046515e-02, 9.447614e-02, 5.236360e-02, 4.661974e-02, 5.210847e-02,
1.800000e+00	2.061465e+00, 1.772957e+00, 7.741272e-02, 4.263718e-01, 1.372411e-01, 4.303043e-02, 7.081564e-02, 2.935877e-02, 2.508666e-02, 4.145431e-02,
2.000000e+00	2.245919e+00, 1.713892e+00, 7.045087e-02, 4.574804e-01, 8.742922e-02, 3.508002e-02, 6.499972e-02, 1.781540e-02, 1.709208e-02, 2.485082e-02,
0.000000e+00	9.020695e-01, 1.510895e-01, 8.550092e-01, 1.017875e+00, 2.863919e+00, 6.774831e-02, 2.095833e+00, 4.342830e-01, 5.160443e-01, 1.171277e+00,
2.000000e-01	1.263153e+00, 9.911578e-02, 6.687863e-01, 6.695746e-01, 1.928719e+00, 5.547411e-01, 2.111329e+00, 4.593574e-01, 2.728982e-01, 1.123530e+00,
4.000000e-01	1.320902e+00, 8.061403e-02, 6.613348e-01, 3.141929e-01, 1.883267e+00, 8.219001e-01, 1.919504e+00, 4.606327e-01, 2.238212e-01, 9.831176e-01,
6.000000e-01	1.591073e+00, 5.492849e-02, 7.385753e-01, 1.749708e-01, 1.939786e+00, 1.164125e+00, 2.074936e+00, 5.795243e-01, 1.890110e-01, 9.247815e-01,
8.000000e-01	1.278869e+00, 4.187592e-02, 6.268972e-01, 1.149079e-01, 1.533541e+00, 1.373346e+00, 2.060376e+00, 5.024428e-01, 3.208240e-01, 7.809327e-01,
1.000000e+00	1.089865e+00, 4.053218e-02, 5.985018e-01, 5.986846e-02, 1.523541e+00, 1.186397e+00, 1.765053e+00, 4.258586e-01, 3.341907e-01, 1.019023e+00,
1.200000e+00	9.713119e-01, 2.867352e-02, 7.601052e-01, 4.043809e-02, 1.241699e+00, 1.326921e+00, 1.767827e+00, 4.677331e-01, 5.174731e-01, 8.890909e-01,
1.400000e+00	8.052982e-01, 1.939754e-02, 7.765160e-01, 4.197082e-02, 1.487953e+00, 1.468068e+00, 1.955535e+00, 5.248036e-01, 5.580615e-01, 9.279847e-01,
1.600000e+00	4.964821e-01, 1.433640e-02, 8.349079e-01, 4.444596e-02, 1.405665e+00, 1.408872e+00, 1.744823e+00, 4.542121e-01, 7.056092e-01, 7.800094e-01,
1.800000e+00	5.347409e-01, 1.212126e-02, 8.740903e-01, 4.500908e-02, 9.859296e-01, 1.287211e+00, 1.900319e+00, 4.275939e-01, 5.458477e-01, 8.235775e-01,
2.000000e+00	3.841826e-01, 9.469633e-03, 8.943820e-01, 5.484891e-02, 1.310265e+00, 1.234312e+00, 1.230851e+00, 4.359154e-01, 5.618860e-01, 7.658653e-01,
0.000000e+00	2.791490e+00, 1.695479e+00, 2.405088e-01, 2.407613e+00, 9.734077e-01, 7.128523e-01, 2.777559e+00, 9.388476e-01, 2.633667e+00, 3.414202e-01,
2.000000e-01	2.016881e+00, 1.519774e+00, 4.150446e-01, 1.322642e+00, 9.639540e-01, 1.126006e+00, 2.009131e+00, 5.441795e-01, 1.556635e+00, 2.158390e-01,
4.000000e-01	2.485883e+00, 1.490247e+00, 4.698326e-01, 8.900351e-01, 7.551482e-01, 1.294288e+00, 1.424405e+00, 4.677029e-01, 1.251969e+00, 1.961934e-01,
6.000000e-01	2.124952e+00, 1.691463e+00, 5.506824e-01, 7.929075e-01, 4.470609e-01, 1.332283e+00, 8.911850e-01, 3.041760e-01, 8.719778e-01, 1.347748e-01,
8.000000e-01	1.447940e+00, 1.451017e+00, 4.435165e-01, 5.864331e-01, 4.100402e-01, 9.251517e-01, 8.973791e-01, 1.765654e-01, 8.596847e-01, 9.511165e-02,
1.000000e+00	1.591957e+00, 1.884654e+00, 3.802479e-01, 5.807739e-01, 2.537426e-01, 5.740757e-01, 5.359847e-01, 9.139190e-02, 5.135232e-01, 6.430859e-02,
1.200000e+00	1.844266e+00, 1.851916e+00, 3.194241e-01, 5.429090e-01, 1.690289e-01, 3.560453e-01, 4.785630e-01, 6.242420e-02, 3.419312e-01, 4.645304e-02,
1.400000e+00	1.799721e+00, 1.667745e+00, 2.424400e-01, 5.146493e-01, 1.231826e-01, 2.558524e-01, 3.438628e-01, 3.030998e-02, 1.715378e-01, 3.734399e-02,
1.600000e+00	1.741371e+00, 2.086292e+00, 1.552902e-01, 4.677434e-01, 9.029553e-02, 1.436609e-01, 2.495453e-01, 2.089632e-02, 1.198167e-01, 2.316164e-02,
1.800000e+00	2.000284e+00, 1.456806e+00, 1.129981e-01, 5.094402e-01, 7.499805e-02, 9.950719e-02, 1.474852e-01, 1.108715e-02, 7.302990e-02, 1.937479e-02,
2.000000e+00	2.036152e+00, 1.546576e+00, 1.026688e-01, 4.678950e-01, 4.681261e-02, 8.114128e-02, 1.345545e-01, 9.363389e-03, 3.755632e-02, 1.168779e-02,
0.000000e+00	2.055935e+00, 1.987121e+00, 2.629070e+00, 1.773300e+00, 2.470378e+00, 1.897804e+00, 2.084345e+00, 5.373187e-01, 4.673193e-01, 1.613554e+00,
2.000000e-01	2.459112e+00, 1.966129e+00, 1.705239e+00, 9.900854e-01, 1.715283e+00, 1.854370e+00, 1.784567e+00, 5.370788e-01, 5.422941e-01, 9.252650e-01,
4.000000e-01	2.026660e+00, 1.646107e+00, 1.647211e+00, 7.692074e-01, 1.195249e+00, 1.561877e+00, 1.249757e+00, 5.004394e-01, 5.237455e-01, 7.299347e-01,
6.000000e-01	1.918275e+00, 1.944926e+00, 1.589502e+00, 4.432032e-01, 9.446977e-01, 1.276740e+00, 8.951711e-01, 4.371536e-01, 5.910708e-01, 5.478534e-01,
8.000000e-01	1.907911e+00, 1.833053e+00, 1.144019e+00, 4.144147e-01, 6.701246e-01, 1.435745e+00, 6.608413e-01, 2.649318e-01, 5.882093e-01, 3.216383e-01,
1.000000e+00	1.721420e+00, 1.617236e+00, 8.235030e-01, 3.834505e-01, 4.548742e-01, 9.388118e-01, 4.963555e-01, 1.616428e-01, 6.150547e-01, 2.372137e-01,
1.200000e+00	1.553837e+00, 1.651894e+00, 7.378241e-01, 4.476715e-01, 3.252999e-01, 7.039512e-01, 3.239931e-01, 1.316508e-01, 4.542048e-01, 1.864492e-01,
1.400000e+00	1.755270e+00, 1.772443e+00, 5.150543e-01, 4.221748e-01, 2.616535e-01, 4.221556e-01, 2.898339e-01, 6.727825e-02, 2.724469e-01, 1.086775e-01,
1.600000e+00	1.614286e+00, 1.650509e+00, 4.002393e-01, 4.420611e-01, 1.725467e-01, 2.894821e-01, 1.870929e-01, 3.892941e-02, 1.620939e-01, 6.745157e-02,
1.800000e+00	2.109243e+00, 1.719437e+00, 3.346317e-01, 4.241298e-01, 1.443940e-01, 1.857545e-01, 1.724138e-01, 2.575118e-02, 1.017848e-01, 5.707044e-02,
2.000000e+00	1.993278e+00, 1.920918e+00, 2.278454e-01, 5.634502e-01, 1.040876e-01, 1.204249e-01, 1.132215e-01, 1.410498e-02, 5.834800e-02, 3.267637e-02,
0.000000e+00	2.892977e+00, 1.112512e+00, 3.899793e-01, 5.403920e-01, 2.814821e-01, 2.788473e+00, 2.898621e+00, 1.044219e+00, 1.167048e+00, 7.289652e-01,
2.000000e-01	2.066673e+00, 1.523230e+00, 5.090051e-01, 6.507615e-01, 2.968853e-01, 2.214176e+00, 1.687362e+00, 6.253491e-01, 1.010967e+00, 4.049436e-01,
4.000000e-01	1.360781e+00, 1.444302e+00, 5.626935e-01, 5.785783e-01, 1.928440e-01, 2.016593e+00, 1.484172e+00, 3.961791e-01, 9.179983e-01, 2.717679e-01,
6.000000e-01	1.281023e+00, 1.505057e+00, 6.207258e-01, 5.287345e-01, 1.044205e-01, 1.920629e+00, 1.104735e+00, 1.799398e-01, 8.395959e-01, 2.343924e-01,
8.000000e-01	1.167468e+00, 1.639532e+00, 5.842786e-01, 4.468295e-01, 1.047882e-01, 1.159822e+00, 7.502699e-01, 1.193232e-01, 6.725405e-01, 1.439895e-01,
1.000000e+00	1.094546e+00, 1.519849e+00, 4.236364e-01, 4.761362e-01, 7.292284e-02, 6.442553e-01, 6.898845e-01, 6.971510e-02, 4.431270e-01, 1.073352e-01,
1.200000e+00	1.295028e+00, 1.570720e+00, 3.345143e-01, 5.242412e-01, 6.062952e-02, 4.270798e-01, 4.084937e-01, 5.021145e-02, 3.090513e-01, 8.202221e-02,
1.400000e+00	1.525993e+00, 1.521449e+00, 2.261116e-01, 5.244959e-01, 3.378346e-02, 2.821157e-01, 3.445819e-01, 2.305563e-02, 1.860983e-01, 6.127797e-02,
1.600000e+00	1.788844e+00, 1.944342e+00, 2.294676e-01, 5.628862e-01, 3.061325e-02, 2.210383e-01, 2.934845e-01, 1.792251e-02, 1.279349e-01, 3.837864e-02,
1.800000e+00	1.885832e+00, 1.701199e+00, 1.384584e-01, 5.300440e-01, 2.467853e-02, 1.279534e-01, 2.062008e-01, 1.052119e-02, 7.153582e-02, 2.905365e-02,
2.000000e+00	1.922999e+00, 2.003399e+00, 1.128393e-01, 5.272474e-01, 1.678764e-02, 8.993348e-02, 1.188923e-01, 6.550758e-03, 4.267040e-02, 1.936590e-02,
0.000000e+00	1.745261e+00, 2.435083e+00, 2.249918e-01, 1.583142e+00, 1.374697e-01, 7.048331e-01, 2.248808e+00, 7.142122e-01, 2.218811e+00, 2.511428e+00,
2.000000e-01	1.085155e+00, 2.349360e+00, 3.550709e-01, 1.183738e+00, 1.056741e-01, 5.717787e-01, 1.418773e+00, 5.339821e-01, 1.561582e+00, 1.509925e+00,
4.000000e-01	1.119734e+00, 2.039545e+00, 4.080857e-01, 9.472623e-01, 7.402666e-02, 3.509225e-01, 1.117900e+00, 2.592562e-01, 7.376143e-01, 1.153108e+00,
6.000000e-01	1.238919e+00, 2.086080e+00, 4.368963e-01, 7.206622e-01, 4.709257e-02, 2.381924e-01, 7.514188e-01, 1.818683e-01, 5.806789e-01, 5.481797e-01,
8.000000e-01	1.598300e+00, 2.136974e+00, 3.215737e-01, 5.884532e-01, 4.302215e-02, 1.634999e-01, 7.440535e-01, 9.718686e-02, 2.476563e-01, 4.434611e-01,
1.000000e+00	1.614590e+00, 2.032751e+00, 2.820739e-01, 4.468855e-01, 3.463667e-02, 1.289932e-01, 4.554781e-01, 5.880739e-02, 1.865348e-01, 3.763236e-01,
1.200000e+00	2.047037e+00, 1.651754e+00, 2.267942e-01, 5.504686e-01, 1.991291e-02, 6.731991e-02, 3.394213e-01, 4.083421e-02, 1.247016e-01, 2.037236e-01,
1.400000e+00	1.625381e+00, 1.934808e+00, 1.785203e-01, 5.511748e-01, 1.246136e-02, 4.047390e-02, 2.683920e-01, 1.903790e-02, 7.902568e-02, 1.933080e-01,
1.600000e+00	2.443261e+00, 1.366283e+00, 1.208350e-01, 5.361151e-01, 8.954217e-03, 3.193008e-02, 1.914580e-01, 1.274753e-02, 4.520449e-02, 1.243654e-01,
1.800000e+00	1.982483e+00, 1.496794e+00, 9.586043e-02, 5.080794e-01, 8.409329e-03, 2.407558e-02, 1.276330e-01, 6.922801e-03, 3.236965e-02, 7.587130e-02,
2.000000e+00	1.944596e+00, 1.711006e+00, 7.612992e-02, 5.154730e-01, 5.984773e-03, 1.474063e-02, 1.090664e-01, 4.338039e-03, 1.681715e-02, 5.924622e-02,
0.000000e+00	3.142655e-01, 1.438305e+00, 6.140927e-01, 1.177585e+00, 2.844270e+00, 2.574641e+00, 1.200140e+00, 1.922954e+00, 3.122537e-01, 7.031496e-01,
2.000000e-01	7.624369e-01, 1.376699e+00, 5.670816e-01, 7.496869e-01, 2.303260e+00, 1.901939e+00, 1.152674e+00, 1.398533e+00, 4.750454e-01, 4.512111e-01,
4.000000e-01	9.890258e-01, 1.507821e+00, 5.231723e-01, 4.724717e-01, 1.633305e+00, 1.692330e+00, 1.031631e+00, 1.046020e+00, 5.046720e-01, 3.150386e-01,
6.000000e-01	8.245522e-01, 1.434568e+00, 3.763649e-01, 2.198274e-01, 1.198856e+00, 1.644393e+00, 6.203098e-01, 7.988446e-01, 6.422943e-01, 2.422912e-01,
8.000000e-01	6.109778e-01, 1.485012e+00, 4.221324e-01, 2.737402e-01, 8.729749e-01, 1.195621e+00, 4.596545e-01, 4.744232e-01, 5.566324e-01, 1.614418e-01,
1.000000e+00	7.839197e-01, 1.385744e+00, 2.799092e-01, 3.266625e-01, 5.140900e-01, 7.593899e-01, 3.162428e-01, 3.546678e-01, 5.149695e-01, 1.315897e-01,
1.200000e+00	6.397694e-01, 1.885934e+00, 1.990209e-01, 3.965634e-01, 4.427970e-01, 5.848330e-01, 2.594236e-01, 2.131961e-01, 2.506438e-01, 8.723113e-02,
1.400000e+00	1.114658e+00, 1.353958e+00, 1.204239e-01, 4.264067e-01, 3.205396e-01, 3.083016e-01, 1.644695e-01, 1.185670e-01, 1.922542e-01, 6.260799e-02,
1.600000e+00	1.415617e+00, 1.540673e+00, 1.125999e-01, 4.895361e-01, 2.140654e-01, 1.842871e-01, 1.239593e-01, 8.118502e-02, 9.876510e-02, 4.569946e-02,
1.800000e+00	1.518493e+00, 1.663584e+00, 8.572686e-02, 4.251409e-01, 1.611778e-01, 1.418252e-01, 9.097444e-02, 4.280000e-02, 7.903163e-02, 2.780195e-02,
2.000000e+00	1.692757e+00, 1.604322e+00, 7.100280e-02, 3.878025e-01, 1.025399e-01, 9.689575e-02, 8.293920e-02, 2.490127e-02, 4.379084e-02, 2.508987e-02,
0.000000e+00	2.771418e+00, 3.646010e-01, 4.120705e-01, 2.415344e+00, 1.659947e+00, 2.306637e+00, 3.387595e+00, 8.536559e-01, 2.329342e+00, 2.711172e+00,
2.000000e-01	2.273274e+00, 3.190680e-01, 5.428850e-01, 1.373841e+00, 1.535275e+00, 2.412218e+00, 2.629082e+00, 8.786162e-01, 1.582806e+00, 1.877559e+00,
4.000000e-01	1.626448e+00, 1.847225e-01, 5.241109e-01, 6.559394e-01, 1.242955e+00, 2.067590e+00, 2.157662e+00, 6.337313e-01, 1.205595e+00, 1.501849e+00,
6.000000e-01	1.145456e+00, 1.502203e-01, 5.922115e-01, 5.113494e-01, 1.287254e+00, 1.827357e+00, 2.244290e+00, 5.854937e-01, 1.104742e+00, 1.444880e+00,
8.000000e-01	1.102038e+00, 1.396367e-01, 7.730649e-01, 2.903228e-01, 1.181910e+00, 1.475055e+00, 2.180020e+00, 5.280399e-01, 7.925426e-01, 1.083940e+00,
1.000000e+00	1.075052e+00, 1.143892e-01, 7.717980e-01, 2.354467e-01, 1.199568e+00, 1.309219e+00, 2.121314e+00, 4.364605e-01, 9.440315e-01, 1.119588e+00,
1.200000e+00	6.498355e-01, 6.805267e-02, 6.238327e-01, 1.537290e-01, 1.280371e+00, 1.339569e+00, 2.026563e+00, 5.131885e-01, 6.914134e-01, 1.041724e+00,
1.400000e+00	5.256033e-01, 4.653310e-02, 6.882594e-01, 1.278470e-01, 1.322795e+00, 1.469523e+00, 1.980469e+00, 4.647432e-01, 6.341346e-01, 9.486800e-01,
1.600000e+00	4.583089e-01, 5.101447e-02, 7.459435e-01, 9.366289e-02, 1.176747e+00, 1.473228e+00, 1.985598e+00, 4.176710e-01, 6.345099e-01, 8.137446e-01,
1.800000e+00	4.265514e-01, 3.252719e-02, 6.875394e-01, 9.709395e-02, 1.072055e+00, 1.255030e+00, 1.863073e+00, 4.121081e-01, 7.032698e-01, 1.078561e+00,
2.000000e+00	3.195693e-01, 2.509283e-02, 6.430857e-01, 9.540052e-02, 1.145236e+00, 1.487613e+00, 1.642939e+00, 3.672916e-01, 6.437963e-01, 8.298822e-01,
0.000000e+00	1.886484e+00, 3.405508e-01, 2.458491e+00, 2.824648e+00, 1.336105e+00, 9.219213e-01, 1.011167e+00, 1.572441e+00, 1.715630e+00, 2.223906e+00,
2.000000e-01	2.179423e+00, 2.937730e-01, 1.609228e+00, 1.630164e+00, 9.554962e-01, 1.095381e+00, 1.229040e+00, 1.221061e+00, 1.247704e+00, 1.791052e+00,
4.000000e-01	1.888504e+00, 1.938021e-01, 1.311232e+00, 1.095456e+00, 1.201200e+00, 1.111175e+00, 1.398993e+00, 8.756153e-01, 1.078535e+00, 1.495451e+00,
6.000000e-01	1.416794e+00, 1.777127e-01, 1.306964e+00, 6.427850e-01, 1.031102e+00, 1.136512e+00, 1.356357e+00, 7.171460e-01, 7.803002e-01, 1.250411e+00,
8.000000e-01	1.587127e+00, 1.295720e-01, 1.315022e+00, 3.210358e-01, 1.306733e+00, 1.316334e+00, 1.541004e+00, 6.202158e-01, 7.400988e-01, 1.250994e+00,
1.000000e+00	1.218830e+00, 9.311495e-02, 9.834005e-01, 2.807784e-01, 1.319546e+00, 1.533428e+00, 1.664835e+00, 5.141654e-01, 7.157494e-01, 1.153079e+00,
1.200000e+00	1.151100e+00, 7.263378e-02, 9.891635e-01, 1.632086e-01, 1.322541e+00, 1.331270e+00, 1.783087e+00, 4.836129e-01, 5.986103e-01, 8.310003e-01,
1.400000e+00	7.869080e-01, 5.501144e-02, 8.560487e-01, 1.435159e-01, 1.307347e+00, 1.194737e+00, 1.942271e+00, 4.451733e-01, 6.823042e-01, 8.415867e-01,
1.600000e+00	7.054751e-01, 3.422442e-02, 7.759504e-01, 1.063478e-01, 1.262278e+00, 1.283427e+00, 1.881214e+00, 3.949003e-01, 5.754000e-01, 9.206764e-01,
1.800000e+00	4.823397e-01, 3.467880e-02, 9.245399e-01, 8.219270e-02, 1.204037e+00, 1.115636e+00, 2.089972e+00, 3.834596e-01, 6.788001e-01, 8.267305e-01,
2.000000e+00	4.070265e-01, 2.118629e-02, 8.296936e-01, 1.118975e-01, 1.087245e+00, 1.189391e+00, 1.491527e+00, 4.240706e-01, 5.769630e-01, 9.522729e-01,
0.000000e+00	1.732280e+00, 1.320931e+00, 7.080860e-01, 2.476699e+00, 1.512116e+00, 1.694334e+00, 1.901404e+00, 2.641995e+00, 2.166869e+00, 1.531237e-01,
2.000000e-01	1.310437e+00, 1.317706e+00, 7.723687e-01, 1.251018e+00, 8.211596e-01, 1.520142e+00, 1.333774e+00, 1.423295e+00, 1.425665e+00, 1.298700e-01,
4.000000e-01	1.510826e+00, 1.368408e+00, 7.464991e-01, 1.145951e+00, 7.131697e-01, 1.502547e+00, 9.634854e-01, 9.691203e-01, 1.001650e+00, 8.983525e-02,
6.000000e-01	1.002247e+00, 1.505378e+00, 6.995336e-01, 7.296001e-01, 5.661452e-01, 1.393050e+00, 9.951456e-01, 5.495398e-01, 1.024062e+00, 6.267470e-02,
8.000000e-01	1.010834e+00, 1.616679e+00, 4.624495e-01, 7.092568e-01, 3.410571e-01, 6.460786e-01, 6.353422e-01, 3.557463e-01, 7.002659e-01, 4.206480e-02,
1.000000e+00	1.004439e+00, 1.294906e+00, 3.389189e-01, 5.228677e-01, 2.202991e-01, 5.966058e-01, 4.840189e-01, 2.021182e-01, 4.362728e-01, 3.378126e-02,
1.200000e+00	1.327762e+00, 1.271874e+00, 3.248694e-01, 4.729585e-01, 1.571312e-01, 3.222793e-01, 3.751455e-01, 1.150413e-01, 2.534106e-01, 2.450851e-02,
1.400000e+00	1.596298e+00, 1.644347e+00, 2.450664e-01, 4.806530e-01, 1.265209e-01, 2.226937e-01, 2.691906e-01, 6.986159e-02, 1.642727e-01, 1.646763e-02,
1.600000e+00	1.644184e+00, 1.349185e+00, 1.860533e-01, 3.904722e-01, 1.114451e-01, 1.700743e-01, 1.891534e-01, 3.724813e-02, 1.190823e-01, 1.235221e-02,
1.800000e+00	2.084734e+00, 1.656730e+00, 1.412530e-01, 4.459753e-01, 7.831229e-02, 1.034611e-01, 1.448791e-01, 2.478280e-02, 7.550784e-02, 1.023560e-02,
2.000000e+00	2.121357e+00, 1.685960e+00, 9.582634e-02, 4.197414e-01, 5.882878e-02, 6.961697e-02, 1.191198e-01, 1.850464e-02, 4.373487e-02, 7.269425e-03,
0.000000e+00	2.181641e-01, 2.403616e+00, 2.538159e+00, 4.998934e-01, 2.740808e+00, 2.240310e+00, 2.285651e+00, 8.364942e-01, 2.849197e+00, 1.619402e+00,
2.000000e-01	1.854836e-01, 1.870712e+00, 1.945426e+00, 2.595679e-01, 2.474432e+00, 2.012362e+00, 1.573899e+00, 7.357529e-01, 1.737560e+00, 1.218824e+00,
4.000000e-01	1.519750e-01, 2.308051e+00, 1.823922e+00, 1.710274e-01, 1.553476e+00, 1.461730e+00, 1.268566e+00, 6.428481e-01, 1.407857e+00, 6.442002e-01,
6.000000e-01	1.317169e-01, 2.078102e+00, 1.599869e+00, 1.115988e-01, 1.065563e+00, 1.176728e+00, 8.702148e-01, 5.300184e-01, 1.093353e+00, 4.524697e-01,
8.000000e-01	8.016158e-02, 2.075387e+00, 1.193274e+00, 2.296246e-01, 7.387617e-01, 8.732830e-01, 8.084729e-01, 3.572246e-01, 8.687235e-01, 3.374753e-01,
1.000000e+00	8.507233e-02, 1.863303e+00, 9.504721e-01, 3.414536e-01, 4.652768e-01, 5.318986e-01, 5.092671e-01, 2.370156e-01, 5.339627e-01, 2.307221e-01,
1.200000e+00	2.789708e-01, 2.127881e+00, 7.301888e-01, 3.616371e-01, 3.938637e-01, 3.468354e-01, 4.508492e-01, 1.215004e-01, 2.852553e-01, 1.675297e-01,
1.400000e+00	6.373035e-01, 1.425974e+00, 5.077167e-01, 3.754941e-01, 2.661030e-01, 2.246492e-01, 2.954534e-01, 1.081332e-01, 1.901265e-01, 1.125092e-01,
1.600000e+00	9.714066e-01, 2.101615e+00, 4.310102e-01, 4.490910e-01, 1.879127e-01, 1.818808e-01, 1.967617e-01, 5.043712e-02, 1.153717e-01, 7.500617e-02,
1.800000e+00	1.228487e+00, 1.700417e+00, 3.428292e-01, 4.859805e-01, 1.499585e-01, 8.825266e-02, 1.644131e-01, 3.202826e-02, 8.494338e-02, 4.764257e-02,
2.000000e+00	1.665934e+00, 1.750498e+00, 2.127214e-01, 4.883139e-01, 9.381815e-02, 5.074654e-02, 1.218026e-01, 2.508787e-02, 5.156988e-02, 4.777389e-02,
0.000000e+00	2.566278e+00, 1.327182e+00, 2.247950e+00, 3.080056e+00, 2.235716e+00, 8.618234e-01, 9.618735e-01, 2.497253e+00, 8.643057e-02, 1.629880e+00,
2.000000e-01	2.343060e+00, 1.323822e+00, 1.734218e+00, 1.736128e+00, 1.840170e+00, 9.806256e-01, 6.893260e-01, 1.488261e+00, 1.057725e-01, 1.213771e+00,
4.000000e-01	2.456686e+00, 1.386941e+00, 1.357416e+00, 9.798728e-01, 1.459370e+00, 1.192672e+00, 6.282877e-01, 1.158592e+00, 2.095072e-01, 6.143602e-01,
6.000000e-01	2.716354e+00, 1.223207e+00, 8.314851e-01, 6.991281e-01, 9.160954e-01, 1.191204e+00, 4.458391e-01, 7.462529e-01, 2.941759e-01, 4.650989e-01,
8.000000e-01	2.252867e+00, 1.641460e+00, 7.698716e-01, 5.769014e-01, 8.190564e-01, 1.517864e+00, 3.385841e-01, 5.214270e-01, 5.025063e-01, 3.184122e-01,
1.000000e+00	2.083077e+00, 1.485182e+00, 5.773789e-01, 5.152980e-01, 4.823041e-01, 1.124710e+00, 2.528748e-01, 2.795594e-01, 5.038683e-01, 2.524425e-01,
1.200000e+00	2.045902e+00, 1.782581e+00, 4.322990e-01, 5.091247e-01, 3.583281e-01, 7.900544e-01, 2.085331e-01, 2.248121e-01, 3.492262e-01, 1.770849e-01,
1.400000e+00	2.583333e+00, 1.689364e+00, 3.604357e-01, 4.640660e-01, 2.430318e-01, 4.719739e-01, 1.490128e-01, 1.068150e-01, 2.165499e-01, 1.168052e-01,
1.600000e+00	2.233475e+00, 1.600519e+00, 3.178361e-01, 4.676309e-01, 1.661441e-01, 2.950687e-01, 1.207056e-01, 6.855534e-02, 1.196517e-01, 9.383370e-02,
1.800000e+00	2.291894e+00, 1.577830e+00, 1.911076e-01, 4.542859e-01, 1.302491e-01, 1.633754e-01, 8.854555e-02, 3.711302e-02, 9.809100e-02, 6.594893e-02,
2.000000e+00	2.272014e+00, 1.836971e+00, 1.548248e-01, 5.333802e-01, 9.865963e-02, 1.264228e-01, 7.624239e-02, 2.675955e-02, 6.275426e-02, 4.971520e-02,
0.000000e+00	2.316863e+00, 1.949218e+00, 7.435274e-01, 8.465970e-01, 2.137447e+00, 1.890169e+00, 1.413526e+00, 8.477912e-01, 2.100883e+00, 2.651023e+00,
2.000000e-01	1.220608e+00, 1.979383e+00, 7.240740e-01, 3.709785e-01, 1.303279e+00, 1.821516e+00, 1.019185e+00, 8.263568e-01, 1.354403e+00, 1.659580e+00,
4.000000e-01	1.466347e+00, 1.612277e+00, 6.346679e-01, 3.265681e-01, 1.024923e+00, 1.466889e+00, 5.403490e-01, 5.087609e-01, 1.179849e+00, 1.243333e+00,
6.000000e-01	1.112360e+00, 2.118069e+00, 4.847676e-01, 2.906977e-01, 8.330633e-01, 1.405226e+00, 5.232556e-01, 4.665565e-01, 9.772190e-01, 8.551142e-01,
8.000000e-01	9.666165e-01, 1.535615e+00, 4.073862e-01, 3.447219e-01, 4.255376e-01, 9.442803e-01, 3.888367e-01, 2.824591e-01, 7.733311e-01, 6.444493e-01,
1.000000e+00	8.198868e-01, 1.958338e+00, 2.818465e-01, 4.279973e-01, 3.723390e-01, 5.365375e-01, 3.213668e-01, 1.650609e-01, 4.265863e-01, 4.204947e-01,
1.200000e+00	1.009357e+00, 1.884238e+00, 2.257014e-01, 4.090133e-01, 2.751737e-01, 3.726528e-01, 2.129292e-01, 1.099547e-01, 2.748271e-01, 2.498382e-01,
1.400000e+00	1.456684e+00, 1.441760e+00, 1.741956e-01, 5.156357e-01, 2.119217e-01, 2.373160e-01, 1.762001e-01, 5.137978e-02, 1.674517e-01, 1.905816e-01,
1.600000e+00	1.566903e+00, 1.849214e+00, 1.609978e-01, 4.499376e-01, 1.659689e-01, 1.845233e-01, 1.159795e-01, 3.309463e-02, 1.169806e-01, 1.158055e-01,
1.800000e+00	1.666840e+00, 1.990915e+00, 9.050688e-02, 5.456318e-01, 1.086904e-01, 1.092461e-01, 1.062903e-01, 2.234950e-02, 7.490651e-02, 9.403446e-02,
2.000000e+00	2.085985e+00, 1.891860e+00, 7.310737e-02, 5.157641e-01, 8.311508e-02, 8.646337e-02, 7.308232e-02, 1.407905e-02, 4.968071e-02, 6.566617e-02,
0.000000e+00	9.957917e-01, 3.954064e-01, 1.716541e+00, 4.025734e-01, 2.584819e+00, 1.469589e+00, 9.315712e-01, 1.561272e+00, 3.531890e-01, 1.932108e+00,
2.000000e-01	9.149643e-01, 2.461863e-01, 1.884729e+00, 1.956719e-01, 1.899837e+00, 1.578108e+00, 1.127324e+00, 1.162599e+00, 4.883445e-01, 1.488311e+00,
4.000000e-01	7.749236e-01, 2.257414e-01, 1.156777e+00, 1.436688e-01, 1.916541e+00, 1.702953e+00, 1.358725e+00, 8.102256e-01, 6.086765e-01, 1.200230e+00,
6.000000e-01	6.328440e-01, 1.443556e-01, 8.639989e-01, 8.285309e-02, 1.826008e+00, 1.768805e+00, 1.453620e+00, 7.315564e-01, 6.027624e-01, 1.158639e+00,
8.000000e-01	4.943350e-01, 1.178117e-01, 1.143946e+00, 4.812246e-02, 1.552133e+00, 1.326169e+00, 1.586273e+00, 5.265889e-01, 6.468060e-01, 9.240156e-01,
1.000000e+00	3.956251e-01, 8.844614e-02, 1.034986e+00, 3.294725e-02, 1.598836e+00, 1.480607e+00, 1.882854e+00, 5.263414e-01, 6.600222e-01, 1.064946e+00,
1.200000e+00	2.899252e-01, 6.116471e-02, 1.005034e+00, 3.281042e-02, 1.383273e+00, 1.450611e+00, 1.478410e+00, 4.885391e-01, 5.866751e-01, 1.039782e+00,
1.400000e+00	2.769315e-01, 5.668887e-02, 8.643463e-01, 3.580682e-02, 1.395937e+00, 1.382809e+00, 1.737355e+00, 4.584711e-01, 6.373082e-01, 8.899151e-01,
1.600000e+00	1.930311e-01, 4.230225e-02, 9.626658e-01, 4.048488e-02, 1.502553e+00, 9.510238e-01, 1.700220e+00, 4.426977e-01, 5.235714e-01, 9.000997e-01,
1.800000e+00	1.915961e-01, 3.028684e-02, 9.174126e-01, 5.590699e-02, 1.165445e+00, 5.896551e-01, 1.864782e+00, 5.142683e-01, 3.994721e-01, 1.042371e+00,
2.000000e+00	2.097247e-01, 2.526352e-02, 8.600054e-01, 6.396942e-02, 1.230843e+00, 4.073909e-01, 1.968370e+00, 4.173242e-01, 2.737704e-01, 7.297740e-01,
0.000000e+00	2.124375e+00, 6.845929e-01, 1.351628e+00, 1.492797e+00, 3.119400e+00, 2.902896e+00, 2.567650e+00, 2.372494e+00, 5.392986e-01, 8.291154e-01,
2.000000e-01	2.414631e+00, 6.900802e-01, 1.287840e+00, 8.003318e-01, 2.710950e+00, 2.300534e+00, 2.078016e+00, 1.451316e+00, 5.706150e-01, 8.493754e-01,
4.000000e-01	1.735943e+00, 5.489316e-01, 1.181558e+00, 4.623868e-01, 2.197724e+00, 2.088839e+00, 2.118357e+00, 1.200009e+00, 7.338261e-01, 8.721634e-01,
6.000000e-01	1.661160e+00, 3.496559e-01, 1.046924e+00, 2.479080e-01, 1.581474e+00, 1.872656e+00, 2.031307e+00, 9.455935e-01, 6.180614e-01, 8.527960e-01,
8.000000e-01	1.410515e+00, 3.193873e-01, 1.036044e+00, 1.265524e-01, 1.826474e+00, 1.711701e+00, 2.079211e+00, 7.695100e-01, 7.041582e-01, 8.939097e-01,
1.000000e+00	8.152954e-01, 2.235726e-01, 1.085070e+00, 8.591451e-02, 1.237884e+00, 1.879307e+00, 1.904066e+00, 5.809579e-01, 6.519647e-01, 7.905868e-01,
1.200000e+00	8.496067e-01, 1.410239e-01, 7.502456e-01, 6.158204e-02, 1.278731e+00, 1.480811e+00, 2.020187e+00, 6.057271e-01, 6.712715e-01, 8.422345e-01,
1.400000e+00	5.800663e-01, 1.529366e-01, 8.332565e-01, 5.124684e-02, 1.251660e+00, 1.389164e+00, 2.230983e+00, 5.133190e-01, 7.615384e-01, 8.299183e-01,
1.600000e+00	5.854275e-01, 8.119039e-02, 7.298833e-01, 4.624393e-02, 1.096094e+00, 1.388256e+00, 1.802172e+00, 5.619245e-01, 6.202715e-01, 9.607458e-01,
1.800000e+00	5.041632e-01, 7.567712e-02, 8.773707e-01, 4.448609e-02, 1.004617e+00, 1.507169e+00, 2.065986e+00, 4.620871e-01, 6.463995e-01, 8.642964e-01,
2.000000e+00	4.163916e-01, 4.999126e-02, 8.848618e-01, 5.497292e-02, 1.265803e+00, 1.395462e+00, 1.554551e+00, 5.038585e-01, 7.305463e-01, 9.985195e-01,
0.000000e+00	2.768741e+00, 3.198863e+00, 5.631121e-01, 4.599813e-01, 1.632626e-01, 2.703869e+00, 1.442321e+00, 2.182079e+00, 1.789932e+00, 1.276761e+00,
2.000000e-01	1.938325e+00, 2.692188e+00, 5.472034e-01, 4.973229e-01, 1.109680e-01, 2.248913e+00, 8.752703e-01, 1.491576e+00, 1.323879e+00, 8.429873e-01,
4.000000e-01	1.553260e+00, 2.618372e+00, 4.743631e-01, 4.270193e-01, 6.874077e-02, 1.856024e+00, 6.819050e-01, 9.003365e-01, 1.388320e+00, 5.427216e-01,
6.000000e-01	1.766343e+00, 2.406347e+00, 3.999118e-01, 5.124602e-01, 4.687259e-02, 1.338854e+00, 3.734736e-01, 4.875190e-01, 8.848801e-01, 4.052394e-01,
8.000000e-01	1.020736e+00, 1.519943e+00, 2.556244e-01, 4.425364e-01, 3.089827e-02, 1.091743e+00, 4.459437e-01, 2.854003e-01, 6.094098e-01, 2.644061e-01,
1.000000e+00	9.084370e-01, 1.822196e+00, 2.543406e-01, 4.276451e-01, 2.820355e-02, 6.963050e-01, 3.220536e-01, 1.824853e-01, 4.583231e-01, 1.498731e-01,
1.200000e+00	1.365306e+00, 2.191118e+00, 1.727960e-01, 4.200407e-01, 1.961979e-02, 4.139921e-01, 2.156210e-01, 1.187807e-01, 3.508633e-01, 1.183450e-01,
1.400000e+00	1.450632e+00, 2.082340e+00, 1.380380e-01, 4.131012e-01, 1.321315e-02, 2.454764e-01, 1.486478e-01, 6.316957e-02, 2.044996e-01, 9.660188e-02,
1.600000e+00	1.473277e+00, 1.649222e+00, 1.023428e-01, 5.707152e-01, 1.021451e-02, 1.737389e-01, 1.129190e-01, 4.359713e-02, 1.152690e-01, 7.644050e-02,
1.800000e+00	1.885685e+00, 2.081629e+00, 8.982182e-02, 4.865089e-01, 7.484827e-03, 1.271616e-01, 8.565335e-02, 2.385012e-02, 7.941766e-02, 3.961095e-02,
2.000000e+00	1.759872e+00, 1.701990e+00, 6.046101e-02, 4.478284e-01, 5.227709e-03, 7.986242e-02, 6.698804e-02, 1.321768e-02, 4.741020e-02, 3.412851e-02,
0.000000e+00	4.694050e-01, 5.207413e-01, 1.712931e+00, 1.250188e+00, 6.602302e-01, 1.931969e+00, 4.564452e-01, 1.722593e+00, 1.363901e+00, 5.391373e-01,
2.000000e-01	5.342895e-01, 3.955010e-01, 1.339246e+00, 1.019225e+00, 6.521387e-01, 1.226723e+00, 6.137087e-01, 1.051403e+00, 9.491102e-01, 6.083446e-01,
4.000000e-01	7.116889e-01, 3.581871e-01, 1.156280e+00, 6.682956e-01, 9.666040e-01, 7.730091e-01, 1.017570e+00, 6.672316e-01, 7.177615e-01, 7.133735e-01,
6.000000e-01	1.061254e+00, 2.026382e-01, 1.012614e+00, 5.359304e-01, 9.904655e-01, 4.728810e-01, 1.434464e+00, 4.819389e-01, 4.356337e-01, 6.942816e-01,
8.000000e-01	1.184957e+00, 1.840161e-01, 9.548667e-01, 4.642787e-01, 1.082346e+00, 3.100538e-01, 1.456891e+00, 3.776427e-01, 2.207069e-01, 7.232224e-01,
1.000000e+00	1.553938e+00, 1.459829e-01, 8.779304e-01, 3.335944e-01, 1.065405e+00, 2.095478e-01, 1.462957e+00, 3.274897e-01, 1.359975e-01, 5.999036e-01,
1.200000e+00	1.577728e+00, 1.081136e-01, 9.002232e-01, 2.663372e-01, 9.224099e-01, 1.561842e-01, 1.591938e+00, 3.342389e-01, 8.787720e-02, 8.554050e-01,
1.400000e+00	1.826221e+00, 9.190127e-02, 8.742283e-01, 1.890480e-01, 1.020269e+00, 3.345138e-01, 1.566677e+00, 3.764604e-01, 6.426839e-02, 7.647484e-01,
1.600000e+00	1.739320e+00, 5.527746e-02, 8.814803e-01, 1.986713e-01, 1.210081e+00, 6.966373e-01, 1.973790e+00, 3.965199e-01, 4.560936e-02, 6.872616e-01,
1.800000e+00	1.893668e+00, 4.306243e-02, 9.018029e-01, 1.454907e-01, 1.230949e+00, 7.590041e-01, 1.900291e+00, 3.058718e-01, 8.931321e-02, 9.165690e-01,
2.000000e+00	2.184230e+00, 3.596993e-02, 6.493618e-01, 1.227440e-01, 1.143103e+00, 1.059929e+00, 1.833855e+00, 3.571954e-01, 2.088538e-01, 8.200975e-01,
0.000000e+00	2.539252e+00, 2.441306e+00, 1.347775e+00, 3.461435e+00, 2.937179e-01, 2.784516e+00, 1.951810e+00, 5.108453e-01, 2.029900e+00, 2.957306e+00,
2.000000e-01	2.620556e+00, 2.143451e+00, 1.394004e+00, 1.957148e+00, 1.988380e-01, 2.182718e+00, 1.541181e+00, 3.674866e-01, 1.447894e+00, 2.242195e+00,
4.000000e-01	2.872161e+00, 2.470814e+00, 1.095959e+00, 1.343740e+00, 1.524460e-01, 2.285636e+00, 1.263740e+00, 2.013331e-01, 9.274799e-01, 1.524780e+00,
6.000000e-01	2.693433e+00, 1.900140e+00, 9.968455e-01, 9.503784e-01, 9.975120e-02, 1.850967e+00, 7.250752e-01, 9.040336e-02, 8.510052e-01, 9.593359e-01,
8.000000e-01	2.291310e+00, 1.723699e+00, 7.329890e-01, 6.954879e-01, 7.676197e-02, 1.312470e+00, 6.208265e-01, 6.520361e-02, 8.481671e-01, 6.731081e-01,
1.000000e+00	1.974813e+00, 2.271070e+00, 5.252426e-01, 7.042852e-01, 5.220583e-02, 9.081560e-01, 3.887098e-01, 3.985966e-02, 7.237810e-01, 4.477586e-01,
1.200000e+00	1.680830e+00, 1.707671e+00, 4.382158e-01, 5.979445e-01, 3.697315e-02, 6.672672e-01, 3.086478e-01, 2.723986e-02, 5.000193e-01, 3.328632e-01,
1.400000e+00	2.043128e+00, 1.535501e+00, 3.530747e-01, 5.487605e-01, 2.369049e-02, 4.976569e-01, 2.021275e-01, 1.367559e-02, 3.376420e-01, 1.984292e-01,
1.600000e+00	2.168081e+00, 1.821888e+00, 2.677399e-01, 5.530154e-01, 2.104358e-02, 3.001027e-01, 1.847866e-01, 8.413521e-03, 1.841012e-01, 1.590795e-01,
1.800000e+00	2.187502e+00, 2.044690e+00, 2.444434e-01, 4.673732e-01, 1.104042e-02, 1.882732e-01, 1.198466e-01, 4.847840e-03, 1.001175e-01, 1.087363e-01,
2.000000e+00	1.945457e+00, 1.718407e+00, 1.621391e-01, 5.051608e-01, 1.116515e-02, 1.307965e-01, 1.073234e-01, 3.107680e-03, 6.965246e-02, 8.033115e-02,
0.000000e+00	3.651809e-01, 1.115111e+00, 2.781651e-01, 1.477670e+00, 2.558605e+00, 8.127593e-01, 2.583813e+00, 6.823225e-01, 2.861017e+00, 2.590017e-01,
2.000000e-01	2.724203e-01, 1.247947e+00, 3.680754e-01, 6.823190e-01, 1.946272e+00, 8.692029e-01, 1.747824e+00, 5.963930e-01, 1.670594e+00, 1.866859e-01,
4.000000e-01	1.926610e-01, 1.203861e+00, 4.260406e-01, 3.939210e-01, 1.489767e+00, 6.767135e-01, 1.606864e+00, 5.637343e-01, 1.064164e+00, 2.193308e-01,
6.000000e-01	1.716441e-01, 1.276585e+00, 5.832028e-01, 3.766185e-01, 7.062630e-01, 5.108306e-01, 8.532863e-01, 3.933120e-01, 6.895042e-01, 1.619671e-01,
8.000000e-01	3.021140e-01, 1.550232e+00, 3.178846e-01, 3.677895e-01, 6.641051e-01, 3.088467e-01, 7.738741e-01, 2.779242e-01, 4.423194e-01, 1.060704e-01,
1.000000e+00	4.772396e-01, 1.539533e+00, 3.790466e-01, 4.480889e-01, 4.196387e-01, 2.221743e-01, 6.415092e-01, 2.087153e-01, 2.528671e-01, 8.229834e-02,
1.200000e+00	8.877846e-01, 1.524237e+00, 3.314526e-01, 5.111955e-01, 3.532912e-01, 1.451138e-01, 4.458637e-01, 9.947428e-02, 1.776800e-01, 6.088205e-02,
1.400000e+00	1.153231e+00, 1.831874e+00, 2.598620e-01, 3.895713e-01, 1.927635e-01, 9.691177e-02, 3.453161e-01, 5.696106e-02, 1.008249e-01, 4.632215e-02,
1.600000e+00	1.415365e+00, 1.694657e+00, 1.839674e-01, 4.847058e-01, 1.634314e-01, 6.518028e-02, 2.213305e-01, 3.548369e-02, 5.261041e-02, 3.612391e-02,
1.800000e+00	1.743609e+00, 1.686138e+00, 1.373370e-01, 5.424252e-01, 1.332940e-01, 3.543320e-02, 1.878210e-01, 2.723204e-02, 3.335309e-02, 2.510216e-02,
2.000000e+00	2.004623e+00, 1.542726e+00, 1.217489e-01, 5.050023e-01, 7.742385e-02, 2.711024e-02, 1.433155e-01, 1.473771e-02, 2.067771e-02, 1.762924e-02,
0.000000e+00	8.508349e-01, 1.607655e+00, 2.843301e+00, 1.752389e+00, 1.289177e+00, 2.685368e+00, 5.278328e-01, 2.146803e+00, 8.224692e-02, 1.740352e+00,
2.000000e-01	1.283259e+00, 1.873122e+00, 1.756114e+00, 1.020051e+00, 8.372940e-01, 1.956435e+00, 4.243787e-01, 1.578052e+00, 2.804889e-01, 1.351929e+00,
4.000000e-01	1.385455e+00, 1.870733e+00, 1.451368e+00, 7.024977e-01, 6.638647e-01, 1.898372e+00, 2.958621e-01, 9.837490e-01, 4.176213e-01, 9.042354e-01,
6.000000e-01	1.980160e+00, 1.808368e+00, 1.072291e+00, 5.872519e-01, 4.610780e-01, 1.378813e+00, 1.773639e-01, 5.544771e-01, 5.521144e-01, 6.687773e-01,
8.000000e-01	1.909274e+00, 1.959050e+00, 9.824078e-01, 5.787212e-01, 3.230563e-01, 9.691089e-01, 1.515736e-01, 3.520119e-01, 4.893162e-01, 4.733353e-01,
1.000000e+00	1.295479e+00, 1.763410e+00, 5.000994e-01, 5.099679e-01, 2.358647e-01, 5.444840e-01, 1.299031e-01, 1.822534e-01, 3.532055e-01, 2.774713e-01,
1.200000e+00	1.581378e+00, 1.456646e+00, 4.648561e-01, 4.444628e-01, 1.635571e-01, 4.147323e-01, 9.662080e-02, 1.300235e-01, 2.327740e-01, 2.243893e-01,
1.400000e+00	1.818610e+00, 1.940318e+00, 3.404018e-01, 4.548461e-01, 9.358683e-02, 2.656602e-01, 7.425445e-02, 8.040079e-02, 1.627707e-01, 1.526884e-01,
1.600000e+00	2.127098e+00, 1.574819e+00, 2.353526e-01, 4.995894e-01, 7.273163e-02, 2.040063e-01, 5.369847e-02, 4.261581e-02, 8.610009e-02, 9.527812e-02,
1.800000e+00	2.115459e+00, 1.709096e+00, 2.262607e-01, 4.971984e-01, 6.068818e-02, 1.392953e-01, 4.645245e-02, 2.855658e-02, 4.685772e-02, 8.051978e-02,
2.000000e+00	2.280362e+00, 1.550381e+00, 1.531675e-01, 4.424718e-01, 4.092283e-02, 7.428755e-02, 3.312867e-02, 1.609308e-02, 3.340818e-02, 5.469040e-02,
0.000000e+00	2.613226e+00, 9.224332e-01, 1.670046e+00, 1.983862e+00, 6.561637e-01, 1.045937e+00, 2.866093e-01, 1.595365e+00, 3.340943e+00, 9.015143e-01,
2.000000e-01	2.619315e+00, 7.692512e-01, 1.191122e+00, 1.768724e+00, 7.124453e-01, 1.020376e+00, 6.119552e-01, 1.034862e+00, 2.038111e+00, 7.870658e-01,
4.000000e-01	1.775407e+00, 5.066041e-01, 1.059744e+00, 9.293219e-01, 8.164309e-01, 1.328623e+00, 1.017086e+00, 5.530089e-01, 1.534588e+00, 7.763721e-01,
6.000000e-01	1.687529e+00, 4.644432e-01, 8.521899e-01, 8.888936e-01, 9.491266e-01, 1.390949e+00, 1.011815e+00, 3.683179e-01, 1.135700e+00, 7.742854e-01,
8.000000e-01	1.312768e+00, 3.924208e-01, 7.173737e-01, 5.021469e-01, 9.371759e-01, 1.451420e+00, 1.113515e+00, 3.682115e-01, 9.977418e-01, 7.211107e-01,
1.000000e+00	1.149502e+00, 2.804536e-01, 9.483882e-01, 3.294877e-01, 1.087938e+00, 1.302677e+00, 1.521356e+00, 3.153288e-01, 7.483783e-01, 8.643403e-01,
1.200000e+00	8.273172e-01, 2.065742e-01, 6.786204e-01, 3.356491e-01, 1.187494e+00, 1.169684e+00, 1.665174e+00, 3.240308e-01, 6.627547e-01, 8.103131e-01,
1.400000e+00	7.663189e-01, 1.278980e-01, 7.857202e-01, 2.661432e-01, 1.069452e+00, 1.121143e+00, 1.394176e+00, 3.502992e-01, 6.600751e-01, 9.257001e-01,
1.600000e+00	5.827270e-01, 1.304092e-01, 8.220727e-01, 2.048272e-01, 1.101467e+00, 6.356182e-01, 1.507692e+00, 3.705659e-01, 3.486118e-01, 7.928736e-01,
1.800000e+00	6.505937e-01, 1.031971e-01, 8.011086e-01, 1.390875e-01, 1.296639e+00, 4.609549e-01, 1.697691e+00, 3.988799e-01, 2.638760e-01, 1.003303e+00,
2.000000e+00	8.729251e-01, 7.209662e-02, 8.466896e-01, 1.484386e-01, 1.328910e+00, 2.766003e-01, 1.588494e+00, 3.062077e-01, 1.423306e-01, 8.370509e-01,
0.000000e+00	1.281927e-01, 1.609250e+00, 1.837732e+00, 2.671397e+00, 2.121315e+00, 2.394744e+00, 2.210841e+00, 7.335156e-02, 3.115485e+00, 1.034812e+00,
2.000000e-01	1.465415e-01, 1.642126e+00, 1.597111e+00, 1.467122e+00, 1.659592e+00, 2.539820e+00, 1.574472e+00, 2.500468e-01, 2.232097e+00, 7.143042e-01,
4.000000e-01	1.409299e-01, 1.635415e+00, 1.353200e+00, 9.859067e-01, 1.156946e+00, 1.622254e+00, 1.313210e+00, 3.419402e-01, 1.625102e+00, 4.035747e-01,
6.000000e-01	1.076322e-01, 1.551630e+00, 1.071502e+00, 5.754153e-01, 9.466451e-01, 1.089833e+00, 9.543340e-01, 3.013855e-01, 1.059467e+00, 3.686698e-01,
8.000000e-01	1.013921e-01, 1.789975e+00, 8.561674e-01, 6.477528e-01, 5.431078e-01, 8.276085e-01, 6.799364e-01, 2.229869e-01, 8.157860e-01, 2.197599e-01,
1.000000e+00	1.897538e-01, 1.528924e+00, 7.809992e-01, 5.077501e-01, 4.822656e-01, 4.957688e-01, 4.577964e-01, 1.448444e-01, 5.769344e-01, 1.591799e-01,
1.200000e+00	4.129414e-01, 1.769996e+00, 6.653589e-01, 4.807245e-01, 3.854308e-01, 2.971246e-01, 4.012465e-01, 6.520585e-02, 3.338727e-01, 1.108865e-01,
1.400000e+00	8.011950e-01, 1.607501e+00, 4.295062e-01, 5.532665e-01, 2.286004e-01, 2.217514e-01, 2.482739e-01, 4.641134e-02, 2.286664e-01, 7.366587e-02,
1.600000e+00	1.414552e+00, 1.816898e+00, 2.863348e-01, 4.699202e-01, 1.676299e-01, 1.476653e-01, 1.929523e-01, 3.036129e-02, 1.432570e-01, 6.185969e-02,
1.800000e+00	1.261175e+00, 1.671470e+00, 2.481393e-01, 4.278638e-01, 1.260721e-01, 9.676924e-02, 1.757191e-01, 1.536957e-02, 8.421896e-02, 3.761098e-02,
2.000000e+00	1.669532e+00, 1.777638e+00, 2.029187e-01, 5.610717e-01, 9.081237e-02, 5.974762e-02, 1.008603e-01, 1.120789e-02, 4.849547e-02, 2.593317e-02,
0.000000e+00	2.025713e+00, 1.577983e+00, 1.801337e+00, 3.838034e-01, 1.958129e+00, 2.194637e+00, 1.092526e+00, 3.189434e+00, 2.389076e+00, 1.687261e+00,
2.000000e-01	2.026380e+00, 1.528720e+00, 1.420057e+00, 2.107004e-01, 1.275698e+00, 1.920627e+00, 9.032051e-01, 1.539662e+00, 1.954345e+00, 1.406090e+00,
4.000000e-01	1.425020e+00, 1.496524e+00, 9.381281e-01, 2.380488e-01, 7.828071e-01, 1.811195e+00, 6.070646e-01, 9.992938e-01, 1.720575e+00, 9.797589e-01,
6.000000e-01	1.222578e+00, 1.541346e+00, 6.302752e-01, 3.390070e-01, 6.007948e-01, 1.582477e+00, 4.363279e-01, 6.423612e-01, 1.103269e+00, 6.786582e-01,
8.000000e-01	9.276585e-01, 1.719005e+00, 6.547258e-01, 3.523005e-01, 5.040042e-01, 1.084050e+00, 3.537970e-01, 3.755173e-01, 1.045070e+00, 4.019946e-01,
1.000000e+00	8.928076e-01, 1.638564e+00, 5.180410e-01, 4.451705e-01, 2.902474e-01, 6.392668e-01, 2.275547e-01, 2.514221e-01, 6.067629e-01, 3.267890e-01,
1.200000e+00	7.593163e-01, 1.849333e+00, 3.024664e-01, 4.280683e-01, 2.310896e-01, 4.577541e-01, 2.307417e-01, 1.591987e-01, 4.249885e-01, 2.258456e-01,
1.400000e+00	1.188378e+00, 1.926677e+00, 2.962557e-01, 4.880085e-01, 1.764357e-01, 2.993777e-01, 1.376449e-01, 8.811980e-02, 2.405906e-01, 1.606166e-01,
1.600000e+00	1.389938e+00, 1.588064e+00, 2.077361e-01, 4.220030e-01, 1.076638e-01, 2.053636e-01, 1.040280e-01, 5.454908e-02, 1.703394e-01, 9.337961e-02,
1.800000e+00	1.574623e+00, 1.715269e+00, 1.632782e-01, 4.979560e-01, 1.037825e-01, 1.352553e-01, 6.494344e-02, 2.940373e-02, 1.074046e-01, 7.047682e-02,
2.000000e+00	1.865713e+00, 1.406824e+00, 1.468062e-01, 4.874117e-01, 6.027370e-02, 7.794258e-02, 7.367687e-02, 2.410073e-02, 6.461467e-02, 4.727515e-02,
0.000000e+00	5.026413e-01, 6.404863e-01, 2.150800e+00, 1.123654e+00, 2.319091e+00, 1.599469e+00, 2.707506e+00, 1.948807e+00, 1.661188e+00, 3.281820e-01,
2.000000e-01	4.250019e-01, 7.496694e-01, 2.018382e+00, 6.952526e-01, 1.769027e+00, 1.316341e+00, 2.289001e+00, 1.075090e+00, 1.235496e+00, 5.787633e-01,
4.000000e-01	3.886213e-01, 5.107601e-01, 1.845202e+00, 4.739954e-01, 1.619415e+00, 1.599587e+00, 2.088770e+00, 8.795208e-01, 1.058154e+00, 5.267885e-01,
6.000000e-01	2.879262e-01, 4.179674e-01, 1.246706e+00, 2.515120e-01, 1.582737e+00, 1.509114e+00, 1.868304e+00, 6.982740e-01, 9.252706e-01, 7.429649e-01,
8.000000e-01	2.106322e-01, 2.990043e-01, 1.136044e+00, 1.516189e-01, 1.324529e+00, 1.597995e+00, 1.944461e+00, 6.234273e-01, 7.718743e-01, 8.012408e-01,
1.000000e+00	2.218078e-01, 2.073890e-01, 1.140861e+00, 9.465088e-02, 1.015904e+00, 1.202605e+00, 2.067533e+00, 6.703264e-01, 6.792461e-01, 7.947957e-01,
1.200000e+00	1.759292e-01, 1.644525e-01, 1.091813e+00, 7.424093e-02, 1.216345e+00, 1.713799e+00, 1.724044e+00, 5.181904e-01, 6.279762e-01, 6.358650e-01,
1.400000e+00	1.278236e-01, 1.202785e-01, 9.162230e-01, 8.247094e-02, 1.453713e+00, 1.252654e+00, 1.818130e+00, 5.142441e-01, 6.985137e-01, 8.663105e-01,
1.600000e+00	1.075940e-01, 8.217684e-02, 7.649145e-01, 7.137385e-02, 1.149322e+00, 9.660775e-01, 1.649668e+00, 4.957202e-01, 6.102254e-01, 7.951848e-01,
1.800000e+00	1.066988e-01, 6.994530e-02, 8.644853e-01, 7.433404e-02, 1.126830e+00, 5.379320e-01, 1.505279e+00, 4.959408e-01, 4.054761e-01, 7.613027e-01,
2.000000e+00	1.888379e-01, 5.440490e-02, 9.796917e-01, 6.982466e-02, 1.021434e+00, 3.745375e-01, 1.975462e+00, 3.635175e-01, 2.199515e-01, 8.539181e-01,
0.000000e+00	2.304157e+00, 1.618446e+00, 6.463776e-01, 1.012274e+00, 1.811284e+00, 1.302921e+00, 3.196379e-01, 1.856449e+00, 9.430146e-01, 1.710737e+00,
2.000000e-01	1.671716e+00, 1.512382e+00, 4.646161e-01, 4.408440e-01, 1.335985e+00, 1.225764e+00, 2.534489e-01, 1.360345e+00, 8.933679e-01, 1.122757e+00,
4.000000e-01	1.378618e+00, 1.719635e+00, 3.899486e-01, 3.599543e-01, 8.884842e-01, 1.187593e+00, 2.062209e-01, 8.940095e-01, 6.410732e-01, 9.773941e-01,
6.000000e-01	1.066647e+00, 1.709676e+00, 2.263517e-01, 4.300374e-01, 7.353742e-01, 6.484721e-01, 1.342499e-01, 5.168710e-01, 4.482296e-01, 6.065178e-01,
8.000000e-01	1.282667e+00, 1.869044e+00, 2.326207e-01, 4.422171e-01, 4.186343e-01, 4.900337e-01, 1.015561e-01, 4.200026e-01, 3.838358e-01, 3.996191e-01,
1.000000e+00	1.409017e+00, 1.590722e+00, 1.729820e-01, 4.801874e-01, 3.570241e-01, 3.774151e-01, 8.120582e-02, 2.344760e-01, 2.032582e-01, 2.589103e-01,
1.200000e+00	1.746224e+00, 1.876677e+00, 1.307010e-01, 5.139679e-01, 2.575750e-01, 2.002191e-01, 7.072242e-02, 1.255409e-01, 1.486792e-01, 2.052111e-01,
1.400000e+00	2.057016e+00, 1.652231e+00, 9.066742e-02, 4.948093e-01, 1.674522e-01, 1.502894e-01, 3.609225e-02, 7.141147e-02, 7.517045e-02, 1.132889e-01,
1.600000e+00	1.949846e+00, 1.794841e+00, 8.475504e-02, 4.398135e-01, 1.154394e-01, 8.658799e-02, 2.974038e-02, 4.260498e-02, 4.997494e-02, 9.325421e-02,
1.800000e+00	1.852799e+00, 1.643245e+00, 6.901260e-02, 4.894098e-01, 9.772586e-02, 5.915774e-02, 3.234554e-02, 2.783832e-02, 2.869162e-02, 6.216238e-02,
2.000000e+00	1.555765e+00, 1.749080e+00, 4.474869e-02, 4.051118e-01, 6.263807e-02, 3.302397e-02, 2.307866e-02, 1.645775e-02, 2.022951e-02, 4.463825e-02,
0.000000e+00	2.138803e+00, 9.869424e-01, 1.194499e+00, 1.001489e+00, 9.199749e-01, 2.468041e+00, 1.876266e+00, 2.177276e-01, 6.558818e-01, 3.363358e-01,
2.000000e-01	2.788297e+00, 1.174111e+00, 1.115546e+00, 6.816851e-01, 6.320487e-01, 2.195059e+00, 1.635158e+00, 1.387816e-01, 7.135908e-01, 1.975074e-01,
4.000000e-01	2.413629e+00, 1.325438e+00, 8.730205e-01, 6.420483e-01, 3.808367e-01, 1.700142e+00, 1.030967e+00, 8.712857e-02, 6.476964e-01, 1.549166e-01,
6.000000e-01	2.335613e+00, 1.270991e+00, 8.463039e-01, 5.492988e-01, 2.860687e-01, 1.925580e+00, 1.019365e+00, 4.977028e-02, 7.099904e-01, 1.457079e-01,
8.000000e-01	1.907545e+00, 1.529185e+00, 6.454800e-01, 4.900823e-01, 2.484973e-01, 1.276867e+00, 6.563429e-01, 3.293062e-02, 6.588408e-01, 1.117112e-01,
1.000000e+00	1.780529e+00, 1.673267e+00, 5.882064e-01, 4.976539e-01, 1.859600e-01, 8.254211e-01, 4.858355e-01, 2.156703e-02, 5.463697e-01, 6.740701e-02,
1.200000e+00	1.908342e+00, 1.565872e+00, 3.812318e-01, 4.124908e-01, 1.224988e-01, 5.671544e-01, 2.911644e-01, 1.473825e-02, 3.397263e-01, 4.820954e-02,
1.400000e+00	1.490657e+00, 1.474295e+00, 2.658156e-01, 3.887538e-01, 9.762063e-02, 3.928347e-01, 2.426286e-01, 8.221769e-03, 2.456942e-01, 3.362249e-02,
1.600000e+00	1.989907e+00, 1.797699e+00, 2.180764e-01, 4.987980e-01, 6.148598e-02, 2.224632e-01, 2.156390e-01, 5.081705e-03, 1.419504e-01, 2.823405e-02,
1.800000e+00	2.108687e+00, 1.881122e+00, 2.031186e-01, 4.820510e-01, 5.174331e-02, 1.847435e-01, 1.601263e-01, 4.053220e-03, 8.859095e-02, 1.786001e-02,
2.000000e+00	1.966374e+00, 1.759809e+00, 1.479115e-01, 4.597269e-01, 3.174023e-02, 9.365545e-02, 1.147940e-01, 1.672486e-03, 4.826989e-02, 1.656773e-02,
0.000000e+00	2.304220e-01, 2.407572e+00, 1.189593e+00, 2.713179e+00, 1.727414e+00, 7.900726e-01, 1.109376e+00, 8.986596e-01, 2.160892e+00, 2.492779e+00,
2.000000e-01	7.977728e-01, 2.572815e+00, 1.085260e+00, 1.891064e+00, 1.238771e+00, 5.220796e-01, 8.928463e-01, 6.656458e-01, 1.159302e+00, 1.838636e+00,
4.000000e-01	1.021416e+00, 2.148067e+00, 9.828191e-01, 1.126157e+00, 8.167907e-01, 3.645566e-01, 6.279250e-01, 5.694189e-01, 8.467445e-01, 1.316035e+00,
6.000000e-01	1.589556e+00, 2.214558e+00, 7.711348e-01, 7.018720e-01, 7.401980e-01, 2.392030e-01, 5.489413e-01, 3.719050e-01, 5.367449e-01, 9.655787e-01,
8.000000e-01	1.549317e+00, 1.936847e+00, 5.501171e-01, 7.417553e-01, 5.411173e-01, 1.747805e-01, 4.307654e-01, 2.157089e-01, 3.167591e-01, 6.792651e-01,
1.000000e+00	1.746794e+00, 2.083690e+00, 3.564633e-01, 5.296069e-01, 4.040644e-01, 9.957067e-02, 2.919355e-01, 1.339190e-01, 2.070659e-01, 5.036824e-01,
1.200000e+00	1.953104e+00, 1.832699e+00, 3.542602e-01, 6.089342e-01, 2.698238e-01, 6.668634e-02, 2.006562e-01, 8.497924e-02, 1.149764e-01, 3.371152e-01,
1.400000e+00	1.979837e+00, 1.969310e+00, 2.092602e-01, 4.724502e-01, 1.848755e-01, 3.610349e-02, 1.622064e-01, 4.322882e-02, 8.934741e-02, 2.286334e-01,
1.600000e+00	2.185203e+00, 1.624366e+00, 1.780461e-01, 5.368555e-01, 1.225803e-01, 2.797645e-02, 1.050819e-01, 2.829393e-02, 5.133609e-02, 1.397986e-01,
1.800000e+00	2.168057e+00, 1.700574e+00, 1.605870e-01, 4.980545e-01, 8.998166e-02, 1.800404e-02, 8.059095e-02, 1.632685e-02, 2.899065e-02, 9.688914e-02,
2.000000e+00	2.564122e+00, 1.728566e+00, 1.028364e-01, 4.654239e-01, 6.924094e-02, 1.119376e-02, 6.765677e-02, 8.519900e-03, 1.960195e-02, 8.035975e-02,
0.000000e+00	2.248713e+00, 9.230480e-01, 4.440045e-01, 2.266700e+00, 1.391815e+00, 2.646914e+00, 2.912724e-01, 4.710453e-01, 2.012477e-01, 1.876799e+00,
2.000000e-01	1.989980e+00, 7.522163e-01, 3.745957e-01, 1.341189e+00, 1.295372e+00, 2.429963e+00, 5.882267e-01, 5.004391e-01, 3.589569e-01, 1.595615e+00,
4.000000e-01	2.067699e+00, 5.158662e-01, 3.126552e-01, 7.137973e-01, 1.537280e+00, 2.260933e+00, 8.929939e-01, 4.863240e-01, 5.218790e-01, 1.300559e+00,
6.000000e-01	2.116569e+00, 4.744615e-01, 3.593856e-01, 4.624968e-01, 9.629419e-01, 1.791058e+00, 1.175754e+00, 4.363234e-01, 5.960447e-01, 1.300370e+00,
8.000000e-01	1.913717e+00, 3.216650e-01, 3.550370e-01, 2.554443e-01, 1.006704e+00, 1.686387e+00, 1.264997e+00, 4.225364e-01, 5.379890e-01, 9.419738e-01,
1.000000e+00	1.518907e+00, 2.641158e-01, 4.427779e-01, 1.985569e-01, 1.286802e+00, 1.555426e+00, 1.501519e+00, 4.639408e-01, 5.798992e-01, 8.699743e-01,
1.200000e+00	1.030622e+00, 2.049315e-01, 5.037542e-01, 1.288227e-01, 1.406860e+00, 1.304541e+00, 1.625578e+00, 4.111425e-01, 7.568013e-01, 9.748152e-01,
1.400000e+00	9.859984e-01, 1.740151e-01, 5.889551e-01, 1.125763e-01, 1.035339e+00, 1.567954e+00, 1.675152e+00, 3.969629e-01, 6.269484e-01, 9.843083e-01,
1.600000e+00	8.535732e-01, 1.157860e-01, 6.568946e-01, 1.095219e-01, 1.207054e+00, 1.292603e+00, 1.926505e+00, 4.029800e-01, 6.182581e-01, 9.219951e-01,
1.800000e+00	7.215365e-01, 9.175155e-02, 6.639241e-01, 8.851488e-02, 1.120727e+00, 1.695145e+00, 1.609664e+00, 4.038778e-01, 6.046830e-01, 8.210823e-01,
2.000000e+00	5.685674e-01, 7.658130e-02, 6.434339e-01, 7.617176e-02, 1.098313e+00, 1.572013e+00, 1.541405e+00, 4.576969e-01, 5.458154e-01, 9.029198e-01,
0.000000e+00	2.930389e-01, 2.071652e+00, 4.500978e-02, 1.772734e+00, 1.039023e+00, 2.249951e+00, 2.668562e+00, 1.826543e+00, 8.275223e-01, 2.395193e+00,
2.000000e-01	5.551634e-01, 1.855758e+00, 2.367392e-01, 1.005690e+00, 6.258671e-01, 1.740032e+00, 2.376579e+00, 1.251752e+00, 8.990534e-01, 1.492637e+00,
4.000000e-01	8.636689e-01, 1.751241e+00, 3.784882e-01, 9.376210e-01, 4.601519e-01, 1.408612e+00, 1.117316e+00, 6.568579e-01, 8.303374e-01, 1.184084e+00,
6.000000e-01	1.150240e+00, 2.310184e+00, 4.081579e-01, 7.883651e-01, 2.994590e-01, 1.161736e+00, 1.080425e+00, 4.920875e-01, 7.932984e-01, 7.454689e-01,
8.000000e-01	1.195500e+00, 1.615442e+00, 4.128533e-01, 6.649611e-01, 2.438080e-01, 1.054999e+00, 8.225083e-01, 2.654021e-01, 5.874581e-01, 7.097901e-01,
1.000000e+00	1.085304e+00, 1.628557e+00, 3.253610e-01, 4.962286e-01, 1.466861e-01, 5.837553e-01, 6.590223e-01, 1.430466e-01, 2.933544e-01, 3.044460e-01,
1.200000e+00	1.649058e+00, 2.189289e+00, 2.674384e-01, 4.375361e-01, 1.354327e-01, 3.365588e-01, 4.874592e-01, 7.486938e-02, 2.335146e-01, 2.426045e-01,
1.400000e+00	1.781353e+00, 1.821035e+00, 1.837713e-01, 5.289858e-01, 9.446830e-02, 2.365637e-01, 3.261755e-01, 5.277913e-02, 1.389664e-01, 1.882413e-01,
1.600000e+00	1.947259e+00, 1.722208e+00, 1.706438e-01, 5.226057e-01, 5.523765e-02, 1.706527e-01, 2.926599e-01, 3.405970e-02, 8.370522e-02, 1.316426e-01,
1.800000e+00	1.694071e+00, 1.838360e+00, 1.138024e-01, 5.424694e-01, 4.329100e-02, 9.772124e-02, 1.600921e-01, 2.178244e-02, 6.996283e-02, 9.130449e-02,
2.000000e+00	1.909394e+00, 1.797320e+00, 1.046809e-01, 4.601677e-01, 2.817525e-02, 6.098871e-02, 1.316879e-01, 1.227111e-02, 2.912781e-02, 6.317503e-02,
0.000000e+00	1.232845e+00, 1.567827e+00, 7.981248e-01, 6.497378e-01, 1.085485e+00, 2.158574e+00, 2.282757e+00, 5.333622e-01, 1.404217e+00, 5.928788e-01,
2.000000e-01	9.729380e-01, 1.712744e+00, 8.004186e-01, 5.398546e-01, 8.697964e-01, 1.788907e+00, 1.590480e+00, 4.066898e-01, 1.054980e+00, 4.164805e-01,
4.000000e-01	6.780910e-01, 1.836899e+00, 8.310311e-01, 5.387957e-01, 5.958589e-01, 1.436002e+00, 1.136732e+00, 2.462919e-01, 8.941711e-01, 2.201504e-01,
6.000000e-01	5.724800e-01, 1.830646e+00, 5.893416e-01, 5.048995e-01, 4.187509e-01, 1.031959e+00, 7.266157e-01, 1.610369e-01, 8.409531e-01, 1.919458e-01,
8.000000e-01	5.016779e-01, 1.749788e+00, 5.457427e-01, 5.166336e-01, 3.076011e-01, 5.323608e-01, 5.734217e-01, 9.262464e-02, 5.333214e-01, 1.281382e-01,
1.000000e+00	8.027368e-01, 1.793729e+00, 5.293176e-01, 5.460393e-01, 1.980766e-01, 4.258272e-01, 5.434731e-01, 5.184828e-02, 3.548209e-01, 7.740202e-02,
1.200000e+00	1.104928e+00, 1.329190e+00, 4.018171e-01, 5.360184e-01, 1.549385e-01, 2.498042e-01, 3.824989e-01, 3.659583e-02, 2.057799e-01, 6.903999e-02,
1.400000e+00	1.213491e+00, 1.818789e+00, 2.360482e-01, 4.977100e-01, 1.020624e-01, 1.755931e-01, 2.870936e-01, 1.703374e-02, 1.256506e-01, 3.689185e-02,
1.600000e+00	1.384936e+00, 2.000073e+00, 2.115603e-01, 4.310800e-01, 8.681669e-02, 1.069781e-01, 2.238545e-01, 1.233989e-02, 6.766181e-02, 3.058482e-02,
1.800000e+00	1.652822e+00, 1.826287e+00, 1.638737e-01, 5.530110e-01, 5.738162e-02, 8.376902e-02, 1.624590e-01, 7.649730e-03, 4.872991e-02, 1.826993e-02,
2.000000e+00	1.734176e+00, 1.396429e+00, 1.420104e-01, 5.942930e-01, 4.342374e-02, 4.722496e-02, 1.099614e-01, 4.172276e-03, 3.576779e-02, 1.211643e-02,
0.000000e+00	2.962679e-01, 2.664615e+00, 1.205902e-01, 1.821071e+00, 4.280162e-02, 2.828746e+00, 1.788734e+00, 6.414165e-01, 1.267641e-01, 1.049074e-01,
2.000000e-01	7.029992e-01, 2.446285e+00, 3.507854e-01, 1.382997e+00, 3.384991e-02, 2.393930e+00, 1.929822e+00, 3.224710e-01, 2.935305e-01, 6.735779e-02,
4.000000e-01	1.238871e+00, 2.546288e+00, 4.802966e-01, 9.282736e-01, 2.295043e-02, 1.964346e+00, 1.237460e+00, 2.150780e-01, 4.025287e-01, 4.771330e-02,
6.000000e-01	1.397030e+00, 2.258287e+00, 4.317688e-01, 6.806888e-01, 1.800858e-02, 1.241155e+00, 8.339921e-01, 1.241455e-01, 5.163894e-01, 3.405161e-02,
8.000000e-01	1.558935e+00, 1.660678e+00, 3.672403e-01, 5.142094e-01, 1.213110e-02, 9.188869e-01, 6.298952e-01, 6.232985e-02, 4.954886e-01, 2.222717e-02,
1.000000e+00	1.782233e+00, 1.903141e+00, 3.383306e-01, 5.094731e-01, 9.069646e-03, 5.472397e-01, 5.635005e-01, 3.474928e-02, 3.126291e-01, 1.736789e-02,
1.200000e+00	1.773890e+00, 1.842066e+00, 2.272136e-01, 5.565459e-01, 6.752580e-03, 2.907782e-01, 3.695872e-01, 2.803171e-02, 1.557285e-01, 1.260151e-02,
1.400000e+00	1.886549e+00, 1.809354e+00, 1.735574e-01, 4.908220e-01, 4.245635e-03, 1.983991e-01, 3.354091e-01, 1.612044e-02, 1.154857e-01, 9.112878e-03,
1.600000e+00	2.312041e+00, 1.597697e+00, 1.732044e-01, 4.656756e-01, 3.742728e-03, 1.269301e-01, 2.177977e-01, 7.777808e-03, 6.686055e-02, 7.026846e-03,
1.800000e+00	2.030142e+00, 1.716003e+00, 1.190043e-01, 4.696193e-01, 3.031780e-03, 9.145945e-02, 1.624568e-01, 4.492352e-03, 4.087012e-02, 4.613796e-03,
2.000000e+00	2.503425e+00, 1.803422e+00, 9.286100e-02, 4.777439e-01, 2.138048e-03, 6.575883e-02, 1.065419e-01, 3.015757e-03, 2.275634e-02, 4.334189e-03,
0.000000e+00	1.820659e+00, 2.318672e+00, 9.670643e-01, 2.552035e+00, 2.765439e+00, 2.337550e+00, 2.480570e+00, 1.459614e+00, 1.673556e+00, 2.305353e+00,
2.000000e-01	2.105345e+00, 2.416744e+00, 1.025754e+00, 1.350711e+00, 2.344647e+00, 2.098453e+00, 2.539268e+00, 1.054256e+00, 1.287334e+00, 2.114409e+00,
4.000000e-01	1.700706e+00, 1.767909e+00, 8.725141e-01, 8.252702e-01, 1.572605e+00, 1.859924e+00, 1.537589e+00, 8.637738e-01, 1.082964e+00, 1.149398e+00,
6.000000e-01	1.407557e+00, 1.897374e+00, 9.051201e-01, 4.774049e-01, 8.603458e-01, 1.467084e+00, 1.137357e+00, 7.474233e-01, 8.153142e-01, 9.004595e-01,
8.000000e-01	1.357440e+00, 1.899424e+00, 7.272658e-01, 4.238882e-01, 7.205770e-01, 1.337188e+00, 7.607558e-01, 4.847768e-01, 8.709518e-01, 6.309235e-01,
1.000000e+00	1.138049e+00, 1.900124e+00, 5.190187e-01, 3.705696e-01, 4.361177e-01, 1.170020e+00, 6.088946e-01, 2.725230e-01, 8.391737e-01, 4.087096e-01,
1.200000e+00	1.080243e+00, 1.957585e+00, 4.475300e-01, 4.871803e-01, 3.799528e-01, 5.953593e-01, 4.660865e-01, 1.589123e-01, 4.402320e-01, 2.717555e-01,
1.400000e+00	1.148867e+00, 1.748963e+00, 4.120611e-01, 4.822234e-01, 2.756719e-01, 4.080658e-01, 2.960921e-01, 1.092767e-01, 3.189002e-01, 1.638636e-01,
1.600000e+00	1.409347e+00, 1.779952e+00, 2.653564e-01, 4.551068e-01, 1.564553e-01, 2.653651e-01, 2.538740e-01, 6.026613e-02, 1.755381e-01, 1.464720e-01,
1.800000e+00	1.807803e+00, 1.537197e+00, 2.567138e-01, 4.589139e-01, 1.623938e-01, 1.688920e-01, 2.142778e-01, 3.388466e-02, 1.015846e-01, 8.711506e-02,
2.000000e+00	1.642516e+00, 1.524291e+00, 1.512435e-01, 4.573790e-01, 9.690891e-02, 1.308975e-01, 1.476792e-01, 2.428918e-02, 7.186462e-02, 6.369802e-02,
0.000000e+00	1.905480e+00, 1.744700e+00, 2.462101e+00, 1.671383e+00, 2.039350e+00, 2.867145e-01, 2.218039e-01, 2.348517e+00, 2.989292e+00, 2.247691e+00,
2.000000e-01	1.628510e+00, 2.010685e+00, 1.848959e+00, 6.850958e-01, 1.196554e+00, 6.339261e-01, 1.357265e-01, 1.513953e+00, 1.990242e+00, 1.589653e+00,
4.000000e-01	1.599687e+00, 1.859163e+00, 1.303990e+00, 4.687511e-01, 1.046599e+00, 6.479046e-01, 1.144256e-01, 1.175308e+00, 1.153253e+00, 1.202120e+00,
6.000000e-01	1.160519e+00, 1.888100e+00, 1.261306e+00, 4.879017e-01, 7.422423e-01, 4.890102e-01, 1.019921e-01, 6.490928e-01, 6.506886e-01, 9.412780e-01,
8.000000e-01	1.288732e+00, 2.041471e+00, 7.513040e-01, 4.875741e-01, 5.342227e-01, 2.738372e-01, 7.708710e-02, 4.368379e-01, 4.401292e-01, 6.120830e-01,
1.000000e+00	1.278242e+00, 2.047012e+00, 5.686567e-01, 4.654013e-01, 3.340536e-01, 1.798089e-01, 4.281281e-02, 2.245749e-01, 2.685538e-01, 3.565377e-01,
1.200000e+00	1.580216e+00, 2.139310e+00, 4.206969e-01, 4.463984e-01, 2.488382e-01, 1.458156e-01, 3.226481e-02, 1.589614e-01, 1.332072e-01, 2.861221e-01,
1.400000e+00	2.036124e+00, 1.812948e+00, 3.535660e-01, 4.125309e-01, 1.894448e-01, 9.265792e-02, 3.028029e-02, 9.417646e-02, 1.017955e-01, 1.542220e-01,
1.600000e+00	1.998518e+00, 1.925429e+00, 2.359288e-01, 4.496942e-01, 1.425125e-01, 4.856672e-02, 1.996874e-02, 5.358744e-02, 5.135110e-02, 1.267179e-01,
1.800000e+00	1.947808e+00, 1.857753e+00, 2.320995e-01, 4.410519e-01, 1.016368e-01, 3.655505e-02, 2.130725e-02, 3.743763e-02, 4.045469e-02, 1.080036e-01,
2.000000e+00	2.030393e+00, 2.049030e+00, 1.485398e-01, 3.908227e-01, 6.647574e-02, 2.407218e-02, 1.543198e-02, 2.018704e-02, 2.763485e-02, 5.565217e-02,
0.000000e+00	1.207105e+00, 5.301403e-02, 2.671441e+00, 1.148398e+00, 2.601647e-01, 1.455049e+00, 7.054148e-01, 1.042991e+00, 2.437330e+00, 1.480192e+00,
2.000000e-01	1.163474e+00, 4.375077e-02, 2.397564e+00, 1.032289e+00, 5.043626e-01, 1.279510e+00, 9.857369e-01, 6.718808e-01, 1.474513e+00, 1.211804e+00,
4.000000e-01	7.876472e-01, 2.784572e-02, 1.892753e+00, 6.823297e-01, 7.864936e-01, 6.687321e-01, 1.355219e+00, 3.952257e-01, 1.123318e+00, 1.094369e+00,
6.000000e-01	7.815306e-01, 2.679027e-02, 1.716533e+00, 5.846187e-01, 8.426622e-01, 5.085296e-01, 1.298194e+00, 3.012430e-01, 5.999618e-01, 9.917335e-01,
8.000000e-01	8.730446e-01, 2.009986e-02, 1.460528e+00, 4.770384e-01, 8.890123e-01, 3.139252e-01, 1.142648e+00, 2.735143e-01, 3.888073e-01, 9.491718e-01,
1.000000e+00	1.250204e+00, 1.671431e-02, 1.149357e+00, 3.848009e-01, 1.083322e+00, 2.250683e-01, 1.472385e+00, 2.486496e-01, 2.351755e-01, 1.066073e+00,
1.200000e+00	1.402818e+00, 1.053541e-02, 1.281862e+00, 3.167501e-01, 1.213621e+00, 1.557744e-01, 1.943163e+00, 2.363565e-01, 1.759363e-01, 9.515119e-01,
1.400000e+00	1.455043e+00, 8.524012e-03, 9.893033e-01, 2.833014e-01, 9.143772e-01, 1.152497e-01, 1.637521e+00, 2.182308e-01, 9.462242e-02, 9.928327e-01,
1.600000e+00	1.669478e+00, 7.398393e-03, 1.005032e+00, 2.076128e-01, 1.116259e+00, 1.443328e-01, 1.697008e+00, 3.261522e-01, 6.443389e-02, 8.244096e-01,
1.800000e+00	2.013108e+00, 5.361690e-03, 8.058907e-01, 1.482076e-01, 9.320928e-01, 5.558896e-01, 1.609253e+00, 2.905129e-01, 3.533671e-02, 8.409889e-01,
2.000000e+00	1.945410e+00, 3.826695e-03, 8.918610e-01, 1.542282e-01, 1.149894e+00, 8.489478e-01, 1.727865e+00, 3.319635e-01, 4.258685e-02, 8.424480e-01,
0.000000e+00	2.370117e+00, 2.601240e+00, 1.730670e+00, 2.293290e-01, 1.564358e+00, 1.061702e+00, 9.662860e-01, 2.595957e+00, 6.615084e-01, 2.378615e+00,
2.000000e-01	2.254489e+00, 2.352030e+00, 1.262953e+00, 1.333533e-01, 1.063742e+00, 1.130903e+00, 6.607964e-01, 1.622035e+00, 7.407690e-01, 1.645546e+00,
4.000000e-01	1.886781e+00, 2.356330e+00, 1.000400e+00, 2.323143e-01, 8.382640e-01, 1.032326e+00, 4.884704e-01, 1.212210e+00, 5.040125e-01, 1.135361e+00,
6.000000e-01	1.612564e+00, 2.038863e+00, 6.523597e-01, 3.476766e-01, 5.370226e-01, 1.091886e+00, 3.409026e-01, 6.676698e-01, 6.535571e-01, 6.628746e-01,
8.000000e-01	1.450299e+00, 2.137329e+00, 5.192592e-01, 4.354852e-01, 3.795008e-01, 6.388739e-01, 2.341178e-01, 3.360046e-01, 3.985596e-01, 5.092158e-01,
1.000000e+00	1.777668e+00, 1.810847e+00, 3.586324e-01, 3.751592e-01, 2.692133e-01, 4.816425e-01, 1.842789e-01, 2.381529e-01, 1.967753e-01, 2.987502e-01,
1.200000e+00	1.802705e+00, 1.930240e+00, 2.772273e-01, 4.065857e-01, 1.810775e-01, 2.937601e-01, 1.427011e-01, 1.697208e-01, 1.155432e-01, 2.034696e-01,
1.400000e+00	2.084530e+00, 1.797525e+00, 2.076261e-01, 4.661589e-01, 1.308633e-01, 1.663670e-01, 8.537640e-02, 7.271116e-02, 9.062610e-02, 1.716591e-01,
1.600000e+00	1.983650e+00, 1.904154e+00, 1.940753e-01, 5.110901e-01, 9.800413e-02, 1.084518e-01, 6.574256e-02, 4.411862e-02, 5.782215e-02, 1.009659e-01,
1.800000e+00	2.146767e+00, 1.889085e+00, 1.382054e-01, 5.146762e-01, 7.414490e-02, 8.599813e-02, 5.699166e-02, 2.731940e-02, 3.733892e-02, 7.961388e-02,
2.000000e+00	2.041155e+00, 1.853327e+00, 1.125491e-01, 5.105736e-01, 4.725591e-02, 5.610615e-02, 4.813938e-02, 1.701862e-02, 2.282480e-02, 5.496092e-02,
0.000000e+00	1.587241e+00, 1.138060e+00, 6.345479e-01, 6.846868e-01, 3.757163e-01, 2.942095e+00, 1.161078e+00, 2.709768e+00, 6.065470e-01, 5.950417e-01,
2.000000e-01	1.777481e+00, 1.091988e+00, 5.662362e-01, 6.179385e-01, 2.818189e-01, 2.217290e+00, 7.632344e-01, 1.902249e+00, 6.291430e-01, 5.120207e-01,
4.000000e-01	1.638709e+00, 1.136733e+00, 4.816624e-01, 6.212142e-01, 3.564669e-01, 1.827066e+00, 7.913162e-01, 9.483228e-01, 6.247473e-01, 4.827832e-01,
6.000000e-01	1.394353e+00, 1.386647e+00, 3.380173e-01, 5.278632e-01, 2.260865e-01, 1.193344e+00, 6.792449e-01, 5.449711e-01, 6.954142e-01, 2.960328e-01,
8.000000e-01	1.074463e+00, 1.245031e+00, 2.597092e-01, 5.313637e-01, 1.832018e-01, 1.101575e+00, 5.245017e-01, 3.176654e-01, 6.372972e-01, 2.850683e-01,
1.000000e+00	1.384538e+00, 1.271851e+00, 2.010257e-01, 5.819517e-01, 1.292934e-01, 5.406355e-01, 3.137271e-01, 1.963022e-01, 4.754038e-01, 1.837181e-01,
1.200000e+00	1.521221e+00, 1.375746e+00, 2.253975e-01, 5.190117e-01, 1.330427e-01, 4.453911e-01, 2.867652e-01, 1.206420e-01, 2.878608e-01, 1.289812e-01,
1.400000e+00	1.602571e+00, 1.459483e+00, 1.451152e-01, 4.947113e-01, 7.701580e-02, 3.430971e-01, 1.999902e-01, 6.694228e-02, 1.553695e-01, 1.082603e-01,
1.600000e+00	2.042172e+00, 1.386803e+00, 1.098296e-01, 5.020186e-01, 6.953786e-02, 1.692706e-01, 2.015423e-01, 4.165534e-02, 1.021045e-01, 8.269818e-02,
1.800000e+00	1.900487e+00, 1.461847e+00, 7.754944e-02, 4.749861e-01, 4.595341e-02, 1.397895e-01, 1.337696e-01, 2.785771e-02, 6.220663e-02, 4.620746e-02,
2.000000e+00	2.266612e+00, 1.415078e+00, 6.780040e-02, 4.394063e-01, 3.252085e-02, 9.553263e-02, 1.145783e-01, 1.511127e-02, 3.476288e-02, 4.064009e-02,
0.000000e+00	1.021892e+00, 9.319491e-01, 2.646154e+00, 2.740457e+00, 2.091987e-01, 2.071543e+00, 2.745271e+00, 2.635563e+00, 6.176636e-01, 1.130422e+00,
2.000000e-01	1.362979e+00, 6.674188e-01, 2.076627e+00, 1.703752e+00, 4.029085e-01, 1.752474e+00, 2.356398e+00, 1.522964e+00, 5.820678e-01, 1.082933e+00,
4.000000e-01	1.542385e+00, 5.680770e-01, 1.651588e+00, 1.128688e+00, 7.063721e-01, 1.984866e+00, 2.701581e+00, 9.297649e-01, 5.881564e-01, 9.137055e-01,
6.000000e-01	2.474152e+00, 3.924129e-01, 1.731432e+00, 8.461641e-01, 9.025825e-01, 1.467533e+00, 1.755589e+00, 5.466616e-01, 6.536631e-01, 8.764380e-01,
8.000000e-01	1.951508e+00, 3.304900e-01, 1.606002e+00, 5.790878e-01, 9.019256e-01, 1.763265e+00, 1.701548e+00, 4.325527e-01, 7.035248e-01, 8.516494e-01,
1.000000e+00	1.732503e+00, 3.024442e-01, 1.423439e+00, 4.324473e-01, 9.171030e-01, 1.677565e+00, 2.003734e+00, 2.990904e-01, 7.224566e-01, 9.926678e-01,
1.200000e+00	1.557852e+00, 1.810845e-01, 1.180603e+00, 4.091081e-01, 1.119782e+00, 1.522835e+00, 1.787235e+00, 2.838754e-01, 5.477742e-01, 8.154834e-01,
1.400000e+00	1.076365e+00, 1.265364e-01, 1.147765e+00, 2.941805e-01, 1.126472e+00, 1.589083e+00, 1.753533e+00, 2.722638e-01, 6.864653e-01, 9.605269e-01,
1.600000e+00	1.121525e+00, 1.011629e-01, 8.491731e-01, 2.264400e-01, 1.209053e+00, 1.606386e+00, 1.970565e+00, 3.662214e-01, 5.952351e-01, 8.188606e-01,
1.800000e+00	7.602964e-01, 7.389875e-02, 9.116498e-01, 2.046967e-01, 9.963707e-01, 1.320453e+00, 2.134354e+00, 3.559826e-01, 6.084052e-01, 9.222682e-01,
2.000000e+00	7.038971e-01, 5.875997e-02, 9.318395e-01, 1.575857e-01, 1.112977e+00, 1.601731e+00, 1.739885e+00, 3.854358e-01, 6.303064e-01, 9.141172e-01,
0.000000e+00	8.047392e-01, 1.560663e+00, 2.823543e+00, 1.368298e+00, 2.533350e+00, 1.066465e+00, 1.230257e+00, 2.225313e+00, 5.148654e-01, 2.344815e+00,
2.000000e-01	1.385323e+00, 1.624590e+00, 2.559509e+00, 7.321441e-01, 1.743552e+00, 1.056543e+00, 1.243963e+00, 1.457167e+00, 4.007110e-01, 1.653817e+00,
4.000000e-01	1.291878e+00, 1.432593e+00, 1.762089e+00, 5.046839e-01, 1.220036e+00, 1.176737e+00, 8.679617e-01, 1.077382e+00, 5.232597e-01, 1.084049e+00,
6.000000e-01	1.366109e+00, 1.658367e+00, 1.470019e+00, 3.240763e-01, 9.199464e-01, 8.497493e-01, 6.501370e-01, 8.757817e-01, 4.622061e-01, 6.492200e-01,
8.000000e-01	1.122489e+00, 1.543361e+00, 1.192418e+00, 4.011170e-01, 7.060131e-01, 8.045209e-01, 4.237555e-01, 4.976770e-01, 4.054851e-01, 5.282329e-01,
1.000000e+00	1.484140e+00, 1.590820e+00, 8.126934e-01, 3.670326e-01, 4.615543e-01, 5.342065e-01, 3.309601e-01, 3.862643e-01, 2.550002e-01, 3.980761e-01,
1.200000e+00	1.514043e+00, 1.795788e+00, 6.364674e-01, 4.276722e-01, 3.616086e-01, 4.124707e-01, 2.855566e-01, 1.756646e-01, 1.730038e-01, 2.269799e-01,
1.400000e+00	1.818085e+00, 1.700816e+00, 5.940551e-01, 4.888080e-01, 2.080682e-01, 1.769875e-01, 2.213627e-01, 1.045269e-01, 1.005324e-01, 1.544690e-01,
1.600000e+00	2.091143e+00, 1.697298e+00, 4.044059e-01, 5.036145e-01, 1.713005e-01, 1.766189e-01, 1.471579e-01, 7.528378e-02, 6.609696e-02, 1.186652e-01,
1.800000e+00	2.047680e+00, 1.376130e+00, 3.056866e-01, 4.495406e-01, 1.171651e-01, 1.031038e-01, 1.012876e-01, 3.882321e-02, 4.015875e-02, 7.630927e-02,
2.000000e+00	2.406283e+00, 1.613147e+00, 2.589296e-01, 5.916820e-01, 9.874432e-02, 6.540741e-02, 8.134911e-02, 2.485070e-02, 2.641379e-02, 5.442104e-02,
0.000000e+00	4.170013e-01, 1.691077e+00, 1.074765e+00, 2.807991e+00, 2.615040e+00, 2.910786e-01, 1.697315e-01, 2.369767e+00, 2.608536e+00, 8.054336e-01,
2.000000e-01	8.271059e-01, 1.546133e+00, 8.886020e-01, 1.685693e+00, 1.638891e+00, 5.798964e-01, 1.122858e-01, 1.916724e+00, 1.315269e+00, 4.972368e-01,
4.000000e-01	1.031268e+00, 1.737632e+00, 6.071708e-01, 8.591409e-01, 1.457761e+00, 4.922735e-01, 9.235049e-02, 1.348871e+00, 8.871900e-01, 3.131609e-01,
6.000000e-01	1.332742e+00, 1.696983e+00, 5.457435e-01, 4.827580e-01, 1.124861e+00, 3.586230e-01, 5.468549e-02, 9.793838e-01, 4.357163e-01, 2.174991e-01,
8.000000e-01	1.186675e+00, 1.770394e+00, 4.582795e-01, 5.702766e-01, 6.724998e-01, 2.038084e-01, 5.588836e-02, 5.405758e-01, 3.616341e-01, 1.571177e-01,
1.000000e+00	1.450850e+00, 1.521794e+00, 2.407524e-01, 4.306511e-01, 5.386097e-01, 1.074075e-01, 3.466763e-02, 2.588393e-01, 2.047913e-01, 1.313333e-01,
1.200000e+00	1.450393e+00, 1.539613e+00, 1.777092e-01, 4.230181e-01, 4.076936e-01, 9.917909e-02, 2.940032e-02, 2.017152e-01, 1.137364e-01, 8.535122e-02,
1.400000e+00	1.817175e+00, 1.809698e+00, 1.594487e-01, 4.797202e-01, 2.651986e-01, 5.053075e-02, 2.706238e-02, 1.423478e-01, 7.246001e-02, 5.569472e-02,
1.600000e+00	1.754557e+00, 1.794957e+00, 1.460512e-01, 4.301767e-01, 2.042908e-01, 4.294155e-02, 1.879165e-02, 8.731427e-02, 4.693735e-02, 3.497980e-02,
1.800000e+00	2.198705e+00, 2.153307e+00, 8.925518e-02, 5.578017e-01, 1.410387e-01, 2.619604e-02, 1.489570e-02, 4.445695e-02, 3.264501e-02, 2.929517e-02,
2.000000e+00	2.434116e+00, 1.900270e+00, 6.752456e-02, 4.895140e-01, 9.489916e-02, 1.663726e-02, 1.352610e-02, 2.229350e-02, 1.916523e-02, 2.040075e-02,
0.000000e+00	8.414141e-01, 1.502953e+00, 2.618685e+00, 1.102154e+00, 1.348986e+00, 1.945001e+00, 3.743418e-01, 6.879332e-01, 8.083168e-01, 2.482920e+00,
2.000000e-01	1.199829e+00, 1.668423e+00, 2.418725e+00, 7.986041e-01, 8.435549e-01, 9.753275e-01, 2.810060e-01, 5.214479e-01, 8.298403e-01, 1.786906e+00,
4.000000e-01	1.191572e+00, 1.726846e+00, 1.646087e+00, 6.403872e-01, 5.796469e-01, 1.096575e+00, 2.086737e-01, 4.610526e-01, 6.324181e-01, 1.046844e+00,
6.000000e-01	1.073759e+00, 1.615232e+00, 1.261721e+00, 5.302658e-01, 5.020610e-01, 6.538465e-01, 1.838350e-01, 2.232343e-01, 3.760373e-01, 9.352782e-01,
8.000000e-01	1.307175e+00, 1.513549e+00, 9.658201e-01, 4.805156e-01, 3.852200e-01, 3.930051e-01, 1.718362e-01, 1.379246e-01, 2.807640e-01, 5.095458e-01,
1.000000e+00	1.937819e+00, 1.737423e+00, 9.013508e-01, 4.832753e-01, 2.172914e-01, 2.899762e-01, 1.186476e-01, 9.128334e-02, 1.806874e-01, 3.964857e-01,
1.200000e+00	1.878595e+00, 1.658819e+00, 5.913514e-01, 4.901286e-01, 1.626186e-01, 1.720846e-01, 6.491559e-02, 3.438720e-02, 1.187910e-01, 2.862404e-01,
1.400000e+00	1.677384e+00, 1.742765e+00, 3.914790e-01, 4.682343e-01, 1.151112e-01, 1.287334e-01, 6.012449e-02, 2.804939e-02, 6.066090e-02, 2.064022e-01,
1.600000e+00	2.156088e+00, 1.652545e+00, 3.143988e-01, 4.998673e-01, 9.089742e-02, 8.285294e-02, 4.733812e-02, 1.637597e-02, 4.840173e-02, 1.193065e-01,
1.800000e+00	2.336951e+00, 1.479033e+00, 2.332834e-01, 3.997172e-01, 6.114573e-02, 6.165305e-02, 3.223787e-02, 1.126003e-02, 2.792546e-02, 8.668983e-02,
2.000000e+00	2.354858e+00, 1.541846e+00, 1.765864e-01, 5.176402e-01, 4.879359e-02, 3.033129e-02, 3.243852e-02, 6.298389e-03, 1.577846e-02, 5.774027e-02,
0.000000e+00	7.699032e-01, 1.852595e-02, 1.006141e+00, 3.502601e-01, 3.617977e-01, 1.399114e+00, 5.195693e-01, 4.347267e-01, 6.300750e-01, 1.252058e+00,
2.000000e-01	7.320075e-01, 1.574321e-02, 7.882566e-01, 3.684890e-01, 6.088545e-01, 9.781875e-01, 8.409729e-01, 3.230289e-01, 6.244509e-01, 1.102385e+00,
4.000000e-01	9.271898e-01, 1.194538e-02, 6.851024e-01, 3.990291e-01, 7.060473e-01, 5.855165e-01, 8.439369e-01, 1.628493e-01, 3.946454e-01, 1.019183e+00,
6.000000e-01	1.048718e+00, 8.627133e-03, 8.085590e-01, 3.880611e-01, 7.848526e-01, 3.385101e-01, 1.470859e+00, 1.489794e-01, 2.558351e-01, 8.790083e-01,
8.000000e-01	1.375583e+00, 7.776197e-03, 6.871682e-01, 4.197621e-01, 9.990367e-01, 3.098003e-01, 1.531352e+00, 1.838683e-01, 1.773684e-01, 1.046806e+00,
1.000000e+00	1.321091e+00, 4.862930e-03, 7.584398e-01, 3.139118e-01, 9.959409e-01, 1.979992e-01, 1.530566e+00, 2.097446e-01, 8.737528e-02, 8.387476e-01,
1.200000e+00	1.689434e+00, 3.992721e-03, 7.562599e-01, 2.176053e-01, 1.226306e+00, 1.513879e-01, 1.607928e+00, 2.265502e-01, 5.826142e-02, 6.999616e-01,
1.400000e+00	1.956312e+00, 3.137515e-03, 8.025331e-01, 2.321745e-01, 1.211313e+00, 3.597162e-01, 1.861130e+00, 2.793419e-01, 3.261183e-02, 8.306527e-01,
1.600000e+00	2.161664e+00, 2.541006e-03, 6.544945e-01, 1.866459e-01, 1.213417e+00, 6.208306e-01, 1.471266e+00, 3.015779e-01, 2.569547e-02, 8.060014e-01,
1.800000e+00	1.664508e+00, 1.920827e-03, 7.334565e-01, 1.762050e-01, 1.129659e+00, 9.861174e-01, 1.350714e+00, 3.750394e-01, 6.149676e-02, 7.836382e-01,
2.000000e+00	1.783302e+00, 1.549622e-03, 7.978184e-01, 1.424816e-01, 1.189460e+00, 1.142290e+00, 1.756776e+00, 3.428601e-01, 1.825901e-01, 9.816797e-01,
0.000000e+00	9.128920e-01, 2.696707e+00, 2.178830e+00, 1.587853e+00, 1.959671e+00, 1.079982e+00, 4.245202e-01, 3.287878e+00, 8.421864e-01, 2.065447e+00,
2.000000e-01	1.150402e+00, 2.408788e+00, 2.247168e+00, 9.823616e-01, 1.524784e+00, 1.096006e+00, 3.183959e-01, 1.492559e+00, 7.428801e-01, 1.742274e+00,
4.000000e-01	1.303470e+00, 2.313323e+00, 1.311510e+00, 5.093606e-01, 8.553869e-01, 1.160435e+00, 2.603501e-01, 1.418272e+00, 6.162038e-01, 1.295945e+00,
6.000000e-01	1.272842e+00, 2.182257e+00, 1.212034e+00, 3.969230e-01, 9.205814e-01, 9.369263e-01, 1.800037e-01, 8.855711e-01, 5.352495e-01, 8.192068e-01,
8.000000e-01	1.199634e+00, 1.831582e+00, 9.569914e-01, 4.181120e-01, 4.658655e-01, 5.923461e-01, 1.327524e-01, 5.090297e-01, 3.758414e-01, 5.139353e-01,
1.000000e+00	1.312522e+00, 1.831579e+00, 6.562959e-01, 4.657567e-01, 4.565970e-01, 4.185532e-01, 9.569192e-02, 3.193592e-01, 2.171061e-01, 3.487532e-01,
1.200000e+00	1.797365e+00, 1.707597e+00, 4.906327e-01, 4.132165e-01, 3.242219e-01, 2.405905e-01, 8.197188e-02, 1.631148e-01, 1.304118e-01, 2.624730e-01,
1.400000e+00	1.801089e+00, 1.655341e+00, 3.597897e-01, 5.283097e-01, 2.313947e-01, 1.481464e-01, 5.523295e-02, 1.116107e-01, 8.377228e-02, 1.965212e-01,
1.600000e+00	1.633159e+00, 1.672170e+00, 2.797407e-01, 4.708249e-01, 1.312058e-01, 1.016346e-01, 4.313399e-02, 7.383654e-02, 5.002437e-02, 1.343290e-01,
1.800000e+00	2.468269e+00, 1.717684e+00, 1.907099e-01, 3.892134e-01, 1.096388e-01, 7.001933e-02, 3.289702e-02, 2.941824e-02, 3.121883e-02, 8.771280e-02,
2.000000e+00	2.267549e+00, 1.767320e+00, 1.569068e-01, 4.992560e-01, 6.807453e-02, 5.029237e-02, 2.136332e-02, 2.900034e-02, 1.742156e-02, 6.523367e-02,
0.000000e+00	1.642688e+00, 1.260689e+00, 2.575266e+00, 2.338450e-01, 6.786283e-01, 2.871935e-01, 2.980686e+00, 3.493054e-01, 1.917104e+00, 2.087944e+00,
2.000000e-01	1.825132e+00, 1.157843e+00, 2.005478e+00, 3.584432e-01, 5.971597e-01, 6.800192e-01, 2.170567e+00, 2.191436e-01, 1.114913e+00, 1.808055e+00,
4.000000e-01	1.221647e+00, 1.070743e+00, 1.623090e+00, 4.107933e-01, 5.362246e-01, 5.684528e-01, 1.630791e+00, 1.420791e-01, 7.876191e-01, 1.068909e+00,
6.000000e-01	1.294533e+00, 9.481975e-01, 1.762494e+00, 4.747114e-01, 4.698397e-01, 5.057548e-01, 1.734954e+00, 8.159366e-02, 5.229858e-01, 8.713070e-01,
8.000000e-01	1.255549e+00, 1.048148e+00, 1.382907e+00, 4.061413e-01, 4.413603e-01, 2.969126e-01, 1.351428e+00, 5.387119e-02, 2.972510e-01, 6.628602e-01,
1.000000e+00	1.733776e+00, 8.443289e-01, 1.136492e+00, 4.362469e-01, 3.824546e-01, 1.749906e-01, 1.264370e+00, 2.935498e-02, 1.917108e-01, 5.999368e-01,
1.200000e+00	1.376959e+00, 1.151075e+00, 1.016634e+00, 4.472101e-01, 3.959946e-01, 1.456020e-01, 1.105589e+00, 2.138235e-02, 1.029426e-01, 4.961267e-01,
1.400000e+00	1.750892e+00, 1.151439e+00, 7.857947e-01, 5.085826e-01, 3.414296e-01, 7.803852e-02, 8.524250e-01, 1.370944e-02, 7.553135e-02, 4.440143e-01,
1.600000e+00	1.842211e+00, 1.146695e+00, 7.816368e-01, 4.931429e-01, 2.842346e-01, 5.446727e-02, 6.514161e-01, 9.120506e-03, 4.987623e-02, 3.083789e-01,
1.800000e+00	2.583982e+00, 1.466816e+00, 4.633638e-01, 4.922790e-01, 2.307797e-01, 3.741225e-02, 4.218399e-01, 6.556866e-03, 2.555891e-02, 2.112709e-01,
2.000000e+00	2.004976e+00, 1.385571e+00, 4.382599e-01, 3.131404e-01, 1.563704e-01, 2.181378e-02, 3.969733e-01, 4.438548e-03, 1.579239e-02, 1.496479e-01,
0.000000e+00	2.315557e+00, 2.433441e+00, 2.426226e+00, 1.087906e+00, 4.340649e-01, 1.553655e+00, 7.457839e-01, 3.029572e+00, 2.013769e+00, 6.651881e-01,
2.000000e-01	1.736291e+00, 2.333822e+00, 2.008164e+00, 9.597223e-01, 3.421753e-01, 1.675770e+00, 5.738395e-01, 1.322845e+00, 1.483480e+00, 4.647080e-01,
4.000000e-01	1.391547e+00, 2.253083e+00, 1.213243e+00, 7.649337e-01, 2.188364e-01, 1.851893e+00, 4.575962e-01, 7.732030e-01, 1.253257e+00, 3.044847e-01,
6.000000e-01	1.313746e+00, 2.220098e+00, 1.042952e+00, 6.048099e-01, 1.278128e-01, 1.069196e+00, 3.010733e-01, 5.892414e-01, 6.940648e-01, 1.959535e-01,
8.000000e-01	1.108222e+00, 2.420510e+00, 8.747312e-01, 6.497142e-01, 1.119538e-01, 7.358306e-01, 2.138628e-01, 3.329540e-01, 5.497555e-01, 1.381207e-01,
1.000000e+00	1.010847e+00, 1.882878e+00, 5.851920e-01, 4.817111e-01, 7.065112e-02, 4.814448e-01, 1.391619e-01, 1.891429e-01, 3.320101e-01, 1.171203e-01,
1.200000e+00	1.418480e+00, 1.472367e+00, 4.964349e-01, 5.739861e-01, 6.660665e-02, 2.358959e-01, 1.261910e-01, 1.113277e-01, 2.273792e-01, 7.860289e-02,
1.400000e+00	2.034687e+00, 1.648138e+00, 3.272359e-01, 5.346032e-01, 5.333692e-02, 1.802162e-01, 9.049798e-02, 6.336911e-02, 1.223776e-01, 4.681871e-02,
1.600000e+00	1.815511e+00, 1.952863e+00, 2.704293e-01, 4.703406e-01, 3.327942e-02, 1.144209e-01, 5.662396e-02, 3.920227e-02, 9.738388e-02, 3.867119e-02,
1.800000e+00	1.926679e+00, 1.122609e+00, 1.805429e-01, 4.240645e-01, 2.426743e-02, 6.979702e-02, 5.525440e-02, 2.337113e-02, 6.095840e-02, 2.365172e-02,
2.000000e+00	2.072226e+00, 1.619569e+00, 1.509566e-01, 4.370588e-01, 1.569442e-02, 6.237042e-02, 4.176814e-02, 1.674393e-02, 3.637706e-02, 1.716520e-02,
0.000000e+00	2.591310e+00, 8.171563e-01, 1.383156e+00, 6.273725e-02, 2.207592e+00, 9.871079e-02, 1.013770e+00, 1.125134e+00, 3.475760e-01, 2.000188e+00,
2.000000e-01	2.421267e+00, 6.519889e-01, 1.106823e+00, 3.317969e-02, 2.363944e+00, 6.225575e-01, 1.099152e+00, 6.604367e-01, 2.143245e-01, 1.695247e+00,
4.000000e-01	1.930351e+00, 5.215197e-01, 1.204922e+00, 2.491817e-02, 1.874890e+00, 7.357774e-01, 1.376553e+00, 7.244134e-01, 1.198570e-01, 1.410325e+00,
6.000000e-01	1.738752e+00, 3.562217e-01, 9.051451e-01, 1.109737e-02, 1.343231e+00, 9.157785e-01, 1.550180e+00, 5.552263e-01, 2.049782e-01, 1.257689e+00,
8.000000e-01	1.657023e+00, 3.596801e-01, 1.017062e+00, 1.129392e-02, 1.620604e+00, 1.040729e+00, 1.777771e+00, 6.304206e-01, 2.592213e-01, 9.276144e-01,
1.000000e+00	1.357441e+00, 2.687223e-01, 9.124613e-01, 1.639530e-02, 1.397511e+00, 1.128435e+00, 1.694629e+00, 4.064856e-01, 2.869455e-01, 1.124158e+00,
1.200000e+00	1.106165e+00, 2.019736e-01, 7.564489e-01, 2.197464e-02, 1.422836e+00, 1.416075e+00, 1.774996e+00, 4.460111e-01, 5.224184e-01, 1.040817e+00,
1.400000e+00	8.053292e-01, 1.425303e-01, 8.571331e-01, 3.450357e-02, 1.441874e+00, 1.450842e+00, 1.804908e+00, 3.644800e-01, 5.202762e-01, 9.945324e-01,
1.600000e+00	7.571813e-01, 1.199028e-01, 8.938762e-01, 4.266069e-02, 1.344503e+00, 1.155783e+00, 1.653595e+00, 4.231507e-01, 5.955261e-01, 9.756224e-01,
1.800000e+00	5.218268e-01, 8.915215e-02, 8.113525e-01, 4.173911e-02, 1.068534e+00, 1.204628e+00, 1.467248e+00, 4.772389e-01, 5.079562e-01, 8.925910e-01,
2.000000e+00	3.841156e-01, 6.455583e-02, 9.467322e-01, 6.556673e-02, 1.214874e+00, 1.540727e+00, 1.608294e+00, 4.209314e-01, 6.160327e-01, 9.040185e-01,
0.000000e+00	2.323338e-01, 2.648747e+00, 4.279817e-01, 2.584716e+00, 5.206620e-01, 2.353658e+00, 1.715409e+00, 1.893230e+00, 3.077619e+00, 8.491217e-01,
2.000000e-01	2.042837e-01, 2.369163e+00, 3.905511e-01, 1.673250e+00, 4.137792e-01, 1.968568e+00, 1.635242e+00, 9.365763e-01, 1.929838e+00, 5.610857e-01,
4.000000e-01	2.067891e-01, 2.420135e+00, 4.980514e-01, 1.010342e+00, 3.194201e-01, 1.344330e+00, 1.322394e+00, 5.936394e-01, 1.735017e+00, 3.536723e-01,
6.000000e-01	1.717871e-01, 1.698260e+00, 4.641322e-01, 9.580299e-01, 2.071145e-01, 9.009714e-01, 8.348539e-01, 2.705520e-01, 1.089868e+00, 3.099443e-01,
8.000000e-01	3.409566e-01, 1.855929e+00, 4.353770e-01, 7.137455e-01, 1.704754e-01, 5.559042e-01, 6.436384e-01, 1.663872e-01, 6.350796e-01, 1.671552e-01,
1.000000e+00	6.306831e-01, 1.782965e+00, 2.853788e-01, 7.162087e-01, 1.048728e-01, 3.394801e-01, 4.328895e-01, 1.325650e-01, 4.262365e-01, 1.139475e-01,
1.200000e+00	1.254544e+00, 1.643939e+00, 2.491469e-01, 6.294670e-01, 7.927085e-02, 2.255638e-01, 3.857127e-01, 6.471448e-02, 2.164934e-01, 8.342427e-02,
1.400000e+00	1.341380e+00, 2.115479e+00, 1.875991e-01, 5.264757e-01, 5.400984e-02, 1.310945e-01, 2.278460e-01, 4.772280e-02, 1.718786e-01, 5.672534e-02,
1.600000e+00	1.493580e+00, 1.786961e+00, 1.302117e-01, 4.676076e-01, 4.293577e-02, 1.162987e-01, 2.080607e-01, 2.638613e-02, 1.244435e-01, 4.064556e-02,
1.800000e+00	1.684897e+00, 1.746769e+00, 1.048526e-01, 5.880212e-01, 2.918542e-02, 7.237070e-02, 1.276506e-01, 1.770398e-02, 6.557865e-02, 2.961861e-02,
2.000000e+00	2.177101e+00, 1.836237e+00, 9.499504e-02, 5.412832e-01, 1.838266e-02, 3.990127e-02, 1.114396e-01, 7.328040e-03, 4.508530e-02, 2.119632e-02,
0.000000e+00	1.240165e+00, 1.630169e+00, 1.454586e-01, 1.959531e+00, 2.315196e+00, 4.898175e-01, 2.467349e+00, 6.620946e-02, 1.780239e+00, 4.847632e-02,
2.000000e-01	1.251800e+00, 2.209470e+00, 3.062617e-01, 1.055765e+00, 1.324790e+00, 7.626648e-01, 2.314623e+00, 2.465413e-01, 1.015285e+00, 3.089206e-02,
4.000000e-01	1.084449e+00, 1.421294e+00, 4.580700e-01, 6.191041e-01, 1.058432e+00, 9.931911e-01, 1.265691e+00, 2.791561e-01, 6.954287e-01, 2.731131e-02,
6.000000e-01	1.374494e+00, 2.029377e+00, 4.467538e-01, 5.074461e-01, 8.602991e-01, 7.583974e-01, 1.196434e+00, 2.928677e-01, 4.512854e-01, 1.475233e-02,
8.000000e-01	1.410256e+00, 2.208543e+00, 4.048821e-01, 4.420733e-01, 5.628287e-01, 4.822459e-01, 8.073628e-01, 1.706417e-01, 2.740545e-01, 9.812004e-03,
1.000000e+00	1.694351e+00, 1.666370e+00, 3.602601e-01, 4.031618e-01, 3.483217e-01, 3.196675e-01, 6.426519e-01, 1.133160e-01, 2.132683e-01, 8.655630e-03,
1.200000e+00	1.819733e+00, 1.875557e+00, 3.206776e-01, 4.382760e-01, 3.000818e-01, 2.033784e-01, 3.646701e-01, 5.716370e-02, 1.296830e-01, 6.384888e-03,
1.400000e+00	1.567928e+00, 1.647478e+00, 2.039777e-01, 4.695388e-01, 2.262243e-01, 1.235686e-01, 3.006276e-01, 4.466982e-02, 8.265035e-02, 4.552419e-03,
1.600000e+00	2.190097e+00, 1.721792e+00, 1.539235e-01, 5.339183e-01, 1.358295e-01, 8.926055e-02, 2.577981e-01, 2.315584e-02, 4.110112e-02, 4.118307e-03,
1.800000e+00	2.219602e+00, 2.105730e+00, 1.518125e-01, 4.807452e-01, 9.933653e-02, 4.987884e-02, 1.600517e-01, 1.368808e-02, 3.022138e-02, 3.189273e-03,
2.000000e+00	2.385439e+00, 1.600147e+00, 1.018582e-01, 5.488523e-01, 7.331848e-02, 4.204346e-02, 1.579641e-01, 9.000341e-03, 1.953846e-02, 3.858621e-03,
0.000000e+00	1.211579e+00, 6.301561e-01, 3.864438e-01, 1.257715e+00, 2.490360e+00, 2.133380e+00, 1.693004e+00, 1.995375e+00, 3.045784e+00, 1.183863e+00,
2.000000e-01	8.452060e-01, 6.118907e-01, 5.588382e-01, 6.000722e-01, 1.678565e+00, 1.873961e+00, 2.059329e+00, 1.787487e+00, 2.029363e+00, 1.169051e+00,
4.000000e-01	7.816622e-01, 4.599728e-01, 5.687931e-01, 3.810619e-01, 1.756147e+00, 2.005471e+00, 1.702677e+00, 1.089219e+00, 1.828276e+00, 1.018256e+00,
6.000000e-01	5.644945e-01, 3.283230e-01, 6.507206e-01, 2.192738e-01, 1.671696e+00, 1.492757e+00, 1.926800e+00, 9.991078e-01, 1.215148e+00, 1.058162e+00,
8.000000e-01	4.352883e-01, 2.704084e-01, 7.196546e-01, 1.250488e-01, 1.543498e+00, 1.504437e+00, 1.936060e+00, 7.747563e-01, 1.026937e+00, 9.145943e-01,
1.000000e+00	3.187874e-01, 1.781406e-01, 6.120127e-01, 9.059534e-02, 1.429504e+00, 1.528661e+00, 1.949862e+00, 6.146405e-01, 8.559605e-01, 9.654086e-01,
1.200000e+00	3.002196e-01, 1.701390e-01, 7.037626e-01, 5.374534e-02, 1.428076e+00, 1.371698e+00, 2.181677e+00, 5.233504e-01, 8.534058e-01, 9.394209e-01,
1.400000e+00	2.426565e-01, 1.052614e-01, 6.751904e-01, 5.781445e-02, 1.123809e+00, 1.565306e+00, 1.811003e+00, 4.884728e-01, 7.436615e-01, 9.396155e-01,
1.600000e+00	1.756399e-01, 9.575656e-02, 7.298101e-01, 5.764764e-02, 1.376650e+00, 1.290420e+00, 1.779667e+00, 4.491918e-01, 7.006974e-01, 8.716246e-01,
1.800000e+00	1.807530e-01, 7.295621e-02, 8.977457e-01, 5.835824e-02, 1.330405e+00, 8.442348e-01, 1.918479e+00, 4.422239e-01, 6.746206e-01, 8.386612e-01,
2.000000e+00	1.207984e-01, 4.660421e-02, 7.539500e-01, 6.505707e-02, 1.015467e+00, 6.177922e-01, 1.766123e+00, 4.961222e-01, 3.841752e-01, 8.705427e-01,
0.000000e+00	1.202632e-01, 1.327189e+00, 2.309776e+00, 8.931590e-01, 1.784998e+00, 2.073017e+00, 2.671166e+00, 6.609439e-01, 2.104973e+00, 1.646983e+00,
2.000000e-01	1.136952e-01, 1.745903e+00, 1.902944e+00, 5.839035e-01, 9.586146e-01, 2.000190e+00, 1.815203e+00, 5.752975e-01, 1.587104e+00, 9.796696e-01,
4.000000e-01	7.214050e-02, 1.409167e+00, 1.921256e+00, 4.303529e-01, 8.006654e-01, 1.047764e+00, 1.294172e+00, 4.976512e-01, 1.264455e+00, 7.468311e-01,
6.000000e-01	8.184824e-02, 1.569088e+00, 1.381100e+00, 4.282202e-01, 5.932068e-01, 8.370790e-01, 7.887079e-01, 3.296241e-01, 1.031555e+00, 6.252548e-01,
8.000000e-01	9.401641e-02, 1.489971e+00, 1.131296e+00, 4.441656e-01, 4.864178e-01, 5.765423e-01, 7.085045e-01, 1.817283e-01, 5.767646e-01, 3.751543e-01,
1.000000e+00	3.111330e-01, 1.252179e+00, 7.987510e-01, 4.671209e-01, 2.889271e-01, 4.113809e-01, 5.774355e-01, 1.028704e-01, 3.813136e-01, 2.237296e-01,
1.200000e+00	6.648303e-01, 1.779980e+00, 6.617096e-01, 5.216316e-01, 2.034457e-01, 2.425371e-01, 3.393112e-01, 6.062301e-02, 2.199255e-01, 1.858825e-01,
1.400000e+00	8.370289e-01, 1.611628e+00, 4.890166e-01, 4.988655e-01, 1.486229e-01, 1.760551e-01, 3.124502e-01, 3.363184e-02, 1.616570e-01, 1.303950e-01,
1.600000e+00	1.243508e+00, 1.652833e+00, 4.058633e-01, 5.146555e-01, 1.308246e-01, 8.559378e-02, 2.747730e-01, 2.474574e-02, 9.027512e-02, 8.111913e-02,
1.800000e+00	1.412064e+00, 1.983460e+00, 3.604040e-01, 4.766512e-01, 8.168860e-02, 6.987782e-02, 1.927876e-01, 1.513105e-02, 6.202644e-02, 7.099153e-02,
2.000000e+00	1.949245e+00, 1.497759e+00, 1.948877e-01, 4.513822e-01, 4.940489e-02, 5.249017e-02, 9.536107e-02, 8.436694e-03, 3.341665e-02, 4.745840e-02,
0.000000e+00	1.194881e+00, 1.330172e+00, 1.166204e+00, 1.036102e+00, 1.780988e+00, 2.258363e+00, 5.750928e-02, 1.796813e+00, 2.953268e+00, 1.062430e+00,
2.000000e-01	8.296457e-01, 1.551897e+00, 9.817144e-01, 4.512971e-01, 1.377505e+00, 1.767329e+00, 4.715590e-02, 1.270649e+00, 1.954083e+00, 6.621374e-01,
4.000000e-01	6.014665e-01, 1.660366e+00, 5.390007e-01, 3.049043e-01, 9.227467e-01, 1.470163e+00, 5.373361e-02, 1.018343e+00, 1.576324e+00, 6.582906e-01,
6.000000e-01	4.413365e-01, 1.635550e+00, 5.226417e-01, 3.013207e-01, 7.129368e-01, 9.648129e-01, 5.049034e-02, 6.313781e-01, 1.237777e+00, 3.817029e-01,
8.000000e-01	4.395674e-01, 1.664260e+00, 3.946670e-01, 3.852824e-01, 3.966440e-01, 6.831786e-01, 2.927393e-02, 3.189637e-01, 7.430906e-01, 2.882659e-01,
1.000000e+00	4.669408e-01, 1.596732e+00, 2.863270e-01, 4.021046e-01, 3.364309e-01, 4.268784e-01, 2.865713e-02, 2.256720e-01, 3.658247e-01, 1.927608e-01,
1.200000e+00	8.010765e-01, 1.638458e+00, 2.512868e-01, 4.130277e-01, 2.521780e-01, 2.645518e-01, 2.560380e-02, 1.506460e-01, 2.912158e-01, 1.716458e-01,
1.400000e+00	1.064217e+00, 1.592982e+00, 1.426395e-01, 5.359548e-01, 2.157937e-01, 1.984142e-01, 1.782331e-02, 7.554182e-02, 1.559346e-01, 9.347336e-02,
1.600000e+00	1.152036e+00, 1.831809e+00, 1.547486e-01, 5.588932e-01, 1.246145e-01, 1.261237e-01, 1.779579e-02, 3.985057e-02, 9.728741e-02, 8.093540e-02,
1.800000e+00	1.399119e+00, 1.786430e+00, 8.605886e-02, 4.097537e-01, 1.067841e-01, 8.740371e-02, 1.211344e-02, 2.870915e-02, 5.222714e-02, 4.344023e-02,
2.000000e+00	1.863786e+00, 1.710121e+00, 7.209270e-02, 4.507591e-01, 7.354552e-02, 5.005248e-02, 1.096567e-02, 1.912514e-02, 4.408095e-02, 2.857312e-02,
0.000000e+00	1.780103e+00, 1.464047e+00, 1.734632e+00, 3.188877e+00, 2.775908e+00, 1.082068e+00, 6.460381e-01, 8.273186e-01, 2.739191e+00, 2.144426e+00,
2.000000e-01	1.347833e+00, 1.693661e+00, 1.224651e+00, 1.492978e+00, 1.992042e+00, 9.661212e-01, 3.741571e-01, 6.448163e-01, 1.773865e+00, 1.364662e+00,
4.000000e-01	8.910287e-01, 1.791036e+00, 8.768760e-01, 9.601607e-01, 1.506731e+00, 1.003688e+00, 3.352772e-01, 5.760741e-01, 1.559071e+00, 9.138877e-01,
6.000000e-01	7.687923e-01, 1.892803e+00, 6.748146e-01, 4.763182e-01, 9.756876e-01, 6.270709e-01, 2.619268e-01, 5.565037e-01, 7.897664e-01, 5.994898e-01,
8.000000e-01	6.559048e-01, 1.489734e+00, 5.999491e-01, 4.257766e-01, 7.026848e-01, 4.361031e-01, 1.585894e-01, 4.099746e-01, 5.984766e-01, 5.219185e-01,
1.000000e+00	9.377419e-01, 1.535334e+00, 4.819827e-01, 5.425956e-01, 5.840577e-01, 2.562598e-01, 1.571170e-01, 2.162828e-01, 3.179183e-01, 3.357483e-01,
1.200000e+00	1.189599e+00, 1.668491e+00, 2.997963e-01, 4.777071e-01, 3.987169e-01, 1.571350e-01, 9.038453e-02, 1.370094e-01, 2.230586e-01, 2.357251e-01,
1.400000e+00	1.364327e+00, 1.571366e+00, 2.556722e-01, 4.863326e-01, 2.426459e-01, 8.501237e-02, 7.005661e-02, 7.839078e-02, 1.619037e-01, 1.857902e-01,
1.600000e+00	1.627042e+00, 1.747284e+00, 1.982730e-01, 4.580121e-01, 2.454301e-01, 7.608311e-02, 6.781559e-02, 6.022236e-02, 8.247682e-02, 1.168855e-01,
1.800000e+00	1.929576e+00, 1.744502e+00, 1.418746e-01, 4.373697e-01, 1.223830e-01, 5.295436e-02, 4.211876e-02, 3.200351e-02, 5.268252e-02, 8.159618e-02,
2.000000e+00	1.977603e+00, 1.567011e+00, 8.498802e-02, 5.067160e-01, 1.053618e-01, 3.018357e-02, 3.418467e-02, 1.869213e-02, 2.781841e-02, 5.760970e-02,
0.000000e+00	2.280126e+00, 1.598673e+00, 2.422667e+00, 2.160168e+00, 1.995774e+00, 1.022012e+00, 6.540729e-01, 1.009208e+00, 3.467444e-01, 1.150115e+00,
2.000000e-01	2.374275e+00, 2.033627e+00, 1.605778e+00, 1.207988e+00, 1.345785e+00, 1.033294e+00, 4.054130e-01, 7.173503e-01, 2.950678e-01, 6.598681e-01,
4.000000e-01	1.989532e+00, 1.737099e+00, 1.476633e+00, 8.207458e-01, 9.187863e-01, 1.277958e+00, 2.949783e-01, 6.713343e-01, 4.006089e-01, 4.949985e-01,
6.000000e-01	2.661247e+00, 1.934498e+00, 1.128378e+00, 6.654368e-01, 6.299361e-01, 1.363845e+00, 2.597587e-01, 3.717544e-01, 4.518602e-01, 4.051008e-01,
8.000000e-01	2.629151e+00, 1.972229e+00, 9.208094e-01, 5.453834e-01, 4.594438e-01, 7.294257e-01, 1.908117e-01, 2.238050e-01, 3.630806e-01, 2.377814e-01,
1.000000e+00	2.312663e+00, 1.802757e+00, 5.246981e-01, 5.867786e-01, 3.814496e-01, 6.015377e-01, 1.220047e-01, 1.565284e-01, 2.251942e-01, 1.639859e-01,
1.200000e+00	2.215061e+00, 1.555690e+00, 4.846715e-01, 4.457477e-01, 2.302416e-01, 4.214267e-01, 1.061916e-01, 7.493504e-02, 1.565191e-01, 1.203218e-01,
1.400000e+00	2.923031e+00, 1.693322e+00, 3.669190e-01, 4.516176e-01, 1.616140e-01, 1.835033e-01, 9.125672e-02, 4.231866e-02, 1.122279e-01, 7.357706e-02,
1.600000e+00	2.459291e+00, 1.489702e+00, 2.587424e-01, 5.011187e-01, 1.330310e-01, 1.417761e-01, 5.293896e-02, 2.897530e-02, 5.805806e-02, 4.961677e-02,
1.800000e+00	2.470856e+00, 1.834002e+00, 2.042318e-01, 4.255523e-01, 8.679602e-02, 8.780588e-02, 4.304209e-02, 1.566254e-02, 3.898936e-02, 3.760455e-02,
2.000000e+00	2.309270e+00, 1.820219e+00, 1.606668e-01, 5.273768e-01, 6.709657e-02, 5.712853e-02, 3.379413e-02, 1.162946e-02, 1.996728e-02, 2.682619e-02,
0.000000e+00	8.362042e-01, 2.803838e+00, 1.341447e+00, 8.966753e-01, 2.653646e+00, 1.395529e+00, 1.873941e+00, 1.232341e+00, 1.410225e+00, 1.738012e-01,
2.000000e-01	8.979427e-01, 2.669841e+00, 1.242546e+00, 4.435387e-01, 1.695308e+00, 1.540369e+00, 1.254933e+00, 1.142878e+00, 1.219376e+00, 1.092234e-01,
4.000000e-01	5.677043e-01, 2.585554e+00, 1.074910e+00, 2.526649e-01, 1.317369e+00, 1.618688e+00, 1.113469e+00, 9.153326e-01, 1.010261e+00, 8.050312e-02,
6.000000e-01	4.976520e-01, 2.166315e+00, 7.735186e-01, 2.271391e-01, 9.391138e-01, 9.746167e-01, 6.950769e-01, 6.289390e-01, 8.193055e-01, 6.191394e-02,
8.000000e-01	4.877720e-01, 2.159746e+00, 6.745527e-01, 2.300427e-01, 7.184737e-01, 6.820500e-01, 5.107245e-01, 4.762623e-01, 6.633206e-01, 3.294544e-02,
1.000000e+00	4.479109e-01, 1.822420e+00, 5.465674e-01, 2.946444e-01, 4.825888e-01, 5.658452e-01, 4.208242e-01, 2.187805e-01, 3.520434e-01, 2.506235e-02,
1.200000e+00	8.708269e-01, 1.878936e+00, 4.088792e-01, 3.620393e-01, 3.372981e-01, 2.902302e-01, 3.097422e-01, 1.548727e-01, 2.322998e-01, 1.914050e-02,
1.400000e+00	1.176721e+00, 1.692631e+00, 3.674061e-01, 5.095898e-01, 2.700450e-01, 2.120386e-01, 2.461328e-01, 9.905666e-02, 1.373624e-01, 1.509150e-02,
1.600000e+00	1.522898e+00, 1.974623e+00, 2.243716e-01, 4.100333e-01, 1.953074e-01, 8.494621e-02, 1.659161e-01, 6.317686e-02, 9.597600e-02, 9.622386e-03,
1.800000e+00	1.403860e+00, 1.674695e+00, 1.762682e-01, 5.006976e-01, 1.330974e-01, 7.867183e-02, 1.130478e-01, 3.000376e-02, 4.718800e-02, 6.199552e-03,
2.000000e+00	1.801563e+00, 1.862733e+00, 1.133574e-01, 4.806174e-01, 9.405885e-02, 4.889012e-02, 9.088735e-02, 2.054716e-02, 3.610176e-02, 5.598608e-03,
0.000000e+00	1.727733e+00, 1.753568e+00, 3.865518e-01, 2.072061e+00, 1.802311e+00, 1.242761e+00, 2.235066e+00, 3.335310e-01, 1.957500e+00, 1.446527e-01,
2.000000e-01	1.478798e+00, 1.907844e+00, 4.017856e-01, 1.145973e+00, 1.642148e+00, 1.284961e+00, 1.359655e+00, 4.438637e-01, 1.371108e+00, 9.177142e-02,
4.000000e-01	1.184106e+00, 1.863574e+00, 4.768873e-01, 7.063448e-01, 9.128582e-01, 1.115865e+00, 1.135288e+00, 3.438403e-01, 9.898844e-01, 6.154245e-02,
6.000000e-01	1.087293e+00, 1.906829e+00, 4.383964e-01, 5.242130e-01, 7.253957e-01, 8.442568e-01, 9.056570e-01, 2.911885e-01, 1.044967e+00, 4.374749e-02,
8.000000e-01	7.633915e-01, 1.519851e+00, 3.581794e-01, 4.802903e-01, 4.818245e-01, 6.095325e-01, 6.249168e-01, 1.746505e-01, 5.945094e-01, 3.213972e-02,
1.000000e+00	1.190915e+00, 1.797430e+00, 2.779975e-01, 3.965413e-01, 3.677085e-01, 3.915454e-01, 4.115882e-01, 9.099400e-02, 3.508146e-01, 2.363764e-02,
1.200000e+00	9.865769e-01, 1.570855e+00, 1.937324e-01, 4.982038e-01, 2.766886e-01, 2.615574e-01, 3.565789e-01, 6.097368e-02, 1.972644e-01, 1.493191e-02,
1.400000e+00	1.650713e+00, 1.667423e+00, 1.969225e-01, 5.377015e-01, 2.082714e-01, 1.492000e-01, 2.094732e-01, 3.704294e-02, 9.821950e-02, 1.270895e-02,
1.600000e+00	1.843555e+00, 1.935260e+00, 1.371907e-01, 4.742255e-01, 1.301420e-01, 1.018281e-01, 1.496791e-01, 2.389672e-02, 8.735141e-02, 8.648752e-03,
1.800000e+00	2.041113e+00, 1.592790e+00, 9.311385e-02, 4.991200e-01, 8.498642e-02, 6.997498e-02, 1.295489e-01, 1.420998e-02, 5.509156e-02, 7.213232e-03,
2.000000e+00	2.014500e+00, 1.843427e+00, 7.850069e-02, 5.562169e-01, 6.647434e-02, 4.995901e-02, 7.568414e-02, 9.948721e-03, 3.429501e-02, 5.621965e-03,
0.000000e+00	4.863285e-01, 1.299685e-01, 2.769735e+00, 2.043311e+00, 1.296607e+00, 2.580815e+00, 2.543083e+00, 6.389271e-01, 9.729599e-01, 2.183627e+00,
2.000000e-01	1.020482e+00, 1.046382e-01, 2.422850e+00, 1.165986e+00, 1.350686e+00, 2.217800e+00, 2.523341e+00, 6.233262e-01, 7.654723e-01, 1.910123e+00,
4.000000e-01	1.358305e+00, 7.798977e-02, 2.152958e+00, 6.420731e-01, 1.337796e+00, 2.113826e+00, 1.923291e+00, 4.959286e-01, 6.513988e-01, 1.291172e+00,
6.000000e-01	1.136065e+00, 7.283578e-02, 1.747691e+00, 4.867297e-01, 1.196898e+00, 1.600728e+00, 2.075123e+00, 5.205969e-01, 6.460719e-01, 1.207932e+00,
8.000000e-01	9.998555e-01, 4.587048e-02, 1.226324e+00, 2.789530e-01, 1.526499e+00, 1.711816e+00, 2.122366e+00, 5.080898e-01, 5.883274e-01, 1.264405e+00,
1.000000e+00	8.144466e-01, 3.805534e-02, 1.261314e+00, 1.787714e-01, 1.331585e+00, 1.678211e+00, 1.860906e+00, 4.531193e-01, 6.750655e-01, 1.285564e+00,
1.200000e+00	7.270483e-01, 2.392415e-02, 1.261295e+00, 1.444172e-01, 1.172522e+00, 1.472589e+00, 1.667111e+00, 4.504508e-01, 5.512893e-01, 1.018234e+00,
1.400000e+00	5.738482e-01, 2.260661e-02, 1.194371e+00, 1.116279e-01, 1.219747e+00, 1.434772e+00, 1.896053e+00, 4.914262e-01, 6.885130e-01, 9.049149e-01,
1.600000e+00	3.639390e-01, 1.393628e-02, 1.152057e+00, 8.924030e-02, 1.273872e+00, 1.488871e+00, 1.873507e+00, 4.532961e-01, 7.703760e-01, 8.671974e-01,
1.800000e+00	3.716197e-01, 1.014668e-02, 9.065832e-01, 8.127615e-02, 1.108197e+00, 1.554504e+00, 1.907761e+00, 3.925077e-01, 6.081148e-01, 8.537861e-01,
2.000000e+00	3.245213e-01, 7.575984e-03, 9.414257e-01, 1.011691e-01, 1.270515e+00, 1.127705e+00, 1.912711e+00, 4.118672e-01, 7.032792e-01, 9.927786e-01,
0.000000e+00	2.839526e+00, 1.679802e+00, 1.095036e+00, 2.725310e+00, 4.032354e-01, 2.938558e+00, 2.206159e+00, 1.569654e+00, 9.654515e-01, 1.468985e+00,
2.000000e-01	2.739328e+00, 1.766407e+00, 1.069071e+00, 1.787085e+00, 2.866369e-01, 2.216678e+00, 1.556374e+00, 1.019410e+00, 8.751028e-01, 1.067653e+00,
4.000000e-01	2.960191e+00, 1.809048e+00, 1.117629e+00, 1.143729e+00, 1.961686e-01, 1.731638e+00, 1.198823e+00, 4.460348e-01, 7.132713e-01, 6.837846e-01,
6.000000e-01	2.933677e+00, 1.695491e+00, 9.054667e-01, 8.192779e-01, 1.527942e-01, 1.675148e+00, 8.161244e-01, 3.431560e-01, 6.787820e-01, 4.516498e-01,
8.000000e-01	2.151351e+00, 1.800969e+00, 6.586191e-01, 7.068419e-01, 8.578090e-02, 1.405382e+00, 5.607060e-01, 2.286670e-01, 6.485205e-01, 3.337677e-01,
1.000000e+00	2.580799e+00, 2.006721e+00, 5.210074e-01, 6.038437e-01, 5.926824e-02, 1.392018e+00, 4.070175e-01, 1.267842e-01, 6.603114e-01, 2.457235e-01,
1.200000e+00	2.288466e+00, 1.922933e+00, 4.096933e-01, 5.151104e-01, 5.567745e-02, 9.871969e-01, 3.275110e-01, 8.818007e-02, 6.359284e-01, 1.621201e-01,
1.400000e+00	2.494714e+00, 1.226552e+00, 3.543803e-01, 6.056941e-01, 4.749552e-02, 5.577282e-01, 2.199603e-01, 3.959852e-02, 3.037145e-01, 1.136410e-01,
1.600000e+00	2.666876e+00, 1.555825e+00, 2.429005e-01, 4.887238e-01, 3.397639e-02, 4.189868e-01, 1.719839e-01, 2.153463e-02, 2.502928e-01, 8.408918e-02,
1.800000e+00	2.228704e+00, 1.345806e+00, 1.792405e-01, 4.767912e-01, 1.889523e-02, 2.262167e-01, 1.402152e-01, 1.584903e-02, 1.528609e-01, 4.895824e-02,
2.000000e+00	2.259547e+00, 1.752367e+00, 1.256754e-01, 4.708158e-01, 1.373870e-02, 1.674729e-01, 1.139477e-01, 9.261809e-03, 1.045469e-01, 3.404329e-02,
0.000000e+00	1.135476e+00, 6.278286e-01, 1.541995e+00, 8.292367e-01, 1.610982e+00, 1.882055e+00, 2.425945e+00, 2.581840e+00, 2.940865e+00, 8.388505e-01,
2.000000e-01	8.285010e-01, 4.711088e-01, 1.069632e+00, 4.213314e-01, 1.938094e+00, 1.649216e+00, 2.073077e+00, 1.584692e+00, 1.525032e+00, 8.075743e-01,
4.000000e-01	7.596876e-01, 3.536170e-01, 1.103263e+00, 1.881835e-01, 1.464803e+00, 1.658392e+00, 1.781239e+00, 1.335096e+00, 1.274905e+00, 1.084933e+00,
6.000000e-01	6.242815e-01, 2.948154e-01, 9.126704e-01, 1.399109e-01, 1.489261e+00, 1.826937e+00, 2.152078e+00, 9.076625e-01, 1.043706e+00, 8.650117e-01,
8.000000e-01	3.752246e-01, 2.089385e-01, 9.988063e-01, 9.452523e-02, 1.236053e+00, 1.376530e+00, 2.057599e+00, 8.084085e-01, 9.311527e-01, 7.931812e-01,
1.000000e+00	3.930831e-01, 1.672972e-01, 9.203500e-01, 5.686507e-02, 1.469592e+00, 1.608200e+00, 2.094212e+00, 6.655843e-01, 7.455727e-01, 8.729227e-01,
1.200000e+00	3.047950e-01, 1.010127e-01, 9.668114e-01, 5.074845e-02, 1.041961e+00, 1.373626e+00, 1.971083e+00, 5.335197e-01, 7.133488e-01, 8.176824e-01,
1.400000e+00	2.341521e-01, 9.362609e-02, 9.355183e-01, 6.432458e-02, 1.088301e+00, 1.214145e+00, 2.280326e+00, 4.353706e-01, 6.193459e-01, 1.027505e+00,
1.600000e+00	2.186223e-01, 6.876225e-02, 8.310942e-01, 5.703587e-02, 1.271222e+00, 1.430177e+00, 1.527870e+00, 4.295151e-01, 6.733401e-01, 7.888701e-01,
1.800000e+00	1.768921e-01, 4.279119e-02, 8.549688e-01, 7.670344e-02, 1.092660e+00, 1.072703e+00, 1.769866e+00, 4.708430e-01, 6.401756e-01, 9.448629e-01,
2.000000e+00	1.543911e-01, 4.252903e-02, 8.611000e-01, 8.045127e-02, 1.204412e+00, 6.659441e-01, 1.928567e+00, 4.510170e-01, 3.954291e-01, 9.918941e-01,
0.000000e+00	3.180732e+00, 2.842251e+00, 1.548811e+00, 9.575311e-01, 2.893722e+00, 3.172025e+00, 2.235429e+00, 1.769479e+00, 2.370068e+00, 1.090476e+00,
2.000000e-01	2.379294e+00, 2.502348e+00, 1.158659e+00, 6.493420e-01, 2.206637e+00, 2.246844e+00, 1.735656e+00, 1.136687e+00, 1.860096e+00, 9.789316e-01,
4.000000e-01	1.927428e+00, 2.377014e+00, 1.157266e+00, 3.708930e-01, 1.475721e+00, 1.869120e+00, 1.081321e+00, 8.469403e-01, 1.334400e+00, 5.696500e-01,
6.000000e-01	1.391949e+00, 1.939638e+00, 8.009291e-01, 2.697344e-01, 9.783919e-01, 1.744547e+00, 9.129753e-01, 7.398506e-01, 1.037717e+00, 4.293737e-01,
8.000000e-01	1.343800e+00, 1.799956e+00, 8.221974e-01, 3.355912e-01, 6.948850e-01, 1.384086e+00, 6.584079e-01, 4.378466e-01, 9.483487e-01, 2.893333e-01,
1.000000e+00	1.241018e+00, 2.249110e+00, 6.436820e-01, 3.098378e-01, 4.973041e-01, 7.657218e-01, 5.304924e-01, 2.770292e-01, 7.959479e-01, 1.800103e-01,
1.200000e+00	8.521429e-01, 2.075721e+00, 4.245102e-01, 4.325068e-01, 3.092726e-01, 8.010914e-01, 3.738103e-01, 1.648211e-01, 6.297518e-01, 1.208250e-01,
1.400000e+00	9.115328e-01, 1.862172e+00, 4.218978e-01, 3.602695e-01, 2.886139e-01, 5.073944e-01, 2.651040e-01, 9.299251e-02, 3.042157e-01, 9.478087e-02,
1.600000e+00	1.080512e+00, 2.013687e+00, 2.461802e-01, 5.119920e-01, 2.136839e-01, 2.734049e-01, 2.151231e-01, 6.278028e-02, 2.326931e-01, 5.548256e-02,
1.800000e+00	1.156246e+00, 1.866598e+00, 1.832418e-01, 5.849680e-01, 1.445403e-01, 1.972346e-01, 1.716810e-01, 3.600081e-02, 1.443773e-01, 4.791407e-02,
2.000000e+00	1.558145e+00, 1.849935e+00, 1.552428e-01, 5.236194e-01, 1.002378e-01, 1.224843e-01, 1.064723e-01, 2.444529e-02, 8.478809e-02, 3.414169e-02,
0.000000e+00	2.006572e+00, 1.766112e+00, 1.347651e+00, 3.952469e-01, 1.527216e+00, 1.614625e+00, 2.302430e+00, 1.605385e+00, 2.844926e+00, 2.145930e+00,
2.000000e-01	1.602606e+00, 1.629837e+00, 1.316725e+00, 2.933631e-01, 1.007605e+00, 1.236365e+00, 1.480356e+00, 1.103331e+00, 1.933191e+00, 1.655391e+00,
4.000000e-01	1.359603e+00, 1.744445e+00, 1.147336e+00, 3.047626e-01, 6.999446e-01, 1.503707e+00, 1.456379e+00, 6.921553e-01, 1.251880e+00, 1.203201e+00,
6.000000e-01	1.141571e+00, 1.606430e+00, 8.782736e-01, 3.248854e-01, 5.995052e-01, 1.102519e+00, 1.174950e+00, 3.940133e-01, 1.243494e+00, 7.795382e-01,
8.000000e-01	8.874219e-01, 1.808023e+00, 6.356092e-01, 3.674860e-01, 3.896980e-01, 6.765251e-01, 6.169759e-01, 2.937402e-01, 8.274867e-01, 5.936625e-01,
1.000000e+00	9.763788e-01, 1.801010e+00, 6.234427e-01, 4.035099e-01, 2.637462e-01, 5.864308e-01, 5.060451e-01, 1.456300e-01, 5.494999e-01, 3.272643e-01,
1.200000e+00	8.642433e-01, 1.937383e+00, 5.482908e-01, 4.300581e-01, 2.287271e-01, 2.761217e-01, 3.515228e-01, 9.714112e-02, 2.536529e-01, 3.033279e-01,
1.400000e+00	1.480117e+00, 1.700063e+00, 3.120118e-01, 4.991084e-01, 1.236810e-01, 2.373408e-01, 3.196305e-01, 5.773543e-02, 2.265508e-01, 2.130461e-01,
1.600000e+00	1.673907e+00, 1.810674e+00, 2.485991e-01, 4.489071e-01, 9.917118e-02, 1.765819e-01, 2.528179e-01, 2.970347e-02, 1.076115e-01, 1.080967e-01,
1.800000e+00	1.988897e+00, 1.884122e+00, 2.016526e-01, 5.539240e-01, 7.174732e-02, 9.107632e-02, 1.448280e-01, 2.021542e-02, 7.084082e-02, 8.336916e-02,
2.000000e+00	1.346929e+00, 1.601049e+00, 1.484213e-01, 5.568343e-01, 5.374553e-02, 5.839464e-02, 1.094753e-01, 1.368892e-02, 5.151656e-02, 5.989332e-02,
0.000000e+00	1.106154e+00, 1.005906e+00, 2.180728e+00, 1.164828e+00, 1.152430e+00, 2.860372e+00, 7.959495e-02, 8.605379e-01, 1.607477e+00, 8.871253e-01,
2.000000e-01	8.596179e-01, 1.058432e+00, 1.974784e+00, 6.310688e-01, 8.610754e-01, 2.032331e+00, 2.383481e-01, 5.517490e-01, 1.156482e+00, 7.893692e-01,
4.000000e-01	7.460962e-01, 1.071424e+00, 1.417684e+00, 6.333092e-01, 8.005501e-01, 1.625919e+00, 2.896525e-01, 4.175963e-01, 1.068938e+00, 5.436610e-01,
6.000000e-01	6.262553e-01, 1.187555e+00, 1.078031e+00, 5.962190e-01, 6.341632e-01, 1.027281e+00, 3.427346e-01, 1.966647e-01, 8.394369e-01, 4.212023e-01,
8.000000e-01	5.797962e-01, 1.231174e+00, 6.370223e-01, 5.226486e-01, 4.895938e-01, 6.773781e-01, 2.898325e-01, 1.237262e-01, 5.182300e-01, 3.347785e-01,
1.000000e+00	1.038035e+00, 1.300242e+00, 6.457199e-01, 4.993120e-01, 3.280180e-01, 4.450535e-01, 2.011580e-01, 7.704971e-02, 3.135731e-01, 2.232938e-01,
1.200000e+00	1.269221e+00, 1.245284e+00, 3.961486e-01, 4.500329e-01, 2.568072e-01, 2.547634e-01, 2.013211e-01, 5.243092e-02, 1.996031e-01, 1.675796e-01,
1.400000e+00	1.483135e+00, 1.839946e+00, 4.202010e-01, 5.090679e-01, 1.819795e-01, 1.947994e-01, 1.421443e-01, 3.056607e-02, 1.246787e-01, 1.414510e-01,
1.600000e+00	1.824197e+00, 1.349968e+00, 2.987186e-01, 4.449611e-01, 1.169580e-01, 1.303076e-01, 9.854595e-02, 1.686495e-02, 7.456390e-02, 9.950980e-02,
1.800000e+00	2.152239e+00, 1.331316e+00, 1.848562e-01, 5.110165e-01, 8.651971e-02, 8.565697e-02, 8.357755e-02, 9.949702e-03, 4.849519e-02, 6.825368e-02,
2.000000e+00	2.145690e+00, 1.495038e+00, 1.679837e-01, 5.423070e-01, 7.016970e-02, 4.675865e-02, 8.077356e-02, 5.949838e-03, 2.867283e-02, 5.990106e-02,
0.000000e+00	1.052184e+00, 2.522861e+00, 2.027856e+00, 2.563406e+00, 2.244953e+00, 7.295978e-01, 4.857286e-01, 1.536435e+00, 1.568027e-01, 9.224531e-01,
2.000000e-01	1.263126e+00, 2.552168e+00, 1.726010e+00, 1.175049e+00, 1.879203e+00, 9.146671e-01, 4.069805e-01, 8.766851e-01, 1.624429e-01, 6.328873e-01,
4.000000e-01	1.652513e+00, 1.692760e+00, 1.459181e+00, 7.689025e-01, 1.303036e+00, 9.149593e-01, 3.550186e-01, 7.572277e-01, 2.318326e-01, 4.235068e-01,
6.000000e-01	1.655171e+00, 1.890290e+00, 9.749857e-01, 5.089332e-01, 7.784799e-01, 6.509664e-01, 2.459454e-01, 5.690641e-01, 1.697911e-01, 3.140341e-01,
8.000000e-01	1.935114e+00, 1.947806e+00, 9.125422e-01, 4.720860e-01, 6.215416e-01, 4.566410e-01, 1.833406e-01, 2.638604e-01, 1.333561e-01, 2.615030e-01,
1.000000e+00	1.922869e+00, 1.748431e+00, 6.749212e-01, 5.325585e-01, 4.130545e-01, 2.857770e-01, 1.497620e-01, 1.859071e-01, 6.596964e-02, 1.819878e-01,
1.200000e+00	2.111364e+00, 2.034803e+00, 5.083898e-01, 4.240601e-01, 2.955379e-01, 2.010624e-01, 8.479852e-02, 1.133457e-01, 4.523729e-02, 1.120969e-01,
1.400000e+00	2.215275e+00, 1.648369e+00, 4.342081e-01, 4.479188e-01, 2.132309e-01, 1.224886e-01, 8.023622e-02, 8.526701e-02, 2.423103e-02, 8.056415e-02,
1.600000e+00	2.498263e+00, 1.478491e+00, 2.820209e-01, 5.659410e-01, 1.750466e-01, 8.197133e-02, 5.902760e-02, 4.720025e-02, 1.696582e-02, 5.841510e-02,
1.800000e+00	2.148395e+00, 1.691947e+00, 2.391160e-01, 4.178864e-01, 1.193694e-01, 4.962348e-02, 4.318881e-02, 2.910407e-02, 8.622046e-03, 3.694879e-02,
2.000000e+00	2.021029e+00, 1.971996e+00, 1.686108e-01, 5.010893e-01, 9.308889e-02, 3.026950e-02, 3.056004e-02, 1.523327e-02, 7.162979e-03, 2.457571e-02,
0.000000e+00	9.720488e-01, 1.247414e-01, 5.066877e-01, 2.338347e+00, 8.546091e-01, 2.068180e+00, 1.285461e+00, 2.600254e+00, 2.002225e+00, 1.177875e+00,
2.000000e-01	1.197239e+00, 7.757030e-02, 4.783206e-01, 1.280398e+00, 9.065802e-01, 1.823897e+00, 1.415463e+00, 1.469920e+00, 1.419444e+00, 1.219782e+00,
4.000000e-01	9.276667e-01, 7.031145e-02, 5.425343e-01, 9.683072e-01, 9.168474e-01, 2.202339e+00, 1.348699e+00, 9.530436e-01, 1.182411e+00, 1.185190e+00,
6.000000e-01	8.191140e-01, 4.910073e-02, 6.982390e-01, 6.398780e-01, 1.156670e+00, 1.661837e+00, 1.657986e+00, 7.035903e-01, 9.551546e-01, 1.012004e+00,
8.000000e-01	7.093914e-01, 4.538537e-02, 6.400708e-01, 4.462159e-01, 1.163741e+00, 1.547232e+00, 1.694330e+00, 5.490816e-01, 8.468437e-01, 1.250195e+00,
1.000000e+00	6.917907e-01, 2.600185e-02, 7.110418e-01, 3.014616e-01, 1.215714e+00, 1.500784e+00, 1.654675e+00, 3.906954e-01, 7.887304e-01, 1.085697e+00,
1.200000e+00	4.632418e-01, 2.056287e-02, 6.993310e-01, 2.357365e-01, 1.170460e+00, 1.480367e+00, 1.697579e+00, 3.867525e-01, 5.660972e-01, 1.029758e+00,
1.400000e+00	4.214113e-01, 2.044681e-02, 7.258296e-01, 2.185960e-01, 1.177835e+00, 1.200821e+00, 1.704222e+00, 4.423506e-01, 6.667424e-01, 8.695642e-01,
1.600000e+00	2.763327e-01, 1.593389e-02, 9.416228e-01, 1.398148e-01, 1.177246e+00, 1.013715e+00, 1.624735e+00, 3.685284e-01, 6.121675e-01, 8.066663e-01,
1.800000e+00	2.809449e-01, 1.171721e-02, 9.644425e-01, 1.445109e-01, 1.056421e+00, 6.491446e-01, 1.817286e+00, 3.531967e-01, 4.298084e-01, 8.749689e-01,
2.000000e+00	3.262868e-01, 8.387812e-03, 7.588343e-01, 1.437366e-01, 1.346996e+00, 4.717369e-01, 1.685434e+00, 3.614330e-01, 2.811853e-01, 9.715736e-01,
0.000000e+00	5.388105e-01, 9.227870e-01, 2.441449e+00, 3.014027e-01, 7.249246e-01, 2.702983e-01, 2.237697e+00, 2.687989e+00, 1.740950e+00, 3.287409e+00,
2.000000e-01	5.286817e-01, 6.840726e-01, 2.765603e+00, 3.666073e-01, 8.186876e-01, 6.228167e-01, 2.530236e+00, 1.871901e+00, 1.172661e+00, 1.842192e+00,
4.000000e-01	3.023741e-01, 6.098865e-01, 2.099967e+00, 3.311918e-01, 1.047811e+00, 9.657278e-01, 2.222382e+00, 1.109991e+00, 7.048293e-01, 1.618082e+00,
6.000000e-01	3.270439e-01, 4.682970e-01, 1.744763e+00, 2.938501e-01, 1.025273e+00, 9.094465e-01, 1.845440e+00, 7.865684e-01, 5.763374e-01, 1.166561e+00,
8.000000e-01	4.117509e-01, 3.140398e-01, 1.447521e+00, 2.456429e-01, 9.983065e-01, 7.229355e-01, 1.843137e+00, 5.084654e-01, 3.790292e-01, 1.253433e+00,
1.000000e+00	5.339705e-01, 2.345275e-01, 1.422651e+00, 2.149511e-01, 1.125964e+00, 4.742176e-01, 1.884683e+00, 4.445031e-01, 2.586048e-01, 1.215747e+00,
1.200000e+00	7.986041e-01, 1.669922e-01, 1.044239e+00, 2.007110e-01, 9.595748e-01, 3.488289e-01, 1.720860e+00, 4.676685e-01, 1.275596e-01, 1.007176e+00,
1.400000e+00	1.051614e+00, 1.575829e-01, 1.095225e+00, 1.965797e-01, 1.149655e+00, 2.349613e-01, 1.956707e+00, 3.672711e-01, 8.227758e-02, 1.109390e+00,
1.600000e+00	1.305578e+00, 1.277360e-01, 1.118088e+00, 1.346458e-01, 7.722001e-01, 1.433494e-01, 1.736529e+00, 4.248031e-01, 5.749234e-02, 8.925954e-01,
1.800000e+00	1.540760e+00, 9.930836e-02, 9.895292e-01, 1.407663e-01, 1.170871e+00, 2.330153e-01, 1.616190e+00, 3.596601e-01, 3.220798e-02, 9.642626e-01,
2.000000e+00	1.301600e+00, 6.421326e-02, 9.090217e-01, 1.139856e-01, 1.143609e+00, 5.087884e-01, 1.768206e+00, 4.035575e-01, 2.418195e-02, 8.173417e-01,
0.000000e+00	3.362100e-01, 1.822662e-01, 2.897471e+00, 3.020947e+00, 1.984517e+00, 1.781883e+00, 6.187815e-01, 2.866322e+00, 2.806352e+00, 3.492427e-01,
2.000000e-01	4.058566e-01, 1.546411e-01, 2.082184e+00, 1.479506e+00, 1.822561e+00, 1.521694e+00, 8.646168e-01, 1.815744e+00, 1.706387e+00, 5.648666e-01,
4.000000e-01	3.716873e-01, 1.223537e-01, 1.535060e+00, 8.928002e-01, 1.609171e+00, 1.725583e+00, 1.314027e+00, 1.464345e+00, 1.500401e+00, 6.912798e-01,
6.000000e-01	2.630844e-01, 9.791270e-02, 1.295611e+00, 5.088525e-01, 1.523515e+00, 1.710705e+00, 1.166781e+00, 9.102100e-01, 1.238097e+00, 7.493274e-01,
8.000000e-01	2.151594e-01, 6.418425e-02, 1.075714e+00, 3.605559e-01, 1.459340e+00, 1.328751e+00, 1.437973e+00, 7.780641e-01, 1.050611e+00, 8.565227e-01,
1.000000e+00	1.906167e-01, 5.219381e-02, 1.158909e+00, 1.769719e-01, 1.037743e+00, 1.250621e+00, 1.278686e+00, 6.651994e-01, 8.771269e-01, 8.374686e-01,
1.200000e+00	1.472998e-01, 4.099045e-02, 7.922072e-01, 1.218557e-01, 1.220254e+00, 1.075145e+00, 1.490591e+00, 5.357000e-01, 6.744961e-01, 8.935456e-01,
1.400000e+00	1.098467e-01, 2.602283e-02, 9.680278e-01, 1.057732e-01, 1.136066e+00, 7.069139e-01, 1.732033e+00, 5.465819e-01, 5.205834e-01, 8.486218e-01,
1.600000e+00	1.727110e-01, 1.915764e-02, 8.757793e-01, 8.237885e-02, 1.085369e+00, 4.880101e-01, 1.659550e+00, 4.872463e-01, 2.944543e-01, 7.711109e-01,
1.800000e+00	2.812232e-01, 1.576503e-02, 8.540146e-01, 7.837629e-02, 1.130673e+00, 2.639904e-01, 1.515440e+00, 4.150749e-01, 1.766011e-01, 7.810902e-01,
2.000000e+00	4.494131e-01, 1.218246e-02, 6.947166e-01, 7.671880e-02, 9.858559e-01, 1.573817e-01, 1.852182e+00, 4.644629e-01, 1.278616e-01, 7.891367e-01,
0.000000e+00	1.720483e+00, 7.629087e-01, 1.988287e+00, 1.739575e+00, 2.281556e+00, 1.707535e+00, 2.250474e+00, 3.488528e-01, 2.142510e-02, 2.635012e+00,
2.000000e-01	2.273338e+00, 6.014294e-01, 1.614717e+00, 1.147381e+00, 2.720143e+00, 1.800098e+00, 2.175679e+00, 4.021388e-01, 3.273016e-01, 2.442836e+00,
4.000000e-01	2.315924e+00, 4.734815e-01, 1.275668e+00, 5.730506e-01, 1.910614e+00, 1.587029e+00, 2.049265e+00, 3.996782e-01, 3.772764e-01, 1.508222e+00,
6.000000e-01	1.982765e+00, 3.866285e-01, 1.142738e+00, 3.591921e-01, 1.775225e+00, 1.639457e+00, 1.895449e+00, 4.562908e-01, 5.208375e-01, 1.500751e+00,
8.000000e-01	1.532128e+00, 2.945751e-01, 1.138272e+00, 1.648811e-01, 1.408997e+00, 1.458942e+00, 2.092529e+00, 4.907602e-01, 5.333958e-01, 1.198753e+00,
1.000000e+00	1.437008e+00, 2.332147e-01, 1.012182e+00, 1.355608e-01, 1.599329e+00, 1.517333e+00, 2.213679e+00, 5.506167e-01, 4.338076e-01, 1.231445e+00,
1.200000e+00	1.347290e+00, 1.621741e-01, 9.517219e-01, 8.841248e-02, 1.214329e+00, 1.375318e+00, 1.618468e+00, 4.933115e-01, 5.890664e-01, 1.157284e+00,
1.400000e+00	8.549871e-01, 1.156241e-01, 9.116091e-01, 6.196027e-02, 1.202921e+00, 1.218171e+00, 2.000701e+00, 4.005256e-01, 5.042795e-01, 1.118327e+00,
1.600000e+00	7.533092e-01, 1.070537e-01, 7.585576e-01, 5.788724e-02, 1.361598e+00, 1.451275e+00, 2.184513e+00, 4.796973e-01, 5.771843e-01, 9.771709e-01,
1.800000e+00	5.933937e-01, 6.799725e-02, 8.996309e-01, 5.217633e-02, 1.144697e+00, 1.368622e+00, 1.841380e+00, 4.338743e-01, 7.178702e-01, 7.397375e-01,
2.000000e+00	5.064690e-01, 6.104059e-02, 8.356566e-01, 5.423854e-02, 1.406708e+00, 1.408503e+00, 1.827746e+00, 4.880613e-01, 5.768022e-01, 8.770361e-01,
0.000000e+00	3.023381e+00, 2.397669e+00, 2.326633e+00, 2.867311e-01, 8.477461e-02, 1.442502e-01, 1.360279e+00, 2.194165e-01, 3.026446e+00, 1.829424e+00,
2.000000e-01	2.371599e+00, 2.020902e+00, 2.258162e+00, 3.504825e-01, 6.876478e-02, 1.971452e-01, 1.393587e+00, 1.597085e-01, 1.820011e+00, 1.361311e+00,
4.000000e-01	1.774552e+00, 1.892516e+00, 1.755037e+00, 4.000906e-01, 4.916008e-02, 1.387518e-01, 6.764528e-01, 9.498499e-02, 1.160186e+00, 8.882420e-01,
6.000000e-01	1.609319e+00, 1.767732e+00, 1.335818e+00, 3.954147e-01, 4.087426e-02, 9.045605e-02, 6.910058e-01, 6.056743e-02, 6.903543e-01, 6.693274e-01,
8.000000e-01	1.498875e+00, 2.184587e+00, 1.078600e+00, 4.726666e-01, 3.041061e-02, 5.248022e-02, 3.979833e-01, 3.248399e-02, 5.128583e-01, 4.473476e-01,
1.000000e+00	1.596317e+00, 2.045318e+00, 7.921009e-01, 4.735834e-01, 1.513729e-02, 3.096929e-02, 3.951630e-01, 1.867804e-02, 2.369664e-01, 3.176612e-01,
1.200000e+00	1.827755e+00, 1.795360e+00, 5.307848e-01, 3.926291e-01, 1.513032e-02, 2.107456e-02, 2.700080e-01, 1.067938e-02, 1.691389e-01, 1.956852e-01,
1.400000e+00	1.745330e+00, 1.607024e+00, 3.992832e-01, 4.992097e-01, 8.388347e-03, 1.167678e-02, 1.997808e-01, 7.327124e-03, 9.828810e-02, 1.454941e-01,
1.600000e+00	1.971533e+00, 1.863020e+00, 3.662906e-01, 5.258943e-01, 6.373292e-03, 1.068803e-02, 1.678023e-01, 5.093276e-03, 6.097699e-02, 8.734338e-02,
1.800000e+00	2.257219e+00, 1.501184e+00, 2.638851e-01, 4.992609e-01, 5.341445e-03, 7.159989e-03, 1.256953e-01, 2.986422e-03, 3.876816e-02, 7.218607e-02,
2.000000e+00	2.066676e+00, 1.636137e+00, 2.248499e-01, 4.398577e-01, 3.209742e-03, 4.849601e-03, 9.548298e-02, 1.927645e-03, 2.403722e-02, 4.773889e-02,
0.000000e+00	2.048178e+00, 1.175826e+00, 1.378598e+00, 1.519932e+00, 1.662734e+00, 1.210922e+00, 6.406188e-01, 2.092610e+00, 8.077593e-02, 7.556917e-01,
2.000000e-01	2.704917e+00, 1.476240e+00, 1.172981e+00, 7.845111e-01, 1.105700e+00, 1.193411e+00, 4.537220e-01, 1.511191e+00, 2.210252e-01, 6.419916e-01,
4.000000e-01	2.252254e+00, 1.484023e+00, 8.650316e-01, 6.835600e-01, 8.549716e-01, 1.501747e+00, 4.465917e-01, 1.075717e+00, 3.697237e-01, 3.526611e-01,
6.000000e-01	2.284981e+00, 1.339883e+00, 5.806616e-01, 6.522728e-01, 7.402769e-01, 1.380212e+00, 2.672231e-01, 6.236837e-01, 5.362697e-01, 2.198240e-01,
8.000000e-01	2.033252e+00, 1.518889e+00, 5.429992e-01, 4.857179e-01, 4.870785e-01, 1.072221e+00, 1.977772e-01, 3.430606e-01, 4.417466e-01, 1.734657e-01,
1.000000e+00	2.264346e+00, 1.319526e+00, 3.707210e-01, 5.526315e-01, 2.856402e-01, 6.619444e-01, 1.900399e-01, 1.788966e-01, 4.365783e-01, 1.064393e-01,
1.200000e+00	2.386182e+00, 1.652808e+00, 2.327055e-01, 4.846900e-01, 2.212386e-01, 4.691700e-01, 1.325061e-01, 1.086083e-01, 2.336921e-01, 8.323779e-02,
1.400000e+00	2.507704e+00, 1.631352e+00, 2.516665e-01, 4.309409e-01, 1.872765e-01, 2.671719e-01, 1.026431e-01, 8.121740e-02, 1.225264e-01, 6.504706e-02,
1.600000e+00	1.962810e+00, 1.905504e+00, 1.591192e-01, 5.307106e-01, 9.993570e-02, 2.190608e-01, 7.292970e-02, 4.625625e-02, 7.874353e-02, 4.308987e-02,
1.800000e+00	2.260228e+00, 1.505910e+00, 1.534667e-01, 4.434786e-01, 8.317555e-02, 1.237279e-01, 5.380199e-02, 2.383013e-02, 5.177322e-02, 3.405625e-02,
2.000000e+00	2.241321e+00, 1.616427e+00, 1.046553e-01, 5.342448e-01, 5.916383e-02, 8.772328e-02, 4.904307e-02, 1.709325e-02, 3.774527e-02, 2.613385e-02,
0.000000e+00	1.645899e-01, 5.144183e-01, 1.905583e+00, 5.174365e-01, 2.147955e+00, 1.701230e-01, 1.484947e+00, 2.043626e+00, 3.659496e+00, 2.085274e+00,
2.000000e-01	1.677500e-01, 4.715425e-01, 1.689951e+00, 2.637004e-01, 1.760665e+00, 5.000815e-01, 1.328562e+00, 1.304050e+00, 1.778738e+00, 1.562365e+00,
4.000000e-01	1.123257e-01, 2.972142e-01, 1.623984e+00, 1.915355e-01, 1.606225e+00, 3.681028e-01, 1.609282e+00, 1.011764e+00, 1.088812e+00, 1.491075e+00,
6.000000e-01	8.229904e-02, 2.354379e-01, 1.385374e+00, 1.044609e-01, 1.475036e+00, 2.280341e-01, 1.759774e+00, 7.196484e-01, 7.437481e-01, 1.118006e+00,
8.000000e-01	8.870885e-02, 2.126041e-01, 1.277485e+00, 6.769690e-02, 1.427693e+00, 1.649328e-01, 1.880938e+00, 5.895699e-01, 3.230122e-01, 1.158574e+00,
1.000000e+00	1.143878e-01, 1.392355e-01, 1.035863e+00, 4.624737e-02, 1.532795e+00, 9.764871e-02, 1.973873e+00, 6.014766e-01, 3.248092e-01, 1.140898e+00,
1.200000e+00	2.039493e-01, 1.166385e-01, 9.652686e-01, 4.837154e-02, 1.364009e+00, 6.906125e-02, 1.554130e+00, 4.600782e-01, 1.702710e-01, 9.493527e-01,
1.400000e+00	4.132537e-01, 9.324698e-02, 1.087792e+00, 5.607421e-02, 1.270555e+00, 5.256441e-02, 1.759525e+00, 4.819528e-01, 9.799559e-02, 1.021987e+00,
1.600000e+00	4.933520e-01, 6.805956e-02, 8.917436e-01, 5.513464e-02, 1.113657e+00, 3.256923e-02, 1.587560e+00, 4.847114e-01, 6.742119e-02, 8.759611e-01,
1.800000e+00	6.556863e-01, 4.420112e-02, 8.089171e-01, 7.347058e-02, 1.316077e+00, 2.045644e-02, 1.970818e+00, 5.041316e-01, 4.475807e-02, 8.791511e-01,
2.000000e+00	1.031860e+00, 3.634377e-02, 7.890249e-01, 7.924566e-02, 1.286558e+00, 1.421397e-02, 1.825293e+00, 4.198033e-01, 2.676382e-02, 7.186245e-01,
0.000000e+00	1.476622e+00, 1.403441e+00, 1.063624e+00, 1.605706e+00, 1.874099e+00, 9.947932e-01, 3.233093e-01, 1.585931e+00, 1.322247e+00, 2.210903e+00,
2.000000e-01	1.589299e+00, 1.529145e+00, 9.910972e-01, 8.135637e-01, 1.229754e+00, 1.259644e+00, 2.601387e-01, 1.108560e+00, 8.968198e-01, 1.568818e+00,
4.000000e-01	1.287766e+00, 1.393796e+00, 7.865362e-01, 5.856287e-01, 9.450599e-01, 9.729474e-01, 2.194800e-01, 8.055583e-01, 7.420571e-01, 1.102015e+00,
6.000000e-01	1.345175e+00, 1.468326e+00, 5.302396e-01, 5.029555e-01, 6.786374e-01, 7.067804e-01, 1.703636e-01, 5.454316e-01, 5.866838e-01, 7.598635e-01,
8.000000e-01	1.255337e+00, 1.176758e+00, 4.335806e-01, 3.803878e-01, 4.542518e-01, 5.210913e-01, 1.552458e-01, 2.938302e-01, 3.778739e-01, 5.246411e-01,
1.000000e+00	1.607336e+00, 1.492455e+00, 2.991481e-01, 4.843925e-01, 4.017668e-01, 2.550665e-01, 8.129463e-02, 1.879684e-01, 1.890584e-01, 4.283550e-01,
1.200000e+00	2.257973e+00, 1.418468e+00, 2.764068e-01, 5.436729e-01, 2.329270e-01, 1.909340e-01, 7.159072e-02, 1.013806e-01, 1.226855e-01, 2.590421e-01,
1.400000e+00	1.749321e+00, 1.700878e+00, 1.886869e-01, 5.100709e-01, 1.643564e-01, 1.228079e-01, 5.566550e-02, 6.517910e-02, 9.630082e-02, 1.823126e-01,
1.600000e+00	2.541291e+00, 1.523914e+00, 1.485171e-01, 4.509128e-01, 1.384964e-01, 1.020063e-01, 5.141479e-02, 3.799470e-02, 5.674150e-02, 1.350498e-01,
1.800000e+00	2.246308e+00, 1.718481e+00, 9.268759e-02, 4.586171e-01, 1.007282e-01, 4.773553e-02, 3.157926e-02, 2.715294e-02, 3.472963e-02, 1.012251e-01,
2.000000e+00	2.112182e+00, 1.655596e+00, 8.934477e-02, 4.891595e-01, 6.040807e-02, 3.676285e-02, 3.094484e-02, 1.450340e-02, 1.944916e-02, 5.145350e-02,
0.000000e+00	5.113261e-01, 2.752799e+00, 9.671809e-01, 7.669753e-01, 2.150571e+00, 4.044730e-01, 2.777886e+00, 2.274067e+00, 1.388784e+00, 2.916217e+00,
2.000000e-01	4.609645e-01, 2.736743e+00, 1.080421e+00, 4.109773e-01, 1.588145e+00, 7.728340e-01, 2.025225e+00, 1.488654e+00, 1.383932e+00, 1.874011e+00,
4.000000e-01	3.585844e-01, 2.061321e+00, 8.396559e-01, 2.649927e-01, 9.601629e-01, 9.006882e-01, 1.287359e+00, 1.069813e+00, 9.598393e-01, 1.525639e+00,
6.000000e-01	3.592077e-01, 2.184166e+00, 8.178778e-01, 3.187396e-01, 7.836750e-01, 6.135838e-01, 1.319846e+00, 6.377206e-01, 5.693879e-01, 1.031175e+00,
8.000000e-01	5.131043e-01, 1.932659e+00, 6.344554e-01, 3.319970e-01, 5.977142e-01, 4.513183e-01, 9.826511e-01, 4.801293e-01, 3.903399e-01, 6.373432e-01,
1.000000e+00	7.273714e-01, 1.796705e+00, 6.024522e-01, 4.813941e-01, 3.998985e-01, 2.758128e-01, 6.833740e-01, 2.720822e-01, 2.356322e-01, 3.699581e-01,
1.200000e+00	1.124290e+00, 2.118570e+00, 3.772326e-01, 4.522096e-01, 2.603904e-01, 1.875758e-01, 4.938424e-01, 1.362645e-01, 1.369209e-01, 3.213418e-01,
1.400000e+00	1.418663e+00, 1.940731e+00, 3.521507e-01, 4.979065e-01, 1.705916e-01, 1.023357e-01, 2.780381e-01, 9.193761e-02, 7.361791e-02, 2.248207e-01,
1.600000e+00	1.495025e+00, 2.029740e+00, 2.301624e-01, 5.176503e-01, 1.332539e-01, 8.038783e-02, 2.547151e-01, 5.153005e-02, 5.375364e-02, 1.562905e-01,
1.800000e+00	1.731459e+00, 2.020184e+00, 2.463503e-01, 4.846618e-01, 9.807446e-02, 4.395793e-02, 1.923116e-01, 3.023739e-02, 2.934697e-02, 9.202839e-02,
2.000000e+00	2.229463e+00, 2.004991e+00, 1.544147e-01, 4.057460e-01, 6.012292e-02, 3.136890e-02, 1.428261e-01, 1.794231e-02, 2.028929e-02, 6.810341e-02,
0.000000e+00	5.432907e-01, 4.438196e-01, 3.016390e+00, 5.145955e-01, 1.800002e+00, 1.411417e+00, 2.356138e+00, 1.412463e+00, 4.559033e-01, 1.877413e+00,
2.000000e-01	5.824755e-01, 4.514891e-01, 2.398733e+00, 3.348555e-01, 1.751410e+00, 1.599872e+00, 1.947007e+00, 1.025312e+00, 5.194609e-01, 1.740095e+00,
4.000000e-01	6.216036e-01, 3.424019e-01, 2.077218e+00, 1.818210e-01, 1.439435e+00, 1.593179e+00, 2.171866e+00, 8.616766e-01, 4.951819e-01, 1.270996e+00,
6.000000e-01	5.004430e-01, 2.298301e-01, 1.570875e+00, 1.164318e-01, 1.411194e+00, 1.447870e+00, 1.990933e+00, 6.589365e-01, 6.890274e-01, 1.301409e+00,
8.000000e-01	3.816651e-01, 2.213917e-01, 1.298408e+00, 9.130790e-02, 1.205236e+00, 1.251716e+00, 2.137265e+00, 5.397987e-01, 5.328579e-01, 1.024688e+00,
1.000000e+00	2.901278e-01, 1.293551e-01, 1.477607e+00, 6.577981e-02, 1.377294e+00, 1.662972e+00, 2.171813e+00, 5.233742e-01, 5.974283e-01, 1.320349e+00,
1.200000e+00	2.806872e-01, 1.230601e-01, 1.153545e+00, 7.144801e-02, 1.419216e+00, 1.263480e+00, 1.868000e+00, 5.120837e-01, 5.437699e-01, 1.284424e+00,
1.400000e+00	2.322767e-01, 9.871804e-02, 1.269720e+00, 5.892206e-02, 1.274534e+00, 1.202530e+00, 1.901150e+00, 3.930404e-01, 5.605382e-01, 1.016887e+00,
1.600000e+00	1.810370e-01, 6.654453e-02, 1.294732e+00, 8.156341e-02, 1.320328e+00, 1.132807e+00, 1.637108e+00, 4.563848e-01, 6.210233e-01, 8.136807e-01,
1.800000e+00	1.706692e-01, 5.477278e-02, 9.389156e-01, 6.364444e-02, 1.274602e+00, 5.906615e-01, 1.714397e+00, 4.109241e-01, 3.767902e-01, 1.019114e+00,
2.000000e+00	1.757268e-01, 5.236090e-02, 8.855356e-01, 9.407663e-02, 1.216058e+00, 5.683262e-01, 1.758509e+00, 3.719605e-01, 2.855269e-01, 9.516687e-01,
0.000000e+00	1.463712e+00, 1.212250e+00, 1.933405e+00, 2.300926e+00, 2.549487e+00, 2.301115e+00, 2.495842e+00, 8.189344e-01, 8.726917e-01, 2.664709e+00,
2.000000e-01	1.903860e+00, 1.474460e+00, 1.995605e+00, 1.411452e+00, 2.417187e+00, 2.227895e+00, 2.171753e+00, 7.946442e-01, 7.076212e-01, 1.755729e+00,
4.000000e-01	2.062284e+00, 1.658859e+00, 1.657866e+00, 8.555410e-01, 1.779594e+00, 1.828254e+00, 1.480251e+00, 5.062661e-01, 7.362906e-01, 1.136852e+00,
6.000000e-01	1.483038e+00, 1.450195e+00, 1.567236e+00, 4.654545e-01, 1.227373e+00, 1.661136e+00, 8.447578e-01, 5.424102e-01, 5.682712e-01, 6.743394e-01,
8.000000e-01	1.274023e+00, 1.586379e+00, 9.242243e-01, 4.145058e-01, 6.786604e-01, 1.578142e+00, 9.130168e-01, 4.372760e-01, 6.399418e-01, 4.631155e-01,
1.000000e+00	1.151542e+00, 1.657577e+00, 1.039128e+00, 4.664944e-01, 6.010906e-01, 9.503916e-01, 6.212024e-01, 2.437924e-01, 5.955126e-01, 3.188486e-01,
1.200000e+00	1.062165e+00, 1.996112e+00, 6.553697e-01, 4.800404e-01, 3.875655e-01, 7.430110e-01, 4.354170e-01, 1.848759e-01, 4.202591e-01, 2.502600e-01,
1.400000e+00	1.191787e+00, 1.702450e+00, 5.073738e-01, 5.145279e-01, 3.274996e-01, 5.217480e-01, 2.849171e-01, 9.024764e-02, 3.015944e-01, 1.779178e-01,
1.600000e+00	1.584616e+00, 1.787259e+00, 3.846792e-01, 4.826678e-01, 1.828774e-01, 3.307734e-01, 2.434721e-01, 5.108212e-02, 1.772815e-01, 1.327436e-01,
1.800000e+00	1.591673e+00, 1.642994e+00, 2.955666e-01, 5.040414e-01, 1.587609e-01, 2.480072e-01, 1.910456e-01, 3.564359e-02, 1.058405e-01, 1.072294e-01,
2.000000e+00	1.756611e+00, 1.442790e+00, 2.048502e-01, 4.490880e-01, 1.130672e-01, 1.180785e-01, 1.509886e-01, 2.476089e-02, 7.065118e-02, 7.073744e-02,
0.000000e+00	2.586203e+00, 2.298304e+00, 5.682224e-01, 6.938584e-01, 1.604608e+00, 1.019778e+00, 2.111846e+00, 1.149848e+00, 3.169495e+00, 1.857758e+00,
2.000000e-01	2.379402e+00, 1.573821e+00, 6.655552e-01, 5.230772e-01, 1.162620e+00, 1.079965e+00, 1.291793e+00, 9.922317e-01, 1.979743e+00, 1.289796e+00,
4.000000e-01	1.834084e+00, 1.626776e+00, 6.534438e-01, 3.821773e-01, 9.000255e-01, 1.189606e+00, 1.008210e+00, 7.208078e-01, 1.414232e+00, 7.722590e-01,
6.000000e-01	1.285613e+00, 1.844637e+00, 6.436156e-01, 4.284381e-01, 6.487768e-01, 1.028289e+00, 9.111460e-01, 4.285562e-01, 8.063313e-01, 5.960260e-01,
8.000000e-01	9.551759e-01, 1.824021e+00, 4.696056e-01, 4.201434e-01, 4.772573e-01, 7.017411e-01, 6.075983e-01, 2.753424e-01, 6.922548e-01, 3.678379e-01,
1.000000e+00	1.031832e+00, 1.961011e+00, 3.636056e-01, 3.864823e-01, 3.335240e-01, 4.609497e-01, 3.880511e-01, 1.684935e-01, 4.104761e-01, 3.201590e-01,
1.200000e+00	1.245336e+00, 1.885724e+00, 3.079044e-01, 4.407872e-01, 2.287533e-01, 2.703991e-01, 3.486862e-01, 1.028187e-01, 2.570818e-01, 1.566042e-01,
1.400000e+00	1.345961e+00, 1.976397e+00, 2.593941e-01, 4.412652e-01, 1.859507e-01, 1.733666e-01, 2.810346e-01, 4.758988e-02, 1.674530e-01, 1.237248e-01,
1.600000e+00	1.686117e+00, 1.791099e+00, 1.752402e-01, 4.291451e-01, 1.437377e-01, 1.274775e-01, 1.879158e-01, 3.518888e-02, 1.237046e-01, 9.564045e-02,
1.800000e+00	1.878418e+00, 1.800093e+00, 9.417577e-02, 4.188214e-01, 8.909612e-02, 7.333088e-02, 1.278850e-01, 1.634251e-02, 6.052713e-02, 7.130348e-02,
2.000000e+00	1.937389e+00, 1.962692e+00, 1.110644e-01, 4.080249e-01, 6.952002e-02, 5.008978e-02, 1.062381e-01, 9.689860e-03, 4.244042e-02, 4.624479e-02,
0.000000e+00	2.431426e+00, 8.652212e-01, 3.740372e-01, 2.465532e+00, 1.663693e+00, 1.890922e+00, 9.228623e-01, 2.881664e+00, 5.386788e-01, 1.631162e+00,
2.000000e-01	2.584439e+00, 7.689571e-01, 4.619903e-01, 1.266814e+00, 1.606026e+00, 1.552805e+00, 9.359644e-01, 1.635874e+00, 7.126922e-01, 1.429903e+00,
4.000000e-01	2.605349e+00, 4.828945e-01, 5.539149e-01, 8.657263e-01, 1.638654e+00, 1.572011e+00, 1.184526e+00, 1.211461e+00, 7.179324e-01, 1.372630e+00,
6.000000e-01	2.574998e+00, 4.052306e-01, 5.325311e-01, 4.863356e-01, 1.533995e+00, 1.648714e+00, 1.459111e+00, 9.746910e-01, 6.415127e-01, 1.099423e+00,
8.000000e-01	1.730152e+00, 3.336904e-01, 5.699593e-01, 2.600101e-01, 1.086190e+00, 1.446846e+00, 1.638578e+00, 6.583282e-01, 7.305170e-01, 1.009663e+00,
1.000000e+00	1.802414e+00, 2.261703e-01, 6.803580e-01, 2.073159e-01, 1.164699e+00, 1.398308e+00, 1.584828e+00, 6.351750e-01, 6.303227e-01, 8.901896e-01,
1.200000e+00	1.134011e+00, 1.670623e-01, 5.614950e-01, 1.330534e-01, 1.226776e+00, 1.279732e+00, 1.616800e+00, 4.414511e-01, 7.559567e-01, 8.236422e-01,
1.400000e+00	1.109633e+00, 1.585155e-01, 6.261208e-01, 1.119267e-01, 1.268285e+00, 1.431003e+00, 1.657129e+00, 4.886232e-01, 7.448154e-01, 8.766250e-01,
1.600000e+00	8.487032e-01, 1.108200e-01, 7.153314e-01, 8.270280e-02, 1.001098e+00, 1.494607e+00, 1.903677e+00, 5.405239e-01, 6.132188e-01, 7.871066e-01,
1.800000e+00	6.786404e-01, 9.320597e-02, 7.458158e-01, 7.647508e-02, 1.223309e+00, 1.378642e+00, 1.957498e+00, 3.952658e-01, 6.165666e-01, 9.059715e-01,
2.000000e+00	5.738388e-01, 5.507540e-02, 6.324006e-01, 1.016042e-01, 1.142425e+00, 1.248725e+00, 1.604805e+00, 4.312916e-01, 6.479962e-01, 8.654528e-01,
0.000000e+00	2.087996e-01, 2.633160e+00, 7.086708e-01, 2.592638e-01, 2.378188e-01, 2.093144e+00, 8.667418e-01, 2.875774e+00, 8.153936e-01, 3.156924e+00,
2.000000e-01	1.463217e-01, 2.294998e+00, 5.798915e-01, 3.788690e-01, 1.795172e-01, 1.405132e+00, 5.867729e-01, 1.497810e+00, 7.724153e-01, 1.973360e+00,
4.000000e-01	1.751077e-01, 2.567555e+00, 3.933131e-01, 4.247563e-01, 1.381349e-01, 1.080130e+00, 4.125928e-01, 9.747695e-01, 7.705490e-01, 1.526734e+00,
6.000000e-01	2.774489e-01, 2.029696e+00, 3.266316e-01, 4.141235e-01, 9.468905e-02, 6.942158e-01, 2.954417e-01, 5.383259e-01, 4.629880e-01, 1.072300e+00,
8.000000e-01	5.384580e-01, 2.189393e+00, 2.947995e-01, 4.833837e-01, 6.505631e-02, 4.680728e-01, 2.608659e-01, 3.718335e-01, 2.458130e-01, 5.668106e-01,
1.000000e+00	9.676716e-01, 1.961876e+00, 2.120087e-01, 4.536794e-01, 4.814051e-02, 3.219556e-01, 1.906916e-01, 1.777756e-01, 1.911364e-01, 4.733498e-01,
1.200000e+00	1.104558e+00, 2.022434e+00, 1.327261e-01, 5.304448e-01, 3.240689e-02, 2.097444e-01, 1.329285e-01, 1.230668e-01, 1.160160e-01, 3.249675e-01,
1.400000e+00	1.630321e+00, 1.560553e+00, 1.102781e-01, 4.360516e-01, 1.879244e-02, 1.024138e-01, 1.010984e-01, 7.243334e-02, 8.040973e-02, 2.306686e-01,
1.600000e+00	1.839175e+00, 1.661693e+00, 8.350925e-02, 5.095798e-01, 1.466720e-02, 8.250101e-02, 8.205957e-02, 3.501902e-02, 5.026692e-02, 1.598568e-01,
1.800000e+00	1.881237e+00, 1.920900e+00, 5.731998e-02, 4.399288e-01, 9.687349e-03, 5.444831e-02, 6.274689e-02, 2.596577e-02, 3.052748e-02, 9.417422e-02,
2.000000e+00	1.830022e+00, 1.788610e+00, 4.719640e-02, 4.814389e-01, 6.021420e-03, 3.642073e-02, 3.901694e-02, 1.657339e-02, 1.625838e-02, 8.109922e-02,
0.000000e+00	1.748038e+00, 7.684878e-01, 1.259210e+00, 1.191553e+00, 1.870793e+00, 2.545636e+00, 2.510424e+00, 1.158005e+00, 4.986193e-01, 8.381131e-01,
2.000000e-01	1.608155e+00, 5.819061e-01, 1.175405e+00, 7.260468e-01, 1.605314e+00, 2.371482e+00, 2.565465e+00, 9.664674e-01, 5.122804e-01, 7.777188e-01,
4.000000e-01	1.841770e+00, 4.229119e-01, 1.241678e+00, 4.346316e-01, 1.449903e+00, 2.253435e+00, 2.090677e+00, 7.515815e-01, 5.417044e-01, 7.799873e-01,
6.000000e-01	1.128871e+00, 3.123986e-01, 1.029890e+00, 2.275405e-01, 1.553380e+00, 2.085218e+00, 1.984344e+00, 7.118429e-01, 6.455112e-01, 8.180908e-01,
8.000000e-01	1.147527e+00, 1.801784e-01, 7.179202e-01, 1.567785e-01, 1.356818e+00, 1.451702e+00, 1.662185e+00, 5.204931e-01, 6.121921e-01, 7.797168e-01,
1.000000e+00	1.008426e+00, 1.912791e-01, 8.423702e-01, 1.088818e-01, 1.249923e+00, 1.749623e+00, 1.935348e+00, 5.695781e-01, 5.883876e-01, 8.566384e-01,
1.200000e+00	7.973689e-01, 1.720615e-01, 8.076661e-01, 8.178510e-02, 1.211740e+00, 1.512783e+00, 1.887229e+00, 3.979550e-01, 5.638327e-01, 9.858440e-01,
1.400000e+00	5.913489e-01, 1.136663e-01, 9.177286e-01, 7.628455e-02, 1.358006e+00, 1.278883e+00, 1.969379e+00, 5.135428e-01, 6.165823e-01, 9.285961e-01,
1.600000e+00	5.483434e-01, 9.347271e-02, 7.546307e-01, 7.873105e-02, 1.149119e+00, 1.414841e+00, 2.073057e+00, 4.805109e-01, 5.201263e-01, 9.497953e-01,
1.800000e+00	5.170813e-01, 6.828858e-02, 8.589828e-01, 8.550587e-02, 1.452148e+00, 1.744165e+00, 1.971302e+00, 5.122780e-01, 5.903540e-01, 8.758137e-01,
2.000000e+00	3.251220e-01, 4.647423e-02, 8.571831e-01, 8.971492e-02, 1.160888e+00, 1.373064e+00, 1.768398e+00, 3.905491e-01, 6.318208e-01, 8.027577e-01,
0.000000e+00	8.126776e-01, 1.555597e+00, 2.482816e+00, 8.080092e-01, 1.082350e+00, 1.524382e+00, 1.142180e+00, 2.250163e+00, 2.091947e+00, 2.963472e+00,
2.000000e-01	7.225719e-01, 1.496042e+00, 1.601886e+00, 5.909163e-01, 7.190449e-01, 1.393118e+00, 9.586838e-01, 1.273632e+00, 1.431429e+00, 2.152581e+00,
4.000000e-01	5.695354e-01, 1.251285e+00, 1.608677e+00, 6.145753e-01, 5.211373e-01, 9.450931e-01, 6.629566e-01, 7.465975e-01, 1.069502e+00, 1.432793e+00,
6.000000e-01	5.161651e-01, 1.343290e+00, 1.330534e+00, 4.670870e-01, 3.982956e-01, 6.934038e-01, 5.017156e-01, 4.077663e-01, 6.807588e-01, 8.186564e-01,
8.000000e-01	7.358668e-01, 1.513920e+00, 9.263349e-01, 4.809769e-01, 3.095374e-01, 3.972163e-01, 3.992658e-01, 2.815746e-01, 4.284377e-01, 5.693330e-01,
1.000000e+00	1.077466e+00, 1.679594e+00, 5.939873e-01, 5.595199e-01, 2.238534e-01, 3.014510e-01, 2.583071e-01, 1.467324e-01, 3.133484e-01, 3.889384e-01,
1.200000e+00	1.307736e+00, 1.822911e+00, 5.982428e-01, 4.357602e-01, 1.430976e-01, 1.647373e-01, 2.169491e-01, 1.028711e-01, 1.751335e-01, 3.395904e-01,
1.400000e+00	1.191018e+00, 1.304028e+00, 4.106552e-01, 4.125421e-01, 1.138398e-01, 1.176282e-01, 1.531705e-01, 6.123806e-02, 1.336082e-01, 2.129361e-01,
1.600000e+00	1.438374e+00, 1.981810e+00, 2.739675e-01, 4.783663e-01, 7.060167e-02, 8.102400e-02, 1.295453e-01, 2.662905e-02, 6.233465e-02, 1.556950e-01,
1.800000e+00	1.997967e+00, 1.612983e+00, 2.287802e-01, 4.688354e-01, 5.040296e-02, 5.522708e-02, 9.946013e-02, 1.932014e-02, 4.892573e-02, 1.118074e-01,
2.000000e+00	1.592567e+00, 1.543858e+00, 1.851089e-01, 4.789221e-01, 3.926765e-02, 3.166668e-02, 7.514392e-02, 1.326511e-02, 2.258176e-02, 6.535621e-02,
0.000000e+00	9.110486e-01, 2.145860e-01, 9.786294e-01, 1.866143e+00, 1.734258e+00, 1.000034e+00, 2.150741e+00, 6.760814e-01, 8.464352e-01, 9.657713e-01,
2.000000e-01	1.284618e+00, 2.135657e-01, 1.146414e+00, 1.201806e+00, 1.963757e+00, 9.748421e-01, 2.206383e+00, 6.837859e-01, 6.847160e-01, 9.166996e-01,
4.000000e-01	1.639135e+00, 1.672154e-01, 8.861746e-01, 5.548892e-01, 1.714224e+00, 1.170561e+00, 2.157206e+00, 5.351499e-01, 7.714048e-01, 1.051962e+00,
6.000000e-01	1.201346e+00, 1.474118e-01, 8.368807e-01, 3.512847e-01, 1.529512e+00, 9.690981e-01, 2.114297e+00, 5.257763e-01, 6.120224e-01, 8.846824e-01,
8.000000e-01	9.711555e-01, 1.094083e-01, 9.078664e-01, 2.305111e-01, 1.309229e+00, 1.232971e+00, 2.001787e+00, 5.886108e-01, 6.113576e-01, 7.570580e-01,
1.000000e+00	8.432827e-01, 7.160138e-02, 8.731417e-01, 1.291102e-01, 1.274236e+00, 1.218425e+00, 2.130829e+00, 5.263879e-01, 7.134297e-01, 8.955345e-01,
1.200000e+00	6.551928e-01, 4.790929e-02, 1.058816e+00, 8.594134e-02, 1.311993e+00, 1.314528e+00, 1.900378e+00, 4.891837e-01, 6.676511e-01, 1.061977e+00,
1.400000e+00	5.173816e-01, 3.406186e-02, 8.766263e-01, 7.300244e-02, 1.076763e+00, 1.250611e+00, 2.031240e+00, 4.580306e-01, 5.462020e-01, 8.441026e-01,
1.600000e+00	5.230867e-01, 3.248305e-02, 8.362450e-01, 7.885579e-02, 1.078801e+00, 1.473842e+00, 1.825431e+00, 3.684736e-01, 7.332221e-01, 8.642520e-01,
1.800000e+00	3.820381e-01, 2.329081e-02, 8.898808e-01, 6.488462e-02, 1.099949e+00, 1.231350e+00, 1.841715e+00, 4.342450e-01, 5.427324e-01, 9.817066e-01,
2.000000e+00	3.340753e-01, 2.189154e-02, 7.243165e-01, 7.241020e-02, 1.012035e+00, 1.275067e+00, 1.393804e+00, 3.928815e-01, 6.032558e-01, 9.015396e-01,
0.000000e+00	8.704282e-01, 2.259961e+00, 1.915012e+00, 1.587213e+00, 1.810523e+00, 1.943049e+00, 1.903761e+00, 1.133955e+00, 7.661734e-01, 1.018310e+00,
2.000000e-01	1.204448e+00, 2.740296e+00, 1.775351e+00, 6.971930e-01, 1.050034e+00, 2.095637e+00, 1.083375e+00, 9.119865e-01, 7.217283e-01, 5.842444e-01,
4.000000e-01	9.292532e-01, 2.545484e+00, 1.556563e+00, 4.856993e-01, 9.930140e-01, 1.497927e+00, 1.057399e+00, 6.758714e-01, 8.108892e-01, 5.146724e-01,
6.000000e-01	7.676577e-01, 2.142814e+00, 9.337280e-01, 4.587211e-01, 6.971189e-01, 1.235798e+00, 8.101246e-01, 4.086739e-01, 5.595337e-01, 3.103240e-01,
8.000000e-01	7.701399e-01, 1.796809e+00, 8.618104e-01, 3.798359e-01, 5.376001e-01, 7.887718e-01, 4.240877e-01, 2.970493e-01, 6.427153e-01, 2.355951e-01,
1.000000e+00	7.030747e-01, 2.219815e+00, 6.258484e-01, 4.725452e-01, 3.617310e-01, 5.011258e-01, 4.710536e-01, 1.535929e-01, 3.654699e-01, 1.910701e-01,
1.200000e+00	1.111080e+00, 1.607575e+00, 5.114287e-01, 4.934241e-01, 2.651057e-01, 3.442018e-01, 3.247723e-01, 1.014497e-01, 2.458504e-01, 1.149211e-01,
1.400000e+00	1.357877e+00, 1.988809e+00, 4.232372e-01, 3.546313e-01, 1.775600e-01, 2.311410e-01, 2.674593e-01, 5.562711e-02, 1.607131e-01, 8.752986e-02,
1.600000e+00	2.086963e+00, 1.606905e+00, 3.389121e-01, 4.364491e-01, 1.261263e-01, 1.288853e-01, 1.670796e-01, 3.587084e-02, 7.061144e-02, 4.850456e-02,
1.800000e+00	2.066413e+00, 1.721344e+00, 2.162319e-01, 4.968818e-01, 9.951358e-02, 9.377712e-02, 1.265075e-01, 2.232581e-02, 5.610533e-02, 3.583504e-02,
2.000000e+00	1.558459e+00, 1.976181e+00, 1.841996e-01, 4.536202e-01, 7.535624e-02, 7.034534e-02, 1.113306e-01, 1.374323e-02, 3.711291e-02, 2.471699e-02,
0.000000e+00	1.360180e+00, 8.884434e-01, 1.083524e-01, 3.091737e-01, 1.856216e+00, 1.203953e-01, 2.249783e+00, 9.521947e-01, 1.960000e+00, 1.992539e+00,
2.000000e-01	9.059408e-01, 6.628091e-01, 2.811586e-01, 1.812395e-01, 1.301663e+00, 5.191021e-01, 1.963000e+00, 6.941333e-01, 8.725860e-01, 1.455037e+00,
4.000000e-01	7.497093e-01, 6.106773e-01, 3.852838e-01, 1.247853e-01, 1.124634e+00, 1.015875e+00, 1.978704e+00, 5.600977e-01, 6.716481e-01, 1.520823e+00,
6.000000e-01	6.859271e-01, 5.341487e-01, 4.596335e-01, 7.756935e-02, 1.564777e+00, 9.682471e-01, 1.985477e+00, 4.963794e-01, 5.176732e-01, 1.095840e+00,
8.000000e-01	6.068286e-01, 2.538423e-01, 4.989829e-01, 7.207525e-02, 1.213140e+00, 1.058019e+00, 1.452082e+00, 4.599592e-01, 5.054642e-01, 1.290372e+00,
1.000000e+00	4.225803e-01, 2.688171e-01, 5.959103e-01, 6.754373e-02, 1.269980e+00, 1.217976e+00, 1.873137e+00, 4.650054e-01, 5.178048e-01, 9.370872e-01,
1.200000e+00	4.510386e-01, 2.215723e-01, 5.304749e-01, 6.665380e-02, 1.127985e+00, 1.113792e+00, 1.594521e+00, 4.301885e-01, 4.288556e-01, 9.379722e-01,
1.400000e+00	3.525808e-01, 1.757838e-01, 6.147384e-01, 6.705447e-02, 1.352464e+00, 6.498944e-01, 1.707741e+00, 4.343946e-01, 3.400499e-01, 9.644809e-01,
1.600000e+00	4.178410e-01, 1.177976e-01, 7.896959e-01, 8.185498e-02, 1.295743e+00, 4.050222e-01, 1.577002e+00, 4.104731e-01, 2.437071e-01, 1.000280e+00,
1.800000e+00	4.713667e-01, 8.922928e-02, 7.288580e-01, 8.726864e-02, 1.278221e+00, 3.098357e-01, 1.805706e+00, 4.704712e-01, 1.289678e-01, 7.663911e-01,
2.000000e+00	7.104155e-01, 6.887313e-02, 6.578198e-01, 8.755941e-02, 1.450039e+00, 2.060973e-01, 1.629856e+00, 4.370929e-01, 7.878025e-02, 8.926622e-01,
0.000000e+00	1.875376e+00, 4.056816e-02, 1.344364e+00, 1.189473e+00, 3.313733e-02, 1.335328e+00, 2.036510e+00, 9.428318e-01, 1.835077e+00, 1.588128e+00,
2.000000e-01	1.582932e+00, 3.450269e-02, 1.247628e+00, 7.586035e-01, 3.202548e-01, 1.617130e+00, 2.440336e+00, 5.451659e-01, 1.300609e+00, 1.265705e+00,
4.000000e-01	1.414769e+00, 2.846181e-02, 1.166306e+00, 6.050794e-01, 6.317545e-01, 1.497732e+00, 2.298704e+00, 3.130984e-01, 9.716021e-01, 1.265196e+00,
6.000000e-01	1.372536e+00, 1.869127e-02, 1.033831e+00, 6.448281e-01, 6.954563e-01, 1.504483e+00, 2.073057e+00, 1.647650e-01, 1.031037e+00, 1.204605e+00,
8.000000e-01	8.470215e-01, 1.667619e-02, 1.273840e+00, 5.893304e-01, 9.041537e-01, 1.289364e+00, 1.809531e+00, 1.743281e-01, 8.818792e-01, 1.004701e+00,
1.000000e+00	7.065097e-01, 1.118028e-02, 1.068123e+00, 3.879009e-01, 9.455380e-01, 1.356131e+00, 1.979799e+00, 1.751049e-01, 8.351241e-01, 8.502274e-01,
1.200000e+00	7.182365e-01, 9.194655e-03, 9.999538e-01, 3.285895e-01, 1.078727e+00, 1.396626e+00, 2.193645e+00, 1.884483e-01, 7.239756e-01, 1.013284e+00,
1.400000e+00	5.247304e-01, 6.460829e-03, 6.300879e-01, 3.036561e-01, 1.125685e+00, 1.057555e+00, 1.869602e+00, 1.785414e-01, 6.316972e-01, 1.131939e+00,
1.600000e+00	4.531565e-01, 6.279141e-03, 8.654506e-01, 2.289996e-01, 9.296559e-01, 6.733676e-01, 2.122023e+00, 2.663942e-01, 4.051694e-01, 9.199410e-01,
1.800000e+00	5.577903e-01, 4.998588e-03, 8.424202e-01, 1.899772e-01, 1.146181e+00, 4.814071e-01, 2.189673e+00, 3.256986e-01, 2.861839e-01, 7.938602e-01,
2.000000e+00	6.739380e-01, 3.403023e-03, 7.937301e-01, 1.698184e-01, 1.120579e+00, 2.866669e-01, 1.779319e+00, 2.734220e-01, 1.921000e-01, 8.828266e-01,
0.000000e+00	1.416443e+00, 2.951878e+00, 1.169037e+00, 6.314230e-01, 1.537959e+00, 1.209171e-01, 9.132462e-01, 3.679448e-01, 1.507435e+00, 2.046798e+00,
2.000000e-01	1.210006e+00, 2.691229e+00, 8.052995e-01, 4.273155e-01, 9.013670e-01, 6.101997e-02, 6.029124e-01, 3.723364e-01, 1.000824e+00, 1.140040e+00,
4.000000e-01	1.085037e+00, 2.437949e+00, 5.791669e-01, 3.070684e-01, 7.714923e-01, 4.086213e-02, 4.179517e-01, 3.113553e-01, 5.738911e-01, 9.433003e-01,
6.000000e-01	1.120934e+00, 2.191091e+00, 5.307402e-01, 3.593576e-01, 5.870135e-01, 2.809944e-02, 3.026502e-01, 2.002462e-01, 3.634825e-01, 5.851967e-01,
8.000000e-01	1.293051e+00, 2.080148e+00, 3.060749e-01, 4.653373e-01, 4.013937e-01, 1.944583e-02, 2.285497e-01, 1.111480e-01, 2.184261e-01, 4.683165e-01,
1.000000e+00	1.385041e+00, 2.233158e+00, 2.815712e-01, 5.288574e-01, 2.604594e-01, 1.272165e-02, 1.615123e-01, 6.008489e-02, 1.258663e-01, 2.959701e-01,
1.200000e+00	1.954160e+00, 1.332571e+00, 2.305234e-01, 4.666958e-01, 2.001457e-01, 8.661249e-03, 1.062965e-01, 3.851667e-02, 8.944184e-02, 1.731481e-01,
1.400000e+00	2.104090e+00, 1.890315e+00, 1.875648e-01, 5.625960e-01, 1.571641e-01, 5.523536e-03, 8.800813e-02, 2.182984e-02, 5.363083e-02, 1.077932e-01,
1.600000e+00	2.004792e+00, 2.044838e+00, 1.363999e-01, 4.998015e-01, 1.215573e-01, 3.938874e-03, 7.811460e-02, 1.349356e-02, 3.530345e-02, 1.128718e-01,
1.800000e+00	2.169871e+00, 2.104135e+00, 1.161021e-01, 4.415833e-01, 7.115016e-02, 2.379146e-03, 5.580592e-02, 8.246744e-03, 2.023896e-02, 6.761890e-02,
2.000000e+00	2.276980e+00, 1.642970e+00, 9.301408e-02, 5.044092e-01, 4.704613e-02, 1.911785e-03, 3.959578e-02, 4.878617e-03, 1.513191e-02, 5.438746e-02,
0.000000e+00	1.591006e+00, 1.830774e+00, 2.081512e+00, 5.740421e-01, 1.271719e+00, 7.644072e-01, 1.912269e+00, 7.333719e-01, 1.116634e+00, 2.642695e+00,
2.000000e-01	1.139177e+00, 2.096576e+00, 1.943444e+00, 4.355302e-01, 6.425363e-01, 1.042609e+00, 1.598211e+00, 4.697424e-01, 8.531377e-01, 1.568152e+00,
4.000000e-01	1.044709e+00, 1.548292e+00, 1.394230e+00, 5.244293e-01, 5.973716e-01, 7.049399e-01, 1.196353e+00, 2.788840e-01, 5.750045e-01, 1.156128e+00,
6.000000e-01	1.270096e+00, 1.643318e+00, 1.392727e+00, 4.154824e-01, 3.650830e-01, 4.232035e-01, 8.440318e-01, 1.823918e-01, 3.786053e-01, 7.821371e-01,
8.000000e-01	1.321211e+00, 1.586583e+00, 1.092388e+00, 4.277279e-01, 3.026468e-01, 3.408659e-01, 6.366970e-01, 8.070652e-02, 2.264990e-01, 5.335433e-01,
1.000000e+00	1.739265e+00, 1.800501e+00, 5.222920e-01, 4.506711e-01, 2.100489e-01, 1.757191e-01, 3.937483e-01, 6.851558e-02, 1.548426e-01, 3.552749e-01,
1.200000e+00	1.573503e+00, 2.032584e+00, 5.969438e-01, 5.007215e-01, 1.453901e-01, 1.491866e-01, 3.382468e-01, 4.301221e-02, 8.090681e-02, 2.329204e-01,
1.400000e+00	2.228982e+00, 1.887231e+00, 4.191444e-01, 4.296074e-01, 9.116384e-02, 8.815555e-02, 2.879337e-01, 2.582846e-02, 5.383252e-02, 1.678775e-01,
1.600000e+00	1.727758e+00, 1.582785e+00, 3.350384e-01, 4.344989e-01, 7.694956e-02, 6.861852e-02, 2.196043e-01, 1.301706e-02, 3.125164e-02, 1.311775e-01,
1.800000e+00	2.391328e+00, 1.847725e+00, 2.548180e-01, 4.029711e-01, 6.295807e-02, 3.933989e-02, 1.345373e-01, 8.812110e-03, 1.652576e-02, 8.099916e-02,
2.000000e+00	2.400433e+00, 1.738868e+00, 2.162018e-01, 4.285111e-01, 4.071750e-02, 2.195831e-02, 9.532996e-02, 5.802710e-03, 1.087673e-02, 6.191549e-02,
0.000000e+00	2.055499e+00, 9.952881e-01, 8.205025e-01, 2.596430e+00, 2.348548e+00, 1.258029e+00, 2.188516e+00, 1.854799e+00, 1.230592e+00, 3.558456e-01,
2.000000e-01	1.908203e+00, 9.406773e-01, 8.422312e-01, 1.437272e+00, 1.629262e+00, 1.421328e+00, 1.744926e+00, 1.563526e+00, 1.198529e+00, 3.691730e-01,
4.000000e-01	2.340541e+00, 1.318352e+00, 6.590977e-01, 9.547556e-01, 1.623862e+00, 1.430340e+00, 1.506438e+00, 1.269719e+00, 8.972768e-01, 3.393549e-01,
6.000000e-01	1.578454e+00, 1.352220e+00, 7.047391e-01, 5.438411e-01, 8.911543e-01, 1.410474e+00, 1.187688e+00, 8.113862e-01, 8.399674e-01, 2.402152e-01,
8.000000e-01	1.537071e+00, 1.478289e+00, 5.898503e-01, 4.281119e-01, 7.557398e-01, 1.157926e+00, 8.222285e-01, 4.065533e-01, 6.627214e-01, 1.845010e-01,
1.000000e+00	1.288330e+00, 1.463602e+00, 4.424683e-01, 4.925424e-01, 5.510893e-01, 9.968598e-01, 5.923697e-01, 3.420581e-01, 6.628601e-01, 1.724990e-01,
1.200000e+00	1.338591e+00, 1.543760e+00, 3.839443e-01, 4.592382e-01, 4.006702e-01, 4.847749e-01, 5.031154e-01, 2.020835e-01, 4.077491e-01, 1.403635e-01,
1.400000e+00	1.250964e+00, 1.555831e+00, 3.010579e-01, 3.813371e-01, 2.579076e-01, 4.038028e-01, 3.402385e-01, 1.118863e-01, 2.797821e-01, 9.221749e-02,
1.600000e+00	1.272462e+00, 1.423256e+00, 2.393766e-01, 4.809463e-01, 2.063378e-01, 2.460860e-01, 2.188950e-01, 6.697219e-02, 1.571728e-01, 6.651230e-02,
1.800000e+00	1.763898e+00, 1.807996e+00, 1.678125e-01, 4.855006e-01, 1.730617e-01, 1.472103e-01, 2.099799e-01, 4.636798e-02, 8.826732e-02, 4.687653e-02,
2.000000e+00	2.152873e+00, 1.458020e+00, 1.449431e-01, 5.125684e-01, 1.029124e-01, 1.149507e-01, 1.743979e-01, 2.460541e-02, 7.465114e-02, 2.966441e-02,
0.000000e+00	1.738567e+00, 1.093143e-01, 2.043451e+00, 2.022330e+00, 1.261605e+00, 4.679723e-01, 3.494498e+00, 2.576714e+00, 9.106077e-01, 1.161456e+00,
2.000000e-01	1.892788e+00, 9.434823e-02, 1.729632e+00, 1.027211e+00, 1.104778e+00, 8.909202e-01, 2.567800e+00, 1.972565e+00, 6.485491e-01, 1.080629e+00,
4.000000e-01	1.595739e+00, 7.498892e-02, 1.626458e+00, 6.091351e-01, 8.842331e-01, 1.089702e+00, 2.509131e+00, 1.254510e+00, 5.119093e-01, 9.455217e-01,
6.000000e-01	1.603038e+00, 5.382158e-02, 1.538992e+00, 4.566723e-01, 1.274682e+00, 1.202376e+00, 2.487673e+00, 9.866366e-01, 5.499652e-01, 9.302044e-01,
8.000000e-01	1.551708e+00, 4.090381e-02, 1.219190e+00, 3.256221e-01, 1.079285e+00, 1.286729e+00, 2.110359e+00, 7.702990e-01, 4.593953e-01, 1.101061e+00,
1.000000e+00	1.302688e+00, 2.574065e-02, 1.131435e+00, 2.055033e-01, 9.517812e-01, 1.253639e+00, 1.684964e+00, 5.808411e-01, 5.998554e-01, 1.062972e+00,
1.200000e+00	1.148112e+00, 1.933776e-02, 9.943206e-01, 1.879714e-01, 1.398446e+00, 1.332033e+00, 1.905095e+00, 5.456092e-01, 5.528307e-01, 1.001797e+00,
1.400000e+00	1.120549e+00, 1.519693e-02, 1.083070e+00, 1.371933e-01, 1.119095e+00, 1.472425e+00, 2.455524e+00, 4.354866e-01, 6.034483e-01, 8.286405e-01,
1.600000e+00	6.720015e-01, 1.285695e-02, 7.754860e-01, 1.256730e-01, 1.074093e+00, 1.373989e+00, 1.860514e+00, 4.007375e-01, 6.243007e-01, 8.945900e-01,
1.800000e+00	5.220391e-01, 1.044988e-02, 9.751474e-01, 1.317048e-01, 1.305938e+00, 1.754297e+00, 1.475403e+00, 4.213743e-01, 6.175900e-01, 8.986556e-01,
2.000000e+00	5.402432e-01, 8.629479e-03, 7.750641e-01, 1.062825e-01, 1.181804e+00, 1.178471e+00, 1.705818e+00, 4.127914e-01, 6.499180e-01, 9.048396e-01,
0.000000e+00	6.426658e-01, 2.768178e-01, 6.165657e-01, 4.021787e-01, 9.012111e-01, 3.422527e-02, 1.338015e+00, 2.977689e+00, 2.310783e+00, 2.841308e+00,
2.000000e-01	5.061015e-01, 1.752012e-01, 6.203948e-01, 3.778213e-01, 8.862442e-01, 3.078057e-01, 1.688833e+00, 1.742035e+00, 1.712142e+00, 2.238786e+00,
4.000000e-01	4.003194e-01, 1.790252e-01, 6.209445e-01, 3.547090e-01, 1.095578e+00, 2.146815e-01, 1.710768e+00, 9.860850e-01, 9.324299e-01, 1.564912e+00,
6.000000e-01	3.323836e-01, 1.229452e-01, 6.188029e-01, 2.715717e-01, 1.024028e+00, 1.322050e-01, 1.697141e+00, 6.184224e-01, 5.182461e-01, 1.524588e+00,
8.000000e-01	3.670832e-01, 8.152941e-02, 6.302210e-01, 2.575183e-01, 1.003017e+00, 9.140876e-02, 1.801975e+00, 5.100335e-01, 3.321276e-01, 1.160156e+00,
1.000000e+00	5.701750e-01, 7.356516e-02, 7.032771e-01, 2.283260e-01, 1.153993e+00, 5.307487e-02, 1.628082e+00, 4.213410e-01, 2.124068e-01, 1.418180e+00,
1.200000e+00	7.495823e-01, 6.427970e-02, 7.773886e-01, 1.628618e-01, 1.334863e+00, 3.944575e-02, 1.561790e+00, 3.872680e-01, 1.463511e-01, 8.584994e-01,
1.400000e+00	8.104866e-01, 4.544320e-02, 6.903819e-01, 1.725189e-01, 1.153759e+00, 2.597837e-02, 1.964069e+00, 4.345977e-01, 8.711696e-02, 8.866427e-01,
1.600000e+00	1.130188e+00, 3.648636e-02, 7.139093e-01, 1.269509e-01, 1.041471e+00, 2.534312e-02, 1.712743e+00, 4.024519e-01, 5.042817e-02, 9.190094e-01,
1.800000e+00	1.521468e+00, 2.551955e-02, 8.787546e-01, 1.298531e-01, 1.082430e+00, 2.922719e-02, 1.812123e+00, 4.479770e-01, 3.198514e-02, 9.355224e-01,
2.000000e+00	1.393106e+00, 2.080061e-02, 7.528792e-01, 1.185514e-01, 1.364767e+00, 1.447809e-01, 2.068348e+00, 3.960565e-01, 2.026369e-02, 8.976947e-01,
0.000000e+00	1.474011e+00, 2.768321e+00, 2.977948e+00, 5.147508e-01, 2.553356e-01, 2.321204e+00, 3.883998e-01, 7.016521e-01, 2.024544e+00, 2.518105e+00,
2.000000e-01	1.297291e+00, 2.446351e+00, 1.963440e+00, 4.250557e-01, 2.035498e-01, 2.070623e+00, 3.616618e-01, 5.072865e-01, 1.709968e+00, 1.517823e+00,
4.000000e-01	9.686912e-01, 2.343852e+00, 1.633902e+00, 4.617578e-01, 1.306199e-01, 1.075549e+00, 1.955363e-01, 2.616786e-01, 1.530632e+00, 1.231779e+00,
6.000000e-01	9.230943e-01, 2.079383e+00, 1.246261e+00, 4.795139e-01, 9.769376e-02, 7.749881e-01, 1.410770e-01, 1.567341e-01, 9.333112e-01, 9.657399e-01,
8.000000e-01	8.487565e-01, 1.957589e+00, 1.049374e+00, 4.301730e-01, 6.752020e-02, 5.212829e-01, 1.080351e-01, 1.004544e-01, 4.763567e-01, 5.364968e-01,
1.000000e+00	1.012036e+00, 1.891598e+00, 7.778348e-01, 5.205604e-01, 5.457787e-02, 3.807661e-01, 8.879791e-02, 7.389789e-02, 3.822963e-01, 3.496604e-01,
1.200000e+00	1.225046e+00, 1.704912e+00, 5.651335e-01, 4.632859e-01, 3.341682e-02, 1.991881e-01, 5.591404e-02, 3.600771e-02, 2.047104e-01, 2.892524e-01,
1.400000e+00	1.562173e+00, 2.467989e+00, 4.753256e-01, 4.623599e-01, 2.165653e-02, 1.601461e-01, 4.281506e-02, 2.282247e-02, 1.193753e-01, 1.876097e-01,
1.600000e+00	1.625234e+00, 2.063986e+00, 3.250451e-01, 4.583520e-01, 1.975603e-02, 8.865284e-02, 3.644661e-02, 1.496857e-02, 9.054206e-02, 1.254145e-01,
1.800000e+00	1.790400e+00, 1.608008e+00, 2.494290e-01, 5.117131e-01, 1.286696e-02, 6.546045e-02, 2.766404e-02, 8.669103e-03, 4.983761e-02, 9.522747e-02,
2.000000e+00	2.008617e+00, 1.621122e+00, 1.991739e-01, 5.334652e-01, 9.772469e-03, 4.818570e-02, 2.139577e-02, 5.437219e-03, 3.129794e-02, 6.394269e-02,
0.000000e+00	1.352325e+00, 1.204893e+00, 9.456044e-02, 2.027956e+00, 1.059264e+00, 1.186217e+00, 2.597879e+00, 5.194622e-01, 2.609044e+00, 7.665569e-01,
2.000000e-01	1.006399e+00, 1.214889e+00, 2.769892e-01, 1.156171e+00, 8.849662e-01, 1.147847e+00, 2.102862e+00, 3.939289e-01, 1.884981e+00, 6.244145e-01,
4.000000e-01	8.878973e-01, 1.241096e+00, 3.504174e-01, 8.907106e-01, 5.921777e-01, 1.062046e+00, 1.887581e+00, 2.595988e-01, 1.542581e+00, 4.494295e-01,
6.000000e-01	7.096152e-01, 1.415237e+00, 4.920911e-01, 7.347061e-01, 5.771959e-01, 6.498179e-01, 1.311147e+00, 1.663776e-01, 9.564066e-01, 3.584520e-01,
8.000000e-01	6.191343e-01, 1.421398e+00, 4.418311e-01, 6.244709e-01, 4.047041e-01, 4.677461e-01, 9.019218e-01, 1.108398e-01, 6.922714e-01, 2.708382e-01,
1.000000e+00	8.310706e-01, 1.124054e+00, 3.365373e-01, 5.961155e-01, 3.321202e-01, 4.156037e-01, 9.112997e-01, 7.327056e-02, 4.504854e-01, 2.290590e-01,
1.200000e+00	8.742645e-01, 1.611594e+00, 3.512634e-01, 6.108046e-01, 2.617550e-01, 2.466280e-01, 6.067662e-01, 4.416413e-02, 2.251886e-01, 1.509708e-01,
1.400000e+00	1.365233e+00, 1.496693e+00, 3.145393e-01, 5.085236e-01, 1.802472e-01, 1.628425e-01, 4.553004e-01, 2.629567e-02, 1.714981e-01, 1.276832e-01,
1.600000e+00	1.419398e+00, 1.346794e+00, 2.737629e-01, 4.571902e-01, 1.305778e-01, 7.404011e-02, 3.378304e-01, 1.626250e-02, 1.019582e-01, 7.910289e-02,
1.800000e+00	1.944742e+00, 1.717264e+00, 2.024306e-01, 4.869578e-01, 6.468615e-02, 7.082749e-02, 2.734819e-01, 7.252865e-03, 5.730126e-02, 6.831143e-02,
2.000000e+00	2.276698e+00, 1.529088e+00, 1.376715e-01, 5.418603e-01, 6.112761e-02, 4.298230e-02, 2.303809e-01, 5.759409e-03, 4.073515e-02, 4.643499e-02,
0.000000e+00	2.563823e+00, 4.690475e-01, 1.321445e+00, 1.365702e-01, 1.796511e+00, 2.629454e+00, 2.732911e+00, 1.501016e+00, 2.115892e+00, 1.594492e+00,
2.000000e-01	1.972764e+00, 3.693369e-01, 1.076714e+00, 7.821011e-02, 1.596124e+00, 2.660943e+00, 2.684213e+00, 1.083873e+00, 1.888195e+00, 1.839301e+00,
4.000000e-01	1.325349e+00, 2.842285e-01, 9.396371e-01, 5.083611e-02, 1.473642e+00, 1.730537e+00, 2.093526e+00, 8.094927e-01, 1.066909e+00, 1.235813e+00,
6.000000e-01	1.208326e+00, 2.238304e-01, 9.813230e-01, 3.416196e-02, 1.541555e+00, 1.869645e+00, 2.141407e+00, 6.395243e-01, 9.761734e-01, 1.099939e+00,
8.000000e-01	1.067853e+00, 1.478012e-01, 9.765514e-01, 4.224009e-02, 1.373828e+00, 1.530197e+00, 1.902656e+00, 5.090662e-01, 9.808631e-01, 9.237466e-01,
1.000000e+00	9.914201e-01, 1.141853e-01, 9.961447e-01, 4.484118e-02, 1.439766e+00, 1.417464e+00, 1.985045e+00, 5.664395e-01, 8.445215e-01, 1.063192e+00,
1.200000e+00	8.270480e-01, 9.621627e-02, 7.709464e-01, 4.198482e-02, 1.055089e+00, 1.443699e+00, 2.130576e+00, 4.678767e-01, 5.986416e-01, 1.093507e+00,
1.400000e+00	5.593028e-01, 6.830592e-02, 7.968564e-01, 6.108552e-02, 1.397167e+00, 1.469687e+00, 1.757903e+00, 4.589913e-01, 6.678770e-01, 9.815302e-01,
1.600000e+00	4.386495e-01, 5.322592e-02, 9.104401e-01, 6.445298e-02, 1.089307e+00, 1.681902e+00, 1.810320e+00, 5.003241e-01, 6.619605e-01, 8.230117e-01,
1.800000e+00	3.377917e-01, 4.583259e-02, 8.104496e-01, 8.211263e-02, 1.153621e+00, 1.404644e+00, 1.791641e+00, 4.564826e-01, 5.664733e-01, 1.062332e+00,
2.000000e+00	3.184075e-01, 3.279211e-02, 8.500022e-01, 7.637183e-02, 1.145981e+00, 1.416511e+00, 1.963120e+00, 4.493202e-01, 7.938289e-01, 1.012807e+00,
0.000000e+00	9.943124e-01, 1.522359e+00, 3.058350e+00, 5.814802e-01, 2.070943e+00, 2.016456e-02, 1.094008e+00, 2.568682e+00, 7.952927e-02, 3.078207e+00,
2.000000e-01	1.401760e+00, 1.389591e+00, 1.850386e+00, 3.134434e-01, 1.403871e+00, 5.179916e-01, 7.317259e-01, 1.497653e+00, 5.515676e-02, 1.824567e+00,
4.000000e-01	1.432054e+00, 1.794914e+00, 1.787527e+00, 2.433578e-01, 1.047473e+00, 6.208645e-01, 5.206354e-01, 1.112873e+00, 4.014977e-02, 1.397002e+00,
6.000000e-01	1.706162e+00, 1.874016e+00, 1.012201e+00, 2.759462e-01, 6.530932e-01, 4.456395e-01, 3.941761e-01, 7.414814e-01, 2.958483e-02, 8.383368e-01,
8.000000e-01	1.706776e+00, 1.704335e+00, 8.741636e-01, 3.522722e-01, 5.038463e-01, 2.711460e-01, 3.079912e-01, 4.456863e-01, 2.055986e-02, 5.662335e-01,
1.000000e+00	2.006073e+00, 1.841492e+00, 6.448644e-01, 3.996990e-01, 3.706065e-01, 1.876622e-01, 2.503270e-01, 2.427582e-01, 1.205879e-02, 4.699548e-01,
1.200000e+00	2.098364e+00, 1.638860e+00, 4.973357e-01, 4.108774e-01, 2.712727e-01, 1.198446e-01, 1.610095e-01, 1.815163e-01, 7.064123e-03, 2.768416e-01,
1.400000e+00	1.942113e+00, 1.929111e+00, 4.276495e-01, 4.694585e-01, 1.904404e-01, 7.328240e-02, 1.387523e-01, 1.020473e-01, 3.976310e-03, 2.225665e-01,
1.600000e+00	2.182958e+00, 1.775296e+00, 3.181812e-01, 4.530629e-01, 1.153131e-01, 5.687150e-02, 9.391719e-02, 5.024240e-02, 2.407701e-03, 1.372700e-01,
1.800000e+00	2.393585e+00, 1.638512e+00, 2.658393e-01, 3.788501e-01, 8.530084e-02, 3.184135e-02, 8.385399e-02, 3.003312e-02, 1.443743e-03, 9.840862e-02,
2.000000e+00	2.462664e+00, 1.787871e+00, 1.612231e-01, 4.973502e-01, 6.969097e-02, 1.866473e-02, 4.934432e-02, 1.521027e-02, 8.671687e-04, 6.740635e-02,
0.000000e+00	1.470473e+00, 1.608925e+00, 2.517225e+00, 1.375813e+00, 9.800106e-01, 4.687603e-01, 2.998973e-01, 4.563680e-01, 3.361442e+00, 2.554671e+00,
2.000000e-01	1.364295e+00, 1.445383e+00, 1.747389e+00, 8.343131e-01, 5.955220e-01, 2.379276e-01, 2.765061e-01, 3.565997e-01, 2.058487e+00, 1.974991e+00,
4.000000e-01	1.009198e+00, 1.671032e+00, 1.088495e+00, 7.938982e-01, 5.818034e-01, 1.913973e-01, 1.943808e-01, 2.029393e-01, 1.100556e+00, 1.263088e+00,
6.000000e-01	9.824469e-01, 1.779774e+00, 1.236119e+00, 7.036198e-01, 3.871504e-01, 1.404842e-01, 1.477485e-01, 1.263195e-01, 7.423750e-01, 9.566937e-01,
8.000000e-01	1.255325e+00, 1.683744e+00, 9.680910e-01, 5.155379e-01, 2.341745e-01, 9.033649e-02, 1.306947e-01, 6.566548e-02, 4.307676e-01, 6.826945e-01,
1.000000e+00	1.369604e+00, 1.730385e+00, 6.614230e-01, 5.042562e-01, 1.814881e-01, 4.951469e-02, 7.051968e-02, 4.546939e-02, 2.784481e-01, 4.245697e-01,
1.200000e+00	1.637625e+00, 2.077429e+00, 4.508742e-01, 4.730244e-01, 1.437964e-01, 3.161634e-02, 6.041704e-02, 2.057415e-02, 1.697677e-01, 3.239235e-01,
1.400000e+00	1.809463e+00, 1.465019e+00, 3.752727e-01, 3.959959e-01, 1.117504e-01, 2.536950e-02, 5.791213e-02, 1.777672e-02, 8.264343e-02, 2.213824e-01,
1.600000e+00	2.043344e+00, 1.853067e+00, 2.762757e-01, 5.505397e-01, 7.837736e-02, 1.410924e-02, 4.792027e-02, 9.018594e-03, 5.884679e-02, 1.349238e-01,
1.800000e+00	2.256555e+00, 1.616968e+00, 2.212920e-01, 5.065632e-01, 6.168594e-02, 1.142637e-02, 2.765102e-02, 7.731656e-03, 3.849831e-02, 9.886505e-02,
2.000000e+00	2.093108e+00, 1.720906e+00, 1.479284e-01, 4.714201e-01, 5.269963e-02, 6.100093e-03, 2.478346e-02, 3.435740e-03, 2.669141e-02, 5.916812e-02,
0.000000e+00	4.184264e-01, 1.833323e+00, 1.619094e-01, 1.000824e+00, 1.038708e+00, 2.922313e+00, 1.551635e+00, 8.590303e-01, 2.889679e+00, 3.882136e-01,
2.000000e-01	2.763409e-01, 1.715549e+00, 2.559207e-01, 7.833662e-01, 7.337322e-01, 2.386130e+00, 9.221210e-01, 5.545089e-01, 2.381282e+00, 2.989428e-01,
4.000000e-01	2.155474e-01, 1.641338e+00, 2.594738e-01, 5.659770e-01, 5.208846e-01, 1.279494e+00, 7.841183e-01, 3.292688e-01, 1.606017e+00, 2.280153e-01,
6.000000e-01	1.529543e-01, 1.404866e+00, 2.797863e-01, 5.733279e-01, 3.571010e-01, 9.380880e-01, 4.904934e-01, 2.226829e-01, 1.111025e+00, 1.329197e-01,
8.000000e-01	1.676080e-01, 1.540754e+00, 1.830619e-01, 4.830938e-01, 3.011399e-01, 6.289152e-01, 3.933998e-01, 1.255438e-01, 7.470894e-01, 9.486283e-02,
1.000000e+00	3.722834e-01, 1.909938e+00, 1.460020e-01, 4.952622e-01, 1.790225e-01, 4.920411e-01, 3.250173e-01, 9.678715e-02, 5.172872e-01, 8.090227e-02,
1.200000e+00	5.960138e-01, 1.671058e+00, 1.323448e-01, 5.599425e-01, 1.336965e-01, 2.883000e-01, 2.682232e-01, 4.866132e-02, 3.339168e-01, 5.325795e-02,
1.400000e+00	9.596958e-01, 1.494283e+00, 8.938972e-02, 5.412514e-01, 9.769255e-02, 1.462722e-01, 1.997448e-01, 2.657743e-02, 1.703577e-01, 3.631141e-02,
1.600000e+00	1.137017e+00, 1.757186e+00, 7.229906e-02, 5.915556e-01, 6.849135e-02, 1.092059e-01, 1.606702e-01, 1.908202e-02, 1.057442e-01, 3.012968e-02,
1.800000e+00	1.753787e+00, 1.497894e+00, 5.530955e-02, 5.052110e-01, 5.976566e-02, 9.356992e-02, 8.400806e-02, 1.068497e-02, 7.842159e-02, 1.984404e-02,
2.000000e+00	1.364484e+00, 1.921951e+00, 4.640222e-02, 4.991864e-01, 3.910534e-02, 4.380613e-02, 6.784561e-02, 7.039063e-03, 4.188661e-02, 1.543127e-02,
0.000000e+00	2.777903e+00, 4.220965e-01, 1.349133e+00, 9.861126e-01, 1.157585e+00, 2.039882e-01, 2.411393e-01, 1.541652e+00, 2.003346e+00, 1.062399e+00,
2.000000e-01	2.377599e+00, 2.916050e-01, 9.714261e-01, 6.957829e-01, 1.171877e+00, 6.559144e-01, 6.252250e-01, 1.031773e+00, 1.120438e+00, 8.781078e-01,
4.000000e-01	1.895301e+00, 2.340589e-01, 7.835116e-01, 3.796575e-01, 1.198660e+00, 9.994518e-01, 8.461701e-01, 8.972541e-01, 8.182588e-01, 8.978630e-01,
6.000000e-01	1.490434e+00, 1.661695e-01, 7.157183e-01, 2.770374e-01, 9.276461e-01, 1.221750e+00, 1.403106e+00, 5.986249e-01, 5.965291e-01, 9.712458e-01,
8.000000e-01	1.220064e+00, 1.199563e-01, 6.809021e-01, 2.079031e-01, 1.202539e+00, 1.097997e+00, 1.202356e+00, 4.837781e-01, 5.326628e-01, 9.878184e-01,
1.000000e+00	1.130465e+00, 9.764887e-02, 7.006756e-01, 1.814099e-01, 1.071764e+00, 1.104129e+00, 1.360890e+00, 4.769969e-01, 5.241501e-01, 8.254087e-01,
1.200000e+00	8.814381e-01, 8.387269e-02, 7.129752e-01, 1.510346e-01, 1.198090e+00, 1.280934e+00, 1.350777e+00, 4.256662e-01, 6.064474e-01, 7.969364e-01,
1.400000e+00	7.320518e-01, 5.203046e-02, 8.742121e-01, 1.188318e-01, 1.161943e+00, 1.195159e+00, 1.441552e+00, 3.693395e-01, 5.907516e-01, 8.732752e-01,
1.600000e+00	6.446082e-01, 4.592713e-02, 7.199617e-01, 1.303543e-01, 1.164595e+00, 1.245449e+00, 1.849544e+00, 3.543770e-01, 5.889996e-01, 7.169970e-01,
1.800000e+00	4.347843e-01, 3.306638e-02, 7.630762e-01, 1.232848e-01, 1.133360e+00, 1.065851e+00, 1.623924e+00, 3.596626e-01, 5.227055e-01, 6.675211e-01,
2.000000e+00	4.285510e-01, 2.115705e-02, 7.281496e-01, 9.104480e-02, 1.068537e+00, 7.020509e-01, 1.360164e+00, 3.277047e-01, 3.772063e-01, 9.754568e-01,
0.000000e+00	3.541628e-01, 4.153322e-02, 2.143335e+00, 2.529089e+00, 1.191785e+00, 2.850774e-01, 2.467272e+00, 1.657265e+00, 2.310847e+00, 4.840371e-01,
2.000000e-01	3.679674e-01, 2.761938e-02, 1.402207e+00, 1.358931e+00, 1.181163e+00, 6.738653e-01, 2.625577e+00, 1.310689e+00, 1.581291e+00, 5.645565e-01,
4.000000e-01	4.980159e-01, 2.125280e-02, 1.244561e+00, 8.709851e-01, 1.176399e+00, 9.683948e-01, 1.536578e+00, 1.080449e+00, 8.788578e-01, 5.470464e-01,
6.000000e-01	5.472392e-01, 1.639245e-02, 1.154727e+00, 5.052833e-01, 1.101723e+00, 9.508715e-01, 2.477500e+00, 6.945453e-01, 8.778680e-01, 6.741909e-01,
8.000000e-01	5.075291e-01, 1.394588e-02, 1.132105e+00, 3.712835e-01, 1.086350e+00, 1.268726e+00, 2.030562e+00, 3.766909e-01, 6.766774e-01, 7.031868e-01,
1.000000e+00	3.732905e-01, 9.036714e-03, 8.827502e-01, 1.986703e-01, 1.166669e+00, 1.146478e+00, 1.716228e+00, 4.615501e-01, 6.711420e-01, 7.208408e-01,
1.200000e+00	3.250450e-01, 7.353456e-03, 9.620354e-01, 2.030388e-01, 1.042819e+00, 1.282635e+00, 1.861901e+00, 5.149143e-01, 6.378669e-01, 8.760394e-01,
1.400000e+00	3.127165e-01, 5.908074e-03, 9.537917e-01, 1.664293e-01, 8.995984e-01, 8.449347e-01, 2.084477e+00, 3.197970e-01, 5.549244e-01, 1.087313e+00,
1.600000e+00	2.685813e-01, 5.055996e-03, 8.658638e-01, 1.472790e-01, 1.389778e+00, 5.753198e-01, 1.890374e+00, 4.417175e-01, 4.000253e-01, 8.123751e-01,
1.800000e+00	3.855175e-01, 3.570602e-03, 8.492829e-01, 1.410686e-01, 1.262945e+00, 4.903033e-01, 2.156703e+00, 3.221288e-01, 2.315741e-01, 8.362085e-01,
2.000000e+00	5.165167e-01, 3.138972e-03, 9.233828e-01, 1.145272e-01, 1.106946e+00, 2.638791e-01, 1.853482e+00, 4.218833e-01, 1.424327e-01, 8.267707e-01,
0.000000e+00	5.907360e-01, 5.990342e-02, 1.221454e+00, 1.708528e-01, 2.840925e+00, 2.935418e+00, 2.955874e-01, 9.101806e-01, 2.046730e+00, 1.029818e+00,
2.000000e-01	5.046132e-01, 6.036182e-02, 8.567129e-01, 9.624971e-02, 1.826214e+00, 2.440232e+00, 6.796165e-01, 8.425830e-01, 1.902459e+00, 1.198265e+00,
4.000000e-01	4.663543e-01, 4.836850e-02, 7.531067e-01, 6.019126e-02, 2.431931e+00, 1.885351e+00, 8.098266e-01, 8.595042e-01, 1.117657e+00, 1.094598e+00,
6.000000e-01	3.430183e-01, 3.616816e-02, 5.993697e-01, 3.008196e-02, 1.343430e+00, 2.090866e+00, 1.303009e+00, 6.136645e-01, 1.026633e+00, 1.016855e+00,
8.000000e-01	2.616251e-01, 1.988023e-02, 8.009664e-01, 1.692858e-02, 1.368637e+00, 1.698891e+00, 1.424886e+00, 6.097273e-01, 9.690152e-01, 7.374488e-01,
1.000000e+00	2.272119e-01, 1.834394e-02, 7.272469e-01, 1.581527e-02, 1.583007e+00, 1.458351e+00, 1.575276e+00, 5.767148e-01, 8.349019e-01, 8.742872e-01,
1.200000e+00	1.775163e-01, 1.154730e-02, 6.393732e-01, 2.182805e-02, 1.426273e+00, 1.329060e+00, 1.717691e+00, 5.223786e-01, 7.347321e-01, 9.860265e-01,
1.400000e+00	1.387113e-01, 9.233927e-03, 6.458005e-01, 2.959279e-02, 1.505308e+00, 6.601309e-01, 1.528541e+00, 4.167286e-01, 6.281611e-01, 7.988829e-01,
1.600000e+00	1.434574e-01, 7.796793e-03, 7.317950e-01, 3.433579e-02, 1.433395e+00, 5.264934e-01, 1.610956e+00, 5.108255e-01, 3.743709e-01, 9.079866e-01,
1.800000e+00	1.768661e-01, 6.767705e-03, 7.264199e-01, 6.019764e-02, 1.217015e+00, 3.305943e-01, 1.679047e+00, 3.630732e-01, 2.183850e-01, 8.680740e-01,
2.000000e+00	2.953316e-01, 4.255295e-03, 7.659098e-01, 5.562243e-02, 1.292021e+00, 2.078874e-01, 1.503831e+00, 4.588025e-01, 1.339531e-01, 1.110955e+00,
0.000000e+00	2.153769e+00, 1.275335e+00, 2.039310e+00, 6.480876e-01, 1.646738e+00, 4.207111e-01, 3.055622e-01, 1.180311e+00, 3.014488e+00, 2.086214e+00,
2.000000e-01	1.704384e+00, 1.135409e+00, 1.237062e+00, 4.336389e-01, 1.068531e+00, 4.028793e-01, 2.785999e-01, 9.392341e-01, 1.779353e+00, 1.627673e+00,
4.000000e-01	1.074368e+00, 1.326124e+00, 9.485707e-01, 2.994291e-01, 9.181294e-01, 3.016907e-01, 2.152412e-01, 6.250875e-01, 8.679072e-01, 8.745517e-01,
6.000000e-01	1.078185e+00, 1.265327e+00, 9.506975e-01, 4.225809e-01, 5.921067e-01, 2.041982e-01, 2.038249e-01, 4.160123e-01, 6.629539e-01, 7.353648e-01,
8.000000e-01	1.278515e+00, 1.667220e+00, 6.470784e-01, 4.157955e-01, 4.898584e-01, 1.361607e-01, 1.902185e-01, 2.820004e-01, 3.951083e-01, 5.050664e-01,
1.000000e+00	1.099124e+00, 1.663830e+00, 4.853999e-01, 4.896633e-01, 3.594061e-01, 9.317980e-02, 1.330605e-01, 1.232379e-01, 2.013528e-01, 3.454735e-01,
1.200000e+00	1.516977e+00, 1.629149e+00, 4.058550e-01, 3.943482e-01, 2.338932e-01, 4.871595e-02, 1.142717e-01, 9.060496e-02, 1.641196e-01, 2.994483e-01,
1.400000e+00	1.675487e+00, 1.642418e+00, 2.622128e-01, 3.410337e-01, 1.947886e-01, 3.892570e-02, 7.436019e-02, 3.912223e-02, 9.852781e-02, 1.862691e-01,
1.600000e+00	1.812541e+00, 1.519147e+00, 2.498961e-01, 5.153331e-01, 9.788432e-02, 2.709535e-02, 5.141022e-02, 3.577515e-02, 5.524669e-02, 1.185733e-01,
1.800000e+00	1.885809e+00, 1.911991e+00, 1.663746e-01, 4.540665e-01, 9.270869e-02, 1.288190e-02, 4.842604e-02, 2.022674e-02, 3.237186e-02, 1.053383e-01,
2.000000e+00	2.406386e+00, 1.294517e+00, 1.390160e-01, 3.658278e-01, 6.130007e-02, 1.175116e-02, 3.541354e-02, 1.160314e-02, 2.634596e-02, 7.297292e-02,
0.000000e+00	2.056960e+00, 1.220416e+00, 1.003426e+00, 1.266420e+00, 2.020564e+00, 3.242179e+00, 2.990682e+00, 2.107362e+00, 2.574849e+00, 2.663563e+00,
2.000000e-01	1.466082e+00, 1.430261e+00, 1.012178e+00, 6.136236e-01, 1.177243e+00, 2.424873e+00, 1.939672e+00, 1.326115e+00, 2.318417e+00, 1.681757e+00,
4.000000e-01	1.461896e+00, 1.474724e+00, 8.758966e-01, 4.709329e-01, 9.935110e-01, 2.214139e+00, 1.759626e+00, 8.768135e-01, 1.422586e+00, 1.213464e+00,
6.000000e-01	9.906135e-01, 1.687614e+00, 7.288449e-01, 4.510584e-01, 7.407514e-01, 1.648206e+00, 1.208977e+00, 6.775774e-01, 1.110768e+00, 8.799516e-01,
8.000000e-01	8.111897e-01, 1.530088e+00, 7.403897e-01, 4.359025e-01, 4.524484e-01, 1.287620e+00, 8.190841e-01, 4.415434e-01, 9.112222e-01, 5.790689e-01,
1.000000e+00	6.264656e-01, 1.526713e+00, 5.928919e-01, 3.344978e-01, 3.419301e-01, 7.567657e-01, 6.058477e-01, 2.127355e-01, 8.019927e-01, 4.520838e-01,
1.200000e+00	6.326953e-01, 1.434325e+00, 4.423824e-01, 4.540558e-01, 2.508058e-01, 5.530605e-01, 4.252230e-01, 1.679338e-01, 4.118915e-01, 2.817336e-01,
1.400000e+00	9.617173e-01, 1.628980e+00, 3.506723e-01, 4.732106e-01, 1.690864e-01, 3.511794e-01, 3.524841e-01, 9.028741e-02, 2.482873e-01, 2.036971e-01,
1.600000e+00	1.323158e+00, 1.673768e+00, 2.591238e-01, 5.042419e-01, 1.456318e-01, 2.501191e-01, 2.638089e-01, 5.888062e-02, 2.219635e-01, 1.288651e-01,
1.800000e+00	1.714313e+00, 1.596333e+00, 1.979595e-01, 4.446458e-01, 9.076779e-02, 1.856447e-01, 1.792118e-01, 3.592070e-02, 1.094180e-01, 1.039223e-01,
2.000000e+00	1.647461e+00, 1.616627e+00, 1.470427e-01, 4.784617e-01, 7.660817e-02, 1.152238e-01, 1.597676e-01, 1.943936e-02, 7.031670e-02, 7.494789e-02,
