# Supplementary material for: Inference of Vohradský's Models of Genetic Networks by Solving Two-Dimensional Function Optimization Problems
Source: PLoS One. 2013 Dec 30;8(12):e83308. doi: 10.1371/journal.pone.0083308 (PMC3875442; doi:10.1371/journal.pone.0083308)
Supplement: Text S2 — Time-series data used in the ‘Inference in noisy environment’ section (compressed by gzip). (GZ) [file pone.0083308.s002.gz › time_series_data/gene10/100sets/tc.dat109]

Time "G0" "G1" "G2" "G3" "G4" "G5" "G6" "G7" "G8" "G9"
0.000000e+00	2.678463e+00, 2.056511e+00, 1.540609e+00, 1.105735e+00, 1.254389e+00, 2.257218e+00, 8.287230e-01, 1.332902e+00, 9.663274e-01, 2.336287e+00,
2.000000e-01	1.859230e+00, 1.390408e+00, 1.268677e+00, 7.471736e-01, 1.043165e+00, 2.082984e+00, 7.757895e-01, 6.554245e-01, 6.138451e-01, 1.799917e+00,
4.000000e-01	1.385220e+00, 8.196493e-01, 1.299588e+00, 7.420631e-01, 7.526903e-01, 1.886790e+00, 7.721213e-01, 4.463516e-01, 4.146660e-01, 1.055776e+00,
6.000000e-01	9.020464e-01, 6.597597e-01, 1.110701e+00, 5.876934e-01, 7.400923e-01, 1.965384e+00, 6.773248e-01, 3.657078e-01, 3.150094e-01, 9.011235e-01,
8.000000e-01	9.235983e-01, 4.195060e-01, 5.765225e-01, 5.964193e-01, 5.118229e-01, 2.003704e+00, 7.529915e-01, 5.254109e-01, 2.815420e-01, 7.435266e-01,
1.000000e+00	1.056808e+00, 2.450822e-01, 4.131628e-01, 6.920542e-01, 3.630533e-01, 1.703515e+00, 7.877644e-01, 5.307121e-01, 1.747950e-01, 6.692641e-01,
1.200000e+00	1.366376e+00, 1.333555e-01, 2.689914e-01, 6.324836e-01, 2.852694e-01, 1.941273e+00, 7.914701e-01, 5.549694e-01, 1.277704e-01, 7.416514e-01,
1.400000e+00	1.377678e+00, 9.993813e-02, 1.639662e-01, 6.980046e-01, 2.496086e-01, 2.412435e+00, 7.444373e-01, 3.246438e-01, 8.716789e-02, 6.126775e-01,
1.600000e+00	1.783996e+00, 6.355025e-02, 1.367840e-01, 6.735577e-01, 1.863461e-01, 2.045264e+00, 7.318068e-01, 2.370163e-01, 6.313149e-02, 5.977653e-01,
1.800000e+00	1.500893e+00, 3.927720e-02, 1.479017e-01, 7.316787e-01, 1.647223e-01, 1.825447e+00, 8.418327e-01, 1.468286e-01, 4.270990e-02, 6.208221e-01,
2.000000e+00	1.831436e+00, 1.517484e-02, 2.141693e-01, 6.667718e-01, 1.054491e-01, 2.111800e+00, 5.958229e-01, 8.347330e-02, 2.860658e-02, 6.116210e-01,
0.000000e+00	1.632323e+00, 3.828265e-01, 2.484898e+00, 2.081569e-01, 3.113365e+00, 2.192938e+00, 1.510437e+00, 2.283742e-01, 5.890448e-01, 2.420933e+00,
2.000000e-01	1.262971e+00, 5.211674e-01, 1.363139e+00, 3.128901e-01, 2.502320e+00, 1.861145e+00, 1.195303e+00, 1.940780e-01, 3.650439e-01, 1.347978e+00,
4.000000e-01	1.094236e+00, 5.456109e-01, 8.121364e-01, 4.728133e-01, 2.248742e+00, 1.726561e+00, 1.129875e+00, 2.772902e-01, 3.145184e-01, 9.597123e-01,
6.000000e-01	7.180245e-01, 5.703237e-01, 5.899425e-01, 4.618543e-01, 1.677571e+00, 2.085795e+00, 9.413076e-01, 5.242641e-01, 2.603953e-01, 8.299174e-01,
8.000000e-01	5.599965e-01, 5.650955e-01, 3.185043e-01, 5.106786e-01, 1.759744e+00, 2.047520e+00, 9.527681e-01, 6.562108e-01, 1.383034e-01, 8.235621e-01,
1.000000e+00	4.239512e-01, 5.783196e-01, 2.327716e-01, 4.876250e-01, 1.409305e+00, 2.082381e+00, 9.004635e-01, 7.825143e-01, 1.108374e-01, 6.937882e-01,
1.200000e+00	3.617425e-01, 5.244386e-01, 1.166647e-01, 6.830590e-01, 1.163115e+00, 2.172357e+00, 1.002258e+00, 7.322109e-01, 7.302400e-02, 5.309549e-01,
1.400000e+00	2.605654e-01, 5.506156e-01, 9.573219e-02, 5.309764e-01, 1.337511e+00, 1.984081e+00, 9.708125e-01, 9.319747e-01, 5.463042e-02, 6.122651e-01,
1.600000e+00	1.881645e-01, 4.795567e-01, 5.631313e-02, 6.774851e-01, 8.708655e-01, 1.946465e+00, 7.967628e-01, 9.394026e-01, 4.559721e-02, 5.782415e-01,
1.800000e+00	1.841814e-01, 4.010882e-01, 4.357434e-02, 7.124560e-01, 9.124492e-01, 2.233939e+00, 7.998401e-01, 1.062016e+00, 2.609162e-02, 5.097695e-01,
2.000000e+00	1.614861e-01, 2.829289e-01, 2.141782e-02, 5.770379e-01, 7.746917e-01, 2.005539e+00, 8.231380e-01, 9.489306e-01, 2.052164e-02, 4.922064e-01,
0.000000e+00	2.150688e+00, 2.636390e+00, 7.808144e-01, 1.341714e+00, 1.663007e+00, 1.392496e+00, 1.554978e+00, 2.228250e+00, 2.139833e+00, 2.185071e+00,
2.000000e-01	1.777546e+00, 1.854319e+00, 1.180304e+00, 1.017491e+00, 1.572865e+00, 8.802442e-01, 1.604098e+00, 1.367450e+00, 2.155681e+00, 1.454719e+00,
4.000000e-01	1.296740e+00, 1.109697e+00, 8.727462e-01, 5.678609e-01, 1.258739e+00, 8.776980e-01, 1.265068e+00, 7.697049e-01, 1.718328e+00, 9.451873e-01,
6.000000e-01	8.826726e-01, 1.196395e+00, 8.857780e-01, 4.340676e-01, 1.016805e+00, 6.374718e-01, 1.169398e+00, 8.008545e-01, 1.733875e+00, 5.497726e-01,
8.000000e-01	8.434900e-01, 7.814363e-01, 7.217551e-01, 4.423448e-01, 1.090558e+00, 4.671615e-01, 1.097149e+00, 7.277098e-01, 1.967002e+00, 3.417591e-01,
1.000000e+00	1.251137e+00, 6.274693e-01, 4.211213e-01, 4.859103e-01, 8.129786e-01, 4.286538e-01, 1.137288e+00, 6.555611e-01, 1.661294e+00, 2.268535e-01,
1.200000e+00	1.311648e+00, 2.638468e-01, 2.870504e-01, 5.789156e-01, 7.123922e-01, 2.799930e-01, 1.111760e+00, 4.379826e-01, 1.956498e+00, 2.346231e-01,
1.400000e+00	1.767228e+00, 2.043528e-01, 2.596688e-01, 7.427315e-01, 4.331062e-01, 2.330142e-01, 9.089051e-01, 3.543771e-01, 1.967432e+00, 3.132628e-01,
1.600000e+00	1.736181e+00, 1.266863e-01, 2.027788e-01, 6.234484e-01, 3.559126e-01, 1.921619e-01, 1.060731e+00, 1.906613e-01, 1.847510e+00, 3.932674e-01,
1.800000e+00	1.904360e+00, 9.275947e-02, 3.097691e-01, 6.170921e-01, 2.374675e-01, 1.478987e-01, 6.806669e-01, 1.373158e-01, 1.905652e+00, 3.550342e-01,
2.000000e+00	1.784345e+00, 6.089775e-02, 3.836199e-01, 7.216449e-01, 2.331133e-01, 1.251037e-01, 7.688477e-01, 8.391716e-02, 1.524697e+00, 3.085356e-01,
0.000000e+00	7.407271e-01, 2.009906e+00, 5.573493e-01, 1.204331e+00, 4.423179e-01, 8.913989e-01, 1.285655e+00, 1.838702e+00, 1.004385e+00, 5.651178e-01,
2.000000e-01	1.283468e+00, 1.119903e+00, 9.381790e-01, 9.084067e-01, 3.212874e-01, 7.548379e-01, 8.362137e-01, 1.610834e+00, 1.471324e+00, 4.623496e-01,
4.000000e-01	1.071270e+00, 7.621499e-01, 1.030048e+00, 7.619692e-01, 2.350491e-01, 5.192022e-01, 9.170345e-01, 8.458630e-01, 1.473584e+00, 4.213981e-01,
6.000000e-01	1.406571e+00, 4.213364e-01, 8.782352e-01, 7.864366e-01, 1.818034e-01, 4.533234e-01, 8.214955e-01, 6.740235e-01, 1.718701e+00, 4.148811e-01,
8.000000e-01	1.705864e+00, 2.697761e-01, 7.946625e-01, 7.172716e-01, 1.739823e-01, 3.685061e-01, 7.365882e-01, 3.555346e-01, 1.749792e+00, 3.431989e-01,
1.000000e+00	1.580501e+00, 1.753261e-01, 7.507337e-01, 6.639308e-01, 1.100122e-01, 2.797892e-01, 6.960793e-01, 2.884554e-01, 1.480336e+00, 3.039174e-01,
1.200000e+00	1.818884e+00, 9.858273e-02, 6.939269e-01, 8.136020e-01, 8.312550e-02, 2.170963e-01, 6.729209e-01, 1.391285e-01, 1.541132e+00, 2.841831e-01,
1.400000e+00	1.541518e+00, 7.075396e-02, 8.325623e-01, 7.648568e-01, 7.865591e-02, 1.869858e-01, 6.722174e-01, 9.696155e-02, 1.517371e+00, 3.083454e-01,
1.600000e+00	1.847019e+00, 4.349442e-02, 8.343994e-01, 7.091206e-01, 4.160150e-02, 1.516817e-01, 7.000583e-01, 6.122178e-02, 1.619611e+00, 2.160260e-01,
1.800000e+00	1.649826e+00, 2.639794e-02, 6.505353e-01, 7.525208e-01, 3.190456e-02, 1.217947e-01, 7.315180e-01, 4.120932e-02, 1.604359e+00, 2.427122e-01,
2.000000e+00	2.055205e+00, 1.716901e-02, 8.198763e-01, 7.705515e-01, 2.694517e-02, 9.270953e-02, 7.068223e-01, 2.477248e-02, 1.744594e+00, 2.102757e-01,
0.000000e+00	2.317568e+00, 2.638767e+00, 2.211835e+00, 2.256331e+00, 2.615848e+00, 2.824492e+00, 1.795883e+00, 2.647981e+00, 1.148775e+00, 2.672811e+00,
2.000000e-01	1.746328e+00, 1.918673e+00, 1.829049e+00, 1.749882e+00, 2.213697e+00, 2.322349e+00, 1.364743e+00, 1.808820e+00, 1.106980e+00, 1.802489e+00,
4.000000e-01	1.577248e+00, 1.341904e+00, 1.583273e+00, 1.116637e+00, 1.709329e+00, 1.572363e+00, 8.350097e-01, 9.315532e-01, 6.903602e-01, 9.728969e-01,
6.000000e-01	1.105312e+00, 9.732008e-01, 1.492884e+00, 9.045018e-01, 1.454151e+00, 1.892781e+00, 8.655715e-01, 6.956582e-01, 5.264635e-01, 7.829639e-01,
8.000000e-01	9.194130e-01, 7.414403e-01, 1.052779e+00, 8.179694e-01, 1.572004e+00, 2.394050e+00, 7.966644e-01, 5.420469e-01, 3.498318e-01, 8.370898e-01,
1.000000e+00	7.356182e-01, 6.473751e-01, 7.956791e-01, 6.812438e-01, 1.276871e+00, 1.896594e+00, 9.229282e-01, 6.891720e-01, 2.628123e-01, 7.114668e-01,
1.200000e+00	5.303401e-01, 7.816168e-01, 5.938290e-01, 6.431364e-01, 1.130790e+00, 2.004067e+00, 6.801010e-01, 8.038389e-01, 1.626049e-01, 6.848152e-01,
1.400000e+00	4.483957e-01, 5.401577e-01, 3.280584e-01, 6.199883e-01, 9.451927e-01, 2.403014e+00, 7.477158e-01, 7.185286e-01, 1.287346e-01, 5.944778e-01,
1.600000e+00	3.407519e-01, 4.427790e-01, 2.266979e-01, 6.808557e-01, 7.596492e-01, 1.891530e+00, 7.092519e-01, 1.012882e+00, 8.328106e-02, 4.912738e-01,
1.800000e+00	2.915070e-01, 3.120520e-01, 1.270046e-01, 6.283549e-01, 7.045116e-01, 1.961915e+00, 8.517978e-01, 1.154141e+00, 7.750168e-02, 5.453766e-01,
2.000000e+00	3.411009e-01, 2.559943e-01, 7.083373e-02, 6.280773e-01, 6.453155e-01, 2.162182e+00, 7.948604e-01, 1.036011e+00, 4.231455e-02, 5.851711e-01,
0.000000e+00	1.991086e+00, 2.257685e+00, 4.867405e-01, 1.170639e+00, 2.190517e+00, 1.579513e-01, 1.827526e+00, 9.934920e-02, 5.295212e-01, 2.140114e+00,
2.000000e-01	1.570336e+00, 1.761783e+00, 8.213277e-01, 8.953079e-01, 1.785044e+00, 4.825622e-01, 1.498138e+00, 5.990644e-02, 8.103674e-01, 1.497102e+00,
4.000000e-01	1.124280e+00, 1.449448e+00, 8.881857e-01, 6.088911e-01, 1.562354e+00, 6.193796e-01, 1.343291e+00, 9.790385e-02, 1.139498e+00, 1.013695e+00,
6.000000e-01	9.288730e-01, 9.959812e-01, 8.892317e-01, 4.907219e-01, 1.370841e+00, 4.601327e-01, 1.012688e+00, 2.476263e-01, 1.409947e+00, 6.653348e-01,
8.000000e-01	7.091155e-01, 7.996760e-01, 5.519751e-01, 5.244540e-01, 1.106641e+00, 3.834471e-01, 1.073098e+00, 4.816722e-01, 1.589238e+00, 3.709747e-01,
1.000000e+00	6.634249e-01, 8.150210e-01, 2.886263e-01, 4.900460e-01, 1.062626e+00, 4.231480e-01, 1.013716e+00, 7.073550e-01, 1.199998e+00, 4.586164e-01,
1.200000e+00	7.821637e-01, 6.250495e-01, 2.158408e-01, 5.817941e-01, 1.188593e+00, 2.664321e-01, 9.434279e-01, 8.110425e-01, 1.490011e+00, 4.144965e-01,
1.400000e+00	9.480835e-01, 5.027572e-01, 1.246682e-01, 5.195757e-01, 9.155895e-01, 2.906550e-01, 1.017474e+00, 6.840582e-01, 1.674849e+00, 3.566843e-01,
1.600000e+00	1.612012e+00, 2.668955e-01, 1.443777e-01, 6.195553e-01, 6.117329e-01, 2.182579e-01, 9.359505e-01, 4.750600e-01, 1.869719e+00, 4.208907e-01,
1.800000e+00	1.441523e+00, 1.828387e-01, 1.478401e-01, 5.826408e-01, 5.501045e-01, 1.596686e-01, 7.194260e-01, 2.598066e-01, 2.029247e+00, 4.529656e-01,
2.000000e+00	1.582823e+00, 1.414059e-01, 2.153633e-01, 6.071621e-01, 3.391420e-01, 1.599875e-01, 6.983346e-01, 2.188398e-01, 2.050659e+00, 4.845948e-01,
0.000000e+00	2.962557e-01, 3.414172e+00, 1.374886e+00, 6.042622e-01, 1.299481e-01, 5.396326e-01, 2.742719e+00, 1.464739e+00, 9.876293e-01, 1.346624e+00,
2.000000e-01	5.148015e-01, 1.852797e+00, 8.514018e-01, 4.375622e-01, 1.053945e-01, 5.516936e-01, 1.907884e+00, 1.418539e+00, 1.591617e+00, 8.975416e-01,
4.000000e-01	9.142119e-01, 1.047069e+00, 6.733564e-01, 2.975058e-01, 8.275113e-02, 5.001383e-01, 1.732171e+00, 1.024503e+00, 1.360587e+00, 4.800497e-01,
6.000000e-01	1.137303e+00, 6.310001e-01, 3.955114e-01, 4.137221e-01, 5.099326e-02, 4.348697e-01, 1.465975e+00, 1.016652e+00, 1.755646e+00, 3.702018e-01,
8.000000e-01	1.585077e+00, 3.926036e-01, 2.274542e-01, 5.004401e-01, 4.356244e-02, 3.284900e-01, 1.453696e+00, 5.819500e-01, 1.574612e+00, 3.210092e-01,
1.000000e+00	1.550598e+00, 2.444739e-01, 1.919101e-01, 4.835360e-01, 3.645009e-02, 2.427539e-01, 1.079162e+00, 4.041980e-01, 1.716184e+00, 4.595628e-01,
1.200000e+00	1.573906e+00, 1.560701e-01, 1.481187e-01, 5.665632e-01, 2.736732e-02, 2.140092e-01, 1.089783e+00, 2.750127e-01, 1.589580e+00, 3.686905e-01,
1.400000e+00	1.748436e+00, 1.031395e-01, 1.323486e-01, 6.727190e-01, 2.005831e-02, 1.468098e-01, 1.048794e+00, 1.618463e-01, 1.753417e+00, 3.683141e-01,
1.600000e+00	1.937294e+00, 6.207565e-02, 2.353649e-01, 4.963385e-01, 1.793017e-02, 1.140778e-01, 1.244780e+00, 9.124584e-02, 1.791694e+00, 4.259850e-01,
1.800000e+00	1.914152e+00, 4.106351e-02, 3.662870e-01, 6.053964e-01, 9.682772e-03, 1.092435e-01, 9.519779e-01, 5.520729e-02, 1.827000e+00, 3.949784e-01,
2.000000e+00	1.980915e+00, 2.665756e-02, 3.898121e-01, 7.339522e-01, 9.302517e-03, 8.758809e-02, 1.016975e+00, 4.392202e-02, 1.734898e+00, 3.702590e-01,
0.000000e+00	1.660919e+00, 6.590823e-01, 1.846713e+00, 2.115418e+00, 1.007091e+00, 2.153150e+00, 1.274910e+00, 8.607073e-01, 2.491643e+00, 5.625016e-01,
2.000000e-01	1.571820e+00, 5.440551e-01, 1.739836e+00, 1.044420e+00, 7.550537e-01, 2.150157e+00, 7.837029e-01, 4.682828e-01, 2.182045e+00, 3.558294e-01,
4.000000e-01	1.832147e+00, 2.799251e-01, 1.267211e+00, 1.354807e+00, 7.124517e-01, 1.707951e+00, 5.546453e-01, 3.099775e-01, 2.613899e+00, 2.015026e-01,
6.000000e-01	1.849299e+00, 2.722517e-01, 1.287366e+00, 1.167585e+00, 6.067334e-01, 1.260246e+00, 5.387980e-01, 2.014798e-01, 2.401211e+00, 1.375214e-01,
8.000000e-01	1.945222e+00, 1.378722e-01, 1.122714e+00, 1.032322e+00, 3.936816e-01, 1.022580e+00, 4.846213e-01, 1.582980e-01, 1.870009e+00, 9.994667e-02,
1.000000e+00	2.022397e+00, 8.835959e-02, 1.048658e+00, 9.657610e-01, 2.954504e-01, 6.917536e-01, 4.656383e-01, 8.379306e-02, 1.761968e+00, 9.019859e-02,
1.200000e+00	2.069430e+00, 4.905397e-02, 1.124919e+00, 1.046615e+00, 2.052766e-01, 4.355278e-01, 4.732070e-01, 6.943069e-02, 2.029119e+00, 7.965682e-02,
1.400000e+00	1.921654e+00, 3.548845e-02, 1.229667e+00, 9.581292e-01, 1.899317e-01, 3.209717e-01, 6.196834e-01, 3.399062e-02, 1.878145e+00, 7.462006e-02,
1.600000e+00	2.231391e+00, 2.132367e-02, 1.051602e+00, 7.978555e-01, 1.416230e-01, 3.176578e-01, 6.198875e-01, 2.505108e-02, 1.781464e+00, 8.663453e-02,
1.800000e+00	1.889455e+00, 1.116851e-02, 1.132862e+00, 7.638277e-01, 8.287857e-02, 1.837159e-01, 5.877732e-01, 1.579494e-02, 1.919526e+00, 9.275100e-02,
2.000000e+00	1.967394e+00, 7.139188e-03, 1.143887e+00, 6.621573e-01, 7.474351e-02, 1.921534e-01, 6.844273e-01, 9.163345e-03, 1.512946e+00, 8.219598e-02,
0.000000e+00	1.239847e+00, 8.469540e-01, 7.334126e-01, 2.468768e-01, 3.015775e+00, 4.205694e-01, 2.833514e+00, 2.327428e+00, 1.979906e+00, 3.052490e+00,
2.000000e-01	9.519558e-01, 8.331997e-01, 4.983031e-01, 3.059371e-01, 2.297982e+00, 4.070865e-01, 2.034505e+00, 1.423204e+00, 2.215756e+00, 2.045317e+00,
4.000000e-01	7.426471e-01, 7.613583e-01, 3.473681e-01, 3.283519e-01, 2.308099e+00, 2.942050e-01, 1.757988e+00, 1.273664e+00, 2.464461e+00, 1.134766e+00,
6.000000e-01	5.655812e-01, 7.695748e-01, 2.221250e-01, 4.633024e-01, 1.776536e+00, 1.921469e-01, 1.583091e+00, 1.233677e+00, 1.801905e+00, 8.592098e-01,
8.000000e-01	6.020888e-01, 6.915877e-01, 1.366248e-01, 4.507016e-01, 1.720707e+00, 1.894117e-01, 1.169349e+00, 1.293677e+00, 1.566783e+00, 3.942662e-01,
1.000000e+00	9.684625e-01, 7.880288e-01, 8.301285e-02, 6.779074e-01, 1.454834e+00, 1.394503e-01, 1.139838e+00, 1.134793e+00, 1.778294e+00, 2.467622e-01,
1.200000e+00	1.297034e+00, 6.103760e-01, 7.991942e-02, 6.485454e-01, 1.550933e+00, 1.061703e-01, 8.891821e-01, 8.155756e-01, 1.759280e+00, 3.603450e-01,
1.400000e+00	1.229267e+00, 5.160232e-01, 1.241227e-01, 7.524893e-01, 1.079625e+00, 9.784868e-02, 1.101050e+00, 4.348112e-01, 1.756684e+00, 3.795283e-01,
1.600000e+00	1.520628e+00, 4.513127e-01, 3.803794e-01, 6.681907e-01, 9.464943e-01, 9.068737e-02, 8.904973e-01, 3.794089e-01, 1.951553e+00, 3.310539e-01,
1.800000e+00	1.642009e+00, 4.387883e-01, 4.579771e-01, 6.427674e-01, 8.650314e-01, 5.453297e-02, 1.056827e+00, 2.134833e-01, 1.806761e+00, 3.202241e-01,
2.000000e+00	1.857457e+00, 2.927668e-01, 6.541072e-01, 6.473630e-01, 6.193215e-01, 5.373287e-02, 8.972304e-01, 1.248369e-01, 1.298274e+00, 3.198247e-01,
0.000000e+00	2.452054e+00, 2.526824e-01, 1.060149e+00, 2.078929e+00, 2.089553e+00, 3.594568e-02, 2.332100e+00, 2.440750e+00, 1.472581e+00, 1.157686e+00,
2.000000e-01	2.143473e+00, 4.479978e-01, 9.858435e-01, 1.696415e+00, 2.360305e+00, 5.553246e-02, 1.904247e+00, 1.533898e+00, 1.609131e+00, 8.670661e-01,
4.000000e-01	2.208448e+00, 4.787508e-01, 8.813919e-01, 1.005713e+00, 1.541843e+00, 4.566106e-02, 1.599715e+00, 8.922333e-01, 1.571650e+00, 6.997997e-01,
6.000000e-01	2.210644e+00, 6.055362e-01, 1.023389e+00, 1.219975e+00, 1.627479e+00, 4.768219e-02, 1.192802e+00, 6.644103e-01, 1.604467e+00, 5.264209e-01,
8.000000e-01	2.424274e+00, 5.255485e-01, 1.252623e+00, 1.069130e+00, 1.330825e+00, 4.781956e-02, 9.100778e-01, 4.555934e-01, 1.693891e+00, 4.489279e-01,
1.000000e+00	2.377906e+00, 6.395626e-01, 1.002373e+00, 9.798453e-01, 1.235513e+00, 4.317220e-02, 7.955510e-01, 2.658242e-01, 1.607689e+00, 2.748500e-01,
1.200000e+00	1.709893e+00, 4.452480e-01, 1.229555e+00, 7.062775e-01, 1.097634e+00, 4.614606e-02, 7.657516e-01, 1.268392e-01, 1.505724e+00, 2.236319e-01,
1.400000e+00	2.164155e+00, 4.615247e-01, 1.049199e+00, 8.483478e-01, 8.434207e-01, 4.372283e-02, 7.067317e-01, 9.645219e-02, 1.569187e+00, 2.023565e-01,
1.600000e+00	2.403382e+00, 3.801884e-01, 9.347112e-01, 7.547395e-01, 7.675105e-01, 3.787379e-02, 7.197881e-01, 6.738700e-02, 1.948372e+00, 1.732409e-01,
1.800000e+00	1.648693e+00, 2.607447e-01, 9.715031e-01, 8.098193e-01, 6.039168e-01, 3.657319e-02, 6.174663e-01, 3.908852e-02, 1.703577e+00, 1.265023e-01,
2.000000e+00	2.075787e+00, 1.415315e-01, 1.067085e+00, 6.991317e-01, 4.875588e-01, 4.168564e-02, 8.100517e-01, 2.445663e-02, 1.633694e+00, 9.665113e-02,
0.000000e+00	6.027834e-01, 3.067924e+00, 1.146297e+00, 1.875663e+00, 4.102516e-01, 2.380773e+00, 1.676589e+00, 1.214551e+00, 1.546603e+00, 1.915302e+00,
2.000000e-01	5.027932e-01, 1.549845e+00, 1.082910e+00, 1.324515e+00, 2.953643e-01, 2.352491e+00, 1.351344e+00, 1.235967e+00, 1.528604e+00, 1.198594e+00,
4.000000e-01	5.881711e-01, 1.271390e+00, 7.574074e-01, 9.567809e-01, 1.965397e-01, 1.953836e+00, 1.057674e+00, 1.095927e+00, 9.324501e-01, 8.111195e-01,
6.000000e-01	7.737958e-01, 6.241054e-01, 5.452512e-01, 8.159750e-01, 1.682364e-01, 1.993317e+00, 1.249491e+00, 1.103701e+00, 6.631617e-01, 6.683414e-01,
8.000000e-01	9.374274e-01, 4.214111e-01, 3.025759e-01, 7.437276e-01, 1.183869e-01, 1.843593e+00, 1.068573e+00, 9.963410e-01, 4.589741e-01, 7.000765e-01,
1.000000e+00	1.407582e+00, 2.535319e-01, 1.905256e-01, 7.334192e-01, 8.160376e-02, 1.785332e+00, 9.028857e-01, 5.472163e-01, 3.227991e-01, 5.788745e-01,
1.200000e+00	1.430953e+00, 1.360166e-01, 1.563088e-01, 7.575795e-01, 7.931835e-02, 1.834666e+00, 1.043523e+00, 4.309674e-01, 2.249731e-01, 5.372350e-01,
1.400000e+00	1.473062e+00, 9.929972e-02, 1.575514e-01, 6.594898e-01, 4.828169e-02, 2.336627e+00, 9.426522e-01, 2.649157e-01, 1.698415e-01, 5.428221e-01,
1.600000e+00	1.617683e+00, 7.160978e-02, 1.720757e-01, 7.830133e-01, 4.835010e-02, 2.242565e+00, 8.103929e-01, 2.113760e-01, 1.203424e-01, 7.552379e-01,
1.800000e+00	1.845058e+00, 4.142441e-02, 3.199324e-01, 6.094524e-01, 3.408144e-02, 1.828761e+00, 8.652740e-01, 1.173325e-01, 9.782257e-02, 6.770158e-01,
2.000000e+00	1.800264e+00, 2.347175e-02, 4.060200e-01, 7.976744e-01, 2.154571e-02, 2.077830e+00, 8.102090e-01, 5.997422e-02, 6.998057e-02, 6.021195e-01,
0.000000e+00	1.386030e+00, 6.496182e-01, 1.947954e+00, 1.382269e+00, 1.114548e+00, 2.544917e+00, 3.028640e-01, 2.735708e+00, 1.505705e+00, 1.145013e-01,
2.000000e-01	9.735702e-01, 5.419723e-01, 1.343900e+00, 1.060291e+00, 8.781358e-01, 2.278549e+00, 2.618716e-01, 1.989859e+00, 1.101693e+00, 3.034199e-01,
4.000000e-01	9.939010e-01, 3.318442e-01, 1.005838e+00, 1.116212e+00, 6.637549e-01, 1.848623e+00, 3.357998e-01, 1.258405e+00, 8.356944e-01, 3.165040e-01,
6.000000e-01	9.652680e-01, 2.010179e-01, 6.821791e-01, 9.522176e-01, 4.812459e-01, 1.922396e+00, 3.480411e-01, 9.412505e-01, 5.163295e-01, 4.892512e-01,
8.000000e-01	1.452614e+00, 1.329142e-01, 4.508958e-01, 9.171579e-01, 3.750770e-01, 1.894703e+00, 4.522136e-01, 7.496813e-01, 3.649218e-01, 4.681453e-01,
1.000000e+00	1.342558e+00, 7.564435e-02, 3.487065e-01, 8.308284e-01, 3.126254e-01, 2.017534e+00, 4.821022e-01, 5.167206e-01, 3.018508e-01, 6.318691e-01,
1.200000e+00	1.725266e+00, 4.425047e-02, 3.778111e-01, 7.199997e-01, 2.480841e-01, 2.177559e+00, 4.314391e-01, 3.440912e-01, 2.097852e-01, 6.107432e-01,
1.400000e+00	1.897671e+00, 2.825544e-02, 3.659646e-01, 7.676510e-01, 1.934503e-01, 2.358922e+00, 6.474628e-01, 1.905819e-01, 1.526212e-01, 5.141505e-01,
1.600000e+00	1.880431e+00, 1.733134e-02, 4.073643e-01, 7.980091e-01, 1.364913e-01, 2.416556e+00, 6.808647e-01, 1.142952e-01, 8.721795e-02, 5.487860e-01,
1.800000e+00	1.955149e+00, 1.163795e-02, 5.889523e-01, 6.802664e-01, 1.270713e-01, 1.732950e+00, 5.972223e-01, 7.050444e-02, 7.245492e-02, 6.267994e-01,
2.000000e+00	1.736372e+00, 7.237928e-03, 6.193773e-01, 6.620287e-01, 9.252899e-02, 1.897907e+00, 7.259589e-01, 5.522266e-02, 4.992044e-02, 5.447340e-01,
0.000000e+00	1.365806e+00, 8.133609e-01, 1.483309e+00, 6.257063e-01, 1.672407e+00, 1.079232e+00, 1.261088e+00, 7.044829e-01, 5.433718e-01, 9.120118e-01,
2.000000e-01	8.770395e-01, 1.012415e+00, 9.879369e-01, 6.683125e-01, 1.405003e+00, 1.282607e+00, 1.210329e+00, 5.334886e-01, 3.788181e-01, 8.823852e-01,
4.000000e-01	9.445942e-01, 6.946427e-01, 6.935887e-01, 6.947983e-01, 1.618269e+00, 1.090436e+00, 9.892903e-01, 5.573621e-01, 2.864416e-01, 7.114316e-01,
6.000000e-01	5.928465e-01, 5.710920e-01, 4.561961e-01, 7.158357e-01, 1.315727e+00, 1.549470e+00, 7.160070e-01, 8.070501e-01, 1.778586e-01, 6.660714e-01,
8.000000e-01	5.320890e-01, 6.483280e-01, 2.725873e-01, 7.489550e-01, 1.230056e+00, 1.847132e+00, 8.400273e-01, 8.127104e-01, 1.605930e-01, 7.041238e-01,
1.000000e+00	4.534876e-01, 6.037187e-01, 1.645097e-01, 6.824601e-01, 1.006455e+00, 1.871274e+00, 8.511692e-01, 8.933254e-01, 1.019013e-01, 5.724302e-01,
1.200000e+00	2.925931e-01, 2.862388e-01, 1.051076e-01, 7.040692e-01, 8.320691e-01, 2.055212e+00, 8.661972e-01, 9.816918e-01, 6.750048e-02, 6.403945e-01,
1.400000e+00	5.758917e-01, 2.606074e-01, 6.177628e-02, 7.307265e-01, 6.343965e-01, 1.321852e+00, 8.322735e-01, 1.080654e+00, 4.390224e-02, 6.824417e-01,
1.600000e+00	8.370981e-01, 1.544211e-01, 3.662590e-02, 7.284911e-01, 4.153871e-01, 2.383069e+00, 1.048372e+00, 1.054035e+00, 3.551878e-02, 4.714133e-01,
1.800000e+00	1.166838e+00, 1.174823e-01, 2.656494e-02, 6.339653e-01, 3.557680e-01, 2.016470e+00, 9.180965e-01, 8.501385e-01, 2.937246e-02, 5.805462e-01,
2.000000e+00	1.131678e+00, 6.512155e-02, 1.993276e-02, 5.431884e-01, 3.317556e-01, 2.294120e+00, 9.092279e-01, 5.465397e-01, 1.984848e-02, 5.513405e-01,
0.000000e+00	9.319636e-01, 1.818729e-01, 3.143730e-01, 2.927950e+00, 7.016156e-01, 2.845260e+00, 1.529515e+00, 7.588033e-01, 4.617271e-01, 5.531132e-01,
2.000000e-01	1.275352e+00, 1.391677e-01, 2.437220e-01, 2.132783e+00, 4.291777e-01, 3.204454e+00, 1.326336e+00, 6.006366e-01, 2.873780e-01, 4.909103e-01,
4.000000e-01	1.281326e+00, 7.234193e-02, 1.615405e-01, 1.801713e+00, 3.521467e-01, 2.385263e+00, 8.835881e-01, 3.977567e-01, 2.292696e-01, 5.085122e-01,
6.000000e-01	1.282750e+00, 4.321508e-02, 1.608536e-01, 1.686089e+00, 3.008528e-01, 2.271307e+00, 7.444784e-01, 2.959905e-01, 1.587123e-01, 6.193567e-01,
8.000000e-01	1.823827e+00, 3.366491e-02, 2.476636e-01, 1.292916e+00, 2.231984e-01, 2.736976e+00, 5.068362e-01, 1.681348e-01, 8.675820e-02, 5.382690e-01,
1.000000e+00	1.961367e+00, 1.911020e-02, 3.770775e-01, 1.029898e+00, 1.610323e-01, 2.150272e+00, 4.685923e-01, 1.277046e-01, 8.292449e-02, 5.510565e-01,
1.200000e+00	1.690441e+00, 1.320150e-02, 6.965133e-01, 1.004737e+00, 1.264323e-01, 2.432015e+00, 4.193537e-01, 7.285140e-02, 5.866378e-02, 4.901034e-01,
1.400000e+00	2.188489e+00, 6.693458e-03, 8.969300e-01, 9.165873e-01, 9.255207e-02, 2.505854e+00, 5.339326e-01, 4.939051e-02, 3.759901e-02, 6.645350e-01,
1.600000e+00	2.093271e+00, 5.209355e-03, 6.905196e-01, 6.724173e-01, 7.142020e-02, 2.103437e+00, 6.391627e-01, 3.328538e-02, 3.070612e-02, 5.860377e-01,
1.800000e+00	2.444966e+00, 3.344868e-03, 1.145538e+00, 5.981743e-01, 5.645583e-02, 2.074993e+00, 4.327608e-01, 2.337159e-02, 2.013907e-02, 4.631285e-01,
2.000000e+00	2.318922e+00, 1.927673e-03, 9.689308e-01, 8.023065e-01, 4.822768e-02, 2.506082e+00, 6.314993e-01, 1.391993e-02, 1.724684e-02, 6.033402e-01,
0.000000e+00	1.124501e+00, 2.986508e+00, 2.469928e+00, 1.250707e+00, 2.747337e+00, 1.237698e+00, 2.031843e-01, 7.193807e-01, 1.649327e+00, 1.795106e+00,
2.000000e-01	7.254427e-01, 2.129743e+00, 1.719420e+00, 8.903162e-01, 2.420900e+00, 1.013121e+00, 2.448363e-01, 9.441056e-01, 1.664227e+00, 1.181988e+00,
4.000000e-01	5.332292e-01, 1.646012e+00, 1.907013e+00, 4.848552e-01, 1.872526e+00, 9.950698e-01, 3.924837e-01, 9.385372e-01, 1.752056e+00, 7.028101e-01,
6.000000e-01	4.117831e-01, 1.423722e+00, 1.119080e+00, 4.659729e-01, 1.876728e+00, 5.327656e-01, 5.247404e-01, 1.083956e+00, 1.791233e+00, 4.670614e-01,
8.000000e-01	3.668586e-01, 9.250817e-01, 8.691283e-01, 4.489550e-01, 1.484284e+00, 5.065259e-01, 5.409037e-01, 1.162765e+00, 1.826288e+00, 2.994272e-01,
1.000000e+00	3.076085e-01, 8.800434e-01, 6.402147e-01, 4.408799e-01, 1.460491e+00, 3.387571e-01, 7.527061e-01, 1.156756e+00, 1.710207e+00, 1.852124e-01,
1.200000e+00	1.978476e-01, 7.382239e-01, 3.540387e-01, 4.145416e-01, 1.259789e+00, 2.771435e-01, 6.985560e-01, 9.459203e-01, 1.688188e+00, 2.039718e-01,
1.400000e+00	3.100959e-01, 6.610956e-01, 2.431710e-01, 5.628494e-01, 1.316523e+00, 2.208535e-01, 6.782117e-01, 9.388368e-01, 1.667788e+00, 2.796454e-01,
1.600000e+00	6.598686e-01, 5.911952e-01, 1.465425e-01, 5.245602e-01, 9.834039e-01, 1.891887e-01, 7.279609e-01, 1.260503e+00, 1.836590e+00, 2.609620e-01,
1.800000e+00	9.040088e-01, 3.926888e-01, 9.202575e-02, 6.039453e-01, 7.870577e-01, 1.713493e-01, 5.851414e-01, 1.019195e+00, 1.793429e+00, 3.253742e-01,
2.000000e+00	1.282529e+00, 3.239078e-01, 7.596179e-02, 6.829314e-01, 5.524814e-01, 1.297206e-01, 7.812416e-01, 6.113574e-01, 1.965622e+00, 3.274646e-01,
0.000000e+00	2.203299e-01, 8.912638e-01, 2.182186e+00, 1.994962e+00, 2.761291e+00, 1.930939e-01, 2.349540e+00, 2.242614e+00, 1.420400e+00, 2.311797e+00,
2.000000e-01	7.073215e-01, 7.466817e-01, 1.105469e+00, 1.264693e+00, 2.540936e+00, 1.419330e-01, 2.323510e+00, 1.675010e+00, 2.061408e+00, 1.480788e+00,
4.000000e-01	9.594266e-01, 6.595588e-01, 7.790311e-01, 1.190023e+00, 2.039273e+00, 1.220638e-01, 1.595980e+00, 1.586633e+00, 2.120136e+00, 8.938970e-01,
6.000000e-01	1.246358e+00, 6.968540e-01, 4.912883e-01, 8.783520e-01, 1.855453e+00, 8.510096e-02, 1.062001e+00, 1.012542e+00, 1.768958e+00, 6.326491e-01,
8.000000e-01	1.244257e+00, 6.889957e-01, 5.232544e-01, 7.836376e-01, 1.622542e+00, 8.103450e-02, 1.268470e+00, 6.880058e-01, 1.813531e+00, 4.024326e-01,
1.000000e+00	1.652657e+00, 7.360618e-01, 5.802682e-01, 8.248274e-01, 1.278787e+00, 7.382201e-02, 8.634696e-01, 4.399958e-01, 1.710749e+00, 3.405394e-01,
1.200000e+00	1.428166e+00, 6.566493e-01, 7.714471e-01, 6.764376e-01, 1.210442e+00, 4.909665e-02, 8.198337e-01, 2.172592e-01, 1.527226e+00, 3.422047e-01,
1.400000e+00	1.683381e+00, 5.167186e-01, 8.456611e-01, 7.726317e-01, 1.103352e+00, 4.757477e-02, 7.881777e-01, 1.888631e-01, 1.806643e+00, 2.438588e-01,
1.600000e+00	1.921248e+00, 4.900537e-01, 1.069459e+00, 7.497746e-01, 1.053440e+00, 4.173277e-02, 9.330517e-01, 1.266398e-01, 1.835549e+00, 1.986027e-01,
1.800000e+00	2.088013e+00, 4.183065e-01, 9.631864e-01, 6.663964e-01, 7.087925e-01, 4.116364e-02, 7.260717e-01, 8.040372e-02, 1.529144e+00, 1.567156e-01,
2.000000e+00	1.822549e+00, 2.362696e-01, 1.112012e+00, 7.201438e-01, 5.779883e-01, 3.838515e-02, 7.700727e-01, 4.247305e-02, 1.819292e+00, 1.303993e-01,
0.000000e+00	1.769385e+00, 7.399996e-01, 5.920451e-01, 2.505684e+00, 1.642954e+00, 7.021137e-01, 1.847641e+00, 1.637705e+00, 2.880526e+00, 8.061529e-01,
2.000000e-01	2.173053e+00, 7.347232e-01, 7.247289e-01, 1.643114e+00, 1.337338e+00, 4.816654e-01, 1.539578e+00, 1.011630e+00, 2.205353e+00, 5.506744e-01,
4.000000e-01	2.193878e+00, 8.116543e-01, 1.050632e+00, 1.288382e+00, 1.407190e+00, 3.466149e-01, 1.345729e+00, 5.910032e-01, 2.326339e+00, 3.575376e-01,
6.000000e-01	1.990337e+00, 6.357394e-01, 1.120377e+00, 1.127717e+00, 1.174296e+00, 3.175859e-01, 7.913636e-01, 4.727935e-01, 1.764498e+00, 2.649470e-01,
8.000000e-01	2.230212e+00, 5.097895e-01, 9.799986e-01, 9.396115e-01, 9.825560e-01, 2.108659e-01, 8.417640e-01, 3.103505e-01, 1.825100e+00, 1.804646e-01,
1.000000e+00	2.083045e+00, 4.027640e-01, 1.227950e+00, 8.655613e-01, 7.688071e-01, 1.691147e-01, 6.051974e-01, 1.770633e-01, 2.077027e+00, 1.437941e-01,
1.200000e+00	1.808888e+00, 3.052064e-01, 1.227654e+00, 8.997181e-01, 6.537917e-01, 1.291542e-01, 7.990149e-01, 1.084809e-01, 2.000318e+00, 1.096226e-01,
1.400000e+00	1.930064e+00, 1.816716e-01, 1.220547e+00, 8.183841e-01, 4.317701e-01, 1.147418e-01, 7.169851e-01, 8.850049e-02, 1.875714e+00, 1.139355e-01,
1.600000e+00	2.209382e+00, 1.186640e-01, 9.452365e-01, 7.103825e-01, 3.993112e-01, 8.262695e-02, 5.712196e-01, 4.594997e-02, 1.886205e+00, 8.797777e-02,
1.800000e+00	2.196427e+00, 7.119605e-02, 1.221553e+00, 7.632147e-01, 2.729720e-01, 6.954169e-02, 6.063172e-01, 3.014190e-02, 1.923766e+00, 8.289813e-02,
2.000000e+00	2.099773e+00, 3.758754e-02, 1.227122e+00, 7.002989e-01, 2.632002e-01, 5.998285e-02, 6.191378e-01, 1.771071e-02, 1.785653e+00, 9.043383e-02,
0.000000e+00	1.506046e+00, 1.928918e+00, 1.668561e+00, 1.403616e+00, 2.608431e+00, 2.144086e+00, 1.970716e-01, 4.460544e-01, 1.115252e+00, 9.374283e-01,
2.000000e-01	1.192031e+00, 1.733272e+00, 1.972277e+00, 1.003578e+00, 2.139195e+00, 2.082728e+00, 2.211689e-01, 3.811022e-01, 8.935169e-01, 5.687840e-01,
4.000000e-01	7.641517e-01, 1.247275e+00, 1.694086e+00, 7.185223e-01, 1.323966e+00, 2.529950e+00, 3.827714e-01, 4.765906e-01, 4.766344e-01, 6.790823e-01,
6.000000e-01	5.401201e-01, 1.007453e+00, 1.278290e+00, 5.685057e-01, 1.536724e+00, 1.892737e+00, 5.162111e-01, 5.957422e-01, 3.585434e-01, 5.308341e-01,
8.000000e-01	5.041975e-01, 8.525365e-01, 9.238851e-01, 6.487730e-01, 1.340481e+00, 2.365616e+00, 6.556588e-01, 9.319840e-01, 2.612046e-01, 5.022345e-01,
1.000000e+00	3.786692e-01, 7.602597e-01, 6.067732e-01, 5.251445e-01, 1.297756e+00, 2.198871e+00, 5.352270e-01, 9.294353e-01, 1.875904e-01, 5.471057e-01,
1.200000e+00	2.974826e-01, 6.065598e-01, 2.919644e-01, 5.058835e-01, 1.045317e+00, 2.044759e+00, 6.614866e-01, 1.026428e+00, 1.555544e-01, 6.084843e-01,
1.400000e+00	2.643649e-01, 6.275792e-01, 1.902118e-01, 5.903656e-01, 1.025850e+00, 2.149138e+00, 7.627907e-01, 1.205615e+00, 9.541803e-02, 5.081506e-01,
1.600000e+00	1.737929e-01, 5.185685e-01, 1.470679e-01, 6.604588e-01, 6.716327e-01, 2.222192e+00, 7.387901e-01, 9.136379e-01, 6.986406e-02, 5.699362e-01,
1.800000e+00	1.616832e-01, 2.763463e-01, 9.134966e-02, 6.419952e-01, 7.307309e-01, 1.749423e+00, 8.134636e-01, 9.820961e-01, 6.661834e-02, 5.852714e-01,
2.000000e+00	3.015481e-01, 2.070162e-01, 4.945024e-02, 6.609941e-01, 6.626026e-01, 2.329343e+00, 8.369542e-01, 1.078847e+00, 3.591339e-02, 4.895052e-01,
0.000000e+00	2.584619e+00, 2.300606e+00, 1.473172e+00, 1.000174e+00, 1.376871e+00, 1.274255e+00, 9.470343e-01, 1.286276e+00, 2.968497e+00, 1.391571e+00,
2.000000e-01	2.145569e+00, 1.995940e+00, 1.280985e+00, 8.644763e-01, 1.215538e+00, 8.988598e-01, 8.526626e-01, 8.465514e-01, 2.684979e+00, 9.006098e-01,
4.000000e-01	1.563133e+00, 1.384882e+00, 1.285968e+00, 5.122658e-01, 9.057331e-01, 6.163563e-01, 9.194589e-01, 4.242494e-01, 2.531447e+00, 5.865213e-01,
6.000000e-01	1.245204e+00, 1.002338e+00, 1.406632e+00, 3.494291e-01, 1.045483e+00, 5.199711e-01, 7.863412e-01, 3.462393e-01, 2.068758e+00, 3.697103e-01,
8.000000e-01	1.186085e+00, 5.417532e-01, 1.078566e+00, 5.083593e-01, 6.323393e-01, 3.239186e-01, 8.575090e-01, 2.185621e-01, 1.716487e+00, 2.203294e-01,
1.000000e+00	1.355287e+00, 3.790675e-01, 9.453807e-01, 5.142753e-01, 5.905690e-01, 3.092963e-01, 8.917490e-01, 1.559403e-01, 2.040386e+00, 1.465117e-01,
1.200000e+00	1.714185e+00, 2.195239e-01, 8.341132e-01, 6.579040e-01, 4.915474e-01, 2.224292e-01, 7.623784e-01, 1.191499e-01, 1.917169e+00, 1.244057e-01,
1.400000e+00	2.021644e+00, 1.566433e-01, 7.712901e-01, 6.330120e-01, 3.139133e-01, 1.758338e-01, 8.370618e-01, 7.332465e-02, 1.606507e+00, 1.189285e-01,
1.600000e+00	1.570091e+00, 9.614842e-02, 7.087399e-01, 5.995189e-01, 2.772255e-01, 1.508783e-01, 8.942750e-01, 4.995111e-02, 1.427467e+00, 1.563574e-01,
1.800000e+00	1.770530e+00, 6.238002e-02, 6.651714e-01, 5.772009e-01, 2.276645e-01, 1.393256e-01, 9.569385e-01, 3.176836e-02, 1.911511e+00, 1.851143e-01,
2.000000e+00	1.671789e+00, 3.854822e-02, 5.981972e-01, 6.513237e-01, 1.438945e-01, 9.443004e-02, 8.380245e-01, 1.583768e-02, 1.301305e+00, 2.027959e-01,
0.000000e+00	2.822817e+00, 3.026521e-02, 2.515831e-01, 9.964613e-01, 2.282554e+00, 5.014914e-01, 2.008567e+00, 2.163164e+00, 3.241052e+00, 2.631458e+00,
2.000000e-01	2.361489e+00, 3.099143e-01, 4.054078e-01, 9.478900e-01, 1.957786e+00, 3.290735e-01, 1.299727e+00, 1.531187e+00, 2.499973e+00, 1.949018e+00,
4.000000e-01	2.636353e+00, 4.018531e-01, 7.503392e-01, 1.098431e+00, 1.916150e+00, 2.628406e-01, 1.303671e+00, 9.428218e-01, 2.316138e+00, 1.160338e+00,
6.000000e-01	2.119950e+00, 5.115071e-01, 8.500108e-01, 8.156995e-01, 1.444396e+00, 2.283414e-01, 9.428370e-01, 6.040084e-01, 1.955509e+00, 6.548399e-01,
8.000000e-01	1.891621e+00, 4.811222e-01, 9.105277e-01, 6.961899e-01, 1.542526e+00, 1.607579e-01, 9.576549e-01, 3.946877e-01, 1.770850e+00, 4.427519e-01,
1.000000e+00	2.102623e+00, 5.807973e-01, 1.006157e+00, 7.664461e-01, 1.366335e+00, 1.383354e-01, 1.005085e+00, 2.412065e-01, 2.211263e+00, 2.441920e-01,
1.200000e+00	2.731552e+00, 5.607339e-01, 1.348712e+00, 6.345661e-01, 1.106378e+00, 1.016370e-01, 1.067439e+00, 1.376903e-01, 1.794197e+00, 2.142417e-01,
1.400000e+00	2.149385e+00, 5.637642e-01, 1.138592e+00, 7.936377e-01, 9.059223e-01, 8.170816e-02, 9.028357e-01, 1.120962e-01, 1.942269e+00, 1.220182e-01,
1.600000e+00	2.095547e+00, 4.362714e-01, 1.107014e+00, 7.269841e-01, 7.994255e-01, 6.950193e-02, 8.611006e-01, 7.806399e-02, 1.753166e+00, 6.904187e-02,
1.800000e+00	1.945083e+00, 2.370972e-01, 1.348381e+00, 6.709218e-01, 6.293110e-01, 5.690693e-02, 7.404921e-01, 3.833425e-02, 1.662486e+00, 7.307805e-02,
2.000000e+00	2.418343e+00, 1.756864e-01, 1.257430e+00, 6.575259e-01, 5.564015e-01, 4.355020e-02, 9.813707e-01, 2.959307e-02, 1.684563e+00, 8.273727e-02,
0.000000e+00	1.898826e+00, 8.582677e-01, 1.121492e-01, 7.062667e-01, 1.909508e+00, 2.310952e+00, 1.450230e-01, 2.530370e+00, 2.588010e+00, 1.339312e-01,
2.000000e-01	1.788681e+00, 8.126932e-01, 4.712662e-01, 5.368539e-01, 1.719693e+00, 1.845961e+00, 3.252074e-01, 1.958055e+00, 2.461677e+00, 8.186970e-02,
4.000000e-01	1.280214e+00, 7.635917e-01, 8.528892e-01, 6.319609e-01, 1.867481e+00, 1.326826e+00, 4.128486e-01, 1.136313e+00, 2.429917e+00, 5.115436e-02,
6.000000e-01	8.170037e-01, 8.142636e-01, 9.040754e-01, 5.497507e-01, 1.398933e+00, 1.034787e+00, 4.894453e-01, 7.052154e-01, 1.852663e+00, 5.073156e-02,
8.000000e-01	7.103549e-01, 6.866192e-01, 4.612098e-01, 6.362587e-01, 1.353938e+00, 6.784667e-01, 6.177258e-01, 7.735939e-01, 2.104634e+00, 6.597662e-02,
1.000000e+00	6.411469e-01, 6.748877e-01, 3.280010e-01, 6.653142e-01, 1.027621e+00, 5.312455e-01, 5.835530e-01, 8.905841e-01, 2.095000e+00, 1.574148e-01,
1.200000e+00	6.827463e-01, 5.963884e-01, 2.732363e-01, 7.234027e-01, 9.829345e-01, 3.799634e-01, 6.227225e-01, 9.610355e-01, 2.072132e+00, 2.451257e-01,
1.400000e+00	9.778112e-01, 4.532627e-01, 1.594877e-01, 7.173603e-01, 8.842404e-01, 2.979967e-01, 6.899955e-01, 8.091780e-01, 1.849564e+00, 3.180005e-01,
1.600000e+00	1.290069e+00, 3.073151e-01, 1.650679e-01, 6.909693e-01, 7.131877e-01, 2.828196e-01, 6.154550e-01, 5.521670e-01, 1.737391e+00, 3.653279e-01,
1.800000e+00	1.381763e+00, 2.057741e-01, 1.948753e-01, 6.852395e-01, 5.532745e-01, 2.317972e-01, 7.370173e-01, 4.435522e-01, 1.957663e+00, 4.552144e-01,
2.000000e+00	1.404779e+00, 1.318953e-01, 2.384947e-01, 7.861517e-01, 4.425068e-01, 1.679095e-01, 6.968081e-01, 2.852197e-01, 1.399925e+00, 4.083747e-01,
0.000000e+00	1.506490e+00, 8.328240e-01, 1.386887e+00, 1.229005e+00, 1.487739e+00, 1.131583e+00, 3.101828e+00, 1.267416e+00, 2.429202e+00, 7.551217e-01,
2.000000e-01	1.627197e+00, 7.076410e-01, 9.179187e-01, 1.114783e+00, 1.307834e+00, 9.044029e-01, 2.572447e+00, 1.057202e+00, 2.532455e+00, 5.015270e-01,
4.000000e-01	1.710025e+00, 6.321392e-01, 6.924002e-01, 1.142321e+00, 1.265780e+00, 5.608480e-01, 1.656564e+00, 6.297748e-01, 2.197925e+00, 3.454431e-01,
6.000000e-01	1.919453e+00, 5.238452e-01, 8.189764e-01, 9.367238e-01, 1.060100e+00, 5.110065e-01, 1.378778e+00, 4.317438e-01, 2.150712e+00, 1.973393e-01,
8.000000e-01	1.883344e+00, 4.462325e-01, 8.767777e-01, 9.316843e-01, 9.370535e-01, 4.315612e-01, 1.170884e+00, 2.896079e-01, 2.332397e+00, 1.929506e-01,
1.000000e+00	2.049754e+00, 2.990842e-01, 8.096495e-01, 8.039311e-01, 7.172656e-01, 3.298099e-01, 1.061049e+00, 1.617138e-01, 2.168812e+00, 1.613886e-01,
1.200000e+00	1.689444e+00, 1.601188e-01, 9.427752e-01, 7.044505e-01, 4.900335e-01, 2.651627e-01, 9.148045e-01, 1.119672e-01, 2.079028e+00, 1.366058e-01,
1.400000e+00	2.132902e+00, 1.040874e-01, 8.959671e-01, 7.319934e-01, 4.020985e-01, 2.071325e-01, 1.063131e+00, 6.230984e-02, 2.023846e+00, 1.383784e-01,
1.600000e+00	2.218876e+00, 6.733711e-02, 9.714631e-01, 8.088239e-01, 2.881662e-01, 1.656607e-01, 8.088388e-01, 4.789439e-02, 1.547768e+00, 1.667916e-01,
1.800000e+00	1.885664e+00, 3.648986e-02, 1.069784e+00, 6.419855e-01, 2.277057e-01, 1.201614e-01, 8.028673e-01, 2.518503e-02, 1.832677e+00, 1.493153e-01,
2.000000e+00	1.901892e+00, 2.560153e-02, 8.869013e-01, 6.484414e-01, 1.643479e-01, 8.547003e-02, 8.577148e-01, 1.771802e-02, 1.457701e+00, 1.566319e-01,
0.000000e+00	1.781604e-01, 1.743208e+00, 1.586908e+00, 1.482709e+00, 1.397163e+00, 4.164921e-01, 1.076771e+00, 2.146003e-01, 1.325487e+00, 1.906522e+00,
2.000000e-01	1.623583e-01, 1.557982e+00, 1.143163e+00, 1.103827e+00, 1.256125e+00, 3.752937e-01, 1.020172e+00, 6.152572e-01, 1.424388e+00, 1.392059e+00,
4.000000e-01	1.432001e-01, 1.112028e+00, 6.544551e-01, 7.824692e-01, 1.093403e+00, 3.212129e-01, 7.677862e-01, 6.753005e-01, 1.456196e+00, 8.543766e-01,
6.000000e-01	2.077583e-01, 7.447930e-01, 3.915556e-01, 6.214023e-01, 8.704636e-01, 2.355578e-01, 8.106494e-01, 9.867672e-01, 1.754887e+00, 5.547011e-01,
8.000000e-01	5.356503e-01, 6.530723e-01, 2.881794e-01, 6.940799e-01, 9.439704e-01, 2.387924e-01, 7.329046e-01, 9.059517e-01, 1.478199e+00, 4.374648e-01,
1.000000e+00	7.887688e-01, 4.637097e-01, 1.507701e-01, 6.541368e-01, 9.353764e-01, 1.536137e-01, 7.146409e-01, 9.432605e-01, 1.583203e+00, 4.098351e-01,
1.200000e+00	1.222707e+00, 3.120101e-01, 1.048764e-01, 6.215006e-01, 5.432680e-01, 1.555663e-01, 8.850616e-01, 7.030114e-01, 1.603115e+00, 4.360197e-01,
1.400000e+00	1.290458e+00, 1.891634e-01, 9.271379e-02, 8.053625e-01, 4.611941e-01, 1.354550e-01, 6.839514e-01, 4.763219e-01, 1.983463e+00, 4.993029e-01,
1.600000e+00	1.372966e+00, 1.110441e-01, 1.098924e-01, 7.240665e-01, 3.676844e-01, 8.686424e-02, 8.180963e-01, 2.947299e-01, 1.809868e+00, 4.468665e-01,
1.800000e+00	1.669054e+00, 7.626043e-02, 1.474547e-01, 6.651763e-01, 2.781247e-01, 7.693403e-02, 8.994239e-01, 2.437790e-01, 1.438410e+00, 4.714165e-01,
2.000000e+00	1.709949e+00, 5.130603e-02, 2.415893e-01, 5.764060e-01, 2.280920e-01, 6.146185e-02, 8.471947e-01, 1.343986e-01, 1.923745e+00, 4.512628e-01,
0.000000e+00	1.358183e+00, 1.643901e+00, 1.756653e+00, 1.256868e+00, 1.151206e+00, 2.078591e-01, 2.414030e+00, 1.737692e+00, 1.355105e-01, 1.208628e+00,
2.000000e-01	1.642668e+00, 1.110249e+00, 1.314678e+00, 9.321517e-01, 9.338448e-01, 6.695112e-01, 2.040987e+00, 9.135705e-01, 1.028961e-01, 9.340727e-01,
4.000000e-01	1.954581e+00, 7.717243e-01, 9.256308e-01, 8.086815e-01, 8.532367e-01, 1.005897e+00, 1.679644e+00, 5.471374e-01, 8.857989e-02, 8.365660e-01,
6.000000e-01	1.624590e+00, 6.270472e-01, 7.996832e-01, 6.366192e-01, 7.946356e-01, 1.519396e+00, 1.813117e+00, 4.264960e-01, 5.623063e-02, 7.147231e-01,
8.000000e-01	1.488659e+00, 3.984934e-01, 6.835847e-01, 7.844810e-01, 5.835477e-01, 1.578836e+00, 1.400219e+00, 2.664276e-01, 3.731511e-02, 6.332393e-01,
1.000000e+00	1.883447e+00, 2.042615e-01, 7.687530e-01, 8.523215e-01, 4.518471e-01, 1.522108e+00, 1.220185e+00, 1.720920e-01, 3.101820e-02, 6.012012e-01,
1.200000e+00	2.140952e+00, 1.317252e-01, 6.474313e-01, 6.952802e-01, 3.366190e-01, 1.565529e+00, 1.053267e+00, 8.679365e-02, 2.255104e-02, 6.101509e-01,
1.400000e+00	2.439010e+00, 1.100947e-01, 6.666623e-01, 5.476528e-01, 2.705941e-01, 2.013655e+00, 1.104123e+00, 5.461578e-02, 1.417669e-02, 7.515722e-01,
1.600000e+00	2.139702e+00, 5.512094e-02, 7.197153e-01, 7.250322e-01, 2.008995e-01, 1.560179e+00, 8.174777e-01, 3.728904e-02, 9.968516e-03, 7.049039e-01,
1.800000e+00	1.890366e+00, 3.272955e-02, 8.935925e-01, 6.888513e-01, 1.493085e-01, 2.055809e+00, 8.651841e-01, 2.771204e-02, 7.193454e-03, 5.427349e-01,
2.000000e+00	2.008293e+00, 2.275461e-02, 8.600829e-01, 7.301693e-01, 1.216034e-01, 2.096174e+00, 7.803440e-01, 1.741052e-02, 4.895508e-03, 6.092846e-01,
0.000000e+00	1.685233e+00, 2.517698e+00, 7.115447e-01, 1.824308e-01, 2.192312e+00, 1.658461e+00, 2.469808e+00, 1.837540e+00, 1.649864e+00, 2.335258e+00,
2.000000e-01	1.237108e+00, 1.256840e+00, 9.432062e-01, 1.505743e-01, 1.999445e+00, 1.173793e+00, 2.181164e+00, 1.153791e+00, 1.568467e+00, 1.684261e+00,
4.000000e-01	1.182117e+00, 1.554884e+00, 8.607670e-01, 1.192487e-01, 1.497449e+00, 9.243206e-01, 1.908150e+00, 9.041259e-01, 1.957164e+00, 1.022480e+00,
6.000000e-01	7.638079e-01, 9.560156e-01, 7.134025e-01, 1.381870e-01, 1.456827e+00, 6.236607e-01, 1.768170e+00, 7.773941e-01, 1.570296e+00, 5.929291e-01,
8.000000e-01	7.556702e-01, 8.581146e-01, 3.415539e-01, 1.875188e-01, 1.563285e+00, 4.665587e-01, 1.248209e+00, 8.077554e-01, 1.696182e+00, 4.109994e-01,
1.000000e+00	5.745715e-01, 8.348500e-01, 2.705726e-01, 2.944307e-01, 1.029012e+00, 3.387297e-01, 1.050476e+00, 8.521930e-01, 2.057851e+00, 2.904359e-01,
1.200000e+00	5.702307e-01, 6.835651e-01, 1.642898e-01, 4.370100e-01, 1.247828e+00, 2.958045e-01, 1.050034e+00, 9.746347e-01, 1.766249e+00, 2.326145e-01,
1.400000e+00	8.055120e-01, 7.209866e-01, 1.080885e-01, 5.243003e-01, 1.080144e+00, 2.502885e-01, 1.161474e+00, 9.676929e-01, 2.014826e+00, 2.751676e-01,
1.600000e+00	1.117175e+00, 5.305940e-01, 7.143261e-02, 5.309925e-01, 8.550602e-01, 1.688327e-01, 9.788797e-01, 7.409886e-01, 1.637799e+00, 3.058877e-01,
1.800000e+00	1.096578e+00, 3.258818e-01, 6.733785e-02, 5.278959e-01, 6.862787e-01, 1.606572e-01, 8.691431e-01, 6.428360e-01, 1.706687e+00, 3.571259e-01,
2.000000e+00	1.530348e+00, 2.192614e-01, 7.019670e-02, 6.582705e-01, 6.291139e-01, 1.163810e-01, 6.844492e-01, 4.452193e-01, 1.557016e+00, 4.390281e-01,
0.000000e+00	1.736833e-01, 1.704525e+00, 1.998403e+00, 2.441016e+00, 1.123361e+00, 8.704159e-01, 7.050186e-01, 7.598164e-01, 9.769829e-01, 1.971854e+00,
2.000000e-01	6.016223e-01, 1.326122e+00, 1.558019e+00, 1.669123e+00, 1.170817e+00, 7.886361e-01, 6.643252e-01, 8.293302e-01, 1.367152e+00, 1.407291e+00,
4.000000e-01	8.727427e-01, 1.029177e+00, 1.293009e+00, 1.305490e+00, 1.019795e+00, 6.475290e-01, 4.975217e-01, 9.402429e-01, 1.413303e+00, 8.525082e-01,
6.000000e-01	1.225797e+00, 6.014945e-01, 1.222637e+00, 1.131301e+00, 7.602963e-01, 5.703288e-01, 4.494903e-01, 6.289624e-01, 1.574517e+00, 6.497803e-01,
8.000000e-01	1.337104e+00, 4.840425e-01, 9.816995e-01, 1.035045e+00, 6.136185e-01, 4.463931e-01, 4.074463e-01, 4.995971e-01, 1.448111e+00, 4.758735e-01,
1.000000e+00	1.637670e+00, 3.233667e-01, 1.025542e+00, 1.005002e+00, 5.784346e-01, 3.556461e-01, 4.165653e-01, 3.285586e-01, 1.724327e+00, 3.256215e-01,
1.200000e+00	1.724917e+00, 2.035320e-01, 1.047941e+00, 8.674920e-01, 3.669560e-01, 1.943000e-01, 3.786521e-01, 2.077518e-01, 1.445008e+00, 2.681487e-01,
1.400000e+00	1.786346e+00, 1.082416e-01, 9.690545e-01, 8.202794e-01, 2.845610e-01, 2.093315e-01, 4.931247e-01, 1.315852e-01, 1.655127e+00, 2.487456e-01,
1.600000e+00	2.008395e+00, 7.455530e-02, 1.125137e+00, 7.857706e-01, 2.483728e-01, 1.704817e-01, 5.025949e-01, 8.051138e-02, 1.665538e+00, 2.032065e-01,
1.800000e+00	2.324093e+00, 4.345768e-02, 1.000448e+00, 8.232428e-01, 1.824083e-01, 1.308166e-01, 4.913298e-01, 6.080452e-02, 1.806934e+00, 1.688126e-01,
2.000000e+00	1.492507e+00, 2.908629e-02, 1.058903e+00, 6.367593e-01, 1.319041e-01, 1.288408e-01, 5.818682e-01, 3.061025e-02, 1.924878e+00, 1.739119e-01,
0.000000e+00	2.589506e+00, 2.533650e+00, 1.280995e+00, 2.116348e+00, 8.192666e-01, 2.859561e+00, 1.910752e+00, 1.945797e+00, 2.421225e+00, 6.056933e-01,
2.000000e-01	2.430291e+00, 1.869076e+00, 1.412875e+00, 1.757129e+00, 7.233287e-01, 1.839381e+00, 1.325202e+00, 1.340056e+00, 2.215224e+00, 4.278107e-01,
4.000000e-01	2.520847e+00, 1.201386e+00, 1.139466e+00, 1.191333e+00, 4.698245e-01, 1.239400e+00, 9.712411e-01, 1.001373e+00, 2.083041e+00, 2.885186e-01,
6.000000e-01	2.435629e+00, 6.652472e-01, 1.471217e+00, 9.657806e-01, 3.583930e-01, 9.970474e-01, 8.211300e-01, 6.518776e-01, 1.959087e+00, 2.065962e-01,
8.000000e-01	1.776589e+00, 3.511570e-01, 1.120173e+00, 9.443988e-01, 2.982441e-01, 1.012507e+00, 8.488701e-01, 3.305442e-01, 1.857717e+00, 1.875989e-01,
1.000000e+00	2.341827e+00, 2.754754e-01, 1.262830e+00, 1.058932e+00, 2.157514e-01, 6.588055e-01, 7.647114e-01, 2.133424e-01, 1.747232e+00, 1.580479e-01,
1.200000e+00	2.108251e+00, 1.357891e-01, 9.903781e-01, 8.414997e-01, 1.458479e-01, 5.690308e-01, 6.723960e-01, 1.456439e-01, 1.738432e+00, 1.182222e-01,
1.400000e+00	1.891232e+00, 1.015443e-01, 1.098591e+00, 8.295775e-01, 1.275652e-01, 4.086385e-01, 5.921870e-01, 8.997346e-02, 1.919602e+00, 1.058606e-01,
1.600000e+00	2.424809e+00, 6.510658e-02, 1.324766e+00, 7.215508e-01, 8.994210e-02, 2.513647e-01, 6.170204e-01, 5.274804e-02, 1.592618e+00, 9.594547e-02,
1.800000e+00	2.117055e+00, 3.337157e-02, 1.185439e+00, 7.107732e-01, 6.632129e-02, 2.169525e-01, 7.064421e-01, 2.979322e-02, 1.620717e+00, 9.511109e-02,
2.000000e+00	2.266500e+00, 2.462774e-02, 1.256862e+00, 6.817563e-01, 5.457051e-02, 1.842306e-01, 6.440614e-01, 2.275214e-02, 1.763840e+00, 1.048807e-01,
0.000000e+00	1.672645e+00, 3.422949e+00, 2.147668e+00, 3.272342e-01, 2.525144e+00, 1.446513e+00, 1.229434e+00, 7.720015e-01, 7.842459e-01, 2.609673e+00,
2.000000e-01	1.007750e+00, 2.114272e+00, 1.606884e+00, 2.039301e-01, 2.541075e+00, 1.743959e+00, 8.754325e-01, 6.127146e-01, 5.178644e-01, 1.829474e+00,
4.000000e-01	9.953913e-01, 1.340173e+00, 1.492804e+00, 1.356105e-01, 1.915204e+00, 1.928909e+00, 1.002495e+00, 5.935967e-01, 3.860126e-01, 1.087300e+00,
6.000000e-01	6.982609e-01, 1.246583e+00, 1.291415e+00, 1.396984e-01, 1.517247e+00, 1.906034e+00, 1.062140e+00, 6.934474e-01, 2.920790e-01, 7.570795e-01,
8.000000e-01	5.576221e-01, 7.731498e-01, 8.192629e-01, 1.474975e-01, 1.738029e+00, 1.847824e+00, 1.017019e+00, 8.162576e-01, 2.283426e-01, 7.403945e-01,
1.000000e+00	4.823279e-01, 8.078842e-01, 5.715180e-01, 2.369849e-01, 1.213082e+00, 2.209377e+00, 9.545565e-01, 7.897261e-01, 1.609038e-01, 6.947407e-01,
1.200000e+00	3.683519e-01, 7.542454e-01, 3.254477e-01, 3.868877e-01, 1.234239e+00, 2.062396e+00, 9.720298e-01, 1.187727e+00, 1.045592e-01, 5.338366e-01,
1.400000e+00	2.487258e-01, 6.708081e-01, 2.077444e-01, 4.363985e-01, 9.781639e-01, 1.719979e+00, 8.048111e-01, 1.061813e+00, 7.220035e-02, 6.035673e-01,
1.600000e+00	2.161242e-01, 5.227816e-01, 1.219832e-01, 5.243389e-01, 9.349073e-01, 1.784285e+00, 7.795361e-01, 1.062877e+00, 4.907058e-02, 6.622682e-01,
1.800000e+00	1.842027e-01, 3.709389e-01, 9.069209e-02, 5.636234e-01, 7.556926e-01, 2.058477e+00, 8.659909e-01, 1.054828e+00, 4.071043e-02, 5.840316e-01,
2.000000e+00	2.042007e-01, 2.949904e-01, 5.155771e-02, 6.675166e-01, 6.882540e-01, 1.931860e+00, 7.454316e-01, 1.167902e+00, 2.881943e-02, 5.175273e-01,
0.000000e+00	2.690190e+00, 1.525558e+00, 3.234316e-02, 2.592861e+00, 1.746864e+00, 2.662470e+00, 1.800697e+00, 4.167943e-01, 1.843623e+00, 2.445714e+00,
2.000000e-01	2.070688e+00, 1.498254e+00, 4.675314e-01, 1.652700e+00, 1.248984e+00, 2.011555e+00, 1.285199e+00, 3.629287e-01, 1.828394e+00, 1.866488e+00,
4.000000e-01	1.414817e+00, 8.981099e-01, 8.167629e-01, 1.239661e+00, 1.197222e+00, 1.494508e+00, 8.576123e-01, 1.891775e-01, 1.354064e+00, 1.087415e+00,
6.000000e-01	1.120558e+00, 1.039876e+00, 8.587054e-01, 1.018533e+00, 9.817154e-01, 1.552973e+00, 7.786032e-01, 1.311346e-01, 7.720954e-01, 9.155614e-01,
8.000000e-01	9.772853e-01, 5.550478e-01, 8.381646e-01, 8.257321e-01, 9.936252e-01, 1.515044e+00, 7.619069e-01, 2.736545e-01, 6.796926e-01, 8.584949e-01,
1.000000e+00	8.244013e-01, 5.493522e-01, 5.717672e-01, 9.595715e-01, 7.571399e-01, 1.390822e+00, 7.070464e-01, 4.376638e-01, 4.674442e-01, 6.988101e-01,
1.200000e+00	6.022646e-01, 4.414214e-01, 3.817269e-01, 8.939745e-01, 8.407097e-01, 1.788947e+00, 5.587580e-01, 6.846184e-01, 2.934544e-01, 5.947893e-01,
1.400000e+00	9.909517e-01, 2.521009e-01, 2.057011e-01, 7.527897e-01, 6.458888e-01, 1.865575e+00, 6.220439e-01, 6.785114e-01, 2.413624e-01, 5.501389e-01,
1.600000e+00	1.050073e+00, 1.663837e-01, 1.461876e-01, 6.914873e-01, 5.055383e-01, 1.747402e+00, 6.773162e-01, 6.220286e-01, 1.721186e-01, 5.359043e-01,
1.800000e+00	1.364217e+00, 1.034852e-01, 9.929052e-02, 6.983339e-01, 4.059846e-01, 1.585561e+00, 7.161373e-01, 3.982931e-01, 1.037155e-01, 5.990685e-01,
2.000000e+00	1.357053e+00, 4.370971e-02, 1.049483e-01, 7.705854e-01, 2.652956e-01, 2.015172e+00, 6.340214e-01, 3.030295e-01, 7.531471e-02, 4.803867e-01,
0.000000e+00	2.673075e+00, 1.992975e-01, 2.532937e+00, 2.261829e+00, 9.537819e-01, 2.711827e+00, 2.288470e+00, 2.668698e+00, 2.662968e+00, 2.989429e+00,
2.000000e-01	2.566098e+00, 1.974812e-01, 1.552448e+00, 2.381454e+00, 6.825478e-01, 2.010492e+00, 2.103453e+00, 1.902597e+00, 2.620060e+00, 1.849833e+00,
4.000000e-01	2.243291e+00, 1.338735e-01, 1.064168e+00, 1.987087e+00, 5.677573e-01, 1.200173e+00, 1.548889e+00, 9.846431e-01, 2.241891e+00, 1.286286e+00,
6.000000e-01	1.921719e+00, 7.835573e-02, 1.170181e+00, 1.469540e+00, 4.361093e-01, 1.122055e+00, 9.971222e-01, 6.763278e-01, 2.167121e+00, 7.557040e-01,
8.000000e-01	2.127788e+00, 4.901057e-02, 1.233148e+00, 1.292575e+00, 3.182620e-01, 8.502959e-01, 7.451355e-01, 4.127663e-01, 1.997569e+00, 4.404928e-01,
1.000000e+00	2.040636e+00, 3.558244e-02, 1.197537e+00, 1.195477e+00, 2.380611e-01, 5.907165e-01, 6.452954e-01, 2.790038e-01, 2.082122e+00, 2.579179e-01,
1.200000e+00	2.345293e+00, 2.110740e-02, 9.905977e-01, 1.141613e+00, 2.067815e-01, 4.564740e-01, 5.729230e-01, 1.626171e-01, 1.783067e+00, 1.872725e-01,
1.400000e+00	2.507148e+00, 1.411802e-02, 1.127277e+00, 7.702105e-01, 1.474283e-01, 3.252417e-01, 6.334525e-01, 1.021060e-01, 1.768968e+00, 1.806550e-01,
1.600000e+00	2.222812e+00, 8.452267e-03, 9.765765e-01, 9.089994e-01, 1.231060e-01, 2.864101e-01, 5.312600e-01, 6.081096e-02, 1.715840e+00, 1.264558e-01,
1.800000e+00	2.227953e+00, 4.704491e-03, 1.272338e+00, 8.130629e-01, 8.080176e-02, 1.722744e-01, 5.822160e-01, 3.941774e-02, 2.035107e+00, 8.932790e-02,
2.000000e+00	1.694625e+00, 3.262417e-03, 1.483434e+00, 6.131918e-01, 7.312328e-02, 1.831516e-01, 5.728836e-01, 2.192518e-02, 1.604741e+00, 1.258441e-01,
0.000000e+00	1.668082e+00, 1.819567e-01, 6.219790e-01, 1.915279e-01, 1.423274e-01, 9.144819e-01, 2.078525e+00, 1.512869e+00, 2.656004e+00, 2.570052e+00,
2.000000e-01	1.714486e+00, 1.210461e-01, 3.825485e-01, 3.460518e-01, 9.571415e-02, 6.983320e-01, 1.760144e+00, 1.000211e+00, 2.529059e+00, 1.370192e+00,
4.000000e-01	1.620722e+00, 8.490082e-02, 2.333916e-01, 4.299811e-01, 1.133636e-01, 5.905741e-01, 1.867978e+00, 7.731791e-01, 2.283316e+00, 1.160112e+00,
6.000000e-01	2.245586e+00, 4.279482e-02, 1.645362e-01, 5.734883e-01, 7.410111e-02, 3.888131e-01, 1.343857e+00, 5.095390e-01, 1.965586e+00, 5.701714e-01,
8.000000e-01	1.754370e+00, 2.732682e-02, 1.302269e-01, 5.798501e-01, 5.682192e-02, 3.940028e-01, 1.186643e+00, 2.158945e-01, 2.265205e+00, 4.025223e-01,
1.000000e+00	2.191666e+00, 1.794777e-02, 1.859448e-01, 6.043109e-01, 4.776179e-02, 2.736803e-01, 1.167623e+00, 1.756286e-01, 1.280324e+00, 3.312366e-01,
1.200000e+00	1.914935e+00, 1.245550e-02, 2.642882e-01, 7.651682e-01, 3.139469e-02, 2.443252e-01, 9.663727e-01, 1.164836e-01, 2.051566e+00, 2.879577e-01,
1.400000e+00	1.759206e+00, 6.158610e-03, 3.908126e-01, 7.714503e-01, 2.905864e-02, 2.012646e-01, 9.551246e-01, 6.692656e-02, 1.549648e+00, 3.055340e-01,
1.600000e+00	2.071490e+00, 4.351515e-03, 5.183964e-01, 6.930119e-01, 1.996033e-02, 1.379668e-01, 1.006654e+00, 4.692094e-02, 1.590751e+00, 2.827821e-01,
1.800000e+00	2.164601e+00, 3.040837e-03, 6.473779e-01, 6.841243e-01, 1.569145e-02, 1.051479e-01, 9.342844e-01, 3.085580e-02, 1.811506e+00, 2.367694e-01,
2.000000e+00	2.308513e+00, 1.909181e-03, 7.910925e-01, 7.261885e-01, 1.208231e-02, 8.808516e-02, 8.525626e-01, 1.807422e-02, 1.835554e+00, 2.007865e-01,
0.000000e+00	3.245413e+00, 1.139241e+00, 1.240748e+00, 3.181628e-01, 1.840189e+00, 2.137347e+00, 1.005939e+00, 1.962393e+00, 2.389352e+00, 8.451602e-01,
2.000000e-01	1.547388e+00, 9.733347e-01, 1.357313e+00, 2.633719e-01, 1.318802e+00, 2.055659e+00, 8.901394e-01, 1.379189e+00, 2.343969e+00, 6.784401e-01,
4.000000e-01	1.536483e+00, 8.583145e-01, 1.175036e+00, 2.968661e-01, 1.316594e+00, 1.575659e+00, 8.754113e-01, 8.272063e-01, 1.883366e+00, 4.815491e-01,
6.000000e-01	1.277416e+00, 5.846532e-01, 9.773428e-01, 3.564975e-01, 1.065609e+00, 1.111810e+00, 8.046147e-01, 5.207814e-01, 2.247884e+00, 2.748670e-01,
8.000000e-01	1.001735e+00, 6.101026e-01, 7.554139e-01, 4.664317e-01, 1.093107e+00, 9.054379e-01, 9.503357e-01, 4.940931e-01, 1.938436e+00, 1.836865e-01,
1.000000e+00	1.163838e+00, 4.828066e-01, 5.587594e-01, 5.363989e-01, 8.812681e-01, 6.284008e-01, 8.416080e-01, 5.659196e-01, 1.758879e+00, 1.530805e-01,
1.200000e+00	1.495030e+00, 4.115631e-01, 3.623388e-01, 6.535849e-01, 6.800899e-01, 5.833004e-01, 9.816312e-01, 5.480244e-01, 2.010371e+00, 1.694882e-01,
1.400000e+00	1.269352e+00, 2.480502e-01, 1.998722e-01, 6.711288e-01, 5.790320e-01, 3.990124e-01, 8.562348e-01, 3.912292e-01, 1.941938e+00, 2.603643e-01,
1.600000e+00	1.113665e+00, 1.568187e-01, 2.253717e-01, 6.573005e-01, 4.799802e-01, 3.256379e-01, 7.653430e-01, 2.546946e-01, 1.698083e+00, 3.341295e-01,
1.800000e+00	1.725461e+00, 9.362867e-02, 2.489033e-01, 5.334477e-01, 3.009504e-01, 1.948190e-01, 9.035830e-01, 1.347825e-01, 1.717640e+00, 3.507568e-01,
2.000000e+00	1.785405e+00, 7.945384e-02, 3.350732e-01, 6.306536e-01, 2.871000e-01, 1.656027e-01, 8.614593e-01, 7.956127e-02, 1.517745e+00, 3.596481e-01,
0.000000e+00	2.835965e-01, 2.855869e-01, 1.925202e+00, 2.994240e-01, 2.157552e+00, 1.652741e+00, 2.996409e+00, 2.593397e+00, 6.485774e-01, 2.519731e+00,
2.000000e-01	2.216726e-01, 4.131067e-01, 1.051617e+00, 4.222213e-01, 2.346290e+00, 1.761449e+00, 2.120753e+00, 1.989891e+00, 4.244646e-01, 1.511512e+00,
4.000000e-01	1.779552e-01, 5.275954e-01, 7.438782e-01, 4.914972e-01, 2.061438e+00, 1.790033e+00, 1.793852e+00, 1.683333e+00, 2.993270e-01, 1.135332e+00,
6.000000e-01	1.572181e-01, 6.305369e-01, 4.520663e-01, 5.802347e-01, 1.639500e+00, 1.721010e+00, 1.744384e+00, 1.331804e+00, 2.070402e-01, 9.553014e-01,
8.000000e-01	1.214851e-01, 5.933810e-01, 2.961182e-01, 6.234100e-01, 1.672143e+00, 2.171083e+00, 1.339390e+00, 1.235922e+00, 1.739186e-01, 8.561567e-01,
1.000000e+00	9.218886e-02, 5.977478e-01, 1.591249e-01, 7.924178e-01, 1.408585e+00, 1.933270e+00, 1.184580e+00, 1.085655e+00, 1.159496e-01, 6.714669e-01,
1.200000e+00	6.969491e-02, 6.908730e-01, 9.587893e-02, 5.786427e-01, 1.239668e+00, 2.319260e+00, 1.170073e+00, 1.278330e+00, 8.900092e-02, 7.988339e-01,
1.400000e+00	6.002786e-02, 5.625884e-01, 6.367560e-02, 7.494089e-01, 1.120556e+00, 1.868483e+00, 1.180448e+00, 1.133845e+00, 5.743612e-02, 5.608259e-01,
1.600000e+00	4.321833e-02, 5.204666e-01, 4.290781e-02, 5.616902e-01, 8.718884e-01, 1.994958e+00, 1.003463e+00, 1.271285e+00, 4.508186e-02, 5.631062e-01,
1.800000e+00	5.010225e-02, 3.374189e-01, 2.284456e-02, 7.215142e-01, 8.833663e-01, 2.192680e+00, 9.633614e-01, 1.117262e+00, 2.956726e-02, 6.039018e-01,
2.000000e+00	1.960873e-01, 1.981855e-01, 1.823045e-02, 6.449008e-01, 6.626905e-01, 2.239485e+00, 9.299317e-01, 1.093288e+00, 2.210349e-02, 6.661654e-01,
0.000000e+00	5.488670e-01, 1.480668e+00, 1.745974e+00, 5.575778e-01, 2.274749e+00, 1.148196e+00, 1.699523e+00, 1.926918e+00, 3.301981e-02, 1.575588e+00,
2.000000e-01	4.905477e-01, 1.303868e+00, 7.894370e-01, 3.688240e-01, 1.724048e+00, 1.135031e+00, 1.517901e+00, 2.367365e+00, 2.215696e-02, 1.074008e+00,
4.000000e-01	4.161826e-01, 1.199728e+00, 4.991209e-01, 4.284062e-01, 1.573251e+00, 1.720468e+00, 1.315873e+00, 1.580624e+00, 1.836134e-02, 8.437245e-01,
6.000000e-01	3.320091e-01, 8.851266e-01, 3.895020e-01, 4.980496e-01, 1.851330e+00, 1.683225e+00, 9.829558e-01, 1.386327e+00, 1.382096e-02, 7.101449e-01,
8.000000e-01	2.198832e-01, 8.655184e-01, 2.078623e-01, 4.396662e-01, 1.271730e+00, 1.654255e+00, 8.829002e-01, 1.112595e+00, 8.649542e-03, 7.482140e-01,
1.000000e+00	1.798122e-01, 7.638203e-01, 1.546670e-01, 5.506122e-01, 1.423110e+00, 1.582782e+00, 1.147654e+00, 1.206149e+00, 6.670120e-03, 7.213334e-01,
1.200000e+00	1.219817e-01, 5.380321e-01, 9.791285e-02, 5.643707e-01, 1.082621e+00, 2.080435e+00, 1.156256e+00, 1.258202e+00, 4.382020e-03, 6.773880e-01,
1.400000e+00	1.251462e-01, 4.730898e-01, 5.817558e-02, 6.953570e-01, 8.625653e-01, 2.064331e+00, 9.712586e-01, 1.105331e+00, 3.000855e-03, 7.060424e-01,
1.600000e+00	1.133689e-01, 3.268712e-01, 3.377191e-02, 7.466698e-01, 6.917289e-01, 2.049027e+00, 8.775171e-01, 1.188882e+00, 1.996580e-03, 5.503619e-01,
1.800000e+00	2.315844e-01, 2.173542e-01, 2.122163e-02, 6.417624e-01, 6.629469e-01, 2.006983e+00, 9.258702e-01, 1.025114e+00, 1.726769e-03, 6.693543e-01,
2.000000e+00	5.619494e-01, 1.546411e-01, 1.289113e-02, 6.544663e-01, 3.839971e-01, 1.815075e+00, 7.219266e-01, 1.116355e+00, 1.378107e-03, 5.476602e-01,
0.000000e+00	9.653163e-01, 2.344044e+00, 1.743217e+00, 1.939931e+00, 9.394145e-01, 1.003664e+00, 2.328629e-01, 2.911746e+00, 2.268473e+00, 3.154297e+00,
2.000000e-01	7.063451e-01, 1.630457e+00, 1.715391e+00, 1.497675e+00, 7.828460e-01, 7.339209e-01, 2.024791e-01, 1.983422e+00, 1.928864e+00, 1.747497e+00,
4.000000e-01	5.432135e-01, 1.144160e+00, 1.433872e+00, 1.080313e+00, 5.256090e-01, 6.316945e-01, 2.017167e-01, 2.048241e+00, 2.210562e+00, 1.110509e+00,
6.000000e-01	7.526976e-01, 5.158470e-01, 9.961723e-01, 8.673833e-01, 4.735199e-01, 4.322313e-01, 2.644479e-01, 1.590735e+00, 1.925834e+00, 5.737095e-01,
8.000000e-01	1.012134e+00, 3.765867e-01, 1.095339e+00, 8.891321e-01, 3.304475e-01, 3.521948e-01, 3.448960e-01, 1.126640e+00, 1.915808e+00, 4.430185e-01,
1.000000e+00	1.512919e+00, 2.444429e-01, 8.150389e-01, 7.289579e-01, 2.960500e-01, 2.487824e-01, 4.894293e-01, 8.229432e-01, 1.683353e+00, 3.280681e-01,
1.200000e+00	1.381522e+00, 1.445841e-01, 6.993125e-01, 7.478873e-01, 1.772736e-01, 2.374098e-01, 5.167934e-01, 5.408964e-01, 1.754261e+00, 2.344052e-01,
1.400000e+00	1.632712e+00, 1.091102e-01, 7.593869e-01, 6.662342e-01, 1.532391e-01, 1.506737e-01, 6.208578e-01, 3.119350e-01, 2.009395e+00, 2.348808e-01,
1.600000e+00	2.043220e+00, 6.311400e-02, 6.466558e-01, 7.424735e-01, 1.432331e-01, 1.171207e-01, 5.637203e-01, 2.141637e-01, 1.720583e+00, 2.680550e-01,
1.800000e+00	1.666561e+00, 3.170502e-02, 7.990900e-01, 7.377313e-01, 8.795347e-02, 1.125648e-01, 6.960806e-01, 1.175392e-01, 2.158652e+00, 2.275266e-01,
2.000000e+00	1.884627e+00, 2.431832e-02, 7.707618e-01, 7.940505e-01, 7.126267e-02, 8.222232e-02, 6.399315e-01, 6.995860e-02, 1.780854e+00, 2.508478e-01,
0.000000e+00	2.161645e+00, 2.375455e+00, 1.695962e+00, 2.695140e+00, 1.856894e+00, 9.100411e-01, 2.910086e+00, 9.127580e-01, 1.678787e+00, 2.287458e+00,
2.000000e-01	2.092268e+00, 1.922986e+00, 1.407033e+00, 2.391929e+00, 1.652935e+00, 6.220984e-01, 1.798180e+00, 5.602301e-01, 1.463606e+00, 1.832737e+00,
4.000000e-01	2.154366e+00, 1.200667e+00, 1.447845e+00, 1.427491e+00, 1.081916e+00, 5.458376e-01, 1.577919e+00, 4.286605e-01, 1.767663e+00, 1.108534e+00,
6.000000e-01	2.020450e+00, 1.036478e+00, 1.260234e+00, 1.262000e+00, 1.163278e+00, 4.236304e-01, 1.276306e+00, 2.538390e-01, 1.661568e+00, 7.737618e-01,
8.000000e-01	2.012843e+00, 9.374871e-01, 1.438044e+00, 8.123827e-01, 1.110052e+00, 3.569844e-01, 1.136371e+00, 1.596888e-01, 1.793283e+00, 4.450248e-01,
1.000000e+00	1.924021e+00, 7.066842e-01, 1.117905e+00, 6.818760e-01, 9.310429e-01, 2.897578e-01, 9.889030e-01, 1.118298e-01, 1.745694e+00, 2.995374e-01,
1.200000e+00	2.136956e+00, 4.047192e-01, 1.281790e+00, 7.426932e-01, 7.379876e-01, 2.112376e-01, 8.057842e-01, 6.711562e-02, 1.750952e+00, 2.125499e-01,
1.400000e+00	2.142466e+00, 3.186980e-01, 1.109012e+00, 7.240502e-01, 6.717663e-01, 1.587529e-01, 9.427801e-01, 3.866130e-02, 1.895063e+00, 1.724852e-01,
1.600000e+00	2.219573e+00, 2.293486e-01, 1.225950e+00, 6.710664e-01, 4.069790e-01, 1.428997e-01, 9.326469e-01, 2.146489e-02, 1.652408e+00, 1.175281e-01,
1.800000e+00	1.783515e+00, 1.201696e-01, 1.192135e+00, 7.922975e-01, 3.404227e-01, 1.167113e-01, 8.690106e-01, 1.710647e-02, 1.874591e+00, 8.011687e-02,
2.000000e+00	1.951551e+00, 6.291222e-02, 1.190843e+00, 7.665960e-01, 2.722762e-01, 8.615774e-02, 8.791726e-01, 8.602214e-03, 1.751473e+00, 1.209032e-01,
0.000000e+00	2.587396e+00, 5.959033e-01, 2.087403e+00, 8.194835e-01, 9.349296e-01, 1.584350e-01, 2.639697e+00, 1.514562e+00, 7.193183e-01, 2.410442e+00,
2.000000e-01	1.779921e+00, 4.424003e-01, 1.493923e+00, 7.897087e-01, 8.168283e-01, 4.415327e-01, 2.429857e+00, 7.198652e-01, 1.020286e+00, 1.321675e+00,
4.000000e-01	2.408243e+00, 3.004934e-01, 1.054067e+00, 7.805971e-01, 5.667146e-01, 5.710552e-01, 2.208344e+00, 4.369236e-01, 1.175969e+00, 9.436942e-01,
6.000000e-01	1.921671e+00, 2.141212e-01, 9.030167e-01, 7.114898e-01, 5.494007e-01, 3.791020e-01, 1.669543e+00, 3.659925e-01, 1.522120e+00, 5.971458e-01,
8.000000e-01	2.058165e+00, 1.384357e-01, 9.169427e-01, 7.621864e-01, 3.540801e-01, 4.739514e-01, 1.269276e+00, 2.134124e-01, 1.526606e+00, 4.093887e-01,
1.000000e+00	2.342449e+00, 7.809802e-02, 8.162437e-01, 6.531095e-01, 3.196419e-01, 3.607042e-01, 1.234587e+00, 1.656146e-01, 1.339449e+00, 3.820831e-01,
1.200000e+00	1.957887e+00, 4.867994e-02, 7.484586e-01, 7.695104e-01, 2.324911e-01, 2.352902e-01, 1.261136e+00, 8.542574e-02, 1.375193e+00, 2.880285e-01,
1.400000e+00	2.015885e+00, 2.954687e-02, 9.043111e-01, 6.731245e-01, 1.264296e-01, 1.890757e-01, 1.073644e+00, 6.020292e-02, 1.805818e+00, 2.474128e-01,
1.600000e+00	2.322462e+00, 1.569916e-02, 9.407478e-01, 6.982482e-01, 1.312602e-01, 1.749992e-01, 8.472241e-01, 3.624189e-02, 1.633750e+00, 2.342945e-01,
1.800000e+00	2.113648e+00, 1.109865e-02, 9.537896e-01, 7.247046e-01, 1.000839e-01, 1.547930e-01, 1.045015e+00, 2.226499e-02, 1.907671e+00, 1.823465e-01,
2.000000e+00	1.892702e+00, 7.766559e-03, 1.227017e+00, 7.087225e-01, 6.899910e-02, 1.211350e-01, 8.917543e-01, 1.396561e-02, 1.904974e+00, 1.712713e-01,
0.000000e+00	6.870880e-01, 1.752863e+00, 4.745094e-01, 1.170039e+00, 8.978395e-01, 1.045116e+00, 2.477254e+00, 7.713740e-01, 1.757960e+00, 2.391609e-01,
2.000000e-01	9.548192e-01, 1.229592e+00, 3.952346e-01, 8.963262e-01, 6.079535e-01, 6.579834e-01, 1.335931e+00, 7.848010e-01, 1.760638e+00, 3.168971e-01,
4.000000e-01	1.224225e+00, 5.666430e-01, 2.985543e-01, 6.526318e-01, 4.166961e-01, 7.788990e-01, 1.424722e+00, 5.540424e-01, 1.883226e+00, 3.528033e-01,
6.000000e-01	1.726336e+00, 3.745280e-01, 1.889694e-01, 7.297063e-01, 4.103816e-01, 4.927123e-01, 1.166320e+00, 3.412678e-01, 1.555936e+00, 3.615104e-01,
8.000000e-01	1.724448e+00, 2.583407e-01, 2.140635e-01, 8.347609e-01, 3.288025e-01, 3.471828e-01, 1.190900e+00, 2.260839e-01, 1.930579e+00, 4.752969e-01,
1.000000e+00	1.786504e+00, 1.437389e-01, 2.190305e-01, 8.083797e-01, 2.432207e-01, 3.059440e-01, 8.190202e-01, 1.384329e-01, 1.725416e+00, 3.730108e-01,
1.200000e+00	1.798888e+00, 9.052665e-02, 2.784008e-01, 7.005678e-01, 1.901001e-01, 2.334368e-01, 9.499361e-01, 9.517888e-02, 1.812509e+00, 4.143839e-01,
1.400000e+00	1.836545e+00, 6.994685e-02, 4.045266e-01, 8.082407e-01, 1.533435e-01, 1.830899e-01, 8.476518e-01, 6.658403e-02, 1.834162e+00, 4.212503e-01,
1.600000e+00	1.728710e+00, 3.434985e-02, 4.604493e-01, 7.813984e-01, 1.037431e-01, 1.171419e-01, 8.284666e-01, 4.130180e-02, 1.662863e+00, 3.298487e-01,
1.800000e+00	1.823856e+00, 2.154618e-02, 5.191178e-01, 7.526928e-01, 9.109785e-02, 1.349787e-01, 7.725742e-01, 2.008085e-02, 1.930466e+00, 2.485216e-01,
2.000000e+00	1.442681e+00, 1.775866e-02, 7.717117e-01, 6.591847e-01, 6.230657e-02, 9.195283e-02, 8.834099e-01, 1.458042e-02, 1.857657e+00, 2.481251e-01,
0.000000e+00	1.206674e+00, 3.676774e-01, 1.523436e+00, 1.963630e+00, 8.389424e-01, 2.292567e+00, 1.554482e+00, 1.017870e+00, 3.356387e-01, 1.601034e+00,
2.000000e-01	1.500280e+00, 2.543805e-01, 9.854771e-01, 1.607676e+00, 6.048478e-01, 2.637042e+00, 1.038941e+00, 6.920033e-01, 2.711888e-01, 1.445843e+00,
4.000000e-01	1.538407e+00, 1.460513e-01, 6.220895e-01, 1.363966e+00, 4.770985e-01, 2.854986e+00, 8.365607e-01, 5.100506e-01, 1.940558e-01, 9.589695e-01,
6.000000e-01	1.521548e+00, 8.092617e-02, 5.583263e-01, 1.324617e+00, 3.266531e-01, 2.187148e+00, 5.855217e-01, 3.488932e-01, 1.281642e-01, 9.441760e-01,
8.000000e-01	1.471627e+00, 5.480768e-02, 6.459873e-01, 1.208754e+00, 2.634561e-01, 2.500017e+00, 4.701854e-01, 1.822829e-01, 9.327921e-02, 7.878489e-01,
1.000000e+00	1.916987e+00, 3.840710e-02, 7.980198e-01, 1.117481e+00, 2.090430e-01, 2.650769e+00, 4.265569e-01, 1.432761e-01, 7.608852e-02, 7.277163e-01,
1.200000e+00	2.202262e+00, 2.467637e-02, 9.805870e-01, 9.783653e-01, 1.408502e-01, 2.126592e+00, 5.643138e-01, 8.062157e-02, 5.743618e-02, 5.214688e-01,
1.400000e+00	1.930215e+00, 1.332791e-02, 7.868920e-01, 6.857280e-01, 1.094582e-01, 2.000074e+00, 5.718255e-01, 5.899680e-02, 3.662448e-02, 6.195756e-01,
1.600000e+00	1.572161e+00, 8.931620e-03, 9.734150e-01, 7.172850e-01, 8.510783e-02, 2.222350e+00, 5.061342e-01, 3.112210e-02, 2.230120e-02, 6.590467e-01,
1.800000e+00	2.083374e+00, 4.958099e-03, 9.745546e-01, 7.212980e-01, 7.739612e-02, 2.159672e+00, 6.006886e-01, 1.729470e-02, 1.832514e-02, 5.630883e-01,
2.000000e+00	2.001785e+00, 3.199488e-03, 9.260149e-01, 8.334448e-01, 4.858279e-02, 2.417983e+00, 6.000240e-01, 1.300427e-02, 1.405116e-02, 5.417578e-01,
0.000000e+00	2.159126e+00, 1.801722e+00, 2.328565e+00, 3.261830e+00, 3.028251e-02, 2.151791e+00, 2.673107e+00, 2.153997e+00, 1.829847e+00, 2.355953e+00,
2.000000e-01	2.004862e+00, 1.108974e+00, 1.638307e+00, 1.963066e+00, 2.024280e-02, 1.712245e+00, 1.872621e+00, 1.320126e+00, 2.149874e+00, 1.335934e+00,
4.000000e-01	2.277642e+00, 8.192597e-01, 1.740400e+00, 1.767747e+00, 1.541337e-02, 1.001986e+00, 1.511267e+00, 8.525868e-01, 2.162166e+00, 7.698477e-01,
6.000000e-01	2.046166e+00, 3.809438e-01, 2.014642e+00, 1.224072e+00, 1.326156e-02, 1.116093e+00, 1.140677e+00, 5.866486e-01, 1.949424e+00, 5.317199e-01,
8.000000e-01	2.333709e+00, 2.670772e-01, 1.369773e+00, 1.099744e+00, 1.013963e-02, 6.535889e-01, 7.643134e-01, 3.370358e-01, 2.239409e+00, 2.723723e-01,
1.000000e+00	1.975112e+00, 1.818320e-01, 1.412445e+00, 1.068899e+00, 7.519783e-03, 5.417465e-01, 7.616398e-01, 2.262383e-01, 1.702983e+00, 2.360121e-01,
1.200000e+00	1.751127e+00, 1.022315e-01, 1.308318e+00, 8.888852e-01, 6.531916e-03, 4.281491e-01, 6.989243e-01, 1.366146e-01, 1.827411e+00, 1.404724e-01,
1.400000e+00	2.073799e+00, 7.847904e-02, 1.147189e+00, 9.055415e-01, 5.880658e-03, 3.051355e-01, 7.846515e-01, 8.746701e-02, 2.049477e+00, 1.554424e-01,
1.600000e+00	2.262588e+00, 4.278599e-02, 9.284694e-01, 8.143258e-01, 3.431973e-03, 2.847216e-01, 7.533342e-01, 5.947386e-02, 1.837930e+00, 1.483632e-01,
1.800000e+00	1.994730e+00, 2.535894e-02, 1.176478e+00, 9.194607e-01, 3.102367e-03, 1.560013e-01, 6.439336e-01, 2.867539e-02, 1.477256e+00, 1.075420e-01,
2.000000e+00	2.361934e+00, 1.478048e-02, 1.072615e+00, 7.813082e-01, 2.387621e-03, 1.948403e-01, 6.380083e-01, 2.021584e-02, 1.774557e+00, 1.106523e-01,
0.000000e+00	2.994412e+00, 2.224454e+00, 4.904704e-01, 1.785127e+00, 2.162276e+00, 1.833553e+00, 2.401953e+00, 2.933206e-01, 2.721870e+00, 3.198326e+00,
2.000000e-01	2.014774e+00, 1.773701e+00, 7.813409e-01, 1.250720e+00, 1.667153e+00, 1.378179e+00, 1.672109e+00, 2.063472e-01, 2.597745e+00, 1.973453e+00,
4.000000e-01	1.661718e+00, 1.479307e+00, 8.971473e-01, 9.529748e-01, 1.707587e+00, 1.373659e+00, 1.459748e+00, 1.343375e-01, 2.269185e+00, 1.098824e+00,
6.000000e-01	1.190853e+00, 9.421607e-01, 9.212071e-01, 6.346450e-01, 1.267445e+00, 9.473215e-01, 1.263477e+00, 7.838565e-02, 2.161845e+00, 7.513283e-01,
8.000000e-01	9.572191e-01, 8.850273e-01, 9.227329e-01, 6.152302e-01, 1.210826e+00, 6.635768e-01, 1.337480e+00, 1.296257e-01, 1.723403e+00, 4.505569e-01,
1.000000e+00	9.376887e-01, 7.725868e-01, 5.796236e-01, 5.979008e-01, 1.116016e+00, 5.428337e-01, 1.150502e+00, 3.134590e-01, 2.370659e+00, 2.823852e-01,
1.200000e+00	9.943264e-01, 5.510239e-01, 3.797620e-01, 5.420223e-01, 9.869479e-01, 3.531883e-01, 1.239675e+00, 3.049777e-01, 2.353182e+00, 2.524853e-01,
1.400000e+00	1.230619e+00, 3.874806e-01, 2.909240e-01, 7.300324e-01, 8.019325e-01, 3.406518e-01, 1.127677e+00, 3.107994e-01, 1.477568e+00, 2.152850e-01,
1.600000e+00	1.543866e+00, 2.646403e-01, 3.032895e-01, 6.884004e-01, 5.544769e-01, 2.734769e-01, 9.789811e-01, 1.731999e-01, 1.888887e+00, 2.826649e-01,
1.800000e+00	1.861010e+00, 1.820015e-01, 2.647967e-01, 5.964539e-01, 5.025840e-01, 2.034264e-01, 9.098008e-01, 1.094974e-01, 1.921558e+00, 3.503282e-01,
2.000000e+00	1.696295e+00, 1.082152e-01, 4.278755e-01, 6.657184e-01, 3.836921e-01, 1.719522e-01, 8.704956e-01, 5.978438e-02, 1.818162e+00, 3.283539e-01,
0.000000e+00	2.033813e-02, 2.714272e+00, 1.271605e+00, 6.290428e-01, 2.704830e+00, 2.358317e-01, 1.553430e+00, 2.504357e+00, 3.195600e-01, 2.361248e+00,
2.000000e-01	1.626046e-02, 1.860066e+00, 1.235508e+00, 4.572767e-01, 2.372737e+00, 6.684432e-01, 1.359083e+00, 1.710966e+00, 3.412562e-01, 1.601910e+00,
4.000000e-01	1.206073e-02, 1.415465e+00, 6.519565e-01, 3.613820e-01, 2.217445e+00, 8.867431e-01, 1.349636e+00, 1.523909e+00, 2.619002e-01, 9.385541e-01,
6.000000e-01	8.883083e-03, 1.167057e+00, 3.360793e-01, 2.611627e-01, 1.788773e+00, 1.336496e+00, 1.172473e+00, 1.269851e+00, 1.977863e-01, 8.976700e-01,
8.000000e-01	7.044125e-03, 9.920611e-01, 2.562668e-01, 3.152659e-01, 1.499450e+00, 1.645868e+00, 8.860788e-01, 1.380567e+00, 1.563347e-01, 8.139602e-01,
1.000000e+00	6.895738e-03, 8.040292e-01, 1.714486e-01, 3.361577e-01, 1.328666e+00, 1.683876e+00, 9.232990e-01, 1.165862e+00, 1.050942e-01, 6.402188e-01,
1.200000e+00	4.000869e-03, 7.035498e-01, 1.138923e-01, 4.425792e-01, 1.239361e+00, 1.911926e+00, 1.040986e+00, 1.091684e+00, 6.358158e-02, 7.260311e-01,
1.400000e+00	3.184188e-03, 5.358246e-01, 6.717190e-02, 5.299641e-01, 1.007262e+00, 1.813205e+00, 9.512557e-01, 1.250779e+00, 5.218005e-02, 5.650009e-01,
1.600000e+00	4.623261e-03, 5.404723e-01, 4.320589e-02, 5.833191e-01, 8.620990e-01, 1.770586e+00, 7.634100e-01, 1.115906e+00, 3.176922e-02, 6.455063e-01,
1.800000e+00	3.703514e-02, 3.313869e-01, 2.420779e-02, 6.522060e-01, 6.582679e-01, 1.965979e+00, 1.069822e+00, 1.094871e+00, 2.368768e-02, 6.010418e-01,
2.000000e+00	2.524546e-01, 2.217950e-01, 1.697457e-02, 6.736593e-01, 6.152702e-01, 2.119594e+00, 8.281281e-01, 1.088639e+00, 1.673692e-02, 6.867922e-01,
0.000000e+00	1.108311e+00, 1.074901e+00, 1.004385e+00, 2.172103e+00, 2.266278e+00, 7.401394e-01, 3.158982e+00, 1.390210e+00, 3.081840e+00, 4.796912e-01,
2.000000e-01	1.372095e+00, 9.287507e-01, 8.050688e-01, 1.531489e+00, 1.575821e+00, 5.762643e-01, 2.392133e+00, 7.684690e-01, 2.712169e+00, 3.238150e-01,
4.000000e-01	1.638103e+00, 6.022433e-01, 5.540873e-01, 1.447056e+00, 1.686015e+00, 3.943891e-01, 1.987185e+00, 5.179494e-01, 2.630656e+00, 3.577621e-01,
6.000000e-01	2.002242e+00, 8.233077e-01, 6.630936e-01, 1.327521e+00, 1.444863e+00, 3.374870e-01, 1.542265e+00, 3.325820e-01, 2.421778e+00, 2.809328e-01,
8.000000e-01	1.478047e+00, 6.508369e-01, 7.781873e-01, 1.037008e+00, 1.218713e+00, 2.346157e-01, 1.116258e+00, 2.338612e-01, 1.942340e+00, 2.181902e-01,
1.000000e+00	1.741317e+00, 5.563781e-01, 1.010900e+00, 7.080257e-01, 1.016439e+00, 1.895055e-01, 8.401777e-01, 1.129693e-01, 2.052490e+00, 1.781302e-01,
1.200000e+00	2.014785e+00, 5.795459e-01, 1.097148e+00, 9.035921e-01, 9.660510e-01, 1.613439e-01, 7.765792e-01, 7.848124e-02, 2.056921e+00, 1.416772e-01,
1.400000e+00	2.095706e+00, 4.866922e-01, 1.116492e+00, 8.154905e-01, 9.196497e-01, 1.255893e-01, 8.057172e-01, 5.632363e-02, 1.625316e+00, 1.113314e-01,
1.600000e+00	1.974474e+00, 2.671411e-01, 1.050792e+00, 7.236379e-01, 8.120338e-01, 8.624212e-02, 6.810850e-01, 3.958297e-02, 1.341377e+00, 1.040670e-01,
1.800000e+00	1.845947e+00, 1.937879e-01, 1.237083e+00, 9.078856e-01, 5.501685e-01, 8.257814e-02, 8.068622e-01, 2.040830e-02, 2.047751e+00, 8.414326e-02,
2.000000e+00	2.444766e+00, 1.401398e-01, 1.228332e+00, 6.875027e-01, 4.299948e-01, 6.399493e-02, 8.089374e-01, 1.461034e-02, 1.722406e+00, 9.547870e-02,
0.000000e+00	1.773440e+00, 1.301742e+00, 2.087449e+00, 1.014600e+00, 2.604919e+00, 1.998741e+00, 6.733966e-01, 2.781091e+00, 2.296426e+00, 2.805341e+00,
2.000000e-01	1.122967e+00, 9.332263e-01, 2.010610e+00, 8.031910e-01, 2.578887e+00, 1.270435e+00, 6.109843e-01, 1.909297e+00, 2.200389e+00, 1.400892e+00,
4.000000e-01	9.764914e-01, 8.361790e-01, 1.601540e+00, 7.131867e-01, 2.352878e+00, 1.216120e+00, 6.786180e-01, 1.313433e+00, 2.337209e+00, 1.201406e+00,
6.000000e-01	6.965697e-01, 6.659707e-01, 1.122904e+00, 6.946171e-01, 1.635323e+00, 8.326836e-01, 6.478153e-01, 1.321084e+00, 2.489984e+00, 6.754068e-01,
8.000000e-01	5.598128e-01, 7.639585e-01, 6.657363e-01, 6.769840e-01, 1.468512e+00, 6.243326e-01, 7.909271e-01, 1.083490e+00, 1.747652e+00, 3.537697e-01,
1.000000e+00	4.071024e-01, 7.231948e-01, 3.782626e-01, 6.855220e-01, 1.106814e+00, 5.021723e-01, 6.528813e-01, 1.093015e+00, 1.892556e+00, 2.976044e-01,
1.200000e+00	4.748317e-01, 6.391352e-01, 3.119698e-01, 5.823629e-01, 1.224666e+00, 3.916527e-01, 8.217620e-01, 1.257540e+00, 1.832512e+00, 2.516813e-01,
1.400000e+00	7.016973e-01, 6.202191e-01, 1.769771e-01, 7.111805e-01, 1.237310e+00, 2.968795e-01, 8.044337e-01, 1.255274e+00, 1.715882e+00, 3.101784e-01,
1.600000e+00	9.279465e-01, 5.273248e-01, 1.275180e-01, 6.496896e-01, 9.288499e-01, 2.060496e-01, 7.595958e-01, 8.694667e-01, 1.874404e+00, 3.796235e-01,
1.800000e+00	1.287673e+00, 3.749658e-01, 1.262799e-01, 6.630262e-01, 7.901920e-01, 1.684868e-01, 7.044512e-01, 6.572418e-01, 1.860578e+00, 3.517436e-01,
2.000000e+00	1.633904e+00, 2.349010e-01, 1.815534e-01, 6.186045e-01, 6.303314e-01, 1.138496e-01, 8.390855e-01, 5.218176e-01, 1.676146e+00, 3.023791e-01,
0.000000e+00	2.912732e+00, 7.697850e-01, 7.189158e-01, 1.138197e+00, 3.616585e-01, 8.816302e-01, 8.742104e-01, 2.219327e+00, 1.659292e+00, 1.501920e+00,
2.000000e-01	2.340045e+00, 5.340377e-01, 7.608403e-01, 9.881459e-01, 2.585708e-01, 8.412220e-01, 1.036821e+00, 1.351350e+00, 1.812533e+00, 9.461485e-01,
4.000000e-01	2.749188e+00, 3.281152e-01, 9.016008e-01, 7.451487e-01, 2.052147e-01, 6.170553e-01, 8.913155e-01, 9.207067e-01, 1.455564e+00, 5.706082e-01,
6.000000e-01	2.712286e+00, 2.051423e-01, 1.023010e+00, 7.962903e-01, 1.503393e-01, 4.212628e-01, 8.101442e-01, 7.621170e-01, 1.545383e+00, 3.883227e-01,
8.000000e-01	2.657524e+00, 1.426579e-01, 1.352733e+00, 9.066486e-01, 1.117186e-01, 3.575466e-01, 6.636133e-01, 3.602699e-01, 1.751861e+00, 2.846859e-01,
1.000000e+00	2.605859e+00, 8.096624e-02, 1.080089e+00, 8.849179e-01, 9.391049e-02, 2.524333e-01, 7.926285e-01, 2.912840e-01, 1.631420e+00, 2.371904e-01,
1.200000e+00	2.199935e+00, 4.494067e-02, 1.203860e+00, 7.667109e-01, 7.616680e-02, 2.696757e-01, 6.630763e-01, 1.758488e-01, 1.592190e+00, 1.627488e-01,
1.400000e+00	2.303445e+00, 3.201174e-02, 1.041511e+00, 7.823942e-01, 6.707414e-02, 1.709297e-01, 7.824480e-01, 9.709461e-02, 1.586420e+00, 1.640343e-01,
1.600000e+00	2.332301e+00, 1.725374e-02, 1.174421e+00, 7.849570e-01, 4.113002e-02, 1.408562e-01, 7.379649e-01, 7.146918e-02, 1.787994e+00, 1.281375e-01,
1.800000e+00	2.246841e+00, 1.205857e-02, 1.161848e+00, 7.060249e-01, 3.057446e-02, 1.337431e-01, 7.849323e-01, 3.870570e-02, 1.762192e+00, 1.287085e-01,
2.000000e+00	1.919597e+00, 6.423537e-03, 1.184668e+00, 7.315459e-01, 2.976112e-02, 9.241400e-02, 8.190906e-01, 2.647963e-02, 1.798032e+00, 9.835784e-02,
0.000000e+00	5.747334e-01, 3.221402e-01, 2.553890e+00, 5.646096e-02, 1.019522e+00, 1.850970e+00, 3.138822e+00, 1.836858e+00, 1.108147e+00, 1.251770e+00,
2.000000e-01	9.402867e-01, 3.051060e-01, 1.848702e+00, 2.672816e-01, 8.183962e-01, 1.915704e+00, 2.260855e+00, 1.641173e+00, 7.678375e-01, 8.070737e-01,
4.000000e-01	1.055252e+00, 1.807956e-01, 1.192790e+00, 3.653925e-01, 5.364449e-01, 1.981938e+00, 2.008358e+00, 1.271415e+00, 5.357517e-01, 6.437804e-01,
6.000000e-01	1.333599e+00, 9.819115e-02, 5.779360e-01, 4.545793e-01, 5.040898e-01, 1.958929e+00, 1.618152e+00, 7.670798e-01, 3.653686e-01, 6.857155e-01,
8.000000e-01	1.697237e+00, 7.176998e-02, 3.781002e-01, 6.198939e-01, 3.231294e-01, 1.633573e+00, 1.676825e+00, 4.840868e-01, 3.199589e-01, 5.166140e-01,
1.000000e+00	1.428098e+00, 4.901163e-02, 2.912241e-01, 5.063585e-01, 2.546272e-01, 1.841262e+00, 1.569523e+00, 3.095436e-01, 1.679625e-01, 6.085158e-01,
1.200000e+00	1.717506e+00, 2.422727e-02, 1.556313e-01, 4.628542e-01, 1.883392e-01, 1.792334e+00, 1.111855e+00, 2.034143e-01, 1.403716e-01, 4.808735e-01,
1.400000e+00	1.631182e+00, 1.505948e-02, 1.721009e-01, 6.939857e-01, 1.403225e-01, 2.312435e+00, 1.024509e+00, 1.087575e-01, 7.777125e-02, 5.874635e-01,
1.600000e+00	2.029063e+00, 1.148778e-02, 2.058425e-01, 6.322524e-01, 1.174536e-01, 2.297886e+00, 1.035128e+00, 7.530927e-02, 7.144042e-02, 5.737665e-01,
1.800000e+00	1.905642e+00, 7.477294e-03, 3.412781e-01, 6.522901e-01, 9.125160e-02, 2.117376e+00, 8.129279e-01, 5.624792e-02, 4.971526e-02, 5.091944e-01,
2.000000e+00	2.091043e+00, 3.854802e-03, 3.944956e-01, 6.810272e-01, 7.484391e-02, 1.984295e+00, 9.411710e-01, 3.816443e-02, 3.644290e-02, 5.750281e-01,
0.000000e+00	1.689817e+00, 2.462021e+00, 1.311122e+00, 1.093161e+00, 2.287729e-01, 2.758599e-01, 2.591806e-02, 7.237635e-01, 2.377339e+00, 7.103985e-01,
2.000000e-01	1.485577e+00, 1.432485e+00, 1.485194e+00, 6.453554e-01, 1.568973e-01, 2.472323e-01, 1.787433e-01, 5.640761e-01, 2.269386e+00, 4.778977e-01,
4.000000e-01	1.294128e+00, 9.482400e-01, 1.147985e+00, 6.181793e-01, 1.010308e-01, 1.828054e-01, 3.146165e-01, 2.768498e-01, 2.062860e+00, 2.699531e-01,
6.000000e-01	1.535827e+00, 5.556851e-01, 1.316772e+00, 6.559765e-01, 8.626190e-02, 1.380911e-01, 4.854896e-01, 2.540402e-01, 1.738242e+00, 2.125242e-01,
8.000000e-01	1.888970e+00, 3.647311e-01, 1.096638e+00, 6.181902e-01, 6.893333e-02, 9.541740e-02, 6.151698e-01, 1.414078e-01, 1.764424e+00, 1.154436e-01,
1.000000e+00	1.958934e+00, 1.843383e-01, 1.046331e+00, 6.690250e-01, 6.240783e-02, 7.592810e-02, 6.362064e-01, 8.693775e-02, 1.981391e+00, 8.801266e-02,
1.200000e+00	1.997769e+00, 1.401083e-01, 1.054969e+00, 6.646218e-01, 4.192810e-02, 6.692683e-02, 6.886090e-01, 5.946197e-02, 1.883978e+00, 6.602763e-02,
1.400000e+00	1.770982e+00, 1.001556e-01, 1.052022e+00, 7.644075e-01, 3.107077e-02, 4.951618e-02, 7.859217e-01, 3.478854e-02, 2.031803e+00, 6.569789e-02,
1.600000e+00	1.760736e+00, 5.139383e-02, 1.044289e+00, 5.820533e-01, 2.312161e-02, 4.746197e-02, 7.468546e-01, 2.458764e-02, 1.752740e+00, 7.537546e-02,
1.800000e+00	2.163887e+00, 2.511254e-02, 1.044191e+00, 7.922670e-01, 1.932155e-02, 4.099631e-02, 8.106976e-01, 1.463233e-02, 1.926517e+00, 8.555749e-02,
2.000000e+00	2.138234e+00, 2.164026e-02, 9.638518e-01, 6.369601e-01, 1.209697e-02, 3.829104e-02, 6.249493e-01, 8.937373e-03, 1.783025e+00, 1.182384e-01,
0.000000e+00	2.457077e+00, 2.071150e+00, 2.589799e+00, 1.905668e+00, 5.759688e-01, 1.587246e+00, 2.271594e-01, 8.211855e-01, 3.463963e-01, 1.692041e+00,
2.000000e-01	1.447107e+00, 1.281561e+00, 2.215618e+00, 1.775420e+00, 5.037983e-01, 1.965496e+00, 1.724940e-01, 5.616691e-01, 2.406075e-01, 1.340822e+00,
4.000000e-01	1.302301e+00, 8.398405e-01, 1.804303e+00, 9.331708e-01, 3.354869e-01, 1.378529e+00, 1.785541e-01, 3.953791e-01, 1.670997e-01, 8.877448e-01,
6.000000e-01	1.344074e+00, 4.803317e-01, 1.351492e+00, 9.438970e-01, 2.926612e-01, 1.725743e+00, 2.761307e-01, 2.639478e-01, 1.231497e-01, 8.239939e-01,
8.000000e-01	1.253406e+00, 3.311017e-01, 1.301232e+00, 8.587446e-01, 2.412924e-01, 1.891716e+00, 3.542295e-01, 1.810705e-01, 8.738770e-02, 7.879211e-01,
1.000000e+00	1.417141e+00, 2.138668e-01, 9.419341e-01, 8.170151e-01, 1.801018e-01, 1.972226e+00, 4.937521e-01, 1.270122e-01, 7.010594e-02, 6.666991e-01,
1.200000e+00	1.496091e+00, 1.330160e-01, 9.013134e-01, 8.642963e-01, 1.519095e-01, 1.856244e+00, 4.692048e-01, 1.002133e-01, 5.306530e-02, 7.265801e-01,
1.400000e+00	1.680217e+00, 6.835296e-02, 9.980009e-01, 7.509444e-01, 1.029420e-01, 2.093134e+00, 5.032811e-01, 7.035972e-02, 2.862755e-02, 5.336515e-01,
1.600000e+00	1.815086e+00, 3.763206e-02, 9.539898e-01, 7.709180e-01, 6.240390e-02, 2.111644e+00, 5.904039e-01, 3.571772e-02, 2.083137e-02, 5.374383e-01,
1.800000e+00	1.691595e+00, 2.923361e-02, 8.184370e-01, 7.415895e-01, 5.782182e-02, 2.237444e+00, 6.247015e-01, 2.425147e-02, 1.956178e-02, 5.786151e-01,
2.000000e+00	2.122090e+00, 1.947194e-02, 6.552451e-01, 6.693305e-01, 4.540700e-02, 2.477976e+00, 6.932224e-01, 1.601110e-02, 1.227814e-02, 6.664633e-01,
0.000000e+00	5.493830e-01, 1.921265e+00, 2.671989e+00, 2.308929e+00, 4.210444e-03, 1.734781e+00, 1.857406e+00, 1.321219e+00, 2.411789e+00, 5.946257e-01,
2.000000e-01	7.239970e-01, 1.175306e+00, 1.694584e+00, 1.707670e+00, 2.791299e-03, 1.177320e+00, 1.232719e+00, 1.401370e+00, 2.398808e+00, 4.606344e-01,
4.000000e-01	1.200593e+00, 7.449585e-01, 9.911550e-01, 1.193747e+00, 2.105410e-03, 1.016401e+00, 1.182909e+00, 9.386337e-01, 2.372952e+00, 2.694343e-01,
6.000000e-01	1.440293e+00, 4.254347e-01, 7.060814e-01, 1.000687e+00, 1.702432e-03, 7.541634e-01, 8.094349e-01, 6.963034e-01, 1.769666e+00, 2.520413e-01,
8.000000e-01	1.233120e+00, 2.027888e-01, 6.378071e-01, 1.010594e+00, 1.641507e-03, 5.938290e-01, 7.223442e-01, 4.732450e-01, 1.820810e+00, 2.721169e-01,
1.000000e+00	1.717760e+00, 1.676429e-01, 6.289779e-01, 9.185203e-01, 1.541495e-03, 3.599327e-01, 6.217930e-01, 3.114890e-01, 1.637726e+00, 2.984633e-01,
1.200000e+00	1.563257e+00, 1.011181e-01, 7.091856e-01, 9.076784e-01, 1.078436e-03, 3.005288e-01, 6.369542e-01, 1.896163e-01, 1.653767e+00, 3.359145e-01,
1.400000e+00	1.897541e+00, 5.905947e-02, 7.931955e-01, 9.423492e-01, 1.321821e-03, 2.247225e-01, 6.789164e-01, 1.021869e-01, 1.815907e+00, 2.872080e-01,
1.600000e+00	1.850613e+00, 3.823653e-02, 7.703297e-01, 8.502747e-01, 9.178816e-04, 1.835437e-01, 6.604035e-01, 7.418601e-02, 1.712931e+00, 2.478294e-01,
1.800000e+00	1.970775e+00, 2.153108e-02, 7.780850e-01, 8.238808e-01, 9.075760e-04, 1.393009e-01, 6.131308e-01, 5.412423e-02, 1.917048e+00, 2.396342e-01,
2.000000e+00	2.018703e+00, 1.538930e-02, 8.798459e-01, 7.311777e-01, 8.675227e-04, 1.176190e-01, 7.119644e-01, 2.778639e-02, 1.817276e+00, 2.025112e-01,
0.000000e+00	1.245880e+00, 8.624566e-02, 1.724048e-01, 1.610342e+00, 3.096303e+00, 1.325551e+00, 2.130397e-01, 9.604982e-01, 1.233953e+00, 1.878012e+00,
2.000000e-01	9.984334e-01, 2.446739e-01, 1.824816e-01, 1.567294e+00, 2.605745e+00, 1.597987e+00, 1.486344e-01, 8.044337e-01, 1.174288e+00, 1.648381e+00,
4.000000e-01	8.078394e-01, 3.439784e-01, 2.082023e-01, 1.367155e+00, 2.013406e+00, 1.347041e+00, 1.298441e-01, 6.727608e-01, 1.044087e+00, 9.434319e-01,
6.000000e-01	5.422105e-01, 4.660853e-01, 1.745030e-01, 1.096840e+00, 1.795985e+00, 1.271107e+00, 1.438081e-01, 7.782701e-01, 9.193072e-01, 9.386001e-01,
8.000000e-01	4.772334e-01, 7.165936e-01, 1.162056e-01, 9.947542e-01, 1.386529e+00, 1.125548e+00, 2.229437e-01, 7.880118e-01, 6.695558e-01, 6.856602e-01,
1.000000e+00	4.034708e-01, 5.624787e-01, 9.104869e-02, 8.371432e-01, 1.492635e+00, 1.461381e+00, 2.888107e-01, 1.091264e+00, 4.357076e-01, 7.439753e-01,
1.200000e+00	2.780259e-01, 5.227837e-01, 5.605890e-02, 8.210422e-01, 1.287832e+00, 1.669760e+00, 4.217119e-01, 7.913663e-01, 2.945458e-01, 6.976541e-01,
1.400000e+00	2.216787e-01, 6.024548e-01, 3.013553e-02, 6.810324e-01, 1.035598e+00, 1.975056e+00, 4.772821e-01, 1.060306e+00, 2.199884e-01, 6.874671e-01,
1.600000e+00	2.043659e-01, 4.704783e-01, 2.189082e-02, 7.354353e-01, 1.033471e+00, 1.721876e+00, 5.155619e-01, 1.034024e+00, 1.597391e-01, 5.441786e-01,
1.800000e+00	1.483453e-01, 4.647595e-01, 1.097301e-02, 7.538377e-01, 8.227520e-01, 1.748426e+00, 5.732619e-01, 1.109689e+00, 1.410126e-01, 6.419430e-01,
2.000000e+00	2.355789e-01, 2.190741e-01, 8.673664e-03, 7.767241e-01, 6.551716e-01, 1.924197e+00, 5.426330e-01, 1.047595e+00, 9.490657e-02, 5.319092e-01,
0.000000e+00	2.518018e+00, 2.007364e+00, 5.672284e-01, 2.610908e+00, 1.183714e+00, 1.653176e+00, 4.103776e-01, 1.418478e+00, 1.200341e+00, 2.645528e-01,
2.000000e-01	1.678984e+00, 1.253518e+00, 7.329368e-01, 1.504929e+00, 1.030878e+00, 1.225698e+00, 2.763734e-01, 8.970455e-01, 6.621284e-01, 4.271267e-01,
4.000000e-01	1.546440e+00, 7.389660e-01, 9.691843e-01, 1.286129e+00, 7.579782e-01, 1.665420e+00, 2.439457e-01, 5.663722e-01, 4.453845e-01, 4.140544e-01,
6.000000e-01	1.273283e+00, 5.775803e-01, 9.824894e-01, 9.348557e-01, 6.177814e-01, 1.832956e+00, 2.269632e-01, 3.704509e-01, 4.278411e-01, 4.275311e-01,
8.000000e-01	1.211802e+00, 3.883827e-01, 8.444651e-01, 8.399032e-01, 5.461968e-01, 1.853983e+00, 3.637544e-01, 3.436832e-01, 3.247539e-01, 4.607179e-01,
1.000000e+00	1.492042e+00, 2.186100e-01, 8.732192e-01, 1.016774e+00, 4.517132e-01, 1.598993e+00, 3.678239e-01, 2.616720e-01, 2.264551e-01, 5.575712e-01,
1.200000e+00	1.274563e+00, 1.588450e-01, 6.157326e-01, 7.935218e-01, 3.381322e-01, 1.560798e+00, 4.708358e-01, 1.437793e-01, 1.477837e-01, 4.927054e-01,
1.400000e+00	1.563285e+00, 6.643273e-02, 6.280436e-01, 6.812598e-01, 2.231702e-01, 2.267875e+00, 4.921470e-01, 1.172833e-01, 1.152505e-01, 5.497770e-01,
1.600000e+00	1.763339e+00, 4.616388e-02, 6.918199e-01, 7.464183e-01, 1.671087e-01, 2.014042e+00, 5.789466e-01, 7.764666e-02, 8.500583e-02, 5.769115e-01,
1.800000e+00	1.948860e+00, 2.984931e-02, 7.527496e-01, 6.625077e-01, 1.137709e-01, 1.854643e+00, 6.394246e-01, 4.090241e-02, 7.043509e-02, 5.926578e-01,
2.000000e+00	1.748059e+00, 1.455101e-02, 7.307025e-01, 6.854630e-01, 9.524916e-02, 2.168091e+00, 5.972894e-01, 2.943377e-02, 3.283418e-02, 5.491527e-01,
0.000000e+00	1.914317e+00, 2.213787e+00, 1.524775e+00, 7.079763e-01, 9.333113e-01, 1.334477e+00, 2.118633e+00, 2.691685e+00, 2.204150e+00, 1.941788e+00,
2.000000e-01	1.727698e+00, 1.781916e+00, 1.169505e+00, 5.888628e-01, 6.642135e-01, 7.618823e-01, 1.349830e+00, 1.897277e+00, 2.196753e+00, 1.238416e+00,
4.000000e-01	1.522378e+00, 1.011452e+00, 1.037498e+00, 3.792895e-01, 6.024375e-01, 6.687945e-01, 1.218703e+00, 1.299609e+00, 2.205523e+00, 7.319992e-01,
6.000000e-01	1.950102e+00, 7.635793e-01, 9.420484e-01, 3.957299e-01, 3.968263e-01, 5.439901e-01, 1.249377e+00, 7.580287e-01, 1.934825e+00, 4.649778e-01,
8.000000e-01	1.921378e+00, 5.013180e-01, 1.222164e+00, 4.648355e-01, 3.636664e-01, 4.022080e-01, 1.299641e+00, 5.211224e-01, 1.910676e+00, 2.985604e-01,
1.000000e+00	2.016822e+00, 2.718786e-01, 9.263824e-01, 5.682883e-01, 2.868637e-01, 3.043912e-01, 9.700308e-01, 3.216813e-01, 1.711658e+00, 1.628244e-01,
1.200000e+00	1.960336e+00, 1.604083e-01, 9.710483e-01, 5.241042e-01, 1.948148e-01, 2.400968e-01, 1.083765e+00, 1.984814e-01, 1.373513e+00, 1.161730e-01,
1.400000e+00	2.001529e+00, 9.650310e-02, 9.700441e-01, 4.705170e-01, 1.441213e-01, 1.813467e-01, 9.100465e-01, 1.039157e-01, 1.480721e+00, 1.188661e-01,
1.600000e+00	2.330396e+00, 5.608677e-02, 8.632464e-01, 6.901276e-01, 1.334465e-01, 1.511304e-01, 9.718222e-01, 6.652019e-02, 1.760750e+00, 1.107894e-01,
1.800000e+00	2.262843e+00, 3.584632e-02, 7.703985e-01, 6.159617e-01, 7.878440e-02, 1.271832e-01, 7.812300e-01, 4.948393e-02, 1.531506e+00, 1.244278e-01,
2.000000e+00	1.733542e+00, 2.417771e-02, 8.382957e-01, 6.247279e-01, 5.805267e-02, 1.038379e-01, 8.812708e-01, 3.165328e-02, 1.918626e+00, 1.490932e-01,
0.000000e+00	5.020671e-01, 6.964493e-01, 1.035038e+00, 9.355181e-01, 1.465691e+00, 6.563424e-02, 3.362106e+00, 1.305520e+00, 9.824428e-01, 2.520794e+00,
2.000000e-01	8.932812e-01, 7.164518e-01, 6.434494e-01, 9.255076e-01, 1.184827e+00, 1.847374e-01, 2.321639e+00, 8.463033e-01, 1.258271e+00, 1.936337e+00,
4.000000e-01	1.204286e+00, 4.961177e-01, 4.383431e-01, 8.525900e-01, 1.233219e+00, 1.969173e-01, 1.996125e+00, 9.519391e-01, 1.512676e+00, 1.106358e+00,
6.000000e-01	1.067170e+00, 6.026384e-01, 2.454067e-01, 7.578354e-01, 1.009818e+00, 2.022544e-01, 1.518157e+00, 5.877825e-01, 1.523471e+00, 6.332005e-01,
8.000000e-01	1.565490e+00, 5.570498e-01, 1.872755e-01, 8.689284e-01, 1.100749e+00, 1.680025e-01, 1.229071e+00, 3.972681e-01, 1.788893e+00, 5.926272e-01,
1.000000e+00	1.632370e+00, 4.419391e-01, 2.155303e-01, 6.543246e-01, 7.796755e-01, 1.503304e-01, 1.076220e+00, 2.819263e-01, 1.729078e+00, 5.605027e-01,
1.200000e+00	1.873596e+00, 2.707960e-01, 3.642494e-01, 7.454953e-01, 7.756220e-01, 1.188610e-01, 1.180613e+00, 1.558368e-01, 1.401858e+00, 4.052201e-01,
1.400000e+00	1.457762e+00, 1.820793e-01, 4.514547e-01, 8.210748e-01, 4.738243e-01, 8.455563e-02, 1.084473e+00, 1.129673e-01, 1.797405e+00, 4.260353e-01,
1.600000e+00	1.642636e+00, 1.061085e-01, 5.148762e-01, 8.860622e-01, 4.130816e-01, 9.134349e-02, 1.037589e+00, 7.920904e-02, 1.799963e+00, 3.446437e-01,
1.800000e+00	2.036292e+00, 7.784219e-02, 5.090940e-01, 7.613655e-01, 3.378840e-01, 5.989656e-02, 7.615953e-01, 4.305217e-02, 1.555480e+00, 3.291098e-01,
2.000000e+00	2.201213e+00, 4.231615e-02, 6.196643e-01, 6.535548e-01, 2.471833e-01, 6.706904e-02, 8.588636e-01, 2.728149e-02, 1.704139e+00, 3.023947e-01,
0.000000e+00	5.225076e-01, 1.494860e+00, 7.042264e-01, 2.194726e-01, 2.544477e+00, 2.862108e+00, 2.428364e+00, 2.075945e+00, 3.264274e+00, 4.865358e-01,
2.000000e-01	4.474914e-01, 1.427892e+00, 4.349383e-01, 1.680802e-01, 2.163957e+00, 1.855166e+00, 1.752840e+00, 1.793259e+00, 2.124588e+00, 3.014150e-01,
4.000000e-01	4.371533e-01, 8.169428e-01, 2.522339e-01, 1.493395e-01, 1.672448e+00, 1.427061e+00, 1.558809e+00, 1.235781e+00, 2.083996e+00, 1.822866e-01,
6.000000e-01	2.839334e-01, 8.570667e-01, 1.301250e-01, 1.749440e-01, 1.380723e+00, 1.062424e+00, 1.350313e+00, 1.335909e+00, 2.298445e+00, 1.001976e-01,
8.000000e-01	2.313792e-01, 9.276438e-01, 1.014074e-01, 3.503609e-01, 1.333506e+00, 1.004382e+00, 1.202166e+00, 1.248583e+00, 1.931052e+00, 9.430950e-02,
1.000000e+00	2.033270e-01, 7.671891e-01, 6.237525e-02, 4.361067e-01, 1.215845e+00, 8.247651e-01, 1.012742e+00, 1.308633e+00, 1.880440e+00, 1.059169e-01,
1.200000e+00	3.156970e-01, 6.758281e-01, 3.982473e-02, 4.177077e-01, 1.034925e+00, 6.062268e-01, 1.004089e+00, 9.359583e-01, 1.930990e+00, 2.265023e-01,
1.400000e+00	8.458464e-01, 3.977979e-01, 2.055306e-02, 5.827679e-01, 9.460648e-01, 4.782326e-01, 8.129286e-01, 1.206526e+00, 1.685494e+00, 2.259319e-01,
1.600000e+00	1.073231e+00, 3.075411e-01, 1.997256e-02, 7.035886e-01, 6.399999e-01, 2.849596e-01, 8.138031e-01, 1.053450e+00, 1.797415e+00, 2.850982e-01,
1.800000e+00	1.275041e+00, 2.058108e-01, 1.481711e-02, 6.627385e-01, 4.874131e-01, 2.320564e-01, 9.862121e-01, 7.146294e-01, 2.198571e+00, 3.114097e-01,
2.000000e+00	1.738106e+00, 1.185167e-01, 2.691050e-02, 5.808686e-01, 3.381240e-01, 1.474153e-01, 8.403401e-01, 4.650897e-01, 1.683671e+00, 4.079053e-01,
0.000000e+00	1.325333e+00, 1.126983e-01, 2.833768e+00, 3.085937e+00, 9.763710e-01, 2.039627e+00, 1.191654e+00, 1.441890e+00, 1.425020e+00, 1.287508e+00,
2.000000e-01	1.312301e+00, 1.589258e-01, 1.783969e+00, 2.668763e+00, 6.428804e-01, 1.749517e+00, 6.948439e-01, 9.705669e-01, 1.086350e+00, 8.752241e-01,
4.000000e-01	1.522811e+00, 1.097351e-01, 1.020508e+00, 1.954427e+00, 7.720678e-01, 1.589565e+00, 5.664522e-01, 5.753296e-01, 5.996318e-01, 8.161925e-01,
6.000000e-01	1.792850e+00, 6.163753e-02, 9.040659e-01, 1.402711e+00, 4.793864e-01, 1.763610e+00, 4.747659e-01, 3.579986e-01, 4.695530e-01, 7.423652e-01,
8.000000e-01	2.083983e+00, 5.229089e-02, 9.951212e-01, 1.384892e+00, 3.312351e-01, 1.985060e+00, 3.242080e-01, 2.304521e-01, 3.882941e-01, 6.925691e-01,
1.000000e+00	1.891019e+00, 3.370822e-02, 9.855573e-01, 1.162534e+00, 2.438418e-01, 1.886891e+00, 3.369075e-01, 1.314277e-01, 1.936127e-01, 6.011399e-01,
1.200000e+00	1.682201e+00, 1.712696e-02, 1.023897e+00, 9.931255e-01, 2.167126e-01, 2.005817e+00, 3.194151e-01, 1.040890e-01, 1.795627e-01, 5.853324e-01,
1.400000e+00	2.288713e+00, 1.089294e-02, 9.599550e-01, 1.006741e+00, 1.686076e-01, 1.870222e+00, 3.463804e-01, 6.825305e-02, 1.227332e-01, 6.249478e-01,
1.600000e+00	1.777896e+00, 6.979732e-03, 1.201601e+00, 7.884399e-01, 1.060819e-01, 1.892041e+00, 4.229777e-01, 3.867389e-02, 1.158768e-01, 6.310263e-01,
1.800000e+00	2.171814e+00, 3.834937e-03, 1.080301e+00, 8.006714e-01, 7.310547e-02, 2.183432e+00, 5.270973e-01, 2.492974e-02, 6.641316e-02, 6.295727e-01,
2.000000e+00	1.778583e+00, 2.742053e-03, 1.152297e+00, 6.750749e-01, 5.850481e-02, 1.955876e+00, 4.912882e-01, 1.961807e-02, 4.908138e-02, 5.388425e-01,
0.000000e+00	1.035852e+00, 7.231819e-01, 7.078106e-01, 1.938857e+00, 2.041711e+00, 2.879484e+00, 1.380291e+00, 3.619218e+00, 2.072809e+00, 2.562043e+00,
2.000000e-01	8.227479e-01, 6.160389e-01, 4.774421e-01, 1.586046e+00, 2.036787e+00, 1.852810e+00, 1.273421e+00, 2.355081e+00, 1.338355e+00, 1.459763e+00,
4.000000e-01	6.285018e-01, 7.208085e-01, 2.773626e-01, 1.512163e+00, 1.828507e+00, 2.074143e+00, 1.022908e+00, 1.613675e+00, 1.046908e+00, 1.047782e+00,
6.000000e-01	5.003565e-01, 6.721758e-01, 1.634559e-01, 1.137206e+00, 1.676423e+00, 1.423686e+00, 6.787485e-01, 1.550465e+00, 7.101764e-01, 1.052798e+00,
8.000000e-01	4.014092e-01, 5.426712e-01, 1.235331e-01, 1.008118e+00, 1.350709e+00, 1.928098e+00, 5.840457e-01, 1.242700e+00, 5.440622e-01, 9.545625e-01,
1.000000e+00	2.509146e-01, 6.937539e-01, 7.931755e-02, 8.859077e-01, 1.237833e+00, 1.677858e+00, 4.390434e-01, 1.156002e+00, 3.926174e-01, 7.330011e-01,
1.200000e+00	2.103060e-01, 6.549332e-01, 4.298081e-02, 7.599677e-01, 1.080810e+00, 1.967291e+00, 6.015442e-01, 1.432656e+00, 2.546541e-01, 7.292975e-01,
1.400000e+00	1.939951e-01, 5.228792e-01, 3.053147e-02, 7.992669e-01, 8.608835e-01, 1.694681e+00, 5.795458e-01, 1.061415e+00, 1.749624e-01, 7.368754e-01,
1.600000e+00	1.631083e-01, 3.987049e-01, 2.153145e-02, 7.376880e-01, 8.162863e-01, 1.757648e+00, 6.917282e-01, 1.085117e+00, 1.407123e-01, 6.028801e-01,
1.800000e+00	2.409093e-01, 2.765443e-01, 1.252509e-02, 6.369977e-01, 5.946797e-01, 1.788512e+00, 7.145425e-01, 9.511122e-01, 8.846756e-02, 6.426637e-01,
2.000000e+00	4.826846e-01, 1.636490e-01, 7.640699e-03, 7.887163e-01, 4.710905e-01, 2.183893e+00, 6.642896e-01, 9.759860e-01, 6.615381e-02, 6.053339e-01,
0.000000e+00	3.051383e-01, 1.118221e+00, 2.350818e+00, 2.753907e+00, 2.827572e-01, 2.805897e+00, 4.745489e-01, 3.182026e+00, 2.606431e+00, 2.388877e+00,
2.000000e-01	7.674111e-01, 7.407959e-01, 1.571479e+00, 1.936943e+00, 1.914986e-01, 1.826683e+00, 4.104413e-01, 2.661088e+00, 2.049701e+00, 1.554233e+00,
4.000000e-01	1.076549e+00, 4.547506e-01, 1.239131e+00, 1.599004e+00, 1.350311e-01, 1.508890e+00, 3.032468e-01, 1.453722e+00, 1.955398e+00, 1.125422e+00,
6.000000e-01	1.398184e+00, 3.055490e-01, 9.871407e-01, 1.476128e+00, 1.038624e-01, 1.096339e+00, 1.703108e-01, 1.143342e+00, 2.079238e+00, 7.787890e-01,
8.000000e-01	1.438773e+00, 1.410916e-01, 8.762794e-01, 1.032172e+00, 8.005688e-02, 1.115737e+00, 2.023879e-01, 5.956799e-01, 1.972772e+00, 4.840964e-01,
1.000000e+00	1.760073e+00, 8.827806e-02, 9.667446e-01, 1.093215e+00, 5.683894e-02, 8.208269e-01, 1.824074e-01, 4.910202e-01, 1.850880e+00, 2.844936e-01,
1.200000e+00	1.711548e+00, 6.497142e-02, 8.922228e-01, 7.311727e-01, 4.129306e-02, 5.805288e-01, 2.691171e-01, 2.947729e-01, 1.759871e+00, 2.793507e-01,
1.400000e+00	1.722511e+00, 4.297089e-02, 1.007852e+00, 7.938199e-01, 3.719353e-02, 4.790666e-01, 3.144104e-01, 1.907920e-01, 1.798222e+00, 2.402768e-01,
1.600000e+00	1.872600e+00, 2.518426e-02, 1.198122e+00, 8.233862e-01, 2.783262e-02, 3.268955e-01, 3.986657e-01, 1.284744e-01, 1.558994e+00, 1.517588e-01,
1.800000e+00	2.026535e+00, 1.799752e-02, 1.197718e+00, 8.776734e-01, 2.135271e-02, 2.759298e-01, 4.208572e-01, 7.421639e-02, 1.882661e+00, 1.838174e-01,
2.000000e+00	2.108334e+00, 8.770986e-03, 9.140943e-01, 7.723438e-01, 1.960694e-02, 1.918517e-01, 5.691996e-01, 4.886102e-02, 1.819383e+00, 1.571661e-01,
0.000000e+00	1.088245e+00, 1.419689e+00, 1.638520e+00, 1.374346e-01, 2.221549e+00, 2.257357e+00, 1.103958e+00, 1.286614e+00, 2.832935e-01, 1.638077e+00,
2.000000e-01	6.143859e-01, 9.409372e-01, 1.395046e+00, 1.605298e-01, 1.833615e+00, 2.736184e+00, 1.078569e+00, 1.097405e+00, 1.736634e-01, 1.234228e+00,
4.000000e-01	5.876391e-01, 9.580275e-01, 1.047986e+00, 1.615113e-01, 1.554749e+00, 2.281533e+00, 9.832555e-01, 1.129872e+00, 1.584501e-01, 8.166086e-01,
6.000000e-01	4.874046e-01, 8.425764e-01, 5.744895e-01, 2.822791e-01, 1.266977e+00, 1.988530e+00, 9.603332e-01, 9.852395e-01, 1.185228e-01, 7.395025e-01,
8.000000e-01	3.515314e-01, 6.784398e-01, 3.796631e-01, 4.246234e-01, 1.272648e+00, 2.305408e+00, 9.635128e-01, 9.450208e-01, 8.730042e-02, 7.347046e-01,
1.000000e+00	3.121447e-01, 6.166699e-01, 2.196334e-01, 4.781408e-01, 1.174646e+00, 2.352314e+00, 9.072364e-01, 1.284123e+00, 5.517831e-02, 6.235599e-01,
1.200000e+00	2.361691e-01, 5.799809e-01, 1.286447e-01, 6.225720e-01, 1.146871e+00, 2.575114e+00, 8.929483e-01, 1.093216e+00, 3.745017e-02, 5.277558e-01,
1.400000e+00	1.713541e-01, 4.436947e-01, 9.298768e-02, 5.353497e-01, 8.686718e-01, 2.328178e+00, 8.489818e-01, 9.835868e-01, 2.730002e-02, 6.546396e-01,
1.600000e+00	1.564571e-01, 3.053095e-01, 4.796575e-02, 5.735229e-01, 7.657695e-01, 2.232229e+00, 7.824987e-01, 7.753801e-01, 2.085277e-02, 5.988424e-01,
1.800000e+00	2.475932e-01, 2.057698e-01, 3.423815e-02, 7.460681e-01, 5.633688e-01, 2.176332e+00, 8.824877e-01, 9.085351e-01, 1.365716e-02, 7.072846e-01,
2.000000e+00	5.811333e-01, 1.549311e-01, 2.599006e-02, 6.647230e-01, 4.183683e-01, 2.174674e+00, 8.270187e-01, 9.608428e-01, 8.104301e-03, 6.295678e-01,
0.000000e+00	1.744593e+00, 4.359583e-01, 1.172112e+00, 2.254427e+00, 2.606708e+00, 2.951152e+00, 1.302893e+00, 2.497939e+00, 1.403975e+00, 1.124427e+00,
2.000000e-01	1.591865e+00, 5.514650e-01, 1.078546e+00, 1.803002e+00, 2.154998e+00, 2.408590e+00, 8.244049e-01, 1.447764e+00, 7.608386e-01, 7.563798e-01,
4.000000e-01	1.149749e+00, 6.223700e-01, 7.150614e-01, 1.613214e+00, 1.975899e+00, 2.411599e+00, 7.416391e-01, 8.468127e-01, 6.865696e-01, 8.131395e-01,
6.000000e-01	9.825482e-01, 6.068951e-01, 5.331293e-01, 1.448988e+00, 1.973968e+00, 1.831657e+00, 6.742416e-01, 8.213663e-01, 4.447191e-01, 7.018452e-01,
8.000000e-01	7.060768e-01, 6.201873e-01, 3.050389e-01, 1.235121e+00, 1.205629e+00, 2.084257e+00, 5.448853e-01, 8.405671e-01, 2.771867e-01, 5.673708e-01,
1.000000e+00	4.980279e-01, 6.504318e-01, 2.309930e-01, 9.208130e-01, 1.227500e+00, 2.381023e+00, 5.249538e-01, 9.867874e-01, 2.016508e-01, 6.963456e-01,
1.200000e+00	4.171817e-01, 5.842315e-01, 1.418033e-01, 8.309711e-01, 1.104082e+00, 2.466489e+00, 5.132028e-01, 9.275592e-01, 1.722124e-01, 6.430631e-01,
1.400000e+00	3.146647e-01, 5.666784e-01, 9.473708e-02, 8.614984e-01, 1.044993e+00, 2.089498e+00, 5.149200e-01, 1.069413e+00, 1.106100e-01, 5.268326e-01,
1.600000e+00	2.323755e-01, 4.834017e-01, 6.088831e-02, 7.916798e-01, 8.813730e-01, 2.107093e+00, 4.935590e-01, 1.082669e+00, 7.543082e-02, 5.490253e-01,
1.800000e+00	1.853740e-01, 4.132257e-01, 3.563998e-02, 5.783026e-01, 8.895628e-01, 1.505144e+00, 6.012024e-01, 1.157454e+00, 5.455105e-02, 5.354801e-01,
2.000000e+00	2.534007e-01, 2.223636e-01, 2.125069e-02, 7.646677e-01, 7.012331e-01, 2.093765e+00, 6.353825e-01, 1.181103e+00, 4.090928e-02, 5.546813e-01,
0.000000e+00	2.158165e+00, 5.570142e-01, 9.292742e-01, 2.589758e+00, 1.421044e+00, 4.479304e-01, 1.145640e+00, 1.117922e+00, 1.691575e+00, 1.912365e+00,
2.000000e-01	2.178576e+00, 4.788253e-01, 9.540375e-01, 1.972041e+00, 1.224857e+00, 3.555771e-01, 1.109633e+00, 6.330995e-01, 1.578956e+00, 1.275569e+00,
4.000000e-01	2.163271e+00, 5.611673e-01, 9.918602e-01, 1.630500e+00, 1.179771e+00, 2.494241e-01, 9.707980e-01, 4.755281e-01, 1.704771e+00, 8.511790e-01,
6.000000e-01	2.172230e+00, 3.345457e-01, 8.978375e-01, 1.412816e+00, 9.046171e-01, 2.460384e-01, 5.285509e-01, 2.382685e-01, 1.485152e+00, 6.181513e-01,
8.000000e-01	2.457355e+00, 3.032772e-01, 1.176860e+00, 1.188119e+00, 6.520624e-01, 1.789540e-01, 4.965453e-01, 1.696936e-01, 1.583606e+00, 4.942950e-01,
1.000000e+00	1.866711e+00, 1.823998e-01, 1.080102e+00, 1.124016e+00, 4.311743e-01, 1.362876e-01, 4.011170e-01, 8.968069e-02, 1.876283e+00, 3.480293e-01,
1.200000e+00	1.945197e+00, 1.103700e-01, 1.246312e+00, 9.042494e-01, 3.367672e-01, 1.237802e-01, 3.843360e-01, 6.475464e-02, 1.824921e+00, 2.509349e-01,
1.400000e+00	1.884011e+00, 6.035401e-02, 1.246033e+00, 7.508668e-01, 2.962875e-01, 1.020468e-01, 5.219582e-01, 4.828728e-02, 1.682321e+00, 1.892138e-01,
1.600000e+00	2.396556e+00, 4.142299e-02, 1.089398e+00, 7.989729e-01, 2.678049e-01, 8.632799e-02, 5.734048e-01, 2.210632e-02, 1.732710e+00, 1.887206e-01,
1.800000e+00	2.395702e+00, 2.793814e-02, 1.242865e+00, 7.301988e-01, 1.868518e-01, 6.271634e-02, 4.515978e-01, 1.953998e-02, 1.462603e+00, 1.461462e-01,
2.000000e+00	1.773796e+00, 1.712464e-02, 1.266019e+00, 9.229206e-01, 1.450451e-01, 6.068916e-02, 5.743745e-01, 9.272722e-03, 1.719166e+00, 1.423249e-01,
0.000000e+00	6.967927e-01, 1.480474e+00, 2.256440e+00, 1.355934e-01, 5.656950e-01, 2.126346e+00, 1.134820e+00, 1.647041e-01, 2.743374e+00, 1.201964e+00,
2.000000e-01	4.732041e-01, 7.810633e-01, 1.273365e+00, 1.447148e-01, 4.112990e-01, 1.607405e+00, 1.360149e+00, 5.261972e-01, 2.494338e+00, 6.959942e-01,
4.000000e-01	5.349927e-01, 5.690650e-01, 8.486000e-01, 2.923584e-01, 3.723054e-01, 1.242570e+00, 1.166053e+00, 7.169752e-01, 2.190513e+00, 5.107545e-01,
6.000000e-01	8.453402e-01, 3.027021e-01, 5.160869e-01, 4.264958e-01, 2.480640e-01, 1.017615e+00, 1.148572e+00, 6.480092e-01, 2.113749e+00, 2.561033e-01,
8.000000e-01	1.274320e+00, 2.083742e-01, 3.068854e-01, 4.422787e-01, 2.046586e-01, 6.369975e-01, 1.064650e+00, 5.818094e-01, 1.708347e+00, 1.949096e-01,
1.000000e+00	1.451835e+00, 1.481024e-01, 2.343723e-01, 5.282614e-01, 1.572383e-01, 4.603326e-01, 7.941685e-01, 4.105104e-01, 1.999397e+00, 2.158067e-01,
1.200000e+00	1.576492e+00, 1.015744e-01, 1.176409e-01, 5.936902e-01, 1.248902e-01, 4.136759e-01, 9.402744e-01, 3.010511e-01, 1.644560e+00, 2.483014e-01,
1.400000e+00	1.591811e+00, 5.554813e-02, 1.548144e-01, 6.285192e-01, 6.708024e-02, 3.221284e-01, 8.643763e-01, 2.132253e-01, 1.794713e+00, 2.929161e-01,
1.600000e+00	1.605991e+00, 2.960232e-02, 1.712608e-01, 5.491598e-01, 6.291106e-02, 2.810748e-01, 8.966909e-01, 1.280463e-01, 1.736698e+00, 3.673006e-01,
1.800000e+00	1.837627e+00, 2.011795e-02, 2.271845e-01, 6.810405e-01, 4.115467e-02, 1.790242e-01, 8.587159e-01, 7.562957e-02, 1.950446e+00, 3.006022e-01,
2.000000e+00	1.803951e+00, 1.580577e-02, 3.450589e-01, 6.746136e-01, 4.243788e-02, 1.311420e-01, 7.662378e-01, 4.596428e-02, 1.751154e+00, 3.535820e-01,
0.000000e+00	1.075201e-01, 8.441834e-01, 2.758190e+00, 1.505744e+00, 2.422477e+00, 2.788481e+00, 1.150784e+00, 1.194218e+00, 8.169343e-01, 8.225641e-01,
2.000000e-01	9.390559e-02, 6.879708e-01, 1.597406e+00, 1.316196e+00, 1.887681e+00, 2.465853e+00, 1.133378e+00, 1.003093e+00, 6.178072e-01, 6.346729e-01,
4.000000e-01	5.427934e-02, 6.645334e-01, 1.104423e+00, 1.098485e+00, 1.378231e+00, 2.742934e+00, 8.070336e-01, 1.194600e+00, 4.363035e-01, 6.869229e-01,
6.000000e-01	5.775223e-02, 6.804099e-01, 6.962397e-01, 1.091035e+00, 1.718838e+00, 2.088910e+00, 6.078505e-01, 9.672278e-01, 3.073683e-01, 5.781619e-01,
8.000000e-01	3.866718e-02, 7.374864e-01, 4.091450e-01, 7.306206e-01, 1.310323e+00, 2.621334e+00, 7.792454e-01, 1.011142e+00, 2.619714e-01, 5.701734e-01,
1.000000e+00	2.768989e-02, 6.609386e-01, 2.823547e-01, 8.136899e-01, 1.298020e+00, 2.630908e+00, 7.263481e-01, 1.244399e+00, 1.450340e-01, 6.428293e-01,
1.200000e+00	2.461413e-02, 5.907232e-01, 1.446116e-01, 6.838056e-01, 1.039234e+00, 1.967014e+00, 6.775344e-01, 1.246209e+00, 1.206015e-01, 6.521915e-01,
1.400000e+00	2.286932e-02, 5.000785e-01, 1.016034e-01, 6.986972e-01, 8.126469e-01, 2.054860e+00, 6.743892e-01, 7.760764e-01, 7.563825e-02, 5.448172e-01,
1.600000e+00	2.131059e-02, 3.551566e-01, 6.690772e-02, 7.161293e-01, 6.881556e-01, 2.204639e+00, 7.593040e-01, 1.063131e+00, 5.707668e-02, 6.570539e-01,
1.800000e+00	9.216650e-02, 2.489107e-01, 3.793762e-02, 6.430059e-01, 5.905733e-01, 2.114348e+00, 6.849763e-01, 9.743545e-01, 3.640993e-02, 6.279075e-01,
2.000000e+00	4.207783e-01, 1.285831e-01, 1.997323e-02, 7.514512e-01, 4.711584e-01, 2.118340e+00, 8.206113e-01, 1.133266e+00, 3.040814e-02, 6.788848e-01,
0.000000e+00	2.836382e+00, 2.392732e-01, 2.825303e+00, 1.961400e+00, 1.970898e+00, 1.460906e+00, 2.693549e+00, 1.394476e-02, 2.422719e+00, 2.397251e+00,
2.000000e-01	2.821710e+00, 3.515633e-01, 2.332149e+00, 1.607361e+00, 2.205101e+00, 1.228894e+00, 2.041933e+00, 9.044674e-03, 2.056996e+00, 1.715844e+00,
4.000000e-01	2.855773e+00, 4.829045e-01, 1.941120e+00, 1.293600e+00, 1.667848e+00, 9.276616e-01, 1.510454e+00, 4.909579e-03, 2.163920e+00, 1.069687e+00,
6.000000e-01	2.677986e+00, 4.847829e-01, 1.722923e+00, 1.188752e+00, 1.629429e+00, 6.097718e-01, 1.203972e+00, 4.071298e-03, 2.311946e+00, 5.922797e-01,
8.000000e-01	2.480801e+00, 6.644884e-01, 1.289488e+00, 1.050631e+00, 1.528269e+00, 4.820116e-01, 9.420334e-01, 2.374773e-03, 1.849487e+00, 3.707265e-01,
1.000000e+00	2.452622e+00, 5.915442e-01, 1.366852e+00, 9.230270e-01, 1.078867e+00, 4.356379e-01, 8.485709e-01, 1.574062e-03, 1.761013e+00, 2.169605e-01,
1.200000e+00	2.243817e+00, 6.478414e-01, 1.125161e+00, 9.071250e-01, 9.768641e-01, 3.418084e-01, 6.204073e-01, 9.458944e-04, 1.699752e+00, 2.081643e-01,
1.400000e+00	2.129856e+00, 5.033816e-01, 1.385888e+00, 7.958061e-01, 1.152018e+00, 2.454130e-01, 5.678870e-01, 5.744194e-04, 1.853904e+00, 1.463450e-01,
1.600000e+00	1.823982e+00, 3.915893e-01, 1.222859e+00, 8.311141e-01, 8.816252e-01, 1.950028e-01, 7.250303e-01, 3.307452e-04, 1.538617e+00, 1.229056e-01,
1.800000e+00	2.151973e+00, 2.731521e-01, 1.243971e+00, 7.698161e-01, 7.363768e-01, 1.524185e-01, 7.100909e-01, 2.743082e-04, 1.680313e+00, 1.052502e-01,
2.000000e+00	1.953190e+00, 1.652775e-01, 1.424931e+00, 7.583468e-01, 5.173651e-01, 9.618623e-02, 6.399486e-01, 1.685916e-04, 1.622200e+00, 9.972973e-02,
0.000000e+00	2.180534e+00, 2.935695e-01, 8.089620e-01, 1.822503e+00, 2.642392e+00, 2.489916e+00, 1.785588e+00, 2.888006e+00, 2.694799e+00, 4.118973e-01,
2.000000e-01	1.765708e+00, 4.620367e-01, 8.072854e-01, 1.423334e+00, 2.164328e+00, 1.842754e+00, 1.169801e+00, 1.498267e+00, 2.386344e+00, 3.077654e-01,
4.000000e-01	1.568108e+00, 4.426303e-01, 1.010364e+00, 9.993856e-01, 1.838146e+00, 1.048661e+00, 1.096646e+00, 1.004860e+00, 2.042162e+00, 2.520522e-01,
6.000000e-01	1.267032e+00, 5.919487e-01, 7.890217e-01, 1.138951e+00, 1.740347e+00, 1.138200e+00, 8.601414e-01, 6.333991e-01, 1.887044e+00, 2.544253e-01,
8.000000e-01	1.406687e+00, 5.551937e-01, 8.862741e-01, 9.188108e-01, 1.173135e+00, 7.485501e-01, 6.884371e-01, 4.136025e-01, 1.727283e+00, 1.793066e-01,
1.000000e+00	1.518835e+00, 6.079070e-01, 7.880990e-01, 7.561064e-01, 1.399684e+00, 6.014261e-01, 7.380148e-01, 2.907104e-01, 1.904172e+00, 2.130271e-01,
1.200000e+00	1.600722e+00, 5.435572e-01, 8.303959e-01, 7.926583e-01, 1.225089e+00, 4.944736e-01, 6.548656e-01, 2.142957e-01, 1.742404e+00, 1.667091e-01,
1.400000e+00	1.643625e+00, 5.029196e-01, 9.296578e-01, 8.621325e-01, 8.431244e-01, 3.696852e-01, 7.418767e-01, 1.464679e-01, 1.851459e+00, 1.710337e-01,
1.600000e+00	1.935175e+00, 4.298105e-01, 1.058014e+00, 7.124847e-01, 7.782039e-01, 2.388970e-01, 5.423845e-01, 7.743794e-02, 1.688492e+00, 1.506398e-01,
1.800000e+00	1.760461e+00, 2.331922e-01, 8.628194e-01, 7.543124e-01, 6.399862e-01, 1.632886e-01, 7.495048e-01, 5.313192e-02, 2.079536e+00, 1.430888e-01,
2.000000e+00	1.979218e+00, 1.457614e-01, 1.122235e+00, 7.171921e-01, 5.106840e-01, 1.524232e-01, 6.580779e-01, 3.967611e-02, 1.736441e+00, 1.302783e-01,
0.000000e+00	1.188638e+00, 6.694827e-01, 1.044070e+00, 2.414479e-01, 8.288444e-01, 5.401030e-01, 8.581077e-01, 2.883335e+00, 2.493497e+00, 2.967190e+00,
2.000000e-01	9.026824e-01, 5.148552e-01, 6.912238e-01, 3.497717e-01, 1.322842e+00, 4.067683e-01, 9.231743e-01, 1.580936e+00, 2.882608e+00, 1.658879e+00,
4.000000e-01	7.289150e-01, 5.369745e-01, 4.634378e-01, 4.918682e-01, 1.366720e+00, 2.861817e-01, 8.343800e-01, 1.558235e+00, 2.528222e+00, 9.833909e-01,
6.000000e-01	9.703294e-01, 4.735007e-01, 2.443493e-01, 5.005571e-01, 9.394297e-01, 2.267147e-01, 9.623397e-01, 1.274282e+00, 2.086431e+00, 7.142310e-01,
8.000000e-01	1.271938e+00, 4.064953e-01, 2.070410e-01, 6.057821e-01, 7.072754e-01, 1.852172e-01, 9.634972e-01, 8.064245e-01, 1.985048e+00, 5.003442e-01,
1.000000e+00	1.420110e+00, 2.610504e-01, 2.164730e-01, 6.268127e-01, 4.993467e-01, 1.364296e-01, 8.922096e-01, 4.546011e-01, 2.030054e+00, 3.050437e-01,
1.200000e+00	1.474263e+00, 1.748035e-01, 2.677618e-01, 6.333585e-01, 5.536935e-01, 9.146032e-02, 8.684552e-01, 3.180302e-01, 2.117337e+00, 3.260169e-01,
1.400000e+00	1.792317e+00, 9.909717e-02, 2.809812e-01, 6.727790e-01, 3.799830e-01, 8.695243e-02, 8.855848e-01, 2.078323e-01, 1.805699e+00, 2.408994e-01,
1.600000e+00	1.527314e+00, 5.855656e-02, 4.885359e-01, 6.758289e-01, 3.322364e-01, 7.446115e-02, 7.085201e-01, 1.200230e-01, 1.561568e+00, 3.333242e-01,
1.800000e+00	1.660677e+00, 4.058041e-02, 5.715406e-01, 7.711368e-01, 2.115193e-01, 5.666888e-02, 8.743658e-01, 8.221603e-02, 1.780739e+00, 2.796868e-01,
2.000000e+00	1.977336e+00, 2.554600e-02, 5.238796e-01, 7.093627e-01, 1.636145e-01, 4.942883e-02, 7.180755e-01, 5.460327e-02, 1.647025e+00, 3.011906e-01,
0.000000e+00	4.372180e-01, 1.064053e+00, 1.646111e-01, 2.191490e-01, 2.308142e+00, 1.706399e+00, 1.859633e+00, 2.364003e-01, 1.045053e+00, 1.720706e+00,
2.000000e-01	4.002931e-01, 8.290532e-01, 1.311324e-01, 2.574643e-01, 1.539671e+00, 1.924361e+00, 1.916351e+00, 5.012884e-01, 7.904234e-01, 1.366849e+00,
4.000000e-01	2.684978e-01, 7.618200e-01, 8.114498e-02, 4.137523e-01, 1.676829e+00, 1.892502e+00, 1.541156e+00, 6.377784e-01, 5.760665e-01, 8.660805e-01,
6.000000e-01	2.552425e-01, 7.596165e-01, 4.387346e-02, 4.213422e-01, 1.309434e+00, 1.951929e+00, 1.432723e+00, 9.870101e-01, 4.354630e-01, 8.259758e-01,
8.000000e-01	2.153212e-01, 6.631363e-01, 3.348830e-02, 5.113447e-01, 1.313205e+00, 1.989428e+00, 1.279032e+00, 8.498986e-01, 2.716128e-01, 6.259838e-01,
1.000000e+00	1.634195e-01, 5.149537e-01, 1.840301e-02, 5.636313e-01, 1.023287e+00, 1.864411e+00, 1.140331e+00, 1.064716e+00, 1.979916e-01, 5.421990e-01,
1.200000e+00	1.259674e-01, 5.088600e-01, 1.051447e-02, 6.830950e-01, 8.598644e-01, 1.978680e+00, 1.083621e+00, 8.267080e-01, 1.347290e-01, 5.788674e-01,
1.400000e+00	1.414951e-01, 3.140900e-01, 6.906355e-03, 5.752237e-01, 8.275355e-01, 1.946085e+00, 1.129264e+00, 1.063252e+00, 8.620798e-02, 7.186394e-01,
1.600000e+00	3.419390e-01, 2.223057e-01, 5.282430e-03, 5.765962e-01, 4.712704e-01, 2.340102e+00, 1.085740e+00, 1.161778e+00, 6.525377e-02, 5.296428e-01,
1.800000e+00	5.759857e-01, 1.714332e-01, 2.648336e-03, 7.698966e-01, 5.213691e-01, 1.870768e+00, 8.660379e-01, 1.026353e+00, 5.964594e-02, 7.230792e-01,
2.000000e+00	9.964468e-01, 1.004358e-01, 1.906976e-03, 5.902473e-01, 2.992951e-01, 1.558498e+00, 9.179067e-01, 8.433011e-01, 3.848365e-02, 6.868609e-01,
0.000000e+00	2.266286e+00, 6.619181e-01, 5.421773e-01, 3.207604e+00, 8.306849e-04, 1.239090e+00, 2.467013e+00, 1.740995e+00, 8.679785e-02, 1.287182e+00,
2.000000e-01	2.246853e+00, 4.254471e-01, 5.554796e-01, 2.025833e+00, 8.152655e-04, 1.812322e+00, 1.695986e+00, 1.110397e+00, 6.074751e-02, 9.030717e-01,
4.000000e-01	2.056859e+00, 2.335282e-01, 6.938362e-01, 1.795551e+00, 7.150385e-04, 1.898310e+00, 9.120742e-01, 8.324031e-01, 4.224157e-02, 8.914876e-01,
6.000000e-01	1.972139e+00, 1.425383e-01, 7.676251e-01, 1.511936e+00, 6.849074e-04, 2.224036e+00, 9.634397e-01, 5.424949e-01, 2.961908e-02, 6.620330e-01,
8.000000e-01	2.058608e+00, 8.922145e-02, 1.104858e+00, 1.199439e+00, 7.360346e-04, 1.657774e+00, 6.974849e-01, 3.134533e-01, 2.093158e-02, 6.446629e-01,
1.000000e+00	2.101164e+00, 5.475304e-02, 9.988794e-01, 1.010230e+00, 7.152848e-04, 1.695416e+00, 5.763394e-01, 1.615067e-01, 1.646099e-02, 5.978756e-01,
1.200000e+00	2.314216e+00, 3.226502e-02, 1.081450e+00, 8.905047e-01, 7.783792e-04, 2.142836e+00, 5.406350e-01, 1.231171e-01, 1.239976e-02, 5.820661e-01,
1.400000e+00	1.963366e+00, 2.208906e-02, 1.019656e+00, 1.019790e+00, 6.233867e-04, 2.049901e+00, 5.129234e-01, 6.628107e-02, 7.234673e-03, 6.354189e-01,
1.600000e+00	1.913811e+00, 1.443644e-02, 1.047861e+00, 7.751383e-01, 5.217153e-04, 1.934032e+00, 5.602917e-01, 5.024621e-02, 5.572326e-03, 5.485314e-01,
1.800000e+00	2.103932e+00, 9.202754e-03, 9.814280e-01, 7.560768e-01, 5.289658e-04, 2.213620e+00, 6.576226e-01, 3.026889e-02, 4.157156e-03, 5.382548e-01,
2.000000e+00	2.242623e+00, 6.394578e-03, 1.060768e+00, 7.450655e-01, 6.503019e-04, 1.916317e+00, 6.349337e-01, 1.904319e-02, 3.227096e-03, 6.313999e-01,
0.000000e+00	2.513764e+00, 2.468495e+00, 4.613483e-01, 3.376265e+00, 2.609343e-01, 1.018164e-01, 2.709687e+00, 2.493562e+00, 1.539993e+00, 3.713977e-01,
2.000000e-01	1.911793e+00, 1.509680e+00, 6.764308e-01, 2.034621e+00, 1.894654e-01, 1.381826e-01, 2.273027e+00, 1.547872e+00, 1.594042e+00, 5.391610e-01,
4.000000e-01	1.969416e+00, 9.780275e-01, 9.171401e-01, 1.333260e+00, 1.744504e-01, 1.240868e-01, 1.682219e+00, 9.049283e-01, 1.569960e+00, 5.913130e-01,
6.000000e-01	1.732250e+00, 7.046925e-01, 1.103229e+00, 1.193126e+00, 1.104625e-01, 9.366306e-02, 1.177402e+00, 6.090805e-01, 1.795319e+00, 4.566555e-01,
8.000000e-01	2.130166e+00, 3.929735e-01, 1.118423e+00, 1.133058e+00, 9.055451e-02, 9.367086e-02, 8.910267e-01, 3.833123e-01, 1.487236e+00, 3.988328e-01,
1.000000e+00	2.499161e+00, 2.835380e-01, 1.100782e+00, 1.058381e+00, 7.470094e-02, 8.823210e-02, 8.680870e-01, 2.393973e-01, 1.515951e+00, 3.083290e-01,
1.200000e+00	2.102707e+00, 1.197769e-01, 1.226120e+00, 9.904862e-01, 5.218179e-02, 7.576681e-02, 7.054668e-01, 1.404111e-01, 1.537441e+00, 3.011703e-01,
1.400000e+00	2.087078e+00, 8.972714e-02, 1.109669e+00, 9.221729e-01, 4.279482e-02, 6.293327e-02, 7.137346e-01, 9.351308e-02, 1.932932e+00, 1.858155e-01,
1.600000e+00	2.483519e+00, 4.903353e-02, 1.076448e+00, 8.832165e-01, 2.835860e-02, 6.147595e-02, 6.623236e-01, 4.950995e-02, 1.706175e+00, 1.974081e-01,
1.800000e+00	1.913434e+00, 3.209708e-02, 1.101974e+00, 9.053852e-01, 2.345717e-02, 5.954706e-02, 9.105568e-01, 3.023425e-02, 1.952239e+00, 1.484180e-01,
2.000000e+00	2.084470e+00, 1.963470e-02, 1.200271e+00, 7.233653e-01, 1.913901e-02, 4.685425e-02, 7.987478e-01, 2.316115e-02, 1.864620e+00, 1.345340e-01,
0.000000e+00	2.231988e+00, 2.742186e+00, 2.988073e+00, 1.034899e+00, 1.413696e+00, 4.475605e-01, 2.695607e+00, 2.107419e+00, 1.827344e+00, 2.526685e+00,
2.000000e-01	1.567447e+00, 1.509797e+00, 1.952920e+00, 8.053830e-01, 1.266641e+00, 3.383071e-01, 1.667002e+00, 1.623707e+00, 2.260073e+00, 1.438939e+00,
4.000000e-01	1.707440e+00, 1.234029e+00, 1.885008e+00, 5.638000e-01, 8.830112e-01, 2.747807e-01, 1.527462e+00, 1.015823e+00, 2.206854e+00, 9.973397e-01,
6.000000e-01	1.691212e+00, 9.522702e-01, 1.787767e+00, 4.402980e-01, 8.839275e-01, 1.828292e-01, 1.397580e+00, 5.669058e-01, 1.763382e+00, 4.921211e-01,
8.000000e-01	2.019560e+00, 5.759526e-01, 1.420100e+00, 4.625706e-01, 7.320167e-01, 1.306690e-01, 1.327711e+00, 3.739432e-01, 1.655233e+00, 3.763247e-01,
1.000000e+00	1.772194e+00, 4.369506e-01, 1.145399e+00, 6.086774e-01, 5.704533e-01, 1.049288e-01, 1.077195e+00, 2.821180e-01, 2.036431e+00, 2.345640e-01,
1.200000e+00	1.994461e+00, 2.650012e-01, 1.072137e+00, 5.561374e-01, 4.451138e-01, 9.685236e-02, 1.246775e+00, 1.374080e-01, 1.919246e+00, 1.943365e-01,
1.400000e+00	2.339788e+00, 1.762680e-01, 8.876184e-01, 6.959507e-01, 4.427302e-01, 7.135408e-02, 9.738685e-01, 1.146333e-01, 1.741932e+00, 1.036595e-01,
1.600000e+00	1.872255e+00, 1.062587e-01, 1.008496e+00, 6.663519e-01, 3.000262e-01, 6.375265e-02, 1.034498e+00, 7.054446e-02, 1.853373e+00, 1.106985e-01,
1.800000e+00	1.842358e+00, 6.112772e-02, 9.119620e-01, 5.629417e-01, 2.171717e-01, 4.977666e-02, 7.956182e-01, 4.254321e-02, 2.000741e+00, 1.155425e-01,
2.000000e+00	2.191478e+00, 3.542831e-02, 8.121886e-01, 6.509278e-01, 1.435743e-01, 4.753059e-02, 8.754430e-01, 2.033972e-02, 1.933551e+00, 1.299677e-01,
0.000000e+00	1.044033e+00, 1.256254e+00, 1.430581e+00, 1.162653e-01, 1.404158e+00, 1.670896e-01, 4.265239e-01, 1.530660e+00, 1.151114e+00, 2.192846e+00,
2.000000e-01	7.257186e-01, 1.298004e+00, 1.295252e+00, 9.326872e-02, 1.277045e+00, 1.655725e-01, 4.278223e-01, 1.326330e+00, 1.423410e+00, 1.266107e+00,
4.000000e-01	5.737950e-01, 1.054777e+00, 1.149552e+00, 1.506415e-01, 1.447081e+00, 1.817579e-01, 5.426652e-01, 1.237005e+00, 1.746916e+00, 7.339033e-01,
6.000000e-01	4.360236e-01, 6.704171e-01, 6.025921e-01, 2.799403e-01, 1.126491e+00, 1.614229e-01, 6.933635e-01, 9.316049e-01, 1.635543e+00, 5.831698e-01,
8.000000e-01	4.719552e-01, 6.295875e-01, 4.138942e-01, 4.930832e-01, 9.186228e-01, 1.117944e-01, 8.602451e-01, 1.143565e+00, 1.282689e+00, 3.994639e-01,
1.000000e+00	6.716771e-01, 4.417744e-01, 2.160845e-01, 5.294475e-01, 8.770526e-01, 1.039851e-01, 6.506743e-01, 1.092605e+00, 1.515614e+00, 3.012103e-01,
1.200000e+00	1.026366e+00, 3.015259e-01, 1.982874e-01, 5.763291e-01, 7.174342e-01, 1.034750e-01, 8.291037e-01, 8.768703e-01, 1.439687e+00, 3.340385e-01,
1.400000e+00	1.307544e+00, 2.165200e-01, 1.311988e-01, 6.203614e-01, 5.573998e-01, 7.500145e-02, 7.254402e-01, 6.406272e-01, 1.787697e+00, 3.227596e-01,
1.600000e+00	1.189167e+00, 1.335070e-01, 1.005737e-01, 6.040646e-01, 3.815054e-01, 8.491929e-02, 7.720600e-01, 4.292490e-01, 1.724271e+00, 4.576034e-01,
1.800000e+00	1.500801e+00, 7.312932e-02, 1.325392e-01, 6.164428e-01, 2.589829e-01, 6.326181e-02, 7.816112e-01, 2.956524e-01, 1.821925e+00, 4.024250e-01,
2.000000e+00	1.890931e+00, 6.123694e-02, 1.559380e-01, 6.723569e-01, 2.863537e-01, 5.924584e-02, 7.166131e-01, 2.096978e-01, 1.887082e+00, 4.103419e-01,
0.000000e+00	9.436461e-01, 3.870691e-01, 2.517445e+00, 2.538824e+00, 1.198215e+00, 1.670631e+00, 1.316764e+00, 2.263886e+00, 3.642017e-02, 2.758389e+00,
2.000000e-01	1.434842e+00, 4.449770e-01, 1.726221e+00, 2.283023e+00, 1.275064e+00, 1.746201e+00, 9.745575e-01, 1.276224e+00, 2.953027e-02, 1.755705e+00,
4.000000e-01	1.277766e+00, 4.276418e-01, 1.277271e+00, 1.688914e+00, 9.288140e-01, 1.773046e+00, 8.463415e-01, 1.071049e+00, 1.774165e-02, 1.297364e+00,
6.000000e-01	1.429696e+00, 3.122653e-01, 1.045644e+00, 1.491708e+00, 7.151455e-01, 1.616862e+00, 7.176206e-01, 7.488435e-01, 1.233734e-02, 1.213902e+00,
8.000000e-01	1.962615e+00, 1.789146e-01, 1.026451e+00, 1.182876e+00, 5.682887e-01, 1.630154e+00, 4.464275e-01, 4.229718e-01, 8.148494e-03, 9.653862e-01,
1.000000e+00	1.915580e+00, 1.177020e-01, 1.091311e+00, 1.139027e+00, 4.702110e-01, 1.891445e+00, 4.729880e-01, 2.709402e-01, 6.821926e-03, 8.323692e-01,
1.200000e+00	2.010785e+00, 6.722057e-02, 1.045683e+00, 8.952588e-01, 3.957428e-01, 1.688276e+00, 3.945883e-01, 1.811250e-01, 4.862844e-03, 8.292542e-01,
1.400000e+00	1.876298e+00, 4.974678e-02, 1.128522e+00, 8.196465e-01, 2.369451e-01, 2.076617e+00, 3.894482e-01, 1.028054e-01, 3.519503e-03, 7.016613e-01,
1.600000e+00	2.132540e+00, 2.838741e-02, 1.094019e+00, 6.910556e-01, 2.077048e-01, 2.348215e+00, 5.345001e-01, 7.861264e-02, 2.679662e-03, 7.291933e-01,
1.800000e+00	2.161328e+00, 1.935318e-02, 1.099986e+00, 7.443282e-01, 1.420130e-01, 1.630584e+00, 4.691994e-01, 3.416612e-02, 1.918644e-03, 7.060703e-01,
2.000000e+00	2.006676e+00, 1.472705e-02, 1.144838e+00, 7.765017e-01, 1.022116e-01, 2.038333e+00, 6.028155e-01, 2.508142e-02, 1.368193e-03, 5.632678e-01,
0.000000e+00	2.447998e+00, 1.118888e+00, 2.713547e+00, 1.140999e+00, 2.367397e+00, 6.223223e-01, 2.540853e+00, 7.971781e-01, 2.396882e+00, 2.555894e+00,
2.000000e-01	1.801824e+00, 1.218220e+00, 2.292227e+00, 7.750301e-01, 1.974328e+00, 4.164521e-01, 2.091866e+00, 5.918725e-01, 2.263726e+00, 1.855339e+00,
4.000000e-01	1.509691e+00, 8.709419e-01, 1.212555e+00, 6.802824e-01, 2.042215e+00, 3.881144e-01, 1.725235e+00, 3.346560e-01, 1.983879e+00, 9.743367e-01,
6.000000e-01	1.241248e+00, 7.002370e-01, 1.102837e+00, 6.621829e-01, 1.993828e+00, 2.577602e-01, 1.441030e+00, 2.159764e-01, 1.966323e+00, 7.421411e-01,
8.000000e-01	1.208650e+00, 7.061784e-01, 6.786137e-01, 6.359292e-01, 1.681786e+00, 2.193220e-01, 1.498138e+00, 1.491293e-01, 2.076689e+00, 4.560180e-01,
1.000000e+00	1.541074e+00, 7.093822e-01, 5.481554e-01, 7.524273e-01, 1.237947e+00, 1.401365e-01, 1.437431e+00, 1.359589e-01, 1.751551e+00, 2.816259e-01,
1.200000e+00	1.416719e+00, 5.895244e-01, 5.456728e-01, 5.976844e-01, 1.154424e+00, 1.234308e-01, 1.063960e+00, 9.770995e-02, 1.382767e+00, 2.259146e-01,
1.400000e+00	1.393638e+00, 7.311556e-01, 6.974454e-01, 8.133406e-01, 1.251177e+00, 9.564875e-02, 1.024053e+00, 7.501792e-02, 2.009319e+00, 1.941619e-01,
1.600000e+00	1.641114e+00, 5.621283e-01, 9.203819e-01, 7.725064e-01, 8.594443e-01, 7.952955e-02, 1.190151e+00, 4.657684e-02, 1.680308e+00, 1.907382e-01,
1.800000e+00	1.836205e+00, 4.012938e-01, 9.027249e-01, 7.229677e-01, 9.192126e-01, 5.762124e-02, 8.405987e-01, 3.301545e-02, 1.836600e+00, 1.642815e-01,
2.000000e+00	1.669101e+00, 2.782250e-01, 8.508192e-01, 7.404240e-01, 6.578754e-01, 5.553381e-02, 9.460099e-01, 1.718653e-02, 1.813319e+00, 1.027162e-01,
0.000000e+00	1.962067e-01, 1.689895e+00, 6.324905e-01, 2.466120e+00, 1.367690e+00, 2.524431e+00, 2.143765e+00, 4.370946e-01, 1.768488e+00, 7.896830e-02,
2.000000e-01	3.818308e-01, 1.240491e+00, 3.896403e-01, 1.321291e+00, 9.921252e-01, 2.227050e+00, 1.439678e+00, 6.229559e-01, 1.208420e+00, 2.503745e-01,
4.000000e-01	5.002266e-01, 7.701093e-01, 2.864842e-01, 1.176601e+00, 9.024568e-01, 1.604966e+00, 1.135506e+00, 8.617114e-01, 8.721230e-01, 4.247282e-01,
6.000000e-01	4.506622e-01, 6.367911e-01, 1.916999e-01, 1.078030e+00, 1.031401e+00, 1.583640e+00, 8.342548e-01, 8.776731e-01, 7.072107e-01, 3.935857e-01,
8.000000e-01	4.527661e-01, 4.497466e-01, 1.092220e-01, 9.955390e-01, 8.425281e-01, 2.034201e+00, 8.331895e-01, 1.020025e+00, 4.167670e-01, 4.959778e-01,
1.000000e+00	7.171958e-01, 3.734360e-01, 7.917091e-02, 7.883302e-01, 5.798494e-01, 1.930837e+00, 8.048869e-01, 9.462889e-01, 2.532928e-01, 4.910155e-01,
1.200000e+00	9.572792e-01, 1.710879e-01, 4.519075e-02, 7.448726e-01, 4.482237e-01, 1.882525e+00, 5.106828e-01, 7.495633e-01, 2.347867e-01, 5.785255e-01,
1.400000e+00	1.283046e+00, 1.168522e-01, 3.316910e-02, 7.879304e-01, 3.087439e-01, 1.941514e+00, 7.634645e-01, 5.808736e-01, 1.547291e-01, 5.127890e-01,
1.600000e+00	1.453001e+00, 7.586671e-02, 3.752018e-02, 7.583825e-01, 2.517337e-01, 1.932956e+00, 6.875066e-01, 4.390601e-01, 1.157984e-01, 5.596848e-01,
1.800000e+00	1.653471e+00, 5.568399e-02, 8.016087e-02, 7.153887e-01, 2.074072e-01, 2.046441e+00, 7.140042e-01, 2.706947e-01, 8.571571e-02, 6.697469e-01,
2.000000e+00	1.731934e+00, 3.384550e-02, 1.590121e-01, 5.414496e-01, 1.407481e-01, 1.987183e+00, 6.686190e-01, 1.877246e-01, 6.813171e-02, 5.297493e-01,
0.000000e+00	1.297895e+00, 1.777335e+00, 7.428180e-02, 3.279462e+00, 2.562662e+00, 3.873766e-01, 1.312233e+00, 2.207379e+00, 1.988080e+00, 7.442093e-02,
2.000000e-01	1.655821e+00, 1.185794e+00, 4.902340e-01, 2.005661e+00, 2.226740e+00, 2.830531e-01, 1.084019e+00, 1.445399e+00, 2.082587e+00, 2.236989e-01,
4.000000e-01	1.487614e+00, 9.051972e-01, 7.875734e-01, 1.503639e+00, 2.180265e+00, 2.031477e-01, 8.224878e-01, 7.198746e-01, 1.823077e+00, 3.486300e-01,
6.000000e-01	1.754601e+00, 7.338417e-01, 8.398583e-01, 1.043973e+00, 1.811714e+00, 2.098430e-01, 5.585379e-01, 5.466246e-01, 1.669747e+00, 3.868661e-01,
8.000000e-01	1.289140e+00, 6.276495e-01, 9.686801e-01, 1.028818e+00, 1.596321e+00, 1.658726e-01, 5.079568e-01, 3.044700e-01, 1.674847e+00, 3.131430e-01,
1.000000e+00	1.485721e+00, 6.367406e-01, 9.607411e-01, 7.950097e-01, 1.141384e+00, 1.403158e-01, 4.899559e-01, 2.413493e-01, 1.755060e+00, 2.406804e-01,
1.200000e+00	1.375410e+00, 7.298164e-01, 1.059949e+00, 9.775973e-01, 1.276201e+00, 9.934453e-02, 5.332498e-01, 1.951838e-01, 1.761451e+00, 2.102132e-01,
1.400000e+00	1.435310e+00, 6.255147e-01, 1.243766e+00, 6.925831e-01, 1.085090e+00, 8.042537e-02, 6.053863e-01, 1.122034e-01, 1.834804e+00, 1.311138e-01,
1.600000e+00	1.488948e+00, 4.435450e-01, 1.279877e+00, 6.270550e-01, 8.826558e-01, 5.181994e-02, 5.182221e-01, 7.387497e-02, 1.608211e+00, 1.175522e-01,
1.800000e+00	1.803298e+00, 4.415489e-01, 1.208317e+00, 6.125513e-01, 8.163073e-01, 6.296431e-02, 6.708636e-01, 5.012246e-02, 1.921862e+00, 1.095003e-01,
2.000000e+00	1.766528e+00, 2.479113e-01, 1.275837e+00, 6.064706e-01, 5.796401e-01, 5.916098e-02, 5.901293e-01, 3.310973e-02, 1.782968e+00, 1.326075e-01,
0.000000e+00	2.007237e+00, 1.325299e+00, 2.524904e+00, 2.659440e+00, 2.527811e+00, 2.544829e+00, 2.599857e+00, 1.213885e+00, 9.648996e-01, 1.569322e+00,
2.000000e-01	2.357298e+00, 9.700339e-01, 1.755267e+00, 1.997389e+00, 2.062953e+00, 1.873993e+00, 1.833152e+00, 9.941368e-01, 7.698075e-01, 1.225551e+00,
4.000000e-01	2.053141e+00, 8.337163e-01, 1.908151e+00, 1.505754e+00, 1.558079e+00, 1.771451e+00, 1.332160e+00, 6.413455e-01, 4.804839e-01, 8.192937e-01,
6.000000e-01	1.527984e+00, 8.765978e-01, 1.401782e+00, 1.420977e+00, 1.546771e+00, 2.148986e+00, 9.582037e-01, 3.802646e-01, 4.140981e-01, 9.010920e-01,
8.000000e-01	1.236516e+00, 7.000866e-01, 1.071389e+00, 1.024624e+00, 1.205340e+00, 2.007993e+00, 9.461811e-01, 3.442749e-01, 2.384597e-01, 8.155956e-01,
1.000000e+00	9.568262e-01, 6.680166e-01, 8.467658e-01, 1.075963e+00, 1.471678e+00, 2.292490e+00, 8.282879e-01, 3.202236e-01, 1.791242e-01, 7.165757e-01,
1.200000e+00	7.601090e-01, 4.574226e-01, 4.855118e-01, 9.169530e-01, 9.168367e-01, 2.075021e+00, 5.622357e-01, 5.020788e-01, 1.491643e-01, 5.782505e-01,
1.400000e+00	5.143563e-01, 4.286926e-01, 3.453562e-01, 8.063201e-01, 8.573322e-01, 2.227945e+00, 5.986943e-01, 5.908753e-01, 1.168642e-01, 6.065677e-01,
1.600000e+00	4.386175e-01, 3.399036e-01, 2.302585e-01, 8.686185e-01, 6.948525e-01, 1.981488e+00, 5.612237e-01, 1.120591e+00, 6.356787e-02, 6.333772e-01,
1.800000e+00	4.845807e-01, 2.388626e-01, 1.244310e-01, 8.498521e-01, 6.773430e-01, 2.541676e+00, 5.384447e-01, 9.402517e-01, 4.936616e-02, 5.537377e-01,
2.000000e+00	6.849115e-01, 1.440824e-01, 7.162944e-02, 8.507047e-01, 4.740042e-01, 2.055376e+00, 6.713552e-01, 8.976111e-01, 4.211261e-02, 5.784617e-01,
0.000000e+00	2.168746e+00, 1.807695e+00, 2.074859e+00, 1.117330e-01, 4.792427e-01, 2.333635e+00, 4.315111e-01, 1.656244e+00, 2.326098e+00, 3.015075e-01,
2.000000e-01	1.483954e+00, 9.568966e-01, 1.834640e+00, 8.270060e-02, 3.118609e-01, 1.478509e+00, 4.988880e-01, 8.299893e-01, 2.268035e+00, 2.070648e-01,
4.000000e-01	1.656160e+00, 7.148854e-01, 1.542462e+00, 2.286491e-01, 2.759831e-01, 1.413037e+00, 5.481609e-01, 8.231519e-01, 1.519058e+00, 1.466314e-01,
6.000000e-01	1.350122e+00, 3.990045e-01, 1.442170e+00, 3.666186e-01, 1.609194e-01, 9.678878e-01, 5.999694e-01, 4.389194e-01, 1.854145e+00, 9.175168e-02,
8.000000e-01	1.727597e+00, 3.031147e-01, 1.112116e+00, 4.598739e-01, 1.225446e-01, 7.872878e-01, 7.468243e-01, 2.704658e-01, 1.812365e+00, 5.631240e-02,
1.000000e+00	1.498879e+00, 1.433637e-01, 9.138121e-01, 5.350837e-01, 1.226284e-01, 5.705272e-01, 8.199246e-01, 1.980342e-01, 2.010731e+00, 4.981019e-02,
1.200000e+00	1.822380e+00, 9.633669e-02, 6.544077e-01, 6.693515e-01, 8.919502e-02, 4.290920e-01, 6.644913e-01, 1.136954e-01, 1.428231e+00, 8.578664e-02,
1.400000e+00	1.631686e+00, 5.881073e-02, 6.893454e-01, 6.089885e-01, 6.709234e-02, 3.804261e-01, 7.742886e-01, 8.165366e-02, 1.756080e+00, 1.207247e-01,
1.600000e+00	1.925289e+00, 3.720820e-02, 8.017583e-01, 6.631163e-01, 5.067847e-02, 2.634180e-01, 7.480800e-01, 5.290620e-02, 2.037768e+00, 1.700919e-01,
1.800000e+00	1.768824e+00, 2.368430e-02, 7.136265e-01, 7.597579e-01, 3.827257e-02, 2.291345e-01, 6.811018e-01, 2.916346e-02, 1.724602e+00, 1.590939e-01,
2.000000e+00	1.969314e+00, 1.655066e-02, 9.051389e-01, 6.350071e-01, 3.558122e-02, 1.662000e-01, 7.437123e-01, 2.231276e-02, 1.544619e+00, 1.754242e-01,
0.000000e+00	1.672768e+00, 1.716814e+00, 1.556995e+00, 7.344886e-01, 1.751523e+00, 2.528005e+00, 1.020086e+00, 2.653218e+00, 9.695030e-01, 2.433866e+00,
2.000000e-01	1.682818e+00, 1.368932e+00, 1.580736e+00, 5.550030e-01, 1.680367e+00, 2.593352e+00, 9.364372e-01, 1.358423e+00, 6.811009e-01, 1.653021e+00,
4.000000e-01	1.440999e+00, 1.000856e+00, 1.615996e+00, 4.341820e-01, 1.624150e+00, 2.426145e+00, 9.753087e-01, 8.765710e-01, 4.903536e-01, 9.677595e-01,
6.000000e-01	9.566861e-01, 9.730771e-01, 1.252821e+00, 4.601799e-01, 1.315467e+00, 2.208107e+00, 1.015320e+00, 6.252010e-01, 3.447601e-01, 7.636464e-01,
8.000000e-01	7.875396e-01, 7.315758e-01, 6.226561e-01, 4.321261e-01, 1.212213e+00, 1.969354e+00, 8.682140e-01, 7.198323e-01, 2.409740e-01, 6.454577e-01,
1.000000e+00	4.425072e-01, 6.210794e-01, 5.468961e-01, 5.069802e-01, 9.866821e-01, 2.134428e+00, 8.568397e-01, 7.638804e-01, 1.561292e-01, 6.560714e-01,
1.200000e+00	4.602233e-01, 5.272416e-01, 2.947643e-01, 5.874532e-01, 9.285243e-01, 2.424957e+00, 1.062530e+00, 1.014499e+00, 1.207693e-01, 5.726332e-01,
1.400000e+00	3.541947e-01, 3.533669e-01, 1.621720e-01, 6.235235e-01, 5.836077e-01, 1.997848e+00, 8.894571e-01, 9.909662e-01, 8.836736e-02, 6.064584e-01,
1.600000e+00	4.050399e-01, 2.497281e-01, 1.178702e-01, 6.740335e-01, 5.832030e-01, 2.177394e+00, 7.813968e-01, 1.085412e+00, 7.234563e-02, 5.626026e-01,
1.800000e+00	7.552161e-01, 1.214946e-01, 6.750386e-02, 6.369417e-01, 4.864059e-01, 2.555958e+00, 8.961346e-01, 7.920666e-01, 4.303243e-02, 6.784942e-01,
2.000000e+00	1.002065e+00, 8.304110e-02, 4.511160e-02, 6.772022e-01, 3.010238e-01, 1.980755e+00, 1.100541e+00, 8.545136e-01, 3.464019e-02, 5.877006e-01,
0.000000e+00	2.159307e+00, 2.720010e+00, 2.658603e+00, 5.907684e-01, 1.860941e+00, 5.026727e-01, 2.390982e+00, 1.574754e+00, 5.498350e-01, 1.411756e+00,
2.000000e-01	1.804531e+00, 2.106966e+00, 1.915109e+00, 4.391289e-01, 1.574596e+00, 9.551902e-01, 2.118820e+00, 8.871386e-01, 5.168413e-01, 7.886498e-01,
4.000000e-01	1.450263e+00, 1.578518e+00, 1.746181e+00, 2.838072e-01, 1.530381e+00, 1.110333e+00, 1.670906e+00, 6.777929e-01, 4.204268e-01, 7.767979e-01,
6.000000e-01	9.442470e-01, 9.923564e-01, 1.309344e+00, 2.062621e-01, 1.349996e+00, 1.323715e+00, 1.491864e+00, 4.842103e-01, 3.027700e-01, 5.768270e-01,
8.000000e-01	7.418206e-01, 8.999726e-01, 6.904837e-01, 2.754502e-01, 1.349534e+00, 1.530091e+00, 1.526436e+00, 5.680358e-01, 1.888836e-01, 6.193309e-01,
1.000000e+00	5.782871e-01, 7.094374e-01, 5.357783e-01, 3.645508e-01, 1.232758e+00, 1.631823e+00, 1.307075e+00, 9.262013e-01, 1.331863e-01, 6.324659e-01,
1.200000e+00	4.755579e-01, 7.836293e-01, 3.235714e-01, 4.217701e-01, 9.589399e-01, 1.728733e+00, 1.111981e+00, 9.147516e-01, 9.624821e-02, 4.294729e-01,
1.400000e+00	3.015693e-01, 5.187364e-01, 1.819336e-01, 5.212977e-01, 9.848199e-01, 1.930109e+00, 1.242936e+00, 8.149827e-01, 7.685567e-02, 5.492607e-01,
1.600000e+00	3.144668e-01, 3.916457e-01, 1.259369e-01, 5.625536e-01, 7.401816e-01, 1.933495e+00, 1.073234e+00, 9.202222e-01, 5.410929e-02, 5.621764e-01,
1.800000e+00	5.274530e-01, 2.134269e-01, 6.593803e-02, 5.799080e-01, 5.433770e-01, 2.167224e+00, 8.828474e-01, 1.016035e+00, 3.489670e-02, 6.542019e-01,
2.000000e+00	9.617625e-01, 1.182963e-01, 4.461369e-02, 6.138636e-01, 3.930236e-01, 2.024423e+00, 1.083053e+00, 1.084706e+00, 2.632709e-02, 5.510388e-01,
0.000000e+00	9.171485e-01, 2.242569e+00, 1.251711e+00, 8.603089e-01, 7.602977e-01, 2.937771e+00, 3.583457e-01, 2.070064e+00, 9.047018e-01, 2.179487e-01,
2.000000e-01	6.051127e-01, 1.391087e+00, 1.329532e+00, 5.927940e-01, 7.157472e-01, 2.709458e+00, 4.801300e-01, 1.746015e+00, 6.836677e-01, 3.526315e-01,
4.000000e-01	5.221080e-01, 1.002756e+00, 9.833322e-01, 5.126385e-01, 5.311904e-01, 2.320547e+00, 7.056164e-01, 1.239091e+00, 5.341714e-01, 4.774163e-01,
6.000000e-01	3.818414e-01, 5.865819e-01, 5.636714e-01, 5.133124e-01, 4.073661e-01, 2.698473e+00, 5.472811e-01, 1.108483e+00, 3.213541e-01, 4.794147e-01,
8.000000e-01	3.031509e-01, 3.352798e-01, 4.205631e-01, 5.446971e-01, 2.815502e-01, 2.297431e+00, 5.908037e-01, 1.175963e+00, 2.284436e-01, 5.791298e-01,
1.000000e+00	4.344932e-01, 2.583156e-01, 1.959480e-01, 6.056252e-01, 2.015249e-01, 2.062752e+00, 6.592981e-01, 1.384319e+00, 1.914718e-01, 5.741914e-01,
1.200000e+00	8.924876e-01, 1.600048e-01, 1.591330e-01, 6.751265e-01, 1.514748e-01, 2.294552e+00, 7.006689e-01, 1.014892e+00, 1.235160e-01, 6.019228e-01,
1.400000e+00	1.155241e+00, 9.332830e-02, 1.024981e-01, 6.408040e-01, 1.219698e-01, 2.266739e+00, 7.295531e-01, 1.087045e+00, 9.548085e-02, 6.556385e-01,
1.600000e+00	1.129244e+00, 5.703084e-02, 7.369718e-02, 6.093249e-01, 1.043280e-01, 1.815948e+00, 8.126337e-01, 6.575304e-01, 7.689975e-02, 5.579099e-01,
1.800000e+00	1.595744e+00, 3.626655e-02, 5.393876e-02, 5.385811e-01, 7.349241e-02, 2.348457e+00, 8.084747e-01, 5.270305e-01, 5.376124e-02, 6.424516e-01,
2.000000e+00	1.354229e+00, 2.821961e-02, 6.991634e-02, 6.898180e-01, 6.283791e-02, 2.090732e+00, 7.981757e-01, 2.384435e-01, 3.375057e-02, 5.468854e-01,
0.000000e+00	2.548526e+00, 1.746725e+00, 2.268977e-01, 8.954783e-01, 9.601703e-01, 1.881575e-01, 2.208937e+00, 7.209035e-01, 1.369274e+00, 1.131572e-01,
2.000000e-01	2.353049e+00, 1.139691e+00, 5.944048e-01, 6.977639e-01, 8.081319e-01, 1.533556e-01, 1.831309e+00, 3.931741e-01, 1.642231e+00, 3.053925e-01,
4.000000e-01	2.129565e+00, 5.880788e-01, 7.205887e-01, 6.447769e-01, 6.121159e-01, 1.522933e-01, 1.510526e+00, 2.849034e-01, 1.485967e+00, 3.006772e-01,
6.000000e-01	2.377331e+00, 3.395850e-01, 1.005364e+00, 5.813723e-01, 5.216089e-01, 1.235433e-01, 1.307390e+00, 1.573792e-01, 1.674192e+00, 2.554916e-01,
8.000000e-01	2.155927e+00, 2.272597e-01, 9.839696e-01, 7.156280e-01, 3.857548e-01, 1.080659e-01, 1.337922e+00, 9.372802e-02, 1.719524e+00, 1.878673e-01,
1.000000e+00	2.143618e+00, 1.605661e-01, 1.125055e+00, 7.742895e-01, 2.847701e-01, 8.811938e-02, 9.884546e-01, 6.593969e-02, 1.744358e+00, 1.997522e-01,
1.200000e+00	2.372587e+00, 9.517928e-02, 1.003060e+00, 6.633820e-01, 1.990005e-01, 7.785988e-02, 9.947757e-01, 4.026994e-02, 1.928672e+00, 1.506168e-01,
1.400000e+00	2.258144e+00, 6.176609e-02, 1.145121e+00, 8.059196e-01, 1.572518e-01, 7.559038e-02, 8.539840e-01, 2.627738e-02, 1.432355e+00, 1.276207e-01,
1.600000e+00	1.849839e+00, 4.040514e-02, 1.086904e+00, 7.749459e-01, 1.166232e-01, 5.841205e-02, 7.845380e-01, 1.628147e-02, 1.809668e+00, 1.277905e-01,
1.800000e+00	2.079734e+00, 1.727269e-02, 8.867080e-01, 7.629837e-01, 7.277882e-02, 5.213603e-02, 8.289819e-01, 1.030813e-02, 1.348320e+00, 9.814372e-02,
2.000000e+00	2.094550e+00, 1.548279e-02, 1.169141e+00, 7.381828e-01, 6.915024e-02, 4.059737e-02, 9.529588e-01, 7.682166e-03, 1.549760e+00, 1.227458e-01,
0.000000e+00	1.209899e+00, 6.016193e-01, 2.295023e+00, 1.303154e+00, 2.199597e+00, 2.967556e+00, 2.788632e+00, 1.882735e-01, 4.406102e-01, 8.645211e-01,
2.000000e-01	9.967675e-01, 6.011801e-01, 1.625896e+00, 1.333281e+00, 1.972475e+00, 2.800357e+00, 1.848596e+00, 3.017457e-01, 3.641376e-01, 6.832213e-01,
4.000000e-01	6.988909e-01, 7.215086e-01, 8.054791e-01, 1.101132e+00, 1.775191e+00, 2.254371e+00, 1.481364e+00, 4.482912e-01, 2.206440e-01, 6.437344e-01,
6.000000e-01	6.266099e-01, 6.085048e-01, 6.050572e-01, 9.682654e-01, 1.800141e+00, 2.130892e+00, 1.136550e+00, 6.055787e-01, 1.660582e-01, 5.760431e-01,
8.000000e-01	3.659703e-01, 5.852710e-01, 3.200690e-01, 7.942991e-01, 1.635015e+00, 2.812632e+00, 8.490317e-01, 7.882022e-01, 9.991497e-02, 6.021788e-01,
1.000000e+00	3.525549e-01, 6.620525e-01, 1.963964e-01, 8.130129e-01, 1.297292e+00, 2.393164e+00, 1.054911e+00, 9.281493e-01, 7.631570e-02, 6.560487e-01,
1.200000e+00	2.223364e-01, 5.746438e-01, 1.206609e-01, 7.866725e-01, 9.991521e-01, 2.376884e+00, 9.665133e-01, 1.125691e+00, 6.537108e-02, 6.587655e-01,
1.400000e+00	2.147923e-01, 5.896898e-01, 7.243768e-02, 7.922409e-01, 1.138936e+00, 2.282808e+00, 9.104009e-01, 1.040299e+00, 3.998319e-02, 5.074119e-01,
1.600000e+00	1.395770e-01, 4.523002e-01, 4.682725e-02, 6.535111e-01, 8.361931e-01, 1.965056e+00, 7.679156e-01, 1.263801e+00, 3.063563e-02, 5.859445e-01,
1.800000e+00	1.358666e-01, 3.294389e-01, 2.833545e-02, 8.119382e-01, 7.687780e-01, 2.202797e+00, 6.995984e-01, 8.953037e-01, 2.010113e-02, 5.083019e-01,
2.000000e+00	3.512690e-01, 2.186816e-01, 2.217526e-02, 6.400126e-01, 5.747866e-01, 2.205939e+00, 8.874816e-01, 9.798763e-01, 1.519614e-02, 6.803540e-01,
0.000000e+00	4.928261e-02, 1.170971e+00, 2.610378e-02, 1.850359e+00, 6.715620e-01, 2.436456e+00, 6.966012e-01, 1.725007e+00, 2.213385e+00, 1.170628e+00,
2.000000e-01	2.931153e-01, 6.145875e-01, 2.037858e-02, 1.377647e+00, 7.397344e-01, 1.832744e+00, 5.520958e-01, 1.378261e+00, 1.504075e+00, 9.628428e-01,
4.000000e-01	6.463029e-01, 3.554946e-01, 1.492419e-02, 1.053893e+00, 6.604436e-01, 1.358307e+00, 4.613432e-01, 1.297372e+00, 1.146058e+00, 9.170502e-01,
6.000000e-01	1.070428e+00, 2.812750e-01, 1.323842e-02, 1.087374e+00, 3.613406e-01, 1.580722e+00, 4.031519e-01, 1.279390e+00, 8.634886e-01, 7.835450e-01,
8.000000e-01	1.315923e+00, 1.545320e-01, 3.107732e-02, 9.651984e-01, 2.947856e-01, 1.447774e+00, 4.001281e-01, 7.668246e-01, 5.849662e-01, 7.320656e-01,
1.000000e+00	1.456178e+00, 1.141971e-01, 1.013191e-01, 7.368816e-01, 2.839361e-01, 1.687166e+00, 5.460026e-01, 5.652170e-01, 4.480884e-01, 5.255060e-01,
1.200000e+00	1.738492e+00, 5.991636e-02, 1.757765e-01, 8.003799e-01, 1.834064e-01, 1.900356e+00, 5.098122e-01, 3.711083e-01, 2.774354e-01, 5.970378e-01,
1.400000e+00	1.760773e+00, 4.548341e-02, 3.460145e-01, 8.477127e-01, 1.189656e-01, 1.716723e+00, 5.516291e-01, 2.188900e-01, 2.459242e-01, 5.481385e-01,
1.600000e+00	1.690497e+00, 2.219428e-02, 4.751304e-01, 6.293612e-01, 8.935529e-02, 1.797871e+00, 5.766377e-01, 1.446587e-01, 1.658384e-01, 5.836862e-01,
1.800000e+00	2.091226e+00, 1.540645e-02, 6.082611e-01, 6.998892e-01, 9.002390e-02, 2.056868e+00, 5.683499e-01, 9.391572e-02, 1.206263e-01, 6.055318e-01,
2.000000e+00	2.044439e+00, 1.037469e-02, 6.441205e-01, 6.702971e-01, 6.423949e-02, 1.865952e+00, 6.333593e-01, 6.555249e-02, 6.959402e-02, 6.230518e-01,
0.000000e+00	4.467786e-01, 1.576982e+00, 2.172560e+00, 1.378504e+00, 2.669529e+00, 6.782517e-01, 1.879479e+00, 2.069037e+00, 2.978286e+00, 1.075383e+00,
2.000000e-01	3.710116e-01, 1.084964e+00, 1.524378e+00, 9.192971e-01, 2.304589e+00, 4.955173e-01, 1.418437e+00, 2.040115e+00, 2.417192e+00, 7.897712e-01,
4.000000e-01	2.310826e-01, 1.338794e+00, 7.164357e-01, 5.294438e-01, 2.085967e+00, 3.763996e-01, 1.365070e+00, 1.389760e+00, 2.163568e+00, 4.320938e-01,
6.000000e-01	2.262723e-01, 1.051166e+00, 5.894580e-01, 5.312739e-01, 1.821373e+00, 2.971200e-01, 1.052431e+00, 1.360941e+00, 1.988910e+00, 2.671970e-01,
8.000000e-01	2.054411e-01, 7.691382e-01, 3.381941e-01, 6.336772e-01, 1.426380e+00, 2.365873e-01, 1.226589e+00, 1.307674e+00, 2.066631e+00, 1.889308e-01,
1.000000e+00	2.237125e-01, 8.085525e-01, 1.659414e-01, 6.390988e-01, 1.260316e+00, 2.021716e-01, 1.084101e+00, 1.126439e+00, 1.814022e+00, 1.728274e-01,
1.200000e+00	4.140479e-01, 6.677604e-01, 1.279610e-01, 5.658846e-01, 1.393448e+00, 1.309586e-01, 1.016487e+00, 1.055676e+00, 2.160312e+00, 2.447087e-01,
1.400000e+00	8.474385e-01, 6.293269e-01, 7.981817e-02, 6.280806e-01, 9.871581e-01, 1.089652e-01, 8.152453e-01, 1.154368e+00, 2.127395e+00, 2.485312e-01,
1.600000e+00	1.088143e+00, 5.993021e-01, 6.360157e-02, 7.432542e-01, 8.969830e-01, 8.370364e-02, 8.206783e-01, 8.933377e-01, 1.888815e+00, 3.292313e-01,
1.800000e+00	1.322224e+00, 3.957857e-01, 9.201720e-02, 6.536392e-01, 7.763099e-01, 8.137427e-02, 8.509324e-01, 6.976960e-01, 1.643782e+00, 3.812135e-01,
2.000000e+00	1.573759e+00, 3.001798e-01, 1.275550e-01, 7.142654e-01, 6.067611e-01, 5.529322e-02, 1.035959e+00, 4.397319e-01, 1.725506e+00, 3.144175e-01,
0.000000e+00	2.519475e+00, 3.076206e+00, 2.196282e+00, 2.142069e+00, 2.043212e+00, 1.608705e+00, 1.401523e+00, 2.712179e+00, 2.680960e+00, 1.467629e+00,
2.000000e-01	1.775900e+00, 2.014825e+00, 2.211392e+00, 1.567886e+00, 1.653584e+00, 1.159930e+00, 8.332904e-01, 1.805072e+00, 2.531514e+00, 9.983170e-01,
4.000000e-01	1.328930e+00, 1.462139e+00, 1.514296e+00, 1.175940e+00, 1.341838e+00, 6.894835e-01, 6.883106e-01, 1.089333e+00, 2.105934e+00, 6.936209e-01,
6.000000e-01	1.104991e+00, 1.158807e+00, 1.482946e+00, 8.325512e-01, 1.329088e+00, 7.315040e-01, 6.779971e-01, 6.399824e-01, 2.202944e+00, 4.721970e-01,
8.000000e-01	7.835398e-01, 9.712077e-01, 1.215325e+00, 6.336208e-01, 1.009238e+00, 5.112792e-01, 5.676999e-01, 9.170090e-01, 1.993757e+00, 2.762645e-01,
1.000000e+00	7.783957e-01, 7.084941e-01, 8.297015e-01, 6.170198e-01, 9.440617e-01, 4.405386e-01, 7.965080e-01, 9.160215e-01, 1.923330e+00, 1.725815e-01,
1.200000e+00	6.913044e-01, 6.192208e-01, 5.603049e-01, 7.560708e-01, 9.840996e-01, 3.471197e-01, 7.647951e-01, 9.164788e-01, 2.011215e+00, 1.307449e-01,
1.400000e+00	1.139989e+00, 3.309955e-01, 3.281120e-01, 5.597815e-01, 7.493804e-01, 2.312213e-01, 7.236212e-01, 7.863038e-01, 1.919948e+00, 2.191021e-01,
1.600000e+00	1.463692e+00, 2.913643e-01, 2.835519e-01, 7.300354e-01, 5.216197e-01, 1.924909e-01, 7.681121e-01, 5.010089e-01, 1.818712e+00, 2.310476e-01,
1.800000e+00	1.479132e+00, 1.772135e-01, 2.279148e-01, 6.573340e-01, 4.855198e-01, 1.636768e-01, 7.738101e-01, 3.038152e-01, 1.799884e+00, 3.291164e-01,
2.000000e+00	1.714494e+00, 1.265189e-01, 3.303243e-01, 7.837826e-01, 2.885661e-01, 1.002774e-01, 8.106541e-01, 1.801170e-01, 1.659521e+00, 3.493187e-01,
0.000000e+00	2.844111e+00, 6.672847e-01, 1.859457e+00, 2.341340e+00, 1.949335e+00, 1.795777e+00, 2.490985e+00, 2.511477e+00, 2.797853e-01, 2.416017e-01,
2.000000e-01	2.533441e+00, 7.141148e-01, 1.546537e+00, 1.810630e+00, 1.919985e+00, 2.427518e+00, 1.512329e+00, 1.546317e+00, 2.163256e-01, 3.711559e-01,
4.000000e-01	1.622947e+00, 7.428838e-01, 1.537420e+00, 1.620281e+00, 1.252526e+00, 2.346835e+00, 1.398585e+00, 8.591459e-01, 1.541259e-01, 4.884628e-01,
6.000000e-01	1.662683e+00, 6.215444e-01, 1.507613e+00, 1.386701e+00, 1.715522e+00, 1.968389e+00, 9.996507e-01, 5.598096e-01, 9.462210e-02, 4.463300e-01,
8.000000e-01	1.259701e+00, 7.540246e-01, 1.369290e+00, 1.014825e+00, 1.134672e+00, 2.227846e+00, 8.023181e-01, 4.195395e-01, 8.422007e-02, 4.437032e-01,
1.000000e+00	1.253944e+00, 5.534546e-01, 1.171995e+00, 1.070401e+00, 1.009004e+00, 1.856109e+00, 6.193079e-01, 2.218545e-01, 5.415260e-02, 5.675852e-01,
1.200000e+00	9.254877e-01, 4.908193e-01, 7.723123e-01, 8.004809e-01, 9.134954e-01, 2.286135e+00, 7.417644e-01, 3.441261e-01, 3.114957e-02, 5.274533e-01,
1.400000e+00	7.694210e-01, 3.372967e-01, 4.087672e-01, 7.691516e-01, 8.959616e-01, 2.123680e+00, 6.075971e-01, 4.858117e-01, 2.774443e-02, 5.104958e-01,
1.600000e+00	7.937803e-01, 2.478077e-01, 3.362417e-01, 6.604302e-01, 5.616438e-01, 2.174477e+00, 6.851452e-01, 8.230086e-01, 1.958715e-02, 5.383397e-01,
1.800000e+00	9.964451e-01, 1.260518e-01, 1.937535e-01, 8.465519e-01, 4.649542e-01, 2.146091e+00, 6.186778e-01, 7.097625e-01, 1.214781e-02, 5.428140e-01,
2.000000e+00	1.099521e+00, 1.046741e-01, 1.002844e-01, 7.465151e-01, 3.361610e-01, 1.665043e+00, 6.236424e-01, 5.821808e-01, 9.848397e-03, 5.284296e-01,
0.000000e+00	1.224467e+00, 1.027338e+00, 2.850730e+00, 7.982530e-02, 1.333857e+00, 4.772544e-01, 1.419739e+00, 9.811914e-01, 3.368590e-01, 2.435632e+00,
2.000000e-01	9.809870e-01, 1.055681e+00, 2.009544e+00, 1.938154e-01, 1.283199e+00, 8.970961e-01, 1.575507e+00, 6.607629e-01, 2.993742e-01, 1.370283e+00,
4.000000e-01	7.330318e-01, 8.076137e-01, 1.071404e+00, 3.393439e-01, 1.026522e+00, 1.255454e+00, 1.109524e+00, 7.968716e-01, 2.080160e-01, 1.036080e+00,
6.000000e-01	7.036972e-01, 7.948582e-01, 6.030601e-01, 4.399755e-01, 1.120157e+00, 1.470835e+00, 1.136911e+00, 8.722098e-01, 1.534018e-01, 6.614431e-01,
8.000000e-01	4.437459e-01, 5.629908e-01, 4.835380e-01, 4.613207e-01, 8.528522e-01, 1.835974e+00, 1.055125e+00, 1.209416e+00, 1.114952e-01, 7.548860e-01,
1.000000e+00	6.141970e-01, 3.969520e-01, 2.704605e-01, 6.726559e-01, 6.839408e-01, 1.806509e+00, 9.191146e-01, 1.021211e+00, 8.432418e-02, 6.009924e-01,
1.200000e+00	7.893516e-01, 3.019170e-01, 1.598941e-01, 5.543554e-01, 5.561366e-01, 1.877351e+00, 1.095582e+00, 7.605924e-01, 6.332601e-02, 6.633146e-01,
1.400000e+00	1.078514e+00, 1.085153e-01, 1.162788e-01, 5.022807e-01, 4.410001e-01, 1.519159e+00, 9.500116e-01, 1.025467e+00, 3.222172e-02, 6.212580e-01,
1.600000e+00	1.168530e+00, 7.275227e-02, 6.938598e-02, 5.480107e-01, 3.195541e-01, 2.106078e+00, 9.598057e-01, 6.705757e-01, 2.888197e-02, 5.814913e-01,
1.800000e+00	1.368074e+00, 6.861849e-02, 5.092890e-02, 5.380441e-01, 2.922763e-01, 1.985934e+00, 8.433674e-01, 4.610760e-01, 1.927957e-02, 5.844360e-01,
2.000000e+00	1.681326e+00, 4.031018e-02, 3.916838e-02, 5.825817e-01, 1.973504e-01, 2.077498e+00, 7.312320e-01, 2.844363e-01, 1.763687e-02, 6.636167e-01,
0.000000e+00	1.852853e+00, 2.063778e+00, 2.419948e+00, 8.519810e-01, 8.088171e-01, 7.392404e-01, 2.639204e+00, 1.440371e+00, 1.233750e+00, 2.308186e+00,
2.000000e-01	2.256870e+00, 1.356730e+00, 1.913760e+00, 5.103209e-01, 5.832202e-01, 6.681196e-01, 2.232889e+00, 9.344338e-01, 1.373765e+00, 1.265150e+00,
4.000000e-01	1.836661e+00, 8.845340e-01, 1.436323e+00, 5.849091e-01, 5.264906e-01, 5.752217e-01, 1.792438e+00, 5.104628e-01, 1.570199e+00, 8.995516e-01,
6.000000e-01	1.884257e+00, 5.052479e-01, 1.446413e+00, 5.300235e-01, 3.848092e-01, 4.048571e-01, 1.746768e+00, 3.652632e-01, 1.528725e+00, 4.723439e-01,
8.000000e-01	1.717831e+00, 3.491672e-01, 1.047323e+00, 5.636276e-01, 2.961538e-01, 3.860045e-01, 1.469354e+00, 2.543422e-01, 1.699709e+00, 3.801724e-01,
1.000000e+00	2.184130e+00, 1.849625e-01, 8.783928e-01, 6.262532e-01, 1.605037e-01, 2.730719e-01, 1.317304e+00, 1.519632e-01, 1.722909e+00, 2.158889e-01,
1.200000e+00	1.944015e+00, 1.401022e-01, 8.160011e-01, 6.473988e-01, 1.558407e-01, 2.352456e-01, 1.086309e+00, 9.322023e-02, 1.855448e+00, 2.433333e-01,
1.400000e+00	2.225019e+00, 7.886271e-02, 7.174604e-01, 6.553181e-01, 1.070530e-01, 1.885902e-01, 8.192336e-01, 6.438334e-02, 1.962387e+00, 2.052112e-01,
1.600000e+00	2.740151e+00, 4.562014e-02, 7.309646e-01, 7.914291e-01, 9.086126e-02, 1.824044e-01, 1.080472e+00, 3.935776e-02, 1.913952e+00, 2.052957e-01,
1.800000e+00	2.009398e+00, 3.005477e-02, 7.808479e-01, 6.443543e-01, 7.273093e-02, 1.482396e-01, 8.337804e-01, 2.875530e-02, 1.768278e+00, 1.793901e-01,
2.000000e+00	2.372433e+00, 1.640977e-02, 9.136063e-01, 8.010631e-01, 5.193652e-02, 1.021049e-01, 8.578946e-01, 1.768739e-02, 1.508759e+00, 2.187016e-01,
0.000000e+00	4.729295e-01, 6.740752e-01, 1.383879e+00, 1.873758e+00, 7.198282e-02, 1.991473e-01, 1.353651e+00, 7.996584e-01, 2.372249e+00, 9.915632e-01,
2.000000e-01	8.370096e-01, 3.413783e-01, 8.759563e-01, 1.209092e+00, 4.902050e-02, 1.493427e-01, 1.039159e+00, 8.728902e-01, 1.740207e+00, 8.424042e-01,
4.000000e-01	1.064610e+00, 2.506739e-01, 5.561161e-01, 1.259911e+00, 3.315166e-02, 1.059825e-01, 8.096733e-01, 7.341559e-01, 1.713468e+00, 4.715369e-01,
6.000000e-01	1.451400e+00, 1.598338e-01, 3.476310e-01, 1.111392e+00, 2.599273e-02, 1.057952e-01, 6.118133e-01, 5.475174e-01, 1.438266e+00, 4.473007e-01,
8.000000e-01	1.559616e+00, 8.793582e-02, 2.810423e-01, 1.066004e+00, 1.882234e-02, 8.681378e-02, 5.077586e-01, 3.160161e-01, 1.771568e+00, 4.776253e-01,
1.000000e+00	1.557214e+00, 6.178384e-02, 4.065216e-01, 9.702465e-01, 1.688365e-02, 7.192608e-02, 5.225223e-01, 1.934114e-01, 1.335338e+00, 4.234601e-01,
1.200000e+00	1.548872e+00, 4.104997e-02, 5.554389e-01, 8.634547e-01, 1.254047e-02, 5.811391e-02, 6.137393e-01, 1.420915e-01, 1.835356e+00, 3.502420e-01,
1.400000e+00	2.142261e+00, 2.309724e-02, 6.596612e-01, 8.905636e-01, 1.002956e-02, 5.139727e-02, 5.479789e-01, 7.905909e-02, 1.789846e+00, 2.900966e-01,
1.600000e+00	2.177878e+00, 1.595780e-02, 7.824657e-01, 8.122795e-01, 8.248480e-03, 4.003635e-02, 5.989527e-01, 5.964140e-02, 1.877096e+00, 3.015926e-01,
1.800000e+00	2.146647e+00, 8.197854e-03, 7.367265e-01, 6.828349e-01, 5.139017e-03, 4.329363e-02, 6.625679e-01, 3.195091e-02, 1.564854e+00, 1.892291e-01,
2.000000e+00	1.820940e+00, 6.050074e-03, 9.769762e-01, 6.898660e-01, 4.948362e-03, 3.772021e-02, 7.096755e-01, 1.788765e-02, 1.725602e+00, 2.266280e-01,
0.000000e+00	1.696458e+00, 1.251495e+00, 2.498896e+00, 4.659594e-02, 1.102374e+00, 3.321836e+00, 6.562531e-01, 7.153705e-01, 7.964047e-01, 2.789166e-01,
2.000000e-01	1.086121e+00, 1.067619e+00, 2.137960e+00, 5.479714e-02, 1.021552e+00, 2.285958e+00, 7.328643e-01, 4.529970e-01, 6.161777e-01, 2.407093e-01,
4.000000e-01	8.154278e-01, 8.738387e-01, 1.089253e+00, 1.712576e-01, 9.892369e-01, 2.216346e+00, 8.521148e-01, 4.981788e-01, 4.620483e-01, 2.659953e-01,
6.000000e-01	6.312584e-01, 5.917705e-01, 8.712328e-01, 3.477644e-01, 9.601486e-01, 2.240017e+00, 8.247314e-01, 8.254083e-01, 3.046605e-01, 4.261132e-01,
8.000000e-01	5.712119e-01, 4.460166e-01, 5.822366e-01, 4.435525e-01, 7.958933e-01, 2.276637e+00, 9.091620e-01, 9.170936e-01, 2.840742e-01, 4.175616e-01,
1.000000e+00	4.335836e-01, 2.361692e-01, 3.157617e-01, 5.035675e-01, 5.793056e-01, 2.235517e+00, 8.863598e-01, 1.017778e+00, 1.613101e-01, 4.722868e-01,
1.200000e+00	4.562691e-01, 1.508060e-01, 2.155811e-01, 4.503154e-01, 4.270432e-01, 2.267035e+00, 8.200896e-01, 1.039993e+00, 1.328800e-01, 5.302058e-01,
1.400000e+00	7.918927e-01, 8.324531e-02, 1.376992e-01, 6.561638e-01, 3.092881e-01, 2.353523e+00, 8.522863e-01, 9.962881e-01, 8.093318e-02, 5.870794e-01,
1.600000e+00	1.069046e+00, 7.025146e-02, 9.287466e-02, 5.743196e-01, 2.702428e-01, 2.469548e+00, 7.220591e-01, 8.800773e-01, 5.422819e-02, 6.059126e-01,
1.800000e+00	1.153903e+00, 4.566537e-02, 5.371686e-02, 6.314189e-01, 1.963046e-01, 2.285332e+00, 8.194870e-01, 6.435002e-01, 4.610376e-02, 5.474401e-01,
2.000000e+00	1.354967e+00, 2.952837e-02, 4.016893e-02, 6.228739e-01, 1.351155e-01, 2.382101e+00, 8.008068e-01, 4.091041e-01, 2.955884e-02, 5.962659e-01,
0.000000e+00	1.794875e+00, 2.259321e+00, 7.173912e-01, 6.771999e-01, 2.705834e+00, 4.326710e-01, 1.461223e+00, 1.439650e+00, 2.996314e+00, 2.277767e-01,
2.000000e-01	1.694267e+00, 1.380498e+00, 9.462921e-01, 4.981344e-01, 2.050339e+00, 4.029572e-01, 9.503978e-01, 8.318933e-01, 2.519340e+00, 1.434953e-01,
4.000000e-01	1.234493e+00, 1.244158e+00, 9.073870e-01, 3.740861e-01, 1.677105e+00, 2.815229e-01, 1.214097e+00, 5.395658e-01, 2.727906e+00, 9.596212e-02,
6.000000e-01	9.218893e-01, 8.254442e-01, 7.666282e-01, 2.879919e-01, 1.659284e+00, 2.524747e-01, 1.022525e+00, 6.805986e-01, 2.186125e+00, 5.759420e-02,
8.000000e-01	6.108106e-01, 8.471501e-01, 6.092641e-01, 3.401806e-01, 1.510831e+00, 1.910028e-01, 9.993634e-01, 6.851946e-01, 2.445026e+00, 4.066864e-02,
1.000000e+00	5.532490e-01, 8.269987e-01, 4.513289e-01, 4.058289e-01, 1.577543e+00, 1.475512e-01, 8.726007e-01, 8.088317e-01, 2.094013e+00, 7.250644e-02,
1.200000e+00	6.962514e-01, 7.454431e-01, 2.398918e-01, 5.663219e-01, 1.192239e+00, 9.159921e-02, 9.015987e-01, 8.852014e-01, 1.895481e+00, 1.478408e-01,
1.400000e+00	9.508762e-01, 5.985493e-01, 1.658968e-01, 5.269326e-01, 1.105495e+00, 7.978129e-02, 9.531482e-01, 9.199336e-01, 1.959412e+00, 2.057302e-01,
1.600000e+00	1.010386e+00, 4.791752e-01, 1.204674e-01, 5.855091e-01, 8.190688e-01, 6.686520e-02, 9.539710e-01, 7.206329e-01, 2.078776e+00, 2.791209e-01,
1.800000e+00	1.195721e+00, 3.401974e-01, 1.166067e-01, 6.284593e-01, 7.891778e-01, 5.979906e-02, 7.548299e-01, 5.134862e-01, 1.921780e+00, 3.309423e-01,
2.000000e+00	1.369041e+00, 2.117886e-01, 1.583352e-01, 5.803502e-01, 5.143888e-01, 5.505613e-02, 7.532947e-01, 2.884085e-01, 1.377138e+00, 3.898845e-01,
0.000000e+00	1.881137e+00, 1.092514e+00, 7.055955e-01, 1.850166e+00, 1.587919e+00, 7.405338e-01, 1.187367e+00, 2.301405e+00, 1.978531e+00, 2.793464e+00,
2.000000e-01	1.775607e+00, 9.221654e-01, 6.669686e-01, 1.253711e+00, 1.513798e+00, 6.401003e-01, 8.816933e-01, 1.642794e+00, 1.882774e+00, 1.630845e+00,
4.000000e-01	2.077269e+00, 8.851632e-01, 9.694592e-01, 9.810779e-01, 1.438305e+00, 3.923341e-01, 8.251752e-01, 8.875108e-01, 1.873094e+00, 1.104994e+00,
6.000000e-01	1.536530e+00, 7.394365e-01, 1.084643e+00, 1.045190e+00, 1.217335e+00, 3.816335e-01, 5.820979e-01, 6.969039e-01, 1.824662e+00, 7.613441e-01,
8.000000e-01	1.609930e+00, 5.334256e-01, 1.069120e+00, 7.468790e-01, 1.216398e+00, 2.736288e-01, 6.227429e-01, 3.369229e-01, 1.699818e+00, 3.746429e-01,
1.000000e+00	1.703842e+00, 4.758027e-01, 1.112196e+00, 7.919270e-01, 8.648172e-01, 1.917292e-01, 5.328537e-01, 2.211478e-01, 1.588713e+00, 2.673845e-01,
1.200000e+00	2.072524e+00, 2.648784e-01, 1.046951e+00, 7.045077e-01, 5.685978e-01, 1.676532e-01, 7.257060e-01, 1.411825e-01, 1.778181e+00, 1.699432e-01,
1.400000e+00	1.845483e+00, 2.089460e-01, 1.227157e+00, 9.101630e-01, 5.318355e-01, 1.107961e-01, 7.327329e-01, 7.498381e-02, 1.895973e+00, 1.366728e-01,
1.600000e+00	1.864957e+00, 1.315735e-01, 1.171097e+00, 6.514606e-01, 4.319825e-01, 1.212572e-01, 8.033342e-01, 5.405015e-02, 1.837940e+00, 1.117261e-01,
1.800000e+00	2.150432e+00, 8.132664e-02, 1.021699e+00, 7.056803e-01, 3.368916e-01, 1.017202e-01, 6.317461e-01, 4.009283e-02, 1.917208e+00, 1.172127e-01,
2.000000e+00	1.791323e+00, 5.173719e-02, 1.033124e+00, 6.976344e-01, 1.867403e-01, 7.040240e-02, 5.797271e-01, 2.406928e-02, 1.908746e+00, 1.026735e-01,
0.000000e+00	3.028838e+00, 2.510074e-01, 3.735486e-01, 2.689776e+00, 1.745521e+00, 2.276662e+00, 6.420599e-01, 2.602100e+00, 1.799247e-01, 2.170502e-01,
2.000000e-01	2.969040e+00, 3.713217e-01, 5.658669e-01, 2.439449e+00, 1.439185e+00, 2.475392e+00, 6.551878e-01, 1.577503e+00, 1.262507e-01, 2.900919e-01,
4.000000e-01	2.434125e+00, 4.593962e-01, 8.430608e-01, 1.793490e+00, 1.521819e+00, 1.831055e+00, 3.693129e-01, 9.470000e-01, 9.056124e-02, 4.842991e-01,
6.000000e-01	1.722884e+00, 4.365722e-01, 1.045901e+00, 1.576645e+00, 1.034606e+00, 2.384692e+00, 3.101991e-01, 5.343221e-01, 7.633616e-02, 5.188391e-01,
8.000000e-01	1.307111e+00, 4.537921e-01, 1.055052e+00, 1.075539e+00, 1.107245e+00, 2.108789e+00, 2.239791e-01, 3.448226e-01, 4.828169e-02, 4.244572e-01,
1.000000e+00	1.166268e+00, 4.603865e-01, 9.410868e-01, 1.094660e+00, 9.361752e-01, 1.763209e+00, 2.695565e-01, 2.817263e-01, 2.980877e-02, 3.970702e-01,
1.200000e+00	8.006536e-01, 3.636715e-01, 8.152118e-01, 9.325039e-01, 6.913067e-01, 2.156428e+00, 3.169726e-01, 3.630782e-01, 1.998685e-02, 5.464771e-01,
1.400000e+00	6.888137e-01, 1.989592e-01, 4.691767e-01, 8.606839e-01, 6.388944e-01, 2.113372e+00, 3.084304e-01, 5.460500e-01, 2.040430e-02, 5.971394e-01,
1.600000e+00	7.978033e-01, 1.578034e-01, 3.408670e-01, 7.360746e-01, 5.665695e-01, 2.192370e+00, 4.915206e-01, 7.127367e-01, 1.288557e-02, 6.038226e-01,
1.800000e+00	9.126417e-01, 9.151566e-02, 1.861702e-01, 8.034942e-01, 4.330300e-01, 2.352287e+00, 5.228446e-01, 8.318966e-01, 8.068005e-03, 6.032338e-01,
2.000000e+00	1.246571e+00, 5.680926e-02, 1.320132e-01, 8.008286e-01, 2.716483e-01, 2.296245e+00, 5.128913e-01, 5.798595e-01, 5.812410e-03, 4.957600e-01,
0.000000e+00	2.657951e+00, 2.550243e+00, 4.130730e-01, 1.905151e-02, 2.967662e+00, 2.581285e+00, 2.748727e-01, 4.556922e-01, 1.183417e+00, 2.603106e+00,
2.000000e-01	2.181609e+00, 2.121360e+00, 7.392315e-01, 1.174147e-02, 2.594680e+00, 2.324218e+00, 4.084779e-01, 2.642199e-01, 8.817514e-01, 1.783733e+00,
4.000000e-01	1.603368e+00, 1.310559e+00, 8.076011e-01, 1.191245e-02, 1.848737e+00, 2.091767e+00, 6.101487e-01, 2.117446e-01, 5.299282e-01, 1.123398e+00,
6.000000e-01	1.551457e+00, 1.014724e+00, 9.083112e-01, 2.978655e-02, 1.885737e+00, 2.240687e+00, 6.387823e-01, 1.490970e-01, 3.853033e-01, 7.117440e-01,
8.000000e-01	1.053001e+00, 1.085276e+00, 1.354202e+00, 1.136497e-01, 1.407875e+00, 1.996681e+00, 6.341303e-01, 1.363429e-01, 2.599153e-01, 7.611957e-01,
1.000000e+00	8.531230e-01, 8.185497e-01, 1.030702e+00, 2.395626e-01, 1.377841e+00, 2.222430e+00, 7.648372e-01, 4.188094e-01, 2.131873e-01, 6.238701e-01,
1.200000e+00	6.096269e-01, 7.083788e-01, 6.710211e-01, 2.885192e-01, 1.216010e+00, 2.246507e+00, 7.482076e-01, 5.908079e-01, 1.251061e-01, 6.749779e-01,
1.400000e+00	5.200250e-01, 6.658042e-01, 3.716780e-01, 4.190825e-01, 1.024676e+00, 2.160642e+00, 7.250243e-01, 8.318948e-01, 9.412212e-02, 6.951462e-01,
1.600000e+00	4.326434e-01, 5.081620e-01, 2.508832e-01, 4.427056e-01, 1.138904e+00, 1.842187e+00, 8.500157e-01, 9.250766e-01, 8.601081e-02, 6.111557e-01,
1.800000e+00	3.154332e-01, 3.456514e-01, 1.361775e-01, 5.275950e-01, 6.960150e-01, 2.595637e+00, 8.887468e-01, 8.290477e-01, 5.308066e-02, 4.519137e-01,
2.000000e+00	2.558450e-01, 2.720675e-01, 8.419367e-02, 6.330897e-01, 5.839105e-01, 2.017597e+00, 6.615669e-01, 9.085176e-01, 4.090906e-02, 5.072440e-01,
0.000000e+00	1.056910e+00, 1.035539e-01, 2.033147e+00, 2.110276e+00, 2.775897e+00, 3.065178e+00, 1.524071e+00, 3.922793e-01, 1.350005e+00, 1.383305e+00,
2.000000e-01	8.787238e-01, 3.388476e-01, 1.293136e+00, 1.662838e+00, 2.659575e+00, 2.332749e+00, 1.246429e+00, 4.544705e-01, 1.138321e+00, 1.088434e+00,
4.000000e-01	6.237424e-01, 4.317880e-01, 7.660141e-01, 1.547489e+00, 2.019159e+00, 1.965392e+00, 8.441997e-01, 5.922670e-01, 7.409902e-01, 8.404869e-01,
6.000000e-01	5.369676e-01, 4.576345e-01, 5.708066e-01, 1.008168e+00, 1.607378e+00, 1.978858e+00, 6.309448e-01, 7.103860e-01, 4.646681e-01, 7.627837e-01,
8.000000e-01	3.463325e-01, 4.946947e-01, 3.296576e-01, 9.194451e-01, 1.420052e+00, 1.877071e+00, 5.922897e-01, 9.290524e-01, 2.864122e-01, 6.830413e-01,
1.000000e+00	2.889483e-01, 5.149980e-01, 2.250300e-01, 8.507030e-01, 1.207970e+00, 1.967545e+00, 6.477378e-01, 9.464535e-01, 2.707673e-01, 6.464418e-01,
1.200000e+00	2.691230e-01, 6.847892e-01, 1.296479e-01, 1.000864e+00, 1.345998e+00, 1.956600e+00, 5.304181e-01, 9.740452e-01, 1.715279e-01, 5.998565e-01,
1.400000e+00	1.769570e-01, 5.679665e-01, 7.100388e-02, 8.805232e-01, 1.191415e+00, 1.810135e+00, 5.616512e-01, 1.068338e+00, 1.344652e-01, 5.751101e-01,
1.600000e+00	1.529874e-01, 5.284789e-01, 5.331726e-02, 7.166451e-01, 8.844342e-01, 2.372010e+00, 6.201219e-01, 9.659192e-01, 9.497076e-02, 4.364307e-01,
1.800000e+00	1.161638e-01, 3.953710e-01, 3.331026e-02, 8.034940e-01, 8.462635e-01, 1.756454e+00, 7.155378e-01, 1.098511e+00, 6.815054e-02, 6.817261e-01,
2.000000e+00	1.664025e-01, 2.790550e-01, 1.951774e-02, 8.778631e-01, 7.221246e-01, 2.208161e+00, 7.620625e-01, 1.007042e+00, 5.102463e-02, 6.358765e-01,
0.000000e+00	1.957403e+00, 3.446553e+00, 2.866855e+00, 1.825221e+00, 2.068376e+00, 1.652166e-01, 1.297932e+00, 5.232833e-02, 2.513421e+00, 9.677828e-02,
2.000000e-01	1.629085e+00, 1.933630e+00, 2.435467e+00, 1.184636e+00, 1.877018e+00, 1.451419e-01, 8.946386e-01, 3.342659e-02, 2.302762e+00, 6.790334e-02,
4.000000e-01	1.304485e+00, 1.505585e+00, 1.941184e+00, 9.604144e-01, 1.462172e+00, 9.518402e-02, 8.586754e-01, 6.685253e-02, 1.961064e+00, 4.712884e-02,
6.000000e-01	7.581001e-01, 1.095465e+00, 1.797719e+00, 6.119022e-01, 1.444874e+00, 7.982113e-02, 7.390824e-01, 2.611130e-01, 2.109120e+00, 2.848306e-02,
8.000000e-01	6.944459e-01, 9.973279e-01, 1.193440e+00, 6.053304e-01, 1.382841e+00, 6.137935e-02, 7.464023e-01, 4.657007e-01, 1.667640e+00, 1.981005e-02,
1.000000e+00	6.192658e-01, 7.946791e-01, 6.426546e-01, 5.418198e-01, 1.167517e+00, 5.462082e-02, 8.789705e-01, 7.209144e-01, 1.792868e+00, 3.185440e-02,
1.200000e+00	7.860472e-01, 7.117503e-01, 3.934281e-01, 4.823658e-01, 1.017140e+00, 4.147535e-02, 7.743893e-01, 7.485031e-01, 1.799133e+00, 9.028071e-02,
1.400000e+00	1.115639e+00, 4.541058e-01, 3.640563e-01, 5.432597e-01, 9.393210e-01, 3.760918e-02, 9.056325e-01, 7.991060e-01, 2.018348e+00, 2.020024e-01,
1.600000e+00	1.331345e+00, 3.463502e-01, 3.030497e-01, 7.168375e-01, 6.912553e-01, 3.098609e-02, 9.217076e-01, 6.223140e-01, 1.630114e+00, 2.793040e-01,
1.800000e+00	1.380081e+00, 2.442381e-01, 2.618956e-01, 6.223068e-01, 5.331358e-01, 2.820098e-02, 8.736207e-01, 3.958933e-01, 1.798175e+00, 2.546011e-01,
2.000000e+00	1.420151e+00, 1.688333e-01, 2.456272e-01, 7.815065e-01, 4.830759e-01, 3.065724e-02, 7.987643e-01, 2.071463e-01, 1.970643e+00, 3.258726e-01,
0.000000e+00	1.349584e+00, 8.804405e-01, 2.811368e+00, 1.564167e+00, 2.786444e+00, 2.749636e+00, 2.985531e+00, 1.670156e+00, 9.826547e-01, 1.035026e+00,
2.000000e-01	1.045412e+00, 9.429621e-01, 1.418300e+00, 1.349682e+00, 2.778830e+00, 1.615786e+00, 2.308235e+00, 1.360530e+00, 8.281804e-01, 8.568081e-01,
4.000000e-01	7.822708e-01, 7.649030e-01, 1.013296e+00, 1.118003e+00, 2.312784e+00, 2.024400e+00, 1.624053e+00, 9.549530e-01, 7.235431e-01, 6.525123e-01,
6.000000e-01	5.595721e-01, 7.478314e-01, 5.911752e-01, 1.188879e+00, 1.414259e+00, 2.300364e+00, 1.365772e+00, 9.883379e-01, 4.335855e-01, 7.046346e-01,
8.000000e-01	5.304542e-01, 5.619461e-01, 3.833799e-01, 1.004587e+00, 1.678466e+00, 2.025697e+00, 9.708963e-01, 1.069873e+00, 3.256649e-01, 5.446529e-01,
1.000000e+00	3.887868e-01, 7.350750e-01, 2.395590e-01, 9.377555e-01, 1.737970e+00, 2.252395e+00, 8.611700e-01, 1.043637e+00, 2.288904e-01, 5.956700e-01,
1.200000e+00	2.828192e-01, 6.306334e-01, 1.699799e-01, 8.950997e-01, 1.103787e+00, 1.939826e+00, 8.696464e-01, 1.245566e+00, 1.697229e-01, 5.569555e-01,
1.400000e+00	2.203068e-01, 6.784709e-01, 8.451864e-02, 8.244392e-01, 9.646263e-01, 2.112698e+00, 8.921784e-01, 1.191223e+00, 1.303162e-01, 6.172057e-01,
1.600000e+00	1.456475e-01, 4.648934e-01, 5.730956e-02, 7.414201e-01, 9.369822e-01, 1.715935e+00, 8.771033e-01, 8.886353e-01, 8.411330e-02, 5.762017e-01,
1.800000e+00	1.686574e-01, 3.526361e-01, 4.242784e-02, 8.134665e-01, 7.762617e-01, 2.049538e+00, 8.844241e-01, 1.213927e+00, 6.434953e-02, 5.311232e-01,
2.000000e+00	1.820639e-01, 3.083663e-01, 2.800197e-02, 6.274693e-01, 6.847473e-01, 2.450325e+00, 8.343020e-01, 9.967274e-01, 4.648017e-02, 4.945349e-01,
0.000000e+00	1.607418e+00, 9.527226e-01, 9.534634e-01, 3.293155e+00, 2.798453e+00, 5.130822e-01, 1.548338e+00, 5.912033e-01, 2.502541e+00, 3.719288e-01,
2.000000e-01	2.465820e+00, 8.103337e-01, 1.101103e+00, 2.125367e+00, 2.520337e+00, 3.659160e-01, 1.169315e+00, 4.030819e-01, 2.837735e+00, 4.403210e-01,
4.000000e-01	2.073746e+00, 7.895397e-01, 1.239660e+00, 1.847189e+00, 2.276223e+00, 2.991200e-01, 1.034135e+00, 2.423401e-01, 2.724145e+00, 2.619708e-01,
6.000000e-01	2.204542e+00, 8.078132e-01, 1.141522e+00, 1.311677e+00, 1.604478e+00, 2.450486e-01, 5.401743e-01, 1.542784e-01, 2.099825e+00, 2.546954e-01,
8.000000e-01	2.044693e+00, 7.084483e-01, 1.262780e+00, 1.121854e+00, 1.334296e+00, 1.716093e-01, 5.600462e-01, 9.941424e-02, 2.062612e+00, 1.555874e-01,
1.000000e+00	1.883467e+00, 6.383207e-01, 1.125432e+00, 1.092919e+00, 1.321246e+00, 1.499156e-01, 3.913079e-01, 5.776881e-02, 1.538927e+00, 1.696969e-01,
1.200000e+00	1.948089e+00, 6.633012e-01, 1.216126e+00, 9.620893e-01, 1.029227e+00, 1.291843e-01, 4.463588e-01, 3.676731e-02, 1.876734e+00, 1.368812e-01,
1.400000e+00	2.194832e+00, 4.928458e-01, 1.035068e+00, 9.264672e-01, 1.157177e+00, 9.337597e-02, 4.514566e-01, 2.197124e-02, 1.633831e+00, 1.392843e-01,
1.600000e+00	2.034389e+00, 4.846639e-01, 1.036045e+00, 8.932651e-01, 9.006372e-01, 7.177938e-02, 5.811923e-01, 1.588015e-02, 1.906666e+00, 1.087113e-01,
1.800000e+00	2.202115e+00, 2.804040e-01, 1.138753e+00, 8.168013e-01, 8.164079e-01, 5.338093e-02, 5.518343e-01, 8.868483e-03, 1.559254e+00, 8.863434e-02,
2.000000e+00	2.476713e+00, 2.494207e-01, 1.464705e+00, 8.352659e-01, 4.990900e-01, 5.055102e-02, 6.792042e-01, 6.385619e-03, 1.896339e+00, 1.042407e-01,
0.000000e+00	2.799718e+00, 2.588466e+00, 1.443024e+00, 2.263323e+00, 2.916492e+00, 2.773413e+00, 1.599693e+00, 1.381080e+00, 3.009442e+00, 3.737180e-01,
2.000000e-01	2.229285e+00, 2.089902e+00, 1.311225e+00, 1.692734e+00, 2.714998e+00, 1.614449e+00, 1.321141e+00, 8.814857e-01, 2.719333e+00, 3.217669e-01,
4.000000e-01	1.857130e+00, 1.486814e+00, 1.188275e+00, 1.074013e+00, 1.966503e+00, 1.300674e+00, 1.345433e+00, 5.857553e-01, 2.917841e+00, 2.023580e-01,
6.000000e-01	1.361311e+00, 1.099928e+00, 1.258837e+00, 8.455418e-01, 1.971035e+00, 8.065951e-01, 8.543272e-01, 3.458869e-01, 2.076076e+00, 1.295947e-01,
8.000000e-01	1.102149e+00, 1.014629e+00, 1.137478e+00, 7.393170e-01, 1.601931e+00, 7.152109e-01, 9.164629e-01, 2.905937e-01, 2.002686e+00, 7.968059e-02,
1.000000e+00	7.900578e-01, 6.354616e-01, 8.795280e-01, 6.332520e-01, 1.563693e+00, 5.209924e-01, 5.557550e-01, 3.666296e-01, 2.276605e+00, 5.795910e-02,
1.200000e+00	7.105915e-01, 7.535285e-01, 6.311103e-01, 6.810474e-01, 1.275033e+00, 4.660394e-01, 8.350870e-01, 5.081413e-01, 2.003632e+00, 6.075561e-02,
1.400000e+00	6.533440e-01, 6.313830e-01, 3.593338e-01, 5.688885e-01, 1.204300e+00, 3.815081e-01, 7.180835e-01, 6.548913e-01, 2.170510e+00, 1.665203e-01,
1.600000e+00	7.654216e-01, 6.016112e-01, 2.317225e-01, 6.979231e-01, 7.801878e-01, 2.799035e-01, 7.924865e-01, 7.629123e-01, 1.612850e+00, 2.457553e-01,
1.800000e+00	1.289737e+00, 3.792656e-01, 1.447060e-01, 6.516386e-01, 8.587708e-01, 2.207233e-01, 6.924473e-01, 4.983782e-01, 1.862436e+00, 3.274638e-01,
2.000000e+00	1.194470e+00, 2.958679e-01, 1.933953e-01, 6.913919e-01, 6.292526e-01, 1.606642e-01, 7.316979e-01, 4.064437e-01, 1.646371e+00, 3.116736e-01,
0.000000e+00	2.025205e+00, 5.414635e-01, 2.501883e+00, 8.159816e-01, 1.587694e+00, 1.940613e+00, 7.795542e-01, 1.652167e+00, 1.528046e+00, 2.903708e+00,
2.000000e-01	1.252682e+00, 7.640961e-01, 2.441613e+00, 7.854788e-01, 1.794576e+00, 1.846706e+00, 8.439709e-01, 8.848474e-01, 8.993619e-01, 1.610042e+00,
4.000000e-01	1.064005e+00, 7.670508e-01, 1.625087e+00, 7.642749e-01, 1.400514e+00, 1.786830e+00, 7.425935e-01, 6.634150e-01, 6.534627e-01, 1.181246e+00,
6.000000e-01	1.046997e+00, 6.334381e-01, 8.645353e-01, 7.100832e-01, 1.382334e+00, 1.934861e+00, 7.909971e-01, 7.985389e-01, 4.759651e-01, 7.621780e-01,
8.000000e-01	7.608085e-01, 6.134022e-01, 6.623923e-01, 7.362681e-01, 1.013341e+00, 2.388872e+00, 6.746328e-01, 8.103658e-01, 3.278569e-01, 7.151489e-01,
1.000000e+00	4.747386e-01, 5.033676e-01, 3.743963e-01, 7.638643e-01, 9.379350e-01, 1.843814e+00, 6.585544e-01, 7.764481e-01, 2.274625e-01, 7.202205e-01,
1.200000e+00	4.335340e-01, 3.890125e-01, 2.814706e-01, 7.706153e-01, 6.213472e-01, 1.747353e+00, 9.204681e-01, 1.008273e+00, 1.589340e-01, 5.941505e-01,
1.400000e+00	5.479528e-01, 2.042863e-01, 1.616336e-01, 7.882248e-01, 5.598733e-01, 1.670395e+00, 7.531428e-01, 1.101244e+00, 1.114912e-01, 5.803871e-01,
1.600000e+00	9.075353e-01, 1.179965e-01, 1.019083e-01, 5.932860e-01, 4.442888e-01, 1.929801e+00, 7.891174e-01, 9.831526e-01, 8.299945e-02, 6.467540e-01,
1.800000e+00	1.374441e+00, 7.615666e-02, 6.385471e-02, 6.497626e-01, 3.162254e-01, 1.772614e+00, 6.413153e-01, 7.310776e-01, 6.135232e-02, 6.529223e-01,
2.000000e+00	1.404253e+00, 4.761935e-02, 4.434814e-02, 8.557951e-01, 2.508594e-01, 2.221976e+00, 6.885531e-01, 6.423327e-01, 3.682226e-02, 6.194615e-01,
0.000000e+00	1.104359e+00, 1.941822e+00, 9.550714e-01, 8.606730e-01, 1.859834e+00, 4.742591e-01, 1.059679e+00, 1.308530e+00, 1.335796e+00, 1.807595e+00,
2.000000e-01	9.252447e-01, 1.402525e+00, 9.919766e-01, 6.052409e-01, 2.070937e+00, 3.496838e-01, 8.607930e-01, 1.071480e+00, 1.508434e+00, 1.190722e+00,
4.000000e-01	8.253759e-01, 1.029393e+00, 1.010644e+00, 4.002547e-01, 1.655879e+00, 3.113504e-01, 9.601502e-01, 1.052449e+00, 1.435424e+00, 8.285094e-01,
6.000000e-01	5.621198e-01, 1.147970e+00, 7.760902e-01, 4.560429e-01, 1.419829e+00, 2.481884e-01, 1.053268e+00, 1.076566e+00, 1.752324e+00, 4.468835e-01,
8.000000e-01	4.952328e-01, 6.429865e-01, 3.271855e-01, 4.522199e-01, 1.359323e+00, 2.331532e-01, 9.579451e-01, 1.184116e+00, 1.544839e+00, 3.569284e-01,
1.000000e+00	5.125473e-01, 6.307721e-01, 2.571350e-01, 5.483304e-01, 1.210662e+00, 1.513647e-01, 8.658407e-01, 8.878095e-01, 1.472827e+00, 3.217861e-01,
1.200000e+00	7.439732e-01, 4.650673e-01, 1.668439e-01, 5.535399e-01, 1.044414e+00, 1.279051e-01, 1.067946e+00, 1.095697e+00, 1.676427e+00, 3.123649e-01,
1.400000e+00	1.016453e+00, 4.377400e-01, 1.157038e-01, 6.015337e-01, 8.152485e-01, 1.079775e-01, 9.590058e-01, 8.622930e-01, 1.500093e+00, 4.272835e-01,
1.600000e+00	1.409768e+00, 3.457182e-01, 8.166320e-02, 6.268352e-01, 7.608579e-01, 8.235935e-02, 8.756254e-01, 6.730356e-01, 1.741428e+00, 4.289580e-01,
1.800000e+00	1.632116e+00, 1.835913e-01, 1.007836e-01, 7.538919e-01, 4.511475e-01, 8.900963e-02, 8.484058e-01, 4.025476e-01, 1.601100e+00, 4.666242e-01,
2.000000e+00	1.601024e+00, 1.366536e-01, 1.577106e-01, 7.563938e-01, 3.999310e-01, 7.149418e-02, 7.609660e-01, 2.825926e-01, 1.573378e+00, 3.736437e-01,
