# Supplementary material for: Inference of Vohradský's Models of Genetic Networks by Solving Two-Dimensional Function Optimization Problems
Source: PLoS One. 2013 Dec 30;8(12):e83308. doi: 10.1371/journal.pone.0083308 (PMC3875442; doi:10.1371/journal.pone.0083308)
Supplement: Text S2 — Time-series data used in the ‘Inference in noisy environment’ section (compressed by gzip). (GZ) [file pone.0083308.s002.gz › time_series_data/gene10/100sets/tc.dat110]

Time "G0" "G1" "G2" "G3" "G4" "G5" "G6" "G7" "G8" "G9"
0.000000e+00	3.848359e-01, 5.392717e-01, 2.486850e+00, 1.261115e+00, 1.104978e+00, 2.410589e+00, 2.455575e+00, 1.308403e+00, 1.147145e+00, 1.713773e+00,
2.000000e-01	7.004296e-01, 5.379541e-01, 1.965261e+00, 1.968456e+00, 1.231284e+00, 1.980100e+00, 1.705202e+00, 1.096253e+00, 9.205033e-01, 1.073400e+00,
4.000000e-01	8.611545e-01, 5.290471e-01, 1.495268e+00, 1.220116e+00, 1.126469e+00, 1.956902e+00, 1.552855e+00, 8.793959e-01, 1.033675e+00, 5.785080e-01,
6.000000e-01	1.094212e+00, 7.093121e-01, 1.296725e+00, 1.126371e+00, 1.468621e+00, 1.789212e+00, 1.406197e+00, 5.614339e-01, 1.074029e+00, 3.047491e-01,
8.000000e-01	9.492180e-01, 8.776962e-01, 1.112196e+00, 1.051297e+00, 9.775646e-01, 1.284321e+00, 1.109367e+00, 4.878917e-01, 8.320299e-01, 3.321656e-01,
1.000000e+00	1.065988e+00, 8.156821e-01, 8.079700e-01, 6.665272e-01, 9.110881e-01, 1.312511e+00, 6.166739e-01, 5.654590e-01, 6.422271e-01, 4.030869e-01,
1.200000e+00	7.493553e-01, 1.345510e+00, 5.932153e-01, 6.678388e-01, 8.793609e-01, 8.922837e-01, 5.119670e-01, 6.735146e-01, 5.293389e-01, 4.245836e-01,
1.400000e+00	7.648311e-01, 1.194293e+00, 4.587406e-01, 6.057258e-01, 6.479989e-01, 7.349602e-01, 4.361341e-01, 7.868277e-01, 5.989824e-01, 4.569515e-01,
1.600000e+00	5.838478e-01, 1.566838e+00, 3.451550e-01, 4.524805e-01, 5.007555e-01, 6.105070e-01, 3.168582e-01, 7.502465e-01, 5.173946e-01, 4.335080e-01,
1.800000e+00	6.768193e-01, 1.437589e+00, 2.897930e-01, 3.347077e-01, 5.209203e-01, 3.719849e-01, 2.690668e-01, 9.268291e-01, 4.200611e-01, 5.320249e-01,
2.000000e+00	5.698475e-01, 1.309614e+00, 2.784055e-01, 3.821944e-01, 3.546536e-01, 3.705767e-01, 1.673244e-01, 8.109231e-01, 5.839967e-01, 5.356230e-01,
0.000000e+00	2.585817e-01, 2.093117e+00, 3.002620e+00, 5.654708e-02, 7.097921e-01, 9.930975e-01, 1.387940e+00, 2.494585e+00, 1.570269e+00, 8.426493e-01,
2.000000e-01	5.108301e-01, 1.497500e+00, 2.404782e+00, 4.499351e-01, 1.000842e+00, 8.607766e-01, 1.445858e+00, 1.971314e+00, 1.643969e+00, 4.203358e-01,
4.000000e-01	9.415940e-01, 1.110617e+00, 2.211991e+00, 6.187946e-01, 1.310195e+00, 7.442404e-01, 1.103065e+00, 1.414388e+00, 1.324164e+00, 2.602318e-01,
6.000000e-01	9.562819e-01, 7.672967e-01, 1.652821e+00, 9.963514e-01, 1.194184e+00, 8.289996e-01, 7.893250e-01, 1.068374e+00, 1.400247e+00, 1.738391e-01,
8.000000e-01	1.167701e+00, 7.607916e-01, 1.524282e+00, 8.132858e-01, 1.039623e+00, 8.281428e-01, 1.062579e+00, 9.129934e-01, 9.905622e-01, 1.137769e-01,
1.000000e+00	1.057508e+00, 8.505576e-01, 1.193549e+00, 7.969500e-01, 1.353668e+00, 8.588833e-01, 7.435136e-01, 8.787240e-01, 1.017456e+00, 1.019981e-01,
1.200000e+00	8.909552e-01, 1.128004e+00, 8.047307e-01, 7.549629e-01, 1.124633e+00, 8.647085e-01, 7.241853e-01, 8.318029e-01, 7.337599e-01, 2.408099e-01,
1.400000e+00	7.608572e-01, 1.278155e+00, 7.589786e-01, 6.692892e-01, 8.364969e-01, 7.909168e-01, 5.409901e-01, 7.877639e-01, 5.617383e-01, 2.760759e-01,
1.600000e+00	7.910042e-01, 1.414870e+00, 4.429495e-01, 5.591357e-01, 8.416704e-01, 6.800218e-01, 4.417990e-01, 6.740667e-01, 5.984809e-01, 4.112191e-01,
1.800000e+00	7.469674e-01, 1.494308e+00, 4.758410e-01, 3.959414e-01, 6.726549e-01, 4.706027e-01, 3.455164e-01, 7.414449e-01, 4.596331e-01, 4.638307e-01,
2.000000e+00	5.704941e-01, 1.443068e+00, 3.560435e-01, 3.728860e-01, 5.052467e-01, 4.353271e-01, 3.160298e-01, 9.128817e-01, 5.413319e-01, 6.053892e-01,
0.000000e+00	7.860615e-01, 2.368578e+00, 1.231617e+00, 2.125229e+00, 2.222161e+00, 6.337420e-02, 2.143668e+00, 1.055400e-01, 1.476445e+00, 1.448144e+00,
2.000000e-01	9.450708e-01, 1.949882e+00, 8.394736e-01, 1.707179e+00, 2.547727e+00, 3.747886e-01, 1.904385e+00, 7.849715e-02, 1.112688e+00, 9.280675e-01,
4.000000e-01	1.312922e+00, 1.696325e+00, 7.527543e-01, 1.579606e+00, 2.506943e+00, 6.864165e-01, 1.596972e+00, 4.892389e-02, 7.792315e-01, 8.183207e-01,
6.000000e-01	1.075146e+00, 1.635404e+00, 5.285174e-01, 9.767611e-01, 2.075031e+00, 8.963317e-01, 1.078024e+00, 8.276401e-02, 6.175149e-01, 5.857995e-01,
8.000000e-01	8.731510e-01, 1.587165e+00, 4.030828e-01, 9.749799e-01, 1.534523e+00, 9.568158e-01, 7.758154e-01, 2.053338e-01, 5.387009e-01, 7.070832e-01,
1.000000e+00	7.590064e-01, 1.553727e+00, 3.081201e-01, 6.474641e-01, 1.006721e+00, 1.239158e+00, 6.418544e-01, 3.712041e-01, 3.812487e-01, 6.669586e-01,
1.200000e+00	6.975060e-01, 1.548219e+00, 2.481504e-01, 5.842127e-01, 7.039336e-01, 1.109324e+00, 4.307460e-01, 5.017000e-01, 4.249174e-01, 6.338551e-01,
1.400000e+00	6.263129e-01, 1.705228e+00, 2.108113e-01, 4.121380e-01, 9.006196e-01, 7.885090e-01, 3.220479e-01, 5.860141e-01, 4.288401e-01, 6.459470e-01,
1.600000e+00	5.766303e-01, 1.580327e+00, 1.627491e-01, 3.424647e-01, 6.773671e-01, 5.603282e-01, 2.347329e-01, 6.121533e-01, 3.631615e-01, 6.461818e-01,
1.800000e+00	4.728398e-01, 1.835793e+00, 1.122315e-01, 3.242286e-01, 5.717181e-01, 4.021161e-01, 1.770654e-01, 8.447689e-01, 4.735333e-01, 6.205836e-01,
2.000000e+00	5.608403e-01, 1.513706e+00, 1.289767e-01, 3.654678e-01, 4.996970e-01, 4.378737e-01, 1.247619e-01, 8.437064e-01, 4.743451e-01, 5.685500e-01,
0.000000e+00	6.474392e-02, 2.416026e+00, 2.643003e+00, 1.731638e+00, 2.252649e-01, 1.703981e+00, 8.870772e-02, 1.717503e+00, 2.906682e+00, 1.587557e+00,
2.000000e-01	4.512427e-01, 1.947995e+00, 1.972818e+00, 1.077189e+00, 6.113629e-01, 1.087973e+00, 3.667970e-01, 1.775070e+00, 1.952007e+00, 8.694495e-01,
4.000000e-01	5.809622e-01, 1.171142e+00, 1.570046e+00, 8.648180e-01, 8.498411e-01, 7.763042e-01, 6.694357e-01, 2.065339e+00, 1.439366e+00, 5.505076e-01,
6.000000e-01	7.070980e-01, 1.186914e+00, 1.449550e+00, 6.347825e-01, 1.004699e+00, 7.834239e-01, 6.669279e-01, 1.340831e+00, 1.045009e+00, 3.371819e-01,
8.000000e-01	7.581616e-01, 1.129444e+00, 1.459390e+00, 6.966869e-01, 9.022134e-01, 9.001490e-01, 8.079943e-01, 1.142459e+00, 1.017705e+00, 1.773333e-01,
1.000000e+00	6.985055e-01, 1.132956e+00, 1.460147e+00, 6.045295e-01, 8.354499e-01, 8.728807e-01, 5.307924e-01, 9.715755e-01, 8.175151e-01, 1.269500e-01,
1.200000e+00	7.466676e-01, 1.102221e+00, 1.210608e+00, 5.381820e-01, 8.010017e-01, 6.958647e-01, 4.874105e-01, 1.194097e+00, 6.917623e-01, 1.500556e-01,
1.400000e+00	7.193176e-01, 1.212840e+00, 9.907749e-01, 5.093563e-01, 7.051992e-01, 6.417614e-01, 4.181728e-01, 8.840353e-01, 7.084217e-01, 2.068864e-01,
1.600000e+00	5.485371e-01, 1.535802e+00, 8.489653e-01, 4.621836e-01, 6.348060e-01, 5.223205e-01, 3.113462e-01, 1.063403e+00, 6.576865e-01, 3.042015e-01,
1.800000e+00	6.361074e-01, 1.304606e+00, 7.043769e-01, 4.101357e-01, 5.840960e-01, 4.715052e-01, 2.671991e-01, 1.011065e+00, 5.599422e-01, 4.148172e-01,
2.000000e+00	5.789756e-01, 1.737631e+00, 5.435023e-01, 3.382377e-01, 4.937863e-01, 3.166710e-01, 2.111797e-01, 9.864670e-01, 5.334455e-01, 4.137329e-01,
0.000000e+00	1.867694e+00, 2.292078e+00, 3.161815e+00, 2.353742e+00, 3.372263e+00, 6.085802e-01, 1.593322e+00, 1.957614e+00, 1.131644e+00, 2.371332e-01,
2.000000e-01	1.483780e+00, 1.619585e+00, 2.453024e+00, 1.766201e+00, 2.771824e+00, 7.792418e-01, 1.262632e+00, 1.518032e+00, 1.379081e+00, 1.200039e-01,
4.000000e-01	1.091406e+00, 1.501400e+00, 2.244723e+00, 1.174175e+00, 2.255920e+00, 8.371692e-01, 1.110361e+00, 1.232146e+00, 1.053577e+00, 7.288149e-02,
6.000000e-01	1.057373e+00, 1.298966e+00, 1.424725e+00, 1.130538e+00, 2.225292e+00, 9.388299e-01, 7.907047e-01, 9.291230e-01, 7.456018e-01, 4.323686e-02,
8.000000e-01	9.465172e-01, 1.482170e+00, 1.574120e+00, 9.520381e-01, 1.949697e+00, 1.078397e+00, 9.334179e-01, 8.401045e-01, 1.069627e+00, 4.304885e-02,
1.000000e+00	9.326213e-01, 1.453906e+00, 9.589741e-01, 8.074274e-01, 1.614374e+00, 1.204943e+00, 5.040574e-01, 6.616014e-01, 6.945644e-01, 9.163570e-02,
1.200000e+00	8.097237e-01, 1.185130e+00, 9.392691e-01, 5.190278e-01, 1.289446e+00, 1.421388e+00, 5.385850e-01, 8.225508e-01, 6.820955e-01, 2.140560e-01,
1.400000e+00	5.976559e-01, 1.574527e+00, 6.627854e-01, 4.608942e-01, 1.128099e+00, 1.001359e+00, 3.682691e-01, 8.983476e-01, 6.220087e-01, 3.214571e-01,
1.600000e+00	6.757791e-01, 1.594020e+00, 6.333696e-01, 5.185061e-01, 8.951159e-01, 1.083092e+00, 2.777513e-01, 1.023514e+00, 5.640223e-01, 3.966793e-01,
1.800000e+00	6.448779e-01, 1.698265e+00, 5.336960e-01, 4.571428e-01, 7.298105e-01, 9.197583e-01, 1.967244e-01, 8.949795e-01, 5.110531e-01, 5.573055e-01,
2.000000e+00	5.048360e-01, 1.483213e+00, 4.249809e-01, 3.794809e-01, 6.882103e-01, 6.565384e-01, 1.966966e-01, 8.729524e-01, 4.885740e-01, 4.733780e-01,
0.000000e+00	1.487501e+00, 5.331245e-01, 6.925562e-01, 1.355725e+00, 3.900682e-01, 1.535921e+00, 4.012411e-01, 1.400420e+00, 1.180915e+00, 1.337424e+00,
2.000000e-01	1.345542e+00, 6.382966e-01, 7.074044e-01, 1.109649e+00, 4.473227e-01, 8.708847e-01, 3.857886e-01, 1.368662e+00, 9.073528e-01, 1.233894e+00,
4.000000e-01	8.941943e-01, 1.110322e+00, 6.699681e-01, 6.689957e-01, 4.774788e-01, 5.685288e-01, 3.728856e-01, 1.109644e+00, 8.832636e-01, 8.624674e-01,
6.000000e-01	7.657514e-01, 1.353145e+00, 7.146554e-01, 4.646938e-01, 4.554745e-01, 4.403238e-01, 2.612251e-01, 1.061337e+00, 6.678367e-01, 7.106377e-01,
8.000000e-01	6.971042e-01, 1.208838e+00, 6.550064e-01, 3.919415e-01, 4.101661e-01, 4.118260e-01, 2.719321e-01, 1.254991e+00, 5.929266e-01, 6.926930e-01,
1.000000e+00	5.144372e-01, 1.215296e+00, 6.259592e-01, 3.212716e-01, 4.102952e-01, 2.645530e-01, 2.079945e-01, 9.650628e-01, 5.653504e-01, 5.970168e-01,
1.200000e+00	4.840831e-01, 1.650253e+00, 5.922991e-01, 3.327172e-01, 2.950158e-01, 1.775061e-01, 1.839393e-01, 1.042557e+00, 6.096275e-01, 5.731358e-01,
1.400000e+00	4.687820e-01, 1.671783e+00, 5.737773e-01, 3.169058e-01, 2.529020e-01, 1.301080e-01, 1.429233e-01, 9.591226e-01, 5.098830e-01, 4.576450e-01,
1.600000e+00	4.757456e-01, 1.371639e+00, 4.390507e-01, 2.632583e-01, 2.176993e-01, 1.119139e-01, 9.229698e-02, 9.994221e-01, 5.738601e-01, 5.428416e-01,
1.800000e+00	4.451320e-01, 1.391349e+00, 4.150130e-01, 2.382280e-01, 1.761145e-01, 8.707408e-02, 1.039925e-01, 9.804029e-01, 4.894327e-01, 5.971363e-01,
2.000000e+00	3.801569e-01, 1.837980e+00, 3.623101e-01, 2.788086e-01, 1.761264e-01, 6.357378e-02, 9.496769e-02, 7.117332e-01, 4.186071e-01, 7.174863e-01,
0.000000e+00	2.204362e+00, 2.342604e+00, 2.781474e+00, 1.437733e-01, 5.920491e-02, 3.326208e-04, 2.487331e+00, 1.141619e+00, 2.488589e+00, 1.533539e+00,
2.000000e-01	1.570447e+00, 1.949877e+00, 1.848880e+00, 4.551615e-01, 3.388165e-01, 9.026772e-03, 2.255773e+00, 6.852096e-01, 1.639605e+00, 1.058740e+00,
4.000000e-01	1.571747e+00, 1.449700e+00, 1.706125e+00, 7.745154e-01, 7.223317e-01, 5.872896e-02, 1.905082e+00, 4.050753e-01, 1.401388e+00, 5.036645e-01,
6.000000e-01	1.443208e+00, 1.123286e+00, 9.233714e-01, 8.730107e-01, 9.951058e-01, 1.682282e-01, 2.003399e+00, 3.798546e-01, 1.057136e+00, 4.035729e-01,
8.000000e-01	1.346027e+00, 1.023000e+00, 9.996242e-01, 1.052216e+00, 9.831460e-01, 2.618549e-01, 1.418263e+00, 3.145380e-01, 1.105656e+00, 3.363181e-01,
1.000000e+00	1.176849e+00, 1.044951e+00, 6.707580e-01, 9.536498e-01, 8.691821e-01, 3.169767e-01, 8.311820e-01, 2.623328e-01, 7.226569e-01, 3.199473e-01,
1.200000e+00	1.047181e+00, 1.186796e+00, 6.039555e-01, 7.562502e-01, 7.481196e-01, 3.750079e-01, 6.280449e-01, 3.746165e-01, 5.622093e-01, 4.967080e-01,
1.400000e+00	8.609092e-01, 1.570559e+00, 4.281389e-01, 7.347843e-01, 4.287284e-01, 2.469206e-01, 5.611197e-01, 4.057153e-01, 4.762964e-01, 5.251285e-01,
1.600000e+00	6.899303e-01, 1.415012e+00, 2.655492e-01, 5.384113e-01, 5.428081e-01, 2.590233e-01, 4.584154e-01, 7.422394e-01, 5.462988e-01, 5.641480e-01,
1.800000e+00	5.610687e-01, 1.593917e+00, 2.766335e-01, 4.384227e-01, 4.741132e-01, 1.868806e-01, 3.348519e-01, 7.061764e-01, 4.676121e-01, 5.744734e-01,
2.000000e+00	4.180337e-01, 1.400032e+00, 1.889539e-01, 5.144239e-01, 3.296455e-01, 1.466552e-01, 2.772968e-01, 6.452715e-01, 3.840988e-01, 6.488573e-01,
0.000000e+00	1.288293e+00, 2.131336e+00, 2.376493e+00, 6.442604e-01, 6.330803e-01, 2.326804e-02, 1.310506e+00, 1.171140e+00, 1.727729e+00, 2.557446e+00,
2.000000e-01	1.168159e+00, 1.599120e+00, 2.166405e+00, 7.253332e-01, 9.107146e-01, 1.034554e-01, 1.057478e+00, 9.055332e-01, 1.226707e+00, 1.084071e+00,
4.000000e-01	1.088491e+00, 1.397456e+00, 1.894884e+00, 9.383745e-01, 9.495810e-01, 2.162986e-01, 9.141649e-01, 6.410925e-01, 8.079927e-01, 7.179532e-01,
6.000000e-01	9.162730e-01, 1.580715e+00, 1.103579e+00, 8.179923e-01, 8.758344e-01, 3.423720e-01, 8.536972e-01, 6.045461e-01, 7.408185e-01, 4.816428e-01,
8.000000e-01	8.659012e-01, 1.622408e+00, 9.649619e-01, 8.236653e-01, 7.483643e-01, 3.026239e-01, 4.495708e-01, 6.866059e-01, 6.121095e-01, 3.659380e-01,
1.000000e+00	7.655587e-01, 1.534795e+00, 8.226101e-01, 6.643511e-01, 6.793056e-01, 2.606690e-01, 4.832156e-01, 8.260047e-01, 6.786776e-01, 4.079333e-01,
1.200000e+00	8.416004e-01, 1.687810e+00, 6.216340e-01, 5.306833e-01, 6.169540e-01, 2.568894e-01, 3.757740e-01, 7.469112e-01, 5.490901e-01, 4.500887e-01,
1.400000e+00	7.252835e-01, 1.712079e+00, 5.684009e-01, 4.681709e-01, 4.537623e-01, 1.859358e-01, 3.279043e-01, 8.222100e-01, 4.621782e-01, 4.901121e-01,
1.600000e+00	5.797062e-01, 1.674571e+00, 3.966072e-01, 3.043734e-01, 3.797154e-01, 1.663901e-01, 2.268804e-01, 8.263007e-01, 4.968646e-01, 6.397314e-01,
1.800000e+00	5.764438e-01, 1.491397e+00, 3.523984e-01, 3.897879e-01, 2.717505e-01, 1.027264e-01, 1.861341e-01, 7.879278e-01, 4.799284e-01, 5.873964e-01,
2.000000e+00	5.843615e-01, 1.727721e+00, 2.738869e-01, 3.238567e-01, 2.140420e-01, 9.321490e-02, 1.542020e-01, 7.727702e-01, 4.278200e-01, 5.031818e-01,
0.000000e+00	3.385605e+00, 2.313865e+00, 2.190646e+00, 1.761179e+00, 2.041038e+00, 3.933311e-01, 1.460646e+00, 1.665434e+00, 2.300268e+00, 1.542892e+00,
2.000000e-01	2.317317e+00, 2.448297e+00, 1.894865e+00, 1.639224e+00, 1.678404e+00, 6.956982e-01, 1.600144e+00, 1.431533e+00, 1.666989e+00, 1.096736e+00,
4.000000e-01	1.747698e+00, 1.645683e+00, 1.476549e+00, 1.282313e+00, 1.951815e+00, 1.005454e+00, 1.576730e+00, 9.884998e-01, 1.095036e+00, 6.119898e-01,
6.000000e-01	1.118533e+00, 1.349311e+00, 1.054347e+00, 1.278554e+00, 1.843224e+00, 1.043330e+00, 1.361447e+00, 7.448317e-01, 9.906752e-01, 3.382657e-01,
8.000000e-01	9.500604e-01, 1.137716e+00, 9.869896e-01, 1.138561e+00, 1.646142e+00, 1.266501e+00, 1.158869e+00, 6.620609e-01, 8.025410e-01, 2.901167e-01,
1.000000e+00	9.571540e-01, 1.149841e+00, 7.828644e-01, 9.031801e-01, 1.494105e+00, 1.294659e+00, 9.290782e-01, 6.656226e-01, 7.357262e-01, 4.015886e-01,
1.200000e+00	8.066736e-01, 1.146578e+00, 4.400624e-01, 8.324598e-01, 1.140818e+00, 1.100259e+00, 6.653902e-01, 6.765090e-01, 5.138279e-01, 5.411995e-01,
1.400000e+00	7.664447e-01, 1.426224e+00, 5.085828e-01, 5.868215e-01, 9.909278e-01, 9.075726e-01, 3.987570e-01, 7.465217e-01, 5.543706e-01, 5.399334e-01,
1.600000e+00	5.893205e-01, 1.343393e+00, 3.474995e-01, 4.699162e-01, 8.004220e-01, 9.330721e-01, 3.485334e-01, 6.533103e-01, 5.571425e-01, 6.413370e-01,
1.800000e+00	6.011418e-01, 1.665848e+00, 2.777258e-01, 4.788223e-01, 7.211712e-01, 5.817797e-01, 2.815835e-01, 7.256136e-01, 5.126329e-01, 6.449366e-01,
2.000000e+00	6.330077e-01, 1.619553e+00, 2.226413e-01, 3.693933e-01, 5.001694e-01, 5.790263e-01, 2.158964e-01, 9.032561e-01, 4.959276e-01, 5.621350e-01,
0.000000e+00	2.087832e-01, 8.713267e-01, 1.241716e+00, 2.047971e+00, 1.237746e+00, 2.357962e-01, 8.462679e-01, 7.601864e-01, 2.834346e-02, 4.738765e-01,
2.000000e-01	5.890784e-01, 9.861271e-01, 9.032339e-01, 1.552293e+00, 9.220418e-01, 4.335667e-01, 8.170314e-01, 8.393435e-01, 3.639572e-01, 4.111353e-01,
4.000000e-01	7.420347e-01, 1.176437e+00, 5.759917e-01, 8.336305e-01, 6.966812e-01, 4.255381e-01, 5.874896e-01, 8.544239e-01, 5.413645e-01, 5.075671e-01,
6.000000e-01	5.918639e-01, 1.339439e+00, 4.471140e-01, 6.034475e-01, 5.954269e-01, 3.268167e-01, 4.441985e-01, 8.244570e-01, 4.814260e-01, 4.329647e-01,
8.000000e-01	7.075135e-01, 1.198588e+00, 4.499774e-01, 5.596173e-01, 5.810615e-01, 2.942980e-01, 2.854101e-01, 9.384002e-01, 5.380704e-01, 5.757093e-01,
1.000000e+00	5.554615e-01, 1.829721e+00, 4.921125e-01, 4.763315e-01, 4.511200e-01, 2.532401e-01, 2.641348e-01, 9.167207e-01, 4.917524e-01, 5.690483e-01,
1.200000e+00	5.534143e-01, 1.376820e+00, 3.170797e-01, 3.449017e-01, 4.373530e-01, 1.671069e-01, 2.220201e-01, 7.850148e-01, 4.897243e-01, 6.300767e-01,
1.400000e+00	5.168296e-01, 1.815761e+00, 3.215544e-01, 3.683754e-01, 3.819892e-01, 1.670583e-01, 1.407713e-01, 1.016236e+00, 4.879159e-01, 6.401885e-01,
1.600000e+00	4.519657e-01, 1.307791e+00, 2.310097e-01, 2.904738e-01, 2.967304e-01, 9.907627e-02, 9.476419e-02, 8.747600e-01, 4.628280e-01, 7.300272e-01,
1.800000e+00	4.737496e-01, 1.458775e+00, 2.174915e-01, 2.796871e-01, 2.637382e-01, 7.831147e-02, 9.994867e-02, 8.353626e-01, 4.542429e-01, 5.919017e-01,
2.000000e+00	5.142524e-01, 1.629555e+00, 2.523001e-01, 2.923827e-01, 2.078926e-01, 6.258884e-02, 9.048711e-02, 8.512801e-01, 5.456441e-01, 5.393766e-01,
0.000000e+00	1.674685e+00, 7.186670e-01, 1.094501e-02, 4.038063e-01, 1.376063e+00, 1.746011e+00, 9.135341e-01, 2.372133e+00, 4.651276e-01, 1.449371e-01,
2.000000e-01	8.891180e-01, 1.004580e+00, 2.111670e-01, 5.981529e-01, 1.121206e+00, 1.759880e+00, 4.991851e-01, 1.578809e+00, 6.154523e-01, 3.633275e-01,
4.000000e-01	8.846854e-01, 9.712279e-01, 3.771965e-01, 6.030601e-01, 9.207049e-01, 1.555668e+00, 4.506446e-01, 1.228966e+00, 8.906915e-01, 4.634063e-01,
6.000000e-01	7.952192e-01, 1.161647e+00, 5.560924e-01, 4.669129e-01, 8.708177e-01, 1.107838e+00, 4.160831e-01, 1.422557e+00, 8.415536e-01, 4.689927e-01,
8.000000e-01	6.738933e-01, 1.225058e+00, 4.378471e-01, 4.185255e-01, 8.769818e-01, 1.067448e+00, 3.572657e-01, 1.014173e+00, 7.761851e-01, 4.933017e-01,
1.000000e+00	5.530673e-01, 1.062181e+00, 6.692065e-01, 4.055298e-01, 6.396143e-01, 7.300263e-01, 2.683031e-01, 1.026610e+00, 6.288414e-01, 5.882564e-01,
1.200000e+00	5.152750e-01, 1.225131e+00, 6.059564e-01, 3.500586e-01, 5.577926e-01, 6.670978e-01, 2.583915e-01, 9.628093e-01, 6.299357e-01, 6.136877e-01,
1.400000e+00	6.713602e-01, 1.462630e+00, 5.430759e-01, 3.782727e-01, 5.320161e-01, 4.498924e-01, 2.287364e-01, 9.424266e-01, 5.959459e-01, 6.376308e-01,
1.600000e+00	5.644844e-01, 1.647178e+00, 4.463679e-01, 2.920156e-01, 4.728116e-01, 2.636435e-01, 1.409431e-01, 1.020427e+00, 3.867019e-01, 6.483671e-01,
1.800000e+00	5.723586e-01, 1.665694e+00, 4.496872e-01, 3.013619e-01, 3.460416e-01, 2.550470e-01, 1.569299e-01, 1.120556e+00, 5.330406e-01, 6.846597e-01,
2.000000e+00	4.434100e-01, 1.606242e+00, 4.770012e-01, 2.460395e-01, 2.933649e-01, 1.707899e-01, 1.030338e-01, 9.225843e-01, 4.572315e-01, 6.244498e-01,
0.000000e+00	1.545699e+00, 1.217382e+00, 1.918670e+00, 2.522973e-01, 1.740136e+00, 4.624331e-01, 3.176123e+00, 1.836251e+00, 1.846028e+00, 9.469387e-01,
2.000000e-01	1.525881e+00, 1.029212e+00, 1.422310e+00, 5.577936e-01, 1.616401e+00, 7.409904e-01, 1.992045e+00, 1.498720e+00, 1.548142e+00, 5.032833e-01,
4.000000e-01	1.504116e+00, 7.657941e-01, 1.465070e+00, 7.053488e-01, 1.674249e+00, 1.060851e+00, 1.644807e+00, 8.827117e-01, 1.410634e+00, 2.925587e-01,
6.000000e-01	1.519657e+00, 5.328170e-01, 1.044298e+00, 9.124268e-01, 2.164408e+00, 1.237656e+00, 1.669634e+00, 7.169212e-01, 1.111368e+00, 2.139855e-01,
8.000000e-01	1.016763e+00, 5.707136e-01, 6.341487e-01, 1.040721e+00, 1.800079e+00, 1.233551e+00, 1.422113e+00, 5.391986e-01, 1.117300e+00, 3.063383e-01,
1.000000e+00	1.272750e+00, 6.486173e-01, 6.318209e-01, 1.042399e+00, 1.549784e+00, 1.241672e+00, 1.003002e+00, 3.685304e-01, 8.139214e-01, 4.417451e-01,
1.200000e+00	8.766939e-01, 8.522503e-01, 4.696407e-01, 8.008952e-01, 1.265184e+00, 1.208538e+00, 9.270402e-01, 4.062134e-01, 7.474695e-01, 5.159121e-01,
1.400000e+00	1.100990e+00, 1.075216e+00, 3.655918e-01, 7.711530e-01, 9.493106e-01, 1.192264e+00, 7.230189e-01, 5.804739e-01, 5.470325e-01, 5.191915e-01,
1.600000e+00	7.290988e-01, 1.452452e+00, 3.055756e-01, 5.608214e-01, 7.386530e-01, 1.012081e+00, 5.225222e-01, 4.883983e-01, 4.630214e-01, 4.990845e-01,
1.800000e+00	7.545501e-01, 1.475593e+00, 2.397811e-01, 5.629753e-01, 7.725210e-01, 7.530582e-01, 3.626570e-01, 6.301085e-01, 4.551188e-01, 6.851598e-01,
2.000000e+00	5.792620e-01, 1.306135e+00, 1.553767e-01, 4.350401e-01, 6.478333e-01, 7.191898e-01, 2.700997e-01, 7.219971e-01, 5.197626e-01, 6.450828e-01,
0.000000e+00	1.983364e-01, 2.068058e+00, 2.076793e-01, 2.997721e+00, 1.538547e+00, 1.742775e+00, 1.864430e-01, 7.627350e-01, 2.719132e+00, 2.099522e+00,
2.000000e-01	4.104029e-01, 1.455458e+00, 1.783770e-01, 1.905641e+00, 1.589083e+00, 1.404372e+00, 4.104898e-01, 9.317679e-01, 1.854907e+00, 1.439993e+00,
4.000000e-01	7.207565e-01, 1.136120e+00, 2.045968e-01, 1.412807e+00, 1.895361e+00, 1.578125e+00, 6.137383e-01, 8.682366e-01, 1.332166e+00, 1.140857e+00,
6.000000e-01	7.140037e-01, 1.000829e+00, 2.144813e-01, 8.043062e-01, 2.075755e+00, 1.583112e+00, 6.285943e-01, 8.630449e-01, 1.058749e+00, 7.692545e-01,
8.000000e-01	7.692540e-01, 1.002788e+00, 2.025746e-01, 6.518883e-01, 1.326331e+00, 1.500656e+00, 6.273113e-01, 8.102122e-01, 6.999354e-01, 8.415656e-01,
1.000000e+00	5.358581e-01, 1.168705e+00, 1.985325e-01, 6.052648e-01, 1.113180e+00, 1.585533e+00, 3.999201e-01, 8.725833e-01, 5.925881e-01, 6.296051e-01,
1.200000e+00	6.656017e-01, 1.608712e+00, 2.021259e-01, 5.189971e-01, 9.985085e-01, 1.313247e+00, 2.779481e-01, 9.319397e-01, 7.678222e-01, 6.297380e-01,
1.400000e+00	5.660558e-01, 1.417444e+00, 1.907082e-01, 3.714875e-01, 7.677020e-01, 1.185479e+00, 2.483400e-01, 9.895221e-01, 5.702903e-01, 6.857122e-01,
1.600000e+00	4.892528e-01, 1.325169e+00, 2.172476e-01, 3.829719e-01, 6.209832e-01, 8.528080e-01, 1.992852e-01, 1.051570e+00, 4.713896e-01, 6.079632e-01,
1.800000e+00	5.559860e-01, 1.319093e+00, 2.410162e-01, 3.491323e-01, 5.344234e-01, 6.190035e-01, 1.321840e-01, 9.174996e-01, 5.266294e-01, 5.614451e-01,
2.000000e+00	6.161863e-01, 1.441814e+00, 1.950971e-01, 3.003160e-01, 4.539130e-01, 4.302291e-01, 1.347086e-01, 9.703988e-01, 5.223130e-01, 6.173578e-01,
0.000000e+00	9.558482e-01, 2.714474e+00, 1.178313e+00, 1.282348e+00, 6.008894e-01, 5.022822e-01, 7.122790e-01, 1.080748e+00, 1.645429e+00, 2.776909e+00,
2.000000e-01	9.635204e-01, 1.745138e+00, 9.332097e-01, 7.676749e-01, 1.043625e+00, 3.661708e-01, 7.550927e-01, 8.120921e-01, 1.186654e+00, 1.791645e+00,
4.000000e-01	9.243776e-01, 1.265608e+00, 7.177120e-01, 7.924485e-01, 8.808257e-01, 5.525179e-01, 8.208374e-01, 8.705806e-01, 7.841434e-01, 1.032697e+00,
6.000000e-01	7.567906e-01, 1.481084e+00, 6.849377e-01, 6.241517e-01, 9.182905e-01, 5.795170e-01, 5.596873e-01, 8.724964e-01, 7.710653e-01, 8.895746e-01,
8.000000e-01	6.636255e-01, 1.313382e+00, 5.638513e-01, 5.994498e-01, 7.035632e-01, 4.265693e-01, 5.041535e-01, 7.128659e-01, 7.045739e-01, 8.258701e-01,
1.000000e+00	7.134276e-01, 1.677413e+00, 4.484562e-01, 4.728766e-01, 6.089357e-01, 3.605220e-01, 3.726034e-01, 8.702521e-01, 6.447952e-01, 7.939484e-01,
1.200000e+00	4.997909e-01, 1.559170e+00, 4.481962e-01, 3.847158e-01, 5.476608e-01, 2.867446e-01, 3.001066e-01, 8.172813e-01, 5.621158e-01, 6.522801e-01,
1.400000e+00	4.793420e-01, 1.772647e+00, 3.651837e-01, 3.225518e-01, 3.829156e-01, 2.648274e-01, 2.422587e-01, 7.895361e-01, 5.385519e-01, 7.532051e-01,
1.600000e+00	5.157448e-01, 1.851919e+00, 3.644418e-01, 3.674656e-01, 3.499365e-01, 1.718334e-01, 1.862887e-01, 8.787143e-01, 5.656971e-01, 5.703993e-01,
1.800000e+00	4.288993e-01, 1.752072e+00, 2.895775e-01, 3.347088e-01, 2.761180e-01, 1.228779e-01, 1.563900e-01, 9.982081e-01, 5.490873e-01, 7.541944e-01,
2.000000e+00	5.095453e-01, 1.529501e+00, 3.020551e-01, 3.281822e-01, 2.917020e-01, 1.193774e-01, 1.116095e-01, 8.392661e-01, 4.955259e-01, 5.686172e-01,
0.000000e+00	4.124076e-01, 3.729626e-01, 2.345647e+00, 4.822941e-01, 7.524423e-01, 2.346124e+00, 1.297492e+00, 1.524760e+00, 1.124501e+00, 9.443014e-01,
2.000000e-01	8.541842e-01, 3.765743e-01, 1.877729e+00, 7.452544e-01, 8.744134e-01, 1.534937e+00, 1.110771e+00, 1.142044e+00, 1.160322e+00, 5.975560e-01,
4.000000e-01	1.000318e+00, 5.410962e-01, 1.599131e+00, 7.685964e-01, 9.684671e-01, 1.727694e+00, 1.032500e+00, 9.132780e-01, 1.059921e+00, 2.894971e-01,
6.000000e-01	9.165770e-01, 6.874765e-01, 1.474893e+00, 8.102015e-01, 7.447030e-01, 1.193975e+00, 7.797273e-01, 8.052275e-01, 8.086799e-01, 1.779767e-01,
8.000000e-01	8.765695e-01, 8.856827e-01, 9.067806e-01, 6.787190e-01, 9.337238e-01, 9.909249e-01, 5.819048e-01, 8.629953e-01, 6.104214e-01, 1.593902e-01,
1.000000e+00	6.155985e-01, 1.036290e+00, 9.541728e-01, 6.625090e-01, 8.938185e-01, 8.385285e-01, 4.711381e-01, 6.875979e-01, 5.757611e-01, 2.899454e-01,
1.200000e+00	7.456068e-01, 1.285730e+00, 6.337761e-01, 4.419065e-01, 5.013027e-01, 6.372902e-01, 4.557151e-01, 8.499110e-01, 5.505422e-01, 4.187166e-01,
1.400000e+00	5.802471e-01, 1.383249e+00, 6.301215e-01, 4.726493e-01, 6.072892e-01, 4.762908e-01, 2.421461e-01, 1.002125e+00, 5.999050e-01, 5.222075e-01,
1.600000e+00	6.536042e-01, 1.630860e+00, 4.631153e-01, 4.279630e-01, 3.652275e-01, 4.005185e-01, 2.563258e-01, 1.091213e+00, 4.822393e-01, 5.162042e-01,
1.800000e+00	5.382857e-01, 1.374096e+00, 3.935897e-01, 3.607185e-01, 3.895134e-01, 2.614706e-01, 1.954756e-01, 9.397920e-01, 5.201693e-01, 6.037350e-01,
2.000000e+00	5.342501e-01, 1.665506e+00, 3.468911e-01, 3.504189e-01, 3.054741e-01, 2.192596e-01, 1.437749e-01, 8.283836e-01, 4.795460e-01, 6.214927e-01,
0.000000e+00	6.931769e-01, 1.814925e+00, 8.954147e-01, 2.590498e+00, 3.131039e+00, 2.563934e+00, 2.109213e+00, 2.055804e+00, 1.224310e+00, 2.988780e+00,
2.000000e-01	9.572964e-01, 1.882441e+00, 8.686391e-01, 1.678448e+00, 2.304606e+00, 2.322546e+00, 1.518246e+00, 1.306389e+00, 1.150924e+00, 1.506326e+00,
4.000000e-01	1.014837e+00, 1.234674e+00, 8.482099e-01, 1.439268e+00, 2.589081e+00, 2.044576e+00, 1.398801e+00, 1.014491e+00, 1.086606e+00, 1.000663e+00,
6.000000e-01	1.130978e+00, 1.003211e+00, 7.316456e-01, 1.287393e+00, 2.153818e+00, 1.617711e+00, 1.280874e+00, 6.725376e-01, 9.055462e-01, 9.050768e-01,
8.000000e-01	9.075073e-01, 1.184372e+00, 5.491607e-01, 1.115786e+00, 1.971992e+00, 1.735156e+00, 1.009713e+00, 5.297652e-01, 9.044743e-01, 8.444438e-01,
1.000000e+00	9.269792e-01, 1.376986e+00, 3.688697e-01, 7.315300e-01, 1.478977e+00, 1.815205e+00, 7.471200e-01, 6.764297e-01, 8.430049e-01, 7.341362e-01,
1.200000e+00	9.502590e-01, 1.255245e+00, 2.650742e-01, 6.833181e-01, 1.351836e+00, 1.357555e+00, 4.786064e-01, 6.346695e-01, 6.244560e-01, 7.374879e-01,
1.400000e+00	7.120994e-01, 1.511032e+00, 2.254803e-01, 5.786087e-01, 1.037782e+00, 1.354079e+00, 3.670067e-01, 5.919499e-01, 5.183869e-01, 6.907163e-01,
1.600000e+00	6.188706e-01, 1.810302e+00, 1.909540e-01, 4.285558e-01, 7.224960e-01, 9.926977e-01, 2.926734e-01, 9.126399e-01, 4.983650e-01, 6.029214e-01,
1.800000e+00	6.208627e-01, 1.537987e+00, 1.700677e-01, 3.589769e-01, 8.062071e-01, 7.682635e-01, 2.127141e-01, 7.962809e-01, 5.221486e-01, 7.021483e-01,
2.000000e+00	4.937873e-01, 1.508130e+00, 1.600319e-01, 3.766144e-01, 5.098002e-01, 6.214876e-01, 2.164498e-01, 8.485594e-01, 4.445103e-01, 5.624955e-01,
0.000000e+00	2.266902e+00, 2.496928e+00, 3.237524e-01, 1.222892e+00, 4.963298e-01, 8.129495e-01, 3.081251e+00, 1.226186e+00, 1.077772e+00, 1.834213e+00,
2.000000e-01	1.722079e+00, 2.036961e+00, 3.957536e-01, 1.419868e+00, 6.091074e-01, 6.132535e-01, 2.427095e+00, 8.512525e-01, 1.064538e+00, 1.313130e+00,
4.000000e-01	1.499188e+00, 1.670447e+00, 2.868019e-01, 1.080086e+00, 7.466889e-01, 4.023878e-01, 1.850502e+00, 6.140752e-01, 1.159266e+00, 1.079411e+00,
6.000000e-01	1.672795e+00, 1.381509e+00, 2.610427e-01, 1.312950e+00, 8.396582e-01, 4.833418e-01, 1.578331e+00, 4.507324e-01, 1.145350e+00, 7.563310e-01,
8.000000e-01	8.695660e-01, 1.489516e+00, 2.169926e-01, 1.136791e+00, 9.601126e-01, 3.415461e-01, 1.178004e+00, 3.562162e-01, 9.609784e-01, 8.043168e-01,
1.000000e+00	1.014715e+00, 1.381376e+00, 1.304636e-01, 1.032743e+00, 7.628562e-01, 3.468181e-01, 8.977709e-01, 4.408842e-01, 6.970621e-01, 6.730273e-01,
1.200000e+00	1.007243e+00, 1.222688e+00, 1.094161e-01, 7.725884e-01, 5.540125e-01, 2.853134e-01, 7.281636e-01, 4.887322e-01, 6.612232e-01, 6.633538e-01,
1.400000e+00	8.120120e-01, 1.465131e+00, 7.495988e-02, 6.155573e-01, 4.468833e-01, 2.729186e-01, 5.900046e-01, 5.150321e-01, 6.074452e-01, 6.433099e-01,
1.600000e+00	6.954673e-01, 1.445067e+00, 7.231204e-02, 5.175553e-01, 4.360643e-01, 2.011429e-01, 4.130913e-01, 6.579629e-01, 4.568209e-01, 7.698813e-01,
1.800000e+00	5.835858e-01, 1.891826e+00, 6.096207e-02, 3.918086e-01, 3.682460e-01, 1.440565e-01, 3.013976e-01, 6.835771e-01, 5.279452e-01, 5.609416e-01,
2.000000e+00	5.420315e-01, 1.747520e+00, 6.695789e-02, 3.480754e-01, 3.541280e-01, 1.349160e-01, 2.598098e-01, 7.583633e-01, 4.102466e-01, 6.049959e-01,
0.000000e+00	1.360151e+00, 4.748755e-01, 1.557387e-01, 2.783517e+00, 3.443945e-01, 1.607908e-01, 1.473042e+00, 1.747597e+00, 7.429097e-01, 3.321739e+00,
2.000000e-01	1.263524e+00, 8.358652e-01, 3.685484e-01, 1.868999e+00, 4.018885e-01, 1.718821e-01, 1.014080e+00, 1.145773e+00, 9.539792e-01, 1.883059e+00,
4.000000e-01	1.155507e+00, 9.355758e-01, 4.080681e-01, 1.309565e+00, 4.449560e-01, 1.337120e-01, 7.362034e-01, 1.210038e+00, 9.668748e-01, 1.458643e+00,
6.000000e-01	8.042432e-01, 1.125511e+00, 4.821099e-01, 7.100785e-01, 4.709018e-01, 8.430766e-02, 7.011908e-01, 9.734157e-01, 8.731036e-01, 1.086594e+00,
8.000000e-01	7.663203e-01, 1.192523e+00, 5.606748e-01, 5.873129e-01, 3.743792e-01, 9.965481e-02, 4.088083e-01, 1.120194e+00, 6.354429e-01, 9.248298e-01,
1.000000e+00	7.351824e-01, 1.356963e+00, 4.703745e-01, 5.603697e-01, 4.049629e-01, 9.257364e-02, 3.790647e-01, 9.027823e-01, 7.536551e-01, 7.215076e-01,
1.200000e+00	5.811525e-01, 1.496231e+00, 3.963682e-01, 4.486676e-01, 3.977324e-01, 5.257201e-02, 4.237261e-01, 9.988085e-01, 6.702598e-01, 5.716915e-01,
1.400000e+00	6.416610e-01, 1.627577e+00, 3.857597e-01, 4.680681e-01, 3.065185e-01, 6.682684e-02, 2.586038e-01, 1.196083e+00, 5.585480e-01, 7.600497e-01,
1.600000e+00	5.806191e-01, 1.429312e+00, 4.080899e-01, 3.521994e-01, 2.703373e-01, 4.593461e-02, 2.341347e-01, 8.223828e-01, 5.221185e-01, 5.750859e-01,
1.800000e+00	5.102376e-01, 1.667571e+00, 3.683719e-01, 3.600988e-01, 2.401735e-01, 4.605278e-02, 1.630874e-01, 1.012623e+00, 5.682499e-01, 6.968201e-01,
2.000000e+00	4.682074e-01, 1.828645e+00, 3.579771e-01, 2.967282e-01, 1.911736e-01, 4.314296e-02, 1.356838e-01, 8.457042e-01, 5.186178e-01, 6.093852e-01,
0.000000e+00	8.910443e-01, 2.615532e+00, 2.016683e-01, 1.078025e+00, 3.268729e+00, 4.355986e-01, 8.688798e-01, 1.693451e+00, 1.969317e+00, 1.600924e+00,
2.000000e-01	7.437843e-01, 1.676359e+00, 4.009446e-01, 9.524784e-01, 2.595048e+00, 8.120746e-01, 9.441265e-01, 1.512472e+00, 1.549734e+00, 1.139016e+00,
4.000000e-01	6.990920e-01, 1.171741e+00, 4.075079e-01, 8.913673e-01, 2.462943e+00, 1.000023e+00, 7.331425e-01, 1.130670e+00, 1.015615e+00, 9.333750e-01,
6.000000e-01	7.145125e-01, 1.345149e+00, 4.565101e-01, 7.259472e-01, 2.179324e+00, 1.077521e+00, 6.623908e-01, 1.039011e+00, 8.405134e-01, 6.191142e-01,
8.000000e-01	7.737330e-01, 1.244059e+00, 4.371055e-01, 6.949244e-01, 2.123489e+00, 1.108011e+00, 7.977039e-01, 9.397385e-01, 6.986254e-01, 6.802094e-01,
1.000000e+00	8.090042e-01, 1.385692e+00, 5.093124e-01, 6.654522e-01, 1.836515e+00, 1.223085e+00, 4.798262e-01, 1.012760e+00, 7.488287e-01, 7.237816e-01,
1.200000e+00	5.992610e-01, 1.446662e+00, 3.570284e-01, 4.873465e-01, 1.362826e+00, 1.318827e+00, 5.036633e-01, 1.010165e+00, 7.152159e-01, 6.380886e-01,
1.400000e+00	6.540960e-01, 1.199668e+00, 3.411699e-01, 4.568069e-01, 1.041060e+00, 1.257180e+00, 3.122437e-01, 9.811267e-01, 5.476902e-01, 6.115099e-01,
1.600000e+00	5.776345e-01, 1.470185e+00, 2.863205e-01, 3.920863e-01, 9.780532e-01, 9.870833e-01, 2.232452e-01, 1.100703e+00, 5.295109e-01, 5.962856e-01,
1.800000e+00	5.797580e-01, 1.790509e+00, 3.008867e-01, 3.506715e-01, 7.840241e-01, 7.379382e-01, 2.041007e-01, 6.941161e-01, 4.455935e-01, 7.663635e-01,
2.000000e+00	5.488672e-01, 1.594943e+00, 3.286839e-01, 3.268129e-01, 6.779474e-01, 6.739327e-01, 1.945169e-01, 1.076489e+00, 4.916378e-01, 5.781108e-01,
0.000000e+00	3.039121e+00, 1.735801e+00, 2.255321e+00, 2.119719e+00, 1.477998e+00, 1.525186e-01, 1.381719e+00, 3.376988e-01, 7.927911e-01, 2.748798e+00,
2.000000e-01	2.077351e+00, 1.541532e+00, 1.859641e+00, 1.175466e+00, 1.132177e+00, 4.477944e-01, 7.500566e-01, 3.850588e-01, 7.537249e-01, 1.950877e+00,
4.000000e-01	1.509257e+00, 1.929252e+00, 1.314090e+00, 9.096376e-01, 9.680489e-01, 5.945599e-01, 6.891403e-01, 4.866003e-01, 6.136207e-01, 8.743769e-01,
6.000000e-01	1.445698e+00, 1.524520e+00, 8.986348e-01, 7.207775e-01, 7.662048e-01, 5.559772e-01, 4.932076e-01, 6.203973e-01, 4.837543e-01, 6.635483e-01,
8.000000e-01	8.765780e-01, 2.178756e+00, 8.127803e-01, 6.199905e-01, 6.177338e-01, 3.899800e-01, 3.298190e-01, 6.028490e-01, 5.301145e-01, 6.520860e-01,
1.000000e+00	6.638969e-01, 1.889139e+00, 6.073722e-01, 4.381956e-01, 5.890529e-01, 3.405018e-01, 3.084915e-01, 5.683195e-01, 4.716760e-01, 5.770225e-01,
1.200000e+00	6.450218e-01, 1.498810e+00, 4.952071e-01, 3.920194e-01, 4.089822e-01, 2.473079e-01, 2.188111e-01, 8.292188e-01, 4.387372e-01, 5.412496e-01,
1.400000e+00	5.215179e-01, 1.814536e+00, 3.586137e-01, 3.496581e-01, 3.301431e-01, 2.054175e-01, 1.503356e-01, 7.332968e-01, 4.871203e-01, 7.431015e-01,
1.600000e+00	5.143909e-01, 1.743550e+00, 2.641395e-01, 3.556484e-01, 2.823436e-01, 1.548090e-01, 1.495501e-01, 8.145566e-01, 4.755372e-01, 6.429151e-01,
1.800000e+00	4.426265e-01, 1.795274e+00, 3.135789e-01, 2.753223e-01, 2.197392e-01, 1.110673e-01, 1.044138e-01, 7.748721e-01, 4.502910e-01, 6.875835e-01,
2.000000e+00	4.392291e-01, 1.619942e+00, 2.583548e-01, 2.765342e-01, 2.387875e-01, 7.675343e-02, 8.977896e-02, 7.627573e-01, 4.334300e-01, 7.136886e-01,
0.000000e+00	2.101286e+00, 1.091858e+00, 3.311732e-01, 6.453009e-01, 2.034843e+00, 3.211495e-01, 7.999101e-02, 8.914246e-02, 1.769179e+00, 1.820655e-01,
2.000000e-01	1.218857e+00, 9.169493e-01, 2.634137e-01, 5.043945e-01, 1.947841e+00, 5.619692e-01, 3.926052e-01, 3.258367e-01, 1.363230e+00, 3.456237e-01,
4.000000e-01	1.068375e+00, 7.379418e-01, 1.618155e-01, 4.361637e-01, 1.996096e+00, 1.025118e+00, 4.163254e-01, 4.630684e-01, 9.221289e-01, 5.378721e-01,
6.000000e-01	7.939111e-01, 9.031177e-01, 1.361892e-01, 4.941864e-01, 1.699536e+00, 9.923414e-01, 4.693677e-01, 7.392408e-01, 7.737321e-01, 5.254474e-01,
8.000000e-01	7.223525e-01, 1.177306e+00, 9.856773e-02, 5.013033e-01, 1.523611e+00, 1.138670e+00, 3.727299e-01, 6.931333e-01, 5.672562e-01, 6.093177e-01,
1.000000e+00	4.976620e-01, 1.200636e+00, 1.124795e-01, 4.401725e-01, 1.043236e+00, 1.007277e+00, 2.696543e-01, 7.720215e-01, 4.563765e-01, 5.728886e-01,
1.200000e+00	5.985179e-01, 1.637790e+00, 1.007788e-01, 3.282985e-01, 9.693589e-01, 8.428437e-01, 1.861568e-01, 9.403130e-01, 5.125269e-01, 5.599546e-01,
1.400000e+00	5.628313e-01, 1.527040e+00, 1.101161e-01, 3.006782e-01, 6.453153e-01, 8.685577e-01, 1.558047e-01, 7.721941e-01, 4.181703e-01, 6.314573e-01,
1.600000e+00	4.759185e-01, 1.492132e+00, 1.197556e-01, 2.715567e-01, 6.050070e-01, 6.323418e-01, 1.248314e-01, 9.323197e-01, 4.109086e-01, 6.757272e-01,
1.800000e+00	4.506166e-01, 1.657659e+00, 1.329019e-01, 2.939288e-01, 4.523635e-01, 4.245431e-01, 8.571719e-02, 9.421437e-01, 5.005311e-01, 6.915344e-01,
2.000000e+00	4.658971e-01, 1.457087e+00, 1.323475e-01, 2.754378e-01, 3.587663e-01, 3.613780e-01, 8.987476e-02, 9.362148e-01, 4.891111e-01, 6.735902e-01,
0.000000e+00	2.420754e+00, 1.800850e+00, 6.667498e-01, 1.708793e+00, 2.098369e+00, 2.723071e+00, 3.132311e+00, 5.844024e-01, 2.886234e+00, 2.741477e+00,
2.000000e-01	1.909782e+00, 1.218406e+00, 5.240770e-01, 1.698248e+00, 2.298079e+00, 2.313425e+00, 2.338927e+00, 4.048452e-01, 2.319471e+00, 1.639727e+00,
4.000000e-01	1.559524e+00, 1.102078e+00, 4.290086e-01, 1.326414e+00, 2.074161e+00, 1.931951e+00, 2.018508e+00, 2.585634e-01, 1.567631e+00, 1.288622e+00,
6.000000e-01	1.430403e+00, 6.755909e-01, 3.695865e-01, 1.355524e+00, 1.579375e+00, 1.713176e+00, 1.639088e+00, 1.902989e-01, 9.379878e-01, 1.026915e+00,
8.000000e-01	1.175109e+00, 9.571673e-01, 2.312528e-01, 1.133575e+00, 1.753712e+00, 1.908203e+00, 1.313996e+00, 1.383643e-01, 9.892142e-01, 9.043369e-01,
1.000000e+00	9.412532e-01, 1.006916e+00, 1.689197e-01, 8.930217e-01, 1.652141e+00, 1.591914e+00, 8.899555e-01, 1.582777e-01, 6.428442e-01, 6.420107e-01,
1.200000e+00	9.915568e-01, 9.587607e-01, 1.627889e-01, 8.861465e-01, 1.300613e+00, 1.717613e+00, 6.925436e-01, 2.639250e-01, 5.109151e-01, 7.482852e-01,
1.400000e+00	8.959181e-01, 1.514612e+00, 1.072042e-01, 5.639503e-01, 1.241585e+00, 1.375679e+00, 5.805283e-01, 4.736735e-01, 5.743115e-01, 6.505604e-01,
1.600000e+00	7.889514e-01, 1.634966e+00, 8.049263e-02, 5.259031e-01, 6.717522e-01, 1.157243e+00, 3.342563e-01, 6.258973e-01, 4.047986e-01, 7.765851e-01,
1.800000e+00	6.256917e-01, 1.433630e+00, 7.298228e-02, 5.704003e-01, 5.708112e-01, 9.063540e-01, 3.313488e-01, 6.365791e-01, 4.223076e-01, 6.503373e-01,
2.000000e+00	5.248911e-01, 1.208465e+00, 6.211875e-02, 4.495458e-01, 5.543435e-01, 5.319152e-01, 2.652580e-01, 7.703225e-01, 4.733824e-01, 7.470497e-01,
0.000000e+00	7.855735e-01, 6.749072e-01, 1.019055e+00, 2.514939e+00, 2.314341e+00, 3.945200e-01, 4.811699e-01, 2.277585e+00, 4.156064e-01, 2.608549e+00,
2.000000e-01	6.367450e-01, 7.944916e-01, 1.005926e+00, 1.938237e+00, 1.933255e+00, 6.554196e-01, 3.583697e-01, 1.975278e+00, 6.570998e-01, 1.348427e+00,
4.000000e-01	5.743483e-01, 1.087542e+00, 9.430674e-01, 1.272131e+00, 1.610706e+00, 9.143598e-01, 2.947273e-01, 1.789780e+00, 7.097820e-01, 1.132904e+00,
6.000000e-01	6.532422e-01, 1.199132e+00, 9.122877e-01, 6.739091e-01, 1.208661e+00, 1.042369e+00, 2.411394e-01, 1.913945e+00, 8.965842e-01, 8.253036e-01,
8.000000e-01	5.966895e-01, 1.287963e+00, 9.082446e-01, 5.414654e-01, 1.368417e+00, 1.044144e+00, 3.099264e-01, 1.268613e+00, 9.544514e-01, 7.105641e-01,
1.000000e+00	6.139532e-01, 1.366196e+00, 9.622198e-01, 3.947664e-01, 1.002339e+00, 9.477487e-01, 2.353492e-01, 1.300689e+00, 7.699668e-01, 5.575047e-01,
1.200000e+00	6.497892e-01, 1.643403e+00, 9.291861e-01, 3.976907e-01, 6.966330e-01, 1.066780e+00, 1.989394e-01, 1.021383e+00, 5.691983e-01, 4.819293e-01,
1.400000e+00	5.762174e-01, 1.279826e+00, 8.022490e-01, 3.687506e-01, 6.887619e-01, 7.172428e-01, 1.888634e-01, 9.666111e-01, 5.412534e-01, 5.076219e-01,
1.600000e+00	5.173561e-01, 1.465717e+00, 6.781931e-01, 3.523499e-01, 6.102965e-01, 5.255489e-01, 1.497490e-01, 1.156618e+00, 4.920758e-01, 5.886337e-01,
1.800000e+00	5.600823e-01, 1.735632e+00, 7.524241e-01, 2.620521e-01, 4.233728e-01, 3.796658e-01, 1.238631e-01, 8.572395e-01, 5.008562e-01, 4.141972e-01,
2.000000e+00	4.805568e-01, 1.713712e+00, 6.281592e-01, 3.190794e-01, 3.821857e-01, 3.328948e-01, 1.126394e-01, 8.592668e-01, 4.821132e-01, 5.723173e-01,
0.000000e+00	6.428068e-01, 1.709728e+00, 2.060636e+00, 9.043199e-01, 1.639653e+00, 7.784384e-01, 2.292393e+00, 5.878817e-01, 2.337494e+00, 1.063898e+00,
2.000000e-01	8.731424e-01, 1.251814e+00, 1.248539e+00, 8.364805e-01, 1.587549e+00, 9.696165e-01, 1.697368e+00, 4.965955e-01, 1.350163e+00, 5.456940e-01,
4.000000e-01	9.798528e-01, 9.067141e-01, 1.084887e+00, 1.108043e+00, 1.602598e+00, 1.196218e+00, 1.989299e+00, 2.494940e-01, 1.116287e+00, 5.014742e-01,
6.000000e-01	1.319839e+00, 8.970218e-01, 8.909283e-01, 1.180038e+00, 1.286797e+00, 1.150429e+00, 1.317353e+00, 2.411966e-01, 7.795584e-01, 4.397581e-01,
8.000000e-01	9.185078e-01, 1.185671e+00, 7.066009e-01, 1.117804e+00, 1.277655e+00, 1.222843e+00, 1.069672e+00, 2.713502e-01, 5.412849e-01, 4.805095e-01,
1.000000e+00	9.906056e-01, 1.063617e+00, 4.977892e-01, 8.505044e-01, 1.088742e+00, 1.134524e+00, 6.383893e-01, 3.509484e-01, 5.948300e-01, 4.858621e-01,
1.200000e+00	8.278089e-01, 1.485481e+00, 4.013908e-01, 5.846497e-01, 7.802315e-01, 9.442912e-01, 5.078358e-01, 4.547317e-01, 4.721527e-01, 4.655242e-01,
1.400000e+00	7.193595e-01, 1.417665e+00, 2.349959e-01, 5.680283e-01, 6.500608e-01, 7.940980e-01, 3.648719e-01, 6.125265e-01, 4.370963e-01, 5.141695e-01,
1.600000e+00	7.296435e-01, 1.830596e+00, 2.012142e-01, 4.652704e-01, 5.030172e-01, 4.659967e-01, 3.557804e-01, 7.069895e-01, 5.195947e-01, 5.036221e-01,
1.800000e+00	5.234702e-01, 1.771648e+00, 2.063013e-01, 3.523431e-01, 5.699488e-01, 3.959158e-01, 2.926790e-01, 7.142094e-01, 4.425235e-01, 5.921651e-01,
2.000000e+00	5.290256e-01, 1.528974e+00, 1.674575e-01, 4.158208e-01, 3.704622e-01, 3.120802e-01, 1.816030e-01, 6.724152e-01, 4.453045e-01, 6.598292e-01,
0.000000e+00	1.513722e+00, 1.930340e+00, 2.438423e+00, 2.387897e+00, 5.439241e-01, 2.230740e+00, 2.075793e+00, 4.150269e-01, 2.390334e+00, 2.448640e+00,
2.000000e-01	1.462323e+00, 1.219116e+00, 2.328053e+00, 1.814468e+00, 7.987918e-01, 1.272441e+00, 1.818946e+00, 3.482016e-01, 1.946598e+00, 1.423654e+00,
4.000000e-01	1.354785e+00, 1.133840e+00, 1.546144e+00, 1.399092e+00, 9.121464e-01, 9.292835e-01, 1.493647e+00, 2.512093e-01, 1.257028e+00, 9.493387e-01,
6.000000e-01	1.158638e+00, 1.162172e+00, 1.151601e+00, 1.227077e+00, 9.211323e-01, 9.802002e-01, 1.184889e+00, 1.827583e-01, 9.489484e-01, 5.000728e-01,
8.000000e-01	1.218537e+00, 1.129926e+00, 8.821954e-01, 1.047864e+00, 9.040437e-01, 1.091188e+00, 9.695397e-01, 1.994314e-01, 6.448850e-01, 4.951242e-01,
1.000000e+00	9.444311e-01, 1.304409e+00, 7.031597e-01, 9.213776e-01, 6.872550e-01, 7.836543e-01, 7.247159e-01, 3.097945e-01, 5.429243e-01, 5.167607e-01,
1.200000e+00	8.493351e-01, 1.478639e+00, 4.640115e-01, 6.212478e-01, 6.590712e-01, 7.167140e-01, 5.951467e-01, 4.572851e-01, 5.338104e-01, 4.705898e-01,
1.400000e+00	8.510887e-01, 1.620715e+00, 3.844123e-01, 5.976668e-01, 6.496363e-01, 5.666609e-01, 3.939571e-01, 5.914723e-01, 4.058762e-01, 5.376556e-01,
1.600000e+00	6.597721e-01, 1.714708e+00, 3.066887e-01, 5.069278e-01, 4.815379e-01, 3.694918e-01, 3.146867e-01, 7.811903e-01, 4.912712e-01, 5.875363e-01,
1.800000e+00	6.025251e-01, 1.613209e+00, 2.052111e-01, 3.357646e-01, 3.756198e-01, 3.033242e-01, 2.359485e-01, 6.137413e-01, 4.811842e-01, 6.903805e-01,
2.000000e+00	5.048117e-01, 1.613447e+00, 1.982037e-01, 3.032354e-01, 3.495199e-01, 2.227038e-01, 1.380300e-01, 8.189434e-01, 4.119805e-01, 5.761123e-01,
0.000000e+00	2.498444e+00, 2.451354e+00, 1.026192e+00, 3.029349e+00, 2.195753e+00, 2.006829e+00, 1.007469e+00, 2.644157e+00, 8.816697e-01, 2.227187e+00,
2.000000e-01	2.215729e+00, 2.445352e+00, 8.945758e-01, 1.803930e+00, 1.815520e+00, 2.018476e+00, 8.339990e-01, 2.154749e+00, 9.289935e-01, 1.397734e+00,
4.000000e-01	1.429567e+00, 2.149481e+00, 9.537219e-01, 1.115176e+00, 2.045111e+00, 1.799367e+00, 5.915662e-01, 1.815700e+00, 1.052517e+00, 1.155332e+00,
6.000000e-01	1.002981e+00, 1.635047e+00, 8.706553e-01, 7.322278e-01, 1.517714e+00, 1.725124e+00, 5.564039e-01, 1.327829e+00, 1.005548e+00, 8.498043e-01,
8.000000e-01	8.173567e-01, 1.725063e+00, 9.436296e-01, 7.227136e-01, 1.203836e+00, 1.448337e+00, 6.378458e-01, 1.217742e+00, 9.969778e-01, 6.388413e-01,
1.000000e+00	7.281407e-01, 1.651312e+00, 8.727666e-01, 5.830363e-01, 1.337951e+00, 1.416945e+00, 4.690828e-01, 1.123524e+00, 8.062941e-01, 5.289956e-01,
1.200000e+00	8.500035e-01, 1.418142e+00, 8.802413e-01, 5.185094e-01, 1.021438e+00, 1.450058e+00, 4.070511e-01, 1.162745e+00, 7.196089e-01, 4.904497e-01,
1.400000e+00	7.072283e-01, 1.885535e+00, 8.791973e-01, 4.399988e-01, 7.927324e-01, 1.190332e+00, 3.298291e-01, 1.089709e+00, 7.496700e-01, 5.496493e-01,
1.600000e+00	5.757790e-01, 1.677990e+00, 6.870800e-01, 4.759822e-01, 7.967596e-01, 1.064914e+00, 3.007154e-01, 8.366768e-01, 6.013801e-01, 5.412562e-01,
1.800000e+00	5.845804e-01, 1.562507e+00, 6.533356e-01, 3.829844e-01, 6.459797e-01, 6.790539e-01, 1.929870e-01, 9.681676e-01, 5.697565e-01, 5.390127e-01,
2.000000e+00	5.524198e-01, 1.441013e+00, 6.106701e-01, 3.159437e-01, 5.613064e-01, 5.436910e-01, 1.663283e-01, 1.007888e+00, 5.496218e-01, 6.348863e-01,
0.000000e+00	2.573483e+00, 6.357910e-01, 2.136652e+00, 1.874695e+00, 1.344930e+00, 9.724181e-01, 2.257535e+00, 8.113209e-01, 1.722379e+00, 9.172083e-01,
2.000000e-01	1.744023e+00, 5.291307e-01, 1.931483e+00, 1.377696e+00, 2.042365e+00, 1.116895e+00, 1.592367e+00, 5.566698e-01, 1.304395e+00, 7.027544e-01,
4.000000e-01	1.612663e+00, 4.869714e-01, 1.184213e+00, 1.192908e+00, 1.597959e+00, 9.742168e-01, 1.305082e+00, 3.621290e-01, 9.570847e-01, 3.193192e-01,
6.000000e-01	8.697843e-01, 7.362296e-01, 1.251838e+00, 1.097597e+00, 1.130600e+00, 9.730249e-01, 1.139757e+00, 3.374784e-01, 7.965911e-01, 2.865327e-01,
8.000000e-01	1.019971e+00, 7.922942e-01, 8.098877e-01, 9.137833e-01, 9.917907e-01, 1.268929e+00, 7.600193e-01, 4.139607e-01, 6.468552e-01, 3.598261e-01,
1.000000e+00	8.774189e-01, 1.110735e+00, 5.521142e-01, 6.861172e-01, 8.861570e-01, 9.337295e-01, 6.262378e-01, 4.958963e-01, 5.506219e-01, 4.378527e-01,
1.200000e+00	6.168564e-01, 1.564707e+00, 3.673164e-01, 5.397122e-01, 6.529176e-01, 9.032785e-01, 5.508402e-01, 5.607084e-01, 5.035018e-01, 4.914750e-01,
1.400000e+00	7.027978e-01, 1.337890e+00, 3.786118e-01, 5.393018e-01, 5.410197e-01, 6.309923e-01, 3.728821e-01, 8.153709e-01, 4.673434e-01, 6.088273e-01,
1.600000e+00	7.666435e-01, 1.329371e+00, 2.917018e-01, 4.317608e-01, 5.543318e-01, 4.844766e-01, 2.353419e-01, 8.193300e-01, 4.715599e-01, 5.055945e-01,
1.800000e+00	5.601346e-01, 1.578304e+00, 2.197463e-01, 3.907645e-01, 4.449889e-01, 3.555577e-01, 1.816386e-01, 9.163305e-01, 5.261290e-01, 5.813169e-01,
2.000000e+00	4.756792e-01, 1.431551e+00, 2.219095e-01, 2.992745e-01, 3.255227e-01, 2.966455e-01, 1.221723e-01, 7.414502e-01, 4.240157e-01, 5.397925e-01,
0.000000e+00	1.916774e+00, 6.316930e-01, 1.854628e+00, 1.001733e+00, 7.055396e-01, 2.408655e+00, 2.690856e-01, 2.251549e+00, 2.224740e+00, 2.142464e+00,
2.000000e-01	1.283997e+00, 4.886233e-01, 1.893153e+00, 6.260350e-01, 1.011202e+00, 1.739987e+00, 5.720163e-01, 1.873796e+00, 1.729688e+00, 9.918856e-01,
4.000000e-01	1.099908e+00, 4.561493e-01, 1.615495e+00, 7.293191e-01, 1.203400e+00, 1.636824e+00, 5.350866e-01, 1.661888e+00, 1.249624e+00, 6.834182e-01,
6.000000e-01	9.147142e-01, 4.518499e-01, 1.229745e+00, 6.278519e-01, 1.256969e+00, 1.509068e+00, 5.358570e-01, 1.272579e+00, 1.029615e+00, 3.840670e-01,
8.000000e-01	8.164280e-01, 5.697383e-01, 1.207679e+00, 6.702307e-01, 1.201240e+00, 1.299896e+00, 6.431782e-01, 1.121657e+00, 8.755708e-01, 3.034216e-01,
1.000000e+00	7.745845e-01, 6.152930e-01, 1.313964e+00, 5.876316e-01, 9.304416e-01, 1.327480e+00, 5.930243e-01, 1.237920e+00, 8.182422e-01, 2.387597e-01,
1.200000e+00	6.478438e-01, 9.627685e-01, 9.548681e-01, 6.095694e-01, 9.728883e-01, 1.103231e+00, 4.317216e-01, 1.187790e+00, 7.198690e-01, 2.317075e-01,
1.400000e+00	6.927837e-01, 1.048734e+00, 9.766465e-01, 4.967734e-01, 8.952277e-01, 8.229125e-01, 3.917194e-01, 9.123508e-01, 7.191145e-01, 3.098833e-01,
1.600000e+00	4.953242e-01, 1.203693e+00, 7.206789e-01, 3.877400e-01, 6.681567e-01, 6.128523e-01, 2.892913e-01, 9.100439e-01, 5.341469e-01, 3.797211e-01,
1.800000e+00	5.116363e-01, 1.328327e+00, 6.989594e-01, 4.138639e-01, 5.439414e-01, 6.444625e-01, 1.916858e-01, 9.852649e-01, 4.743877e-01, 3.942488e-01,
2.000000e+00	5.890328e-01, 1.411998e+00, 6.432341e-01, 3.713884e-01, 4.021523e-01, 4.398131e-01, 2.130220e-01, 9.914601e-01, 5.612729e-01, 4.209776e-01,
0.000000e+00	1.383430e+00, 9.321521e-01, 1.707853e+00, 1.293537e+00, 3.414978e+00, 2.801169e+00, 1.143069e+00, 2.001268e+00, 1.162585e+00, 3.135931e+00,
2.000000e-01	1.087681e+00, 9.701366e-01, 1.471402e+00, 1.027627e+00, 3.013739e+00, 1.783319e+00, 1.117483e+00, 1.360159e+00, 1.121160e+00, 1.519664e+00,
4.000000e-01	9.503613e-01, 8.220430e-01, 1.531813e+00, 7.794250e-01, 2.418090e+00, 1.874095e+00, 9.827374e-01, 1.217758e+00, 1.086630e+00, 9.505031e-01,
6.000000e-01	1.089407e+00, 8.539824e-01, 1.330030e+00, 7.985542e-01, 1.948352e+00, 1.787242e+00, 7.573559e-01, 1.087830e+00, 9.515104e-01, 5.624812e-01,
8.000000e-01	9.072524e-01, 8.424901e-01, 1.055565e+00, 6.881858e-01, 1.941854e+00, 1.594643e+00, 6.800072e-01, 8.422204e-01, 8.171758e-01, 4.723447e-01,
1.000000e+00	8.381668e-01, 7.899952e-01, 8.831126e-01, 6.531797e-01, 1.594012e+00, 1.808121e+00, 5.482262e-01, 8.316167e-01, 7.501501e-01, 4.199353e-01,
1.200000e+00	7.391807e-01, 1.157362e+00, 6.651445e-01, 5.149163e-01, 1.407464e+00, 1.605030e+00, 4.833030e-01, 9.515201e-01, 7.460843e-01, 4.803078e-01,
1.400000e+00	7.649425e-01, 1.180741e+00, 4.931133e-01, 3.928006e-01, 9.046330e-01, 1.239261e+00, 2.705537e-01, 8.276364e-01, 6.446582e-01, 5.134469e-01,
1.600000e+00	6.149015e-01, 1.514907e+00, 4.265142e-01, 5.156531e-01, 8.617193e-01, 1.174304e+00, 2.845750e-01, 1.010999e+00, 5.711195e-01, 4.695540e-01,
1.800000e+00	5.316895e-01, 1.702979e+00, 5.140910e-01, 4.091399e-01, 6.456426e-01, 9.232137e-01, 1.632238e-01, 9.165666e-01, 5.757209e-01, 5.829772e-01,
2.000000e+00	5.263429e-01, 1.742222e+00, 3.808291e-01, 3.193166e-01, 5.171000e-01, 7.074164e-01, 1.720542e-01, 9.851308e-01, 4.828520e-01, 6.285354e-01,
0.000000e+00	2.187423e+00, 1.129595e+00, 1.574923e+00, 2.804938e+00, 2.347135e-01, 1.129204e+00, 6.354698e-01, 2.665389e+00, 2.259859e+00, 1.562663e+00,
2.000000e-01	1.882376e+00, 8.104831e-01, 1.142700e+00, 1.657138e+00, 7.699199e-01, 7.103942e-01, 7.578294e-01, 1.320301e+00, 1.758192e+00, 7.944378e-01,
4.000000e-01	1.282585e+00, 6.515415e-01, 1.068993e+00, 1.322695e+00, 1.030751e+00, 7.449149e-01, 9.045360e-01, 1.808991e+00, 1.345452e+00, 5.380585e-01,
6.000000e-01	1.047052e+00, 5.595007e-01, 1.054893e+00, 9.220030e-01, 1.046249e+00, 6.430065e-01, 7.970207e-01, 1.486701e+00, 1.195913e+00, 4.404850e-01,
8.000000e-01	9.142586e-01, 6.784627e-01, 9.036603e-01, 7.329726e-01, 9.062304e-01, 7.585068e-01, 9.154021e-01, 9.825296e-01, 9.016692e-01, 2.935865e-01,
1.000000e+00	9.985684e-01, 8.152644e-01, 9.006410e-01, 8.312212e-01, 1.124014e+00, 7.777118e-01, 6.813219e-01, 1.055330e+00, 7.622659e-01, 3.569406e-01,
1.200000e+00	7.208106e-01, 1.005129e+00, 7.234753e-01, 5.802094e-01, 9.118720e-01, 7.548095e-01, 4.527813e-01, 1.155520e+00, 8.246262e-01, 3.895594e-01,
1.400000e+00	7.854024e-01, 1.253684e+00, 7.247140e-01, 6.063006e-01, 8.050447e-01, 6.191356e-01, 4.767994e-01, 1.004261e+00, 6.695990e-01, 3.899875e-01,
1.600000e+00	6.588750e-01, 1.312806e+00, 5.601010e-01, 4.062390e-01, 6.249621e-01, 4.812512e-01, 2.924826e-01, 9.601120e-01, 5.961081e-01, 4.871036e-01,
1.800000e+00	5.691857e-01, 1.268258e+00, 5.792436e-01, 4.002746e-01, 5.996123e-01, 3.957675e-01, 3.051174e-01, 9.210087e-01, 6.230296e-01, 5.533150e-01,
2.000000e+00	4.599494e-01, 1.703213e+00, 4.186680e-01, 4.059891e-01, 4.835973e-01, 2.544594e-01, 2.515947e-01, 8.353056e-01, 5.012938e-01, 5.447366e-01,
0.000000e+00	1.223856e+00, 3.062214e+00, 1.341775e+00, 2.399748e+00, 9.092970e-01, 1.817054e+00, 3.876018e-01, 1.696511e+00, 5.201009e-01, 9.034691e-01,
2.000000e-01	8.380699e-01, 2.746475e+00, 1.231840e+00, 1.093602e+00, 8.453830e-01, 1.430179e+00, 2.701018e-01, 1.427367e+00, 7.377256e-01, 5.310916e-01,
4.000000e-01	6.951219e-01, 2.282803e+00, 1.028696e+00, 1.053993e+00, 6.179584e-01, 1.045063e+00, 2.466311e-01, 1.035318e+00, 7.252516e-01, 4.151906e-01,
6.000000e-01	5.821150e-01, 2.393879e+00, 9.751998e-01, 6.020988e-01, 6.110969e-01, 8.749682e-01, 1.948032e-01, 1.363356e+00, 6.802735e-01, 3.247642e-01,
8.000000e-01	5.863920e-01, 1.993235e+00, 9.360414e-01, 5.466467e-01, 5.140646e-01, 6.621964e-01, 1.891210e-01, 8.785146e-01, 6.011534e-01, 3.445459e-01,
1.000000e+00	5.637094e-01, 1.966060e+00, 8.797634e-01, 3.651703e-01, 3.650827e-01, 4.546287e-01, 1.642095e-01, 1.060175e+00, 4.872868e-01, 3.158288e-01,
1.200000e+00	5.598085e-01, 2.040957e+00, 8.115922e-01, 3.036317e-01, 3.467209e-01, 3.380355e-01, 1.365131e-01, 8.847760e-01, 5.519710e-01, 3.714733e-01,
1.400000e+00	4.804402e-01, 1.430120e+00, 6.321332e-01, 3.221995e-01, 3.287626e-01, 2.850377e-01, 1.153359e-01, 9.463158e-01, 5.468067e-01, 5.154539e-01,
1.600000e+00	4.673098e-01, 1.883858e+00, 6.849909e-01, 2.134960e-01, 2.471308e-01, 2.119327e-01, 9.148423e-02, 8.006332e-01, 4.586062e-01, 6.006600e-01,
1.800000e+00	4.956446e-01, 1.615399e+00, 5.151002e-01, 2.610002e-01, 1.989723e-01, 1.338237e-01, 7.768515e-02, 1.012365e+00, 3.723165e-01, 4.968607e-01,
2.000000e+00	4.773686e-01, 2.292807e+00, 4.628439e-01, 2.513577e-01, 1.947735e-01, 1.041981e-01, 8.480759e-02, 7.764828e-01, 5.591418e-01, 6.292282e-01,
0.000000e+00	9.593496e-03, 1.995449e+00, 2.379132e+00, 5.938490e-01, 1.524675e+00, 1.305786e-01, 2.210656e+00, 2.212754e+00, 2.044829e+00, 1.694503e+00,
2.000000e-01	3.334739e-01, 1.343743e+00, 1.912446e+00, 8.832991e-01, 1.765767e+00, 5.702374e-01, 2.050786e+00, 1.489933e+00, 1.694451e+00, 1.161405e+00,
4.000000e-01	7.681420e-01, 1.031397e+00, 1.662227e+00, 7.120255e-01, 2.050647e+00, 7.721271e-01, 2.068828e+00, 1.164548e+00, 1.358779e+00, 6.868404e-01,
6.000000e-01	9.739922e-01, 1.077215e+00, 1.259012e+00, 1.068332e+00, 1.916234e+00, 7.411847e-01, 1.486766e+00, 8.461447e-01, 1.225896e+00, 3.490980e-01,
8.000000e-01	1.129578e+00, 7.629052e-01, 1.051921e+00, 1.199566e+00, 1.800235e+00, 9.809884e-01, 1.191913e+00, 4.526589e-01, 9.783499e-01, 3.099415e-01,
1.000000e+00	1.037380e+00, 1.097367e+00, 7.907572e-01, 8.937480e-01, 1.595280e+00, 1.266764e+00, 1.139134e+00, 5.185680e-01, 7.522817e-01, 3.773592e-01,
1.200000e+00	8.686569e-01, 1.155709e+00, 6.410849e-01, 8.715011e-01, 1.039802e+00, 1.360770e+00, 6.856429e-01, 5.558459e-01, 6.375162e-01, 4.622343e-01,
1.400000e+00	8.543958e-01, 1.377503e+00, 4.977935e-01, 6.731265e-01, 1.189000e+00, 1.215151e+00, 5.597621e-01, 6.326119e-01, 6.176852e-01, 5.321722e-01,
1.600000e+00	7.913680e-01, 1.595411e+00, 4.765678e-01, 5.479015e-01, 7.440940e-01, 7.985666e-01, 4.037742e-01, 6.535069e-01, 5.548709e-01, 5.700973e-01,
1.800000e+00	6.552963e-01, 1.729770e+00, 3.417537e-01, 4.273280e-01, 5.720309e-01, 6.770796e-01, 3.158959e-01, 9.226465e-01, 6.025005e-01, 6.254405e-01,
2.000000e+00	4.769199e-01, 2.034932e+00, 2.139711e-01, 3.948852e-01, 5.228119e-01, 6.778713e-01, 2.102615e-01, 7.593205e-01, 4.680352e-01, 5.246306e-01,
0.000000e+00	1.974261e+00, 1.753190e+00, 1.728662e+00, 2.544535e+00, 2.324782e+00, 1.181496e+00, 1.615792e+00, 1.319909e+00, 3.353349e-01, 4.097565e-01,
2.000000e-01	1.256256e+00, 2.221073e+00, 1.404948e+00, 2.166611e+00, 1.985698e+00, 1.042315e+00, 9.819224e-01, 7.326967e-01, 5.537306e-01, 2.900937e-01,
4.000000e-01	1.173077e+00, 1.571296e+00, 1.127162e+00, 1.281309e+00, 1.812722e+00, 1.120743e+00, 9.592789e-01, 7.214399e-01, 6.599582e-01, 2.494898e-01,
6.000000e-01	9.579574e-01, 1.839168e+00, 8.438676e-01, 1.002821e+00, 1.324915e+00, 1.187286e+00, 7.380921e-01, 7.182552e-01, 6.996375e-01, 2.473717e-01,
8.000000e-01	7.593388e-01, 1.575862e+00, 8.186295e-01, 6.862375e-01, 9.451705e-01, 1.274060e+00, 5.065605e-01, 8.492165e-01, 6.483454e-01, 4.330268e-01,
1.000000e+00	6.596546e-01, 1.549803e+00, 5.322470e-01, 5.276795e-01, 8.665566e-01, 1.225133e+00, 3.849598e-01, 8.335501e-01, 6.243214e-01, 5.012110e-01,
1.200000e+00	5.459490e-01, 1.910638e+00, 4.419633e-01, 5.291768e-01, 7.487532e-01, 9.097051e-01, 3.181238e-01, 8.249554e-01, 4.717719e-01, 4.766576e-01,
1.400000e+00	6.106476e-01, 1.595999e+00, 3.213930e-01, 4.919165e-01, 7.322133e-01, 4.534322e-01, 2.005281e-01, 9.221964e-01, 5.808814e-01, 4.792519e-01,
1.600000e+00	5.938597e-01, 1.772836e+00, 2.812335e-01, 3.081105e-01, 4.986398e-01, 5.433922e-01, 1.753916e-01, 8.628381e-01, 4.314272e-01, 5.317175e-01,
1.800000e+00	4.620033e-01, 2.062692e+00, 2.516595e-01, 3.164481e-01, 3.731148e-01, 4.032902e-01, 1.326005e-01, 1.014523e+00, 4.943002e-01, 6.191335e-01,
2.000000e+00	4.283255e-01, 1.970200e+00, 3.294218e-01, 2.966900e-01, 3.474791e-01, 2.798240e-01, 1.198454e-01, 9.786207e-01, 4.914800e-01, 6.302297e-01,
0.000000e+00	2.673843e+00, 1.091086e+00, 2.666546e+00, 1.455752e-01, 8.627186e-01, 8.555249e-01, 3.830449e-01, 2.409120e-01, 3.588909e-01, 9.799137e-01,
2.000000e-01	2.111557e+00, 1.337124e+00, 1.360730e+00, 3.318872e-01, 6.323158e-01, 6.645496e-01, 2.700272e-01, 4.224700e-01, 3.359988e-01, 5.630504e-01,
4.000000e-01	1.595179e+00, 1.483393e+00, 1.296175e+00, 3.892808e-01, 4.572158e-01, 5.123538e-01, 1.917021e-01, 5.261798e-01, 3.772800e-01, 3.234536e-01,
6.000000e-01	1.080417e+00, 1.380316e+00, 9.858138e-01, 3.136052e-01, 3.795141e-01, 4.411941e-01, 1.305690e-01, 7.045969e-01, 4.061011e-01, 2.833980e-01,
8.000000e-01	9.514844e-01, 1.700438e+00, 7.919251e-01, 3.079813e-01, 3.895742e-01, 2.818159e-01, 9.971952e-02, 7.981437e-01, 3.918697e-01, 3.221321e-01,
1.000000e+00	6.459869e-01, 1.496017e+00, 5.258794e-01, 2.244395e-01, 2.691860e-01, 2.320369e-01, 1.042843e-01, 8.079532e-01, 4.181417e-01, 4.143245e-01,
1.200000e+00	4.954245e-01, 1.508537e+00, 5.154701e-01, 2.481066e-01, 2.590625e-01, 1.626334e-01, 7.451342e-02, 9.252434e-01, 4.156691e-01, 5.252771e-01,
1.400000e+00	4.959372e-01, 1.692834e+00, 5.386140e-01, 2.840729e-01, 1.851335e-01, 1.418082e-01, 5.955544e-02, 8.933863e-01, 4.574893e-01, 6.181497e-01,
1.600000e+00	5.064798e-01, 1.750980e+00, 4.064299e-01, 2.739565e-01, 1.932584e-01, 7.357742e-02, 5.233067e-02, 9.072535e-01, 3.840330e-01, 5.229043e-01,
1.800000e+00	4.852691e-01, 1.230855e+00, 3.387685e-01, 1.952328e-01, 1.428312e-01, 7.356542e-02, 5.238575e-02, 8.571709e-01, 4.029944e-01, 6.186302e-01,
2.000000e+00	4.535011e-01, 1.557228e+00, 2.825452e-01, 2.114506e-01, 1.245333e-01, 5.306185e-02, 3.843277e-02, 8.360722e-01, 4.137078e-01, 6.074219e-01,
0.000000e+00	2.450898e+00, 2.471333e+00, 1.883541e+00, 1.450201e+00, 1.040149e+00, 1.316490e-01, 2.093491e+00, 8.988261e-01, 1.917694e+00, 2.440726e+00,
2.000000e-01	1.721716e+00, 1.600203e+00, 1.464939e+00, 1.464667e+00, 1.432647e+00, 3.898180e-01, 1.540345e+00, 5.970953e-01, 1.262139e+00, 1.626778e+00,
4.000000e-01	1.290170e+00, 1.653296e+00, 1.044673e+00, 1.397286e+00, 1.642568e+00, 7.209280e-01, 1.555172e+00, 4.620795e-01, 1.181577e+00, 9.258878e-01,
6.000000e-01	1.146008e+00, 1.262725e+00, 8.213346e-01, 9.997818e-01, 1.197847e+00, 7.297067e-01, 1.119838e+00, 3.358086e-01, 8.261199e-01, 7.211936e-01,
8.000000e-01	9.228463e-01, 1.371184e+00, 6.050361e-01, 1.019984e+00, 1.144878e+00, 9.154911e-01, 1.101954e+00, 3.539228e-01, 7.189513e-01, 7.226928e-01,
1.000000e+00	9.332698e-01, 1.492763e+00, 5.421465e-01, 8.719973e-01, 1.106533e+00, 8.915949e-01, 6.267446e-01, 4.462622e-01, 5.355531e-01, 6.338284e-01,
1.200000e+00	7.338591e-01, 1.642213e+00, 3.508662e-01, 7.042870e-01, 7.250140e-01, 8.523627e-01, 5.546299e-01, 4.719898e-01, 6.683047e-01, 6.720452e-01,
1.400000e+00	7.634883e-01, 1.741672e+00, 2.807936e-01, 6.081472e-01, 6.612587e-01, 6.520290e-01, 4.398292e-01, 6.387924e-01, 5.230255e-01, 6.054374e-01,
1.600000e+00	6.391867e-01, 1.467625e+00, 2.491322e-01, 4.929500e-01, 6.361575e-01, 3.810337e-01, 3.290192e-01, 6.486025e-01, 5.050106e-01, 6.717466e-01,
1.800000e+00	5.618816e-01, 1.954240e+00, 1.916153e-01, 4.000519e-01, 4.732837e-01, 3.948949e-01, 2.350890e-01, 7.578224e-01, 5.005913e-01, 5.989355e-01,
2.000000e+00	5.089603e-01, 1.711474e+00, 1.753124e-01, 3.078408e-01, 4.283866e-01, 2.532703e-01, 1.662296e-01, 7.703269e-01, 4.035086e-01, 5.402100e-01,
0.000000e+00	1.965821e+00, 1.267389e+00, 7.088302e-01, 1.909984e+00, 1.294829e+00, 1.956915e+00, 1.443141e+00, 2.930700e+00, 2.285251e+00, 8.080082e-01,
2.000000e-01	1.386126e+00, 9.652108e-01, 7.683495e-01, 1.396460e+00, 1.393077e+00, 2.027580e+00, 1.690859e+00, 2.194773e+00, 1.973876e+00, 8.644666e-01,
4.000000e-01	1.244595e+00, 8.502405e-01, 7.697039e-01, 1.200866e+00, 1.386481e+00, 1.567183e+00, 1.142628e+00, 1.496073e+00, 1.316789e+00, 6.574929e-01,
6.000000e-01	1.058346e+00, 7.724957e-01, 7.531608e-01, 1.042810e+00, 1.336544e+00, 1.485045e+00, 1.240622e+00, 9.865205e-01, 1.184901e+00, 6.156093e-01,
8.000000e-01	1.015516e+00, 7.703871e-01, 6.120921e-01, 8.420473e-01, 1.422359e+00, 1.302044e+00, 1.203842e+00, 9.476741e-01, 8.537113e-01, 5.595636e-01,
1.000000e+00	9.049589e-01, 8.821073e-01, 4.415446e-01, 8.930362e-01, 1.316414e+00, 1.540801e+00, 8.215121e-01, 8.441168e-01, 8.668187e-01, 5.679342e-01,
1.200000e+00	7.540821e-01, 1.016041e+00, 4.478402e-01, 7.517689e-01, 1.180907e+00, 1.392731e+00, 6.623515e-01, 8.202995e-01, 6.817133e-01, 5.756822e-01,
1.400000e+00	8.141012e-01, 1.072740e+00, 2.676035e-01, 6.869766e-01, 9.029186e-01, 1.157907e+00, 4.754934e-01, 8.298485e-01, 7.095588e-01, 5.885975e-01,
1.600000e+00	6.388322e-01, 1.183140e+00, 2.633444e-01, 4.381170e-01, 7.381035e-01, 9.656915e-01, 4.378223e-01, 8.826190e-01, 5.977325e-01, 6.588833e-01,
1.800000e+00	5.457297e-01, 1.293159e+00, 2.137682e-01, 4.620854e-01, 6.300567e-01, 7.338796e-01, 3.462666e-01, 7.868658e-01, 5.406016e-01, 5.167384e-01,
2.000000e+00	5.105450e-01, 1.575873e+00, 2.295754e-01, 2.844060e-01, 5.679771e-01, 5.394638e-01, 2.235086e-01, 9.013862e-01, 5.678297e-01, 6.957314e-01,
0.000000e+00	2.457404e+00, 2.263797e-01, 2.095497e+00, 2.082356e+00, 1.167718e-01, 8.799371e-01, 5.298843e-01, 1.360795e+00, 1.855082e+00, 1.138235e+00,
2.000000e-01	1.455635e+00, 2.159843e-01, 2.101146e+00, 1.930309e+00, 5.272218e-01, 5.325830e-01, 6.131983e-01, 1.160344e+00, 1.299846e+00, 6.336082e-01,
4.000000e-01	1.485450e+00, 4.439295e-01, 1.770290e+00, 1.094753e+00, 6.345082e-01, 4.826684e-01, 7.483692e-01, 1.083505e+00, 9.284078e-01, 4.100026e-01,
6.000000e-01	1.080618e+00, 5.516959e-01, 1.589749e+00, 8.018125e-01, 6.149126e-01, 3.701293e-01, 5.795974e-01, 1.200915e+00, 7.354597e-01, 2.273947e-01,
8.000000e-01	7.546485e-01, 8.484454e-01, 1.158756e+00, 6.039105e-01, 5.425352e-01, 3.168187e-01, 4.835948e-01, 9.856994e-01, 7.053709e-01, 1.568600e-01,
1.000000e+00	6.507514e-01, 1.113773e+00, 8.103861e-01, 5.375858e-01, 3.801173e-01, 2.275299e-01, 2.919510e-01, 9.189863e-01, 6.419997e-01, 1.901711e-01,
1.200000e+00	6.611244e-01, 1.161235e+00, 8.836796e-01, 4.795201e-01, 3.877425e-01, 1.585439e-01, 2.951189e-01, 1.102485e+00, 6.827790e-01, 3.172974e-01,
1.400000e+00	5.327822e-01, 1.509561e+00, 7.169074e-01, 4.417468e-01, 2.876723e-01, 1.447040e-01, 2.024446e-01, 9.824866e-01, 5.950367e-01, 3.458006e-01,
1.600000e+00	5.688431e-01, 1.345746e+00, 6.356829e-01, 3.631407e-01, 2.991117e-01, 1.205370e-01, 1.659379e-01, 8.359332e-01, 5.066451e-01, 4.866141e-01,
1.800000e+00	5.120080e-01, 1.509020e+00, 4.668173e-01, 2.918322e-01, 2.729532e-01, 8.042476e-02, 1.682795e-01, 8.797255e-01, 5.758622e-01, 5.639950e-01,
2.000000e+00	4.595227e-01, 1.411605e+00, 3.940587e-01, 3.202116e-01, 1.981758e-01, 7.408886e-02, 1.345394e-01, 9.229494e-01, 4.989540e-01, 6.939896e-01,
0.000000e+00	1.997708e+00, 8.700771e-01, 1.745990e+00, 1.792924e+00, 7.694825e-01, 1.658405e+00, 3.035728e+00, 2.234804e+00, 1.617854e+00, 8.319218e-01,
2.000000e-01	2.056149e+00, 7.488912e-01, 1.529953e+00, 1.322781e+00, 8.583751e-01, 1.479725e+00, 2.061450e+00, 1.728804e+00, 1.539078e+00, 4.835856e-01,
4.000000e-01	1.626772e+00, 7.477313e-01, 1.430957e+00, 1.430637e+00, 1.280630e+00, 1.243714e+00, 2.289739e+00, 1.186504e+00, 1.264981e+00, 2.989883e-01,
6.000000e-01	1.724003e+00, 4.084918e-01, 1.143777e+00, 1.037207e+00, 1.259078e+00, 1.068778e+00, 1.599659e+00, 9.596289e-01, 1.130510e+00, 2.277363e-01,
8.000000e-01	1.268002e+00, 5.063636e-01, 7.882576e-01, 1.069156e+00, 1.348006e+00, 1.545224e+00, 1.435716e+00, 5.698739e-01, 1.069184e+00, 2.943911e-01,
1.000000e+00	1.248549e+00, 5.588072e-01, 5.408574e-01, 1.056276e+00, 1.026930e+00, 1.140176e+00, 1.125688e+00, 4.580886e-01, 9.214797e-01, 3.581020e-01,
1.200000e+00	1.090546e+00, 8.292845e-01, 4.449465e-01, 9.523801e-01, 1.146513e+00, 1.289348e+00, 9.260440e-01, 3.727164e-01, 7.616090e-01, 5.197257e-01,
1.400000e+00	7.847890e-01, 9.741579e-01, 3.613711e-01, 7.020497e-01, 8.840221e-01, 9.061260e-01, 7.489868e-01, 6.371706e-01, 5.595210e-01, 5.399532e-01,
1.600000e+00	7.301320e-01, 1.109113e+00, 2.817041e-01, 6.280773e-01, 8.096500e-01, 9.945434e-01, 4.618700e-01, 4.945747e-01, 5.746007e-01, 6.184846e-01,
1.800000e+00	8.202116e-01, 1.279342e+00, 2.403625e-01, 4.734346e-01, 5.976915e-01, 6.176702e-01, 4.365151e-01, 6.886951e-01, 6.140535e-01, 5.978147e-01,
2.000000e+00	6.132961e-01, 1.366201e+00, 1.939401e-01, 4.659669e-01, 4.861400e-01, 5.239041e-01, 2.861845e-01, 6.805971e-01, 4.053504e-01, 6.446395e-01,
0.000000e+00	3.584708e-01, 2.817299e+00, 2.677780e+00, 2.510473e+00, 5.079421e-02, 2.772835e-01, 9.327122e-01, 2.827613e+00, 2.154006e+00, 5.152997e-01,
2.000000e-01	8.370218e-01, 2.117869e+00, 1.838468e+00, 1.505506e+00, 4.521523e-01, 1.839137e-01, 1.102154e+00, 2.047994e+00, 2.151642e+00, 3.560237e-01,
4.000000e-01	7.910382e-01, 1.239632e+00, 2.095532e+00, 1.049931e+00, 8.230471e-01, 2.061699e-01, 9.119723e-01, 1.547756e+00, 1.400150e+00, 1.770433e-01,
6.000000e-01	1.167983e+00, 1.026397e+00, 1.562469e+00, 1.103057e+00, 9.957788e-01, 2.850085e-01, 9.789933e-01, 1.250219e+00, 1.321187e+00, 1.294420e-01,
8.000000e-01	1.110321e+00, 1.039462e+00, 1.444245e+00, 9.266784e-01, 8.754949e-01, 3.768090e-01, 9.446441e-01, 9.279530e-01, 9.577786e-01, 8.460644e-02,
1.000000e+00	8.072708e-01, 1.099015e+00, 1.163466e+00, 8.441669e-01, 8.896129e-01, 4.610612e-01, 8.844024e-01, 9.092755e-01, 9.183457e-01, 1.213125e-01,
1.200000e+00	8.116916e-01, 1.076028e+00, 8.213435e-01, 6.467746e-01, 9.786824e-01, 5.328969e-01, 6.795101e-01, 1.036311e+00, 6.485736e-01, 2.327294e-01,
1.400000e+00	8.451588e-01, 1.304986e+00, 8.332334e-01, 6.368549e-01, 7.577801e-01, 4.195371e-01, 5.323721e-01, 9.230729e-01, 7.100607e-01, 2.695236e-01,
1.600000e+00	6.324103e-01, 1.525323e+00, 6.603251e-01, 5.549338e-01, 7.248120e-01, 3.936919e-01, 3.729879e-01, 1.122083e+00, 5.143871e-01, 3.031988e-01,
1.800000e+00	4.841243e-01, 1.178589e+00, 5.006142e-01, 5.678432e-01, 4.778856e-01, 3.410792e-01, 2.810978e-01, 7.717939e-01, 6.219760e-01, 3.943178e-01,
2.000000e+00	6.305704e-01, 1.651858e+00, 4.947391e-01, 3.474440e-01, 4.565681e-01, 2.652073e-01, 2.386403e-01, 7.644584e-01, 5.466273e-01, 5.718750e-01,
0.000000e+00	1.375859e+00, 3.136196e-01, 7.231215e-01, 7.634375e-02, 4.396810e-01, 2.657070e+00, 2.154816e+00, 3.718705e-01, 2.778702e+00, 2.273094e+00,
2.000000e-01	1.405486e+00, 2.337405e-01, 5.503692e-01, 4.523519e-01, 6.914579e-01, 1.418388e+00, 1.726544e+00, 3.123014e-01, 2.133207e+00, 1.693578e+00,
4.000000e-01	1.310529e+00, 1.741541e-01, 4.118406e-01, 7.191790e-01, 1.079122e+00, 1.331013e+00, 1.833411e+00, 1.871469e-01, 1.320064e+00, 1.157956e+00,
6.000000e-01	9.836471e-01, 2.166326e-01, 2.834219e-01, 7.850215e-01, 1.200559e+00, 1.236992e+00, 1.105640e+00, 1.372064e-01, 1.151332e+00, 1.066361e+00,
8.000000e-01	1.018114e+00, 5.085161e-01, 2.346401e-01, 8.836564e-01, 9.374600e-01, 1.001941e+00, 9.383121e-01, 1.666236e-01, 7.048421e-01, 7.998817e-01,
1.000000e+00	8.932385e-01, 7.145802e-01, 2.222069e-01, 6.875339e-01, 7.051230e-01, 9.190119e-01, 7.190609e-01, 3.624929e-01, 5.525754e-01, 7.288607e-01,
1.200000e+00	7.413484e-01, 9.402083e-01, 1.197165e-01, 6.488683e-01, 8.004633e-01, 7.222449e-01, 5.246773e-01, 4.650108e-01, 5.105660e-01, 6.956224e-01,
1.400000e+00	8.053033e-01, 1.295611e+00, 1.262711e-01, 4.879439e-01, 5.686271e-01, 5.509490e-01, 3.653681e-01, 5.798356e-01, 5.139960e-01, 6.192574e-01,
1.600000e+00	6.412817e-01, 1.242464e+00, 8.368257e-02, 5.732120e-01, 4.466737e-01, 4.138624e-01, 3.458348e-01, 6.200735e-01, 5.307853e-01, 6.819942e-01,
1.800000e+00	5.376197e-01, 1.485643e+00, 6.515130e-02, 3.840326e-01, 3.623970e-01, 3.675369e-01, 2.422348e-01, 7.987373e-01, 4.425093e-01, 7.096458e-01,
2.000000e+00	5.935593e-01, 1.626235e+00, 7.902695e-02, 3.377122e-01, 2.700093e-01, 2.491951e-01, 1.719402e-01, 9.229944e-01, 3.454938e-01, 7.288154e-01,
0.000000e+00	2.501440e+00, 1.071490e+00, 5.767146e-01, 1.442085e-01, 2.873440e+00, 3.116960e+00, 5.402224e-01, 2.162087e+00, 2.612985e+00, 6.135055e-01,
2.000000e-01	2.052221e+00, 7.850945e-01, 6.106288e-01, 3.992781e-01, 3.142109e+00, 2.267011e+00, 5.842067e-01, 1.962513e+00, 1.868575e+00, 6.219164e-01,
4.000000e-01	1.358926e+00, 6.454401e-01, 6.518663e-01, 6.045670e-01, 2.639275e+00, 1.992914e+00, 7.533677e-01, 1.431255e+00, 1.316654e+00, 6.250335e-01,
6.000000e-01	1.076656e+00, 5.673964e-01, 6.858620e-01, 7.455912e-01, 1.961699e+00, 1.933695e+00, 8.412346e-01, 1.097469e+00, 1.131488e+00, 6.316386e-01,
8.000000e-01	9.069757e-01, 6.505175e-01, 7.253708e-01, 6.528691e-01, 2.045254e+00, 2.108220e+00, 7.337135e-01, 1.215629e+00, 8.049246e-01, 5.046035e-01,
1.000000e+00	7.983859e-01, 7.960817e-01, 7.593870e-01, 7.411722e-01, 1.408633e+00, 1.857713e+00, 6.090796e-01, 1.076113e+00, 7.115224e-01, 5.202766e-01,
1.200000e+00	7.457968e-01, 1.105879e+00, 6.631845e-01, 6.678288e-01, 1.222614e+00, 1.491724e+00, 5.822145e-01, 1.088977e+00, 6.734466e-01, 6.184764e-01,
1.400000e+00	7.240152e-01, 1.094360e+00, 5.737179e-01, 5.182907e-01, 1.375839e+00, 1.548917e+00, 4.540874e-01, 9.630559e-01, 5.870254e-01, 5.013059e-01,
1.600000e+00	6.578765e-01, 1.292599e+00, 5.174101e-01, 4.769780e-01, 9.949962e-01, 1.129028e+00, 3.439992e-01, 9.831976e-01, 5.165990e-01, 6.098442e-01,
1.800000e+00	5.595125e-01, 1.699275e+00, 4.792310e-01, 3.218154e-01, 7.481795e-01, 1.013550e+00, 2.879992e-01, 8.780750e-01, 5.106668e-01, 5.332271e-01,
2.000000e+00	5.110286e-01, 1.433396e+00, 4.520959e-01, 3.483289e-01, 7.083017e-01, 8.579901e-01, 2.225532e-01, 1.006617e+00, 5.857632e-01, 5.835008e-01,
0.000000e+00	2.077536e+00, 1.702147e-01, 5.502481e-01, 2.369883e+00, 2.162273e+00, 1.707790e+00, 3.906628e-02, 3.065324e+00, 2.606718e-01, 1.781033e-01,
2.000000e-01	1.510764e+00, 5.179202e-01, 7.043207e-01, 1.400298e+00, 1.514220e+00, 1.562325e+00, 3.291905e-02, 2.455235e+00, 5.986178e-01, 3.255939e-01,
4.000000e-01	1.050073e+00, 9.340501e-01, 6.011398e-01, 1.045038e+00, 1.422485e+00, 1.141198e+00, 6.253541e-02, 2.115525e+00, 6.827183e-01, 4.744217e-01,
6.000000e-01	7.508997e-01, 1.085270e+00, 7.139074e-01, 6.751444e-01, 1.044660e+00, 8.820163e-01, 8.840572e-02, 1.745809e+00, 8.358198e-01, 5.317526e-01,
8.000000e-01	6.652935e-01, 1.030378e+00, 7.483079e-01, 4.743457e-01, 8.502932e-01, 1.253473e+00, 1.277125e-01, 1.447589e+00, 7.089198e-01, 4.910308e-01,
1.000000e+00	5.788100e-01, 1.195910e+00, 8.097419e-01, 3.796549e-01, 6.903880e-01, 1.012286e+00, 1.265069e-01, 1.130001e+00, 6.823923e-01, 5.866889e-01,
1.200000e+00	5.303713e-01, 1.400040e+00, 8.196410e-01, 2.651859e-01, 6.413385e-01, 7.384485e-01, 1.350889e-01, 1.024166e+00, 6.959251e-01, 5.185642e-01,
1.400000e+00	5.164608e-01, 1.324646e+00, 6.879645e-01, 2.418630e-01, 5.257806e-01, 6.018531e-01, 1.340253e-01, 1.066886e+00, 5.824727e-01, 5.528755e-01,
1.600000e+00	5.184240e-01, 1.359529e+00, 6.449980e-01, 2.946857e-01, 4.850755e-01, 3.986305e-01, 8.960098e-02, 9.645116e-01, 5.491917e-01, 5.976793e-01,
1.800000e+00	5.147935e-01, 1.746037e+00, 6.402407e-01, 2.599260e-01, 3.979759e-01, 2.548717e-01, 9.231578e-02, 1.100104e+00, 4.392354e-01, 5.277066e-01,
2.000000e+00	5.337451e-01, 1.649193e+00, 5.831006e-01, 2.784280e-01, 3.351794e-01, 2.686608e-01, 7.402561e-02, 8.612602e-01, 5.051920e-01, 5.337476e-01,
0.000000e+00	2.246475e-01, 2.375284e-01, 1.590677e+00, 1.230732e+00, 1.985965e+00, 1.857544e+00, 1.748947e-01, 6.586004e-01, 1.280350e-01, 3.317383e-01,
2.000000e-01	4.347365e-01, 6.265987e-01, 1.298320e+00, 1.040189e+00, 2.005683e+00, 1.668648e+00, 1.442790e-01, 8.813584e-01, 3.359992e-01, 2.486265e-01,
4.000000e-01	4.805629e-01, 8.938452e-01, 9.824606e-01, 7.042545e-01, 1.372163e+00, 2.048075e+00, 1.195171e-01, 9.090770e-01, 4.278272e-01, 2.262360e-01,
6.000000e-01	4.875883e-01, 1.129284e+00, 7.684729e-01, 4.548693e-01, 9.804756e-01, 1.654645e+00, 8.132815e-02, 9.021268e-01, 4.625140e-01, 3.191045e-01,
8.000000e-01	4.067589e-01, 1.187403e+00, 5.672371e-01, 3.821097e-01, 9.618483e-01, 1.268021e+00, 6.590598e-02, 8.188677e-01, 4.351714e-01, 4.780349e-01,
1.000000e+00	5.047209e-01, 1.135208e+00, 4.207933e-01, 2.301585e-01, 6.693697e-01, 1.171039e+00, 7.368553e-02, 9.754156e-01, 4.082374e-01, 4.627063e-01,
1.200000e+00	4.394823e-01, 1.480842e+00, 4.802088e-01, 2.972338e-01, 5.622245e-01, 7.424768e-01, 5.985072e-02, 8.952528e-01, 4.141692e-01, 4.715478e-01,
1.400000e+00	4.382601e-01, 1.570970e+00, 3.760978e-01, 2.370382e-01, 4.883209e-01, 7.112932e-01, 5.056894e-02, 9.817997e-01, 4.248203e-01, 6.478349e-01,
1.600000e+00	4.515058e-01, 1.583641e+00, 3.524773e-01, 2.514795e-01, 4.533961e-01, 4.612819e-01, 4.074666e-02, 7.999206e-01, 4.438497e-01, 5.014813e-01,
1.800000e+00	3.725749e-01, 1.559895e+00, 3.210564e-01, 2.406643e-01, 3.030132e-01, 3.288980e-01, 4.186331e-02, 1.092463e+00, 4.475754e-01, 6.455106e-01,
2.000000e+00	4.916508e-01, 1.774871e+00, 3.035109e-01, 2.575375e-01, 2.512569e-01, 2.813787e-01, 3.709859e-02, 9.022513e-01, 4.270829e-01, 7.276141e-01,
0.000000e+00	8.890002e-01, 1.296609e+00, 2.265650e+00, 1.405789e+00, 4.419516e-01, 1.404518e+00, 2.335760e+00, 1.960507e+00, 2.442600e-03, 1.633908e+00,
2.000000e-01	1.108097e+00, 1.308197e+00, 2.125112e+00, 1.426561e+00, 3.241883e-01, 1.025648e+00, 1.498043e+00, 1.216343e+00, 3.403343e-01, 1.420638e+00,
4.000000e-01	1.024130e+00, 1.445927e+00, 1.577794e+00, 1.153989e+00, 2.803063e-01, 6.349335e-01, 1.049002e+00, 1.005656e+00, 5.899777e-01, 7.029879e-01,
6.000000e-01	8.429064e-01, 1.657300e+00, 1.098214e+00, 8.427458e-01, 3.121043e-01, 4.538147e-01, 1.036357e+00, 7.907036e-01, 6.805229e-01, 4.040218e-01,
8.000000e-01	1.058034e+00, 1.523676e+00, 1.022110e+00, 7.494929e-01, 3.273224e-01, 3.570718e-01, 7.502795e-01, 7.073441e-01, 6.643371e-01, 3.343718e-01,
1.000000e+00	6.636837e-01, 1.487261e+00, 6.736534e-01, 6.329943e-01, 2.630030e-01, 2.729461e-01, 6.184592e-01, 7.912127e-01, 7.111503e-01, 5.257564e-01,
1.200000e+00	7.469601e-01, 1.384492e+00, 5.599310e-01, 5.127298e-01, 2.903668e-01, 2.189658e-01, 4.778222e-01, 8.781297e-01, 5.213371e-01, 4.644711e-01,
1.400000e+00	6.386688e-01, 1.454049e+00, 4.822258e-01, 4.811559e-01, 2.329548e-01, 1.424759e-01, 3.324834e-01, 9.123566e-01, 5.904981e-01, 5.651636e-01,
1.600000e+00	5.528606e-01, 1.534653e+00, 3.652682e-01, 3.435776e-01, 2.286184e-01, 1.126591e-01, 2.255292e-01, 6.450566e-01, 5.488910e-01, 5.461010e-01,
1.800000e+00	5.506017e-01, 1.580841e+00, 3.163798e-01, 2.730744e-01, 1.552506e-01, 9.176483e-02, 2.162293e-01, 8.561366e-01, 4.670494e-01, 6.747310e-01,
2.000000e+00	4.880211e-01, 1.631511e+00, 3.114826e-01, 2.830776e-01, 1.791394e-01, 5.773538e-02, 1.508416e-01, 9.246927e-01, 3.957986e-01, 5.846299e-01,
0.000000e+00	2.457011e-01, 1.632267e+00, 9.329339e-01, 7.520207e-01, 5.591458e-01, 1.815396e-01, 3.083641e+00, 1.606481e+00, 9.869762e-01, 1.336530e+00,
2.000000e-01	5.965828e-01, 9.794729e-01, 7.938838e-01, 8.254889e-01, 7.347363e-01, 1.704368e-01, 1.743199e+00, 1.218726e+00, 9.611812e-01, 9.940066e-01,
4.000000e-01	8.904336e-01, 1.208415e+00, 6.220918e-01, 9.849277e-01, 8.604182e-01, 2.301516e-01, 1.784620e+00, 7.195513e-01, 8.417946e-01, 7.796748e-01,
6.000000e-01	9.915168e-01, 9.862385e-01, 6.204800e-01, 1.046415e+00, 8.254429e-01, 2.314937e-01, 1.682216e+00, 6.039322e-01, 9.243403e-01, 5.899350e-01,
8.000000e-01	1.247552e+00, 1.087109e+00, 4.013890e-01, 1.069218e+00, 9.299574e-01, 2.919279e-01, 1.151412e+00, 3.654290e-01, 8.497766e-01, 6.926311e-01,
1.000000e+00	1.024718e+00, 1.144060e+00, 2.610806e-01, 1.014112e+00, 9.252557e-01, 2.994991e-01, 9.170310e-01, 4.115817e-01, 6.585475e-01, 6.550581e-01,
1.200000e+00	9.193908e-01, 1.333662e+00, 2.730246e-01, 8.614292e-01, 7.858141e-01, 3.010719e-01, 7.264248e-01, 5.302824e-01, 5.950958e-01, 5.735295e-01,
1.400000e+00	6.672417e-01, 1.570529e+00, 1.936433e-01, 5.830928e-01, 6.765979e-01, 2.420680e-01, 4.732389e-01, 5.898730e-01, 5.426670e-01, 6.846849e-01,
1.600000e+00	6.899735e-01, 1.660656e+00, 1.420364e-01, 4.027816e-01, 5.471047e-01, 1.923013e-01, 3.377744e-01, 8.325303e-01, 5.107123e-01, 7.766962e-01,
1.800000e+00	6.586321e-01, 1.256590e+00, 1.438853e-01, 3.999672e-01, 4.329689e-01, 1.512367e-01, 2.797275e-01, 6.777266e-01, 5.297564e-01, 6.436288e-01,
2.000000e+00	5.490914e-01, 1.742077e+00, 1.272669e-01, 4.299848e-01, 3.288415e-01, 9.715416e-02, 2.631778e-01, 7.334199e-01, 4.773093e-01, 6.408715e-01,
0.000000e+00	1.746511e-01, 6.609552e-01, 1.216847e+00, 2.014591e-01, 1.072328e+00, 8.440619e-01, 1.851315e+00, 4.944452e-01, 2.084899e+00, 1.638122e+00,
2.000000e-01	3.981201e-01, 5.103237e-01, 7.945557e-01, 5.602587e-01, 1.747337e+00, 1.120890e+00, 1.503653e+00, 4.429561e-01, 1.515928e+00, 1.116786e+00,
4.000000e-01	7.554146e-01, 4.168693e-01, 6.233658e-01, 7.111952e-01, 1.454290e+00, 1.031031e+00, 1.509115e+00, 3.179308e-01, 1.118784e+00, 8.097814e-01,
6.000000e-01	9.732102e-01, 5.646396e-01, 4.821911e-01, 9.524859e-01, 1.564297e+00, 1.223134e+00, 1.191420e+00, 2.457054e-01, 8.432222e-01, 7.634738e-01,
8.000000e-01	1.032163e+00, 7.493000e-01, 4.369632e-01, 7.916776e-01, 1.098219e+00, 1.212139e+00, 8.446913e-01, 3.126798e-01, 6.141608e-01, 7.572874e-01,
1.000000e+00	1.059608e+00, 9.726856e-01, 3.057273e-01, 6.734353e-01, 1.071714e+00, 1.117095e+00, 5.930219e-01, 4.383354e-01, 5.320033e-01, 7.267570e-01,
1.200000e+00	8.261896e-01, 8.864716e-01, 2.561547e-01, 5.827636e-01, 8.333916e-01, 1.007874e+00, 5.644034e-01, 6.401038e-01, 5.443312e-01, 6.711042e-01,
1.400000e+00	6.317268e-01, 1.156796e+00, 2.266214e-01, 6.002875e-01, 7.461717e-01, 6.397068e-01, 3.693065e-01, 7.471736e-01, 4.671632e-01, 7.048017e-01,
1.600000e+00	6.776983e-01, 1.501684e+00, 1.393847e-01, 4.834343e-01, 5.763322e-01, 5.343152e-01, 2.617224e-01, 7.140533e-01, 4.222652e-01, 6.765232e-01,
1.800000e+00	5.544732e-01, 1.248300e+00, 1.188461e-01, 3.907036e-01, 5.336480e-01, 3.625403e-01, 2.164573e-01, 8.287923e-01, 4.023199e-01, 7.594037e-01,
2.000000e+00	4.905919e-01, 1.677789e+00, 1.350371e-01, 3.319736e-01, 3.586418e-01, 2.875045e-01, 1.767181e-01, 7.395906e-01, 4.831009e-01, 7.247605e-01,
0.000000e+00	2.607030e+00, 2.572657e+00, 5.365409e-01, 2.527270e+00, 2.571218e+00, 1.169271e+00, 4.020252e-01, 2.887512e+00, 3.012780e+00, 1.120990e+00,
2.000000e-01	1.714226e+00, 1.803116e+00, 6.935739e-01, 2.093385e+00, 2.415201e+00, 1.129568e+00, 5.484340e-01, 2.106026e+00, 1.809360e+00, 9.454395e-01,
4.000000e-01	1.455722e+00, 1.428988e+00, 7.641191e-01, 1.318415e+00, 2.567607e+00, 1.277804e+00, 6.988039e-01, 2.007361e+00, 1.539027e+00, 6.725696e-01,
6.000000e-01	1.154151e+00, 1.218825e+00, 7.527149e-01, 8.293447e-01, 2.280281e+00, 1.213737e+00, 7.368903e-01, 1.506289e+00, 1.151221e+00, 6.138738e-01,
8.000000e-01	1.057181e+00, 1.011787e+00, 7.627060e-01, 6.920567e-01, 2.128181e+00, 9.936725e-01, 6.471861e-01, 1.246290e+00, 9.503495e-01, 6.884365e-01,
1.000000e+00	8.486463e-01, 9.804709e-01, 7.903902e-01, 6.567525e-01, 1.967078e+00, 1.481686e+00, 6.437605e-01, 1.364326e+00, 9.343106e-01, 5.663111e-01,
1.200000e+00	8.778765e-01, 1.027902e+00, 7.633982e-01, 6.050618e-01, 1.687277e+00, 1.345469e+00, 5.745480e-01, 1.112304e+00, 8.456651e-01, 5.722525e-01,
1.400000e+00	7.640096e-01, 1.119784e+00, 6.705697e-01, 6.655339e-01, 1.319452e+00, 1.141605e+00, 5.297945e-01, 9.997582e-01, 7.329934e-01, 6.148993e-01,
1.600000e+00	6.962243e-01, 1.311125e+00, 6.401897e-01, 5.357467e-01, 1.201293e+00, 1.195858e+00, 3.895758e-01, 9.983794e-01, 7.541828e-01, 4.955287e-01,
1.800000e+00	5.746987e-01, 1.475776e+00, 6.611581e-01, 4.832748e-01, 9.941155e-01, 1.160626e+00, 3.429842e-01, 9.618617e-01, 4.657235e-01, 5.212152e-01,
2.000000e+00	5.002281e-01, 1.332811e+00, 4.973539e-01, 4.032717e-01, 8.523777e-01, 1.031103e+00, 2.895113e-01, 7.436753e-01, 5.986204e-01, 6.040394e-01,
0.000000e+00	2.600216e+00, 6.795810e-02, 3.982358e-01, 4.063652e-01, 2.187763e+00, 1.455570e+00, 8.011565e-01, 1.219300e+00, 2.239862e+00, 7.588178e-01,
2.000000e-01	1.901705e+00, 5.155710e-02, 4.401356e-01, 6.259632e-01, 2.288713e+00, 1.174608e+00, 9.554318e-01, 1.083848e+00, 1.539363e+00, 7.689332e-01,
4.000000e-01	1.323240e+00, 5.867041e-02, 3.481947e-01, 7.926930e-01, 2.733372e+00, 1.280106e+00, 9.802035e-01, 8.502743e-01, 1.258737e+00, 6.276186e-01,
6.000000e-01	9.472518e-01, 2.332325e-01, 2.740154e-01, 7.282213e-01, 2.214240e+00, 1.050155e+00, 9.291034e-01, 7.155819e-01, 7.600933e-01, 6.868619e-01,
8.000000e-01	8.834094e-01, 5.863106e-01, 2.574608e-01, 7.489263e-01, 1.674422e+00, 1.269394e+00, 7.353269e-01, 8.470915e-01, 7.506998e-01, 5.477054e-01,
1.000000e+00	7.396164e-01, 8.362755e-01, 2.015393e-01, 5.720671e-01, 1.146776e+00, 1.349432e+00, 6.026616e-01, 8.901981e-01, 6.944220e-01, 7.235908e-01,
1.200000e+00	7.977289e-01, 9.280378e-01, 1.714236e-01, 5.803037e-01, 1.102776e+00, 1.173492e+00, 3.282421e-01, 8.193919e-01, 5.619220e-01, 6.093311e-01,
1.400000e+00	7.462225e-01, 1.055457e+00, 1.878492e-01, 4.398297e-01, 9.236692e-01, 1.207743e+00, 3.087924e-01, 8.116816e-01, 5.051335e-01, 5.313557e-01,
1.600000e+00	6.460169e-01, 1.247837e+00, 1.425370e-01, 3.588619e-01, 7.814153e-01, 7.576293e-01, 1.900487e-01, 8.419403e-01, 5.340102e-01, 7.045359e-01,
1.800000e+00	4.502942e-01, 1.521216e+00, 1.950377e-01, 3.514994e-01, 6.177485e-01, 7.062317e-01, 1.722421e-01, 7.527073e-01, 5.903442e-01, 5.874799e-01,
2.000000e+00	5.027064e-01, 1.388276e+00, 1.489223e-01, 3.089995e-01, 5.786694e-01, 5.676444e-01, 1.302506e-01, 1.004347e+00, 4.552142e-01, 7.754267e-01,
0.000000e+00	5.529196e-02, 3.017327e-01, 2.819871e-01, 1.835200e-01, 2.345951e+00, 1.562318e+00, 1.122973e+00, 1.398796e+00, 1.762158e-01, 3.539957e+00,
2.000000e-01	4.636391e-01, 6.885531e-01, 3.781260e-01, 5.741156e-01, 1.884120e+00, 1.563922e+00, 7.448354e-01, 1.324533e+00, 5.407642e-01, 2.089197e+00,
4.000000e-01	7.327484e-01, 9.623061e-01, 5.189193e-01, 6.012986e-01, 1.534914e+00, 1.694452e+00, 5.259946e-01, 1.424241e+00, 6.987875e-01, 1.491724e+00,
6.000000e-01	7.603809e-01, 1.336104e+00, 5.056503e-01, 4.543316e-01, 1.106989e+00, 1.179893e+00, 4.797753e-01, 1.026079e+00, 6.657452e-01, 1.252454e+00,
8.000000e-01	7.126476e-01, 1.349161e+00, 5.617976e-01, 4.478526e-01, 1.153457e+00, 1.268669e+00, 3.885634e-01, 9.674299e-01, 7.857074e-01, 8.345060e-01,
1.000000e+00	4.776158e-01, 1.057824e+00, 5.546022e-01, 4.273881e-01, 1.002848e+00, 1.272143e+00, 2.823452e-01, 9.461006e-01, 5.636997e-01, 7.673245e-01,
1.200000e+00	5.337367e-01, 1.674828e+00, 4.417635e-01, 3.869574e-01, 8.182724e-01, 8.491264e-01, 2.268948e-01, 1.022943e+00, 6.042597e-01, 7.184341e-01,
1.400000e+00	6.162298e-01, 1.599913e+00, 4.537353e-01, 3.917676e-01, 5.444579e-01, 6.313216e-01, 1.677176e-01, 8.563973e-01, 5.429748e-01, 6.074270e-01,
1.600000e+00	5.388838e-01, 1.556316e+00, 4.694741e-01, 2.795212e-01, 5.203148e-01, 5.030394e-01, 1.391970e-01, 1.007094e+00, 5.442272e-01, 8.317946e-01,
1.800000e+00	4.422931e-01, 1.655124e+00, 3.524960e-01, 3.029984e-01, 4.743279e-01, 4.053764e-01, 1.135951e-01, 8.702931e-01, 4.081188e-01, 6.410957e-01,
2.000000e+00	5.370350e-01, 1.785369e+00, 3.780753e-01, 2.501878e-01, 3.322895e-01, 2.779368e-01, 9.700852e-02, 9.943946e-01, 3.819525e-01, 4.831493e-01,
0.000000e+00	1.782221e+00, 3.716518e-01, 1.876370e-01, 1.929763e+00, 2.990878e+00, 6.604778e-01, 1.684979e+00, 4.345619e-01, 1.219049e+00, 3.131561e-01,
2.000000e-01	1.206175e+00, 4.511206e-01, 1.722585e-01, 1.462467e+00, 2.490453e+00, 9.426250e-01, 1.576316e+00, 4.199147e-01, 1.169944e+00, 4.324830e-01,
4.000000e-01	1.045329e+00, 5.368017e-01, 1.373639e-01, 8.507877e-01, 1.944312e+00, 1.161619e+00, 1.128791e+00, 3.320816e-01, 8.945590e-01, 5.375358e-01,
6.000000e-01	8.940248e-01, 8.746933e-01, 8.814455e-02, 9.458411e-01, 2.017801e+00, 1.128013e+00, 7.275360e-01, 3.578465e-01, 6.014605e-01, 5.371692e-01,
8.000000e-01	8.749033e-01, 8.587584e-01, 7.371357e-02, 7.246053e-01, 1.083417e+00, 1.381973e+00, 7.391241e-01, 4.699114e-01, 6.191567e-01, 6.390624e-01,
1.000000e+00	8.056448e-01, 1.298796e+00, 5.776150e-02, 6.714584e-01, 1.194994e+00, 1.311543e+00, 4.839594e-01, 6.202344e-01, 5.292065e-01, 6.303363e-01,
1.200000e+00	5.440511e-01, 1.384991e+00, 4.058316e-02, 5.197596e-01, 1.006756e+00, 1.041695e+00, 3.736006e-01, 7.048566e-01, 4.577637e-01, 6.557175e-01,
1.400000e+00	4.797004e-01, 1.343426e+00, 4.977198e-02, 3.714635e-01, 7.941397e-01, 1.008945e+00, 2.431165e-01, 7.120800e-01, 3.581598e-01, 6.737547e-01,
1.600000e+00	6.126927e-01, 1.588320e+00, 6.099310e-02, 3.709826e-01, 5.741044e-01, 7.578179e-01, 1.839417e-01, 8.402516e-01, 4.015847e-01, 6.842620e-01,
1.800000e+00	5.407420e-01, 1.649095e+00, 6.680386e-02, 3.165422e-01, 6.122401e-01, 5.929138e-01, 1.551377e-01, 7.455562e-01, 4.224635e-01, 6.374056e-01,
2.000000e+00	5.453227e-01, 1.358338e+00, 8.534658e-02, 2.646005e-01, 3.780675e-01, 3.718101e-01, 1.454505e-01, 7.494023e-01, 4.689936e-01, 7.155674e-01,
0.000000e+00	2.256922e+00, 3.100903e-01, 1.916526e+00, 8.618714e-01, 6.183496e-01, 1.636681e+00, 1.634419e+00, 1.181153e+00, 3.029430e+00, 9.280389e-01,
2.000000e-01	1.559007e+00, 2.963611e-01, 1.930960e+00, 7.862992e-01, 9.512987e-01, 1.392027e+00, 1.446997e+00, 8.925706e-01, 1.989725e+00, 5.637377e-01,
4.000000e-01	1.305621e+00, 1.966525e-01, 1.516147e+00, 7.022471e-01, 1.002408e+00, 9.915658e-01, 1.442487e+00, 7.731448e-01, 1.494869e+00, 3.034398e-01,
6.000000e-01	1.139801e+00, 2.886067e-01, 1.090176e+00, 8.084104e-01, 1.260690e+00, 1.133432e+00, 1.299336e+00, 5.534780e-01, 1.018666e+00, 2.626037e-01,
8.000000e-01	1.232033e+00, 4.253376e-01, 7.840082e-01, 9.376188e-01, 1.049867e+00, 1.295790e+00, 1.021484e+00, 4.873071e-01, 1.033382e+00, 2.540320e-01,
1.000000e+00	1.051128e+00, 7.067558e-01, 6.467221e-01, 8.299632e-01, 8.653185e-01, 1.071977e+00, 7.888320e-01, 4.464981e-01, 7.082805e-01, 4.723854e-01,
1.200000e+00	7.319272e-01, 8.647408e-01, 3.888355e-01, 5.748597e-01, 8.226411e-01, 9.630501e-01, 5.138105e-01, 5.816069e-01, 5.974073e-01, 4.392411e-01,
1.400000e+00	7.788850e-01, 1.319275e+00, 3.614878e-01, 5.937406e-01, 7.396772e-01, 5.796947e-01, 4.150815e-01, 7.413035e-01, 4.955501e-01, 5.880547e-01,
1.600000e+00	6.497685e-01, 1.283011e+00, 2.534228e-01, 4.073064e-01, 6.154976e-01, 4.935667e-01, 3.154349e-01, 7.734635e-01, 5.609761e-01, 7.018764e-01,
1.800000e+00	6.313997e-01, 1.454770e+00, 2.460841e-01, 3.871297e-01, 4.017366e-01, 4.187900e-01, 2.208142e-01, 7.289623e-01, 5.417824e-01, 6.171174e-01,
2.000000e+00	6.022396e-01, 1.558481e+00, 1.981825e-01, 3.123719e-01, 3.805752e-01, 2.864776e-01, 1.958181e-01, 7.200611e-01, 5.857437e-01, 6.613754e-01,
0.000000e+00	2.670529e+00, 1.829408e+00, 8.329485e-01, 1.957237e+00, 2.359704e+00, 3.037333e+00, 8.758751e-01, 1.325243e+00, 3.171227e+00, 1.489023e+00,
2.000000e-01	2.102831e+00, 1.371722e+00, 8.819865e-01, 1.013947e+00, 2.139442e+00, 2.019353e+00, 8.523490e-01, 9.053939e-01, 2.099546e+00, 1.023921e+00,
4.000000e-01	1.389197e+00, 9.886755e-01, 5.441047e-01, 7.226850e-01, 2.409438e+00, 2.418457e+00, 7.032214e-01, 9.600925e-01, 1.224499e+00, 8.720763e-01,
6.000000e-01	1.078638e+00, 7.470213e-01, 6.726299e-01, 8.761498e-01, 1.896713e+00, 1.953044e+00, 9.103964e-01, 9.282122e-01, 9.195301e-01, 7.945817e-01,
8.000000e-01	9.145228e-01, 1.033963e+00, 5.387504e-01, 8.313287e-01, 1.922082e+00, 1.876822e+00, 6.978829e-01, 7.812624e-01, 8.259627e-01, 7.339215e-01,
1.000000e+00	8.016079e-01, 1.273666e+00, 4.143994e-01, 6.699430e-01, 1.549836e+00, 1.714885e+00, 6.552502e-01, 1.004872e+00, 7.479903e-01, 6.221839e-01,
1.200000e+00	7.750727e-01, 1.178786e+00, 3.344407e-01, 5.270983e-01, 1.386455e+00, 1.784789e+00, 4.563183e-01, 7.504473e-01, 6.490288e-01, 7.185993e-01,
1.400000e+00	7.167955e-01, 1.038223e+00, 2.815461e-01, 5.576134e-01, 8.350219e-01, 1.463919e+00, 3.714468e-01, 9.379054e-01, 6.578887e-01, 7.231734e-01,
1.600000e+00	5.451300e-01, 1.616881e+00, 2.662005e-01, 4.387194e-01, 8.385052e-01, 1.162271e+00, 2.809874e-01, 9.840557e-01, 5.423816e-01, 6.656044e-01,
1.800000e+00	5.633145e-01, 1.416946e+00, 2.001076e-01, 3.613934e-01, 7.227569e-01, 9.256348e-01, 2.080685e-01, 8.816011e-01, 4.499198e-01, 4.999241e-01,
2.000000e+00	4.792002e-01, 1.738387e+00, 2.067013e-01, 3.826146e-01, 5.935885e-01, 6.583322e-01, 1.710732e-01, 9.765337e-01, 4.614080e-01, 5.508603e-01,
0.000000e+00	2.507013e-01, 2.766171e+00, 3.123867e-01, 3.060242e+00, 2.246760e+00, 1.288539e+00, 7.285082e-01, 1.792767e+00, 1.879933e+00, 1.696281e-01,
2.000000e-01	5.004445e-01, 2.033942e+00, 4.150175e-01, 1.566565e+00, 1.528366e+00, 1.495072e+00, 1.049826e+00, 1.624222e+00, 1.428252e+00, 4.170804e-01,
4.000000e-01	6.426677e-01, 1.628417e+00, 5.591127e-01, 1.327059e+00, 1.997401e+00, 1.492827e+00, 9.640100e-01, 1.168306e+00, 1.187736e+00, 3.786749e-01,
6.000000e-01	7.988032e-01, 1.042241e+00, 4.816318e-01, 9.298674e-01, 2.028284e+00, 1.065242e+00, 8.211552e-01, 1.039282e+00, 9.318113e-01, 5.732598e-01,
8.000000e-01	8.935974e-01, 1.357588e+00, 4.691321e-01, 7.160557e-01, 1.562384e+00, 1.357079e+00, 6.622080e-01, 9.500203e-01, 8.624165e-01, 5.781034e-01,
1.000000e+00	6.849960e-01, 1.163147e+00, 3.884100e-01, 6.255689e-01, 1.083553e+00, 1.283477e+00, 6.076040e-01, 8.793689e-01, 7.145457e-01, 6.070910e-01,
1.200000e+00	7.977995e-01, 1.490852e+00, 4.288610e-01, 5.414255e-01, 1.161991e+00, 1.062321e+00, 4.444218e-01, 9.958157e-01, 7.320887e-01, 5.429947e-01,
1.400000e+00	7.203676e-01, 1.610334e+00, 3.257045e-01, 5.152825e-01, 8.344597e-01, 1.184598e+00, 3.090878e-01, 7.881617e-01, 6.325484e-01, 6.480016e-01,
1.600000e+00	6.003518e-01, 1.604159e+00, 3.688547e-01, 4.634712e-01, 8.090806e-01, 8.571350e-01, 2.591203e-01, 9.618659e-01, 4.737085e-01, 7.316068e-01,
1.800000e+00	5.754957e-01, 1.718092e+00, 2.970586e-01, 3.573392e-01, 5.806068e-01, 6.264531e-01, 2.338362e-01, 9.260503e-01, 4.818412e-01, 6.394135e-01,
2.000000e+00	5.108707e-01, 1.602956e+00, 3.161918e-01, 3.411365e-01, 5.569943e-01, 5.623409e-01, 1.846658e-01, 1.028575e+00, 4.423076e-01, 5.985117e-01,
0.000000e+00	3.773886e-02, 2.408109e+00, 1.104927e+00, 4.253220e-02, 5.387424e-01, 1.536480e+00, 2.391750e+00, 1.880791e+00, 4.636486e-01, 2.974315e+00,
2.000000e-01	3.866128e-01, 2.000731e+00, 9.861876e-01, 4.117303e-01, 5.133389e-01, 1.292486e+00, 1.534297e+00, 2.197505e+00, 7.279481e-01, 1.853914e+00,
4.000000e-01	7.251443e-01, 1.535306e+00, 9.988228e-01, 7.163527e-01, 4.314786e-01, 7.936709e-01, 1.073211e+00, 1.178094e+00, 8.831121e-01, 9.605186e-01,
6.000000e-01	9.364576e-01, 1.832145e+00, 9.408606e-01, 7.529871e-01, 4.678579e-01, 6.466910e-01, 8.958424e-01, 1.311958e+00, 9.982369e-01, 9.169237e-01,
8.000000e-01	8.081585e-01, 1.543214e+00, 7.436295e-01, 7.964471e-01, 6.092563e-01, 4.950024e-01, 8.239184e-01, 1.166033e+00, 9.254665e-01, 6.850795e-01,
1.000000e+00	8.107939e-01, 1.679364e+00, 6.880205e-01, 7.523555e-01, 5.771672e-01, 3.082513e-01, 7.123130e-01, 8.649664e-01, 8.230042e-01, 6.440027e-01,
1.200000e+00	6.976639e-01, 1.682776e+00, 7.479111e-01, 5.672688e-01, 4.354482e-01, 2.798334e-01, 5.223649e-01, 9.238727e-01, 6.425930e-01, 4.506450e-01,
1.400000e+00	7.508342e-01, 1.105010e+00, 4.746249e-01, 5.022108e-01, 4.344973e-01, 2.145489e-01, 3.783650e-01, 7.826338e-01, 5.451517e-01, 5.975884e-01,
1.600000e+00	6.847816e-01, 1.405731e+00, 4.272620e-01, 4.605940e-01, 3.689228e-01, 1.547638e-01, 3.516513e-01, 9.721581e-01, 6.052495e-01, 4.906322e-01,
1.800000e+00	4.907921e-01, 1.340672e+00, 3.973919e-01, 3.288407e-01, 3.230841e-01, 1.104450e-01, 2.583731e-01, 7.694886e-01, 6.652363e-01, 6.665375e-01,
2.000000e+00	5.494287e-01, 1.556366e+00, 3.864406e-01, 3.533744e-01, 3.136926e-01, 9.322878e-02, 1.878663e-01, 8.644093e-01, 4.720473e-01, 6.517976e-01,
0.000000e+00	1.403884e+00, 5.992432e-02, 1.899277e+00, 1.404231e+00, 2.131496e+00, 2.311358e+00, 2.705497e+00, 1.436773e+00, 1.103959e+00, 1.149736e+00,
2.000000e-01	1.500906e+00, 2.538009e-01, 1.428780e+00, 1.111373e+00, 1.283661e+00, 1.779789e+00, 1.805113e+00, 1.002432e+00, 1.004534e+00, 8.214383e-01,
4.000000e-01	1.443691e+00, 3.879850e-01, 1.323781e+00, 1.120312e+00, 1.338734e+00, 1.929678e+00, 1.798781e+00, 7.322104e-01, 1.157390e+00, 4.842104e-01,
6.000000e-01	1.301718e+00, 4.843866e-01, 9.443326e-01, 1.148710e+00, 1.195178e+00, 1.554446e+00, 1.365687e+00, 6.109795e-01, 1.110889e+00, 3.922824e-01,
8.000000e-01	1.026281e+00, 7.262467e-01, 7.583741e-01, 1.170649e+00, 1.266885e+00, 1.208558e+00, 9.579080e-01, 4.418463e-01, 8.477137e-01, 3.714546e-01,
1.000000e+00	1.005772e+00, 8.367352e-01, 5.356369e-01, 9.399062e-01, 9.726781e-01, 1.411201e+00, 7.267849e-01, 5.527871e-01, 6.498483e-01, 4.677865e-01,
1.200000e+00	7.442295e-01, 9.417334e-01, 4.625803e-01, 6.727861e-01, 1.025669e+00, 1.244372e+00, 6.498013e-01, 5.977917e-01, 5.112317e-01, 5.786920e-01,
1.400000e+00	8.419599e-01, 1.213877e+00, 3.473825e-01, 5.808405e-01, 7.432596e-01, 1.093641e+00, 3.943647e-01, 7.215622e-01, 5.537290e-01, 5.102558e-01,
1.600000e+00	7.429746e-01, 1.379951e+00, 2.970137e-01, 5.348897e-01, 5.548065e-01, 7.343377e-01, 2.966198e-01, 7.682141e-01, 4.361740e-01, 6.425100e-01,
1.800000e+00	5.632571e-01, 1.348955e+00, 2.203729e-01, 4.195716e-01, 5.490297e-01, 5.821792e-01, 2.819654e-01, 6.393882e-01, 5.336474e-01, 6.234752e-01,
2.000000e+00	4.859087e-01, 1.308537e+00, 1.977395e-01, 3.429013e-01, 4.169621e-01, 3.706458e-01, 2.265805e-01, 7.706258e-01, 4.909177e-01, 5.946011e-01,
0.000000e+00	3.254307e-01, 1.068940e+00, 1.989114e+00, 2.276253e+00, 2.120133e+00, 2.031264e+00, 2.060078e+00, 5.512321e-01, 2.139777e-01, 1.200576e+00,
2.000000e-01	7.409398e-01, 1.227554e+00, 1.883199e+00, 1.911010e+00, 1.876377e+00, 2.175851e+00, 1.591326e+00, 3.890014e-01, 5.079158e-01, 6.752870e-01,
4.000000e-01	9.466614e-01, 1.223732e+00, 1.290991e+00, 1.115185e+00, 1.395332e+00, 2.234452e+00, 1.189646e+00, 3.157977e-01, 6.952821e-01, 3.671721e-01,
6.000000e-01	6.672466e-01, 1.362241e+00, 1.022317e+00, 1.019402e+00, 1.388271e+00, 2.009295e+00, 8.611148e-01, 3.446303e-01, 5.510460e-01, 3.281612e-01,
8.000000e-01	8.842502e-01, 1.374182e+00, 6.803531e-01, 7.389835e-01, 1.044686e+00, 1.782905e+00, 7.136308e-01, 4.336933e-01, 5.262460e-01, 4.735234e-01,
1.000000e+00	6.211041e-01, 1.648268e+00, 5.351796e-01, 6.264729e-01, 8.452495e-01, 1.266638e+00, 4.632560e-01, 6.347351e-01, 5.740229e-01, 4.975151e-01,
1.200000e+00	6.308928e-01, 1.383561e+00, 4.660673e-01, 4.925744e-01, 5.352138e-01, 8.226609e-01, 3.815732e-01, 7.260686e-01, 4.964531e-01, 5.386066e-01,
1.400000e+00	6.243854e-01, 1.995027e+00, 3.334030e-01, 3.574485e-01, 5.163186e-01, 6.895012e-01, 2.737606e-01, 6.459524e-01, 4.755370e-01, 7.054328e-01,
1.600000e+00	5.669382e-01, 1.577139e+00, 2.915803e-01, 3.614621e-01, 5.413552e-01, 5.059975e-01, 1.948379e-01, 6.660961e-01, 4.581564e-01, 6.624710e-01,
1.800000e+00	5.915919e-01, 1.882477e+00, 2.219273e-01, 3.645816e-01, 3.726456e-01, 3.666150e-01, 1.557359e-01, 7.399601e-01, 5.228931e-01, 5.945917e-01,
2.000000e+00	5.299894e-01, 1.814778e+00, 2.165585e-01, 3.420214e-01, 3.467325e-01, 2.831558e-01, 1.235054e-01, 7.797979e-01, 4.878983e-01, 7.244897e-01,
0.000000e+00	3.167792e-01, 2.495338e+00, 3.022420e+00, 1.654479e+00, 1.882081e+00, 6.953559e-01, 1.550300e+00, 2.547095e+00, 9.286782e-01, 9.113068e-01,
2.000000e-01	7.383980e-01, 2.157176e+00, 2.183165e+00, 1.145960e+00, 1.993282e+00, 8.234004e-01, 1.297429e+00, 1.926027e+00, 1.065199e+00, 6.252624e-01,
4.000000e-01	8.798876e-01, 1.645692e+00, 1.822631e+00, 8.842370e-01, 2.070512e+00, 1.163355e+00, 1.091426e+00, 1.102353e+00, 1.163447e+00, 3.154259e-01,
6.000000e-01	6.979391e-01, 1.367442e+00, 1.652886e+00, 9.642993e-01, 1.792919e+00, 1.310126e+00, 8.953035e-01, 1.194170e+00, 9.258366e-01, 2.011526e-01,
8.000000e-01	1.002954e+00, 1.739900e+00, 1.140937e+00, 8.160335e-01, 1.641502e+00, 1.096897e+00, 8.191556e-01, 9.268379e-01, 1.054051e+00, 1.292744e-01,
1.000000e+00	8.581906e-01, 1.253149e+00, 1.107808e+00, 8.019711e-01, 1.709832e+00, 1.435346e+00, 7.673931e-01, 7.622454e-01, 7.044188e-01, 1.434664e-01,
1.200000e+00	8.418717e-01, 1.326122e+00, 7.080818e-01, 5.461008e-01, 1.060731e+00, 1.322898e+00, 5.283012e-01, 7.609444e-01, 6.397090e-01, 2.606723e-01,
1.400000e+00	8.802961e-01, 1.483064e+00, 8.083375e-01, 5.593842e-01, 1.007054e+00, 1.111831e+00, 3.579967e-01, 8.678094e-01, 6.504590e-01, 3.781992e-01,
1.600000e+00	6.556360e-01, 1.623653e+00, 4.895859e-01, 4.938009e-01, 7.662119e-01, 8.348602e-01, 3.409972e-01, 8.260353e-01, 5.965934e-01, 4.427612e-01,
1.800000e+00	5.775040e-01, 1.628533e+00, 4.832587e-01, 4.366684e-01, 7.986960e-01, 8.150304e-01, 2.291210e-01, 1.018725e+00, 5.092789e-01, 4.875803e-01,
2.000000e+00	5.597806e-01, 1.657406e+00, 3.287487e-01, 3.502944e-01, 6.057083e-01, 5.856038e-01, 1.789570e-01, 7.636926e-01, 6.060939e-01, 5.114877e-01,
0.000000e+00	3.720858e-01, 1.174744e+00, 4.508897e-01, 8.786631e-01, 1.813251e+00, 2.995739e-01, 5.343622e-01, 2.691110e+00, 2.501058e+00, 1.977395e+00,
2.000000e-01	6.608467e-01, 8.043115e-01, 4.621125e-01, 6.547748e-01, 1.620196e+00, 6.610217e-01, 7.348071e-01, 2.167881e+00, 1.928719e+00, 1.336694e+00,
4.000000e-01	7.452531e-01, 7.058490e-01, 6.430774e-01, 6.532243e-01, 1.679144e+00, 8.577969e-01, 7.309504e-01, 1.474526e+00, 1.161482e+00, 1.127557e+00,
6.000000e-01	8.189316e-01, 6.142989e-01, 7.295985e-01, 7.154130e-01, 1.617829e+00, 1.096175e+00, 8.336738e-01, 1.419486e+00, 1.252753e+00, 6.419216e-01,
8.000000e-01	9.132220e-01, 6.919103e-01, 6.602017e-01, 6.909060e-01, 1.662776e+00, 1.005596e+00, 6.633026e-01, 1.293873e+00, 8.215190e-01, 7.101134e-01,
1.000000e+00	6.967901e-01, 8.472947e-01, 7.086248e-01, 7.827420e-01, 1.484509e+00, 1.257663e+00, 5.631217e-01, 1.097736e+00, 7.624903e-01, 6.042317e-01,
1.200000e+00	8.491614e-01, 1.164032e+00, 6.517538e-01, 5.705794e-01, 1.410454e+00, 1.105036e+00, 4.211894e-01, 8.644792e-01, 6.460312e-01, 6.090229e-01,
1.400000e+00	5.849998e-01, 1.206592e+00, 6.028988e-01, 4.468753e-01, 1.117198e+00, 1.237095e+00, 4.804922e-01, 1.163939e+00, 8.865288e-01, 6.771416e-01,
1.600000e+00	7.044608e-01, 1.413905e+00, 5.169795e-01, 5.014644e-01, 1.000852e+00, 8.929548e-01, 3.041666e-01, 1.083076e+00, 5.878462e-01, 5.978830e-01,
1.800000e+00	5.858624e-01, 1.363298e+00, 5.432657e-01, 3.422419e-01, 7.686783e-01, 7.670951e-01, 2.509027e-01, 9.357398e-01, 5.668852e-01, 5.705355e-01,
2.000000e+00	4.848619e-01, 1.575060e+00, 5.077142e-01, 3.967775e-01, 5.351876e-01, 5.448286e-01, 2.002379e-01, 8.753860e-01, 5.323256e-01, 6.694676e-01,
0.000000e+00	3.156893e+00, 1.826629e+00, 3.137642e+00, 2.562404e+00, 2.477846e+00, 5.568819e-01, 6.189084e-01, 9.937250e-01, 2.373845e+00, 1.954341e+00,
2.000000e-01	1.941878e+00, 1.113861e+00, 2.414088e+00, 1.262361e+00, 3.158475e+00, 8.679959e-01, 8.599795e-01, 1.026463e+00, 1.345708e+00, 1.317159e+00,
4.000000e-01	1.550522e+00, 1.096866e+00, 1.911959e+00, 1.209071e+00, 2.129963e+00, 8.584435e-01, 7.585307e-01, 8.847644e-01, 1.068864e+00, 6.186943e-01,
6.000000e-01	1.074842e+00, 1.155728e+00, 1.415277e+00, 7.089370e-01, 1.909606e+00, 1.133669e+00, 8.459018e-01, 8.647988e-01, 8.762864e-01, 4.005444e-01,
8.000000e-01	7.909446e-01, 1.371145e+00, 1.142193e+00, 6.453587e-01, 1.481974e+00, 1.232326e+00, 4.720494e-01, 8.880087e-01, 7.353955e-01, 2.587457e-01,
1.000000e+00	7.179937e-01, 1.488609e+00, 1.150092e+00, 5.312321e-01, 1.387088e+00, 1.216727e+00, 4.898661e-01, 8.417687e-01, 5.392744e-01, 2.335249e-01,
1.200000e+00	5.615496e-01, 1.444060e+00, 7.088172e-01, 4.345907e-01, 1.064465e+00, 1.117529e+00, 3.811235e-01, 1.004706e+00, 4.834538e-01, 3.277737e-01,
1.400000e+00	6.214987e-01, 1.390228e+00, 6.680407e-01, 3.356747e-01, 9.341753e-01, 9.893210e-01, 2.641906e-01, 9.415510e-01, 5.263990e-01, 4.295023e-01,
1.600000e+00	5.939161e-01, 1.584109e+00, 4.835456e-01, 3.268708e-01, 7.444817e-01, 1.010026e+00, 2.221549e-01, 9.452487e-01, 5.017673e-01, 4.960750e-01,
1.800000e+00	5.948335e-01, 1.669514e+00, 4.630052e-01, 3.410642e-01, 6.084245e-01, 6.983111e-01, 2.074697e-01, 8.687464e-01, 5.143833e-01, 6.280133e-01,
2.000000e+00	3.967605e-01, 1.508093e+00, 4.054636e-01, 2.587476e-01, 5.650611e-01, 5.693856e-01, 1.163247e-01, 8.477356e-01, 5.216647e-01, 6.055393e-01,
0.000000e+00	7.544816e-01, 3.088571e+00, 1.211834e+00, 2.691705e+00, 7.855715e-01, 1.518944e+00, 9.768104e-01, 2.250742e+00, 9.944580e-01, 4.089062e-01,
2.000000e-01	9.051597e-01, 2.531847e+00, 1.270324e+00, 1.992846e+00, 8.961911e-01, 1.378481e+00, 8.453684e-01, 2.069970e+00, 1.146396e+00, 3.584065e-01,
4.000000e-01	7.608071e-01, 1.939125e+00, 1.073322e+00, 9.583208e-01, 7.054269e-01, 1.090277e+00, 6.770637e-01, 1.274137e+00, 9.652234e-01, 2.967621e-01,
6.000000e-01	8.736678e-01, 1.772381e+00, 9.605688e-01, 8.165499e-01, 1.023638e+00, 9.420050e-01, 7.629640e-01, 1.225528e+00, 1.063742e+00, 3.182376e-01,
8.000000e-01	7.927194e-01, 1.628592e+00, 7.009873e-01, 6.543621e-01, 9.082118e-01, 7.267016e-01, 5.464247e-01, 1.139628e+00, 8.972960e-01, 3.207877e-01,
1.000000e+00	8.577612e-01, 1.677779e+00, 1.005530e+00, 4.707659e-01, 9.338997e-01, 8.294687e-01, 5.873110e-01, 1.014594e+00, 8.844687e-01, 3.638074e-01,
1.200000e+00	7.419681e-01, 1.539659e+00, 9.554914e-01, 5.784609e-01, 8.933807e-01, 6.854726e-01, 4.987529e-01, 1.104701e+00, 6.845298e-01, 4.317720e-01,
1.400000e+00	6.648524e-01, 1.768112e+00, 7.576957e-01, 5.123025e-01, 8.272321e-01, 5.304533e-01, 3.974429e-01, 1.072467e+00, 8.005879e-01, 4.968115e-01,
1.600000e+00	6.495954e-01, 1.357657e+00, 6.145554e-01, 3.950465e-01, 6.863281e-01, 4.202334e-01, 2.746046e-01, 1.035448e+00, 5.391635e-01, 4.843095e-01,
1.800000e+00	6.867272e-01, 1.760733e+00, 5.023102e-01, 4.071256e-01, 5.734393e-01, 3.540014e-01, 2.535571e-01, 7.933632e-01, 6.525228e-01, 5.485517e-01,
2.000000e+00	6.273709e-01, 1.659235e+00, 5.990428e-01, 3.097097e-01, 4.074182e-01, 2.607941e-01, 1.708341e-01, 8.919514e-01, 5.133542e-01, 4.929855e-01,
0.000000e+00	3.070946e+00, 1.497895e+00, 2.612143e+00, 2.540678e+00, 5.730583e-01, 7.004967e-01, 1.874486e+00, 1.521418e+00, 2.335055e+00, 2.452888e+00,
2.000000e-01	2.102981e+00, 1.004703e+00, 1.819543e+00, 1.984798e+00, 8.855916e-01, 6.576288e-01, 2.038322e+00, 1.011139e+00, 2.009268e+00, 1.755635e+00,
4.000000e-01	1.501857e+00, 8.255534e-01, 1.540910e+00, 1.443114e+00, 1.067467e+00, 6.688226e-01, 1.664975e+00, 7.335353e-01, 1.350848e+00, 1.118285e+00,
6.000000e-01	1.343759e+00, 7.205604e-01, 9.407920e-01, 1.550905e+00, 1.256600e+00, 7.438210e-01, 1.309345e+00, 4.907796e-01, 9.747323e-01, 6.738934e-01,
8.000000e-01	1.142196e+00, 7.831180e-01, 8.530398e-01, 1.103287e+00, 1.130386e+00, 8.643587e-01, 9.414972e-01, 4.695781e-01, 7.760974e-01, 4.335891e-01,
1.000000e+00	9.559153e-01, 9.007778e-01, 6.876287e-01, 9.715520e-01, 1.069278e+00, 7.379069e-01, 9.772929e-01, 3.559595e-01, 6.342685e-01, 5.158866e-01,
1.200000e+00	7.490151e-01, 1.200924e+00, 5.619189e-01, 7.750437e-01, 9.660672e-01, 7.229114e-01, 5.596523e-01, 5.106405e-01, 6.002903e-01, 5.033273e-01,
1.400000e+00	8.095529e-01, 1.301990e+00, 3.996660e-01, 5.616727e-01, 5.885963e-01, 5.543930e-01, 5.073198e-01, 6.409949e-01, 5.330386e-01, 5.563054e-01,
1.600000e+00	6.672089e-01, 1.354713e+00, 2.849754e-01, 5.333388e-01, 5.161337e-01, 5.317280e-01, 3.764015e-01, 6.162471e-01, 5.437728e-01, 6.521698e-01,
1.800000e+00	7.026293e-01, 1.603743e+00, 2.402361e-01, 4.286621e-01, 4.552836e-01, 3.829267e-01, 2.798324e-01, 7.960945e-01, 5.299318e-01, 5.772547e-01,
2.000000e+00	6.867228e-01, 1.529073e+00, 2.388466e-01, 4.012373e-01, 4.848348e-01, 2.635780e-01, 1.985314e-01, 7.480049e-01, 4.528458e-01, 5.084738e-01,
0.000000e+00	1.713792e-02, 4.621942e-01, 2.353542e+00, 2.792265e+00, 3.158231e+00, 6.868536e-02, 1.133325e+00, 1.574252e+00, 1.756090e-01, 1.238076e+00,
2.000000e-01	3.849863e-01, 6.861289e-01, 2.350626e+00, 1.434050e+00, 2.023380e+00, 5.065801e-01, 8.916242e-01, 1.483755e+00, 4.550704e-01, 8.177649e-01,
4.000000e-01	6.947582e-01, 1.024315e+00, 1.597118e+00, 1.057121e+00, 2.017540e+00, 8.439802e-01, 5.838271e-01, 1.144888e+00, 6.557037e-01, 4.739386e-01,
6.000000e-01	7.096006e-01, 1.266548e+00, 1.571937e+00, 8.350285e-01, 1.513185e+00, 8.988052e-01, 4.475114e-01, 9.931476e-01, 7.195710e-01, 2.677740e-01,
8.000000e-01	8.128643e-01, 1.392050e+00, 1.320607e+00, 6.270999e-01, 1.440168e+00, 9.077121e-01, 4.747166e-01, 1.207173e+00, 5.934046e-01, 1.878772e-01,
1.000000e+00	6.527857e-01, 1.354397e+00, 1.123458e+00, 4.833335e-01, 9.816089e-01, 8.949743e-01, 3.389032e-01, 8.308533e-01, 5.624892e-01, 1.713166e-01,
1.200000e+00	6.101417e-01, 1.648401e+00, 8.673469e-01, 3.844159e-01, 9.686826e-01, 9.911498e-01, 3.075702e-01, 1.024914e+00, 6.308412e-01, 2.419442e-01,
1.400000e+00	5.533121e-01, 1.606757e+00, 7.808880e-01, 3.720245e-01, 8.445937e-01, 7.240068e-01, 2.717563e-01, 1.035552e+00, 5.712848e-01, 3.590132e-01,
1.600000e+00	5.293158e-01, 1.393632e+00, 6.996875e-01, 3.242199e-01, 5.770214e-01, 6.901461e-01, 1.803759e-01, 8.790501e-01, 5.603069e-01, 4.628506e-01,
1.800000e+00	5.262760e-01, 1.464635e+00, 4.911681e-01, 3.008064e-01, 4.796754e-01, 4.888805e-01, 1.368507e-01, 1.126652e+00, 5.162079e-01, 5.122102e-01,
2.000000e+00	5.862124e-01, 1.678575e+00, 4.224928e-01, 3.282974e-01, 4.562113e-01, 4.028921e-01, 1.103769e-01, 9.677200e-01, 4.824427e-01, 6.040247e-01,
0.000000e+00	2.915750e+00, 1.806473e+00, 1.423299e+00, 2.076252e+00, 2.393487e-01, 8.633395e-01, 2.316755e+00, 4.745300e-01, 2.789889e+00, 1.697050e+00,
2.000000e-01	1.907008e+00, 1.334075e+00, 1.027272e+00, 1.567775e+00, 6.588821e-01, 6.985368e-01, 2.129214e+00, 3.192846e-01, 1.603070e+00, 1.226040e+00,
4.000000e-01	1.661911e+00, 8.572453e-01, 6.509749e-01, 1.445959e+00, 7.407851e-01, 6.497497e-01, 1.700571e+00, 2.436140e-01, 1.366765e+00, 7.883623e-01,
6.000000e-01	1.256218e+00, 1.080205e+00, 7.440630e-01, 1.170206e+00, 9.427743e-01, 6.245621e-01, 1.414426e+00, 1.823613e-01, 9.807001e-01, 8.029558e-01,
8.000000e-01	9.796285e-01, 9.545370e-01, 3.919006e-01, 1.064467e+00, 7.952821e-01, 5.541414e-01, 1.074329e+00, 1.906624e-01, 7.698613e-01, 6.510405e-01,
1.000000e+00	9.345402e-01, 1.317393e+00, 3.261700e-01, 1.026578e+00, 7.789037e-01, 4.255715e-01, 6.876565e-01, 2.489254e-01, 5.345061e-01, 7.386683e-01,
1.200000e+00	9.667133e-01, 1.460447e+00, 2.116569e-01, 7.445826e-01, 5.934921e-01, 3.669370e-01, 6.167455e-01, 3.919721e-01, 5.514546e-01, 6.236184e-01,
1.400000e+00	7.657760e-01, 1.320571e+00, 2.058076e-01, 6.542864e-01, 4.200607e-01, 2.822438e-01, 4.409275e-01, 5.307899e-01, 5.011454e-01, 6.546426e-01,
1.600000e+00	6.669090e-01, 1.571422e+00, 1.353543e-01, 4.425184e-01, 3.362702e-01, 2.413654e-01, 3.472707e-01, 5.337513e-01, 4.539969e-01, 6.965842e-01,
1.800000e+00	6.115573e-01, 1.764736e+00, 1.153781e-01, 3.999437e-01, 3.836626e-01, 1.657636e-01, 2.698778e-01, 6.678435e-01, 4.289657e-01, 6.636566e-01,
2.000000e+00	5.597820e-01, 1.687895e+00, 1.042587e-01, 3.891476e-01, 3.501160e-01, 1.424922e-01, 1.965002e-01, 6.595140e-01, 5.082773e-01, 5.126630e-01,
0.000000e+00	3.606059e-01, 3.003024e+00, 1.227501e+00, 2.806078e+00, 1.749970e+00, 1.436873e+00, 7.965279e-01, 1.402343e+00, 5.650896e-01, 5.375278e-01,
2.000000e-01	5.499419e-01, 2.693891e+00, 1.150928e+00, 1.819691e+00, 1.566785e+00, 1.092206e+00, 6.125144e-01, 1.120840e+00, 8.483128e-01, 4.065637e-01,
4.000000e-01	7.032244e-01, 2.348155e+00, 1.186758e+00, 1.195947e+00, 1.151924e+00, 1.334465e+00, 5.202797e-01, 1.298810e+00, 7.238704e-01, 2.946908e-01,
6.000000e-01	6.264504e-01, 2.276256e+00, 9.447558e-01, 6.609288e-01, 1.229903e+00, 1.090046e+00, 3.516917e-01, 1.324081e+00, 6.145695e-01, 3.564203e-01,
8.000000e-01	6.746194e-01, 2.083192e+00, 9.929281e-01, 5.780497e-01, 1.034334e+00, 1.146202e+00, 3.591822e-01, 1.171403e+00, 6.883287e-01, 2.974332e-01,
1.000000e+00	6.403267e-01, 1.722167e+00, 8.674997e-01, 4.501398e-01, 8.023612e-01, 1.005175e+00, 2.685103e-01, 1.148743e+00, 5.868579e-01, 3.692593e-01,
1.200000e+00	5.820237e-01, 1.892878e+00, 7.469326e-01, 3.771221e-01, 6.115240e-01, 6.999466e-01, 2.083522e-01, 9.099027e-01, 5.320854e-01, 4.166663e-01,
1.400000e+00	5.554219e-01, 1.998173e+00, 5.419323e-01, 3.300720e-01, 5.250808e-01, 4.259263e-01, 1.579890e-01, 7.810859e-01, 6.165658e-01, 4.504845e-01,
1.600000e+00	5.548723e-01, 1.666515e+00, 5.763614e-01, 3.633074e-01, 4.352413e-01, 3.851304e-01, 1.484865e-01, 1.014186e+00, 5.601717e-01, 5.246399e-01,
1.800000e+00	4.323615e-01, 1.957821e+00, 5.561854e-01, 2.519533e-01, 3.551269e-01, 2.880127e-01, 1.441822e-01, 1.096573e+00, 5.569701e-01, 4.847448e-01,
2.000000e+00	5.154083e-01, 1.954406e+00, 4.719230e-01, 2.577907e-01, 2.695860e-01, 2.088535e-01, 1.125008e-01, 8.964877e-01, 4.989624e-01, 5.934153e-01,
0.000000e+00	1.807481e+00, 1.810678e+00, 1.381845e+00, 7.513584e-02, 2.010032e-01, 1.611901e+00, 2.640196e+00, 1.702396e-01, 2.210868e+00, 2.279043e+00,
2.000000e-01	1.451034e+00, 1.487924e+00, 1.129567e+00, 3.485915e-01, 6.009152e-01, 1.269450e+00, 2.176285e+00, 1.358374e-01, 1.565932e+00, 1.721895e+00,
4.000000e-01	1.443518e+00, 9.669119e-01, 7.704126e-01, 7.978425e-01, 7.959930e-01, 9.255141e-01, 1.940383e+00, 1.040891e-01, 1.143811e+00, 1.270045e+00,
6.000000e-01	1.148421e+00, 1.054074e+00, 5.667038e-01, 8.454315e-01, 8.761102e-01, 8.344792e-01, 1.354757e+00, 8.823870e-02, 9.459201e-01, 9.234027e-01,
8.000000e-01	9.513388e-01, 1.112583e+00, 4.598154e-01, 8.903241e-01, 9.404985e-01, 7.056653e-01, 1.092471e+00, 9.624758e-02, 7.560969e-01, 7.139408e-01,
1.000000e+00	7.912161e-01, 1.272568e+00, 3.291166e-01, 8.909422e-01, 6.009175e-01, 6.123814e-01, 9.505185e-01, 2.010663e-01, 5.735204e-01, 7.243678e-01,
1.200000e+00	8.200454e-01, 1.512941e+00, 2.530866e-01, 7.191819e-01, 5.790727e-01, 5.528293e-01, 6.589209e-01, 4.016264e-01, 4.409926e-01, 6.378640e-01,
1.400000e+00	8.792706e-01, 1.387002e+00, 1.683431e-01, 6.198890e-01, 5.330418e-01, 4.062718e-01, 4.161187e-01, 5.426535e-01, 4.808799e-01, 6.394771e-01,
1.600000e+00	5.645662e-01, 1.267050e+00, 1.605577e-01, 4.591921e-01, 3.854067e-01, 2.704073e-01, 3.394104e-01, 6.026827e-01, 4.997321e-01, 5.200245e-01,
1.800000e+00	6.203143e-01, 1.833076e+00, 1.033352e-01, 4.356938e-01, 3.233625e-01, 2.179322e-01, 3.077892e-01, 6.777198e-01, 4.524675e-01, 6.266280e-01,
2.000000e+00	5.280053e-01, 1.858217e+00, 1.151734e-01, 3.336224e-01, 2.219451e-01, 1.440638e-01, 2.057893e-01, 7.003618e-01, 4.636341e-01, 5.986434e-01,
0.000000e+00	8.791052e-01, 2.464662e+00, 8.676910e-01, 8.894288e-01, 1.682005e+00, 8.374499e-01, 1.423707e+00, 2.536889e-02, 2.784359e+00, 7.018317e-01,
2.000000e-01	1.110708e+00, 2.522650e+00, 6.202879e-01, 7.074017e-01, 1.640480e+00, 9.519208e-01, 1.292805e+00, 4.357062e-02, 1.994107e+00, 6.598075e-01,
4.000000e-01	8.527797e-01, 1.561155e+00, 4.364741e-01, 1.079235e+00, 2.024835e+00, 1.098353e+00, 1.262077e+00, 6.789789e-02, 1.279459e+00, 5.992242e-01,
6.000000e-01	8.678481e-01, 1.403079e+00, 3.527630e-01, 8.609936e-01, 1.862357e+00, 1.243241e+00, 1.266618e+00, 9.338048e-02, 9.434405e-01, 5.325062e-01,
8.000000e-01	1.057635e+00, 1.376072e+00, 2.787782e-01, 9.010769e-01, 1.623650e+00, 1.081851e+00, 1.008962e+00, 1.979499e-01, 7.429054e-01, 6.336530e-01,
1.000000e+00	1.052691e+00, 1.409815e+00, 2.367278e-01, 7.458625e-01, 1.051661e+00, 1.324500e+00, 6.338090e-01, 3.281425e-01, 6.032142e-01, 6.052964e-01,
1.200000e+00	8.487404e-01, 1.489944e+00, 1.440153e-01, 5.605538e-01, 1.156384e+00, 1.204105e+00, 5.275272e-01, 5.007144e-01, 5.625244e-01, 6.347452e-01,
1.400000e+00	6.302164e-01, 1.220101e+00, 1.164376e-01, 5.846830e-01, 8.121388e-01, 1.087801e+00, 3.937400e-01, 6.275422e-01, 5.003803e-01, 4.967453e-01,
1.600000e+00	5.514157e-01, 1.591939e+00, 1.120679e-01, 4.734007e-01, 6.292082e-01, 6.564788e-01, 2.678830e-01, 7.186388e-01, 4.892428e-01, 6.004144e-01,
1.800000e+00	5.404415e-01, 1.535720e+00, 8.334978e-02, 3.678416e-01, 5.711803e-01, 5.202190e-01, 2.237091e-01, 7.388300e-01, 4.296327e-01, 6.857505e-01,
2.000000e+00	5.465873e-01, 1.550505e+00, 1.007179e-01, 3.801876e-01, 4.543491e-01, 4.627578e-01, 1.526478e-01, 9.291278e-01, 4.800552e-01, 6.536895e-01,
0.000000e+00	2.579704e+00, 3.147051e+00, 2.572085e+00, 1.964293e+00, 2.635648e+00, 3.260093e+00, 1.719620e+00, 2.059433e+00, 6.479778e-01, 7.145090e-01,
2.000000e-01	2.338521e+00, 2.059338e+00, 2.359299e+00, 1.432649e+00, 2.142976e+00, 2.469173e+00, 1.645627e+00, 1.605317e+00, 8.901787e-01, 4.501077e-01,
4.000000e-01	1.677066e+00, 2.536215e+00, 1.825660e+00, 1.219166e+00, 2.162850e+00, 1.857673e+00, 1.091754e+00, 1.224635e+00, 7.682323e-01, 2.667009e-01,
6.000000e-01	1.026809e+00, 2.037352e+00, 1.497300e+00, 1.061870e+00, 1.547896e+00, 1.870669e+00, 1.016026e+00, 1.005420e+00, 8.293004e-01, 1.285240e-01,
8.000000e-01	9.090298e-01, 1.836107e+00, 1.371456e+00, 7.994238e-01, 1.474865e+00, 1.626361e+00, 7.015415e-01, 8.789597e-01, 8.976617e-01, 1.270064e-01,
1.000000e+00	7.351816e-01, 1.690468e+00, 8.614403e-01, 7.494546e-01, 1.041011e+00, 1.560405e+00, 6.149132e-01, 9.200561e-01, 6.237098e-01, 1.558102e-01,
1.200000e+00	8.439185e-01, 1.919786e+00, 6.722776e-01, 6.158520e-01, 1.024374e+00, 1.227787e+00, 3.677787e-01, 8.465170e-01, 6.745014e-01, 3.266812e-01,
1.400000e+00	7.107221e-01, 1.855116e+00, 6.599545e-01, 4.956204e-01, 8.119469e-01, 9.976722e-01, 3.140942e-01, 1.052484e+00, 5.423514e-01, 3.800698e-01,
1.600000e+00	6.325679e-01, 1.874404e+00, 4.923534e-01, 3.352145e-01, 7.256627e-01, 1.000076e+00, 2.617031e-01, 7.034308e-01, 5.509202e-01, 5.665777e-01,
1.800000e+00	5.778139e-01, 1.686640e+00, 4.305086e-01, 4.258149e-01, 5.053317e-01, 7.588166e-01, 2.220646e-01, 8.070390e-01, 5.387199e-01, 6.153993e-01,
2.000000e+00	4.602051e-01, 1.752785e+00, 3.762776e-01, 2.976156e-01, 4.289068e-01, 5.326783e-01, 1.954170e-01, 8.391285e-01, 4.493002e-01, 4.914183e-01,
0.000000e+00	1.999862e+00, 1.136618e+00, 2.028526e+00, 1.774484e+00, 3.270015e-01, 8.192398e-01, 1.514134e+00, 4.473250e-01, 9.201174e-01, 1.100425e+00,
2.000000e-01	1.375691e+00, 1.100590e+00, 1.182576e+00, 1.246417e+00, 3.626056e-01, 5.517801e-01, 1.041270e+00, 3.339519e-01, 5.911708e-01, 8.268614e-01,
4.000000e-01	1.138405e+00, 1.254454e+00, 1.248930e+00, 1.100433e+00, 4.428856e-01, 5.000029e-01, 7.996042e-01, 4.098915e-01, 6.822756e-01, 4.955206e-01,
6.000000e-01	7.229701e-01, 1.541271e+00, 7.072246e-01, 8.523555e-01, 3.975111e-01, 2.932742e-01, 5.754999e-01, 4.906350e-01, 5.058714e-01, 4.140372e-01,
8.000000e-01	8.510613e-01, 1.448358e+00, 5.930323e-01, 5.514560e-01, 2.955019e-01, 2.944645e-01, 5.022096e-01, 5.858251e-01, 5.200497e-01, 5.200744e-01,
1.000000e+00	5.195385e-01, 1.831872e+00, 5.408624e-01, 6.275584e-01, 2.787533e-01, 1.548245e-01, 3.730917e-01, 6.530253e-01, 4.374774e-01, 5.798894e-01,
1.200000e+00	6.561918e-01, 1.375289e+00, 4.170871e-01, 4.433583e-01, 1.859893e-01, 1.612741e-01, 2.546071e-01, 7.763943e-01, 5.256580e-01, 5.047359e-01,
1.400000e+00	6.394588e-01, 1.585876e+00, 2.940721e-01, 3.902177e-01, 2.244815e-01, 1.062441e-01, 2.444512e-01, 6.493807e-01, 4.205515e-01, 5.867661e-01,
1.600000e+00	4.806691e-01, 1.693103e+00, 2.780159e-01, 3.001470e-01, 1.340731e-01, 9.161824e-02, 1.562222e-01, 8.330475e-01, 4.641678e-01, 5.277598e-01,
1.800000e+00	5.455734e-01, 1.968014e+00, 2.796696e-01, 3.471836e-01, 1.286602e-01, 6.948927e-02, 1.298254e-01, 8.249071e-01, 4.689828e-01, 5.729664e-01,
2.000000e+00	5.532563e-01, 1.559228e+00, 2.169592e-01, 3.312924e-01, 1.246819e-01, 4.723913e-02, 9.263650e-02, 8.744020e-01, 4.426784e-01, 5.551612e-01,
0.000000e+00	2.730941e+00, 2.063131e+00, 2.906333e+00, 4.301452e-01, 3.662472e-01, 6.892188e-02, 6.191847e-01, 2.871599e+00, 1.568045e-01, 3.196700e+00,
2.000000e-01	2.200832e+00, 1.496969e+00, 2.581399e+00, 5.821560e-01, 2.466387e-01, 5.953718e-02, 6.212650e-01, 2.570723e+00, 4.522784e-01, 1.367956e+00,
4.000000e-01	1.450072e+00, 1.736414e+00, 1.618565e+00, 4.766839e-01, 2.450061e-01, 4.321714e-02, 3.363938e-01, 2.188102e+00, 6.747342e-01, 8.632230e-01,
6.000000e-01	9.900626e-01, 1.625452e+00, 1.310957e+00, 4.234935e-01, 3.149705e-01, 3.665404e-02, 2.895139e-01, 1.570053e+00, 6.874409e-01, 5.218929e-01,
8.000000e-01	8.076768e-01, 1.731612e+00, 1.223762e+00, 4.082114e-01, 3.665052e-01, 4.028486e-02, 3.245955e-01, 1.423080e+00, 8.861122e-01, 2.910160e-01,
1.000000e+00	6.896825e-01, 1.856153e+00, 1.424364e+00, 3.845009e-01, 3.071448e-01, 3.239953e-02, 3.408709e-01, 1.452901e+00, 8.479172e-01, 1.983501e-01,
1.200000e+00	5.509106e-01, 1.534324e+00, 1.235612e+00, 3.885338e-01, 3.178337e-01, 3.598299e-02, 2.680873e-01, 1.259257e+00, 6.913915e-01, 1.832338e-01,
1.400000e+00	6.166726e-01, 2.014952e+00, 8.807351e-01, 3.950398e-01, 3.079899e-01, 2.875977e-02, 2.012822e-01, 1.206367e+00, 6.318400e-01, 2.205974e-01,
1.600000e+00	4.996258e-01, 1.929483e+00, 9.400290e-01, 2.996751e-01, 2.234319e-01, 2.725550e-02, 2.133833e-01, 8.913943e-01, 4.994617e-01, 2.636529e-01,
1.800000e+00	5.006089e-01, 1.440911e+00, 7.091686e-01, 3.680602e-01, 2.885185e-01, 2.691681e-02, 1.439886e-01, 9.190566e-01, 5.980957e-01, 3.421249e-01,
2.000000e+00	5.777225e-01, 1.438783e+00, 7.320211e-01, 3.326417e-01, 2.235955e-01, 2.312516e-02, 1.567047e-01, 1.086563e+00, 4.640134e-01, 4.460015e-01,
0.000000e+00	2.697056e+00, 2.940542e+00, 2.362327e+00, 1.348776e+00, 5.952527e-01, 2.713341e+00, 2.722858e+00, 1.240290e+00, 5.789921e-02, 9.759942e-02,
2.000000e-01	1.964373e+00, 2.005452e+00, 1.814160e+00, 1.225018e+00, 4.415816e-01, 1.712550e+00, 2.117634e+00, 9.448540e-01, 3.726891e-01, 5.267679e-02,
4.000000e-01	1.544391e+00, 1.971172e+00, 1.579707e+00, 1.376568e+00, 3.479117e-01, 1.239410e+00, 1.557946e+00, 7.147847e-01, 6.200622e-01, 4.244378e-02,
6.000000e-01	1.354283e+00, 1.985998e+00, 1.393783e+00, 9.516191e-01, 3.572509e-01, 9.025958e-01, 1.030888e+00, 5.827239e-01, 7.059430e-01, 6.085980e-02,
8.000000e-01	1.121777e+00, 2.007902e+00, 9.506683e-01, 8.230670e-01, 3.685816e-01, 6.523666e-01, 8.075039e-01, 4.926540e-01, 7.328553e-01, 1.795626e-01,
1.000000e+00	7.894196e-01, 1.761691e+00, 6.226299e-01, 8.253925e-01, 3.263865e-01, 4.878056e-01, 6.529269e-01, 5.188709e-01, 4.656115e-01, 3.253834e-01,
1.200000e+00	9.166419e-01, 1.953488e+00, 6.356261e-01, 7.197759e-01, 3.005333e-01, 3.617272e-01, 3.772084e-01, 5.913222e-01, 5.338777e-01, 4.598439e-01,
1.400000e+00	6.834468e-01, 1.755994e+00, 3.804606e-01, 5.291015e-01, 2.910210e-01, 2.600645e-01, 3.475141e-01, 6.669690e-01, 5.593090e-01, 4.610043e-01,
1.600000e+00	6.353922e-01, 1.755418e+00, 3.813775e-01, 5.048143e-01, 2.314948e-01, 1.942115e-01, 3.016155e-01, 8.456661e-01, 4.466490e-01, 5.592573e-01,
1.800000e+00	4.034874e-01, 1.858399e+00, 2.328651e-01, 4.028294e-01, 1.860169e-01, 1.479350e-01, 2.017412e-01, 8.633080e-01, 5.412391e-01, 6.481794e-01,
2.000000e+00	4.768108e-01, 2.087932e+00, 2.903745e-01, 3.044688e-01, 1.854401e-01, 1.063589e-01, 1.777486e-01, 8.166418e-01, 4.959733e-01, 6.015026e-01,
0.000000e+00	1.465713e+00, 2.624415e+00, 1.549580e+00, 6.135730e-01, 1.305025e+00, 2.239766e+00, 2.036708e+00, 2.239485e+00, 8.176335e-01, 1.698292e+00,
2.000000e-01	1.394829e+00, 2.205125e+00, 1.496904e+00, 7.490979e-01, 1.492731e+00, 2.152301e+00, 1.713234e+00, 1.806908e+00, 8.767716e-01, 9.136047e-01,
4.000000e-01	9.631487e-01, 1.696592e+00, 1.296493e+00, 9.325968e-01, 1.241992e+00, 1.344784e+00, 1.497183e+00, 1.298880e+00, 9.562402e-01, 5.112726e-01,
6.000000e-01	1.105985e+00, 1.454251e+00, 1.270686e+00, 8.588348e-01, 1.227084e+00, 1.525056e+00, 1.297154e+00, 8.736087e-01, 1.076016e+00, 4.162235e-01,
8.000000e-01	9.981288e-01, 1.497043e+00, 8.479828e-01, 9.283206e-01, 1.414515e+00, 1.520482e+00, 9.216113e-01, 7.678445e-01, 9.447238e-01, 3.909581e-01,
1.000000e+00	9.468720e-01, 1.723701e+00, 6.808846e-01, 7.263742e-01, 1.135326e+00, 1.078686e+00, 7.702625e-01, 7.318001e-01, 8.275085e-01, 3.350318e-01,
1.200000e+00	7.787291e-01, 1.412435e+00, 6.098631e-01, 5.504690e-01, 9.129803e-01, 1.039684e+00, 5.892650e-01, 8.208151e-01, 7.406838e-01, 4.705370e-01,
1.400000e+00	7.878037e-01, 1.516311e+00, 4.188343e-01, 4.676302e-01, 7.740845e-01, 9.100527e-01, 4.829952e-01, 8.251898e-01, 5.444416e-01, 6.543215e-01,
1.600000e+00	7.060916e-01, 1.592773e+00, 3.766266e-01, 5.312239e-01, 5.357331e-01, 4.394465e-01, 3.065213e-01, 7.448050e-01, 5.942292e-01, 6.323670e-01,
1.800000e+00	5.980946e-01, 1.633639e+00, 2.545864e-01, 3.572392e-01, 5.183408e-01, 5.559246e-01, 2.775288e-01, 7.602278e-01, 5.722393e-01, 6.418759e-01,
2.000000e+00	6.182254e-01, 1.660274e+00, 2.598220e-01, 3.743441e-01, 4.527097e-01, 3.867052e-01, 1.794322e-01, 8.769997e-01, 4.248317e-01, 7.111594e-01,
0.000000e+00	2.485289e+00, 2.126177e+00, 1.644388e+00, 7.905789e-01, 9.754544e-01, 2.305270e+00, 6.565266e-01, 2.952992e+00, 9.233776e-01, 8.004633e-01,
2.000000e-01	1.990863e+00, 2.233235e+00, 1.235031e+00, 6.968491e-01, 1.420792e+00, 2.049954e+00, 7.279357e-01, 2.308881e+00, 1.072641e+00, 4.195151e-01,
4.000000e-01	1.563832e+00, 1.579970e+00, 1.407295e+00, 7.366833e-01, 1.602304e+00, 1.977341e+00, 6.357900e-01, 2.077535e+00, 1.249351e+00, 3.444952e-01,
6.000000e-01	1.194531e+00, 1.325438e+00, 1.213526e+00, 6.904605e-01, 1.214844e+00, 1.308161e+00, 7.524091e-01, 1.727706e+00, 1.047630e+00, 1.900398e-01,
8.000000e-01	8.177156e-01, 1.041880e+00, 9.732812e-01, 5.502083e-01, 1.413931e+00, 1.465043e+00, 6.920119e-01, 1.368163e+00, 1.011202e+00, 2.367107e-01,
1.000000e+00	7.527559e-01, 1.140423e+00, 1.062920e+00, 6.619837e-01, 1.470253e+00, 1.528911e+00, 5.620552e-01, 1.168207e+00, 7.110308e-01, 2.357571e-01,
1.200000e+00	8.001910e-01, 1.501518e+00, 8.272723e-01, 6.377038e-01, 9.614242e-01, 1.225573e+00, 5.655607e-01, 1.110472e+00, 7.758139e-01, 3.723398e-01,
1.400000e+00	6.683048e-01, 1.318182e+00, 8.378163e-01, 5.258800e-01, 8.918461e-01, 1.191896e+00, 4.938411e-01, 1.073406e+00, 7.155738e-01, 3.235051e-01,
1.600000e+00	6.820159e-01, 1.580884e+00, 7.337294e-01, 4.381002e-01, 7.299936e-01, 1.173530e+00, 3.807296e-01, 1.032786e+00, 6.689897e-01, 4.888605e-01,
1.800000e+00	6.313874e-01, 1.311308e+00, 6.379871e-01, 4.565460e-01, 6.846446e-01, 7.900239e-01, 2.571107e-01, 9.131572e-01, 5.784166e-01, 5.688997e-01,
2.000000e+00	5.455050e-01, 1.377313e+00, 5.990337e-01, 4.209447e-01, 6.621889e-01, 6.095499e-01, 2.487436e-01, 9.365510e-01, 5.579349e-01, 3.922143e-01,
0.000000e+00	3.531998e-02, 1.386976e+00, 2.876280e+00, 5.339307e-01, 2.130959e+00, 4.257747e-01, 1.693732e+00, 3.180052e+00, 1.035151e+00, 1.098728e+00,
2.000000e-01	4.216052e-01, 1.257302e+00, 2.142778e+00, 7.454399e-01, 1.806722e+00, 7.199896e-01, 1.670339e+00, 2.083424e+00, 1.328911e+00, 9.139167e-01,
4.000000e-01	7.061862e-01, 9.082812e-01, 1.814679e+00, 1.056349e+00, 1.553829e+00, 9.691719e-01, 1.651088e+00, 1.703953e+00, 1.419986e+00, 4.785441e-01,
6.000000e-01	7.596248e-01, 8.030926e-01, 1.590086e+00, 8.661057e-01, 2.036676e+00, 1.077241e+00, 1.216878e+00, 1.047733e+00, 1.008490e+00, 3.143154e-01,
8.000000e-01	9.726169e-01, 8.806462e-01, 1.521631e+00, 1.045526e+00, 1.558534e+00, 1.154802e+00, 1.153176e+00, 8.759529e-01, 1.022982e+00, 2.060170e-01,
1.000000e+00	1.028027e+00, 8.698337e-01, 1.106346e+00, 8.703184e-01, 1.590936e+00, 9.637745e-01, 7.810953e-01, 7.238964e-01, 7.872521e-01, 1.955451e-01,
1.200000e+00	8.280032e-01, 1.206484e+00, 9.815777e-01, 7.254205e-01, 1.428172e+00, 1.297164e+00, 7.463534e-01, 7.797829e-01, 5.869481e-01, 2.310819e-01,
1.400000e+00	7.796528e-01, 1.084495e+00, 7.947378e-01, 5.206238e-01, 1.026068e+00, 1.290045e+00, 5.077332e-01, 9.204804e-01, 5.295406e-01, 3.897026e-01,
1.600000e+00	6.431664e-01, 1.275003e+00, 5.592623e-01, 5.033231e-01, 8.986383e-01, 9.200100e-01, 4.615272e-01, 8.509839e-01, 5.355521e-01, 4.897728e-01,
1.800000e+00	6.378549e-01, 1.350282e+00, 4.985479e-01, 4.699020e-01, 8.068550e-01, 7.593190e-01, 3.112947e-01, 8.282742e-01, 4.853727e-01, 5.602960e-01,
2.000000e+00	5.509782e-01, 1.458155e+00, 4.218558e-01, 3.711537e-01, 6.549159e-01, 6.715248e-01, 2.843376e-01, 9.871017e-01, 4.594105e-01, 6.012066e-01,
0.000000e+00	2.058431e+00, 2.760790e+00, 3.123739e+00, 7.276403e-01, 1.790507e+00, 1.152626e+00, 1.257162e+00, 2.808276e+00, 1.926705e+00, 1.303912e+00,
2.000000e-01	1.960040e+00, 1.643717e+00, 2.676606e+00, 7.685617e-01, 1.866936e+00, 1.247550e+00, 1.233721e+00, 1.943379e+00, 1.512091e+00, 1.153638e+00,
4.000000e-01	1.181110e+00, 1.362761e+00, 2.486063e+00, 7.559984e-01, 1.927745e+00, 1.289233e+00, 1.060042e+00, 1.541887e+00, 1.183424e+00, 5.328385e-01,
6.000000e-01	1.247315e+00, 1.185732e+00, 1.927286e+00, 7.629674e-01, 1.915667e+00, 1.165999e+00, 1.078078e+00, 9.610752e-01, 1.216182e+00, 2.775678e-01,
8.000000e-01	9.059618e-01, 1.187040e+00, 1.367699e+00, 8.556307e-01, 1.643389e+00, 1.289207e+00, 9.319741e-01, 9.537598e-01, 8.712973e-01, 1.893761e-01,
1.000000e+00	9.925328e-01, 1.050095e+00, 1.037459e+00, 8.346079e-01, 1.351415e+00, 1.413220e+00, 6.497407e-01, 7.411072e-01, 7.932897e-01, 1.949890e-01,
1.200000e+00	9.431292e-01, 1.206523e+00, 9.958097e-01, 5.303971e-01, 1.193442e+00, 1.134242e+00, 6.549339e-01, 7.619805e-01, 7.291917e-01, 2.028033e-01,
1.400000e+00	5.408917e-01, 1.284592e+00, 6.846266e-01, 5.742702e-01, 1.107706e+00, 1.254676e+00, 4.651400e-01, 7.964010e-01, 6.055998e-01, 3.767829e-01,
1.600000e+00	6.069652e-01, 1.526391e+00, 4.967782e-01, 5.169758e-01, 8.482549e-01, 1.131649e+00, 3.099081e-01, 9.641820e-01, 5.293558e-01, 4.990767e-01,
1.800000e+00	6.365623e-01, 1.283694e+00, 5.366782e-01, 4.466404e-01, 5.826153e-01, 7.357203e-01, 3.285505e-01, 8.096928e-01, 4.128559e-01, 4.942862e-01,
2.000000e+00	6.394426e-01, 1.464385e+00, 4.292264e-01, 3.566140e-01, 5.346037e-01, 6.162970e-01, 1.900820e-01, 1.132574e+00, 5.179047e-01, 4.935154e-01,
0.000000e+00	1.291533e+00, 6.716132e-02, 2.188180e+00, 1.190689e+00, 2.328750e+00, 1.257630e+00, 1.451739e+00, 1.991951e+00, 3.152150e+00, 1.049002e+00,
2.000000e-01	1.127802e+00, 5.475578e-02, 1.442351e+00, 1.029831e+00, 2.061107e+00, 1.460889e+00, 1.210368e+00, 1.184288e+00, 1.868780e+00, 4.827082e-01,
4.000000e-01	1.252616e+00, 4.507041e-02, 1.223194e+00, 1.192202e+00, 2.358890e+00, 1.126334e+00, 1.165518e+00, 1.002519e+00, 1.833547e+00, 3.644774e-01,
6.000000e-01	1.037878e+00, 9.847785e-02, 9.589215e-01, 1.042399e+00, 2.256131e+00, 1.573586e+00, 1.215844e+00, 7.368534e-01, 9.229749e-01, 2.637161e-01,
8.000000e-01	1.077013e+00, 3.371661e-01, 9.774029e-01, 9.327567e-01, 1.694234e+00, 1.477677e+00, 1.015839e+00, 6.283746e-01, 8.763588e-01, 2.724473e-01,
1.000000e+00	8.013231e-01, 6.341386e-01, 6.759761e-01, 9.559792e-01, 1.631297e+00, 1.519208e+00, 8.638900e-01, 5.813688e-01, 8.050967e-01, 3.913071e-01,
1.200000e+00	7.693665e-01, 9.705318e-01, 4.980154e-01, 6.701197e-01, 1.343392e+00, 1.425498e+00, 5.563216e-01, 6.846428e-01, 6.627371e-01, 4.498585e-01,
1.400000e+00	7.927267e-01, 1.162245e+00, 4.468783e-01, 5.924289e-01, 8.882796e-01, 1.365481e+00, 4.636433e-01, 6.459697e-01, 5.717437e-01, 4.896462e-01,
1.600000e+00	5.423385e-01, 1.002958e+00, 3.237823e-01, 4.508023e-01, 9.811470e-01, 9.605804e-01, 3.536641e-01, 7.759937e-01, 5.479128e-01, 4.685631e-01,
1.800000e+00	6.013258e-01, 1.177108e+00, 2.622827e-01, 4.949978e-01, 6.583667e-01, 8.082423e-01, 3.040136e-01, 7.759819e-01, 5.663918e-01, 6.184170e-01,
2.000000e+00	5.792262e-01, 1.535441e+00, 2.471065e-01, 2.912764e-01, 6.105873e-01, 6.312801e-01, 2.067940e-01, 9.664947e-01, 4.291973e-01, 6.596654e-01,
0.000000e+00	2.331811e+00, 2.153313e+00, 8.735159e-01, 1.186615e+00, 4.915002e-01, 9.526622e-01, 1.875292e-01, 2.891644e+00, 2.307955e+00, 1.615807e-01,
2.000000e-01	2.011651e+00, 1.582465e+00, 9.860711e-01, 7.172786e-01, 9.363716e-01, 8.605709e-01, 4.158959e-01, 2.341737e+00, 1.451198e+00, 2.591427e-01,
4.000000e-01	1.484569e+00, 1.181375e+00, 1.082979e+00, 6.455963e-01, 1.158529e+00, 7.485313e-01, 6.677433e-01, 1.912634e+00, 9.175998e-01, 3.188361e-01,
6.000000e-01	1.079977e+00, 9.697689e-01, 8.320297e-01, 5.901484e-01, 1.302374e+00, 8.098960e-01, 6.418715e-01, 1.566787e+00, 8.786579e-01, 3.823782e-01,
8.000000e-01	9.735306e-01, 9.656144e-01, 8.415416e-01, 5.872139e-01, 1.142825e+00, 8.813201e-01, 5.692483e-01, 1.390647e+00, 1.089546e+00, 3.711702e-01,
1.000000e+00	7.946349e-01, 9.013233e-01, 9.868082e-01, 6.208596e-01, 1.044819e+00, 7.212491e-01, 6.002343e-01, 1.387309e+00, 9.253991e-01, 4.768484e-01,
1.200000e+00	7.448040e-01, 1.178079e+00, 6.994033e-01, 5.443170e-01, 9.885753e-01, 7.982154e-01, 4.407939e-01, 1.153703e+00, 5.609349e-01, 5.446748e-01,
1.400000e+00	6.175733e-01, 1.108735e+00, 7.626900e-01, 5.919198e-01, 8.180423e-01, 5.944527e-01, 3.784929e-01, 9.198483e-01, 7.360494e-01, 4.943327e-01,
1.600000e+00	6.390926e-01, 1.122948e+00, 7.262990e-01, 5.153870e-01, 7.036084e-01, 7.273630e-01, 2.972199e-01, 9.818964e-01, 5.890009e-01, 5.313964e-01,
1.800000e+00	6.065659e-01, 1.456532e+00, 6.242687e-01, 4.292781e-01, 6.290311e-01, 4.154017e-01, 2.536468e-01, 9.343241e-01, 6.000382e-01, 5.605355e-01,
2.000000e+00	6.304598e-01, 1.452464e+00, 5.438711e-01, 3.837501e-01, 4.466028e-01, 3.535053e-01, 1.932318e-01, 9.595154e-01, 5.728375e-01, 5.583825e-01,
0.000000e+00	4.463796e-01, 1.333720e+00, 9.465411e-02, 1.690431e+00, 1.182388e-01, 8.541778e-01, 1.549246e+00, 6.469117e-01, 2.294767e+00, 1.411153e+00,
2.000000e-01	6.929785e-01, 1.066406e+00, 8.447806e-02, 1.313882e+00, 4.109278e-01, 5.806028e-01, 1.457065e+00, 5.359835e-01, 1.570194e+00, 1.126723e+00,
4.000000e-01	9.415252e-01, 8.318486e-01, 6.837658e-02, 1.131920e+00, 7.466771e-01, 5.010468e-01, 1.211942e+00, 4.016232e-01, 1.072463e+00, 8.175139e-01,
6.000000e-01	1.051875e+00, 7.949248e-01, 4.325531e-02, 9.485683e-01, 6.909620e-01, 4.376734e-01, 1.089493e+00, 3.810384e-01, 7.700182e-01, 6.895781e-01,
8.000000e-01	9.697037e-01, 1.210151e+00, 3.843832e-02, 9.500786e-01, 7.317609e-01, 3.962540e-01, 8.765052e-01, 3.953234e-01, 5.160982e-01, 6.637938e-01,
1.000000e+00	8.310401e-01, 1.417120e+00, 3.404604e-02, 6.493956e-01, 4.802365e-01, 3.218803e-01, 5.431257e-01, 5.934266e-01, 5.356115e-01, 6.229684e-01,
1.200000e+00	7.415644e-01, 1.363928e+00, 3.281363e-02, 6.230930e-01, 4.504861e-01, 2.352749e-01, 4.058421e-01, 7.356415e-01, 4.162541e-01, 6.764541e-01,
1.400000e+00	6.212288e-01, 1.362239e+00, 3.298447e-02, 5.635481e-01, 3.113438e-01, 2.126570e-01, 2.936762e-01, 5.419813e-01, 5.623966e-01, 6.570184e-01,
1.600000e+00	5.521368e-01, 1.343142e+00, 3.602662e-02, 3.838328e-01, 3.801067e-01, 1.595986e-01, 2.246821e-01, 8.886206e-01, 4.315823e-01, 5.014526e-01,
1.800000e+00	5.339447e-01, 1.419980e+00, 4.587713e-02, 3.689809e-01, 2.857282e-01, 1.132200e-01, 2.008399e-01, 8.592381e-01, 3.952976e-01, 6.392099e-01,
2.000000e+00	4.335108e-01, 1.591639e+00, 8.483161e-02, 3.400096e-01, 2.526662e-01, 9.538172e-02, 1.235193e-01, 7.867371e-01, 4.009096e-01, 7.757059e-01,
0.000000e+00	8.221780e-01, 2.403411e+00, 2.559425e+00, 2.157409e+00, 1.788035e+00, 1.531550e+00, 1.558482e+00, 4.546139e-01, 3.351735e-01, 4.286278e-01,
2.000000e-01	1.055022e+00, 2.475817e+00, 1.605956e+00, 1.363552e+00, 1.248591e+00, 1.468118e+00, 1.208808e+00, 4.802162e-01, 6.335927e-01, 2.964718e-01,
4.000000e-01	8.866998e-01, 2.338683e+00, 1.410408e+00, 9.405543e-01, 1.061685e+00, 1.390930e+00, 8.517201e-01, 4.825569e-01, 6.031897e-01, 1.757717e-01,
6.000000e-01	8.173872e-01, 1.912814e+00, 1.165076e+00, 7.455655e-01, 1.061250e+00, 9.192421e-01, 6.397993e-01, 6.653060e-01, 5.357237e-01, 1.572479e-01,
8.000000e-01	8.265695e-01, 2.049510e+00, 7.753908e-01, 5.885506e-01, 7.193802e-01, 1.069194e+00, 4.153986e-01, 6.892088e-01, 5.821273e-01, 2.908873e-01,
1.000000e+00	6.824794e-01, 1.921199e+00, 6.982140e-01, 5.515377e-01, 6.688086e-01, 7.194343e-01, 3.586927e-01, 5.988066e-01, 4.523932e-01, 3.800227e-01,
1.200000e+00	6.622919e-01, 1.896201e+00, 5.030156e-01, 4.835065e-01, 4.872305e-01, 5.158080e-01, 2.574886e-01, 8.487107e-01, 5.105255e-01, 4.717383e-01,
1.400000e+00	5.335014e-01, 2.104601e+00, 4.475681e-01, 4.187106e-01, 4.004058e-01, 3.287317e-01, 2.133591e-01, 7.496270e-01, 5.954816e-01, 5.132979e-01,
1.600000e+00	4.474980e-01, 1.694517e+00, 3.921699e-01, 3.543734e-01, 3.616923e-01, 3.463119e-01, 1.295076e-01, 8.994134e-01, 4.750115e-01, 6.299252e-01,
1.800000e+00	4.291817e-01, 1.653338e+00, 3.070844e-01, 3.419853e-01, 2.961696e-01, 2.261207e-01, 1.375381e-01, 7.825916e-01, 4.451896e-01, 5.470586e-01,
2.000000e+00	4.772541e-01, 1.782131e+00, 2.443171e-01, 2.754175e-01, 2.385426e-01, 1.449419e-01, 1.012931e-01, 8.880470e-01, 4.557977e-01, 5.916708e-01,
0.000000e+00	2.280137e+00, 1.864297e+00, 1.508143e+00, 7.067347e-01, 7.628738e-01, 2.412707e+00, 1.134409e+00, 2.456521e+00, 2.884452e+00, 3.376268e-01,
2.000000e-01	1.637147e+00, 1.465806e+00, 1.328878e+00, 8.668562e-01, 9.450419e-01, 1.729154e+00, 1.242706e+00, 1.328713e+00, 1.949677e+00, 2.673810e-01,
4.000000e-01	1.370878e+00, 1.275814e+00, 1.266229e+00, 1.059242e+00, 1.341995e+00, 1.398866e+00, 1.215311e+00, 1.188169e+00, 1.321623e+00, 1.662820e-01,
6.000000e-01	1.119738e+00, 1.043698e+00, 1.098812e+00, 1.050430e+00, 1.267192e+00, 1.413176e+00, 1.029762e+00, 6.662846e-01, 1.032263e+00, 1.208702e-01,
8.000000e-01	1.010205e+00, 1.141382e+00, 6.521342e-01, 8.033356e-01, 1.212638e+00, 1.310709e+00, 8.954678e-01, 6.216202e-01, 8.969945e-01, 2.593344e-01,
1.000000e+00	1.006694e+00, 1.134034e+00, 5.504151e-01, 8.637979e-01, 1.161904e+00, 1.527256e+00, 6.423057e-01, 6.716182e-01, 7.972209e-01, 3.595890e-01,
1.200000e+00	9.164089e-01, 1.342126e+00, 5.412881e-01, 6.894376e-01, 8.512043e-01, 9.571077e-01, 5.512359e-01, 7.430039e-01, 6.807447e-01, 4.724281e-01,
1.400000e+00	5.812794e-01, 1.478324e+00, 4.242039e-01, 4.641373e-01, 7.444370e-01, 7.830400e-01, 5.065661e-01, 8.081894e-01, 4.928345e-01, 4.908783e-01,
1.600000e+00	6.154758e-01, 1.282633e+00, 3.205859e-01, 4.603858e-01, 5.490016e-01, 7.588950e-01, 3.133254e-01, 9.606343e-01, 5.501702e-01, 5.240451e-01,
1.800000e+00	6.698442e-01, 1.402257e+00, 2.626101e-01, 3.690854e-01, 4.677133e-01, 4.761053e-01, 2.394807e-01, 8.125562e-01, 5.379171e-01, 6.022568e-01,
2.000000e+00	5.675810e-01, 1.693727e+00, 2.457625e-01, 3.630026e-01, 4.385639e-01, 3.992320e-01, 2.347313e-01, 8.068269e-01, 6.092824e-01, 6.017417e-01,
0.000000e+00	1.019449e+00, 6.385586e-01, 1.145317e+00, 3.669458e-01, 5.256308e-01, 2.095808e+00, 1.798020e+00, 6.722452e-01, 1.659758e+00, 2.177889e+00,
2.000000e-01	1.166779e+00, 5.441206e-01, 7.927783e-01, 7.339625e-01, 8.162162e-01, 1.608412e+00, 1.822801e+00, 4.549296e-01, 1.495449e+00, 1.787706e+00,
4.000000e-01	1.248516e+00, 4.682533e-01, 6.246514e-01, 8.890562e-01, 9.176426e-01, 1.179495e+00, 1.939957e+00, 4.059353e-01, 1.284048e+00, 1.158239e+00,
6.000000e-01	1.136799e+00, 5.813527e-01, 4.852671e-01, 9.047721e-01, 9.498174e-01, 1.075366e+00, 1.319262e+00, 2.876433e-01, 8.117428e-01, 1.115167e+00,
8.000000e-01	1.068824e+00, 8.110473e-01, 4.057986e-01, 1.058516e+00, 9.231011e-01, 9.499728e-01, 8.952432e-01, 2.579359e-01, 8.300320e-01, 7.907711e-01,
1.000000e+00	8.765080e-01, 9.617130e-01, 2.582004e-01, 7.681707e-01, 8.086983e-01, 7.916397e-01, 9.542796e-01, 3.440027e-01, 5.743260e-01, 7.738575e-01,
1.200000e+00	7.829840e-01, 1.177718e+00, 2.266745e-01, 7.598488e-01, 6.733367e-01, 5.441874e-01, 6.457041e-01, 4.519447e-01, 6.426529e-01, 6.096809e-01,
1.400000e+00	6.432881e-01, 1.132036e+00, 1.617724e-01, 6.247637e-01, 5.379985e-01, 4.673582e-01, 4.601589e-01, 6.029660e-01, 5.381415e-01, 5.523395e-01,
1.600000e+00	7.060077e-01, 1.217857e+00, 1.447228e-01, 5.409194e-01, 4.676409e-01, 3.853842e-01, 3.514401e-01, 6.834742e-01, 4.161328e-01, 7.431022e-01,
1.800000e+00	5.670295e-01, 1.560275e+00, 1.099734e-01, 4.497521e-01, 3.799039e-01, 2.629462e-01, 2.562971e-01, 6.779762e-01, 4.908424e-01, 6.505582e-01,
2.000000e+00	4.918008e-01, 1.646054e+00, 1.044461e-01, 3.397563e-01, 2.594865e-01, 2.087705e-01, 1.982653e-01, 8.907868e-01, 4.957872e-01, 7.019591e-01,
0.000000e+00	2.907846e+00, 2.263479e+00, 6.688723e-01, 2.545614e+00, 3.104709e+00, 2.859041e+00, 5.838967e-01, 5.970946e-01, 2.257988e+00, 3.170282e+00,
2.000000e-01	1.940290e+00, 1.974522e+00, 5.018356e-01, 1.526051e+00, 2.656372e+00, 2.621403e+00, 6.871299e-01, 6.032065e-01, 1.881396e+00, 1.766716e+00,
4.000000e-01	1.265401e+00, 1.203091e+00, 3.557249e-01, 1.156529e+00, 2.647138e+00, 2.487114e+00, 7.332544e-01, 7.833832e-01, 1.258367e+00, 1.136808e+00,
6.000000e-01	1.271794e+00, 1.310006e+00, 3.182951e-01, 8.129525e-01, 1.882588e+00, 2.179946e+00, 9.233556e-01, 5.295589e-01, 9.751590e-01, 1.121548e+00,
8.000000e-01	9.443038e-01, 1.349259e+00, 2.764838e-01, 7.710169e-01, 1.618474e+00, 1.406146e+00, 5.590700e-01, 7.356295e-01, 6.786355e-01, 7.568080e-01,
1.000000e+00	7.765728e-01, 1.305072e+00, 2.021442e-01, 6.873929e-01, 1.701832e+00, 1.621973e+00, 4.005654e-01, 8.131408e-01, 5.858871e-01, 6.537378e-01,
1.200000e+00	6.006049e-01, 1.444362e+00, 1.952445e-01, 5.098146e-01, 1.035400e+00, 1.278089e+00, 3.630787e-01, 8.388682e-01, 4.357011e-01, 7.527582e-01,
1.400000e+00	6.637270e-01, 1.595720e+00, 1.797512e-01, 4.772669e-01, 7.330720e-01, 1.435328e+00, 2.483597e-01, 7.571697e-01, 4.275550e-01, 7.450772e-01,
1.600000e+00	6.335921e-01, 1.573751e+00, 1.399521e-01, 4.126931e-01, 7.063084e-01, 9.643242e-01, 2.133183e-01, 7.863891e-01, 4.460153e-01, 5.660672e-01,
1.800000e+00	5.523498e-01, 1.591302e+00, 1.655349e-01, 3.700312e-01, 6.344613e-01, 9.342644e-01, 1.581647e-01, 8.657681e-01, 4.762212e-01, 6.677328e-01,
2.000000e+00	4.484513e-01, 1.840638e+00, 1.594327e-01, 3.263504e-01, 5.206874e-01, 5.875107e-01, 1.327118e-01, 9.992218e-01, 4.507270e-01, 6.179591e-01,
0.000000e+00	1.028075e+00, 2.692731e+00, 1.694740e+00, 1.645531e+00, 4.759464e-01, 2.328307e+00, 1.490714e+00, 1.949496e+00, 1.764987e+00, 1.710223e+00,
2.000000e-01	1.314008e+00, 2.488728e+00, 1.698843e+00, 1.433825e+00, 7.353125e-01, 1.707989e+00, 1.731461e+00, 1.268499e+00, 2.018307e+00, 1.014476e+00,
4.000000e-01	1.189758e+00, 1.727005e+00, 1.134172e+00, 1.381793e+00, 8.609525e-01, 1.201717e+00, 1.493719e+00, 8.106530e-01, 1.308906e+00, 4.429373e-01,
6.000000e-01	1.217455e+00, 1.477307e+00, 1.020279e+00, 1.029992e+00, 1.109687e+00, 1.147830e+00, 1.268355e+00, 5.988370e-01, 8.998006e-01, 4.272782e-01,
8.000000e-01	1.054964e+00, 1.579662e+00, 8.310574e-01, 9.569464e-01, 9.155380e-01, 1.115471e+00, 1.060028e+00, 6.071353e-01, 9.053347e-01, 4.812826e-01,
1.000000e+00	8.549201e-01, 1.435142e+00, 5.328291e-01, 7.390325e-01, 8.869743e-01, 9.442108e-01, 7.460974e-01, 5.556409e-01, 6.830191e-01, 5.318266e-01,
1.200000e+00	8.709680e-01, 1.466423e+00, 3.430135e-01, 7.561585e-01, 5.525566e-01, 7.068412e-01, 6.163260e-01, 5.770604e-01, 7.053068e-01, 4.570947e-01,
1.400000e+00	6.924267e-01, 1.310087e+00, 2.725460e-01, 5.814862e-01, 6.199184e-01, 6.464665e-01, 4.287402e-01, 6.665631e-01, 4.998572e-01, 5.475494e-01,
1.600000e+00	6.789078e-01, 1.468451e+00, 2.348176e-01, 3.884129e-01, 4.779696e-01, 5.340522e-01, 3.241544e-01, 7.918322e-01, 4.884244e-01, 6.199790e-01,
1.800000e+00	6.170631e-01, 1.654305e+00, 2.396938e-01, 4.436755e-01, 4.260120e-01, 3.872071e-01, 2.537637e-01, 7.131915e-01, 5.433190e-01, 5.440944e-01,
2.000000e+00	4.923872e-01, 1.742857e+00, 1.984928e-01, 4.363999e-01, 3.151777e-01, 2.715788e-01, 2.183243e-01, 6.645181e-01, 4.682514e-01, 5.572869e-01,
0.000000e+00	7.922805e-01, 2.708526e+00, 1.630853e+00, 1.878133e+00, 1.703681e+00, 1.625198e+00, 2.118951e+00, 9.967060e-02, 1.908885e+00, 1.876202e+00,
2.000000e-01	8.341381e-01, 2.021342e+00, 1.330123e+00, 1.867167e+00, 1.484547e+00, 1.538913e+00, 1.670677e+00, 5.461375e-02, 1.502995e+00, 1.017011e+00,
4.000000e-01	1.106344e+00, 1.778248e+00, 7.859852e-01, 1.536537e+00, 1.539362e+00, 1.472517e+00, 1.618685e+00, 5.130168e-02, 9.601729e-01, 6.690085e-01,
6.000000e-01	1.065740e+00, 1.604752e+00, 7.360112e-01, 1.231875e+00, 1.620446e+00, 1.755946e+00, 1.126120e+00, 7.421106e-02, 8.838042e-01, 5.540228e-01,
8.000000e-01	9.751885e-01, 1.750176e+00, 5.909797e-01, 9.185650e-01, 1.183738e+00, 1.442417e+00, 8.190444e-01, 1.868155e-01, 5.831212e-01, 4.504443e-01,
1.000000e+00	8.992508e-01, 1.606745e+00, 4.450066e-01, 7.743512e-01, 8.627880e-01, 1.228358e+00, 7.011864e-01, 2.691019e-01, 5.867067e-01, 5.133245e-01,
1.200000e+00	6.864386e-01, 1.653954e+00, 3.155300e-01, 6.109845e-01, 7.209888e-01, 9.527904e-01, 5.829297e-01, 5.451538e-01, 5.270558e-01, 6.915451e-01,
1.400000e+00	6.948984e-01, 1.385872e+00, 2.271599e-01, 5.654073e-01, 5.223353e-01, 8.381188e-01, 4.040568e-01, 5.448071e-01, 4.332392e-01, 6.674633e-01,
1.600000e+00	5.644083e-01, 1.696166e+00, 2.278087e-01, 4.501091e-01, 5.017652e-01, 5.606954e-01, 2.740389e-01, 6.817887e-01, 5.449568e-01, 6.427532e-01,
1.800000e+00	5.913336e-01, 1.637976e+00, 1.618903e-01, 4.201611e-01, 3.852711e-01, 4.270009e-01, 1.955351e-01, 6.977026e-01, 3.856613e-01, 5.759940e-01,
2.000000e+00	4.097937e-01, 1.629838e+00, 1.561113e-01, 3.298763e-01, 3.257811e-01, 3.017222e-01, 1.779673e-01, 7.237976e-01, 4.473973e-01, 5.524649e-01,
0.000000e+00	9.035569e-02, 1.047335e+00, 3.838308e-01, 2.393452e+00, 2.078340e+00, 2.644093e+00, 1.474053e-01, 4.583846e-01, 1.519613e+00, 2.019933e+00,
2.000000e-01	4.538086e-01, 9.678831e-01, 2.975024e-01, 1.660930e+00, 1.959456e+00, 2.278135e+00, 3.264948e-01, 5.891099e-01, 1.085211e+00, 1.462611e+00,
4.000000e-01	5.909187e-01, 1.048709e+00, 2.554692e-01, 1.142581e+00, 1.807514e+00, 2.158593e+00, 3.225566e-01, 7.743579e-01, 7.422169e-01, 1.324841e+00,
6.000000e-01	6.192092e-01, 1.087306e+00, 1.902482e-01, 9.597840e-01, 1.523762e+00, 2.018370e+00, 2.505473e-01, 8.247189e-01, 5.832095e-01, 1.031649e+00,
8.000000e-01	5.136456e-01, 1.243212e+00, 1.434157e-01, 5.603337e-01, 8.490072e-01, 1.659762e+00, 1.945138e-01, 8.295076e-01, 5.040059e-01, 6.875263e-01,
1.000000e+00	4.244237e-01, 1.719653e+00, 1.744366e-01, 4.078641e-01, 1.067293e+00, 1.244835e+00, 1.517938e-01, 8.628961e-01, 4.729057e-01, 8.056879e-01,
1.200000e+00	5.311774e-01, 1.566402e+00, 1.652563e-01, 3.180752e-01, 7.511424e-01, 1.136071e+00, 1.069617e-01, 9.304101e-01, 3.960589e-01, 5.854163e-01,
1.400000e+00	4.697011e-01, 1.366253e+00, 1.387807e-01, 2.869668e-01, 5.360137e-01, 8.629968e-01, 1.099142e-01, 7.938395e-01, 4.331858e-01, 6.192771e-01,
1.600000e+00	4.206919e-01, 1.507879e+00, 1.662610e-01, 2.386356e-01, 4.541965e-01, 6.008761e-01, 8.402954e-02, 8.773174e-01, 4.258029e-01, 5.964088e-01,
1.800000e+00	4.411401e-01, 1.855971e+00, 2.002578e-01, 2.756486e-01, 3.848873e-01, 4.226362e-01, 7.419883e-02, 9.081153e-01, 4.192206e-01, 6.276050e-01,
2.000000e+00	4.547977e-01, 1.619016e+00, 1.560734e-01, 2.214246e-01, 3.731506e-01, 2.959094e-01, 5.544770e-02, 8.131813e-01, 4.440920e-01, 6.764251e-01,
0.000000e+00	1.701146e+00, 1.102545e+00, 2.217224e+00, 7.881301e-01, 2.388740e-02, 8.957240e-01, 5.668770e-01, 5.249816e-01, 1.275353e+00, 5.184441e-01,
2.000000e-01	1.797869e+00, 9.336534e-01, 1.504708e+00, 6.671774e-01, 2.733005e-01, 7.838041e-01, 5.870507e-01, 6.697839e-01, 9.025031e-01, 3.229346e-01,
4.000000e-01	1.310415e+00, 1.040030e+00, 1.086799e+00, 5.281102e-01, 3.934449e-01, 5.042289e-01, 5.043922e-01, 6.309013e-01, 7.402405e-01, 2.124402e-01,
6.000000e-01	8.865081e-01, 1.246114e+00, 9.281270e-01, 4.689104e-01, 2.740620e-01, 3.540480e-01, 3.899322e-01, 7.742445e-01, 6.711982e-01, 3.464038e-01,
8.000000e-01	7.046850e-01, 1.388017e+00, 6.842094e-01, 4.195736e-01, 2.448823e-01, 2.970248e-01, 2.988523e-01, 9.254775e-01, 5.443522e-01, 3.464575e-01,
1.000000e+00	6.951888e-01, 1.435327e+00, 5.942555e-01, 4.366142e-01, 2.351589e-01, 2.135234e-01, 2.555748e-01, 8.863429e-01, 5.552934e-01, 4.332626e-01,
1.200000e+00	4.524467e-01, 1.267393e+00, 4.289766e-01, 4.363594e-01, 2.190148e-01, 1.464623e-01, 1.679863e-01, 7.837204e-01, 5.227169e-01, 4.647931e-01,
1.400000e+00	5.098531e-01, 1.297111e+00, 4.010208e-01, 3.338356e-01, 1.917489e-01, 1.063479e-01, 1.645146e-01, 9.796766e-01, 4.825517e-01, 6.023030e-01,
1.600000e+00	4.752970e-01, 1.608033e+00, 3.040166e-01, 2.839499e-01, 1.648367e-01, 9.239464e-02, 1.221657e-01, 1.007978e+00, 4.485751e-01, 5.090593e-01,
1.800000e+00	5.434714e-01, 1.354088e+00, 3.355252e-01, 3.018544e-01, 1.286956e-01, 5.585997e-02, 8.973885e-02, 1.121727e+00, 3.809892e-01, 6.419958e-01,
2.000000e+00	5.106848e-01, 1.476277e+00, 3.171961e-01, 2.609664e-01, 1.398539e-01, 4.760365e-02, 7.247319e-02, 9.420653e-01, 5.338717e-01, 6.345825e-01,
0.000000e+00	2.167373e+00, 3.615700e-01, 2.647383e+00, 6.519297e-01, 5.215183e-01, 9.102876e-01, 1.817773e+00, 4.434755e-01, 2.707231e+00, 4.422194e-01,
2.000000e-01	1.537205e+00, 2.205106e-01, 2.119804e+00, 8.949943e-01, 6.621568e-01, 9.047211e-01, 1.739498e+00, 3.225405e-01, 1.847141e+00, 2.474035e-01,
4.000000e-01	1.248462e+00, 1.878773e-01, 1.993262e+00, 8.551112e-01, 1.196566e+00, 6.712540e-01, 1.546926e+00, 2.112560e-01, 1.256471e+00, 1.334746e-01,
6.000000e-01	1.149520e+00, 2.147990e-01, 1.339216e+00, 1.292644e+00, 1.194696e+00, 8.234091e-01, 1.374934e+00, 1.780690e-01, 9.069045e-01, 1.030340e-01,
8.000000e-01	1.119933e+00, 4.748490e-01, 1.099058e+00, 9.823178e-01, 8.844772e-01, 7.447146e-01, 9.822123e-01, 1.674807e-01, 7.862094e-01, 1.412288e-01,
1.000000e+00	8.798426e-01, 7.661493e-01, 7.526126e-01, 7.607932e-01, 7.939712e-01, 8.313442e-01, 8.355339e-01, 3.270974e-01, 6.592946e-01, 3.189024e-01,
1.200000e+00	9.461408e-01, 9.036504e-01, 5.537986e-01, 6.672620e-01, 7.091768e-01, 7.310681e-01, 5.627645e-01, 5.741163e-01, 4.641549e-01, 4.307059e-01,
1.400000e+00	6.136543e-01, 1.276225e+00, 4.729490e-01, 5.448740e-01, 6.343074e-01, 4.828857e-01, 4.588644e-01, 5.761863e-01, 5.456555e-01, 4.334176e-01,
1.600000e+00	6.556844e-01, 1.387231e+00, 2.792355e-01, 3.552226e-01, 4.876335e-01, 4.065073e-01, 3.129546e-01, 6.655376e-01, 4.321278e-01, 5.480836e-01,
1.800000e+00	6.503468e-01, 1.472788e+00, 2.308627e-01, 3.868555e-01, 3.931391e-01, 3.059512e-01, 2.399155e-01, 7.912179e-01, 4.461566e-01, 7.206000e-01,
2.000000e+00	5.931578e-01, 1.557533e+00, 2.538263e-01, 3.494309e-01, 3.105891e-01, 2.423443e-01, 1.848211e-01, 7.974092e-01, 4.735516e-01, 6.405023e-01,
0.000000e+00	1.825209e+00, 2.382934e+00, 7.584376e-01, 1.019669e+00, 2.490604e+00, 2.130645e+00, 2.077426e+00, 2.150394e+00, 1.775599e+00, 3.648487e-01,
2.000000e-01	1.359858e+00, 1.853069e+00, 7.614220e-01, 8.594270e-01, 2.959843e+00, 1.941670e+00, 1.653706e+00, 1.778513e+00, 1.543951e+00, 3.574627e-01,
4.000000e-01	1.182188e+00, 1.228070e+00, 7.728112e-01, 9.655191e-01, 2.139897e+00, 1.848423e+00, 1.660703e+00, 1.216355e+00, 1.447556e+00, 4.487619e-01,
6.000000e-01	1.175715e+00, 1.194891e+00, 7.020622e-01, 1.039321e+00, 2.172411e+00, 1.863575e+00, 1.242146e+00, 7.909989e-01, 1.163862e+00, 3.911722e-01,
8.000000e-01	1.037874e+00, 9.991776e-01, 5.354808e-01, 9.413986e-01, 1.793276e+00, 1.860428e+00, 1.076773e+00, 6.402810e-01, 8.479439e-01, 5.715864e-01,
1.000000e+00	1.016929e+00, 1.087781e+00, 4.413626e-01, 8.060138e-01, 1.864116e+00, 1.567117e+00, 9.511948e-01, 6.670356e-01, 6.529824e-01, 5.151997e-01,
1.200000e+00	9.605169e-01, 1.209346e+00, 3.242513e-01, 7.077437e-01, 1.360386e+00, 1.367335e+00, 7.628555e-01, 5.999589e-01, 6.891452e-01, 6.284992e-01,
1.400000e+00	7.039238e-01, 1.447041e+00, 2.655597e-01, 6.237015e-01, 1.226208e+00, 1.375310e+00, 5.050532e-01, 5.932563e-01, 5.133611e-01, 7.203396e-01,
1.600000e+00	6.983733e-01, 1.362676e+00, 1.808858e-01, 3.853214e-01, 9.248531e-01, 1.302981e+00, 3.616055e-01, 7.417080e-01, 5.401949e-01, 7.151320e-01,
1.800000e+00	7.087890e-01, 1.383685e+00, 1.748688e-01, 4.428273e-01, 7.300869e-01, 1.040067e+00, 2.846919e-01, 7.897814e-01, 4.208909e-01, 5.198472e-01,
2.000000e+00	6.017710e-01, 1.225262e+00, 2.033666e-01, 3.870709e-01, 5.838652e-01, 8.533240e-01, 2.315702e-01, 7.842432e-01, 4.848175e-01, 6.613427e-01,
0.000000e+00	1.280052e+00, 1.469238e+00, 1.015421e+00, 2.138916e+00, 3.848876e+00, 2.561876e+00, 1.337959e+00, 2.555995e+00, 1.321650e+00, 2.840498e+00,
2.000000e-01	1.156514e+00, 1.137306e+00, 1.177869e+00, 1.447035e+00, 2.576312e+00, 2.468743e+00, 1.370702e+00, 2.253805e+00, 1.289932e+00, 1.556554e+00,
4.000000e-01	8.069218e-01, 8.466103e-01, 8.716883e-01, 1.251645e+00, 2.774838e+00, 2.262852e+00, 1.438966e+00, 1.542562e+00, 1.252018e+00, 9.656086e-01,
6.000000e-01	9.563363e-01, 5.876577e-01, 8.263816e-01, 9.104339e-01, 2.657480e+00, 1.850686e+00, 1.093919e+00, 9.207174e-01, 1.021034e+00, 8.500009e-01,
8.000000e-01	9.599023e-01, 7.487535e-01, 8.776397e-01, 9.033927e-01, 1.989867e+00, 1.739910e+00, 9.753112e-01, 9.115879e-01, 9.244440e-01, 7.068202e-01,
1.000000e+00	6.975947e-01, 8.424815e-01, 5.220382e-01, 9.042483e-01, 1.600715e+00, 1.740136e+00, 8.253885e-01, 8.806311e-01, 8.638426e-01, 5.040187e-01,
1.200000e+00	7.913825e-01, 1.082521e+00, 5.907647e-01, 5.979292e-01, 1.581708e+00, 1.565587e+00, 5.909605e-01, 9.418983e-01, 5.871997e-01, 5.099106e-01,
1.400000e+00	8.238925e-01, 1.121607e+00, 4.269445e-01, 4.903705e-01, 1.341054e+00, 1.432019e+00, 5.729913e-01, 7.191061e-01, 7.481649e-01, 6.627094e-01,
1.600000e+00	7.031245e-01, 1.445983e+00, 3.935012e-01, 5.232818e-01, 1.039751e+00, 1.156807e+00, 3.562137e-01, 7.890926e-01, 5.228813e-01, 5.205048e-01,
1.800000e+00	6.321435e-01, 1.482965e+00, 3.616796e-01, 4.956559e-01, 6.700264e-01, 1.157035e+00, 2.559108e-01, 7.265981e-01, 5.355132e-01, 6.368720e-01,
2.000000e+00	6.369821e-01, 1.497479e+00, 3.114504e-01, 3.820416e-01, 7.638043e-01, 9.438763e-01, 2.482890e-01, 7.775923e-01, 5.363764e-01, 6.536212e-01,
0.000000e+00	1.414382e+00, 2.247025e+00, 3.539306e-01, 2.290621e+00, 1.538171e+00, 8.664678e-01, 1.176849e+00, 1.929797e+00, 3.503770e-01, 1.762497e+00,
2.000000e-01	9.211283e-01, 2.322436e+00, 3.877048e-01, 1.441361e+00, 1.301805e+00, 9.902751e-01, 8.382404e-01, 1.843584e+00, 5.651922e-01, 1.251331e+00,
4.000000e-01	6.773869e-01, 1.930996e+00, 6.637430e-01, 1.082260e+00, 9.803421e-01, 9.636482e-01, 6.981448e-01, 1.512504e+00, 8.287764e-01, 1.116162e+00,
6.000000e-01	6.402787e-01, 2.344152e+00, 5.318648e-01, 6.702636e-01, 8.149956e-01, 9.061511e-01, 4.988708e-01, 1.296884e+00, 9.084159e-01, 8.462695e-01,
8.000000e-01	7.641355e-01, 1.933634e+00, 6.144844e-01, 6.076721e-01, 9.363401e-01, 8.184025e-01, 4.191420e-01, 1.179739e+00, 8.932681e-01, 6.654619e-01,
1.000000e+00	5.481964e-01, 1.640590e+00, 6.894508e-01, 4.961819e-01, 7.530963e-01, 7.268451e-01, 3.826826e-01, 1.120182e+00, 6.122611e-01, 6.217413e-01,
1.200000e+00	6.176681e-01, 1.596990e+00, 5.914889e-01, 4.139682e-01, 6.640010e-01, 5.417028e-01, 2.690029e-01, 1.053715e+00, 6.043226e-01, 5.537268e-01,
1.400000e+00	5.486799e-01, 1.877805e+00, 5.416257e-01, 4.853006e-01, 4.186371e-01, 4.997322e-01, 2.484894e-01, 1.040312e+00, 6.781320e-01, 5.206186e-01,
1.600000e+00	5.214461e-01, 1.955890e+00, 4.624895e-01, 3.361185e-01, 5.413699e-01, 3.097327e-01, 1.918302e-01, 9.840004e-01, 5.910050e-01, 5.742914e-01,
1.800000e+00	5.478814e-01, 1.567608e+00, 4.633999e-01, 3.121348e-01, 3.194867e-01, 2.173200e-01, 1.692652e-01, 1.022065e+00, 5.397474e-01, 5.977235e-01,
2.000000e+00	5.109611e-01, 1.563921e+00, 4.461770e-01, 2.609612e-01, 3.699012e-01, 1.331615e-01, 1.191620e-01, 8.794208e-01, 5.060790e-01, 6.546978e-01,
0.000000e+00	2.000351e+00, 1.322666e+00, 9.639583e-01, 2.933018e+00, 1.152098e+00, 4.059801e-01, 1.989512e+00, 1.163393e+00, 2.384290e+00, 2.841585e+00,
2.000000e-01	1.478835e+00, 1.015110e+00, 8.882736e-01, 2.156153e+00, 1.203741e+00, 6.007599e-01, 1.508292e+00, 8.383388e-01, 1.722108e+00, 2.075192e+00,
4.000000e-01	1.330501e+00, 7.108938e-01, 6.802545e-01, 1.456201e+00, 1.468675e+00, 8.633557e-01, 1.498438e+00, 7.610782e-01, 1.188253e+00, 1.110765e+00,
6.000000e-01	1.319988e+00, 7.027925e-01, 5.143111e-01, 1.386709e+00, 1.473354e+00, 9.744721e-01, 1.446089e+00, 4.660782e-01, 9.918997e-01, 1.102238e+00,
8.000000e-01	1.350369e+00, 9.163089e-01, 3.107501e-01, 1.160242e+00, 1.293586e+00, 1.119265e+00, 9.090589e-01, 3.317161e-01, 8.402500e-01, 8.803660e-01,
1.000000e+00	1.041127e+00, 1.000171e+00, 2.594834e-01, 8.395712e-01, 1.148394e+00, 9.759789e-01, 7.688828e-01, 3.683899e-01, 6.942112e-01, 8.082901e-01,
1.200000e+00	8.146092e-01, 1.070875e+00, 2.268838e-01, 7.126882e-01, 1.077777e+00, 8.387099e-01, 5.061169e-01, 5.670341e-01, 5.759758e-01, 8.052786e-01,
1.400000e+00	5.924758e-01, 1.386907e+00, 1.650619e-01, 6.473094e-01, 6.871457e-01, 7.691565e-01, 4.022600e-01, 6.952997e-01, 4.782117e-01, 5.409198e-01,
1.600000e+00	5.806247e-01, 1.380843e+00, 1.491420e-01, 4.720053e-01, 4.763847e-01, 5.928408e-01, 3.172716e-01, 7.269698e-01, 5.523550e-01, 5.378225e-01,
1.800000e+00	5.575790e-01, 1.428322e+00, 1.158133e-01, 4.123323e-01, 4.923187e-01, 5.520465e-01, 2.652159e-01, 6.208252e-01, 5.255697e-01, 6.731160e-01,
2.000000e+00	5.337972e-01, 1.502846e+00, 1.259552e-01, 3.356445e-01, 4.430082e-01, 3.138944e-01, 1.966158e-01, 7.379862e-01, 4.596555e-01, 7.725361e-01,
0.000000e+00	2.671088e+00, 1.502125e+00, 1.014987e+00, 2.608895e+00, 7.130215e-01, 2.535732e+00, 2.139586e+00, 1.866912e+00, 1.977053e+00, 2.807683e+00,
2.000000e-01	1.890476e+00, 1.252263e+00, 8.945906e-01, 1.575703e+00, 1.118283e+00, 2.177974e+00, 2.038718e+00, 1.849814e+00, 1.932169e+00, 2.134724e+00,
4.000000e-01	1.665217e+00, 9.177296e-01, 8.799463e-01, 1.497749e+00, 1.019199e+00, 1.917946e+00, 1.913866e+00, 9.140402e-01, 1.441868e+00, 1.311190e+00,
6.000000e-01	1.483495e+00, 7.123955e-01, 8.163341e-01, 1.448177e+00, 1.764084e+00, 1.093134e+00, 1.493021e+00, 7.997325e-01, 1.421223e+00, 8.792383e-01,
8.000000e-01	1.374511e+00, 6.700751e-01, 6.399272e-01, 1.193556e+00, 1.405862e+00, 1.623439e+00, 1.163836e+00, 6.814606e-01, 1.067382e+00, 8.045284e-01,
1.000000e+00	1.194711e+00, 6.645094e-01, 4.763576e-01, 9.757135e-01, 1.327007e+00, 1.225548e+00, 1.057822e+00, 5.310441e-01, 6.683491e-01, 5.600296e-01,
1.200000e+00	9.292932e-01, 9.410711e-01, 3.071692e-01, 8.926632e-01, 1.174309e+00, 1.229206e+00, 7.376785e-01, 5.013447e-01, 7.137761e-01, 7.174535e-01,
1.400000e+00	8.165523e-01, 1.045664e+00, 3.217350e-01, 5.771280e-01, 9.512727e-01, 1.091181e+00, 7.148008e-01, 5.672145e-01, 5.982659e-01, 6.718876e-01,
1.600000e+00	7.919120e-01, 1.225114e+00, 2.092993e-01, 5.982890e-01, 8.353575e-01, 9.737300e-01, 5.214915e-01, 6.940890e-01, 5.732321e-01, 7.122143e-01,
1.800000e+00	7.224018e-01, 1.242035e+00, 1.741672e-01, 4.395286e-01, 7.211695e-01, 7.003957e-01, 3.708172e-01, 6.959216e-01, 5.931761e-01, 6.474864e-01,
2.000000e+00	5.481651e-01, 1.146320e+00, 1.464910e-01, 4.422751e-01, 5.473979e-01, 4.532462e-01, 2.278889e-01, 6.902011e-01, 4.943654e-01, 7.031868e-01,
0.000000e+00	1.460580e-01, 1.575396e+00, 6.392509e-01, 2.903408e+00, 1.999444e+00, 1.528875e+00, 2.112738e+00, 1.099850e-01, 1.475863e+00, 1.857791e+00,
2.000000e-01	4.437843e-01, 1.351421e+00, 3.531607e-01, 1.983136e+00, 1.653465e+00, 1.260058e+00, 1.657498e+00, 7.507531e-02, 1.133311e+00, 1.026453e+00,
4.000000e-01	9.667541e-01, 9.536879e-01, 3.528994e-01, 1.642818e+00, 1.618671e+00, 1.499427e+00, 1.569034e+00, 5.686971e-02, 7.471813e-01, 9.035216e-01,
6.000000e-01	8.157764e-01, 1.352463e+00, 3.007338e-01, 1.234010e+00, 1.358380e+00, 1.474285e+00, 1.174028e+00, 8.944436e-02, 5.809501e-01, 8.120364e-01,
8.000000e-01	9.457137e-01, 1.352887e+00, 1.601616e-01, 8.258699e-01, 1.182188e+00, 1.413211e+00, 8.505710e-01, 2.067051e-01, 6.167177e-01, 7.071837e-01,
1.000000e+00	1.033319e+00, 1.364261e+00, 1.360136e-01, 8.096660e-01, 9.386042e-01, 1.296120e+00, 5.823852e-01, 4.277119e-01, 5.166230e-01, 7.711601e-01,
1.200000e+00	8.784395e-01, 1.602415e+00, 1.383680e-01, 5.506238e-01, 7.416205e-01, 1.002327e+00, 3.102561e-01, 6.538587e-01, 5.062423e-01, 7.769641e-01,
1.400000e+00	7.401749e-01, 1.757504e+00, 8.714137e-02, 5.588309e-01, 5.804574e-01, 6.160650e-01, 3.409540e-01, 7.122359e-01, 3.735288e-01, 6.263575e-01,
1.600000e+00	5.940118e-01, 1.439360e+00, 8.823464e-02, 4.156319e-01, 4.738055e-01, 5.130007e-01, 2.749029e-01, 6.839834e-01, 4.971025e-01, 7.499092e-01,
1.800000e+00	6.195615e-01, 1.913718e+00, 6.468383e-02, 3.576425e-01, 4.803075e-01, 4.364455e-01, 2.051546e-01, 7.701995e-01, 4.298733e-01, 6.671395e-01,
2.000000e+00	5.821804e-01, 1.726269e+00, 8.148753e-02, 3.231733e-01, 3.082892e-01, 2.658007e-01, 1.427517e-01, 7.521638e-01, 3.805655e-01, 7.270229e-01,
0.000000e+00	2.220896e+00, 1.487857e+00, 2.431524e+00, 1.389924e+00, 1.237394e-01, 1.955556e+00, 4.478775e-01, 4.802510e-01, 2.542757e+00, 2.242288e+00,
2.000000e-01	1.489851e+00, 9.596794e-01, 2.042510e+00, 9.992341e-01, 5.459921e-01, 1.278525e+00, 6.895459e-01, 6.742560e-01, 1.743166e+00, 1.478868e+00,
4.000000e-01	1.310075e+00, 7.584518e-01, 1.440083e+00, 6.906001e-01, 8.286717e-01, 9.822919e-01, 8.151730e-01, 7.593610e-01, 1.664501e+00, 7.373710e-01,
6.000000e-01	1.057970e+00, 6.716961e-01, 1.240492e+00, 6.754838e-01, 9.312139e-01, 7.367135e-01, 8.355170e-01, 7.712885e-01, 9.284463e-01, 5.863753e-01,
8.000000e-01	8.639457e-01, 1.012831e+00, 9.772375e-01, 6.443859e-01, 8.661598e-01, 7.682184e-01, 6.300055e-01, 7.507238e-01, 7.402960e-01, 5.004186e-01,
1.000000e+00	7.440337e-01, 1.103105e+00, 7.352905e-01, 6.199255e-01, 7.209533e-01, 7.058532e-01, 5.646608e-01, 6.395140e-01, 5.888099e-01, 5.416885e-01,
1.200000e+00	7.092348e-01, 1.198952e+00, 5.600571e-01, 4.796397e-01, 6.952807e-01, 5.386232e-01, 3.813721e-01, 8.255334e-01, 6.089188e-01, 4.847235e-01,
1.400000e+00	6.060311e-01, 1.403418e+00, 5.236471e-01, 3.999015e-01, 4.922044e-01, 4.189195e-01, 2.757637e-01, 7.689246e-01, 5.193096e-01, 5.049585e-01,
1.600000e+00	5.999406e-01, 1.221798e+00, 4.445676e-01, 3.515981e-01, 3.910588e-01, 3.018793e-01, 2.357395e-01, 6.660139e-01, 4.334047e-01, 5.692888e-01,
1.800000e+00	5.676012e-01, 1.562850e+00, 3.092279e-01, 3.830914e-01, 3.447125e-01, 2.437969e-01, 1.646128e-01, 9.666128e-01, 5.214994e-01, 6.490502e-01,
2.000000e+00	4.544530e-01, 1.668664e+00, 2.721846e-01, 2.890171e-01, 2.226798e-01, 2.048662e-01, 1.557341e-01, 8.218479e-01, 4.812743e-01, 6.712429e-01,
0.000000e+00	2.246398e+00, 1.803622e+00, 3.008774e-02, 1.606084e+00, 1.272347e+00, 1.790706e+00, 1.371337e-01, 2.664956e-02, 2.091275e+00, 2.482880e+00,
2.000000e-01	1.850932e+00, 1.728862e+00, 2.117296e-02, 1.000222e+00, 1.187839e+00, 1.846161e+00, 4.298878e-01, 2.923418e-01, 1.423870e+00, 1.701127e+00,
4.000000e-01	1.435675e+00, 1.057595e+00, 1.601858e-02, 6.771044e-01, 1.490361e+00, 1.256932e+00, 4.777090e-01, 4.304835e-01, 9.564518e-01, 1.081657e+00,
6.000000e-01	1.036881e+00, 1.094575e+00, 1.484562e-02, 6.227377e-01, 1.172479e+00, 1.375651e+00, 4.829225e-01, 5.881906e-01, 6.860613e-01, 1.074832e+00,
8.000000e-01	6.730911e-01, 1.232470e+00, 1.596557e-02, 5.393155e-01, 9.696954e-01, 1.318801e+00, 4.125785e-01, 7.035737e-01, 6.388333e-01, 8.591780e-01,
1.000000e+00	6.793197e-01, 1.376873e+00, 2.505980e-02, 4.345411e-01, 8.347055e-01, 1.016069e+00, 3.026292e-01, 6.978200e-01, 4.611534e-01, 6.837942e-01,
1.200000e+00	5.658204e-01, 1.438598e+00, 4.096376e-02, 3.649070e-01, 7.364917e-01, 9.020796e-01, 2.045586e-01, 8.786586e-01, 4.324404e-01, 7.086217e-01,
1.400000e+00	6.078358e-01, 1.759272e+00, 4.864370e-02, 3.434677e-01, 5.732058e-01, 6.093710e-01, 1.745758e-01, 9.292632e-01, 4.243619e-01, 6.830666e-01,
1.600000e+00	4.158948e-01, 1.596453e+00, 6.631914e-02, 3.407619e-01, 5.251837e-01, 4.233931e-01, 1.421911e-01, 9.029420e-01, 5.200572e-01, 7.875144e-01,
1.800000e+00	3.709829e-01, 1.616268e+00, 1.058088e-01, 2.862398e-01, 3.588211e-01, 3.200170e-01, 1.101794e-01, 8.912205e-01, 4.298854e-01, 6.605454e-01,
2.000000e+00	4.159555e-01, 1.513973e+00, 1.331356e-01, 2.620481e-01, 2.894620e-01, 3.098270e-01, 1.024103e-01, 9.707061e-01, 3.865934e-01, 6.964197e-01,
0.000000e+00	2.766481e+00, 1.549730e+00, 1.131700e+00, 2.208297e+00, 8.181906e-01, 2.534569e-01, 5.253712e-01, 8.711381e-01, 1.241456e+00, 2.063551e+00,
2.000000e-01	1.989021e+00, 1.073569e+00, 1.229177e+00, 1.362352e+00, 9.931442e-01, 3.711290e-01, 5.995318e-01, 9.735743e-01, 9.066793e-01, 1.215464e+00,
4.000000e-01	1.391409e+00, 1.537110e+00, 8.605133e-01, 1.093986e+00, 8.341498e-01, 4.366637e-01, 5.015185e-01, 9.724087e-01, 7.423992e-01, 8.910346e-01,
6.000000e-01	1.000930e+00, 1.244642e+00, 7.074285e-01, 7.311789e-01, 7.156663e-01, 3.308208e-01, 3.021616e-01, 9.210349e-01, 5.950559e-01, 6.995943e-01,
8.000000e-01	8.068083e-01, 1.589475e+00, 5.826467e-01, 5.159511e-01, 5.314143e-01, 3.400612e-01, 3.059782e-01, 8.908245e-01, 5.542521e-01, 5.608867e-01,
1.000000e+00	5.636303e-01, 1.497393e+00, 5.271515e-01, 4.904530e-01, 4.723391e-01, 2.680218e-01, 2.009373e-01, 9.366518e-01, 5.618884e-01, 5.199347e-01,
1.200000e+00	5.976472e-01, 1.670512e+00, 4.547903e-01, 3.074150e-01, 3.283221e-01, 1.982599e-01, 1.599101e-01, 9.048946e-01, 4.879979e-01, 4.986392e-01,
1.400000e+00	5.389263e-01, 1.825378e+00, 4.228121e-01, 2.903228e-01, 3.916476e-01, 1.424900e-01, 1.441615e-01, 8.672338e-01, 4.860804e-01, 5.462829e-01,
1.600000e+00	5.669361e-01, 1.353032e+00, 3.333776e-01, 2.902906e-01, 2.783350e-01, 1.100295e-01, 1.166416e-01, 8.725552e-01, 5.159339e-01, 5.886311e-01,
1.800000e+00	5.268453e-01, 1.446117e+00, 3.998130e-01, 3.089430e-01, 2.862698e-01, 7.527651e-02, 1.107113e-01, 9.042784e-01, 4.633514e-01, 5.953418e-01,
2.000000e+00	4.914879e-01, 1.554944e+00, 3.598457e-01, 2.810059e-01, 1.772998e-01, 6.673083e-02, 8.934354e-02, 1.002227e+00, 5.064502e-01, 6.393721e-01,
0.000000e+00	3.430899e-01, 7.904076e-01, 8.113703e-01, 7.980676e-01, 1.183027e+00, 4.821121e-01, 5.856082e-01, 5.643556e-01, 1.745216e+00, 2.408391e+00,
2.000000e-01	5.457373e-01, 5.357672e-01, 8.366222e-01, 7.390262e-01, 1.413566e+00, 6.437031e-01, 7.828717e-01, 6.227814e-01, 1.294616e+00, 1.598791e+00,
4.000000e-01	6.808324e-01, 5.006992e-01, 5.104217e-01, 6.957024e-01, 1.360961e+00, 6.995581e-01, 8.735812e-01, 6.737564e-01, 9.533425e-01, 1.190881e+00,
6.000000e-01	8.840847e-01, 6.981151e-01, 4.790469e-01, 6.142516e-01, 1.466626e+00, 7.817255e-01, 5.948595e-01, 7.241730e-01, 8.204583e-01, 9.261013e-01,
8.000000e-01	8.118013e-01, 1.038429e+00, 3.743078e-01, 4.673181e-01, 1.075434e+00, 8.022171e-01, 5.286970e-01, 7.884378e-01, 5.787711e-01, 8.100102e-01,
1.000000e+00	6.352279e-01, 1.083820e+00, 3.413495e-01, 3.687640e-01, 8.186692e-01, 7.963926e-01, 3.450741e-01, 1.061461e+00, 5.292187e-01, 7.730857e-01,
1.200000e+00	6.193460e-01, 1.265010e+00, 3.098037e-01, 4.556506e-01, 5.934937e-01, 5.317303e-01, 3.227421e-01, 9.099494e-01, 5.111613e-01, 7.239935e-01,
1.400000e+00	5.253425e-01, 1.097612e+00, 2.806218e-01, 4.459521e-01, 5.712992e-01, 5.023651e-01, 2.248512e-01, 8.326987e-01, 5.661984e-01, 6.927817e-01,
1.600000e+00	6.005404e-01, 1.604881e+00, 2.249461e-01, 3.117012e-01, 4.883107e-01, 4.011975e-01, 1.587045e-01, 8.483444e-01, 4.519256e-01, 6.885057e-01,
1.800000e+00	5.816720e-01, 1.367479e+00, 2.516707e-01, 3.256290e-01, 3.910818e-01, 2.586698e-01, 1.560432e-01, 8.868031e-01, 3.833233e-01, 6.785673e-01,
2.000000e+00	5.138141e-01, 1.483803e+00, 1.945143e-01, 2.633580e-01, 3.560849e-01, 2.110214e-01, 1.269566e-01, 1.021388e+00, 4.350436e-01, 7.344018e-01,
0.000000e+00	2.888966e+00, 9.500476e-01, 1.610667e+00, 2.521903e-01, 2.960776e+00, 4.148995e-01, 1.100139e-01, 4.496381e-01, 1.841348e+00, 1.500772e+00,
2.000000e-01	2.061945e+00, 7.956340e-01, 1.145026e+00, 3.466814e-01, 3.147075e+00, 7.596016e-01, 3.344121e-01, 5.510138e-01, 1.407884e+00, 9.801738e-01,
4.000000e-01	1.359026e+00, 6.161400e-01, 9.327323e-01, 5.120909e-01, 2.733537e+00, 8.113698e-01, 5.375027e-01, 7.331136e-01, 1.034745e+00, 7.351493e-01,
6.000000e-01	1.155135e+00, 8.501790e-01, 6.342708e-01, 5.460742e-01, 2.424049e+00, 8.779809e-01, 5.551706e-01, 5.681270e-01, 8.409905e-01, 5.649540e-01,
8.000000e-01	9.200809e-01, 8.632749e-01, 5.812785e-01, 5.275482e-01, 1.929288e+00, 1.303388e+00, 3.902325e-01, 7.013395e-01, 6.546207e-01, 5.819496e-01,
1.000000e+00	7.071287e-01, 1.262446e+00, 4.777976e-01, 3.959946e-01, 1.234912e+00, 1.178386e+00, 3.349113e-01, 7.071575e-01, 5.216418e-01, 6.635385e-01,
1.200000e+00	7.228447e-01, 1.111850e+00, 3.896394e-01, 3.529844e-01, 1.018436e+00, 1.457481e+00, 2.386393e-01, 6.431709e-01, 5.334600e-01, 5.123633e-01,
1.400000e+00	5.729136e-01, 1.543814e+00, 2.914561e-01, 3.674120e-01, 8.989984e-01, 9.592646e-01, 2.140840e-01, 9.810413e-01, 4.306489e-01, 5.396597e-01,
1.600000e+00	5.129456e-01, 1.356351e+00, 2.527854e-01, 3.777627e-01, 6.317097e-01, 9.608972e-01, 1.699336e-01, 8.710765e-01, 5.132671e-01, 5.601557e-01,
1.800000e+00	5.142931e-01, 1.503150e+00, 2.880030e-01, 2.557762e-01, 5.009755e-01, 7.029905e-01, 1.376773e-01, 8.883529e-01, 4.712932e-01, 6.922526e-01,
2.000000e+00	4.974443e-01, 1.630859e+00, 2.255450e-01, 2.956098e-01, 5.270772e-01, 4.418741e-01, 1.119929e-01, 8.663154e-01, 4.549604e-01, 6.649841e-01,
0.000000e+00	1.690652e+00, 1.494179e+00, 2.853389e+00, 2.353172e+00, 2.684730e+00, 1.689459e+00, 2.451739e-01, 7.196250e-01, 1.905613e+00, 1.703298e+00,
2.000000e-01	1.399703e+00, 1.001310e+00, 1.977847e+00, 1.698517e+00, 2.220906e+00, 1.682498e+00, 4.568716e-01, 7.404338e-01, 1.324550e+00, 7.894996e-01,
4.000000e-01	1.054138e+00, 1.230190e+00, 1.364947e+00, 9.064146e-01, 1.852301e+00, 1.711795e+00, 5.684407e-01, 8.435181e-01, 7.682764e-01, 6.427167e-01,
6.000000e-01	8.002656e-01, 1.222397e+00, 1.111705e+00, 7.461057e-01, 1.839830e+00, 1.478778e+00, 4.691791e-01, 7.464067e-01, 8.065371e-01, 3.604176e-01,
8.000000e-01	6.659113e-01, 1.251143e+00, 9.106235e-01, 4.672963e-01, 1.603372e+00, 1.617989e+00, 3.363810e-01, 6.250336e-01, 5.225673e-01, 2.698393e-01,
1.000000e+00	5.397533e-01, 1.510603e+00, 6.321740e-01, 4.057921e-01, 1.346636e+00, 1.529903e+00, 2.472476e-01, 7.420586e-01, 6.064711e-01, 3.797121e-01,
1.200000e+00	5.610723e-01, 1.319480e+00, 5.959986e-01, 3.334126e-01, 9.820442e-01, 1.099569e+00, 1.991667e-01, 8.158663e-01, 4.905158e-01, 4.370294e-01,
1.400000e+00	4.952625e-01, 1.637650e+00, 4.486064e-01, 3.645493e-01, 7.505337e-01, 9.013782e-01, 1.579709e-01, 1.065408e+00, 5.015286e-01, 5.623339e-01,
1.600000e+00	5.201169e-01, 1.460554e+00, 4.884850e-01, 3.581892e-01, 6.639917e-01, 8.805844e-01, 1.027968e-01, 8.905530e-01, 3.974026e-01, 5.768739e-01,
1.800000e+00	5.941480e-01, 1.745353e+00, 4.041541e-01, 2.521679e-01, 5.281769e-01, 6.555602e-01, 1.078616e-01, 8.030280e-01, 5.343041e-01, 4.850997e-01,
2.000000e+00	4.495220e-01, 1.661381e+00, 3.567697e-01, 2.523083e-01, 4.725013e-01, 4.670014e-01, 7.777470e-02, 8.148733e-01, 4.165187e-01, 5.843019e-01,
0.000000e+00	1.875612e-01, 5.257693e-01, 2.189453e+00, 4.389738e-01, 2.599165e-01, 5.297223e-01, 3.091405e+00, 2.509027e+00, 9.600963e-01, 2.907111e+00,
2.000000e-01	5.605538e-01, 6.358385e-01, 1.807950e+00, 6.818235e-01, 4.434859e-01, 3.706001e-01, 1.987521e+00, 2.226362e+00, 1.037550e+00, 1.369793e+00,
4.000000e-01	9.416644e-01, 6.581221e-01, 1.581682e+00, 7.538095e-01, 5.217168e-01, 2.749078e-01, 1.576033e+00, 1.287130e+00, 1.010067e+00, 1.112343e+00,
6.000000e-01	9.319409e-01, 6.857380e-01, 1.285447e+00, 7.322724e-01, 6.022515e-01, 2.906434e-01, 1.426969e+00, 1.096397e+00, 9.875859e-01, 5.982853e-01,
8.000000e-01	1.116688e+00, 5.817539e-01, 1.306322e+00, 1.045040e+00, 6.819287e-01, 2.872024e-01, 1.184649e+00, 6.630150e-01, 1.180033e+00, 3.948328e-01,
1.000000e+00	9.818815e-01, 8.164570e-01, 6.235194e-01, 9.732699e-01, 9.434445e-01, 3.207989e-01, 9.405151e-01, 7.140329e-01, 8.059047e-01, 3.595842e-01,
1.200000e+00	9.008835e-01, 9.859843e-01, 7.599912e-01, 8.617861e-01, 6.729906e-01, 2.710128e-01, 8.724369e-01, 6.419211e-01, 8.118252e-01, 3.967711e-01,
1.400000e+00	8.184066e-01, 1.122570e+00, 5.269904e-01, 7.376612e-01, 5.563820e-01, 2.729490e-01, 5.882570e-01, 7.132307e-01, 6.084059e-01, 4.105613e-01,
1.600000e+00	7.568708e-01, 1.191150e+00, 4.296382e-01, 6.828911e-01, 5.204960e-01, 3.028114e-01, 4.406880e-01, 6.913435e-01, 5.297702e-01, 5.652034e-01,
1.800000e+00	7.187206e-01, 1.405546e+00, 2.690815e-01, 4.772649e-01, 4.077747e-01, 1.759979e-01, 4.237018e-01, 7.768956e-01, 4.973953e-01, 5.170109e-01,
2.000000e+00	6.536876e-01, 1.447363e+00, 3.027000e-01, 4.345273e-01, 4.487610e-01, 1.599320e-01, 2.664414e-01, 8.277096e-01, 5.560451e-01, 6.228103e-01,
0.000000e+00	1.825838e+00, 3.028627e+00, 4.206043e-01, 4.026269e-01, 2.611188e+00, 7.595377e-01, 2.153746e+00, 1.527996e+00, 1.680554e+00, 1.845967e+00,
2.000000e-01	1.576601e+00, 2.459337e+00, 4.786769e-01, 6.437142e-01, 2.792971e+00, 9.410503e-01, 1.937380e+00, 1.030468e+00, 1.063744e+00, 1.144693e+00,
4.000000e-01	1.323796e+00, 1.683392e+00, 5.402538e-01, 8.833791e-01, 2.383823e+00, 1.130772e+00, 1.646075e+00, 9.755954e-01, 1.168461e+00, 1.183691e+00,
6.000000e-01	1.014121e+00, 1.578549e+00, 3.928407e-01, 9.771059e-01, 1.892804e+00, 1.301298e+00, 1.452264e+00, 5.974355e-01, 8.777184e-01, 7.270682e-01,
8.000000e-01	1.039349e+00, 1.526786e+00, 2.759385e-01, 8.582533e-01, 1.877253e+00, 1.192287e+00, 1.074347e+00, 5.515317e-01, 8.216645e-01, 9.058771e-01,
1.000000e+00	8.073746e-01, 1.252637e+00, 2.741554e-01, 7.615325e-01, 1.408658e+00, 1.396686e+00, 8.313972e-01, 4.731318e-01, 6.026490e-01, 8.880600e-01,
1.200000e+00	8.247155e-01, 1.324198e+00, 2.054007e-01, 7.436093e-01, 1.382184e+00, 9.856601e-01, 6.204237e-01, 6.650179e-01, 5.891572e-01, 4.774663e-01,
1.400000e+00	8.251129e-01, 1.445557e+00, 1.587683e-01, 6.108134e-01, 1.036811e+00, 1.117901e+00, 4.207931e-01, 6.958106e-01, 6.068671e-01, 6.437553e-01,
1.600000e+00	6.841951e-01, 1.634160e+00, 1.254583e-01, 4.664343e-01, 9.205175e-01, 1.068938e+00, 3.411336e-01, 7.497157e-01, 5.624117e-01, 6.668222e-01,
1.800000e+00	5.954492e-01, 1.742673e+00, 1.065718e-01, 4.267835e-01, 7.991427e-01, 8.507788e-01, 2.422044e-01, 7.636577e-01, 5.094563e-01, 7.335491e-01,
2.000000e+00	6.363542e-01, 1.721815e+00, 1.270911e-01, 3.800509e-01, 5.845548e-01, 6.925951e-01, 2.198297e-01, 9.649618e-01, 4.850139e-01, 6.716113e-01,
