# Supplementary material for: Inference of Vohradský's Models of Genetic Networks by Solving Two-Dimensional Function Optimization Problems
Source: PLoS One. 2013 Dec 30;8(12):e83308. doi: 10.1371/journal.pone.0083308 (PMC3875442; doi:10.1371/journal.pone.0083308)
Supplement: Text S2 — Time-series data used in the ‘Inference in noisy environment’ section (compressed by gzip). (GZ) [file pone.0083308.s002.gz › time_series_data/gene10/50sets/params.res51]

Alpha(0)= 1.057661e+00
Beta(0)= 2.060208e+00
W(0,0)= 0.000000e+00
W(0,1)= 0.000000e+00
W(0,2)= 0.000000e+00
W(0,3)= 0.000000e+00
W(0,4)= -6.794791e+00
W(0,5)= 0.000000e+00
W(0,6)= 0.000000e+00
W(0,7)= 0.000000e+00
W(0,8)= 0.000000e+00
W(0,9)= 0.000000e+00
B(0)= 6.794791e+00
Alpha(1)= 2.870976e+00
Beta(1)= 1.622383e+00
W(1,0)= 0.000000e+00
W(1,1)= -9.997905e+00
W(1,2)= 0.000000e+00
W(1,3)= 0.000000e+00
W(1,4)= 0.000000e+00
W(1,5)= 0.000000e+00
W(1,6)= 9.349094e+00
W(1,7)= 0.000000e+00
W(1,8)= 0.000000e+00
W(1,9)= 8.518392e+00
B(1)= -7.869582e+00
Alpha(2)= 1.460724e+00
Beta(2)= 2.222112e+00
W(2,0)= 0.000000e+00
W(2,1)= 0.000000e+00
W(2,2)= 0.000000e+00
W(2,3)= 0.000000e+00
W(2,4)= 0.000000e+00
W(2,5)= 5.677781e+00
W(2,6)= 0.000000e+00
W(2,7)= 0.000000e+00
W(2,8)= 0.000000e+00
W(2,9)= 0.000000e+00
B(2)= -5.677781e+00
Alpha(3)= 2.287243e+00
Beta(3)= 2.254017e+00
W(3,0)= 8.137469e+00
W(3,1)= 0.000000e+00
W(3,2)= 0.000000e+00
W(3,3)= 0.000000e+00
W(3,4)= 0.000000e+00
W(3,5)= 0.000000e+00
W(3,6)= 0.000000e+00
W(3,7)= 0.000000e+00
W(3,8)= 0.000000e+00
W(3,9)= 0.000000e+00
B(3)= -8.137469e+00
Alpha(4)= 2.075582e+00
Beta(4)= 2.482884e+00
W(4,0)= 0.000000e+00
W(4,1)= 0.000000e+00
W(4,2)= 0.000000e+00
W(4,3)= -6.457520e+00
W(4,4)= 0.000000e+00
W(4,5)= 0.000000e+00
W(4,6)= 0.000000e+00
W(4,7)= 0.000000e+00
W(4,8)= 0.000000e+00
W(4,9)= 0.000000e+00
B(4)= 6.457520e+00
Alpha(5)= 2.250570e+00
Beta(5)= 1.064715e+00
W(5,0)= 0.000000e+00
W(5,1)= 0.000000e+00
W(5,2)= -5.556103e+00
W(5,3)= 0.000000e+00
W(5,4)= 0.000000e+00
W(5,5)= 0.000000e+00
W(5,6)= 0.000000e+00
W(5,7)= 0.000000e+00
W(5,8)= 0.000000e+00
W(5,9)= 0.000000e+00
B(5)= 5.556103e+00
Alpha(6)= 1.382852e+00
Beta(6)= 1.137482e+00
W(6,0)= 0.000000e+00
W(6,1)= 0.000000e+00
W(6,2)= 8.545373e+00
W(6,3)= 0.000000e+00
W(6,4)= 0.000000e+00
W(6,5)= 0.000000e+00
W(6,6)= 0.000000e+00
W(6,7)= 0.000000e+00
W(6,8)= 0.000000e+00
W(6,9)= 0.000000e+00
B(6)= -8.545373e+00
Alpha(7)= 1.154701e+00
Beta(7)= 1.654643e+00
W(7,0)= 0.000000e+00
W(7,1)= 0.000000e+00
W(7,2)= -6.194004e+00
W(7,3)= 0.000000e+00
W(7,4)= 0.000000e+00
W(7,5)= 0.000000e+00
W(7,6)= 0.000000e+00
W(7,7)= 0.000000e+00
W(7,8)= 0.000000e+00
W(7,9)= 0.000000e+00
B(7)= 6.194004e+00
Alpha(8)= 2.498746e+00
Beta(8)= 1.269908e+00
W(8,0)= 0.000000e+00
W(8,1)= 0.000000e+00
W(8,2)= -7.301718e+00
W(8,3)= 0.000000e+00
W(8,4)= 0.000000e+00
W(8,5)= 0.000000e+00
W(8,6)= 0.000000e+00
W(8,7)= 0.000000e+00
W(8,8)= 0.000000e+00
W(8,9)= 0.000000e+00
B(8)= 7.301718e+00
Alpha(9)= 2.744936e+00
Beta(9)= 1.994754e+00
W(9,0)= 0.000000e+00
W(9,1)= 0.000000e+00
W(9,2)= 8.743095e+00
W(9,3)= 0.000000e+00
W(9,4)= 0.000000e+00
W(9,5)= 0.000000e+00
W(9,6)= 0.000000e+00
W(9,7)= 0.000000e+00
W(9,8)= 0.000000e+00
W(9,9)= 0.000000e+00
B(9)= -8.743095e+00
