# Supplementary material for: Inference of Vohradský's Models of Genetic Networks by Solving Two-Dimensional Function Optimization Problems
Source: PLoS One. 2013 Dec 30;8(12):e83308. doi: 10.1371/journal.pone.0083308 (PMC3875442; doi:10.1371/journal.pone.0083308)
Supplement: Text S2 — Time-series data used in the ‘Inference in noisy environment’ section (compressed by gzip). (GZ) [file pone.0083308.s002.gz › time_series_data/gene10/50sets/params.res52]

Alpha(0)= 2.312542e+00
Beta(0)= 2.089341e+00
W(0,0)= 0.000000e+00
W(0,1)= 0.000000e+00
W(0,2)= -7.110580e+00
W(0,3)= 0.000000e+00
W(0,4)= 0.000000e+00
W(0,5)= 0.000000e+00
W(0,6)= 0.000000e+00
W(0,7)= -9.334363e+00
W(0,8)= 0.000000e+00
W(0,9)= 0.000000e+00
B(0)= 1.644494e+01
Alpha(1)= 1.931402e+00
Beta(1)= 1.966344e+00
W(1,0)= 0.000000e+00
W(1,1)= 0.000000e+00
W(1,2)= 0.000000e+00
W(1,3)= 0.000000e+00
W(1,4)= 0.000000e+00
W(1,5)= 0.000000e+00
W(1,6)= 8.417048e+00
W(1,7)= 0.000000e+00
W(1,8)= 0.000000e+00
W(1,9)= 0.000000e+00
B(1)= -8.417048e+00
Alpha(2)= 2.151312e+00
Beta(2)= 1.841984e+00
W(2,0)= 5.957434e+00
W(2,1)= 6.285292e+00
W(2,2)= 0.000000e+00
W(2,3)= 0.000000e+00
W(2,4)= 0.000000e+00
W(2,5)= -8.186965e+00
W(2,6)= -8.818095e+00
W(2,7)= 0.000000e+00
W(2,8)= -5.770516e+00
W(2,9)= 0.000000e+00
B(2)= 1.053285e+01
Alpha(3)= 1.409274e+00
Beta(3)= 2.944858e+00
W(3,0)= 0.000000e+00
W(3,1)= 8.590179e+00
W(3,2)= 0.000000e+00
W(3,3)= 0.000000e+00
W(3,4)= 0.000000e+00
W(3,5)= 0.000000e+00
W(3,6)= 0.000000e+00
W(3,7)= 0.000000e+00
W(3,8)= 0.000000e+00
W(3,9)= 0.000000e+00
B(3)= -8.590179e+00
Alpha(4)= 2.048996e+00
Beta(4)= 2.115971e+00
W(4,0)= 0.000000e+00
W(4,1)= 0.000000e+00
W(4,2)= 0.000000e+00
W(4,3)= 0.000000e+00
W(4,4)= 0.000000e+00
W(4,5)= 0.000000e+00
W(4,6)= 0.000000e+00
W(4,7)= 9.278332e+00
W(4,8)= 0.000000e+00
W(4,9)= 0.000000e+00
B(4)= -9.278332e+00
Alpha(5)= 1.362259e+00
Beta(5)= 2.701211e+00
W(5,0)= 0.000000e+00
W(5,1)= 0.000000e+00
W(5,2)= 0.000000e+00
W(5,3)= -8.974946e+00
W(5,4)= 0.000000e+00
W(5,5)= 0.000000e+00
W(5,6)= 0.000000e+00
W(5,7)= 0.000000e+00
W(5,8)= 0.000000e+00
W(5,9)= 8.113419e+00
B(5)= 8.615270e-01
Alpha(6)= 2.084481e+00
Beta(6)= 2.215607e+00
W(6,0)= -8.794199e+00
W(6,1)= 0.000000e+00
W(6,2)= 0.000000e+00
W(6,3)= 6.976422e+00
W(6,4)= 0.000000e+00
W(6,5)= 0.000000e+00
W(6,6)= 0.000000e+00
W(6,7)= 0.000000e+00
W(6,8)= 0.000000e+00
W(6,9)= 0.000000e+00
B(6)= 1.817777e+00
Alpha(7)= 1.925125e+00
Beta(7)= 2.242289e+00
W(7,0)= 0.000000e+00
W(7,1)= 0.000000e+00
W(7,2)= 0.000000e+00
W(7,3)= 0.000000e+00
W(7,4)= 0.000000e+00
W(7,5)= 0.000000e+00
W(7,6)= 0.000000e+00
W(7,7)= 0.000000e+00
W(7,8)= 0.000000e+00
W(7,9)= 8.837019e+00
B(7)= -8.837019e+00
Alpha(8)= 1.749642e+00
Beta(8)= 1.772884e+00
W(8,0)= 0.000000e+00
W(8,1)= 0.000000e+00
W(8,2)= 0.000000e+00
W(8,3)= 0.000000e+00
W(8,4)= 0.000000e+00
W(8,5)= 8.061090e+00
W(8,6)= 0.000000e+00
W(8,7)= 0.000000e+00
W(8,8)= 0.000000e+00
W(8,9)= 0.000000e+00
B(8)= -8.061090e+00
Alpha(9)= 1.738206e+00
Beta(9)= 1.838417e+00
W(9,0)= -7.913290e+00
W(9,1)= 0.000000e+00
W(9,2)= 0.000000e+00
W(9,3)= 0.000000e+00
W(9,4)= 0.000000e+00
W(9,5)= 0.000000e+00
W(9,6)= 0.000000e+00
W(9,7)= 0.000000e+00
W(9,8)= 0.000000e+00
W(9,9)= 0.000000e+00
B(9)= 7.913290e+00
