# Supplementary material for: Inference of Vohradský's Models of Genetic Networks by Solving Two-Dimensional Function Optimization Problems
Source: PLoS One. 2013 Dec 30;8(12):e83308. doi: 10.1371/journal.pone.0083308 (PMC3875442; doi:10.1371/journal.pone.0083308)
Supplement: Text S2 — Time-series data used in the ‘Inference in noisy environment’ section (compressed by gzip). (GZ) [file pone.0083308.s002.gz › time_series_data/gene10/50sets/params.res55]

Alpha(0)= 2.259697e+00
Beta(0)= 2.316221e+00
W(0,0)= 0.000000e+00
W(0,1)= 0.000000e+00
W(0,2)= 0.000000e+00
W(0,3)= -8.478622e+00
W(0,4)= 0.000000e+00
W(0,5)= -8.192230e+00
W(0,6)= 0.000000e+00
W(0,7)= 0.000000e+00
W(0,8)= -8.408866e+00
W(0,9)= 0.000000e+00
B(0)= 2.507972e+01
Alpha(1)= 2.171937e+00
Beta(1)= 2.673134e+00
W(1,0)= 0.000000e+00
W(1,1)= 0.000000e+00
W(1,2)= -6.010574e+00
W(1,3)= 0.000000e+00
W(1,4)= 0.000000e+00
W(1,5)= 0.000000e+00
W(1,6)= 0.000000e+00
W(1,7)= 0.000000e+00
W(1,8)= 0.000000e+00
W(1,9)= 0.000000e+00
B(1)= 6.010574e+00
Alpha(2)= 2.467439e+00
Beta(2)= 2.326353e+00
W(2,0)= 0.000000e+00
W(2,1)= 0.000000e+00
W(2,2)= 0.000000e+00
W(2,3)= 0.000000e+00
W(2,4)= 0.000000e+00
W(2,5)= 0.000000e+00
W(2,6)= 0.000000e+00
W(2,7)= 0.000000e+00
W(2,8)= 0.000000e+00
W(2,9)= 5.409513e+00
B(2)= -5.409513e+00
Alpha(3)= 2.978182e+00
Beta(3)= 2.208328e+00
W(3,0)= 0.000000e+00
W(3,1)= 0.000000e+00
W(3,2)= 0.000000e+00
W(3,3)= 7.467072e+00
W(3,4)= 0.000000e+00
W(3,5)= 0.000000e+00
W(3,6)= 5.133224e+00
W(3,7)= 0.000000e+00
W(3,8)= 0.000000e+00
W(3,9)= 0.000000e+00
B(3)= -1.260030e+01
Alpha(4)= 1.412963e+00
Beta(4)= 1.556633e+00
W(4,0)= 0.000000e+00
W(4,1)= 0.000000e+00
W(4,2)= 0.000000e+00
W(4,3)= 9.651454e+00
W(4,4)= 0.000000e+00
W(4,5)= 0.000000e+00
W(4,6)= 0.000000e+00
W(4,7)= 0.000000e+00
W(4,8)= 0.000000e+00
W(4,9)= 0.000000e+00
B(4)= -9.651454e+00
Alpha(5)= 2.404404e+00
Beta(5)= 2.258609e+00
W(5,0)= 0.000000e+00
W(5,1)= 0.000000e+00
W(5,2)= 0.000000e+00
W(5,3)= 0.000000e+00
W(5,4)= 7.331693e+00
W(5,5)= 0.000000e+00
W(5,6)= 0.000000e+00
W(5,7)= 0.000000e+00
W(5,8)= 0.000000e+00
W(5,9)= 0.000000e+00
B(5)= -7.331693e+00
Alpha(6)= 1.841315e+00
Beta(6)= 1.469531e+00
W(6,0)= 0.000000e+00
W(6,1)= 0.000000e+00
W(6,2)= 0.000000e+00
W(6,3)= 0.000000e+00
W(6,4)= 0.000000e+00
W(6,5)= 0.000000e+00
W(6,6)= 0.000000e+00
W(6,7)= 0.000000e+00
W(6,8)= -7.925455e+00
W(6,9)= 0.000000e+00
B(6)= 7.925455e+00
Alpha(7)= 2.425216e+00
Beta(7)= 1.849104e+00
W(7,0)= 0.000000e+00
W(7,1)= 0.000000e+00
W(7,2)= 0.000000e+00
W(7,3)= 0.000000e+00
W(7,4)= -7.118171e+00
W(7,5)= 0.000000e+00
W(7,6)= 0.000000e+00
W(7,7)= 8.109597e+00
W(7,8)= 0.000000e+00
W(7,9)= 0.000000e+00
B(7)= -9.914257e-01
Alpha(8)= 2.293871e+00
Beta(8)= 2.791600e+00
W(8,0)= 0.000000e+00
W(8,1)= 0.000000e+00
W(8,2)= 0.000000e+00
W(8,3)= 0.000000e+00
W(8,4)= 0.000000e+00
W(8,5)= 0.000000e+00
W(8,6)= -6.484770e+00
W(8,7)= 0.000000e+00
W(8,8)= 0.000000e+00
W(8,9)= 0.000000e+00
B(8)= 6.484770e+00
Alpha(9)= 2.137299e+00
Beta(9)= 1.050266e+00
W(9,0)= 0.000000e+00
W(9,1)= 0.000000e+00
W(9,2)= 0.000000e+00
W(9,3)= 0.000000e+00
W(9,4)= 0.000000e+00
W(9,5)= -8.698222e+00
W(9,6)= 0.000000e+00
W(9,7)= 0.000000e+00
W(9,8)= 0.000000e+00
W(9,9)= 0.000000e+00
B(9)= 8.698222e+00
