# Supplementary material for: Inference of Vohradský's Models of Genetic Networks by Solving Two-Dimensional Function Optimization Problems
Source: PLoS One. 2013 Dec 30;8(12):e83308. doi: 10.1371/journal.pone.0083308 (PMC3875442; doi:10.1371/journal.pone.0083308)
Supplement: Text S2 — Time-series data used in the ‘Inference in noisy environment’ section (compressed by gzip). (GZ) [file pone.0083308.s002.gz › time_series_data/gene10/50sets/params.res56]

Alpha(0)= 1.221360e+00
Beta(0)= 1.655067e+00
W(0,0)= 9.652372e+00
W(0,1)= 0.000000e+00
W(0,2)= 0.000000e+00
W(0,3)= 0.000000e+00
W(0,4)= 0.000000e+00
W(0,5)= 0.000000e+00
W(0,6)= 0.000000e+00
W(0,7)= 0.000000e+00
W(0,8)= 0.000000e+00
W(0,9)= 0.000000e+00
B(0)= -9.652372e+00
Alpha(1)= 2.807821e+00
Beta(1)= 2.126563e+00
W(1,0)= 0.000000e+00
W(1,1)= -5.540664e+00
W(1,2)= 5.773485e+00
W(1,3)= 0.000000e+00
W(1,4)= 0.000000e+00
W(1,5)= 0.000000e+00
W(1,6)= 5.641050e+00
W(1,7)= 0.000000e+00
W(1,8)= 8.208737e+00
W(1,9)= 0.000000e+00
B(1)= -1.408261e+01
Alpha(2)= 1.884170e+00
Beta(2)= 2.141643e+00
W(2,0)= 0.000000e+00
W(2,1)= 0.000000e+00
W(2,2)= 0.000000e+00
W(2,3)= 0.000000e+00
W(2,4)= 0.000000e+00
W(2,5)= 5.843659e+00
W(2,6)= 0.000000e+00
W(2,7)= 0.000000e+00
W(2,8)= 0.000000e+00
W(2,9)= 0.000000e+00
B(2)= -5.843659e+00
Alpha(3)= 2.933043e+00
Beta(3)= 2.343780e+00
W(3,0)= 0.000000e+00
W(3,1)= 0.000000e+00
W(3,2)= -7.197001e+00
W(3,3)= 0.000000e+00
W(3,4)= 0.000000e+00
W(3,5)= 0.000000e+00
W(3,6)= 0.000000e+00
W(3,7)= 0.000000e+00
W(3,8)= 0.000000e+00
W(3,9)= 0.000000e+00
B(3)= 7.197001e+00
Alpha(4)= 2.039884e+00
Beta(4)= 2.830871e+00
W(4,0)= 0.000000e+00
W(4,1)= 0.000000e+00
W(4,2)= 0.000000e+00
W(4,3)= 0.000000e+00
W(4,4)= 0.000000e+00
W(4,5)= 9.404168e+00
W(4,6)= 0.000000e+00
W(4,7)= 0.000000e+00
W(4,8)= 0.000000e+00
W(4,9)= 0.000000e+00
B(4)= -9.404168e+00
Alpha(5)= 2.398014e+00
Beta(5)= 2.619986e+00
W(5,0)= 0.000000e+00
W(5,1)= 0.000000e+00
W(5,2)= 0.000000e+00
W(5,3)= 0.000000e+00
W(5,4)= 0.000000e+00
W(5,5)= 0.000000e+00
W(5,6)= 0.000000e+00
W(5,7)= -5.970116e+00
W(5,8)= 0.000000e+00
W(5,9)= 0.000000e+00
B(5)= 5.970116e+00
Alpha(6)= 2.422676e+00
Beta(6)= 2.544405e+00
W(6,0)= 0.000000e+00
W(6,1)= 0.000000e+00
W(6,2)= 0.000000e+00
W(6,3)= 0.000000e+00
W(6,4)= 0.000000e+00
W(6,5)= 0.000000e+00
W(6,6)= 0.000000e+00
W(6,7)= 0.000000e+00
W(6,8)= 0.000000e+00
W(6,9)= -8.922555e+00
B(6)= 8.922555e+00
Alpha(7)= 1.669522e+00
Beta(7)= 2.856777e+00
W(7,0)= 0.000000e+00
W(7,1)= 0.000000e+00
W(7,2)= 0.000000e+00
W(7,3)= 0.000000e+00
W(7,4)= 0.000000e+00
W(7,5)= 0.000000e+00
W(7,6)= 0.000000e+00
W(7,7)= 0.000000e+00
W(7,8)= 0.000000e+00
W(7,9)= -6.168005e+00
B(7)= 6.168005e+00
Alpha(8)= 2.900072e+00
Beta(8)= 1.799058e+00
W(8,0)= 0.000000e+00
W(8,1)= 0.000000e+00
W(8,2)= 0.000000e+00
W(8,3)= 0.000000e+00
W(8,4)= 0.000000e+00
W(8,5)= 0.000000e+00
W(8,6)= 0.000000e+00
W(8,7)= 7.498846e+00
W(8,8)= 0.000000e+00
W(8,9)= 0.000000e+00
B(8)= -7.498846e+00
Alpha(9)= 1.130113e+00
Beta(9)= 1.660798e+00
W(9,0)= 0.000000e+00
W(9,1)= -6.597710e+00
W(9,2)= 0.000000e+00
W(9,3)= 0.000000e+00
W(9,4)= -9.333939e+00
W(9,5)= -5.591609e+00
W(9,6)= -7.504462e+00
W(9,7)= 0.000000e+00
W(9,8)= 8.358184e+00
W(9,9)= 0.000000e+00
B(9)= 2.066954e+01
