# Supplementary material for: Inference of Vohradský's Models of Genetic Networks by Solving Two-Dimensional Function Optimization Problems
Source: PLoS One. 2013 Dec 30;8(12):e83308. doi: 10.1371/journal.pone.0083308 (PMC3875442; doi:10.1371/journal.pone.0083308)
Supplement: Text S2 — Time-series data used in the ‘Inference in noisy environment’ section (compressed by gzip). (GZ) [file pone.0083308.s002.gz › time_series_data/gene10/50sets/params.res58]

Alpha(0)= 1.771246e+00
Beta(0)= 1.172374e+00
W(0,0)= 0.000000e+00
W(0,1)= 0.000000e+00
W(0,2)= 0.000000e+00
W(0,3)= 0.000000e+00
W(0,4)= 0.000000e+00
W(0,5)= -9.475475e+00
W(0,6)= 0.000000e+00
W(0,7)= 0.000000e+00
W(0,8)= 0.000000e+00
W(0,9)= 0.000000e+00
B(0)= 9.475475e+00
Alpha(1)= 1.458447e+00
Beta(1)= 2.571086e+00
W(1,0)= 0.000000e+00
W(1,1)= 0.000000e+00
W(1,2)= 0.000000e+00
W(1,3)= -5.240138e+00
W(1,4)= -9.594266e+00
W(1,5)= 0.000000e+00
W(1,6)= 8.327006e+00
W(1,7)= 0.000000e+00
W(1,8)= 0.000000e+00
W(1,9)= 0.000000e+00
B(1)= 6.507398e+00
Alpha(2)= 2.230033e+00
Beta(2)= 2.953489e+00
W(2,0)= 0.000000e+00
W(2,1)= 0.000000e+00
W(2,2)= 6.210637e+00
W(2,3)= 0.000000e+00
W(2,4)= 0.000000e+00
W(2,5)= 0.000000e+00
W(2,6)= 0.000000e+00
W(2,7)= 0.000000e+00
W(2,8)= 0.000000e+00
W(2,9)= 0.000000e+00
B(2)= -6.210637e+00
Alpha(3)= 2.649273e+00
Beta(3)= 2.202000e+00
W(3,0)= 0.000000e+00
W(3,1)= 0.000000e+00
W(3,2)= -7.772455e+00
W(3,3)= 0.000000e+00
W(3,4)= 0.000000e+00
W(3,5)= 0.000000e+00
W(3,6)= 0.000000e+00
W(3,7)= 0.000000e+00
W(3,8)= 0.000000e+00
W(3,9)= 0.000000e+00
B(3)= 7.772455e+00
Alpha(4)= 2.848822e+00
Beta(4)= 1.430726e+00
W(4,0)= 0.000000e+00
W(4,1)= 0.000000e+00
W(4,2)= 0.000000e+00
W(4,3)= 0.000000e+00
W(4,4)= 0.000000e+00
W(4,5)= 6.436141e+00
W(4,6)= 0.000000e+00
W(4,7)= 0.000000e+00
W(4,8)= 0.000000e+00
W(4,9)= 0.000000e+00
B(4)= -6.436141e+00
Alpha(5)= 1.525610e+00
Beta(5)= 2.442385e+00
W(5,0)= 0.000000e+00
W(5,1)= 0.000000e+00
W(5,2)= 0.000000e+00
W(5,3)= 0.000000e+00
W(5,4)= 0.000000e+00
W(5,5)= 5.177933e+00
W(5,6)= 0.000000e+00
W(5,7)= 0.000000e+00
W(5,8)= 0.000000e+00
W(5,9)= 0.000000e+00
B(5)= -5.177933e+00
Alpha(6)= 2.872627e+00
Beta(6)= 2.305195e+00
W(6,0)= 0.000000e+00
W(6,1)= 0.000000e+00
W(6,2)= 6.814249e+00
W(6,3)= 0.000000e+00
W(6,4)= 0.000000e+00
W(6,5)= 0.000000e+00
W(6,6)= 0.000000e+00
W(6,7)= 0.000000e+00
W(6,8)= 0.000000e+00
W(6,9)= 0.000000e+00
B(6)= -6.814249e+00
Alpha(7)= 1.615947e+00
Beta(7)= 2.082271e+00
W(7,0)= 0.000000e+00
W(7,1)= 0.000000e+00
W(7,2)= 7.920578e+00
W(7,3)= 0.000000e+00
W(7,4)= 0.000000e+00
W(7,5)= 0.000000e+00
W(7,6)= 0.000000e+00
W(7,7)= 0.000000e+00
W(7,8)= 0.000000e+00
W(7,9)= 0.000000e+00
B(7)= -7.920578e+00
Alpha(8)= 2.543863e+00
Beta(8)= 1.428648e+00
W(8,0)= 0.000000e+00
W(8,1)= 9.864032e+00
W(8,2)= 5.801513e+00
W(8,3)= -7.953290e+00
W(8,4)= -9.278107e+00
W(8,5)= 0.000000e+00
W(8,6)= 0.000000e+00
W(8,7)= -7.175258e+00
W(8,8)= 0.000000e+00
W(8,9)= 0.000000e+00
B(8)= 8.741109e+00
Alpha(9)= 2.763313e+00
Beta(9)= 2.459565e+00
W(9,0)= 0.000000e+00
W(9,1)= 0.000000e+00
W(9,2)= 0.000000e+00
W(9,3)= 0.000000e+00
W(9,4)= 0.000000e+00
W(9,5)= 0.000000e+00
W(9,6)= 5.165553e+00
W(9,7)= 0.000000e+00
W(9,8)= 0.000000e+00
W(9,9)= 0.000000e+00
B(9)= -5.165553e+00
