# Supplementary material for: Inference of Vohradský's Models of Genetic Networks by Solving Two-Dimensional Function Optimization Problems
Source: PLoS One. 2013 Dec 30;8(12):e83308. doi: 10.1371/journal.pone.0083308 (PMC3875442; doi:10.1371/journal.pone.0083308)
Supplement: Text S2 — Time-series data used in the ‘Inference in noisy environment’ section (compressed by gzip). (GZ) [file pone.0083308.s002.gz › time_series_data/gene10/50sets/params.res59]

Alpha(0)= 2.328312e+00
Beta(0)= 1.961584e+00
W(0,0)= 0.000000e+00
W(0,1)= 0.000000e+00
W(0,2)= 7.623387e+00
W(0,3)= 0.000000e+00
W(0,4)= 0.000000e+00
W(0,5)= 0.000000e+00
W(0,6)= 0.000000e+00
W(0,7)= 0.000000e+00
W(0,8)= 0.000000e+00
W(0,9)= 0.000000e+00
B(0)= -7.623387e+00
Alpha(1)= 1.941216e+00
Beta(1)= 2.759847e+00
W(1,0)= 7.582988e+00
W(1,1)= 0.000000e+00
W(1,2)= -7.835741e+00
W(1,3)= 0.000000e+00
W(1,4)= 0.000000e+00
W(1,5)= 0.000000e+00
W(1,6)= 0.000000e+00
W(1,7)= 0.000000e+00
W(1,8)= 0.000000e+00
W(1,9)= 0.000000e+00
B(1)= 2.527539e-01
Alpha(2)= 2.975777e+00
Beta(2)= 1.856948e+00
W(2,0)= 0.000000e+00
W(2,1)= 9.038485e+00
W(2,2)= 0.000000e+00
W(2,3)= 0.000000e+00
W(2,4)= 0.000000e+00
W(2,5)= 0.000000e+00
W(2,6)= 0.000000e+00
W(2,7)= 0.000000e+00
W(2,8)= 0.000000e+00
W(2,9)= 0.000000e+00
B(2)= -9.038485e+00
Alpha(3)= 2.437530e+00
Beta(3)= 1.172077e+00
W(3,0)= 0.000000e+00
W(3,1)= 0.000000e+00
W(3,2)= 0.000000e+00
W(3,3)= 0.000000e+00
W(3,4)= 0.000000e+00
W(3,5)= -7.658479e+00
W(3,6)= 0.000000e+00
W(3,7)= 0.000000e+00
W(3,8)= 0.000000e+00
W(3,9)= 0.000000e+00
B(3)= 7.658479e+00
Alpha(4)= 2.999814e+00
Beta(4)= 1.299084e+00
W(4,0)= 0.000000e+00
W(4,1)= 0.000000e+00
W(4,2)= 0.000000e+00
W(4,3)= 0.000000e+00
W(4,4)= 0.000000e+00
W(4,5)= 0.000000e+00
W(4,6)= 0.000000e+00
W(4,7)= 9.971302e+00
W(4,8)= 0.000000e+00
W(4,9)= 0.000000e+00
B(4)= -9.971302e+00
Alpha(5)= 1.694822e+00
Beta(5)= 2.683543e+00
W(5,0)= 0.000000e+00
W(5,1)= 0.000000e+00
W(5,2)= 0.000000e+00
W(5,3)= 0.000000e+00
W(5,4)= 0.000000e+00
W(5,5)= 0.000000e+00
W(5,6)= 0.000000e+00
W(5,7)= 0.000000e+00
W(5,8)= 0.000000e+00
W(5,9)= 8.013205e+00
B(5)= -8.013205e+00
Alpha(6)= 2.607408e+00
Beta(6)= 1.402325e+00
W(6,0)= 0.000000e+00
W(6,1)= 0.000000e+00
W(6,2)= 0.000000e+00
W(6,3)= 0.000000e+00
W(6,4)= 0.000000e+00
W(6,5)= 0.000000e+00
W(6,6)= -9.120651e+00
W(6,7)= 0.000000e+00
W(6,8)= 0.000000e+00
W(6,9)= 0.000000e+00
B(6)= 9.120651e+00
Alpha(7)= 1.952274e+00
Beta(7)= 2.997717e+00
W(7,0)= 0.000000e+00
W(7,1)= 0.000000e+00
W(7,2)= 0.000000e+00
W(7,3)= 0.000000e+00
W(7,4)= 9.417782e+00
W(7,5)= 0.000000e+00
W(7,6)= 0.000000e+00
W(7,7)= 0.000000e+00
W(7,8)= 0.000000e+00
W(7,9)= 0.000000e+00
B(7)= -9.417782e+00
Alpha(8)= 2.456386e+00
Beta(8)= 1.599416e+00
W(8,0)= 7.246765e+00
W(8,1)= 0.000000e+00
W(8,2)= 0.000000e+00
W(8,3)= -5.920471e+00
W(8,4)= 0.000000e+00
W(8,5)= 0.000000e+00
W(8,6)= -5.683033e+00
W(8,7)= 9.056342e+00
W(8,8)= 0.000000e+00
W(8,9)= 5.799371e+00
B(8)= -1.049897e+01
Alpha(9)= 1.663539e+00
Beta(9)= 1.015724e+00
W(9,0)= 0.000000e+00
W(9,1)= 0.000000e+00
W(9,2)= 0.000000e+00
W(9,3)= 0.000000e+00
W(9,4)= 0.000000e+00
W(9,5)= 0.000000e+00
W(9,6)= 7.236418e+00
W(9,7)= 0.000000e+00
W(9,8)= 0.000000e+00
W(9,9)= 8.234531e+00
B(9)= -1.547095e+01
