# Supplementary material for: Inference of Vohradský's Models of Genetic Networks by Solving Two-Dimensional Function Optimization Problems
Source: PLoS One. 2013 Dec 30;8(12):e83308. doi: 10.1371/journal.pone.0083308 (PMC3875442; doi:10.1371/journal.pone.0083308)
Supplement: Text S2 — Time-series data used in the ‘Inference in noisy environment’ section (compressed by gzip). (GZ) [file pone.0083308.s002.gz › time_series_data/gene10/50sets/params.res60]

Alpha(0)= 1.312581e+00
Beta(0)= 1.163281e+00
W(0,0)= 0.000000e+00
W(0,1)= 0.000000e+00
W(0,2)= 0.000000e+00
W(0,3)= 0.000000e+00
W(0,4)= 0.000000e+00
W(0,5)= 5.130724e+00
W(0,6)= 0.000000e+00
W(0,7)= 0.000000e+00
W(0,8)= 0.000000e+00
W(0,9)= 0.000000e+00
B(0)= -5.130724e+00
Alpha(1)= 1.023476e+00
Beta(1)= 1.141195e+00
W(1,0)= 0.000000e+00
W(1,1)= 0.000000e+00
W(1,2)= -6.137662e+00
W(1,3)= 0.000000e+00
W(1,4)= 0.000000e+00
W(1,5)= 0.000000e+00
W(1,6)= 0.000000e+00
W(1,7)= 0.000000e+00
W(1,8)= 0.000000e+00
W(1,9)= 0.000000e+00
B(1)= 6.137662e+00
Alpha(2)= 2.501925e+00
Beta(2)= 2.532073e+00
W(2,0)= 0.000000e+00
W(2,1)= 0.000000e+00
W(2,2)= 0.000000e+00
W(2,3)= 5.386505e+00
W(2,4)= 0.000000e+00
W(2,5)= 0.000000e+00
W(2,6)= -7.753188e+00
W(2,7)= 0.000000e+00
W(2,8)= 0.000000e+00
W(2,9)= 0.000000e+00
B(2)= 2.366683e+00
Alpha(3)= 2.467758e+00
Beta(3)= 2.759175e+00
W(3,0)= 0.000000e+00
W(3,1)= 0.000000e+00
W(3,2)= 0.000000e+00
W(3,3)= -5.756520e+00
W(3,4)= 0.000000e+00
W(3,5)= -7.598788e+00
W(3,6)= 0.000000e+00
W(3,7)= 6.885542e+00
W(3,8)= 0.000000e+00
W(3,9)= -8.723440e+00
B(3)= 1.519321e+01
Alpha(4)= 2.538711e+00
Beta(4)= 2.524743e+00
W(4,0)= 0.000000e+00
W(4,1)= 0.000000e+00
W(4,2)= 0.000000e+00
W(4,3)= 0.000000e+00
W(4,4)= 0.000000e+00
W(4,5)= 0.000000e+00
W(4,6)= -9.655256e+00
W(4,7)= 0.000000e+00
W(4,8)= 0.000000e+00
W(4,9)= 0.000000e+00
B(4)= 9.655256e+00
Alpha(5)= 2.392925e+00
Beta(5)= 2.841412e+00
W(5,0)= 0.000000e+00
W(5,1)= 0.000000e+00
W(5,2)= 0.000000e+00
W(5,3)= 0.000000e+00
W(5,4)= 0.000000e+00
W(5,5)= 0.000000e+00
W(5,6)= 0.000000e+00
W(5,7)= -6.045421e+00
W(5,8)= 0.000000e+00
W(5,9)= 0.000000e+00
B(5)= 6.045421e+00
Alpha(6)= 2.766521e+00
Beta(6)= 1.171311e+00
W(6,0)= 0.000000e+00
W(6,1)= 0.000000e+00
W(6,2)= 0.000000e+00
W(6,3)= 0.000000e+00
W(6,4)= 0.000000e+00
W(6,5)= 0.000000e+00
W(6,6)= 0.000000e+00
W(6,7)= 0.000000e+00
W(6,8)= -7.702057e+00
W(6,9)= 0.000000e+00
B(6)= 7.702057e+00
Alpha(7)= 1.221825e+00
Beta(7)= 1.881885e+00
W(7,0)= 0.000000e+00
W(7,1)= 0.000000e+00
W(7,2)= 0.000000e+00
W(7,3)= 9.518735e+00
W(7,4)= 0.000000e+00
W(7,5)= 7.048545e+00
W(7,6)= 0.000000e+00
W(7,7)= 0.000000e+00
W(7,8)= 0.000000e+00
W(7,9)= 0.000000e+00
B(7)= -1.656728e+01
Alpha(8)= 1.619345e+00
Beta(8)= 2.620300e+00
W(8,0)= 0.000000e+00
W(8,1)= 0.000000e+00
W(8,2)= 0.000000e+00
W(8,3)= 0.000000e+00
W(8,4)= 6.478050e+00
W(8,5)= 0.000000e+00
W(8,6)= 0.000000e+00
W(8,7)= 0.000000e+00
W(8,8)= 0.000000e+00
W(8,9)= 0.000000e+00
B(8)= -6.478050e+00
Alpha(9)= 1.246604e+00
Beta(9)= 1.574016e+00
W(9,0)= 8.831657e+00
W(9,1)= 0.000000e+00
W(9,2)= 5.416973e+00
W(9,3)= 0.000000e+00
W(9,4)= 0.000000e+00
W(9,5)= 0.000000e+00
W(9,6)= 0.000000e+00
W(9,7)= 0.000000e+00
W(9,8)= 0.000000e+00
W(9,9)= 0.000000e+00
B(9)= -1.424863e+01
