# Supplementary material for: Inference of Vohradský's Models of Genetic Networks by Solving Two-Dimensional Function Optimization Problems
Source: PLoS One. 2013 Dec 30;8(12):e83308. doi: 10.1371/journal.pone.0083308 (PMC3875442; doi:10.1371/journal.pone.0083308)
Supplement: Text S2 — Time-series data used in the ‘Inference in noisy environment’ section (compressed by gzip). (GZ) [file pone.0083308.s002.gz › time_series_data/gene10/50sets/tc.dat51]

Time "G0" "G1" "G2" "G3" "G4" "G5" "G6" "G7" "G8" "G9"
0.000000e+00	2.696495e-01, 2.416743e+00, 1.648540e+00, 1.292333e+00, 2.778375e+00, 2.555284e-01, 2.463747e+00, 2.823259e+00, 2.389789e-01, 5.713487e-01,
2.000000e-01	1.475199e-01, 1.991291e+00, 1.054971e+00, 9.928139e-01, 1.833986e+00, 2.868591e-01, 2.553012e+00, 2.315915e+00, 2.966997e-01, 7.934966e-01,
4.000000e-01	1.315625e-01, 1.857433e+00, 5.510570e-01, 4.844145e-01, 1.401963e+00, 6.237410e-01, 1.955315e+00, 1.589457e+00, 6.629219e-01, 5.096640e-01,
6.000000e-01	1.229702e-01, 1.365376e+00, 4.065183e-01, 3.881608e-01, 1.282385e+00, 7.382294e-01, 1.645736e+00, 1.450755e+00, 7.597158e-01, 4.256784e-01,
8.000000e-01	1.405672e-01, 1.028275e+00, 3.516320e-01, 2.566749e-01, 9.557792e-01, 1.148275e+00, 1.230626e+00, 1.160208e+00, 1.102392e+00, 2.784100e-01,
1.000000e+00	1.587085e-01, 7.001170e-01, 4.084322e-01, 1.472309e-01, 1.008556e+00, 1.298615e+00, 1.089846e+00, 1.103268e+00, 1.241070e+00, 1.879243e-01,
1.200000e+00	1.990980e-01, 5.920761e-01, 5.324088e-01, 8.341663e-02, 9.414019e-01, 1.475697e+00, 9.242773e-01, 9.054184e-01, 1.321598e+00, 1.170973e-01,
1.400000e+00	2.605977e-01, 3.508908e-01, 6.003216e-01, 6.865118e-02, 7.197714e-01, 1.587769e+00, 7.062307e-01, 8.316378e-01, 1.567399e+00, 1.019166e-01,
1.600000e+00	2.591803e-01, 3.227488e-01, 5.691494e-01, 4.505815e-02, 1.010846e+00, 1.877293e+00, 6.014419e-01, 8.144652e-01, 1.348542e+00, 6.458066e-02,
1.800000e+00	3.736964e-01, 1.990106e-01, 4.627300e-01, 2.507594e-02, 7.834036e-01, 1.686713e+00, 4.699065e-01, 8.143637e-01, 1.754793e+00, 5.568315e-02,
2.000000e+00	3.319754e-01, 1.224873e-01, 7.910505e-01, 1.876962e-02, 9.693004e-01, 1.769614e+00, 3.351105e-01, 7.677950e-01, 1.589713e+00, 4.557708e-02,
0.000000e+00	2.411945e+00, 8.746783e-01, 9.221864e-01, 2.949405e+00, 3.214354e+00, 5.385965e-01, 2.648021e+00, 1.475981e+00, 1.461560e+00, 1.151878e+00,
2.000000e-01	1.719236e+00, 1.354614e+00, 5.464937e-01, 2.418547e+00, 1.568591e+00, 8.451890e-01, 2.302381e+00, 1.218610e+00, 1.109628e+00, 7.694095e-01,
4.000000e-01	1.150760e+00, 1.098197e+00, 4.566703e-01, 1.625636e+00, 8.213465e-01, 1.105412e+00, 2.082959e+00, 9.483151e-01, 1.470772e+00, 5.118412e-01,
6.000000e-01	9.368897e-01, 1.244834e+00, 3.686495e-01, 1.253581e+00, 6.650683e-01, 1.403210e+00, 1.389237e+00, 9.650995e-01, 1.673496e+00, 4.777929e-01,
8.000000e-01	7.483401e-01, 9.752020e-01, 5.533450e-01, 7.679662e-01, 5.645050e-01, 1.384168e+00, 1.145568e+00, 9.677024e-01, 1.670748e+00, 2.366850e-01,
1.000000e+00	7.270183e-01, 5.823970e-01, 4.606898e-01, 5.154914e-01, 5.933510e-01, 1.487829e+00, 8.991435e-01, 7.816377e-01, 1.780930e+00, 1.628001e-01,
1.200000e+00	6.073254e-01, 4.374675e-01, 5.875914e-01, 3.842156e-01, 6.738972e-01, 1.559119e+00, 8.642361e-01, 6.765221e-01, 2.068658e+00, 1.619061e-01,
1.400000e+00	5.253536e-01, 3.485641e-01, 5.647696e-01, 2.483260e-01, 7.449371e-01, 1.543612e+00, 7.209525e-01, 7.408757e-01, 1.874504e+00, 1.105129e-01,
1.600000e+00	4.055064e-01, 2.390531e-01, 5.912057e-01, 1.640963e-01, 8.839624e-01, 1.488086e+00, 4.458341e-01, 7.155485e-01, 1.859044e+00, 7.903838e-02,
1.800000e+00	5.158357e-01, 1.855165e-01, 5.955579e-01, 1.191148e-01, 6.909208e-01, 1.289780e+00, 4.606576e-01, 6.520262e-01, 1.509506e+00, 7.492350e-02,
2.000000e+00	4.395334e-01, 1.469970e-01, 6.447341e-01, 7.982644e-02, 8.883074e-01, 1.825919e+00, 3.663918e-01, 6.650094e-01, 1.972759e+00, 6.034197e-02,
0.000000e+00	6.811195e-01, 1.725366e-01, 1.750398e+00, 1.460577e+00, 2.432704e+00, 2.583880e+00, 3.922852e+00, 1.702885e+00, 1.544729e+00, 3.099118e-01,
2.000000e-01	4.710394e-01, 6.357670e-01, 1.088914e+00, 8.070816e-01, 1.621604e+00, 2.021651e+00, 2.427820e+00, 1.517311e+00, 1.100716e+00, 6.523516e-01,
4.000000e-01	2.799906e-01, 9.974628e-01, 1.027975e+00, 6.044492e-01, 1.091465e+00, 1.494093e+00, 2.480088e+00, 8.977534e-01, 9.954944e-01, 8.063068e-01,
6.000000e-01	2.223180e-01, 1.189431e+00, 8.972040e-01, 2.982751e-01, 1.186682e+00, 1.565623e+00, 1.981834e+00, 9.314981e-01, 9.534745e-01, 7.744062e-01,
8.000000e-01	1.797420e-01, 1.100219e+00, 8.360640e-01, 2.035147e-01, 1.029577e+00, 1.570251e+00, 1.844764e+00, 7.733703e-01, 1.293857e+00, 6.243618e-01,
1.000000e+00	2.178066e-01, 1.061764e+00, 7.890919e-01, 1.689907e-01, 9.444241e-01, 1.528349e+00, 1.324439e+00, 6.204493e-01, 1.199297e+00, 5.104283e-01,
1.200000e+00	2.396762e-01, 7.433614e-01, 5.755492e-01, 9.042823e-02, 8.890901e-01, 1.601135e+00, 9.251006e-01, 7.077345e-01, 1.439060e+00, 3.410479e-01,
1.400000e+00	2.396470e-01, 6.244244e-01, 6.599499e-01, 5.629260e-02, 9.009795e-01, 1.447028e+00, 7.717054e-01, 6.069622e-01, 1.211842e+00, 2.559814e-01,
1.600000e+00	3.170560e-01, 4.376124e-01, 6.572881e-01, 4.348166e-02, 8.796499e-01, 1.520529e+00, 6.939992e-01, 6.232904e-01, 1.442114e+00, 2.258617e-01,
1.800000e+00	3.617999e-01, 3.187877e-01, 6.449558e-01, 2.855911e-02, 5.676319e-01, 1.647430e+00, 6.585280e-01, 5.901757e-01, 1.405000e+00, 1.276432e-01,
2.000000e+00	3.249166e-01, 2.427275e-01, 6.391451e-01, 1.686418e-02, 7.140043e-01, 2.187463e+00, 4.357433e-01, 6.087617e-01, 1.900012e+00, 1.338981e-01,
0.000000e+00	2.759269e+00, 2.187329e+00, 2.394704e+00, 1.513140e+00, 2.560337e+00, 8.133543e-01, 1.284936e+00, 2.522026e+00, 1.208358e+00, 2.999174e+00,
2.000000e-01	1.362602e+00, 2.145621e+00, 1.085974e+00, 1.515774e+00, 1.590392e+00, 7.255154e-01, 1.033307e+00, 1.684200e+00, 9.816840e-01, 1.814730e+00,
4.000000e-01	1.130772e+00, 1.886903e+00, 7.370315e-01, 1.228685e+00, 8.852965e-01, 7.390283e-01, 1.146553e+00, 1.272280e+00, 1.149562e+00, 1.833396e+00,
6.000000e-01	9.239366e-01, 1.523904e+00, 6.812996e-01, 1.151941e+00, 5.166811e-01, 9.062885e-01, 1.072847e+00, 1.071493e+00, 1.310085e+00, 1.330890e+00,
8.000000e-01	6.854408e-01, 9.518270e-01, 5.307766e-01, 7.267788e-01, 5.660738e-01, 1.059397e+00, 6.809276e-01, 9.788274e-01, 1.291628e+00, 8.872082e-01,
1.000000e+00	7.499837e-01, 6.943520e-01, 5.022623e-01, 5.256265e-01, 6.868097e-01, 1.210667e+00, 6.291129e-01, 9.248252e-01, 1.338312e+00, 5.564012e-01,
1.200000e+00	6.137273e-01, 6.236406e-01, 5.703726e-01, 3.543729e-01, 6.786001e-01, 1.446191e+00, 5.024949e-01, 8.838095e-01, 1.384597e+00, 2.991730e-01,
1.400000e+00	5.830708e-01, 4.237341e-01, 5.598738e-01, 2.205889e-01, 8.238667e-01, 1.299283e+00, 3.708355e-01, 7.715035e-01, 1.570575e+00, 2.739765e-01,
1.600000e+00	5.480823e-01, 3.450872e-01, 5.858273e-01, 1.381655e-01, 7.920122e-01, 1.528846e+00, 3.275470e-01, 7.816242e-01, 1.691542e+00, 1.695556e-01,
1.800000e+00	4.355046e-01, 2.116589e-01, 6.145989e-01, 1.026054e-01, 8.595766e-01, 1.115993e+00, 2.892465e-01, 6.626487e-01, 1.671974e+00, 1.511538e-01,
2.000000e+00	4.875248e-01, 1.446291e-01, 6.333103e-01, 7.290841e-02, 8.448069e-01, 1.828563e+00, 2.284312e-01, 5.709174e-01, 1.550671e+00, 1.049414e-01,
0.000000e+00	4.744528e-01, 1.720239e+00, 2.594148e+00, 1.501621e+00, 1.656666e-01, 2.173936e+00, 2.063455e-01, 8.816346e-01, 2.571466e+00, 2.896417e+00,
2.000000e-01	5.790721e-01, 1.490885e+00, 1.685341e+00, 1.083941e+00, 1.638628e-01, 1.776269e+00, 4.106317e-01, 1.015896e+00, 1.748464e+00, 2.413095e+00,
4.000000e-01	4.734856e-01, 1.238402e+00, 1.540208e+00, 5.817178e-01, 4.006223e-01, 1.824708e+00, 6.083555e-01, 6.497500e-01, 1.434852e+00, 1.944742e+00,
6.000000e-01	5.396753e-01, 1.389063e+00, 1.208143e+00, 4.308924e-01, 5.315408e-01, 1.228776e+00, 6.954408e-01, 5.227083e-01, 1.033669e+00, 1.427119e+00,
8.000000e-01	5.182796e-01, 1.132334e+00, 8.893356e-01, 2.543759e-01, 6.746035e-01, 1.510400e+00, 5.817407e-01, 4.116178e-01, 1.254753e+00, 1.388909e+00,
1.000000e+00	4.771600e-01, 8.250772e-01, 8.955109e-01, 1.913514e-01, 5.498514e-01, 1.490044e+00, 5.212853e-01, 4.396648e-01, 1.454269e+00, 9.267271e-01,
1.200000e+00	4.026208e-01, 6.255075e-01, 7.304787e-01, 9.783256e-02, 8.181622e-01, 1.606486e+00, 4.769777e-01, 4.806749e-01, 1.243011e+00, 8.413617e-01,
1.400000e+00	4.500488e-01, 4.607670e-01, 6.288499e-01, 9.050352e-02, 9.344116e-01, 1.428972e+00, 4.327373e-01, 4.953508e-01, 1.414383e+00, 6.185527e-01,
1.600000e+00	4.387655e-01, 3.900658e-01, 7.376745e-01, 5.411671e-02, 8.360471e-01, 1.488999e+00, 3.017342e-01, 5.544896e-01, 1.508062e+00, 3.898226e-01,
1.800000e+00	4.600624e-01, 2.922171e-01, 6.752543e-01, 3.306400e-02, 8.113701e-01, 1.615490e+00, 2.743196e-01, 5.303026e-01, 1.703284e+00, 2.467449e-01,
2.000000e+00	4.535265e-01, 1.780777e-01, 5.955578e-01, 2.309937e-02, 7.829343e-01, 1.474890e+00, 2.194808e-01, 5.623952e-01, 1.523525e+00, 2.305498e-01,
0.000000e+00	2.112817e+00, 1.572839e+00, 9.307356e-01, 2.459595e+00, 2.466968e+00, 2.046860e+00, 1.917087e+00, 3.905283e-01, 1.357899e+00, 2.866501e+00,
2.000000e-01	1.582125e+00, 1.386623e+00, 9.310999e-01, 2.327526e+00, 1.287252e+00, 1.724280e+00, 1.333813e+00, 3.920295e-01, 1.456887e+00, 2.215329e+00,
4.000000e-01	9.963754e-01, 1.936922e+00, 8.629896e-01, 1.670457e+00, 6.646382e-01, 1.397626e+00, 1.532024e+00, 4.250396e-01, 1.377491e+00, 1.567987e+00,
6.000000e-01	9.076216e-01, 1.221130e+00, 7.394117e-01, 1.165060e+00, 5.027079e-01, 1.569109e+00, 1.185575e+00, 4.650118e-01, 1.466757e+00, 9.423638e-01,
8.000000e-01	7.151167e-01, 1.012323e+00, 7.952360e-01, 7.719645e-01, 5.792772e-01, 1.581109e+00, 8.204861e-01, 5.625053e-01, 1.646949e+00, 7.982328e-01,
1.000000e+00	5.322644e-01, 8.495493e-01, 6.491093e-01, 5.391647e-01, 6.216871e-01, 1.521398e+00, 8.206671e-01, 5.279187e-01, 1.841653e+00, 5.813707e-01,
1.200000e+00	4.823840e-01, 5.686191e-01, 6.272974e-01, 3.399051e-01, 5.798703e-01, 1.790435e+00, 7.167506e-01, 5.757506e-01, 1.577276e+00, 3.996787e-01,
1.400000e+00	5.606810e-01, 3.853318e-01, 7.175918e-01, 1.989298e-01, 8.405791e-01, 1.979471e+00, 5.283941e-01, 4.860724e-01, 2.010704e+00, 2.663608e-01,
1.600000e+00	4.213557e-01, 3.444202e-01, 6.747767e-01, 1.547197e-01, 7.152775e-01, 1.987384e+00, 4.972330e-01, 5.914120e-01, 1.754788e+00, 2.237979e-01,
1.800000e+00	5.050849e-01, 2.588338e-01, 6.331897e-01, 1.097094e-01, 7.617003e-01, 1.552261e+00, 3.636484e-01, 6.593145e-01, 1.444169e+00, 1.745089e-01,
2.000000e+00	4.158440e-01, 1.416713e-01, 7.663975e-01, 6.442987e-02, 8.550188e-01, 1.814245e+00, 3.220613e-01, 6.797319e-01, 1.847885e+00, 1.362951e-01,
0.000000e+00	7.945783e-01, 1.783225e+00, 5.572824e-02, 2.187610e+00, 1.532023e+00, 1.671944e+00, 2.988570e+00, 1.781313e+00, 2.137713e+00, 2.203679e+00,
2.000000e-01	6.149740e-01, 1.781965e+00, 2.295834e-01, 1.742562e+00, 8.800319e-01, 1.993543e+00, 2.077154e+00, 1.847412e+00, 1.365713e+00, 1.240817e+00,
4.000000e-01	4.180594e-01, 1.636161e+00, 3.328099e-01, 9.097405e-01, 5.905752e-01, 2.039619e+00, 1.870860e+00, 1.209579e+00, 1.600083e+00, 8.769228e-01,
6.000000e-01	5.172897e-01, 1.289931e+00, 5.122454e-01, 6.783067e-01, 4.715454e-01, 1.601714e+00, 1.410676e+00, 1.097302e+00, 1.682935e+00, 5.958822e-01,
8.000000e-01	4.577490e-01, 8.508580e-01, 6.495362e-01, 4.107735e-01, 7.420844e-01, 1.950303e+00, 1.148446e+00, 9.518873e-01, 1.900640e+00, 3.832115e-01,
1.000000e+00	4.986763e-01, 5.709828e-01, 6.042951e-01, 2.951723e-01, 8.732582e-01, 2.100348e+00, 1.042175e+00, 9.026790e-01, 1.913003e+00, 3.217565e-01,
1.200000e+00	5.077847e-01, 5.332137e-01, 5.040240e-01, 1.867009e-01, 7.526891e-01, 1.549033e+00, 7.243019e-01, 7.270789e-01, 1.857030e+00, 2.458889e-01,
1.400000e+00	4.326090e-01, 3.980848e-01, 6.732133e-01, 8.721761e-02, 7.329542e-01, 1.872496e+00, 7.275612e-01, 7.454900e-01, 1.678204e+00, 1.383476e-01,
1.600000e+00	3.783922e-01, 2.898422e-01, 6.151973e-01, 7.713080e-02, 9.490521e-01, 2.154842e+00, 5.070929e-01, 7.980899e-01, 2.168691e+00, 1.227310e-01,
1.800000e+00	4.331755e-01, 1.615720e-01, 7.343161e-01, 4.648143e-02, 6.887220e-01, 1.966229e+00, 3.845749e-01, 6.806555e-01, 2.037135e+00, 1.042856e-01,
2.000000e+00	3.471691e-01, 1.290601e-01, 6.457410e-01, 4.278595e-02, 6.900104e-01, 1.739511e+00, 3.656780e-01, 8.401712e-01, 1.727637e+00, 8.584001e-02,
0.000000e+00	2.228271e+00, 1.695218e+00, 1.653353e+00, 2.522138e+00, 2.107610e+00, 5.169447e-01, 8.664161e-01, 8.833441e-01, 6.770594e-01, 9.090223e-01,
2.000000e-01	1.418168e+00, 9.381146e-01, 1.249273e+00, 1.820178e+00, 1.236457e+00, 4.608098e-01, 9.356071e-01, 5.539604e-01, 4.941507e-01, 1.005083e+00,
4.000000e-01	9.527145e-01, 9.072676e-01, 7.500313e-01, 1.604716e+00, 7.896778e-01, 6.096068e-01, 7.518625e-01, 5.177608e-01, 7.355440e-01, 8.285635e-01,
6.000000e-01	8.506036e-01, 5.735372e-01, 6.750984e-01, 1.103930e+00, 4.609622e-01, 8.988966e-01, 6.679385e-01, 5.270445e-01, 8.946221e-01, 6.723250e-01,
8.000000e-01	6.699320e-01, 4.862921e-01, 4.330177e-01, 7.841056e-01, 4.386483e-01, 1.219363e+00, 5.219956e-01, 6.221587e-01, 1.045772e+00, 4.350948e-01,
1.000000e+00	6.588010e-01, 3.777885e-01, 4.621085e-01, 5.713925e-01, 5.347254e-01, 1.228512e+00, 3.530190e-01, 6.693563e-01, 1.343692e+00, 2.802038e-01,
1.200000e+00	6.586283e-01, 2.526501e-01, 5.391768e-01, 3.683984e-01, 6.410964e-01, 1.296678e+00, 3.248162e-01, 6.127038e-01, 1.325430e+00, 1.840836e-01,
1.400000e+00	5.357464e-01, 1.747219e-01, 5.553010e-01, 2.315104e-01, 7.351369e-01, 1.840236e+00, 2.611691e-01, 6.875346e-01, 1.671173e+00, 1.236530e-01,
1.600000e+00	4.812823e-01, 1.533175e-01, 6.049727e-01, 1.990257e-01, 6.603289e-01, 1.563732e+00, 2.208330e-01, 6.619534e-01, 1.752762e+00, 9.529690e-02,
1.800000e+00	4.212428e-01, 9.639678e-02, 4.950344e-01, 1.171475e-01, 8.620226e-01, 1.653639e+00, 1.746341e-01, 7.745796e-01, 1.491652e+00, 7.107422e-02,
2.000000e+00	4.474033e-01, 7.123861e-02, 5.976179e-01, 6.644380e-02, 8.677231e-01, 1.673642e+00, 1.476456e-01, 6.850351e-01, 1.438130e+00, 6.325318e-02,
0.000000e+00	2.597334e+00, 1.147398e+00, 2.194689e+00, 2.701565e+00, 2.118936e+00, 7.231138e-01, 1.531152e+00, 1.459926e+00, 2.297175e+00, 2.176568e-01,
2.000000e-01	1.931637e+00, 1.162285e+00, 1.319711e+00, 1.799008e+00, 1.158919e+00, 4.985593e-01, 1.376902e+00, 1.519961e+00, 1.642848e+00, 6.033012e-01,
4.000000e-01	1.245563e+00, 9.714453e-01, 1.160638e+00, 1.546910e+00, 7.138656e-01, 5.926481e-01, 1.481029e+00, 1.087095e+00, 1.601272e+00, 7.828994e-01,
6.000000e-01	9.803920e-01, 9.928279e-01, 7.372031e-01, 1.342747e+00, 5.447691e-01, 7.321877e-01, 1.409795e+00, 7.366088e-01, 1.437200e+00, 7.407646e-01,
8.000000e-01	7.954415e-01, 8.906109e-01, 5.281762e-01, 1.065151e+00, 3.644563e-01, 9.829658e-01, 8.699788e-01, 8.116621e-01, 1.720848e+00, 4.276789e-01,
1.000000e+00	6.944416e-01, 6.032859e-01, 4.920376e-01, 7.304448e-01, 5.105796e-01, 9.124833e-01, 7.750127e-01, 6.516061e-01, 1.702828e+00, 3.399325e-01,
1.200000e+00	6.648855e-01, 4.317930e-01, 5.452074e-01, 4.604359e-01, 7.080155e-01, 1.502607e+00, 7.043449e-01, 6.211245e-01, 2.054348e+00, 1.860248e-01,
1.400000e+00	6.085373e-01, 2.972923e-01, 5.614639e-01, 3.154502e-01, 6.668131e-01, 1.469183e+00, 5.746779e-01, 7.320868e-01, 1.699155e+00, 1.367543e-01,
1.600000e+00	5.868683e-01, 2.203282e-01, 5.512089e-01, 2.281872e-01, 5.721380e-01, 1.773082e+00, 2.991242e-01, 7.987669e-01, 1.756207e+00, 1.141310e-01,
1.800000e+00	5.688244e-01, 1.815497e-01, 5.306569e-01, 1.524823e-01, 7.872686e-01, 1.944925e+00, 2.921600e-01, 6.914920e-01, 1.835634e+00, 6.699214e-02,
2.000000e+00	4.973652e-01, 1.300976e-01, 6.919295e-01, 1.036818e-01, 7.351443e-01, 1.580535e+00, 2.441069e-01, 7.376263e-01, 1.616850e+00, 6.868710e-02,
0.000000e+00	1.600257e+00, 2.484615e+00, 6.287256e-01, 1.750952e+00, 1.293800e+00, 1.620222e+00, 1.856385e+00, 1.845092e+00, 9.923066e-01, 2.373027e+00,
2.000000e-01	9.950752e-01, 2.024830e+00, 6.615758e-01, 1.385750e+00, 6.420244e-01, 1.569233e+00, 1.071663e+00, 2.138472e+00, 1.143604e+00, 1.919594e+00,
4.000000e-01	8.450449e-01, 1.501258e+00, 7.081317e-01, 1.288586e+00, 4.583864e-01, 1.682006e+00, 9.549644e-01, 1.565715e+00, 1.170150e+00, 1.146849e+00,
6.000000e-01	7.830069e-01, 1.003579e+00, 6.741949e-01, 8.743439e-01, 4.737511e-01, 1.536324e+00, 8.646113e-01, 1.272389e+00, 1.228225e+00, 7.532068e-01,
8.000000e-01	6.335081e-01, 7.134656e-01, 7.580580e-01, 5.264438e-01, 4.599445e-01, 1.630618e+00, 7.281281e-01, 9.377341e-01, 1.537622e+00, 6.073882e-01,
1.000000e+00	5.698722e-01, 6.593423e-01, 6.539244e-01, 3.986838e-01, 7.662255e-01, 1.732341e+00, 4.302251e-01, 8.648616e-01, 1.477428e+00, 4.159980e-01,
1.200000e+00	4.835220e-01, 4.329291e-01, 7.410422e-01, 2.580056e-01, 7.310050e-01, 1.642503e+00, 3.479048e-01, 7.257204e-01, 1.590702e+00, 3.063180e-01,
1.400000e+00	4.988238e-01, 2.890966e-01, 7.284712e-01, 1.639059e-01, 8.012159e-01, 1.704993e+00, 3.655821e-01, 8.570070e-01, 1.691551e+00, 1.951967e-01,
1.600000e+00	4.309376e-01, 2.113397e-01, 5.917501e-01, 1.119856e-01, 7.801739e-01, 1.497339e+00, 3.232109e-01, 7.245950e-01, 1.803497e+00, 1.604177e-01,
1.800000e+00	3.670879e-01, 1.766241e-01, 5.731349e-01, 6.242605e-02, 8.666503e-01, 1.547068e+00, 2.933163e-01, 6.561643e-01, 1.548191e+00, 1.455061e-01,
2.000000e+00	3.439864e-01, 1.245407e-01, 5.632128e-01, 5.792828e-02, 6.233651e-01, 1.657073e+00, 2.146966e-01, 7.021461e-01, 1.588059e+00, 1.101137e-01,
0.000000e+00	1.104903e-01, 9.124366e-01, 2.958328e+00, 1.479999e+00, 1.805022e+00, 1.279329e+00, 7.616267e-01, 2.689118e+00, 1.933111e-01, 1.416163e+00,
2.000000e-01	7.628676e-02, 1.239506e+00, 2.194879e+00, 8.840214e-01, 1.000583e+00, 1.233184e+00, 7.316836e-01, 1.481978e+00, 1.678073e-01, 1.361240e+00,
4.000000e-01	1.378740e-01, 1.199240e+00, 1.315676e+00, 6.481567e-01, 9.938672e-01, 8.221943e-01, 8.771801e-01, 9.668394e-01, 1.342265e-01, 1.572581e+00,
6.000000e-01	2.181223e-01, 1.250076e+00, 1.097044e+00, 3.653504e-01, 7.542618e-01, 8.836152e-01, 8.572807e-01, 1.024353e+00, 2.381083e-01, 1.365968e+00,
8.000000e-01	2.874354e-01, 8.032528e-01, 5.573595e-01, 2.467786e-01, 8.984457e-01, 1.046602e+00, 7.050067e-01, 7.799943e-01, 5.389410e-01, 8.727129e-01,
1.000000e+00	3.360613e-01, 7.174302e-01, 5.341337e-01, 1.658470e-01, 6.879535e-01, 9.694785e-01, 7.089688e-01, 7.720293e-01, 7.955571e-01, 6.429098e-01,
1.200000e+00	3.700657e-01, 5.526654e-01, 5.914573e-01, 9.063999e-02, 8.128107e-01, 1.180572e+00, 4.625538e-01, 8.550272e-01, 1.101791e+00, 4.200545e-01,
1.400000e+00	3.943960e-01, 3.859386e-01, 5.834210e-01, 6.568247e-02, 9.049292e-01, 1.353093e+00, 4.072953e-01, 6.746167e-01, 1.163541e+00, 2.855244e-01,
1.600000e+00	3.924235e-01, 2.721343e-01, 5.390557e-01, 4.365443e-02, 7.916628e-01, 1.888987e+00, 3.556242e-01, 6.356976e-01, 1.417644e+00, 2.329386e-01,
1.800000e+00	3.431174e-01, 2.106527e-01, 5.962935e-01, 3.233714e-02, 7.172397e-01, 1.745628e+00, 2.575237e-01, 5.932247e-01, 1.795022e+00, 1.452715e-01,
2.000000e+00	3.407701e-01, 1.317015e-01, 7.424629e-01, 1.974779e-02, 8.031662e-01, 1.661390e+00, 2.575516e-01, 7.078733e-01, 1.455148e+00, 1.029003e-01,
0.000000e+00	7.734265e-01, 8.390082e-02, 1.948374e+00, 1.616737e-01, 3.956208e-01, 1.230282e+00, 2.043198e+00, 2.204410e+00, 1.331987e+00, 1.471303e+00,
2.000000e-01	8.470708e-01, 3.522510e-01, 1.482074e+00, 1.723289e-01, 5.894985e-01, 8.173940e-01, 1.915205e+00, 1.428009e+00, 9.765051e-01, 1.236405e+00,
4.000000e-01	6.650428e-01, 8.765161e-01, 1.146556e+00, 1.055274e-01, 5.740005e-01, 7.773106e-01, 1.348321e+00, 1.242376e+00, 9.284344e-01, 1.565929e+00,
6.000000e-01	5.227252e-01, 1.093371e+00, 6.343285e-01, 7.306790e-02, 7.235804e-01, 9.128965e-01, 1.488183e+00, 1.197333e+00, 1.001598e+00, 9.128112e-01,
8.000000e-01	5.681713e-01, 1.177886e+00, 5.422429e-01, 6.089109e-02, 7.301065e-01, 9.385060e-01, 1.109609e+00, 7.828389e-01, 9.912420e-01, 6.816059e-01,
1.000000e+00	5.723012e-01, 7.036352e-01, 4.988617e-01, 3.726800e-02, 9.651083e-01, 1.073667e+00, 9.153785e-01, 9.278864e-01, 1.044931e+00, 4.619960e-01,
1.200000e+00	3.800791e-01, 5.765913e-01, 5.282678e-01, 3.404735e-02, 8.375469e-01, 1.219924e+00, 6.424352e-01, 8.088369e-01, 1.356803e+00, 3.071144e-01,
1.400000e+00	4.138727e-01, 4.632016e-01, 5.688777e-01, 2.875218e-02, 8.396272e-01, 1.572720e+00, 5.584579e-01, 7.557896e-01, 1.545344e+00, 2.514843e-01,
1.600000e+00	4.465905e-01, 3.327644e-01, 6.018553e-01, 1.908769e-02, 6.777957e-01, 1.516554e+00, 4.627636e-01, 7.776493e-01, 1.433835e+00, 1.929888e-01,
1.800000e+00	4.244986e-01, 2.675477e-01, 6.576762e-01, 1.535358e-02, 8.597005e-01, 1.203991e+00, 4.210490e-01, 7.412265e-01, 1.651656e+00, 1.090086e-01,
2.000000e+00	3.589424e-01, 1.857745e-01, 6.812545e-01, 1.476841e-02, 9.535731e-01, 1.377929e+00, 3.680882e-01, 7.518553e-01, 1.893608e+00, 1.053215e-01,
0.000000e+00	1.848223e+00, 2.024406e-01, 2.589756e+00, 6.941788e-01, 1.300998e+00, 2.642696e+00, 2.271404e+00, 5.370763e-01, 1.118351e+00, 3.563781e-01,
2.000000e-01	1.393387e+00, 6.855639e-01, 1.800900e+00, 6.623463e-01, 7.002398e-01, 1.924350e+00, 2.236019e+00, 3.065920e-01, 8.124360e-01, 7.388471e-01,
4.000000e-01	8.987834e-01, 1.069884e+00, 1.101125e+00, 8.140285e-01, 9.378744e-01, 1.572289e+00, 2.398647e+00, 2.837261e-01, 5.873164e-01, 9.067672e-01,
6.000000e-01	7.413506e-01, 1.278428e+00, 1.266317e+00, 5.234433e-01, 8.288299e-01, 1.409349e+00, 1.727980e+00, 2.492131e-01, 5.549169e-01, 8.300604e-01,
8.000000e-01	6.867838e-01, 1.360662e+00, 8.917939e-01, 3.857720e-01, 7.828074e-01, 1.254687e+00, 1.816194e+00, 2.584140e-01, 7.807917e-01, 7.598408e-01,
1.000000e+00	5.953991e-01, 1.302676e+00, 8.789021e-01, 2.616763e-01, 1.036835e+00, 1.634591e+00, 1.361381e+00, 3.681566e-01, 9.587114e-01, 7.551943e-01,
1.200000e+00	4.672794e-01, 9.639438e-01, 6.720552e-01, 1.764775e-01, 7.212529e-01, 1.576010e+00, 1.178757e+00, 4.946231e-01, 9.890075e-01, 5.272031e-01,
1.400000e+00	4.228046e-01, 6.674329e-01, 6.938792e-01, 1.156103e-01, 8.810240e-01, 1.458504e+00, 9.603487e-01, 4.658988e-01, 1.436304e+00, 3.609649e-01,
1.600000e+00	4.104565e-01, 6.222330e-01, 6.023880e-01, 7.598424e-02, 7.331287e-01, 1.477143e+00, 8.637594e-01, 5.045751e-01, 1.509089e+00, 2.608050e-01,
1.800000e+00	4.515410e-01, 3.734774e-01, 6.766986e-01, 6.040782e-02, 7.282850e-01, 1.511623e+00, 5.125806e-01, 5.752039e-01, 1.373681e+00, 2.112059e-01,
2.000000e+00	4.474219e-01, 2.878250e-01, 6.679036e-01, 3.555312e-02, 8.308736e-01, 1.698755e+00, 5.108352e-01, 5.947546e-01, 1.491169e+00, 1.469400e-01,
0.000000e+00	2.184771e+00, 4.862116e-01, 1.456030e+00, 1.168947e+00, 2.910787e+00, 7.540434e-01, 2.533331e+00, 1.609648e+00, 1.973546e+00, 1.174017e+00,
2.000000e-01	1.530495e+00, 1.075844e+00, 1.035233e+00, 9.341250e-01, 2.134511e+00, 7.603122e-01, 2.063206e+00, 1.291340e+00, 1.596849e+00, 1.212418e+00,
4.000000e-01	9.341590e-01, 9.822860e-01, 6.258492e-01, 8.480716e-01, 1.117256e+00, 9.098038e-01, 1.726863e+00, 1.109442e+00, 1.556005e+00, 9.063397e-01,
6.000000e-01	7.293328e-01, 8.093475e-01, 6.330668e-01, 6.326524e-01, 9.196190e-01, 1.128377e+00, 1.347618e+00, 8.764778e-01, 1.649803e+00, 4.672984e-01,
8.000000e-01	6.250109e-01, 7.803671e-01, 5.456766e-01, 5.365668e-01, 8.664905e-01, 1.233488e+00, 1.105038e+00, 9.935249e-01, 1.587980e+00, 3.507933e-01,
1.000000e+00	4.724650e-01, 7.002606e-01, 6.141447e-01, 2.357258e-01, 9.809382e-01, 1.438724e+00, 9.614568e-01, 8.697680e-01, 1.327550e+00, 3.074332e-01,
1.200000e+00	5.289239e-01, 4.373910e-01, 5.999182e-01, 1.921261e-01, 9.494227e-01, 1.364229e+00, 6.719734e-01, 8.559686e-01, 1.781311e+00, 1.656343e-01,
1.400000e+00	3.894372e-01, 2.993999e-01, 5.580101e-01, 1.419953e-01, 7.471492e-01, 1.566985e+00, 5.517901e-01, 8.660308e-01, 1.880753e+00, 1.464819e-01,
1.600000e+00	3.925067e-01, 2.134741e-01, 4.996286e-01, 9.278854e-02, 7.614547e-01, 1.652330e+00, 4.074049e-01, 6.608022e-01, 1.648639e+00, 1.197007e-01,
1.800000e+00	3.133009e-01, 1.549032e-01, 6.283711e-01, 5.091081e-02, 8.503619e-01, 1.782122e+00, 4.267771e-01, 6.547411e-01, 1.651990e+00, 8.491842e-02,
2.000000e+00	3.506359e-01, 1.420368e-01, 5.114192e-01, 3.088339e-02, 7.011130e-01, 1.619442e+00, 3.318544e-01, 5.921968e-01, 1.616048e+00, 7.540474e-02,
0.000000e+00	6.645259e-01, 1.946421e+00, 2.429029e+00, 1.957517e+00, 1.536690e+00, 1.840903e+00, 9.047292e-01, 2.802523e+00, 1.141479e+00, 1.067630e-02,
2.000000e-01	4.363979e-01, 1.221449e+00, 1.657627e+00, 1.158315e+00, 9.313627e-01, 1.666023e+00, 1.420703e+00, 2.308719e+00, 8.722607e-01, 5.328769e-01,
4.000000e-01	4.123711e-01, 9.489833e-01, 1.153390e+00, 7.747348e-01, 6.934759e-01, 1.143166e+00, 1.209813e+00, 1.550783e+00, 7.136737e-01, 8.456296e-01,
6.000000e-01	4.519954e-01, 9.835977e-01, 8.893782e-01, 5.832066e-01, 4.745805e-01, 1.276769e+00, 1.178922e+00, 1.039480e+00, 6.319816e-01, 6.393292e-01,
8.000000e-01	5.286771e-01, 9.374098e-01, 8.294093e-01, 3.384890e-01, 7.782140e-01, 1.436431e+00, 1.128716e+00, 9.739631e-01, 7.691842e-01, 7.542914e-01,
1.000000e+00	4.809690e-01, 7.214109e-01, 5.664379e-01, 2.722777e-01, 9.246180e-01, 1.385187e+00, 9.716405e-01, 7.437372e-01, 9.618980e-01, 5.480839e-01,
1.200000e+00	3.955192e-01, 4.685540e-01, 7.699745e-01, 1.307322e-01, 8.874728e-01, 1.332142e+00, 6.200768e-01, 8.067636e-01, 1.064467e+00, 2.961262e-01,
1.400000e+00	4.536731e-01, 4.370509e-01, 7.446541e-01, 1.197822e-01, 9.315626e-01, 1.555592e+00, 5.906944e-01, 6.854827e-01, 1.333424e+00, 2.431940e-01,
1.600000e+00	4.185016e-01, 2.735238e-01, 7.588345e-01, 7.044921e-02, 7.546774e-01, 1.393339e+00, 4.778224e-01, 6.124377e-01, 1.298889e+00, 2.026573e-01,
1.800000e+00	5.008792e-01, 2.105792e-01, 6.114042e-01, 3.973266e-02, 8.538393e-01, 1.552247e+00, 3.799417e-01, 7.315258e-01, 1.462751e+00, 1.728450e-01,
2.000000e+00	3.960461e-01, 1.626082e-01, 6.294878e-01, 3.649460e-02, 7.781802e-01, 1.565297e+00, 3.583937e-01, 5.862540e-01, 1.784465e+00, 1.153312e-01,
0.000000e+00	8.658887e-01, 2.002416e+00, 2.226374e+00, 2.682118e+00, 2.528233e+00, 1.513532e+00, 1.616410e+00, 5.178164e-01, 1.462742e+00, 4.600831e-01,
2.000000e-01	8.344836e-01, 1.389933e+00, 1.120637e+00, 1.890187e+00, 1.546005e+00, 1.641139e+00, 1.670539e+00, 2.910406e-01, 1.143185e+00, 8.404095e-01,
4.000000e-01	4.905366e-01, 1.394910e+00, 1.253683e+00, 1.311050e+00, 9.875387e-01, 1.113658e+00, 1.349067e+00, 2.870638e-01, 8.922627e-01, 7.501079e-01,
6.000000e-01	5.085990e-01, 1.380192e+00, 1.031961e+00, 8.440025e-01, 7.884474e-01, 1.158774e+00, 1.395817e+00, 2.260832e-01, 8.069580e-01, 1.006616e+00,
8.000000e-01	5.198490e-01, 9.858370e-01, 9.102426e-01, 4.940547e-01, 6.448073e-01, 1.083420e+00, 1.280068e+00, 3.103827e-01, 8.659617e-01, 6.774717e-01,
1.000000e+00	4.000715e-01, 8.273385e-01, 7.053838e-01, 4.178928e-01, 6.697587e-01, 1.178075e+00, 1.005471e+00, 3.221552e-01, 1.089383e+00, 5.985307e-01,
1.200000e+00	4.202845e-01, 6.161774e-01, 5.525436e-01, 2.459237e-01, 7.827170e-01, 1.579009e+00, 8.214985e-01, 4.694523e-01, 1.017030e+00, 4.212445e-01,
1.400000e+00	4.040529e-01, 5.610341e-01, 6.142274e-01, 1.448530e-01, 9.675674e-01, 1.285870e+00, 6.012819e-01, 4.671032e-01, 1.642501e+00, 3.012943e-01,
1.600000e+00	4.987266e-01, 3.938382e-01, 6.459762e-01, 1.178669e-01, 8.366151e-01, 1.417026e+00, 4.201917e-01, 5.913433e-01, 1.437851e+00, 1.728713e-01,
1.800000e+00	5.191062e-01, 2.515085e-01, 5.391819e-01, 6.528234e-02, 7.048000e-01, 1.812472e+00, 4.266318e-01, 5.577282e-01, 1.528201e+00, 1.643740e-01,
2.000000e+00	4.132198e-01, 1.814411e-01, 6.994100e-01, 5.272231e-02, 8.373436e-01, 1.383232e+00, 3.551577e-01, 4.962436e-01, 1.672318e+00, 1.141758e-01,
0.000000e+00	9.842672e-01, 2.221894e+00, 1.980660e+00, 9.029231e-02, 1.279918e+00, 4.584561e-01, 2.843595e-01, 2.853119e+00, 1.380435e+00, 2.241062e+00,
2.000000e-01	4.888535e-01, 1.726374e+00, 1.304629e+00, 9.542432e-02, 1.257441e+00, 5.043867e-01, 4.774914e-01, 1.707318e+00, 1.102202e+00, 2.311624e+00,
4.000000e-01	3.605638e-01, 1.209968e+00, 9.723888e-01, 7.559708e-02, 9.813847e-01, 4.003482e-01, 5.854082e-01, 1.573532e+00, 1.092222e+00, 2.054023e+00,
6.000000e-01	3.907427e-01, 9.938778e-01, 6.609145e-01, 4.587487e-02, 8.903724e-01, 6.068592e-01, 4.352498e-01, 1.112606e+00, 9.226184e-01, 1.199693e+00,
8.000000e-01	3.282367e-01, 8.832457e-01, 3.731925e-01, 3.184820e-02, 9.883738e-01, 1.025739e+00, 3.569809e-01, 9.679580e-01, 1.368165e+00, 9.662693e-01,
1.000000e+00	3.456919e-01, 4.699044e-01, 3.784821e-01, 2.370130e-02, 1.018603e+00, 1.066770e+00, 3.100377e-01, 8.154931e-01, 1.300433e+00, 5.029886e-01,
1.200000e+00	4.079515e-01, 4.117719e-01, 4.790274e-01, 1.444687e-02, 9.031863e-01, 1.260465e+00, 2.815445e-01, 9.150382e-01, 1.311244e+00, 4.631973e-01,
1.400000e+00	3.345077e-01, 2.899924e-01, 5.181942e-01, 1.136415e-02, 7.835995e-01, 1.252295e+00, 1.924309e-01, 9.184527e-01, 1.481316e+00, 2.449062e-01,
1.600000e+00	3.461413e-01, 2.408250e-01, 4.733928e-01, 1.206900e-02, 7.684332e-01, 1.687785e+00, 1.698235e-01, 7.585413e-01, 1.449378e+00, 1.994599e-01,
1.800000e+00	4.094449e-01, 1.746793e-01, 5.928031e-01, 7.870353e-03, 7.642534e-01, 1.628706e+00, 1.367163e-01, 6.426665e-01, 1.529279e+00, 1.234163e-01,
2.000000e+00	3.847737e-01, 1.189094e-01, 5.947775e-01, 7.284243e-03, 9.100167e-01, 1.666755e+00, 1.320279e-01, 7.181919e-01, 1.911984e+00, 1.067412e-01,
0.000000e+00	1.393780e-01, 2.888818e+00, 3.449232e+00, 3.288240e-01, 1.552125e+00, 1.835446e+00, 2.092447e+00, 4.400697e-01, 2.156417e-01, 1.651480e+00,
2.000000e-01	1.053996e-01, 2.307919e+00, 2.101269e+00, 1.937924e-01, 1.191114e+00, 1.757628e+00, 1.522637e+00, 3.308824e-01, 1.694672e-01, 1.589563e+00,
4.000000e-01	1.038958e-01, 2.132953e+00, 1.283745e+00, 1.252709e-01, 1.296391e+00, 1.221409e+00, 1.282121e+00, 2.115847e-01, 1.340726e-01, 1.792355e+00,
6.000000e-01	1.372646e-01, 1.817093e+00, 1.136045e+00, 9.299444e-02, 8.890428e-01, 1.062137e+00, 1.885339e+00, 1.803133e-01, 1.409567e-01, 1.549163e+00,
8.000000e-01	1.578826e-01, 1.758993e+00, 1.053157e+00, 5.314485e-02, 1.057492e+00, 1.210695e+00, 1.669670e+00, 2.176633e-01, 3.159494e-01, 1.314826e+00,
1.000000e+00	2.324528e-01, 1.233600e+00, 7.531001e-01, 3.256930e-02, 7.908369e-01, 1.118442e+00, 1.508370e+00, 3.645381e-01, 5.684843e-01, 8.993989e-01,
1.200000e+00	2.229675e-01, 1.009086e+00, 6.021193e-01, 2.009511e-02, 8.710409e-01, 1.650110e+00, 8.478224e-01, 4.036510e-01, 9.067093e-01, 7.510579e-01,
1.400000e+00	3.226116e-01, 7.577382e-01, 6.205938e-01, 1.548337e-02, 7.949670e-01, 1.298273e+00, 7.436371e-01, 4.197957e-01, 8.835755e-01, 3.668724e-01,
1.600000e+00	2.984492e-01, 5.257085e-01, 6.061660e-01, 9.850797e-03, 8.958831e-01, 1.408368e+00, 4.477448e-01, 4.310747e-01, 1.117642e+00, 2.947033e-01,
1.800000e+00	3.190712e-01, 3.586524e-01, 6.969488e-01, 9.701097e-03, 8.341745e-01, 1.856113e+00, 4.892222e-01, 4.765298e-01, 1.572905e+00, 2.481651e-01,
2.000000e+00	3.660903e-01, 3.179356e-01, 6.170680e-01, 7.061409e-03, 8.487887e-01, 1.477581e+00, 4.348450e-01, 5.921755e-01, 1.504334e+00, 1.983402e-01,
0.000000e+00	4.480497e-01, 2.145141e+00, 4.890398e-01, 3.531776e-01, 1.110960e+00, 9.462954e-01, 1.313102e+00, 1.439054e+00, 1.728524e+00, 8.738848e-01,
2.000000e-01	4.017826e-01, 1.510592e+00, 4.784258e-01, 3.110928e-01, 1.052014e+00, 1.220730e+00, 1.204065e+00, 1.093607e+00, 1.685181e+00, 6.570824e-01,
4.000000e-01	3.012437e-01, 9.102150e-01, 5.578611e-01, 1.850302e-01, 8.561190e-01, 1.169980e+00, 9.982541e-01, 1.034593e+00, 1.661044e+00, 4.339288e-01,
6.000000e-01	3.505151e-01, 7.932781e-01, 4.851356e-01, 9.682299e-02, 9.157433e-01, 1.334509e+00, 8.124218e-01, 8.315174e-01, 1.469290e+00, 2.974135e-01,
8.000000e-01	3.597452e-01, 5.086486e-01, 6.375250e-01, 7.525694e-02, 9.801927e-01, 1.502799e+00, 6.442311e-01, 1.087472e+00, 1.698700e+00, 2.096527e-01,
1.000000e+00	3.417709e-01, 3.502281e-01, 5.904633e-01, 5.080855e-02, 8.398709e-01, 1.559781e+00, 4.909902e-01, 9.357881e-01, 1.679269e+00, 1.386658e-01,
1.200000e+00	3.173485e-01, 2.607258e-01, 6.217805e-01, 2.912771e-02, 8.167258e-01, 1.877131e+00, 4.794284e-01, 7.724003e-01, 1.770986e+00, 1.066673e-01,
1.400000e+00	3.767666e-01, 1.733362e-01, 6.700640e-01, 2.535468e-02, 8.966017e-01, 1.558005e+00, 3.895548e-01, 7.185002e-01, 2.154049e+00, 9.673742e-02,
1.600000e+00	3.821009e-01, 1.326371e-01, 6.346008e-01, 1.455121e-02, 8.494109e-01, 1.911651e+00, 2.578429e-01, 7.412162e-01, 1.643984e+00, 6.974939e-02,
1.800000e+00	3.263705e-01, 1.106860e-01, 6.770983e-01, 1.391983e-02, 9.065679e-01, 1.793994e+00, 2.484479e-01, 6.362229e-01, 1.808850e+00, 7.068797e-02,
2.000000e+00	4.214871e-01, 7.695922e-02, 6.557104e-01, 1.191412e-02, 7.727911e-01, 1.865993e+00, 2.197864e-01, 5.989419e-01, 1.545334e+00, 6.348003e-02,
0.000000e+00	2.528385e+00, 1.070959e+00, 4.784098e-01, 1.478099e+00, 6.519920e-01, 1.256830e-01, 1.718617e+00, 2.466264e+00, 1.989449e+00, 1.092094e-01,
2.000000e-01	1.764917e+00, 7.313824e-01, 3.860408e-01, 1.563062e+00, 5.841780e-01, 5.054696e-01, 1.358015e+00, 1.910440e+00, 1.687181e+00, 7.453352e-02,
4.000000e-01	1.492505e+00, 5.330330e-01, 3.136724e-01, 1.405183e+00, 3.596317e-01, 7.101261e-01, 1.061411e+00, 1.671838e+00, 2.088240e+00, 5.433373e-02,
6.000000e-01	1.053297e+00, 4.186470e-01, 2.845183e-01, 9.428737e-01, 3.203984e-01, 1.147155e+00, 8.189978e-01, 1.099606e+00, 2.152411e+00, 4.002923e-02,
8.000000e-01	7.687111e-01, 2.779959e-01, 3.250973e-01, 9.376209e-01, 3.213919e-01, 1.193549e+00, 5.651537e-01, 1.030553e+00, 1.935335e+00, 2.804804e-02,
1.000000e+00	7.366850e-01, 2.495463e-01, 4.231657e-01, 7.156567e-01, 4.331529e-01, 1.387648e+00, 5.176490e-01, 9.739741e-01, 1.769520e+00, 1.996437e-02,
1.200000e+00	5.860740e-01, 1.525702e-01, 4.877351e-01, 5.274716e-01, 5.489995e-01, 1.459211e+00, 3.820797e-01, 9.055266e-01, 1.834231e+00, 1.745634e-02,
1.400000e+00	5.448230e-01, 1.228851e-01, 5.724729e-01, 3.199584e-01, 6.002232e-01, 1.417523e+00, 2.981159e-01, 9.135708e-01, 2.006909e+00, 1.651230e-02,
1.600000e+00	6.278640e-01, 8.855374e-02, 5.677723e-01, 2.259792e-01, 6.710028e-01, 1.546323e+00, 2.717393e-01, 7.941688e-01, 1.818752e+00, 2.245881e-02,
1.800000e+00	4.877472e-01, 6.533492e-02, 5.975902e-01, 1.438779e-01, 6.015085e-01, 1.926138e+00, 2.260873e-01, 7.830392e-01, 1.895199e+00, 2.807632e-02,
2.000000e+00	3.953600e-01, 4.664662e-02, 4.815208e-01, 1.092529e-01, 7.102684e-01, 1.612136e+00, 1.907848e-01, 5.845381e-01, 2.041589e+00, 3.462282e-02,
0.000000e+00	4.202846e-01, 2.055806e+00, 2.677081e+00, 1.729932e+00, 1.120537e+00, 7.240326e-01, 8.861859e-01, 7.461381e-01, 2.650957e+00, 2.509747e+00,
2.000000e-01	3.222802e-01, 1.867098e+00, 1.431628e+00, 9.095461e-01, 7.845696e-01, 5.419938e-01, 1.063149e+00, 4.098605e-01, 1.582122e+00, 2.337792e+00,
4.000000e-01	3.890018e-01, 2.112619e+00, 1.036686e+00, 6.646574e-01, 8.071650e-01, 5.174413e-01, 1.013914e+00, 4.162717e-01, 1.194472e+00, 2.126135e+00,
6.000000e-01	3.655499e-01, 1.718024e+00, 6.239303e-01, 3.500194e-01, 7.779361e-01, 7.269846e-01, 1.050019e+00, 4.084307e-01, 1.640335e+00, 1.298599e+00,
8.000000e-01	3.404012e-01, 1.264836e+00, 4.914878e-01, 2.533553e-01, 7.942790e-01, 9.064282e-01, 6.240695e-01, 5.419824e-01, 1.530161e+00, 1.029393e+00,
1.000000e+00	4.474269e-01, 8.769146e-01, 5.309064e-01, 1.604004e-01, 7.527393e-01, 1.054309e+00, 5.478190e-01, 4.515282e-01, 1.616887e+00, 6.743219e-01,
1.200000e+00	4.128165e-01, 6.113353e-01, 5.216604e-01, 1.007956e-01, 8.358427e-01, 1.384519e+00, 5.246313e-01, 5.002391e-01, 2.045216e+00, 5.054145e-01,
1.400000e+00	4.025326e-01, 4.244026e-01, 5.573924e-01, 7.095445e-02, 8.233919e-01, 1.448856e+00, 4.196877e-01, 6.006298e-01, 1.625781e+00, 3.111938e-01,
1.600000e+00	4.043067e-01, 3.049020e-01, 5.148541e-01, 5.579863e-02, 9.000520e-01, 1.582840e+00, 2.322250e-01, 4.780997e-01, 1.905922e+00, 2.307430e-01,
1.800000e+00	3.114631e-01, 2.158666e-01, 6.606521e-01, 3.781255e-02, 7.854790e-01, 1.929880e+00, 2.541376e-01, 6.272532e-01, 1.781598e+00, 1.181836e-01,
2.000000e+00	3.465734e-01, 1.438675e-01, 6.699398e-01, 2.202982e-02, 7.220975e-01, 1.543507e+00, 2.011468e-01, 6.522772e-01, 1.532218e+00, 8.319661e-02,
0.000000e+00	8.607807e-01, 2.748131e+00, 2.576784e+00, 1.080950e+00, 8.570074e-01, 2.799356e+00, 8.515450e-01, 3.451858e+00, 1.877087e+00, 2.048836e+00,
2.000000e-01	6.441033e-01, 1.880444e+00, 1.849803e+00, 6.833447e-01, 8.747727e-01, 2.138398e+00, 8.825110e-01, 2.343333e+00, 1.149802e+00, 2.396031e+00,
4.000000e-01	5.187863e-01, 1.857007e+00, 1.090029e+00, 5.040175e-01, 8.003560e-01, 1.761517e+00, 9.466398e-01, 1.840599e+00, 1.097467e+00, 1.669787e+00,
6.000000e-01	5.387743e-01, 1.422429e+00, 1.048998e+00, 2.942360e-01, 8.896010e-01, 1.790141e+00, 1.078955e+00, 1.318433e+00, 9.732879e-01, 1.564481e+00,
8.000000e-01	4.338144e-01, 1.104952e+00, 8.506830e-01, 1.820403e-01, 1.027171e+00, 1.462842e+00, 9.170330e-01, 9.420902e-01, 7.526258e-01, 1.003043e+00,
1.000000e+00	5.081470e-01, 8.908974e-01, 7.270746e-01, 1.347716e-01, 7.867657e-01, 1.689891e+00, 8.084412e-01, 8.814230e-01, 8.420949e-01, 9.115063e-01,
1.200000e+00	3.268497e-01, 6.293185e-01, 7.914585e-01, 8.956623e-02, 8.387471e-01, 1.279520e+00, 6.897051e-01, 8.809286e-01, 1.232765e+00, 7.243303e-01,
1.400000e+00	3.885467e-01, 5.001293e-01, 6.041630e-01, 5.269913e-02, 6.991146e-01, 1.664797e+00, 5.416651e-01, 5.756437e-01, 1.157071e+00, 4.395933e-01,
1.600000e+00	3.515341e-01, 3.890547e-01, 7.861892e-01, 3.176909e-02, 8.665069e-01, 1.417296e+00, 3.710720e-01, 7.360816e-01, 1.378532e+00, 3.571353e-01,
1.800000e+00	3.855177e-01, 3.157752e-01, 6.443484e-01, 2.620766e-02, 9.464782e-01, 1.538499e+00, 3.322075e-01, 5.767525e-01, 1.652700e+00, 3.287800e-01,
2.000000e+00	3.750833e-01, 2.060508e-01, 7.242426e-01, 2.045946e-02, 6.981320e-01, 1.744973e+00, 3.090518e-01, 6.923559e-01, 1.795128e+00, 1.892841e-01,
0.000000e+00	2.149002e+00, 2.041265e+00, 2.116090e+00, 1.085700e+00, 3.424021e-01, 9.093184e-01, 2.149322e+00, 2.628572e+00, 2.140596e+00, 1.497433e-01,
2.000000e-01	1.478106e+00, 1.969390e+00, 1.494478e+00, 1.063292e+00, 3.464458e-01, 8.640672e-01, 2.364560e+00, 1.820093e+00, 1.542589e+00, 5.681486e-01,
4.000000e-01	1.336761e+00, 1.509884e+00, 9.304894e-01, 9.924617e-01, 3.038471e-01, 8.794628e-01, 1.858984e+00, 1.147411e+00, 1.605237e+00, 7.193240e-01,
6.000000e-01	9.518594e-01, 1.451730e+00, 7.212569e-01, 8.398123e-01, 4.630462e-01, 8.591538e-01, 1.863001e+00, 1.299236e+00, 1.379929e+00, 5.789498e-01,
8.000000e-01	7.944996e-01, 1.010823e+00, 6.625737e-01, 5.734706e-01, 4.935605e-01, 1.148630e+00, 1.330928e+00, 1.106480e+00, 1.547371e+00, 4.378891e-01,
1.000000e+00	7.383484e-01, 6.936579e-01, 5.660475e-01, 4.522902e-01, 8.146937e-01, 1.445921e+00, 1.234603e+00, 9.427994e-01, 1.441915e+00, 2.873665e-01,
1.200000e+00	5.833811e-01, 5.924583e-01, 5.599137e-01, 2.539518e-01, 8.457755e-01, 1.199001e+00, 9.290251e-01, 8.233324e-01, 1.711885e+00, 1.888177e-01,
1.400000e+00	5.903811e-01, 4.564158e-01, 5.873787e-01, 1.906927e-01, 9.403155e-01, 1.457893e+00, 7.693196e-01, 7.653958e-01, 1.474452e+00, 1.231652e-01,
1.600000e+00	5.169816e-01, 3.528273e-01, 6.976126e-01, 1.189654e-01, 8.344756e-01, 1.887866e+00, 4.473290e-01, 8.057326e-01, 1.757738e+00, 1.103850e-01,
1.800000e+00	4.207888e-01, 2.730438e-01, 6.105599e-01, 9.302641e-02, 8.316940e-01, 1.299534e+00, 3.903704e-01, 6.581754e-01, 1.763797e+00, 8.833453e-02,
2.000000e+00	4.792662e-01, 1.916090e-01, 5.256168e-01, 5.796779e-02, 7.132134e-01, 1.547162e+00, 3.603229e-01, 5.900106e-01, 1.767786e+00, 7.025144e-02,
0.000000e+00	2.489041e+00, 2.792743e+00, 1.740044e-01, 2.139131e+00, 1.470483e+00, 7.322753e-02, 2.593361e+00, 1.024013e+00, 1.146403e+00, 3.345432e+00,
2.000000e-01	1.550102e+00, 1.808578e+00, 1.221816e-01, 1.742036e+00, 1.115234e+00, 4.549261e-01, 2.151905e+00, 8.710189e-01, 1.096015e+00, 1.972357e+00,
4.000000e-01	1.307155e+00, 2.026195e+00, 9.891093e-02, 1.492949e+00, 7.023442e-01, 7.239818e-01, 1.391930e+00, 8.193559e-01, 1.761206e+00, 1.491706e+00,
6.000000e-01	1.078325e+00, 1.502844e+00, 1.655623e-01, 1.232545e+00, 4.174709e-01, 1.055246e+00, 1.437880e+00, 7.905494e-01, 1.655423e+00, 8.096190e-01,
8.000000e-01	8.966812e-01, 9.918190e-01, 2.490995e-01, 8.941524e-01, 4.117477e-01, 1.072157e+00, 9.044104e-01, 8.924448e-01, 1.593425e+00, 5.364065e-01,
1.000000e+00	7.115570e-01, 9.076032e-01, 4.019185e-01, 6.569597e-01, 4.453185e-01, 1.289889e+00, 8.558958e-01, 7.933372e-01, 1.735639e+00, 3.571185e-01,
1.200000e+00	7.513829e-01, 6.338917e-01, 4.523409e-01, 4.324009e-01, 5.928382e-01, 1.600691e+00, 5.357645e-01, 7.608054e-01, 1.727194e+00, 2.429081e-01,
1.400000e+00	6.231143e-01, 4.393130e-01, 5.048862e-01, 3.355997e-01, 6.126819e-01, 1.487207e+00, 5.012899e-01, 7.986447e-01, 1.737005e+00, 2.039380e-01,
1.600000e+00	5.445357e-01, 3.180006e-01, 6.006244e-01, 2.023591e-01, 8.621071e-01, 1.594748e+00, 3.730288e-01, 8.047189e-01, 2.036122e+00, 1.449733e-01,
1.800000e+00	5.825766e-01, 2.306618e-01, 5.875640e-01, 1.216650e-01, 7.676123e-01, 1.561540e+00, 2.821236e-01, 6.775522e-01, 1.781167e+00, 8.783252e-02,
2.000000e+00	5.051305e-01, 1.387245e-01, 6.211296e-01, 9.060454e-02, 8.775091e-01, 1.873356e+00, 2.508261e-01, 7.269568e-01, 2.104378e+00, 8.446681e-02,
0.000000e+00	2.882092e+00, 1.820975e+00, 1.858213e+00, 1.893897e+00, 1.178891e+00, 7.201253e-01, 3.208432e+00, 1.826957e+00, 1.704263e+00, 8.428569e-01,
2.000000e-01	1.713369e+00, 1.551168e+00, 1.552424e+00, 1.449783e+00, 7.591435e-01, 5.956476e-01, 2.488748e+00, 1.288335e+00, 1.080202e+00, 9.382957e-01,
4.000000e-01	1.393227e+00, 1.663432e+00, 1.044724e+00, 1.383599e+00, 5.398059e-01, 5.313540e-01, 2.269855e+00, 9.566302e-01, 9.961648e-01, 9.127576e-01,
6.000000e-01	1.123144e+00, 1.705890e+00, 6.261283e-01, 9.899498e-01, 4.165301e-01, 7.312498e-01, 1.713214e+00, 7.617666e-01, 1.331633e+00, 7.111885e-01,
8.000000e-01	1.006824e+00, 1.372653e+00, 6.102198e-01, 9.268189e-01, 3.929834e-01, 9.981804e-01, 1.466204e+00, 6.879954e-01, 1.220021e+00, 4.789688e-01,
1.000000e+00	7.106942e-01, 1.047985e+00, 4.442416e-01, 6.499623e-01, 5.630955e-01, 1.114647e+00, 9.305055e-01, 6.841686e-01, 1.462779e+00, 3.140572e-01,
1.200000e+00	6.725922e-01, 6.817330e-01, 3.802279e-01, 4.269013e-01, 6.288915e-01, 1.426476e+00, 1.149025e+00, 5.207855e-01, 1.265870e+00, 2.518846e-01,
1.400000e+00	6.321105e-01, 5.250876e-01, 5.426666e-01, 3.563768e-01, 8.149453e-01, 1.311541e+00, 6.834587e-01, 6.910590e-01, 1.422638e+00, 1.723433e-01,
1.600000e+00	5.864171e-01, 3.355918e-01, 5.114905e-01, 1.577591e-01, 8.169754e-01, 1.474829e+00, 5.522010e-01, 6.345688e-01, 1.621795e+00, 1.236848e-01,
1.800000e+00	5.269458e-01, 2.766547e-01, 5.429519e-01, 1.088005e-01, 8.927478e-01, 1.502855e+00, 5.133629e-01, 8.227418e-01, 1.596477e+00, 9.379577e-02,
2.000000e+00	4.874843e-01, 1.711881e-01, 4.899491e-01, 9.531224e-02, 6.510742e-01, 1.809860e+00, 4.190438e-01, 6.125293e-01, 1.624994e+00, 8.658356e-02,
0.000000e+00	1.116934e+00, 2.747947e-01, 5.983013e-01, 2.462899e+00, 2.776653e+00, 5.743514e-01, 1.469229e+00, 1.371680e+00, 9.849080e-01, 7.791241e-01,
2.000000e-01	8.127000e-01, 7.229014e-01, 4.839000e-01, 1.892207e+00, 1.916374e+00, 6.641114e-01, 1.066493e+00, 1.331930e+00, 1.276918e+00, 4.900527e-01,
4.000000e-01	4.550950e-01, 6.013667e-01, 4.028269e-01, 1.146885e+00, 1.182916e+00, 1.070585e+00, 1.084300e+00, 1.100346e+00, 1.316861e+00, 3.398953e-01,
6.000000e-01	4.653951e-01, 5.580624e-01, 3.286516e-01, 6.426569e-01, 9.208272e-01, 1.374622e+00, 8.698518e-01, 8.958779e-01, 1.314959e+00, 1.931733e-01,
8.000000e-01	4.113559e-01, 2.929987e-01, 5.872097e-01, 3.977269e-01, 7.831170e-01, 1.288873e+00, 5.788141e-01, 8.524375e-01, 1.488877e+00, 1.509105e-01,
1.000000e+00	3.642980e-01, 2.480995e-01, 5.021159e-01, 2.846932e-01, 9.109096e-01, 1.628890e+00, 5.191566e-01, 8.681065e-01, 1.712745e+00, 9.679104e-02,
1.200000e+00	3.721819e-01, 2.087967e-01, 6.690621e-01, 1.584527e-01, 7.269739e-01, 1.390835e+00, 4.595124e-01, 8.425087e-01, 1.671957e+00, 7.020704e-02,
1.400000e+00	3.678638e-01, 1.544434e-01, 5.489073e-01, 1.303746e-01, 8.074407e-01, 1.527061e+00, 2.529824e-01, 6.753413e-01, 1.868257e+00, 5.808777e-02,
1.600000e+00	3.599460e-01, 1.201718e-01, 6.148101e-01, 7.789341e-02, 9.579920e-01, 1.907214e+00, 3.323998e-01, 6.807297e-01, 1.946649e+00, 6.118323e-02,
1.800000e+00	3.251691e-01, 7.426269e-02, 7.060911e-01, 5.488517e-02, 8.051907e-01, 1.621066e+00, 2.091372e-01, 6.984895e-01, 1.654280e+00, 5.309300e-02,
2.000000e+00	3.548448e-01, 6.159028e-02, 8.028607e-01, 3.522488e-02, 8.075330e-01, 1.596298e+00, 1.883028e-01, 5.952992e-01, 1.906983e+00, 4.717828e-02,
0.000000e+00	2.939242e+00, 2.304133e+00, 1.379363e+00, 1.595590e+00, 2.004027e+00, 2.115870e+00, 6.425464e-02, 3.762457e-01, 5.126563e-01, 1.992002e+00,
2.000000e-01	1.673500e+00, 1.947967e+00, 8.297897e-01, 1.364170e+00, 1.483959e+00, 1.837451e+00, 2.022949e-01, 4.276852e-01, 5.248894e-01, 1.184907e+00,
4.000000e-01	1.155230e+00, 1.134755e+00, 1.011028e+00, 1.184811e+00, 1.079555e+00, 2.060961e+00, 2.394279e-01, 4.120478e-01, 6.996426e-01, 1.338602e+00,
6.000000e-01	1.034153e+00, 9.170628e-01, 7.304091e-01, 7.891982e-01, 7.189880e-01, 1.323287e+00, 2.360023e-01, 3.673805e-01, 9.737923e-01, 8.688057e-01,
8.000000e-01	8.625385e-01, 5.163721e-01, 7.486551e-01, 7.613769e-01, 7.729232e-01, 1.518595e+00, 2.161025e-01, 3.980621e-01, 9.542937e-01, 6.175555e-01,
1.000000e+00	5.807639e-01, 4.168431e-01, 7.475478e-01, 5.324670e-01, 8.108770e-01, 1.582625e+00, 2.028413e-01, 4.725180e-01, 1.282637e+00, 4.179873e-01,
1.200000e+00	6.676121e-01, 2.873382e-01, 8.105934e-01, 3.510335e-01, 7.987919e-01, 1.511981e+00, 1.879745e-01, 4.961245e-01, 1.545228e+00, 3.369593e-01,
1.400000e+00	5.841595e-01, 2.388477e-01, 6.466552e-01, 2.304473e-01, 7.902375e-01, 1.652063e+00, 1.581942e-01, 5.778276e-01, 1.447767e+00, 2.673429e-01,
1.600000e+00	5.163005e-01, 1.682830e-01, 7.537250e-01, 1.394326e-01, 7.432335e-01, 1.676138e+00, 1.348591e-01, 6.036940e-01, 1.414228e+00, 1.630755e-01,
1.800000e+00	4.696081e-01, 1.200778e-01, 7.615657e-01, 1.191165e-01, 7.213713e-01, 1.635723e+00, 1.307451e-01, 6.447378e-01, 1.597261e+00, 1.260356e-01,
2.000000e+00	4.392645e-01, 9.093579e-02, 5.378536e-01, 6.197062e-02, 9.200885e-01, 1.792165e+00, 1.186804e-01, 6.269837e-01, 1.374909e+00, 1.130672e-01,
0.000000e+00	1.771497e+00, 1.283983e+00, 2.136716e+00, 4.961451e-01, 6.108737e-01, 1.815430e+00, 2.466503e+00, 2.683182e+00, 2.707014e+00, 1.154233e-02,
2.000000e-01	1.317749e+00, 1.523917e+00, 1.985821e+00, 7.161470e-01, 7.433026e-01, 1.346160e+00, 2.012379e+00, 1.480620e+00, 1.835853e+00, 4.978735e-01,
4.000000e-01	1.123457e+00, 1.688678e+00, 1.398709e+00, 6.649859e-01, 7.678512e-01, 1.423660e+00, 1.871252e+00, 1.606788e+00, 1.319274e+00, 8.376742e-01,
6.000000e-01	6.850377e-01, 1.589831e+00, 1.063721e+00, 4.986655e-01, 8.300075e-01, 1.097230e+00, 1.990119e+00, 1.099516e+00, 1.201952e+00, 8.291787e-01,
8.000000e-01	6.383561e-01, 1.560711e+00, 8.508336e-01, 4.598764e-01, 6.685616e-01, 8.533861e-01, 1.620066e+00, 1.015726e+00, 1.081063e+00, 8.024839e-01,
1.000000e+00	5.966784e-01, 9.960590e-01, 6.668526e-01, 3.295171e-01, 6.749177e-01, 1.160041e+00, 1.029995e+00, 9.704892e-01, 1.186218e+00, 5.917514e-01,
1.200000e+00	5.701829e-01, 6.944737e-01, 6.483633e-01, 1.991534e-01, 8.388142e-01, 1.258367e+00, 1.047056e+00, 8.103078e-01, 1.532406e+00, 4.202221e-01,
1.400000e+00	4.055302e-01, 5.447516e-01, 5.073548e-01, 1.327237e-01, 7.773610e-01, 1.516800e+00, 8.031423e-01, 6.056776e-01, 1.687918e+00, 2.333260e-01,
1.600000e+00	4.943778e-01, 3.550164e-01, 6.730424e-01, 8.391129e-02, 8.211310e-01, 1.607530e+00, 7.035429e-01, 7.270323e-01, 1.611072e+00, 1.887781e-01,
1.800000e+00	4.126415e-01, 2.945644e-01, 6.422400e-01, 6.301426e-02, 7.626129e-01, 1.740666e+00, 5.045202e-01, 7.373036e-01, 1.362968e+00, 9.144806e-02,
2.000000e+00	4.732588e-01, 2.424692e-01, 5.971821e-01, 4.641861e-02, 8.369159e-01, 1.821745e+00, 4.251579e-01, 6.853515e-01, 1.629838e+00, 1.160420e-01,
0.000000e+00	1.699760e+00, 2.098933e+00, 4.860244e-01, 1.822030e+00, 2.578634e+00, 6.348169e-01, 4.092023e-01, 2.051327e+00, 2.445958e+00, 9.379018e-01,
2.000000e-01	8.444095e-01, 1.269524e+00, 3.965317e-01, 1.327529e+00, 1.664525e+00, 1.055611e+00, 3.760221e-01, 1.623744e+00, 2.055211e+00, 6.126228e-01,
4.000000e-01	7.354414e-01, 9.279307e-01, 4.134456e-01, 9.090510e-01, 8.623865e-01, 1.537818e+00, 1.990350e-01, 1.107792e+00, 1.992062e+00, 3.745324e-01,
6.000000e-01	7.098170e-01, 7.700330e-01, 4.174089e-01, 6.647555e-01, 9.245999e-01, 1.090105e+00, 1.905349e-01, 9.451515e-01, 2.846372e+00, 2.796167e-01,
8.000000e-01	5.084173e-01, 6.177231e-01, 4.823209e-01, 4.727712e-01, 9.341681e-01, 1.761815e+00, 1.475129e-01, 9.377871e-01, 2.500396e+00, 1.998490e-01,
1.000000e+00	5.122290e-01, 4.436162e-01, 5.802528e-01, 2.569983e-01, 6.847485e-01, 1.631361e+00, 1.101504e-01, 8.500281e-01, 2.115661e+00, 1.284135e-01,
1.200000e+00	4.532242e-01, 2.643949e-01, 5.523577e-01, 1.667244e-01, 7.835997e-01, 1.604316e+00, 1.083030e-01, 8.215276e-01, 1.909540e+00, 9.420784e-02,
1.400000e+00	4.576694e-01, 1.909862e-01, 6.775029e-01, 1.279107e-01, 7.603912e-01, 1.778716e+00, 1.031461e-01, 7.871759e-01, 2.086340e+00, 8.650726e-02,
1.600000e+00	4.354651e-01, 1.377143e-01, 6.409207e-01, 8.608226e-02, 6.617548e-01, 1.957992e+00, 9.242711e-02, 7.918274e-01, 2.134158e+00, 8.008687e-02,
1.800000e+00	3.703864e-01, 1.072694e-01, 6.406102e-01, 4.995963e-02, 7.587033e-01, 1.934950e+00, 8.112255e-02, 6.756264e-01, 1.593605e+00, 7.062648e-02,
2.000000e+00	4.545875e-01, 8.014582e-02, 6.570437e-01, 3.855013e-02, 7.869148e-01, 1.557710e+00, 7.924788e-02, 7.698877e-01, 1.834058e+00, 5.176581e-02,
0.000000e+00	2.238298e+00, 7.955749e-01, 2.296479e+00, 2.300057e+00, 1.223475e+00, 1.760038e+00, 5.784540e-01, 1.918220e+00, 1.681602e+00, 2.533965e+00,
2.000000e-01	1.812897e+00, 1.119969e+00, 1.931146e+00, 1.733037e+00, 7.280946e-01, 1.754894e+00, 6.090102e-01, 1.075156e+00, 1.455679e+00, 2.247478e+00,
4.000000e-01	1.539654e+00, 1.218759e+00, 1.561558e+00, 1.411873e+00, 4.774857e-01, 1.381882e+00, 7.520017e-01, 8.677854e-01, 9.211238e-01, 1.823629e+00,
6.000000e-01	1.156463e+00, 1.332225e+00, 1.178162e+00, 1.151635e+00, 3.161120e-01, 1.145212e+00, 9.090166e-01, 7.760536e-01, 7.918802e-01, 1.814706e+00,
8.000000e-01	8.462612e-01, 1.279095e+00, 8.700832e-01, 9.034554e-01, 3.676726e-01, 1.225183e+00, 9.085671e-01, 7.159196e-01, 9.640906e-01, 1.323633e+00,
1.000000e+00	7.109723e-01, 7.280479e-01, 6.447289e-01, 5.405233e-01, 5.302328e-01, 1.374507e+00, 6.211264e-01, 6.305097e-01, 1.099491e+00, 9.534985e-01,
1.200000e+00	6.900064e-01, 7.133504e-01, 6.763063e-01, 4.482431e-01, 6.169190e-01, 1.386931e+00, 4.868468e-01, 5.554903e-01, 1.337847e+00, 6.631970e-01,
1.400000e+00	5.855396e-01, 5.083685e-01, 7.107991e-01, 2.344863e-01, 5.997179e-01, 1.594334e+00, 4.921067e-01, 6.253362e-01, 1.522219e+00, 4.549300e-01,
1.600000e+00	5.219353e-01, 3.478570e-01, 5.236136e-01, 2.031671e-01, 8.764627e-01, 1.329761e+00, 3.783687e-01, 5.905771e-01, 1.446699e+00, 3.267785e-01,
1.800000e+00	5.011349e-01, 2.588920e-01, 4.978884e-01, 1.476667e-01, 7.870435e-01, 1.673902e+00, 2.879129e-01, 5.359772e-01, 1.640231e+00, 1.659467e-01,
2.000000e+00	5.341927e-01, 1.681351e-01, 6.531674e-01, 9.752580e-02, 7.476057e-01, 1.557221e+00, 2.377884e-01, 6.126266e-01, 1.661429e+00, 1.666266e-01,
0.000000e+00	8.385380e-02, 1.271567e+00, 2.495010e+00, 1.048292e+00, 2.007521e+00, 2.665876e+00, 3.065074e+00, 1.367300e+00, 2.336458e+00, 1.232188e-01,
2.000000e-01	6.099759e-02, 1.569891e+00, 1.788281e+00, 7.243589e-01, 1.157725e+00, 1.788321e+00, 2.664365e+00, 8.343763e-01, 1.749255e+00, 6.280169e-01,
4.000000e-01	7.463629e-02, 1.230477e+00, 1.207073e+00, 4.761459e-01, 1.182510e+00, 1.923225e+00, 2.284773e+00, 6.471851e-01, 1.487258e+00, 8.544776e-01,
6.000000e-01	1.299470e-01, 1.495613e+00, 1.088199e+00, 2.421090e-01, 9.391938e-01, 1.534622e+00, 2.218999e+00, 5.498556e-01, 1.291579e+00, 8.810686e-01,
8.000000e-01	1.876839e-01, 1.533876e+00, 8.922046e-01, 1.348850e-01, 8.173102e-01, 1.546942e+00, 1.606769e+00, 4.612011e-01, 1.048892e+00, 7.826715e-01,
1.000000e+00	1.990373e-01, 1.415416e+00, 8.234707e-01, 1.052568e-01, 8.387488e-01, 1.432009e+00, 1.390804e+00, 4.143817e-01, 1.252236e+00, 7.460967e-01,
1.200000e+00	2.453762e-01, 8.251144e-01, 7.273012e-01, 5.425701e-02, 9.287881e-01, 1.587297e+00, 1.239277e+00, 4.337535e-01, 1.395707e+00, 5.573905e-01,
1.400000e+00	3.409570e-01, 7.316614e-01, 6.821825e-01, 4.740081e-02, 8.368541e-01, 1.518180e+00, 8.053437e-01, 5.322666e-01, 1.310990e+00, 4.038777e-01,
1.600000e+00	3.477650e-01, 4.445267e-01, 6.207681e-01, 3.394324e-02, 9.201125e-01, 1.700895e+00, 5.934816e-01, 6.383329e-01, 1.336225e+00, 3.230452e-01,
1.800000e+00	3.154835e-01, 3.834727e-01, 7.139666e-01, 2.102090e-02, 8.142046e-01, 1.611299e+00, 6.408438e-01, 5.658798e-01, 1.666539e+00, 2.433729e-01,
2.000000e+00	3.423152e-01, 3.428757e-01, 6.936760e-01, 1.510555e-02, 8.101964e-01, 1.672651e+00, 5.281909e-01, 5.660945e-01, 1.588380e+00, 1.543831e-01,
0.000000e+00	2.976145e+00, 7.569948e-01, 9.104096e-01, 2.346223e+00, 2.061233e+00, 1.245232e+00, 6.648760e-01, 1.469046e+00, 1.566160e+00, 1.757147e+00,
2.000000e-01	1.651559e+00, 7.234037e-01, 7.129674e-01, 1.415785e+00, 1.396343e+00, 1.360435e+00, 5.312297e-01, 1.042778e+00, 1.550157e+00, 1.128555e+00,
4.000000e-01	1.490029e+00, 6.581826e-01, 7.783565e-01, 1.504928e+00, 9.124246e-01, 1.536223e+00, 4.249304e-01, 9.560516e-01, 1.219398e+00, 8.754539e-01,
6.000000e-01	8.226502e-01, 4.130837e-01, 8.332892e-01, 8.951791e-01, 6.723544e-01, 1.414924e+00, 3.631246e-01, 7.990232e-01, 1.569197e+00, 5.755832e-01,
8.000000e-01	8.631020e-01, 4.022131e-01, 6.362740e-01, 8.737834e-01, 5.470430e-01, 1.809339e+00, 3.201588e-01, 7.083504e-01, 1.406182e+00, 3.111024e-01,
1.000000e+00	6.363763e-01, 3.263168e-01, 7.400377e-01, 4.810628e-01, 6.873256e-01, 1.586276e+00, 2.999074e-01, 8.930821e-01, 1.748167e+00, 2.951834e-01,
1.200000e+00	7.661520e-01, 1.696693e-01, 6.628519e-01, 3.487649e-01, 6.272636e-01, 1.521235e+00, 2.084182e-01, 5.740117e-01, 1.561361e+00, 2.569899e-01,
1.400000e+00	5.789929e-01, 1.397622e-01, 5.590542e-01, 2.319612e-01, 9.483774e-01, 1.713041e+00, 1.691478e-01, 7.833122e-01, 1.614991e+00, 1.643323e-01,
1.600000e+00	5.704883e-01, 1.046341e-01, 5.744481e-01, 1.750759e-01, 7.841066e-01, 1.773260e+00, 1.735844e-01, 7.053093e-01, 1.505379e+00, 1.306317e-01,
1.800000e+00	5.681416e-01, 8.521229e-02, 4.519232e-01, 1.230128e-01, 8.542585e-01, 2.111343e+00, 1.521814e-01, 5.667760e-01, 2.033157e+00, 1.169928e-01,
2.000000e+00	4.912495e-01, 5.026343e-02, 5.720397e-01, 6.774271e-02, 8.852382e-01, 1.813252e+00, 9.797822e-02, 6.261834e-01, 1.973924e+00, 7.260466e-02,
0.000000e+00	2.581295e+00, 4.271162e-01, 2.755203e-01, 1.001122e+00, 1.444214e+00, 7.183766e-01, 9.643399e-01, 2.849071e+00, 2.328591e+00, 1.484831e-01,
2.000000e-01	2.152852e+00, 2.849699e-01, 2.786019e-01, 8.834584e-01, 1.292587e+00, 1.110635e+00, 6.512853e-01, 2.234929e+00, 2.249975e+00, 9.318946e-02,
4.000000e-01	1.210946e+00, 2.967219e-01, 3.075004e-01, 9.512599e-01, 8.340106e-01, 1.334688e+00, 5.293687e-01, 1.952667e+00, 2.251469e+00, 7.785404e-02,
6.000000e-01	9.537594e-01, 1.916076e-01, 5.049295e-01, 9.441432e-01, 7.636816e-01, 1.477293e+00, 4.218853e-01, 1.457977e+00, 1.907666e+00, 4.171297e-02,
8.000000e-01	7.797118e-01, 1.190126e-01, 4.637610e-01, 6.823826e-01, 6.911141e-01, 1.520183e+00, 4.089359e-01, 1.025924e+00, 1.821253e+00, 3.704452e-02,
1.000000e+00	6.744529e-01, 8.891087e-02, 4.645555e-01, 4.629541e-01, 6.705167e-01, 1.690485e+00, 3.266586e-01, 1.054526e+00, 2.136314e+00, 2.478701e-02,
1.200000e+00	5.823265e-01, 5.512193e-02, 5.947318e-01, 3.877860e-01, 6.451039e-01, 1.594459e+00, 2.271573e-01, 9.012787e-01, 1.886326e+00, 2.816103e-02,
1.400000e+00	5.075032e-01, 4.978095e-02, 5.236498e-01, 2.264729e-01, 6.029773e-01, 1.680083e+00, 1.962439e-01, 8.578656e-01, 1.895850e+00, 2.921238e-02,
1.600000e+00	4.145279e-01, 4.425366e-02, 5.255254e-01, 1.546970e-01, 8.478333e-01, 1.585213e+00, 1.844945e-01, 7.294688e-01, 2.387798e+00, 3.485616e-02,
1.800000e+00	4.921375e-01, 2.671130e-02, 6.018281e-01, 9.270010e-02, 6.797170e-01, 1.901589e+00, 1.283858e-01, 8.120192e-01, 1.835344e+00, 3.821774e-02,
2.000000e+00	4.298761e-01, 1.822709e-02, 5.977137e-01, 6.732403e-02, 9.367110e-01, 1.907021e+00, 1.311282e-01, 5.760093e-01, 1.967926e+00, 4.001049e-02,
0.000000e+00	2.208046e+00, 2.990606e+00, 1.127559e+00, 1.534564e+00, 1.914837e+00, 1.027201e+00, 3.134059e+00, 2.414185e+00, 1.642568e+00, 1.341814e+00,
2.000000e-01	1.401389e+00, 2.595557e+00, 8.374812e-01, 1.160285e+00, 9.522796e-01, 1.058353e+00, 2.577196e+00, 1.700208e+00, 1.464656e+00, 1.045627e+00,
4.000000e-01	9.767857e-01, 1.740639e+00, 6.250795e-01, 1.105137e+00, 6.487555e-01, 9.583751e-01, 1.830285e+00, 1.503055e+00, 1.604821e+00, 7.771029e-01,
6.000000e-01	8.425491e-01, 1.219818e+00, 6.037884e-01, 7.505952e-01, 6.573647e-01, 1.422986e+00, 1.559383e+00, 1.185724e+00, 1.878771e+00, 4.119940e-01,
8.000000e-01	6.953965e-01, 8.739437e-01, 5.283895e-01, 6.490045e-01, 5.655090e-01, 1.300065e+00, 1.313536e+00, 1.217249e+00, 1.871641e+00, 3.433467e-01,
1.000000e+00	4.930272e-01, 7.312424e-01, 5.604506e-01, 3.669160e-01, 6.240931e-01, 1.644978e+00, 1.024636e+00, 9.463143e-01, 1.686042e+00, 3.051345e-01,
1.200000e+00	6.259537e-01, 5.770092e-01, 7.009620e-01, 2.923587e-01, 8.710459e-01, 1.496966e+00, 8.400665e-01, 7.316560e-01, 1.422968e+00, 1.882645e-01,
1.400000e+00	5.029356e-01, 3.255629e-01, 6.402810e-01, 1.784411e-01, 8.565818e-01, 1.581192e+00, 5.611061e-01, 8.000558e-01, 1.774859e+00, 1.171163e-01,
1.600000e+00	4.151746e-01, 3.135235e-01, 6.189741e-01, 1.428585e-01, 7.811392e-01, 1.636930e+00, 5.030718e-01, 8.074893e-01, 2.085253e+00, 9.723263e-02,
1.800000e+00	4.389924e-01, 1.732035e-01, 5.210714e-01, 8.882782e-02, 7.834091e-01, 1.689005e+00, 4.047888e-01, 6.664875e-01, 1.702572e+00, 9.403402e-02,
2.000000e+00	3.881119e-01, 1.658204e-01, 5.884647e-01, 4.706102e-02, 8.410803e-01, 1.811345e+00, 3.111319e-01, 7.243588e-01, 2.123854e+00, 8.430765e-02,
0.000000e+00	1.942953e+00, 2.407059e+00, 9.834068e-01, 8.293475e-01, 1.697008e-02, 1.243474e+00, 2.355406e-01, 2.181566e+00, 1.836799e+00, 1.927394e+00,
2.000000e-01	1.693435e+00, 1.505614e+00, 7.550356e-01, 8.695725e-01, 2.098571e-01, 1.220578e+00, 2.400474e-01, 1.538534e+00, 1.711068e+00, 1.256249e+00,
4.000000e-01	1.121090e+00, 1.234230e+00, 7.061897e-01, 9.320331e-01, 3.581069e-01, 1.488502e+00, 1.994503e-01, 1.290408e+00, 2.007768e+00, 6.663178e-01,
6.000000e-01	8.765747e-01, 7.675514e-01, 6.917411e-01, 7.735395e-01, 4.724541e-01, 1.289576e+00, 1.561144e-01, 1.039784e+00, 1.962694e+00, 5.710643e-01,
8.000000e-01	8.282400e-01, 7.060463e-01, 7.157591e-01, 5.115336e-01, 6.070780e-01, 1.520570e+00, 1.155152e-01, 9.551601e-01, 1.912159e+00, 3.780621e-01,
1.000000e+00	6.694255e-01, 4.543633e-01, 6.508100e-01, 4.092389e-01, 6.941582e-01, 1.426793e+00, 1.245794e-01, 9.686766e-01, 1.722634e+00, 3.387966e-01,
1.200000e+00	6.268888e-01, 3.586909e-01, 5.674887e-01, 2.885767e-01, 5.397747e-01, 1.649773e+00, 1.101551e-01, 8.787519e-01, 1.718302e+00, 2.168307e-01,
1.400000e+00	5.937082e-01, 2.293762e-01, 7.506207e-01, 1.706534e-01, 7.479026e-01, 1.536709e+00, 1.123172e-01, 7.423216e-01, 1.598821e+00, 1.635234e-01,
1.600000e+00	3.793991e-01, 1.750502e-01, 6.075581e-01, 8.102033e-02, 7.191342e-01, 1.666421e+00, 9.333280e-02, 8.174369e-01, 1.898828e+00, 1.255948e-01,
1.800000e+00	4.679321e-01, 1.208971e-01, 4.708812e-01, 7.788312e-02, 8.735582e-01, 1.875110e+00, 8.819295e-02, 6.626536e-01, 1.850839e+00, 6.836918e-02,
2.000000e+00	4.510494e-01, 9.447488e-02, 6.378026e-01, 4.995756e-02, 7.958667e-01, 1.732600e+00, 7.433019e-02, 6.705213e-01, 2.017900e+00, 8.888751e-02,
0.000000e+00	1.971275e+00, 1.015053e+00, 5.736588e-01, 1.545505e+00, 7.562015e-01, 1.425116e+00, 1.363403e+00, 3.168552e+00, 2.145130e-01, 1.442207e+00,
2.000000e-01	1.300435e+00, 1.149580e+00, 5.308224e-01, 1.460298e+00, 4.746007e-01, 1.077492e+00, 1.083846e+00, 2.298855e+00, 5.925187e-01, 8.900581e-01,
4.000000e-01	1.137312e+00, 9.162931e-01, 5.050988e-01, 1.163430e+00, 3.062918e-01, 1.700361e+00, 9.465099e-01, 1.789837e+00, 1.033713e+00, 7.188494e-01,
6.000000e-01	8.731551e-01, 8.098555e-01, 6.655577e-01, 8.140057e-01, 3.464832e-01, 1.827428e+00, 6.637240e-01, 1.628230e+00, 1.147314e+00, 4.034992e-01,
8.000000e-01	7.955427e-01, 4.510784e-01, 5.803138e-01, 5.868308e-01, 5.554116e-01, 1.702823e+00, 6.213682e-01, 1.434623e+00, 1.127993e+00, 2.795214e-01,
1.000000e+00	7.098228e-01, 3.472544e-01, 7.650619e-01, 4.381710e-01, 5.347506e-01, 1.660455e+00, 4.343149e-01, 1.139002e+00, 1.626126e+00, 2.629553e-01,
1.200000e+00	6.242691e-01, 2.591429e-01, 6.897696e-01, 2.990785e-01, 6.901444e-01, 1.483894e+00, 3.940215e-01, 8.454639e-01, 1.417107e+00, 1.491528e-01,
1.400000e+00	5.444313e-01, 1.707946e-01, 6.230834e-01, 2.062431e-01, 7.114369e-01, 1.876226e+00, 3.526373e-01, 7.341303e-01, 1.561664e+00, 1.500434e-01,
1.600000e+00	5.436729e-01, 1.591528e-01, 5.094007e-01, 1.337777e-01, 7.328178e-01, 1.907462e+00, 2.762843e-01, 7.373856e-01, 1.769666e+00, 1.395682e-01,
1.800000e+00	4.483401e-01, 1.026693e-01, 7.223335e-01, 9.682812e-02, 7.110174e-01, 1.590593e+00, 2.181636e-01, 7.215053e-01, 1.579932e+00, 1.011164e-01,
2.000000e+00	4.666940e-01, 7.246293e-02, 6.052531e-01, 6.089825e-02, 8.146831e-01, 1.337646e+00, 2.080797e-01, 6.838456e-01, 1.859712e+00, 6.982012e-02,
0.000000e+00	9.289609e-01, 1.394534e+00, 8.451417e-01, 1.856437e+00, 1.573467e+00, 2.193366e+00, 2.409342e-01, 1.292770e+00, 3.519480e-01, 1.982291e+00,
2.000000e-01	7.020975e-01, 1.016035e+00, 8.092570e-01, 1.304405e+00, 1.029064e+00, 2.418762e+00, 1.942063e-01, 8.432663e-01, 6.994709e-01, 1.630874e+00,
4.000000e-01	5.583864e-01, 6.949632e-01, 7.154397e-01, 9.262370e-01, 6.793387e-01, 2.137399e+00, 1.746168e-01, 8.828108e-01, 9.358929e-01, 1.096874e+00,
6.000000e-01	5.397845e-01, 5.509767e-01, 7.197295e-01, 5.529437e-01, 6.179539e-01, 2.491098e+00, 1.588897e-01, 7.634905e-01, 1.280386e+00, 6.451584e-01,
8.000000e-01	5.101540e-01, 3.919504e-01, 5.964966e-01, 3.629233e-01, 6.479369e-01, 1.931119e+00, 1.537937e-01, 8.537712e-01, 1.209521e+00, 5.095292e-01,
1.000000e+00	4.560173e-01, 3.267439e-01, 6.746937e-01, 2.823109e-01, 6.180571e-01, 1.899725e+00, 1.303346e-01, 6.910801e-01, 1.557708e+00, 3.421313e-01,
1.200000e+00	5.016015e-01, 2.355089e-01, 7.416784e-01, 1.603095e-01, 1.021581e+00, 1.837617e+00, 1.201345e-01, 6.627977e-01, 1.293765e+00, 2.668602e-01,
1.400000e+00	4.184449e-01, 1.496554e-01, 5.246401e-01, 8.297414e-02, 9.321105e-01, 1.750315e+00, 1.122994e-01, 7.179363e-01, 1.401031e+00, 2.098886e-01,
1.600000e+00	4.561605e-01, 1.423212e-01, 6.087331e-01, 7.306611e-02, 9.119010e-01, 1.881116e+00, 8.000730e-02, 6.088380e-01, 1.666161e+00, 1.563035e-01,
1.800000e+00	4.174807e-01, 8.154945e-02, 6.260284e-01, 5.749349e-02, 8.999177e-01, 2.102528e+00, 7.849446e-02, 7.269088e-01, 1.430564e+00, 1.128745e-01,
2.000000e+00	3.413355e-01, 7.037918e-02, 6.871734e-01, 3.885090e-02, 9.208723e-01, 1.821821e+00, 9.025693e-02, 5.625564e-01, 1.739238e+00, 9.743233e-02,
0.000000e+00	5.201092e-01, 2.570480e+00, 6.174413e-01, 2.814573e+00, 2.736733e+00, 2.876691e-01, 1.913960e+00, 1.488254e+00, 2.641114e-01, 1.135603e+00,
2.000000e-01	3.301892e-01, 2.006891e+00, 3.290038e-01, 1.631841e+00, 1.689242e+00, 5.915474e-01, 1.812929e+00, 1.403360e+00, 7.152881e-01, 6.760011e-01,
4.000000e-01	2.018188e-01, 1.403108e+00, 2.580406e-01, 8.715704e-01, 1.018167e+00, 8.264914e-01, 1.410985e+00, 1.030090e+00, 1.071733e+00, 5.560827e-01,
6.000000e-01	3.123640e-01, 1.070406e+00, 3.827207e-01, 6.154951e-01, 9.303934e-01, 1.045511e+00, 1.070522e+00, 1.082800e+00, 1.165748e+00, 3.476539e-01,
8.000000e-01	3.343749e-01, 7.380040e-01, 4.533484e-01, 3.988342e-01, 8.422089e-01, 1.268447e+00, 8.576939e-01, 9.680866e-01, 1.311492e+00, 2.110826e-01,
1.000000e+00	3.537542e-01, 5.120325e-01, 4.976987e-01, 3.051885e-01, 8.668009e-01, 1.392899e+00, 7.698926e-01, 7.128845e-01, 1.410597e+00, 1.386079e-01,
1.200000e+00	3.340538e-01, 4.059808e-01, 5.264892e-01, 1.665892e-01, 1.024220e+00, 1.453303e+00, 5.955001e-01, 7.816493e-01, 1.676203e+00, 1.150189e-01,
1.400000e+00	3.767564e-01, 2.857726e-01, 5.030971e-01, 1.239718e-01, 6.995756e-01, 1.675975e+00, 4.734010e-01, 7.908887e-01, 1.396148e+00, 9.343866e-02,
1.600000e+00	4.170801e-01, 2.019206e-01, 5.220271e-01, 8.244399e-02, 7.920628e-01, 1.637651e+00, 3.543822e-01, 6.923783e-01, 1.601793e+00, 7.797540e-02,
1.800000e+00	3.733738e-01, 1.783002e-01, 6.984602e-01, 5.026926e-02, 9.501840e-01, 1.559365e+00, 3.781508e-01, 7.904525e-01, 1.697834e+00, 5.547836e-02,
2.000000e+00	3.337021e-01, 1.068313e-01, 5.696455e-01, 3.614965e-02, 8.184909e-01, 1.589363e+00, 2.750009e-01, 6.802689e-01, 1.854915e+00, 5.492531e-02,
0.000000e+00	2.651948e+00, 6.211630e-01, 5.095923e-01, 2.700348e+00, 2.579476e+00, 1.072828e+00, 6.516662e-01, 1.453645e+00, 7.623152e-01, 3.702315e-01,
2.000000e-01	1.613413e+00, 4.502442e-01, 5.775333e-01, 1.812576e+00, 1.267538e+00, 1.463979e+00, 4.277774e-01, 1.183558e+00, 1.112144e+00, 2.323038e-01,
4.000000e-01	1.130383e+00, 2.900637e-01, 4.264256e-01, 1.735179e+00, 7.882235e-01, 1.765383e+00, 4.833742e-01, 1.145407e+00, 1.268414e+00, 1.847982e-01,
6.000000e-01	8.106148e-01, 2.211746e-01, 5.681237e-01, 1.259254e+00, 4.958122e-01, 1.455794e+00, 3.817084e-01, 8.532442e-01, 1.764534e+00, 1.128122e-01,
8.000000e-01	7.442960e-01, 1.544540e-01, 5.798778e-01, 7.613106e-01, 5.352741e-01, 1.655614e+00, 2.599546e-01, 9.518734e-01, 1.502328e+00, 9.082678e-02,
1.000000e+00	5.204045e-01, 9.991264e-02, 6.698148e-01, 5.446954e-01, 4.834923e-01, 1.709461e+00, 1.852422e-01, 8.436178e-01, 1.375108e+00, 7.472761e-02,
1.200000e+00	6.086540e-01, 8.612203e-02, 5.511070e-01, 4.123946e-01, 6.527895e-01, 1.657738e+00, 1.896530e-01, 7.842227e-01, 1.711240e+00, 6.604522e-02,
1.400000e+00	5.060733e-01, 6.429250e-02, 5.230263e-01, 2.967297e-01, 6.671757e-01, 2.028931e+00, 1.400245e-01, 5.934793e-01, 1.214598e+00, 5.759138e-02,
1.600000e+00	5.261459e-01, 5.092193e-02, 6.809402e-01, 1.789152e-01, 8.224500e-01, 1.590246e+00, 1.306545e-01, 7.357197e-01, 1.609366e+00, 6.417441e-02,
1.800000e+00	5.128906e-01, 3.532720e-02, 5.793171e-01, 1.132777e-01, 6.703165e-01, 1.919304e+00, 1.232572e-01, 7.055809e-01, 1.587740e+00, 6.260935e-02,
2.000000e+00	4.125316e-01, 2.683921e-02, 7.867342e-01, 7.803909e-02, 7.683165e-01, 2.044114e+00, 1.034165e-01, 5.657155e-01, 1.938224e+00, 6.174973e-02,
0.000000e+00	3.806334e-01, 1.380068e+00, 1.439976e+00, 4.977136e-02, 4.582197e-01, 2.334822e+00, 2.662407e+00, 2.812733e+00, 1.622610e-01, 3.769201e-01,
2.000000e-01	4.695189e-01, 1.416760e+00, 1.135075e+00, 3.536353e-02, 5.971942e-01, 1.863664e+00, 2.592344e+00, 1.838062e+00, 2.424364e-01, 6.570769e-01,
4.000000e-01	4.353685e-01, 1.630033e+00, 1.052434e+00, 2.677394e-02, 6.297608e-01, 1.788158e+00, 2.388320e+00, 1.360886e+00, 3.007525e-01, 7.990761e-01,
6.000000e-01	4.535741e-01, 1.504239e+00, 7.929909e-01, 1.918032e-02, 8.192224e-01, 1.671067e+00, 1.588005e+00, 1.155219e+00, 6.182620e-01, 6.937692e-01,
8.000000e-01	4.281858e-01, 1.143349e+00, 8.127801e-01, 1.760776e-02, 9.316851e-01, 1.721540e+00, 1.212125e+00, 1.016730e+00, 9.650668e-01, 5.377346e-01,
1.000000e+00	4.204493e-01, 9.402349e-01, 8.157821e-01, 1.340272e-02, 8.293345e-01, 1.655884e+00, 1.214051e+00, 8.479978e-01, 1.228279e+00, 4.138906e-01,
1.200000e+00	4.093874e-01, 5.724080e-01, 6.854364e-01, 1.258675e-02, 7.604634e-01, 1.748042e+00, 9.921956e-01, 7.123373e-01, 1.006408e+00, 3.017501e-01,
1.400000e+00	4.340859e-01, 4.232614e-01, 7.295089e-01, 1.360294e-02, 8.087919e-01, 1.831318e+00, 8.106285e-01, 7.336576e-01, 1.173302e+00, 2.365482e-01,
1.600000e+00	3.985197e-01, 3.483193e-01, 7.579292e-01, 1.128484e-02, 8.175259e-01, 1.971997e+00, 5.822476e-01, 7.210022e-01, 1.359174e+00, 1.509121e-01,
1.800000e+00	3.283496e-01, 2.955775e-01, 6.635353e-01, 1.028749e-02, 8.846129e-01, 1.701067e+00, 5.179928e-01, 6.922439e-01, 1.665794e+00, 1.384703e-01,
2.000000e+00	3.748488e-01, 2.131830e-01, 6.363936e-01, 9.449372e-03, 8.421612e-01, 1.956385e+00, 4.705274e-01, 6.943823e-01, 1.363787e+00, 1.346183e-01,
0.000000e+00	1.331903e+00, 1.463073e+00, 1.299488e+00, 2.618064e+00, 1.565914e+00, 1.377451e-01, 1.013942e+00, 2.175780e+00, 2.296422e+00, 1.790609e+00,
2.000000e-01	8.572579e-01, 1.299495e+00, 8.159414e-01, 2.023313e+00, 1.113826e+00, 2.936940e-01, 9.197502e-01, 1.926329e+00, 1.857035e+00, 1.266400e+00,
4.000000e-01	6.656082e-01, 1.030984e+00, 5.615823e-01, 1.355239e+00, 6.247736e-01, 6.456837e-01, 7.340779e-01, 1.474797e+00, 1.988408e+00, 1.107666e+00,
6.000000e-01	7.704616e-01, 8.007905e-01, 3.237789e-01, 1.039766e+00, 5.243721e-01, 9.623699e-01, 5.937573e-01, 1.175451e+00, 1.901718e+00, 7.150739e-01,
8.000000e-01	6.100323e-01, 6.209846e-01, 3.783230e-01, 4.925360e-01, 6.725947e-01, 1.183642e+00, 3.912896e-01, 1.116955e+00, 1.949267e+00, 3.616403e-01,
1.000000e+00	6.045115e-01, 5.310513e-01, 4.089614e-01, 3.821987e-01, 5.895420e-01, 1.261430e+00, 3.567244e-01, 1.077700e+00, 1.964374e+00, 3.776626e-01,
1.200000e+00	5.471126e-01, 3.981520e-01, 5.448531e-01, 2.593773e-01, 7.152668e-01, 1.447461e+00, 2.884966e-01, 9.065516e-01, 1.894085e+00, 2.089196e-01,
1.400000e+00	5.647290e-01, 2.191263e-01, 4.803055e-01, 1.493462e-01, 8.907653e-01, 1.523944e+00, 2.352856e-01, 7.568346e-01, 1.763471e+00, 1.505425e-01,
1.600000e+00	5.305546e-01, 1.400140e-01, 5.787742e-01, 1.271862e-01, 8.333661e-01, 1.594095e+00, 1.969534e-01, 7.718914e-01, 2.456329e+00, 1.080690e-01,
1.800000e+00	4.305337e-01, 1.050883e-01, 5.944133e-01, 7.259171e-02, 7.589622e-01, 1.693672e+00, 1.463285e-01, 8.812450e-01, 1.581173e+00, 8.891356e-02,
2.000000e+00	4.605127e-01, 9.578917e-02, 5.976935e-01, 5.414378e-02, 7.661929e-01, 1.465371e+00, 1.410589e-01, 6.859519e-01, 1.813681e+00, 6.644770e-02,
0.000000e+00	3.478161e+00, 1.780759e+00, 6.007028e-01, 1.760962e+00, 1.062728e+00, 1.821792e+00, 7.445451e-01, 2.280003e+00, 2.777929e+00, 2.664576e+00,
2.000000e-01	1.935278e+00, 1.551344e+00, 6.944375e-01, 1.326070e+00, 6.634878e-01, 1.617197e+00, 5.720017e-01, 1.516053e+00, 3.155791e+00, 1.874295e+00,
4.000000e-01	1.454079e+00, 1.304459e+00, 6.873700e-01, 1.329478e+00, 3.765237e-01, 1.940707e+00, 3.893532e-01, 1.778245e+00, 2.851691e+00, 1.319665e+00,
6.000000e-01	1.237431e+00, 5.583277e-01, 6.744250e-01, 1.275000e+00, 3.033662e-01, 1.981791e+00, 3.586614e-01, 1.302091e+00, 2.462594e+00, 8.430488e-01,
8.000000e-01	1.033549e+00, 5.598067e-01, 6.973189e-01, 8.338070e-01, 3.187420e-01, 2.112983e+00, 3.082035e-01, 1.058479e+00, 2.152932e+00, 6.563879e-01,
1.000000e+00	8.709974e-01, 4.269035e-01, 7.972350e-01, 7.415938e-01, 4.610630e-01, 1.677291e+00, 2.775414e-01, 1.065442e+00, 2.250997e+00, 4.643789e-01,
1.200000e+00	5.660912e-01, 3.375801e-01, 6.752517e-01, 5.085735e-01, 5.266322e-01, 1.584072e+00, 2.198232e-01, 8.061009e-01, 2.353501e+00, 2.538636e-01,
1.400000e+00	6.814163e-01, 2.581038e-01, 6.112995e-01, 3.550709e-01, 6.928977e-01, 1.703453e+00, 1.996261e-01, 8.017315e-01, 1.905076e+00, 2.338541e-01,
1.600000e+00	5.615303e-01, 1.827963e-01, 5.972458e-01, 2.032427e-01, 8.777434e-01, 2.220051e+00, 1.552107e-01, 8.416961e-01, 1.907980e+00, 1.996508e-01,
1.800000e+00	5.743117e-01, 1.383824e-01, 5.123346e-01, 1.293415e-01, 7.318879e-01, 1.672977e+00, 1.276529e-01, 5.719911e-01, 1.727085e+00, 1.502909e-01,
2.000000e+00	4.785477e-01, 7.737691e-02, 6.294188e-01, 9.169882e-02, 8.862359e-01, 1.715502e+00, 1.313545e-01, 6.259916e-01, 2.236939e+00, 1.256117e-01,
0.000000e+00	5.594003e-01, 1.619010e+00, 2.378456e+00, 2.038491e+00, 2.233864e+00, 2.078332e+00, 1.594547e+00, 2.138228e+00, 2.465410e+00, 2.786478e+00,
2.000000e-01	3.371991e-01, 1.410020e+00, 1.906935e+00, 1.164199e+00, 1.234417e+00, 2.155716e+00, 1.363772e+00, 1.513854e+00, 2.014689e+00, 2.943624e+00,
4.000000e-01	2.831142e-01, 1.707964e+00, 1.484764e+00, 8.188168e-01, 8.526747e-01, 1.920475e+00, 1.232298e+00, 1.035448e+00, 1.331501e+00, 1.816512e+00,
6.000000e-01	2.888676e-01, 1.416406e+00, 1.017664e+00, 5.293791e-01, 8.995917e-01, 1.508881e+00, 1.159600e+00, 8.655074e-01, 1.178886e+00, 1.535668e+00,
8.000000e-01	3.809023e-01, 1.583062e+00, 8.825633e-01, 3.239455e-01, 7.865051e-01, 1.464753e+00, 1.203299e+00, 7.308335e-01, 1.097612e+00, 1.448452e+00,
1.000000e+00	3.469285e-01, 1.114640e+00, 7.598677e-01, 2.627275e-01, 9.716985e-01, 1.324507e+00, 1.083554e+00, 5.762075e-01, 1.113920e+00, 1.025457e+00,
1.200000e+00	4.479624e-01, 7.685048e-01, 7.145920e-01, 1.305500e-01, 9.223833e-01, 1.616123e+00, 7.737458e-01, 6.942693e-01, 1.178769e+00, 6.513394e-01,
1.400000e+00	3.703672e-01, 7.454553e-01, 6.182641e-01, 9.434529e-02, 9.501241e-01, 1.488336e+00, 6.250760e-01, 5.490564e-01, 1.514215e+00, 5.309174e-01,
1.600000e+00	3.677046e-01, 4.676850e-01, 6.392937e-01, 6.305912e-02, 9.067057e-01, 1.504631e+00, 5.406459e-01, 6.029348e-01, 1.576031e+00, 4.079458e-01,
1.800000e+00	3.910334e-01, 3.774991e-01, 6.323045e-01, 4.796090e-02, 8.574143e-01, 1.629347e+00, 4.269343e-01, 6.954004e-01, 1.425307e+00, 2.752037e-01,
2.000000e+00	3.666028e-01, 2.563243e-01, 5.021469e-01, 2.876880e-02, 8.535006e-01, 1.816210e+00, 3.388999e-01, 6.442552e-01, 1.613306e+00, 2.369157e-01,
0.000000e+00	2.024778e-01, 2.153412e-01, 2.062277e+00, 8.770865e-01, 2.610911e-01, 1.604396e+00, 5.949405e-01, 3.618687e-02, 2.696658e+00, 7.136821e-01,
2.000000e-01	3.312519e-01, 5.144012e-01, 2.062791e+00, 6.424260e-01, 4.519126e-01, 1.254113e+00, 8.368557e-01, 2.563737e-02, 1.805816e+00, 1.037802e+00,
4.000000e-01	3.685409e-01, 8.302158e-01, 1.367145e+00, 3.386325e-01, 6.737930e-01, 1.137170e+00, 1.061752e+00, 2.724598e-02, 1.170413e+00, 1.064133e+00,
6.000000e-01	3.706073e-01, 1.027553e+00, 9.778861e-01, 2.619330e-01, 7.237742e-01, 8.947122e-01, 9.637966e-01, 8.565415e-02, 1.334042e+00, 8.719090e-01,
8.000000e-01	4.019389e-01, 9.092140e-01, 6.982669e-01, 1.881709e-01, 7.007147e-01, 1.006415e+00, 8.440212e-01, 1.948783e-01, 1.224167e+00, 7.925804e-01,
1.000000e+00	4.073416e-01, 6.560082e-01, 6.821976e-01, 1.010512e-01, 5.787030e-01, 1.083438e+00, 6.858164e-01, 3.048582e-01, 1.415527e+00, 5.914685e-01,
1.200000e+00	4.226861e-01, 5.206707e-01, 6.032332e-01, 7.239886e-02, 8.291176e-01, 1.679131e+00, 5.037384e-01, 3.314311e-01, 1.362562e+00, 4.151807e-01,
1.400000e+00	3.602456e-01, 3.170023e-01, 5.178063e-01, 3.890460e-02, 7.282021e-01, 1.578447e+00, 4.622173e-01, 4.679059e-01, 1.837228e+00, 2.793415e-01,
1.600000e+00	4.263547e-01, 2.434568e-01, 7.133351e-01, 3.232791e-02, 7.704083e-01, 1.612931e+00, 2.710182e-01, 5.142559e-01, 1.746396e+00, 2.021941e-01,
1.800000e+00	4.462554e-01, 1.776719e-01, 5.320688e-01, 2.828501e-02, 8.028177e-01, 1.678685e+00, 2.837360e-01, 5.726043e-01, 2.036627e+00, 1.616825e-01,
2.000000e+00	3.954471e-01, 1.387542e-01, 6.651230e-01, 1.630245e-02, 8.856285e-01, 1.626183e+00, 2.614490e-01, 5.348057e-01, 1.878750e+00, 1.357617e-01,
0.000000e+00	1.350377e+00, 1.947926e+00, 5.377144e-01, 3.519498e-01, 2.194064e-01, 2.094796e+00, 3.045978e+00, 2.994766e+00, 8.299277e-01, 8.883951e-01,
2.000000e-01	1.169202e+00, 1.599607e+00, 6.907406e-01, 5.346352e-01, 4.048832e-01, 2.096722e+00, 2.566847e+00, 2.054432e+00, 1.006163e+00, 6.105342e-01,
4.000000e-01	8.972221e-01, 1.650099e+00, 5.989151e-01, 4.912530e-01, 5.615609e-01, 1.943712e+00, 1.759112e+00, 1.561865e+00, 1.206532e+00, 4.171784e-01,
6.000000e-01	7.725582e-01, 1.082107e+00, 5.667496e-01, 4.421580e-01, 7.646745e-01, 2.239299e+00, 1.488518e+00, 1.557250e+00, 1.404006e+00, 2.838888e-01,
8.000000e-01	7.505803e-01, 8.383212e-01, 5.587868e-01, 3.010428e-01, 8.751642e-01, 2.049134e+00, 9.949676e-01, 1.300834e+00, 1.662947e+00, 2.510896e-01,
1.000000e+00	4.930430e-01, 6.632519e-01, 5.812034e-01, 1.985090e-01, 9.094677e-01, 1.755642e+00, 1.011480e+00, 1.049824e+00, 1.354578e+00, 1.178021e-01,
1.200000e+00	5.951049e-01, 3.988491e-01, 7.467122e-01, 1.438077e-01, 8.176652e-01, 1.988790e+00, 7.091586e-01, 9.332025e-01, 1.370205e+00, 1.135037e-01,
1.400000e+00	5.937153e-01, 3.693345e-01, 6.805794e-01, 9.889797e-02, 9.054216e-01, 1.918028e+00, 5.909726e-01, 7.537684e-01, 1.628945e+00, 9.100921e-02,
1.600000e+00	4.251011e-01, 2.958277e-01, 6.850716e-01, 5.665661e-02, 8.444584e-01, 2.178828e+00, 5.223123e-01, 7.523860e-01, 1.793335e+00, 8.686383e-02,
1.800000e+00	5.330194e-01, 1.889141e-01, 7.895426e-01, 4.967323e-02, 8.058814e-01, 2.101572e+00, 4.748078e-01, 7.052774e-01, 1.824715e+00, 7.271113e-02,
2.000000e+00	5.129193e-01, 1.363087e-01, 6.571156e-01, 2.711316e-02, 7.596315e-01, 2.088738e+00, 3.742990e-01, 7.161505e-01, 1.668279e+00, 7.450097e-02,
0.000000e+00	1.581786e+00, 2.709397e+00, 1.788847e+00, 2.759893e+00, 3.087774e-01, 2.973590e+00, 6.691058e-01, 7.068179e-01, 1.707485e+00, 3.675788e-01,
2.000000e-01	1.258207e+00, 1.866338e+00, 1.247089e+00, 1.740689e+00, 2.162771e-01, 1.847598e+00, 8.709572e-01, 5.595262e-01, 9.853883e-01, 5.693660e-01,
4.000000e-01	1.017039e+00, 1.468958e+00, 1.107065e+00, 1.573065e+00, 1.574892e-01, 2.168411e+00, 6.805815e-01, 4.627533e-01, 9.513048e-01, 9.748284e-01,
6.000000e-01	7.760064e-01, 1.159606e+00, 8.874093e-01, 1.017468e+00, 1.258006e-01, 2.022043e+00, 7.600980e-01, 4.515846e-01, 1.037365e+00, 8.285815e-01,
8.000000e-01	7.228640e-01, 6.586234e-01, 7.819576e-01, 6.490132e-01, 2.763855e-01, 2.188590e+00, 7.906155e-01, 4.665616e-01, 1.069883e+00, 6.066837e-01,
1.000000e+00	7.052312e-01, 6.560451e-01, 7.943600e-01, 4.956009e-01, 4.013234e-01, 1.428495e+00, 6.142276e-01, 4.456446e-01, 9.843878e-01, 4.929889e-01,
1.200000e+00	5.540812e-01, 3.413619e-01, 7.284063e-01, 3.540599e-01, 5.876977e-01, 1.647904e+00, 5.289829e-01, 5.342544e-01, 1.263992e+00, 3.198405e-01,
1.400000e+00	6.462707e-01, 2.743738e-01, 6.288528e-01, 2.298167e-01, 6.728488e-01, 1.896751e+00, 4.227843e-01, 5.420593e-01, 1.501866e+00, 2.385096e-01,
1.600000e+00	5.730934e-01, 2.141238e-01, 7.260404e-01, 1.691622e-01, 7.091456e-01, 1.551071e+00, 2.987856e-01, 5.708312e-01, 1.434369e+00, 2.357408e-01,
1.800000e+00	5.211893e-01, 1.537719e-01, 6.388871e-01, 1.158844e-01, 8.453660e-01, 1.394313e+00, 2.528383e-01, 6.682379e-01, 1.396555e+00, 1.872080e-01,
2.000000e+00	4.815193e-01, 1.209615e-01, 7.784761e-01, 7.688513e-02, 6.915000e-01, 1.831856e+00, 2.404114e-01, 6.621622e-01, 1.862535e+00, 1.392499e-01,
0.000000e+00	1.486639e+00, 9.965963e-01, 1.129224e+00, 7.445052e-01, 1.485599e+00, 1.895575e-01, 2.183139e-01, 1.213028e+00, 1.009048e+00, 2.348922e+00,
2.000000e-01	1.008292e+00, 1.019489e+00, 8.193429e-01, 8.748701e-01, 1.075662e+00, 4.399722e-01, 2.743823e-01, 8.244433e-01, 1.079880e+00, 1.763583e+00,
4.000000e-01	7.641245e-01, 7.829265e-01, 4.326017e-01, 5.022787e-01, 1.085815e+00, 5.639598e-01, 1.814321e-01, 9.799771e-01, 1.045108e+00, 1.073142e+00,
6.000000e-01	6.007466e-01, 5.832705e-01, 3.602630e-01, 4.092148e-01, 8.391749e-01, 9.040326e-01, 1.735744e-01, 6.333377e-01, 1.350598e+00, 5.636500e-01,
8.000000e-01	5.563383e-01, 4.670235e-01, 3.526898e-01, 2.614772e-01, 9.462456e-01, 1.182490e+00, 1.423143e-01, 7.383846e-01, 1.796360e+00, 5.763700e-01,
1.000000e+00	4.665723e-01, 2.522000e-01, 4.368748e-01, 1.562739e-01, 9.273585e-01, 1.287660e+00, 1.192892e-01, 7.152253e-01, 1.600689e+00, 3.596959e-01,
1.200000e+00	4.810778e-01, 2.216347e-01, 4.376452e-01, 1.006494e-01, 7.395914e-01, 1.588332e+00, 1.068465e-01, 6.626784e-01, 1.696195e+00, 2.350623e-01,
1.400000e+00	3.904047e-01, 1.498128e-01, 5.513839e-01, 7.257222e-02, 8.773074e-01, 1.773165e+00, 6.059743e-02, 7.477723e-01, 1.491393e+00, 1.619940e-01,
1.600000e+00	4.113491e-01, 1.196711e-01, 6.215055e-01, 5.104679e-02, 1.033949e+00, 1.658116e+00, 7.320063e-02, 6.740663e-01, 1.852045e+00, 1.176731e-01,
1.800000e+00	5.267853e-01, 8.991296e-02, 6.443973e-01, 3.301426e-02, 8.279624e-01, 1.626436e+00, 6.403661e-02, 6.995147e-01, 1.906975e+00, 8.590241e-02,
2.000000e+00	4.324244e-01, 6.824473e-02, 6.653913e-01, 2.482508e-02, 6.627056e-01, 1.743498e+00, 5.274463e-02, 7.422194e-01, 1.657830e+00, 7.591756e-02,
0.000000e+00	1.793416e+00, 1.236038e+00, 6.307738e-01, 8.960139e-01, 2.258781e+00, 2.906633e+00, 1.481415e+00, 2.926865e+00, 1.191817e+00, 1.933960e+00,
2.000000e-01	1.202410e+00, 1.377905e+00, 6.456010e-01, 9.040107e-01, 1.511822e+00, 2.790586e+00, 1.083934e+00, 2.540618e+00, 1.572964e+00, 1.185114e+00,
4.000000e-01	1.103107e+00, 8.855572e-01, 7.432139e-01, 9.983186e-01, 1.236976e+00, 2.240386e+00, 1.044182e+00, 1.977841e+00, 1.335780e+00, 8.531428e-01,
6.000000e-01	7.474215e-01, 8.596223e-01, 5.685299e-01, 7.210789e-01, 1.004045e+00, 2.439316e+00, 7.269683e-01, 1.683123e+00, 1.700389e+00, 6.434505e-01,
8.000000e-01	6.493786e-01, 5.187862e-01, 6.853762e-01, 3.805197e-01, 9.540695e-01, 2.309375e+00, 5.851453e-01, 1.134835e+00, 1.551412e+00, 4.244875e-01,
1.000000e+00	4.981528e-01, 4.261242e-01, 6.231631e-01, 2.595183e-01, 8.598755e-01, 2.223701e+00, 5.664699e-01, 1.251002e+00, 1.790895e+00, 2.968525e-01,
1.200000e+00	4.496722e-01, 2.544634e-01, 6.421639e-01, 1.938655e-01, 9.530096e-01, 2.213946e+00, 4.795241e-01, 1.029532e+00, 1.823614e+00, 2.065859e-01,
1.400000e+00	4.917567e-01, 1.812850e-01, 7.626090e-01, 1.317929e-01, 9.037491e-01, 2.218553e+00, 3.005887e-01, 6.967042e-01, 2.048195e+00, 1.607687e-01,
1.600000e+00	4.658090e-01, 1.837959e-01, 6.961012e-01, 7.036148e-02, 8.662368e-01, 2.361538e+00, 3.600949e-01, 7.995988e-01, 1.655062e+00, 1.356642e-01,
1.800000e+00	4.634097e-01, 1.270893e-01, 7.917409e-01, 5.306473e-02, 7.362648e-01, 2.113389e+00, 3.006675e-01, 7.283329e-01, 1.870310e+00, 1.204826e-01,
2.000000e+00	4.346785e-01, 7.118082e-02, 6.187866e-01, 4.408749e-02, 8.179091e-01, 1.697591e+00, 1.914689e-01, 5.611409e-01, 1.837762e+00, 9.430497e-02,
0.000000e+00	5.197006e-01, 2.769019e+00, 3.134040e-01, 6.497458e-01, 1.986034e+00, 5.078996e-02, 2.115141e+00, 9.907454e-01, 1.158025e+00, 7.050383e-01,
2.000000e-01	4.284337e-01, 2.257769e+00, 2.325383e-01, 4.034531e-01, 1.584062e+00, 4.996573e-01, 1.569894e+00, 9.448135e-01, 1.415379e+00, 5.887928e-01,
4.000000e-01	2.890808e-01, 1.565296e+00, 1.308329e-01, 2.323027e-01, 1.101384e+00, 8.067468e-01, 1.388465e+00, 7.905484e-01, 1.570357e+00, 3.991991e-01,
6.000000e-01	2.203077e-01, 9.601137e-01, 2.099596e-01, 1.565947e-01, 1.045164e+00, 1.187411e+00, 1.168837e+00, 7.622047e-01, 1.485080e+00, 1.944729e-01,
8.000000e-01	2.182692e-01, 6.916054e-01, 2.292328e-01, 9.248652e-02, 1.148952e+00, 1.127907e+00, 7.532956e-01, 9.082216e-01, 1.574975e+00, 1.726829e-01,
1.000000e+00	2.271681e-01, 5.819580e-01, 3.476384e-01, 6.201445e-02, 9.274615e-01, 1.375082e+00, 7.379734e-01, 7.732302e-01, 1.621599e+00, 1.149820e-01,
1.200000e+00	2.724679e-01, 4.104503e-01, 5.506591e-01, 3.596191e-02, 9.297977e-01, 1.615850e+00, 5.132947e-01, 6.401670e-01, 1.623098e+00, 6.771980e-02,
1.400000e+00	2.972815e-01, 2.520382e-01, 5.822918e-01, 2.255600e-02, 9.127879e-01, 1.952167e+00, 4.499714e-01, 6.964004e-01, 1.628312e+00, 6.141022e-02,
1.600000e+00	2.867850e-01, 1.788896e-01, 5.686543e-01, 1.769022e-02, 9.025838e-01, 1.589174e+00, 3.850910e-01, 5.606094e-01, 1.896824e+00, 4.434247e-02,
1.800000e+00	3.930084e-01, 1.651276e-01, 6.271494e-01, 1.390360e-02, 8.394558e-01, 1.561436e+00, 2.919857e-01, 6.232408e-01, 1.894118e+00, 4.482774e-02,
2.000000e+00	3.709150e-01, 1.272917e-01, 6.008395e-01, 9.347231e-03, 8.204897e-01, 1.682688e+00, 2.168141e-01, 6.236959e-01, 1.898376e+00, 4.517486e-02,
0.000000e+00	1.156728e+00, 1.752814e+00, 9.016073e-01, 2.144673e+00, 7.378755e-03, 2.158524e+00, 2.128140e+00, 2.108330e+00, 3.777169e-01, 3.075159e+00,
2.000000e-01	1.107281e+00, 2.240179e+00, 8.820506e-01, 1.581808e+00, 5.214131e-03, 2.553972e+00, 1.791926e+00, 1.690072e+00, 6.982357e-01, 2.378723e+00,
4.000000e-01	8.727448e-01, 1.564096e+00, 5.961282e-01, 1.303632e+00, 3.428449e-02, 2.522619e+00, 1.596445e+00, 1.165069e+00, 8.773309e-01, 1.571342e+00,
6.000000e-01	6.943914e-01, 1.518664e+00, 6.924141e-01, 7.964914e-01, 1.876595e-01, 1.764896e+00, 1.188378e+00, 1.085635e+00, 1.258533e+00, 9.928426e-01,
8.000000e-01	5.965822e-01, 1.120491e+00, 6.711488e-01, 5.269849e-01, 4.270127e-01, 2.295890e+00, 9.842067e-01, 1.017390e+00, 1.246962e+00, 6.085419e-01,
1.000000e+00	5.545610e-01, 5.865117e-01, 6.430371e-01, 4.179475e-01, 5.754258e-01, 1.607611e+00, 7.399332e-01, 9.127862e-01, 1.386308e+00, 4.747568e-01,
1.200000e+00	5.481799e-01, 5.710138e-01, 6.529763e-01, 2.218964e-01, 6.880182e-01, 2.303569e+00, 6.925980e-01, 7.701977e-01, 1.459798e+00, 3.657574e-01,
1.400000e+00	4.055971e-01, 3.995925e-01, 7.362624e-01, 1.560987e-01, 7.437537e-01, 1.865798e+00, 5.270044e-01, 6.866510e-01, 1.637866e+00, 2.596933e-01,
1.600000e+00	4.284206e-01, 2.754250e-01, 5.789781e-01, 1.068571e-01, 7.829818e-01, 1.998916e+00, 4.898712e-01, 7.666041e-01, 1.431313e+00, 1.868016e-01,
1.800000e+00	4.809621e-01, 1.619134e-01, 7.526948e-01, 7.134192e-02, 9.564397e-01, 1.892622e+00, 2.959350e-01, 7.389626e-01, 1.622353e+00, 1.510645e-01,
2.000000e+00	5.107308e-01, 1.442588e-01, 6.342801e-01, 4.956869e-02, 6.845956e-01, 2.139814e+00, 3.466733e-01, 6.471424e-01, 1.587867e+00, 1.377306e-01,
