# Supplementary material for: Inference of Vohradský's Models of Genetic Networks by Solving Two-Dimensional Function Optimization Problems
Source: PLoS One. 2013 Dec 30;8(12):e83308. doi: 10.1371/journal.pone.0083308 (PMC3875442; doi:10.1371/journal.pone.0083308)
Supplement: Text S2 — Time-series data used in the ‘Inference in noisy environment’ section (compressed by gzip). (GZ) [file pone.0083308.s002.gz › time_series_data/gene10/50sets/tc.dat52]

Time "G0" "G1" "G2" "G3" "G4" "G5" "G6" "G7" "G8" "G9"
0.000000e+00	1.644567e+00, 1.190226e+00, 2.171117e+00, 1.490858e+00, 1.521986e+00, 2.755510e-01, 1.378114e+00, 4.163619e-02, 1.260325e+00, 3.044674e+00,
2.000000e-01	1.312412e+00, 9.634156e-01, 1.917478e+00, 8.199439e-01, 1.191674e+00, 3.749947e-01, 9.739642e-01, 3.863792e-01, 8.940308e-01, 2.144638e+00,
4.000000e-01	1.020759e+00, 7.272054e-01, 1.761180e+00, 5.236258e-01, 8.747613e-01, 4.391379e-01, 7.739968e-01, 5.508765e-01, 5.943038e-01, 1.248733e+00,
6.000000e-01	9.445786e-01, 5.134542e-01, 1.628771e+00, 3.391044e-01, 4.936174e-01, 4.236842e-01, 3.882029e-01, 7.157434e-01, 4.193603e-01, 9.909536e-01,
8.000000e-01	7.845157e-01, 3.831467e-01, 1.397511e+00, 1.953999e-01, 3.493091e-01, 4.666931e-01, 2.855703e-01, 6.112320e-01, 3.073750e-01, 1.035041e+00,
1.000000e+00	8.083354e-01, 2.022109e-01, 1.267426e+00, 1.003664e-01, 2.172334e-01, 4.367588e-01, 1.791954e-01, 5.706767e-01, 2.150665e-01, 9.968603e-01,
1.200000e+00	8.158888e-01, 1.544518e-01, 1.258991e+00, 5.813530e-02, 1.487947e-01, 5.444238e-01, 1.170654e-01, 4.940893e-01, 1.601954e-01, 8.979833e-01,
1.400000e+00	9.352426e-01, 1.058957e-01, 1.142215e+00, 2.981596e-02, 1.053358e-01, 5.151182e-01, 7.668347e-02, 3.450764e-01, 1.172054e-01, 8.539954e-01,
1.600000e+00	1.086297e+00, 7.820225e-02, 1.185131e+00, 1.715133e-02, 5.969595e-02, 4.891158e-01, 4.458312e-02, 2.407699e-01, 9.033022e-02, 6.632472e-01,
1.800000e+00	1.139469e+00, 4.844770e-02, 1.036338e+00, 8.991781e-03, 5.302027e-02, 5.542270e-01, 3.859990e-02, 1.546385e-01, 6.906250e-02, 6.452352e-01,
2.000000e+00	1.144050e+00, 3.041011e-02, 1.295630e+00, 4.630509e-03, 3.165478e-02, 4.438617e-01, 1.953997e-02, 1.145024e-01, 4.773712e-02, 5.006522e-01,
0.000000e+00	2.525950e+00, 1.005766e-01, 2.322091e+00, 1.594604e+00, 3.203973e+00, 9.089190e-01, 1.566063e+00, 4.024000e-03, 1.665314e+00, 2.251065e+00,
2.000000e-01	1.938303e+00, 4.240754e-01, 1.984144e+00, 9.084880e-01, 1.923134e+00, 9.335722e-01, 8.310266e-01, 3.578340e-01, 1.274314e+00, 1.771398e+00,
4.000000e-01	1.448920e+00, 3.706787e-01, 1.374629e+00, 5.322747e-01, 1.346487e+00, 8.033796e-01, 6.069794e-01, 4.151172e-01, 8.284873e-01, 9.442349e-01,
6.000000e-01	1.288004e+00, 2.324486e-01, 1.371272e+00, 2.043202e-01, 7.226330e-01, 6.914266e-01, 4.206038e-01, 3.443966e-01, 6.677626e-01, 6.617610e-01,
8.000000e-01	1.057614e+00, 1.549223e-01, 1.474588e+00, 1.390761e-01, 4.388205e-01, 5.448149e-01, 3.087731e-01, 2.600157e-01, 4.134093e-01, 5.227993e-01,
1.000000e+00	1.044471e+00, 1.149589e-01, 1.093248e+00, 7.792102e-02, 3.881184e-01, 4.834191e-01, 1.740312e-01, 1.529949e-01, 3.154749e-01, 4.166780e-01,
1.200000e+00	1.063118e+00, 6.172253e-02, 1.145693e+00, 4.051467e-02, 2.018379e-01, 4.839973e-01, 1.211593e-01, 9.291622e-02, 2.020484e-01, 3.591625e-01,
1.400000e+00	9.592183e-01, 5.782270e-02, 1.166214e+00, 3.027914e-02, 1.188763e-01, 5.541380e-01, 8.354883e-02, 7.982468e-02, 1.788099e-01, 3.454007e-01,
1.600000e+00	1.028976e+00, 2.599407e-02, 1.157478e+00, 1.289814e-02, 9.748185e-02, 5.173674e-01, 4.678257e-02, 4.957552e-02, 1.020213e-01, 3.618795e-01,
1.800000e+00	1.241825e+00, 2.447499e-02, 1.296492e+00, 9.416208e-03, 6.275542e-02, 4.749981e-01, 2.922067e-02, 2.759375e-02, 8.835741e-02, 3.155222e-01,
2.000000e+00	8.602813e-01, 1.571828e-02, 1.180903e+00, 4.810985e-03, 4.533654e-02, 4.996193e-01, 2.108069e-02, 1.701873e-02, 6.808321e-02, 3.058432e-01,
0.000000e+00	1.414481e+00, 2.120351e+00, 1.670194e+00, 1.615742e+00, 7.548470e-01, 1.881363e+00, 7.931659e-01, 3.100063e+00, 1.768572e+00, 1.034771e+00,
2.000000e-01	1.098655e+00, 1.702077e+00, 1.441453e+00, 9.108112e-01, 1.165969e+00, 9.662362e-01, 8.754030e-01, 1.989282e+00, 1.202141e+00, 7.717816e-01,
4.000000e-01	7.022836e-01, 1.045721e+00, 1.427613e+00, 9.370833e-01, 1.097205e+00, 6.183857e-01, 6.380219e-01, 1.466591e+00, 1.137946e+00, 7.231924e-01,
6.000000e-01	6.021217e-01, 6.637967e-01, 1.283210e+00, 5.189923e-01, 7.334560e-01, 5.405434e-01, 6.381059e-01, 8.719200e-01, 7.597894e-01, 9.055819e-01,
8.000000e-01	5.915001e-01, 5.298869e-01, 1.121439e+00, 2.713203e-01, 6.239873e-01, 5.860741e-01, 4.854651e-01, 6.173992e-01, 5.618928e-01, 9.667721e-01,
1.000000e+00	6.301904e-01, 4.303895e-01, 1.306542e+00, 1.883370e-01, 3.976155e-01, 5.564392e-01, 4.015833e-01, 4.352173e-01, 3.716312e-01, 8.076140e-01,
1.200000e+00	8.686624e-01, 2.435806e-01, 1.027098e+00, 9.163914e-02, 2.134392e-01, 5.253281e-01, 2.532074e-01, 4.714164e-01, 2.851305e-01, 8.803620e-01,
1.400000e+00	8.700921e-01, 1.893005e-01, 1.228521e+00, 4.803030e-02, 2.137572e-01, 4.349200e-01, 1.617774e-01, 3.314815e-01, 1.993936e-01, 7.721393e-01,
1.600000e+00	8.513778e-01, 1.138753e-01, 1.291315e+00, 2.694749e-02, 1.175470e-01, 4.902476e-01, 1.117969e-01, 1.807804e-01, 1.363878e-01, 7.653143e-01,
1.800000e+00	1.072920e+00, 7.864233e-02, 1.313269e+00, 1.175692e-02, 6.877069e-02, 4.819848e-01, 6.905722e-02, 1.321038e-01, 1.044921e-01, 6.150096e-01,
2.000000e+00	9.152187e-01, 5.622771e-02, 1.164631e+00, 9.337782e-03, 5.849731e-02, 4.683878e-01, 4.189316e-02, 1.035860e-01, 7.751421e-02, 5.361885e-01,
0.000000e+00	2.424423e+00, 1.841968e+00, 3.732077e-01, 2.278130e+00, 3.109638e-02, 2.050845e+00, 1.480883e+00, 1.034100e+00, 1.927474e+00, 2.911887e+00,
2.000000e-01	1.764350e+00, 1.487125e+00, 3.045646e-01, 1.601629e+00, 1.185295e-01, 1.138367e+00, 1.063344e+00, 8.064411e-01, 1.527412e+00, 1.969342e+00,
4.000000e-01	1.593843e+00, 9.630003e-01, 5.693335e-01, 9.220258e-01, 1.791342e-01, 1.088316e+00, 7.523265e-01, 7.022428e-01, 1.372142e+00, 1.310204e+00,
6.000000e-01	1.600655e+00, 7.599417e-01, 7.794961e-01, 8.098336e-01, 1.797255e-01, 5.827448e-01, 4.027178e-01, 7.658024e-01, 9.183672e-01, 1.151226e+00,
8.000000e-01	1.234954e+00, 4.274568e-01, 9.735273e-01, 4.507691e-01, 1.512518e-01, 5.131336e-01, 2.605941e-01, 5.962049e-01, 6.891482e-01, 7.280453e-01,
1.000000e+00	1.185729e+00, 3.316290e-01, 1.013210e+00, 1.929035e-01, 8.711096e-02, 6.291648e-01, 2.163732e-01, 3.564183e-01, 4.849847e-01, 5.351068e-01,
1.200000e+00	1.248209e+00, 2.119370e-01, 1.120598e+00, 1.308558e-01, 3.909802e-02, 5.381313e-01, 1.386561e-01, 2.403926e-01, 3.207314e-01, 3.518750e-01,
1.400000e+00	1.289579e+00, 1.347944e-01, 1.038476e+00, 6.422744e-02, 4.217272e-02, 5.638705e-01, 9.003545e-02, 1.455612e-01, 2.124422e-01, 3.624963e-01,
1.600000e+00	9.269366e-01, 1.082843e-01, 1.096473e+00, 3.629524e-02, 2.476584e-02, 5.193614e-01, 5.146740e-02, 1.033546e-01, 1.665744e-01, 3.088739e-01,
1.800000e+00	1.158717e+00, 7.600191e-02, 1.086613e+00, 2.387951e-02, 1.645075e-02, 5.165887e-01, 3.250137e-02, 6.810297e-02, 1.283891e-01, 2.707195e-01,
2.000000e+00	1.116292e+00, 4.259963e-02, 1.154191e+00, 1.180571e-02, 1.064701e-02, 4.408091e-01, 1.768401e-02, 4.296179e-02, 9.300136e-02, 2.909008e-01,
0.000000e+00	1.875413e+00, 1.335941e+00, 3.067476e+00, 1.123767e+00, 2.474785e+00, 2.133222e+00, 2.492780e-01, 1.968983e+00, 2.053179e+00, 1.477146e-01,
2.000000e-01	1.392006e+00, 8.549693e-01, 2.500263e+00, 7.008277e-01, 1.910428e+00, 8.476654e-01, 1.849683e-01, 1.172425e+00, 1.642552e+00, 1.488632e-01,
4.000000e-01	7.884234e-01, 5.916857e-01, 1.904901e+00, 4.622404e-01, 1.485317e+00, 6.464567e-01, 1.065903e-01, 9.707728e-01, 1.272261e+00, 1.627272e-01,
6.000000e-01	8.134157e-01, 3.764295e-01, 1.980346e+00, 2.680198e-01, 1.091377e+00, 4.829817e-01, 1.243634e-01, 5.985179e-01, 8.496351e-01, 3.183392e-01,
8.000000e-01	6.534614e-01, 2.553662e-01, 1.690988e+00, 1.466388e-01, 7.527551e-01, 4.687405e-01, 8.917223e-02, 3.225318e-01, 6.725040e-01, 5.350251e-01,
1.000000e+00	8.396906e-01, 2.050265e-01, 1.543995e+00, 8.153258e-02, 3.847106e-01, 5.032056e-01, 7.383302e-02, 2.382509e-01, 4.643049e-01, 7.635892e-01,
1.200000e+00	8.862910e-01, 1.258615e-01, 1.392526e+00, 3.592757e-02, 2.735061e-01, 5.614721e-01, 4.273408e-02, 1.513263e-01, 3.321439e-01, 7.035018e-01,
1.400000e+00	1.132619e+00, 9.618384e-02, 1.225915e+00, 2.526789e-02, 1.689783e-01, 4.490399e-01, 3.443168e-02, 8.704657e-02, 2.447787e-01, 5.296259e-01,
1.600000e+00	9.606708e-01, 5.791296e-02, 1.153976e+00, 1.081656e-02, 1.182042e-01, 4.603585e-01, 1.728966e-02, 7.214185e-02, 1.830551e-01, 5.636632e-01,
1.800000e+00	1.128276e+00, 3.745998e-02, 1.149209e+00, 7.618875e-03, 7.975421e-02, 4.697489e-01, 1.059572e-02, 5.548765e-02, 1.144439e-01, 4.061308e-01,
2.000000e+00	1.102177e+00, 2.279418e-02, 1.152112e+00, 4.832980e-03, 5.264226e-02, 4.953489e-01, 9.032519e-03, 2.802448e-02, 9.271336e-02, 4.930864e-01,
0.000000e+00	2.310575e+00, 3.115328e+00, 1.948369e+00, 4.815499e-01, 1.942418e-01, 1.586015e+00, 2.196231e+00, 2.001681e+00, 7.659403e-01, 2.288299e-02,
2.000000e-01	1.850322e+00, 1.751539e+00, 1.723891e+00, 5.216941e-01, 4.943692e-01, 1.003000e+00, 1.309583e+00, 1.597147e+00, 7.727480e-01, 1.513917e-02,
4.000000e-01	9.260974e-01, 1.547889e+00, 1.664884e+00, 5.118818e-01, 6.167836e-01, 6.034705e-01, 8.246961e-01, 9.297657e-01, 5.129789e-01, 2.701644e-02,
6.000000e-01	8.801891e-01, 1.132882e+00, 1.790482e+00, 4.653843e-01, 4.609822e-01, 2.949878e-01, 5.950484e-01, 6.341350e-01, 4.617241e-01, 1.843204e-01,
8.000000e-01	8.244385e-01, 9.364857e-01, 1.245097e+00, 3.493639e-01, 3.062812e-01, 2.656684e-01, 3.510148e-01, 4.311699e-01, 2.485715e-01, 3.358403e-01,
1.000000e+00	8.300578e-01, 4.524871e-01, 1.234439e+00, 2.057098e-01, 2.425558e-01, 3.254084e-01, 2.093105e-01, 2.738831e-01, 1.655485e-01, 5.157006e-01,
1.200000e+00	1.101146e+00, 4.206935e-01, 1.298426e+00, 1.018135e-01, 1.321075e-01, 3.681223e-01, 1.703852e-01, 1.805573e-01, 1.281675e-01, 4.340112e-01,
1.400000e+00	1.113842e+00, 2.804402e-01, 1.309693e+00, 6.427261e-02, 9.221023e-02, 4.243500e-01, 8.950302e-02, 1.119510e-01, 9.768700e-02, 4.253340e-01,
1.600000e+00	1.168337e+00, 1.839079e-01, 1.304660e+00, 2.952384e-02, 4.666041e-02, 3.708051e-01, 6.912306e-02, 7.735800e-02, 6.405207e-02, 4.671045e-01,
1.800000e+00	1.160337e+00, 1.050174e-01, 1.349846e+00, 1.920345e-02, 4.239259e-02, 4.454697e-01, 3.963293e-02, 5.808241e-02, 4.398184e-02, 3.966402e-01,
2.000000e+00	9.360089e-01, 8.343911e-02, 1.117868e+00, 1.092838e-02, 2.126979e-02, 5.045686e-01, 3.012637e-02, 3.517179e-02, 4.318323e-02, 3.434707e-01,
0.000000e+00	5.639007e-01, 1.363438e+00, 2.716099e+00, 2.132989e+00, 1.281003e+00, 1.185439e+00, 2.642835e+00, 1.118767e+00, 2.537325e+00, 2.937047e-02,
2.000000e-01	4.533861e-01, 1.805729e+00, 1.648005e+00, 1.102362e+00, 8.540378e-01, 5.833344e-01, 1.680710e+00, 6.618273e-01, 1.997127e+00, 3.224844e-01,
4.000000e-01	5.699804e-01, 1.462415e+00, 1.125578e+00, 9.525719e-01, 4.916328e-01, 4.041222e-01, 1.668025e+00, 4.103581e-01, 1.323581e+00, 4.532721e-01,
6.000000e-01	7.405905e-01, 1.175894e+00, 9.996650e-01, 7.797009e-01, 3.364482e-01, 2.976201e-01, 1.246932e+00, 2.689609e-01, 8.404129e-01, 5.596170e-01,
8.000000e-01	7.527373e-01, 1.011518e+00, 1.239794e+00, 5.637585e-01, 2.041565e-01, 2.674794e-01, 1.007827e+00, 2.072253e-01, 8.222226e-01, 7.073622e-01,
1.000000e+00	8.584495e-01, 8.579289e-01, 1.182026e+00, 3.416216e-01, 1.413334e-01, 3.839615e-01, 6.245823e-01, 1.454721e-01, 5.211910e-01, 6.759158e-01,
1.200000e+00	9.416949e-01, 4.549195e-01, 1.356350e+00, 2.194129e-01, 8.820724e-02, 3.995312e-01, 4.109322e-01, 1.068151e-01, 3.592629e-01, 6.380948e-01,
1.400000e+00	1.050405e+00, 3.970519e-01, 1.253361e+00, 1.099632e-01, 6.049249e-02, 5.222200e-01, 2.280171e-01, 6.461344e-02, 2.417636e-01, 6.093094e-01,
1.600000e+00	1.188242e+00, 2.439866e-01, 1.180174e+00, 6.696045e-02, 3.978141e-02, 5.088057e-01, 1.894122e-01, 5.659941e-02, 1.682627e-01, 5.812115e-01,
1.800000e+00	1.179046e+00, 1.847021e-01, 1.367521e+00, 3.287930e-02, 2.474975e-02, 4.736368e-01, 9.377733e-02, 3.788157e-02, 1.405698e-01, 4.591742e-01,
2.000000e+00	1.156931e+00, 8.514586e-02, 1.191483e+00, 1.898269e-02, 1.481234e-02, 4.531202e-01, 6.449345e-02, 2.627225e-02, 9.983855e-02, 3.826792e-01,
0.000000e+00	1.320976e+00, 8.428902e-01, 2.488642e+00, 4.443032e-01, 2.193836e-01, 2.577653e+00, 1.332110e+00, 6.931003e-01, 2.098666e+00, 1.857770e+00,
2.000000e-01	8.651439e-01, 9.125269e-01, 1.702109e+00, 3.067484e-01, 1.716531e-01, 1.901145e+00, 7.916864e-01, 6.876313e-01, 2.043606e+00, 1.413723e+00,
4.000000e-01	7.212775e-01, 4.568696e-01, 1.257163e+00, 1.445492e-01, 1.332685e-01, 1.325582e+00, 5.271102e-01, 6.788443e-01, 1.759082e+00, 1.108103e+00,
6.000000e-01	7.731077e-01, 4.631040e-01, 1.048959e+00, 9.141574e-02, 1.105709e-01, 7.682170e-01, 4.110284e-01, 7.289387e-01, 1.432035e+00, 7.891719e-01,
8.000000e-01	7.482658e-01, 2.729804e-01, 9.784441e-01, 5.084432e-02, 8.808213e-02, 7.030891e-01, 2.101332e-01, 6.793895e-01, 9.302876e-01, 1.032407e+00,
1.000000e+00	8.947808e-01, 1.902372e-01, 9.314194e-01, 2.832343e-02, 7.904484e-02, 6.604903e-01, 1.660338e-01, 4.967507e-01, 7.304623e-01, 1.078901e+00,
1.200000e+00	9.962551e-01, 1.112079e-01, 9.797381e-01, 2.019544e-02, 4.952031e-02, 4.690168e-01, 1.112523e-01, 4.226763e-01, 6.088864e-01, 7.282933e-01,
1.400000e+00	9.865614e-01, 8.947486e-02, 1.009153e+00, 9.353917e-03, 3.076193e-02, 5.715641e-01, 5.907955e-02, 2.466645e-01, 4.355764e-01, 6.470478e-01,
1.600000e+00	1.141554e+00, 5.831979e-02, 1.216113e+00, 5.362859e-03, 2.286439e-02, 5.714302e-01, 4.265364e-02, 1.349962e-01, 2.612568e-01, 5.389905e-01,
1.800000e+00	1.098188e+00, 3.899541e-02, 1.156066e+00, 2.831537e-03, 1.559196e-02, 5.670859e-01, 2.913260e-02, 1.026772e-01, 2.233088e-01, 5.254145e-01,
2.000000e+00	1.117563e+00, 2.431572e-02, 1.066916e+00, 1.407297e-03, 9.943625e-03, 5.675737e-01, 2.058365e-02, 7.841622e-02, 1.323643e-01, 4.841531e-01,
0.000000e+00	2.735682e-01, 2.920602e+00, 2.680765e+00, 9.642694e-01, 1.618278e+00, 1.788168e-01, 1.477905e+00, 2.010360e+00, 4.788820e-02, 2.308539e+00,
2.000000e-01	1.682658e-01, 2.144622e+00, 1.783976e+00, 7.761149e-01, 1.532149e+00, 3.535474e-01, 1.282094e+00, 1.686928e+00, 3.186661e-02, 1.847018e+00,
4.000000e-01	1.150242e-01, 1.926140e+00, 1.923214e+00, 5.931964e-01, 1.128621e+00, 3.819980e-01, 1.035556e+00, 1.436393e+00, 2.226639e-02, 1.461107e+00,
6.000000e-01	8.677074e-02, 1.395251e+00, 1.608557e+00, 6.335659e-01, 1.241211e+00, 4.452414e-01, 1.119661e+00, 1.307973e+00, 2.262307e-02, 1.420074e+00,
8.000000e-01	5.365792e-02, 1.081958e+00, 1.308527e+00, 4.035579e-01, 9.888177e-01, 4.833061e-01, 9.678773e-01, 1.132291e+00, 1.973663e-02, 1.234025e+00,
1.000000e+00	5.619456e-02, 9.832961e-01, 1.364254e+00, 4.496962e-01, 8.508009e-01, 5.288466e-01, 1.004178e+00, 8.360841e-01, 1.510814e-02, 9.629110e-01,
1.200000e+00	1.494191e-01, 8.744336e-01, 1.447314e+00, 2.423148e-01, 6.368172e-01, 4.937065e-01, 9.786385e-01, 9.656132e-01, 1.691542e-02, 1.006616e+00,
1.400000e+00	3.276910e-01, 7.575541e-01, 1.198304e+00, 1.705332e-01, 4.476580e-01, 5.976933e-01, 1.013151e+00, 8.026530e-01, 1.784954e-02, 1.056072e+00,
1.600000e+00	4.534487e-01, 4.415805e-01, 1.175642e+00, 1.022208e-01, 3.293908e-01, 4.525280e-01, 6.864904e-01, 5.937366e-01, 1.784506e-02, 9.268121e-01,
1.800000e+00	6.309719e-01, 3.509488e-01, 1.211300e+00, 6.112508e-02, 1.682858e-01, 4.918961e-01, 4.134884e-01, 5.585083e-01, 1.604249e-02, 8.083090e-01,
2.000000e+00	8.079659e-01, 2.069940e-01, 1.173761e+00, 3.237125e-02, 1.451520e-01, 5.244984e-01, 2.620893e-01, 5.034690e-01, 1.945365e-02, 8.884262e-01,
0.000000e+00	1.509732e+00, 1.165066e-01, 2.828489e+00, 2.364200e+00, 8.899034e-02, 9.467011e-01, 1.001049e+00, 3.748501e-01, 2.109807e+00, 1.863762e+00,
2.000000e-01	8.643550e-01, 2.423773e-01, 1.753237e+00, 1.257022e+00, 6.655383e-02, 4.647209e-01, 1.096470e+00, 5.221119e-01, 1.392893e+00, 1.422336e+00,
4.000000e-01	7.592519e-01, 3.206070e-01, 1.582158e+00, 8.841447e-01, 5.250853e-02, 4.154026e-01, 9.395233e-01, 7.644092e-01, 1.025072e+00, 1.219068e+00,
6.000000e-01	7.672889e-01, 2.982389e-01, 1.392563e+00, 4.235864e-01, 5.010820e-02, 4.086821e-01, 6.455698e-01, 6.540229e-01, 7.141729e-01, 1.052387e+00,
8.000000e-01	7.191878e-01, 2.259306e-01, 1.124260e+00, 2.519343e-01, 4.133416e-02, 4.817873e-01, 5.081003e-01, 5.893456e-01, 4.733396e-01, 9.547806e-01,
1.000000e+00	1.061306e+00, 1.246041e-01, 1.283734e+00, 1.188348e-01, 3.127991e-02, 5.263856e-01, 3.687659e-01, 4.993528e-01, 3.597329e-01, 9.784016e-01,
1.200000e+00	1.004844e+00, 8.923840e-02, 1.398048e+00, 7.276898e-02, 2.015514e-02, 5.405831e-01, 2.171449e-01, 3.670136e-01, 2.062941e-01, 8.177350e-01,
1.400000e+00	8.783599e-01, 6.793825e-02, 1.086626e+00, 4.640594e-02, 1.676401e-02, 5.104029e-01, 1.161418e-01, 2.697554e-01, 1.662505e-01, 8.106046e-01,
1.600000e+00	9.519616e-01, 3.992413e-02, 1.159501e+00, 1.723797e-02, 9.111165e-03, 4.669431e-01, 7.034964e-02, 1.942643e-01, 1.057599e-01, 4.812935e-01,
1.800000e+00	1.045143e+00, 3.141078e-02, 1.065755e+00, 1.185970e-02, 5.201100e-03, 5.411193e-01, 5.285050e-02, 1.077003e-01, 1.065728e-01, 5.924484e-01,
2.000000e+00	9.677597e-01, 1.943255e-02, 1.159616e+00, 7.842593e-03, 3.559750e-03, 4.228897e-01, 3.207793e-02, 8.958898e-02, 7.030938e-02, 4.077463e-01,
0.000000e+00	8.205886e-01, 1.450070e+00, 7.110430e-01, 2.234311e+00, 2.636266e+00, 1.614819e+00, 2.931900e-01, 1.654944e-01, 1.901909e+00, 1.833835e+00,
2.000000e-01	8.447484e-01, 9.388917e-01, 5.417148e-01, 1.786320e+00, 1.455120e+00, 1.009968e+00, 4.966926e-01, 4.735239e-01, 1.678998e+00, 1.489442e+00,
4.000000e-01	8.491612e-01, 7.319843e-01, 6.815486e-01, 9.763791e-01, 9.979300e-01, 6.988902e-01, 5.981963e-01, 5.324342e-01, 1.081656e+00, 1.085201e+00,
6.000000e-01	9.916045e-01, 5.680332e-01, 9.168637e-01, 5.253938e-01, 6.502794e-01, 5.637341e-01, 4.621210e-01, 5.115508e-01, 7.922859e-01, 8.277633e-01,
8.000000e-01	1.019556e+00, 2.841461e-01, 8.490062e-01, 2.968220e-01, 3.938794e-01, 5.547981e-01, 2.726628e-01, 5.287571e-01, 5.791720e-01, 7.993845e-01,
1.000000e+00	9.479970e-01, 2.263939e-01, 7.575259e-01, 1.593768e-01, 2.732903e-01, 5.457500e-01, 1.988346e-01, 2.534933e-01, 4.234124e-01, 5.465301e-01,
1.200000e+00	1.075260e+00, 1.672743e-01, 9.143181e-01, 1.031198e-01, 1.755116e-01, 5.486558e-01, 1.173276e-01, 2.190621e-01, 2.995274e-01, 5.992147e-01,
1.400000e+00	9.601596e-01, 1.034957e-01, 1.240602e+00, 5.192122e-02, 1.114984e-01, 5.028591e-01, 8.624815e-02, 1.308515e-01, 2.129251e-01, 4.767096e-01,
1.600000e+00	1.051934e+00, 6.610583e-02, 1.260345e+00, 2.548718e-02, 8.842780e-02, 6.057558e-01, 5.216681e-02, 8.441778e-02, 1.541482e-01, 4.819833e-01,
1.800000e+00	9.409561e-01, 4.538620e-02, 1.198135e+00, 1.686001e-02, 4.431019e-02, 4.355747e-01, 3.508617e-02, 6.094851e-02, 1.056560e-01, 3.203428e-01,
2.000000e+00	1.180661e+00, 2.882312e-02, 1.225839e+00, 9.700136e-03, 3.139525e-02, 5.626464e-01, 2.564686e-02, 3.978433e-02, 1.004041e-01, 3.517505e-01,
0.000000e+00	1.300089e+00, 7.105911e-01, 1.392377e+00, 1.913863e+00, 5.699530e-01, 6.466592e-01, 1.562000e+00, 1.774487e+00, 1.207263e+00, 2.364294e+00,
2.000000e-01	8.852063e-01, 7.443218e-01, 9.844105e-01, 1.101258e+00, 7.042844e-01, 5.988838e-01, 1.381270e+00, 1.678065e+00, 8.027905e-01, 1.672695e+00,
4.000000e-01	6.336366e-01, 7.238584e-01, 8.622777e-01, 6.797750e-01, 7.627928e-01, 6.415719e-01, 1.203114e+00, 1.417381e+00, 6.524493e-01, 1.434570e+00,
6.000000e-01	4.065463e-01, 8.032631e-01, 7.697577e-01, 4.746297e-01, 8.083955e-01, 4.955093e-01, 9.333362e-01, 1.153351e+00, 3.422242e-01, 1.186832e+00,
8.000000e-01	4.076286e-01, 6.529240e-01, 1.006230e+00, 2.247925e-01, 7.726006e-01, 5.279746e-01, 8.097193e-01, 1.008364e+00, 3.035837e-01, 1.275043e+00,
1.000000e+00	4.804824e-01, 4.575921e-01, 1.055300e+00, 1.309659e-01, 5.679466e-01, 5.382349e-01, 7.839424e-01, 8.316845e-01, 2.367821e-01, 1.175336e+00,
1.200000e+00	6.018133e-01, 2.719905e-01, 1.007065e+00, 7.955072e-02, 5.208077e-01, 5.489296e-01, 4.551639e-01, 7.139106e-01, 1.516794e-01, 1.217514e+00,
1.400000e+00	6.792947e-01, 2.445449e-01, 1.105166e+00, 5.334638e-02, 3.981466e-01, 5.450772e-01, 2.958152e-01, 7.223808e-01, 9.985400e-02, 1.197786e+00,
1.600000e+00	8.672817e-01, 1.575807e-01, 1.012526e+00, 2.780840e-02, 2.292249e-01, 5.155520e-01, 1.801990e-01, 5.982772e-01, 8.653668e-02, 8.546165e-01,
1.800000e+00	8.839331e-01, 1.012167e-01, 1.086828e+00, 1.591286e-02, 1.674907e-01, 5.075540e-01, 1.135501e-01, 4.969124e-01, 7.048615e-02, 9.342882e-01,
2.000000e+00	9.263484e-01, 7.378606e-02, 1.133188e+00, 8.481171e-03, 9.799730e-02, 4.523277e-01, 7.708819e-02, 3.213144e-01, 5.094635e-02, 6.810081e-01,
0.000000e+00	2.292647e+00, 2.031374e+00, 2.163813e+00, 1.241073e+00, 2.179174e+00, 1.237769e+00, 8.691842e-01, 1.565264e+00, 1.803295e-01, 2.378210e+00,
2.000000e-01	1.125894e+00, 1.408024e+00, 2.061809e+00, 8.385485e-01, 1.639742e+00, 8.405954e-01, 5.322798e-01, 1.511766e+00, 3.491771e-01, 2.028993e+00,
4.000000e-01	7.252420e-01, 1.052259e+00, 1.590743e+00, 6.199623e-01, 1.639785e+00, 6.271522e-01, 3.690331e-01, 1.114103e+00, 2.602802e-01, 1.102293e+00,
6.000000e-01	5.862295e-01, 6.860040e-01, 1.446336e+00, 4.017166e-01, 1.353759e+00, 5.799947e-01, 2.641888e-01, 9.540279e-01, 1.571284e-01, 1.170711e+00,
8.000000e-01	4.217078e-01, 5.649843e-01, 1.412339e+00, 2.347299e-01, 8.781212e-01, 5.889586e-01, 4.271430e-01, 7.079959e-01, 1.179377e-01, 8.247702e-01,
1.000000e+00	3.817546e-01, 3.029391e-01, 1.312376e+00, 1.299144e-01, 6.814863e-01, 4.977576e-01, 3.695491e-01, 7.807543e-01, 1.102854e-01, 9.237715e-01,
1.200000e+00	4.804909e-01, 1.945400e-01, 1.329698e+00, 6.990874e-02, 4.946926e-01, 5.403750e-01, 3.672026e-01, 6.876770e-01, 9.371148e-02, 1.300877e+00,
1.400000e+00	6.722936e-01, 1.496866e-01, 1.371293e+00, 3.936900e-02, 2.899587e-01, 5.186057e-01, 2.381441e-01, 6.523639e-01, 8.077811e-02, 9.970365e-01,
1.600000e+00	6.918029e-01, 9.619578e-02, 1.430009e+00, 2.505369e-02, 2.152417e-01, 4.611829e-01, 1.610400e-01, 4.993270e-01, 6.714489e-02, 1.066290e+00,
1.800000e+00	9.156040e-01, 7.346248e-02, 1.171875e+00, 9.405589e-03, 1.289723e-01, 4.188685e-01, 1.108852e-01, 4.977432e-01, 4.654263e-02, 8.170745e-01,
2.000000e+00	9.171723e-01, 5.545121e-02, 1.082378e+00, 8.102243e-03, 1.013812e-01, 5.532707e-01, 7.331020e-02, 2.942126e-01, 3.319784e-02, 8.789004e-01,
0.000000e+00	1.206922e-01, 2.185150e+00, 6.055200e-01, 2.246995e+00, 2.419653e-01, 7.776647e-01, 1.956562e+00, 5.365050e-01, 3.403492e-01, 3.337552e+00,
2.000000e-01	5.115784e-01, 1.381561e+00, 4.165577e-01, 1.593421e+00, 1.649947e-01, 6.500031e-01, 2.064408e+00, 6.405878e-01, 2.253699e-01, 2.479314e+00,
4.000000e-01	6.784149e-01, 1.473363e+00, 5.144862e-01, 1.022736e+00, 1.342332e-01, 6.033122e-01, 1.882617e+00, 8.245579e-01, 1.762027e-01, 2.057047e+00,
6.000000e-01	9.941440e-01, 1.106778e+00, 6.045643e-01, 8.896388e-01, 1.145994e-01, 5.603412e-01, 1.475262e+00, 7.436055e-01, 1.297804e-01, 1.955100e+00,
8.000000e-01	8.970057e-01, 1.132836e+00, 8.674432e-01, 6.260830e-01, 9.774119e-02, 5.903388e-01, 9.542402e-01, 6.146662e-01, 8.395964e-02, 1.225062e+00,
1.000000e+00	8.988870e-01, 8.273124e-01, 9.273883e-01, 3.718091e-01, 1.036771e-01, 5.938371e-01, 7.591950e-01, 7.562091e-01, 8.508850e-02, 1.168564e+00,
1.200000e+00	1.002845e+00, 4.734405e-01, 1.100112e+00, 2.443056e-01, 9.217007e-02, 5.398215e-01, 3.999876e-01, 5.197427e-01, 5.728204e-02, 7.353836e-01,
1.400000e+00	8.961093e-01, 3.308255e-01, 8.695681e-01, 1.214289e-01, 6.441357e-02, 5.469798e-01, 2.185085e-01, 5.191061e-01, 5.068084e-02, 7.305937e-01,
1.600000e+00	9.767611e-01, 2.480356e-01, 1.215112e+00, 8.077888e-02, 3.865945e-02, 5.140430e-01, 1.681887e-01, 2.868892e-01, 4.454868e-02, 7.008302e-01,
1.800000e+00	8.517089e-01, 1.493461e-01, 1.059892e+00, 3.374227e-02, 2.850580e-02, 4.851062e-01, 1.228659e-01, 2.019819e-01, 2.960448e-02, 5.265395e-01,
2.000000e+00	1.051946e+00, 1.307639e-01, 1.134582e+00, 2.701078e-02, 1.987693e-02, 6.191478e-01, 6.915861e-02, 1.163642e-01, 3.346472e-02, 5.277798e-01,
0.000000e+00	2.092327e+00, 2.741638e+00, 2.194727e+00, 2.421779e+00, 4.840020e-01, 9.793668e-01, 1.570132e+00, 8.948216e-01, 1.246813e+00, 5.116626e-01,
2.000000e-01	1.438767e+00, 2.242415e+00, 1.956629e+00, 1.487340e+00, 4.337510e-01, 5.443243e-01, 1.256873e+00, 6.911735e-01, 8.182419e-01, 3.969408e-01,
4.000000e-01	9.165173e-01, 1.387050e+00, 1.683175e+00, 9.053959e-01, 3.542170e-01, 3.082614e-01, 8.586843e-01, 4.210851e-01, 5.613697e-01, 3.611602e-01,
6.000000e-01	1.117993e+00, 1.134923e+00, 1.363721e+00, 8.594810e-01, 1.951708e-01, 2.076674e-01, 7.424092e-01, 2.989194e-01, 3.936812e-01, 3.862590e-01,
8.000000e-01	1.065006e+00, 8.086626e-01, 1.302786e+00, 5.314648e-01, 1.327571e-01, 1.539404e-01, 4.525623e-01, 1.860701e-01, 2.862898e-01, 4.595307e-01,
1.000000e+00	1.109953e+00, 5.979318e-01, 1.253428e+00, 2.799375e-01, 8.053969e-02, 2.532340e-01, 3.618079e-01, 1.150029e-01, 2.073650e-01, 4.173590e-01,
1.200000e+00	1.265701e+00, 3.579353e-01, 1.216944e+00, 2.009721e-01, 6.761283e-02, 3.339363e-01, 2.331955e-01, 6.179622e-02, 1.500205e-01, 4.450943e-01,
1.400000e+00	1.225367e+00, 2.027082e-01, 1.014549e+00, 1.094599e-01, 3.515459e-02, 3.968465e-01, 1.443775e-01, 4.949026e-02, 1.158137e-01, 3.517342e-01,
1.600000e+00	1.131521e+00, 1.602153e-01, 1.218699e+00, 4.892050e-02, 2.430141e-02, 4.842275e-01, 1.021692e-01, 3.551361e-02, 6.838450e-02, 3.364945e-01,
1.800000e+00	9.748432e-01, 1.188091e-01, 1.130723e+00, 2.853003e-02, 1.743564e-02, 4.148589e-01, 5.132885e-02, 1.936157e-02, 5.104874e-02, 3.247375e-01,
2.000000e+00	1.242084e+00, 7.473259e-02, 1.213549e+00, 1.595806e-02, 1.142413e-02, 4.118180e-01, 4.827368e-02, 1.456696e-02, 4.131729e-02, 3.831848e-01,
0.000000e+00	2.449642e+00, 1.202032e+00, 1.684865e-01, 7.579882e-01, 1.070654e+00, 8.504653e-01, 7.922645e-02, 1.744275e+00, 8.124123e-01, 2.159549e-02,
2.000000e-01	1.764897e+00, 8.260036e-01, 4.410761e-01, 5.401962e-01, 1.080580e+00, 4.967103e-01, 5.156159e-02, 1.139843e+00, 5.408228e-01, 1.736661e-02,
4.000000e-01	1.487364e+00, 4.877905e-01, 6.966238e-01, 3.395405e-01, 7.979129e-01, 3.314118e-01, 2.670935e-02, 7.275550e-01, 4.461861e-01, 1.316715e-02,
6.000000e-01	1.558949e+00, 4.065302e-01, 8.417150e-01, 1.644108e-01, 5.880976e-01, 1.984143e-01, 1.851826e-02, 4.382533e-01, 3.077364e-01, 1.887442e-02,
8.000000e-01	1.345150e+00, 2.554507e-01, 8.329598e-01, 1.073019e-01, 3.941179e-01, 2.369545e-01, 1.134088e-02, 2.582130e-01, 2.472175e-01, 3.497028e-02,
1.000000e+00	1.213239e+00, 1.701353e-01, 9.917328e-01, 6.843766e-02, 1.771326e-01, 2.832347e-01, 7.761008e-03, 2.050637e-01, 1.391972e-01, 6.610449e-02,
1.200000e+00	1.228156e+00, 1.268472e-01, 1.041977e+00, 3.016156e-02, 1.402131e-01, 3.023957e-01, 6.040996e-03, 1.255780e-01, 1.151125e-01, 8.449448e-02,
1.400000e+00	1.241265e+00, 8.158567e-02, 1.185846e+00, 1.591775e-02, 8.217043e-02, 3.996313e-01, 3.612515e-03, 7.364706e-02, 8.122995e-02, 1.053056e-01,
1.600000e+00	1.223359e+00, 5.178370e-02, 1.297602e+00, 1.018468e-02, 6.368608e-02, 3.544278e-01, 1.988022e-03, 4.263729e-02, 6.060927e-02, 1.787026e-01,
1.800000e+00	1.000340e+00, 2.934458e-02, 1.230639e+00, 5.636277e-03, 4.161102e-02, 4.923427e-01, 1.867879e-03, 2.586726e-02, 4.285290e-02, 1.631410e-01,
2.000000e+00	1.176790e+00, 2.271363e-02, 1.237523e+00, 3.205990e-03, 2.587317e-02, 4.585240e-01, 9.762859e-04, 1.779540e-02, 3.320525e-02, 1.932596e-01,
0.000000e+00	2.400495e+00, 2.260768e+00, 2.172526e+00, 1.705056e+00, 6.113085e-01, 4.839601e-01, 1.396438e+00, 4.580126e-01, 1.987044e+00, 1.237028e+00,
2.000000e-01	1.555050e+00, 2.040416e+00, 2.106464e+00, 1.239862e+00, 4.222593e-01, 3.099532e-01, 1.005519e+00, 4.171184e-01, 1.222217e+00, 6.933857e-01,
4.000000e-01	1.069510e+00, 1.245618e+00, 1.600341e+00, 7.672938e-01, 2.471608e-01, 1.195628e-01, 5.028640e-01, 2.421676e-01, 1.005417e+00, 4.999051e-01,
6.000000e-01	1.003814e+00, 9.594730e-01, 1.192755e+00, 6.973150e-01, 1.727028e-01, 1.625550e-01, 3.627570e-01, 1.677704e-01, 6.101431e-01, 4.884490e-01,
8.000000e-01	1.189783e+00, 6.177041e-01, 1.269775e+00, 3.936207e-01, 1.183201e-01, 1.944843e-01, 2.894342e-01, 1.132544e-01, 4.661082e-01, 3.614240e-01,
1.000000e+00	1.128560e+00, 4.913381e-01, 1.485007e+00, 2.008283e-01, 7.195668e-02, 2.509292e-01, 1.664385e-01, 7.426268e-02, 3.208660e-01, 3.251878e-01,
1.200000e+00	1.163696e+00, 2.984612e-01, 1.194384e+00, 1.160072e-01, 4.701283e-02, 3.514627e-01, 1.054335e-01, 5.471513e-02, 2.266922e-01, 3.207824e-01,
1.400000e+00	1.064579e+00, 2.332609e-01, 1.406428e+00, 5.206915e-02, 3.311518e-02, 4.489095e-01, 7.032957e-02, 3.168263e-02, 1.519266e-01, 3.004670e-01,
1.600000e+00	1.051767e+00, 1.496987e-01, 1.204281e+00, 3.882217e-02, 1.866144e-02, 3.624097e-01, 4.451861e-02, 2.617610e-02, 1.028727e-01, 3.291151e-01,
1.800000e+00	8.377010e-01, 9.360425e-02, 1.233105e+00, 1.989810e-02, 1.400885e-02, 4.348067e-01, 3.412924e-02, 1.499525e-02, 8.501198e-02, 3.296439e-01,
2.000000e+00	1.070688e+00, 6.661813e-02, 1.236357e+00, 1.092813e-02, 7.501687e-03, 5.366569e-01, 2.144230e-02, 9.756226e-03, 6.618529e-02, 3.109156e-01,
0.000000e+00	2.226278e+00, 1.297639e+00, 4.938546e-01, 1.058826e+00, 2.326729e+00, 1.129896e+00, 7.061638e-01, 1.721818e+00, 2.746828e+00, 4.907572e-01,
2.000000e-01	1.324629e+00, 9.763026e-01, 6.700761e-01, 7.599253e-01, 1.932492e+00, 8.143004e-01, 4.296003e-01, 9.494664e-01, 2.089937e+00, 2.804352e-01,
4.000000e-01	1.414579e+00, 5.904374e-01, 9.006665e-01, 3.689276e-01, 1.358667e+00, 4.654154e-01, 3.247806e-01, 6.800289e-01, 1.463781e+00, 2.286604e-01,
6.000000e-01	1.306059e+00, 4.592944e-01, 9.417618e-01, 2.049977e-01, 8.935521e-01, 3.934633e-01, 1.663289e-01, 4.566496e-01, 1.137065e+00, 1.784011e-01,
8.000000e-01	1.168536e+00, 2.617905e-01, 8.739590e-01, 1.125304e-01, 6.439211e-01, 3.393776e-01, 1.113405e-01, 2.753313e-01, 7.568539e-01, 1.522973e-01,
1.000000e+00	1.255613e+00, 2.188245e-01, 8.593539e-01, 6.957601e-02, 3.636768e-01, 3.294117e-01, 7.972317e-02, 1.876409e-01, 5.348011e-01, 1.303156e-01,
1.200000e+00	1.101442e+00, 1.276688e-01, 1.218111e+00, 3.530287e-02, 2.567238e-01, 3.975796e-01, 5.185417e-02, 1.260818e-01, 3.254189e-01, 1.487372e-01,
1.400000e+00	1.139669e+00, 8.800851e-02, 1.136391e+00, 2.623871e-02, 1.656663e-01, 3.651477e-01, 3.628927e-02, 6.800269e-02, 2.281122e-01, 1.690259e-01,
1.600000e+00	1.144278e+00, 5.455555e-02, 1.158280e+00, 1.319643e-02, 9.131794e-02, 3.942457e-01, 1.682140e-02, 4.388688e-02, 1.796658e-01, 2.098212e-01,
1.800000e+00	1.230514e+00, 3.734021e-02, 9.265032e-01, 7.282986e-03, 6.459080e-02, 3.666994e-01, 1.373263e-02, 3.167109e-02, 1.265656e-01, 1.819077e-01,
2.000000e+00	1.123751e+00, 2.623255e-02, 1.319888e+00, 3.601440e-03, 4.873220e-02, 4.786688e-01, 7.914808e-03, 1.813251e-02, 7.697791e-02, 2.512217e-01,
0.000000e+00	1.567601e+00, 3.091844e+00, 2.806581e+00, 1.543827e+00, 4.037671e-01, 7.233623e-01, 1.871013e-01, 2.206329e+00, 1.927145e+00, 3.720747e-02,
2.000000e-01	8.070234e-01, 1.741742e+00, 2.002340e+00, 8.427647e-01, 6.007192e-01, 3.572081e-01, 3.053144e-01, 1.545418e+00, 1.353114e+00, 1.429236e-01,
4.000000e-01	6.275279e-01, 1.316445e+00, 1.710296e+00, 7.842569e-01, 5.724336e-01, 2.427580e-01, 4.567512e-01, 6.669733e-01, 9.648392e-01, 3.660905e-01,
6.000000e-01	5.193081e-01, 7.758558e-01, 1.592690e+00, 4.474748e-01, 4.320439e-01, 2.107421e-01, 5.969624e-01, 5.420408e-01, 8.246694e-01, 5.622847e-01,
8.000000e-01	4.990646e-01, 6.521077e-01, 1.689427e+00, 3.552604e-01, 2.238760e-01, 2.798581e-01, 5.578775e-01, 3.813886e-01, 5.066989e-01, 5.762471e-01,
1.000000e+00	7.663424e-01, 4.010533e-01, 1.574994e+00, 1.665603e-01, 1.416937e-01, 3.020778e-01, 3.932892e-01, 2.547734e-01, 3.590971e-01, 6.243286e-01,
1.200000e+00	9.736970e-01, 2.405874e-01, 1.571379e+00, 1.196199e-01, 1.038412e-01, 4.754880e-01, 2.811882e-01, 1.884955e-01, 2.358116e-01, 6.772845e-01,
1.400000e+00	9.473879e-01, 2.035305e-01, 1.457785e+00, 4.569303e-02, 6.818256e-02, 4.723642e-01, 1.575243e-01, 1.250413e-01, 1.602887e-01, 7.578233e-01,
1.600000e+00	1.071117e+00, 1.361560e-01, 1.207680e+00, 2.942091e-02, 3.947573e-02, 4.172310e-01, 1.321032e-01, 9.357699e-02, 1.080862e-01, 6.841546e-01,
1.800000e+00	1.067839e+00, 7.491203e-02, 1.398250e+00, 1.791193e-02, 3.264011e-02, 4.879163e-01, 5.966877e-02, 6.695230e-02, 7.896634e-02, 5.500444e-01,
2.000000e+00	1.020606e+00, 5.281611e-02, 1.141044e+00, 9.396943e-03, 1.865269e-02, 4.616598e-01, 3.961568e-02, 5.191190e-02, 7.766628e-02, 4.689210e-01,
0.000000e+00	5.127657e-01, 2.284226e+00, 4.475542e-01, 2.410810e+00, 1.963735e+00, 3.502230e+00, 4.312059e-01, 1.847599e+00, 1.153421e+00, 1.490743e+00,
2.000000e-01	4.610730e-01, 1.551077e+00, 3.645181e-01, 1.707334e+00, 2.126181e+00, 1.739788e+00, 5.388041e-01, 1.304649e+00, 9.347189e-01, 1.226169e+00,
4.000000e-01	6.296022e-01, 1.149226e+00, 3.969839e-01, 1.075348e+00, 1.433029e+00, 8.043169e-01, 7.398406e-01, 1.063826e+00, 9.470440e-01, 1.010375e+00,
6.000000e-01	7.952758e-01, 7.912407e-01, 4.724028e-01, 7.866935e-01, 1.522883e+00, 8.924085e-01, 7.284046e-01, 9.212765e-01, 7.991831e-01, 9.550568e-01,
8.000000e-01	8.141859e-01, 5.316080e-01, 5.665280e-01, 3.225987e-01, 9.604298e-01, 6.883376e-01, 5.490374e-01, 7.436451e-01, 5.718052e-01, 1.080007e+00,
1.000000e+00	9.799038e-01, 3.634205e-01, 8.436463e-01, 1.955081e-01, 5.821981e-01, 6.991607e-01, 3.453446e-01, 6.990953e-01, 3.633865e-01, 9.794624e-01,
1.200000e+00	9.512944e-01, 2.429200e-01, 9.321176e-01, 1.224341e-01, 4.429728e-01, 6.021076e-01, 1.676806e-01, 4.203447e-01, 3.127441e-01, 7.220381e-01,
1.400000e+00	1.210233e+00, 1.695219e-01, 8.880196e-01, 6.837471e-02, 2.734087e-01, 5.018320e-01, 1.183803e-01, 2.585010e-01, 2.106247e-01, 6.653726e-01,
1.600000e+00	1.108431e+00, 1.127910e-01, 1.169375e+00, 3.045576e-02, 1.820287e-01, 5.737375e-01, 8.683002e-02, 1.742800e-01, 1.913242e-01, 5.406008e-01,
1.800000e+00	1.141902e+00, 6.145325e-02, 8.976306e-01, 1.772172e-02, 1.141001e-01, 5.785853e-01, 6.572885e-02, 1.287742e-01, 1.195520e-01, 3.599736e-01,
2.000000e+00	1.212025e+00, 4.781299e-02, 9.729630e-01, 1.150597e-02, 5.880181e-02, 5.071795e-01, 3.974114e-02, 7.658283e-02, 1.040812e-01, 4.197199e-01,
0.000000e+00	7.696643e-01, 1.643410e+00, 8.985478e-01, 9.820445e-01, 2.774714e+00, 2.682286e+00, 2.154780e+00, 2.100360e+00, 1.298574e+00, 8.780864e-01,
2.000000e-01	5.697979e-01, 1.390927e+00, 7.046864e-01, 5.387661e-01, 2.147241e+00, 1.299522e+00, 1.709075e+00, 1.251368e+00, 1.599108e+00, 9.006637e-01,
4.000000e-01	6.750656e-01, 1.143182e+00, 2.989932e-01, 7.024365e-01, 1.789380e+00, 9.681870e-01, 1.237953e+00, 8.933971e-01, 1.244635e+00, 8.428277e-01,
6.000000e-01	9.468241e-01, 1.047425e+00, 5.241969e-01, 5.410738e-01, 9.146881e-01, 7.355022e-01, 1.113575e+00, 6.220464e-01, 9.020222e-01, 7.945134e-01,
8.000000e-01	1.030514e+00, 8.031891e-01, 6.591916e-01, 3.836991e-01, 7.434215e-01, 5.594070e-01, 6.957333e-01, 3.908228e-01, 6.869389e-01, 7.015371e-01,
1.000000e+00	9.443919e-01, 5.772538e-01, 8.365254e-01, 2.076356e-01, 5.443683e-01, 4.781182e-01, 3.950405e-01, 3.829171e-01, 3.938206e-01, 7.477010e-01,
1.200000e+00	1.005126e+00, 3.250790e-01, 8.932100e-01, 1.095231e-01, 3.159685e-01, 5.781130e-01, 2.756665e-01, 2.170058e-01, 3.459274e-01, 5.905760e-01,
1.400000e+00	1.268732e+00, 2.623849e-01, 1.119509e+00, 7.466243e-02, 2.187007e-01, 6.240213e-01, 1.981796e-01, 1.239898e-01, 2.268008e-01, 6.248125e-01,
1.600000e+00	1.085561e+00, 1.997844e-01, 1.274900e+00, 4.150928e-02, 1.574476e-01, 4.180665e-01, 1.090358e-01, 1.194818e-01, 1.550544e-01, 5.594929e-01,
1.800000e+00	1.078553e+00, 1.288689e-01, 1.327694e+00, 1.708916e-02, 8.858102e-02, 5.115789e-01, 7.306808e-02, 7.122498e-02, 1.266776e-01, 4.588495e-01,
2.000000e+00	1.096672e+00, 7.182882e-02, 1.143988e+00, 1.072059e-02, 5.781767e-02, 4.508605e-01, 4.375629e-02, 5.102394e-02, 8.730291e-02, 4.153084e-01,
0.000000e+00	3.996235e-01, 1.054440e+00, 2.706638e+00, 2.781529e+00, 2.198888e+00, 1.822094e+00, 7.215536e-01, 5.870328e-01, 6.156286e-01, 2.754883e+00,
2.000000e-01	2.930405e-01, 7.907888e-01, 1.726979e+00, 1.551678e+00, 1.499825e+00, 1.190191e+00, 8.505344e-01, 7.197353e-01, 6.507837e-01, 2.349401e+00,
4.000000e-01	3.178668e-01, 5.726798e-01, 1.057689e+00, 8.401013e-01, 1.005099e+00, 8.932333e-01, 9.437964e-01, 6.896629e-01, 7.208826e-01, 1.443383e+00,
6.000000e-01	5.246335e-01, 4.347490e-01, 9.381267e-01, 4.161095e-01, 7.163533e-01, 7.202978e-01, 8.293541e-01, 7.964950e-01, 5.107481e-01, 1.609491e+00,
8.000000e-01	7.135484e-01, 3.959785e-01, 1.091218e+00, 2.898672e-01, 5.325029e-01, 5.569302e-01, 6.150372e-01, 7.976919e-01, 4.559573e-01, 1.138621e+00,
1.000000e+00	7.543045e-01, 2.818331e-01, 1.190227e+00, 1.393749e-01, 3.859996e-01, 6.693306e-01, 3.814788e-01, 7.580998e-01, 2.858991e-01, 8.872337e-01,
1.200000e+00	9.457559e-01, 1.929738e-01, 1.186738e+00, 6.973395e-02, 1.997563e-01, 6.084120e-01, 2.410439e-01, 6.513630e-01, 2.181563e-01, 9.902999e-01,
1.400000e+00	1.034946e+00, 1.268436e-01, 1.079823e+00, 4.039770e-02, 1.692986e-01, 5.305726e-01, 1.578885e-01, 6.284040e-01, 1.185859e-01, 7.939070e-01,
1.600000e+00	1.041060e+00, 6.568166e-02, 1.195786e+00, 2.704065e-02, 1.292249e-01, 5.915457e-01, 1.035964e-01, 5.141087e-01, 1.155176e-01, 7.652619e-01,
1.800000e+00	1.094393e+00, 5.087431e-02, 1.167717e+00, 1.471070e-02, 7.989250e-02, 4.976066e-01, 5.946194e-02, 3.138913e-01, 7.427147e-02, 8.443043e-01,
2.000000e+00	1.230567e+00, 3.208081e-02, 1.101125e+00, 7.535011e-03, 5.157639e-02, 5.007652e-01, 4.066049e-02, 2.174309e-01, 6.595602e-02, 7.011115e-01,
0.000000e+00	2.173641e+00, 9.355569e-02, 4.165895e-02, 1.529871e+00, 3.555063e-01, 2.722731e+00, 2.925825e+00, 5.830473e-01, 2.644803e-01, 5.957609e-01,
2.000000e-01	1.960020e+00, 4.554189e-01, 2.378242e-02, 9.166777e-01, 1.993239e-01, 1.515793e+00, 1.487135e+00, 3.300001e-01, 5.657805e-01, 5.115760e-01,
4.000000e-01	1.576455e+00, 5.916187e-01, 1.149016e-01, 5.587619e-01, 1.209344e-01, 8.845585e-01, 1.128482e+00, 2.114803e-01, 6.638234e-01, 3.343027e-01,
6.000000e-01	1.224177e+00, 3.704401e-01, 4.991228e-01, 2.847363e-01, 8.173886e-02, 5.908251e-01, 4.806403e-01, 1.347959e-01, 5.107337e-01, 2.345119e-01,
8.000000e-01	1.183289e+00, 3.152780e-01, 6.360285e-01, 1.727983e-01, 5.670605e-02, 4.705749e-01, 4.242908e-01, 9.225059e-02, 3.859658e-01, 2.115051e-01,
1.000000e+00	1.476565e+00, 1.810015e-01, 8.679633e-01, 9.201829e-02, 4.150609e-02, 3.998245e-01, 3.290012e-01, 5.391635e-02, 3.102065e-01, 1.704526e-01,
1.200000e+00	1.276186e+00, 1.347456e-01, 1.031706e+00, 5.447533e-02, 2.528359e-02, 3.663473e-01, 1.872392e-01, 3.446028e-02, 1.838904e-01, 1.538745e-01,
1.400000e+00	1.156417e+00, 8.586773e-02, 9.371528e-01, 2.957326e-02, 1.730353e-02, 4.317957e-01, 1.066986e-01, 2.111063e-02, 1.356701e-01, 1.786758e-01,
1.600000e+00	1.185994e+00, 7.462474e-02, 1.047707e+00, 1.470385e-02, 1.102804e-02, 4.843522e-01, 4.949251e-02, 1.560901e-02, 1.172802e-01, 1.582993e-01,
1.800000e+00	1.005857e+00, 4.075379e-02, 9.719749e-01, 8.839252e-03, 8.065315e-03, 4.089256e-01, 4.938894e-02, 8.998902e-03, 8.150908e-02, 1.918568e-01,
2.000000e+00	1.170561e+00, 3.059937e-02, 1.201749e+00, 4.782143e-03, 4.772227e-03, 4.946351e-01, 2.757472e-02, 7.028913e-03, 6.450724e-02, 2.263125e-01,
0.000000e+00	4.128651e-02, 2.737210e+00, 9.449889e-01, 1.950921e-01, 3.897798e-01, 7.414440e-01, 3.020048e+00, 2.484658e+00, 2.641760e+00, 2.305906e+00,
2.000000e-01	2.559150e-02, 1.769242e+00, 7.913467e-01, 3.317796e-01, 5.131419e-01, 5.403924e-01, 2.579469e+00, 1.674500e+00, 1.597028e+00, 2.452581e+00,
4.000000e-01	7.723213e-02, 1.482038e+00, 5.084780e-01, 3.889404e-01, 7.644275e-01, 5.300810e-01, 1.670046e+00, 1.428602e+00, 1.311604e+00, 1.712818e+00,
6.000000e-01	3.401654e-01, 1.229426e+00, 4.452275e-01, 4.205218e-01, 8.285469e-01, 4.803694e-01, 1.447396e+00, 1.166303e+00, 9.424278e-01, 1.249329e+00,
8.000000e-01	4.676615e-01, 1.220822e+00, 5.590090e-01, 3.910478e-01, 7.067605e-01, 5.588838e-01, 1.073353e+00, 1.093016e+00, 7.477183e-01, 1.618668e+00,
1.000000e+00	7.324246e-01, 8.828337e-01, 6.135264e-01, 4.179447e-01, 7.871474e-01, 3.821195e-01, 8.292001e-01, 8.149693e-01, 4.989997e-01, 1.452524e+00,
1.200000e+00	7.859042e-01, 7.079648e-01, 7.277271e-01, 2.769194e-01, 4.913323e-01, 4.841387e-01, 6.810722e-01, 8.342536e-01, 3.091577e-01, 1.087741e+00,
1.400000e+00	8.766159e-01, 4.831097e-01, 9.028631e-01, 1.321839e-01, 4.854449e-01, 4.460030e-01, 3.771107e-01, 6.812582e-01, 2.673960e-01, 9.446922e-01,
1.600000e+00	9.779260e-01, 2.853650e-01, 1.281594e+00, 8.428801e-02, 2.904095e-01, 5.504279e-01, 2.310156e-01, 6.018720e-01, 1.568597e-01, 7.412766e-01,
1.800000e+00	1.113222e+00, 2.000814e-01, 9.507239e-01, 5.247809e-02, 1.837078e-01, 4.938291e-01, 1.487683e-01, 4.375798e-01, 1.149421e-01, 7.568337e-01,
2.000000e+00	8.893709e-01, 1.298342e-01, 1.156554e+00, 2.893039e-02, 1.380290e-01, 4.767581e-01, 9.875315e-02, 3.239853e-01, 1.027245e-01, 7.170186e-01,
0.000000e+00	2.925292e+00, 1.326619e+00, 8.344910e-01, 1.265814e+00, 9.380363e-01, 3.998029e-01, 3.152090e+00, 2.919625e+00, 1.940855e+00, 2.655684e+00,
2.000000e-01	2.027960e+00, 1.102192e+00, 5.122871e-01, 8.528914e-01, 9.466791e-01, 5.620090e-01, 1.568269e+00, 2.233140e+00, 1.603877e+00, 1.377467e+00,
4.000000e-01	1.086994e+00, 1.089658e+00, 7.803089e-01, 6.222091e-01, 9.146865e-01, 5.295893e-01, 1.120273e+00, 1.592166e+00, 9.439274e-01, 1.301956e+00,
6.000000e-01	9.477325e-01, 7.028404e-01, 1.105123e+00, 4.127204e-01, 8.497641e-01, 4.961652e-01, 7.994435e-01, 1.084144e+00, 6.975368e-01, 9.733243e-01,
8.000000e-01	6.890953e-01, 5.530187e-01, 9.413239e-01, 2.347474e-01, 9.080976e-01, 5.878077e-01, 4.638265e-01, 9.185531e-01, 4.536688e-01, 9.628901e-01,
1.000000e+00	8.250658e-01, 3.596544e-01, 1.234307e+00, 1.411418e-01, 5.444921e-01, 4.882651e-01, 3.598472e-01, 6.318091e-01, 2.974910e-01, 9.389869e-01,
1.200000e+00	8.828788e-01, 2.435935e-01, 1.103503e+00, 8.584481e-02, 3.813506e-01, 4.879400e-01, 1.997252e-01, 6.044425e-01, 2.952967e-01, 7.345269e-01,
1.400000e+00	9.273681e-01, 1.881901e-01, 1.062021e+00, 4.365986e-02, 2.466346e-01, 5.284098e-01, 1.566531e-01, 3.797724e-01, 1.682665e-01, 8.596643e-01,
1.600000e+00	1.011091e+00, 1.224086e-01, 1.313513e+00, 2.266813e-02, 2.339222e-01, 4.026400e-01, 9.402874e-02, 2.906772e-01, 1.288850e-01, 7.375068e-01,
1.800000e+00	1.070306e+00, 7.615815e-02, 1.011396e+00, 1.146237e-02, 1.195861e-01, 5.595556e-01, 6.232255e-02, 1.705756e-01, 8.717818e-02, 6.558881e-01,
2.000000e+00	9.696230e-01, 5.368708e-02, 1.027761e+00, 7.565330e-03, 7.966904e-02, 4.691390e-01, 3.698406e-02, 1.197182e-01, 7.566652e-02, 5.908911e-01,
0.000000e+00	2.445682e+00, 1.673400e+00, 4.934045e-01, 1.634342e+00, 9.428669e-01, 1.298511e+00, 1.564996e+00, 1.761313e+00, 2.395064e+00, 8.728284e-01,
2.000000e-01	1.780670e+00, 1.534309e+00, 5.899875e-01, 9.027562e-01, 1.028238e+00, 8.742777e-01, 9.684367e-01, 1.295834e+00, 1.719825e+00, 6.016008e-01,
4.000000e-01	1.157185e+00, 1.041751e+00, 7.823720e-01, 8.830653e-01, 8.778644e-01, 5.114094e-01, 6.425416e-01, 8.375511e-01, 1.138827e+00, 3.670649e-01,
6.000000e-01	1.240827e+00, 7.638000e-01, 6.659739e-01, 4.604783e-01, 4.806071e-01, 3.046354e-01, 4.279919e-01, 4.502864e-01, 7.610306e-01, 2.528440e-01,
8.000000e-01	1.400988e+00, 4.930465e-01, 8.743540e-01, 2.546035e-01, 3.641030e-01, 2.739510e-01, 2.634252e-01, 3.037981e-01, 5.437725e-01, 2.545870e-01,
1.000000e+00	1.195501e+00, 3.184568e-01, 1.055120e+00, 1.668203e-01, 2.447037e-01, 3.357560e-01, 1.796993e-01, 1.597639e-01, 4.917081e-01, 2.318644e-01,
1.200000e+00	1.273386e+00, 2.144649e-01, 9.806152e-01, 8.584150e-02, 1.614118e-01, 3.559292e-01, 1.124672e-01, 1.249409e-01, 2.773947e-01, 1.913192e-01,
1.400000e+00	1.167065e+00, 1.265999e-01, 1.424896e+00, 5.955906e-02, 9.131596e-02, 3.667113e-01, 7.327635e-02, 9.680075e-02, 1.805554e-01, 2.173354e-01,
1.600000e+00	1.008818e+00, 1.061254e-01, 1.053629e+00, 2.900155e-02, 5.538722e-02, 4.468470e-01, 5.020567e-02, 5.322701e-02, 1.584258e-01, 2.163687e-01,
1.800000e+00	1.238253e+00, 6.695510e-02, 1.074143e+00, 1.399471e-02, 4.229057e-02, 4.157845e-01, 3.315347e-02, 4.439053e-02, 9.920846e-02, 2.257476e-01,
2.000000e+00	1.165972e+00, 4.701251e-02, 1.080374e+00, 9.535795e-03, 3.233206e-02, 4.716567e-01, 1.840350e-02, 1.991324e-02, 7.699464e-02, 2.055741e-01,
0.000000e+00	7.784227e-01, 1.671240e+00, 9.319755e-01, 1.824181e+00, 1.542379e+00, 1.008505e+00, 2.021205e+00, 2.684622e+00, 1.846105e-01, 4.302219e-01,
2.000000e-01	5.359832e-01, 1.531592e+00, 8.933791e-01, 1.340558e+00, 1.408785e+00, 6.957978e-01, 1.700822e+00, 1.565075e+00, 1.857654e-01, 6.214355e-01,
4.000000e-01	4.253634e-01, 1.247218e+00, 8.588499e-01, 9.738368e-01, 1.072832e+00, 3.200149e-01, 1.421718e+00, 1.113976e+00, 1.291097e-01, 7.626898e-01,
6.000000e-01	5.664030e-01, 1.290723e+00, 9.861666e-01, 6.081570e-01, 7.938839e-01, 2.794150e-01, 1.033646e+00, 6.654653e-01, 8.037714e-02, 8.242431e-01,
8.000000e-01	6.401407e-01, 1.074715e+00, 8.646508e-01, 5.068878e-01, 5.653279e-01, 3.663099e-01, 9.248951e-01, 4.956289e-01, 6.360448e-02, 7.876152e-01,
1.000000e+00	8.026858e-01, 6.058969e-01, 1.272547e+00, 3.267642e-01, 3.883010e-01, 4.688452e-01, 6.269948e-01, 3.953631e-01, 4.608890e-02, 9.124409e-01,
1.200000e+00	9.733802e-01, 5.229064e-01, 9.381379e-01, 2.052364e-01, 2.421297e-01, 5.038291e-01, 4.688752e-01, 2.951270e-01, 3.521346e-02, 7.489426e-01,
1.400000e+00	8.707138e-01, 3.546706e-01, 1.378593e+00, 9.275189e-02, 1.343025e-01, 4.839527e-01, 2.245187e-01, 1.907033e-01, 2.607107e-02, 6.740061e-01,
1.600000e+00	1.047476e+00, 2.126457e-01, 1.182167e+00, 6.675551e-02, 9.975548e-02, 4.924336e-01, 1.931067e-01, 1.250251e-01, 2.533629e-02, 6.418626e-01,
1.800000e+00	1.173184e+00, 1.405044e-01, 1.312625e+00, 3.428336e-02, 7.226595e-02, 4.715118e-01, 1.023111e-01, 8.508205e-02, 1.823068e-02, 5.551892e-01,
2.000000e+00	1.166962e+00, 9.155083e-02, 1.154572e+00, 1.838807e-02, 5.014116e-02, 4.708195e-01, 7.269250e-02, 6.711104e-02, 1.910533e-02, 4.649684e-01,
0.000000e+00	1.352238e+00, 8.145429e-01, 1.390612e-01, 2.163142e+00, 1.524161e+00, 6.351952e-01, 2.318588e+00, 8.134344e-01, 2.867286e-01, 2.986146e+00,
2.000000e-01	1.051588e+00, 9.429637e-01, 2.240437e-01, 1.198509e+00, 1.198230e+00, 6.170275e-01, 2.041895e+00, 9.296813e-01, 2.220107e-01, 1.814539e+00,
4.000000e-01	1.458052e+00, 8.932736e-01, 5.441068e-01, 6.346535e-01, 8.977671e-01, 5.655786e-01, 1.207484e+00, 9.163671e-01, 1.850369e-01, 1.445385e+00,
6.000000e-01	1.068519e+00, 6.552478e-01, 7.082818e-01, 3.848590e-01, 6.048339e-01, 4.642622e-01, 7.494267e-01, 7.759999e-01, 1.248177e-01, 8.910206e-01,
8.000000e-01	1.052668e+00, 5.850424e-01, 7.598437e-01, 2.702026e-01, 3.810074e-01, 4.751789e-01, 6.111579e-01, 6.005825e-01, 1.039705e-01, 8.308780e-01,
1.000000e+00	1.136114e+00, 3.429620e-01, 9.412469e-01, 1.743142e-01, 2.681922e-01, 5.709382e-01, 3.052897e-01, 3.493005e-01, 7.797052e-02, 5.572938e-01,
1.200000e+00	1.098104e+00, 2.455963e-01, 1.145111e+00, 1.026844e-01, 1.702185e-01, 5.329169e-01, 2.028157e-01, 2.390221e-01, 5.096149e-02, 5.118981e-01,
1.400000e+00	1.148522e+00, 1.706087e-01, 1.082746e+00, 5.825747e-02, 1.510278e-01, 5.144230e-01, 1.325059e-01, 1.607409e-01, 4.056411e-02, 4.150146e-01,
1.600000e+00	1.100547e+00, 1.053045e-01, 9.597511e-01, 2.893607e-02, 6.324349e-02, 4.773459e-01, 8.943360e-02, 1.089129e-01, 3.581421e-02, 3.514373e-01,
1.800000e+00	9.623754e-01, 7.014623e-02, 1.218896e+00, 1.407964e-02, 4.520993e-02, 5.267147e-01, 4.818984e-02, 6.345060e-02, 3.320384e-02, 3.634584e-01,
2.000000e+00	1.040906e+00, 5.398250e-02, 1.234047e+00, 7.898354e-03, 3.358153e-02, 4.364394e-01, 4.233520e-02, 4.307317e-02, 2.738018e-02, 2.844453e-01,
0.000000e+00	4.252429e-01, 1.495190e+00, 2.272546e+00, 1.834609e+00, 1.372223e+00, 9.943779e-01, 1.550810e+00, 6.227187e-01, 1.153118e+00, 1.670979e+00,
2.000000e-01	2.881885e-01, 1.190869e+00, 1.525402e+00, 1.274267e+00, 8.696578e-01, 6.715387e-01, 8.454620e-01, 6.535654e-01, 9.486096e-01, 1.353219e+00,
4.000000e-01	4.918591e-01, 1.110582e+00, 1.458783e+00, 8.444397e-01, 6.117560e-01, 5.924510e-01, 9.944006e-01, 7.174768e-01, 6.334212e-01, 1.340611e+00,
6.000000e-01	4.560045e-01, 7.641375e-01, 1.100145e+00, 6.135445e-01, 4.111110e-01, 6.052738e-01, 9.697628e-01, 6.429834e-01, 4.569692e-01, 1.030073e+00,
8.000000e-01	6.382676e-01, 7.511938e-01, 1.313608e+00, 3.024884e-01, 2.663787e-01, 4.846931e-01, 7.212689e-01, 6.527498e-01, 3.386727e-01, 9.883405e-01,
1.000000e+00	7.908295e-01, 5.618691e-01, 1.001263e+00, 2.170787e-01, 2.292097e-01, 5.177208e-01, 5.075757e-01, 6.263687e-01, 1.998928e-01, 9.801912e-01,
1.200000e+00	9.516353e-01, 3.550381e-01, 1.213655e+00, 1.265113e-01, 1.357442e-01, 5.074245e-01, 3.010934e-01, 5.390216e-01, 1.673061e-01, 9.327931e-01,
1.400000e+00	9.562928e-01, 2.261369e-01, 1.112945e+00, 5.367721e-02, 7.975623e-02, 5.608584e-01, 2.193901e-01, 3.933196e-01, 1.240890e-01, 8.779338e-01,
1.600000e+00	9.583670e-01, 1.532976e-01, 1.299779e+00, 3.178714e-02, 5.922222e-02, 4.827681e-01, 1.592488e-01, 2.928368e-01, 9.748068e-02, 7.191277e-01,
1.800000e+00	1.046073e+00, 8.857246e-02, 1.312605e+00, 2.023647e-02, 4.292476e-02, 5.265689e-01, 6.951937e-02, 2.013406e-01, 7.208282e-02, 5.865505e-01,
2.000000e+00	1.207037e+00, 7.478464e-02, 1.252018e+00, 1.258639e-02, 2.939208e-02, 5.536606e-01, 5.929944e-02, 1.469993e-01, 4.346199e-02, 6.028164e-01,
0.000000e+00	2.336219e+00, 3.109241e+00, 2.057326e+00, 7.734278e-01, 1.489382e+00, 6.898554e-01, 2.636550e+00, 2.568147e+00, 1.729687e+00, 2.646612e+00,
2.000000e-01	1.934629e+00, 2.264636e+00, 1.748379e+00, 5.208256e-01, 1.275059e+00, 6.155429e-01, 1.426785e+00, 1.669851e+00, 9.589329e-01, 1.893743e+00,
4.000000e-01	1.044771e+00, 1.529346e+00, 1.448882e+00, 5.613643e-01, 1.315484e+00, 5.339199e-01, 1.179041e+00, 1.406648e+00, 6.395284e-01, 1.133576e+00,
6.000000e-01	6.439465e-01, 1.196933e+00, 1.710218e+00, 4.839014e-01, 1.050880e+00, 5.315858e-01, 8.639664e-01, 1.091838e+00, 5.462577e-01, 1.208042e+00,
8.000000e-01	5.542583e-01, 8.125062e-01, 1.317510e+00, 4.267404e-01, 7.435142e-01, 5.111836e-01, 6.397060e-01, 8.790571e-01, 3.278573e-01, 1.059108e+00,
1.000000e+00	5.008199e-01, 5.717428e-01, 1.356225e+00, 2.115403e-01, 5.927927e-01, 5.856047e-01, 3.809131e-01, 8.267440e-01, 2.819139e-01, 9.373154e-01,
1.200000e+00	5.707924e-01, 4.315510e-01, 1.453752e+00, 1.065883e-01, 3.597948e-01, 5.049802e-01, 3.713290e-01, 5.553260e-01, 2.256685e-01, 9.755487e-01,
1.400000e+00	6.975705e-01, 2.475699e-01, 1.357636e+00, 7.295279e-02, 2.999877e-01, 5.058245e-01, 1.892783e-01, 5.550302e-01, 1.431776e-01, 9.672736e-01,
1.600000e+00	8.381682e-01, 1.792593e-01, 1.131773e+00, 3.571604e-02, 1.885071e-01, 5.446376e-01, 1.720607e-01, 4.049655e-01, 8.549654e-02, 7.843113e-01,
1.800000e+00	9.463723e-01, 1.157742e-01, 1.100425e+00, 2.432001e-02, 1.183750e-01, 4.381066e-01, 9.431819e-02, 3.303585e-01, 7.549764e-02, 8.405029e-01,
2.000000e+00	9.396317e-01, 8.582571e-02, 1.312040e+00, 1.303209e-02, 7.478853e-02, 4.173707e-01, 6.988194e-02, 2.827329e-01, 6.255231e-02, 5.870410e-01,
0.000000e+00	9.866055e-01, 2.288739e+00, 6.817319e-01, 2.288585e+00, 3.253282e+00, 1.862108e+00, 2.584584e+00, 1.422182e+00, 7.444035e-01, 2.286507e-01,
2.000000e-01	9.105717e-01, 2.459615e+00, 6.510655e-01, 1.728512e+00, 1.513203e+00, 8.611269e-01, 1.803024e+00, 8.048025e-01, 8.751653e-01, 3.057308e-01,
4.000000e-01	1.149977e+00, 1.833033e+00, 8.797967e-01, 9.582021e-01, 1.009050e+00, 5.351310e-01, 1.621862e+00, 4.586829e-01, 6.329380e-01, 3.322842e-01,
6.000000e-01	9.711383e-01, 1.446313e+00, 8.738794e-01, 9.718851e-01, 8.178600e-01, 3.069607e-01, 1.016974e+00, 3.582865e-01, 3.950980e-01, 3.677924e-01,
8.000000e-01	1.101696e+00, 1.054658e+00, 1.026300e+00, 7.394636e-01, 5.524071e-01, 2.056782e-01, 7.091053e-01, 2.596373e-01, 2.800464e-01, 4.148721e-01,
1.000000e+00	1.172533e+00, 5.949076e-01, 1.065503e+00, 3.748549e-01, 3.559958e-01, 1.646165e-01, 3.781165e-01, 1.463658e-01, 1.935204e-01, 3.867950e-01,
1.200000e+00	1.012556e+00, 4.743681e-01, 1.018384e+00, 2.682443e-01, 2.675599e-01, 2.352145e-01, 3.591099e-01, 9.558974e-02, 1.606572e-01, 3.729681e-01,
1.400000e+00	8.939123e-01, 3.321045e-01, 1.120117e+00, 1.335674e-01, 1.601559e-01, 2.722715e-01, 2.225430e-01, 5.588535e-02, 9.983785e-02, 3.434447e-01,
1.600000e+00	1.128717e+00, 2.173721e-01, 1.007387e+00, 9.027477e-02, 9.574615e-02, 3.712742e-01, 1.302732e-01, 3.567355e-02, 7.195110e-02, 2.863393e-01,
1.800000e+00	1.287256e+00, 1.740271e-01, 1.082784e+00, 3.905926e-02, 6.463392e-02, 4.308462e-01, 9.026431e-02, 2.613399e-02, 5.752789e-02, 2.868736e-01,
2.000000e+00	1.179553e+00, 1.012803e-01, 1.191262e+00, 2.982953e-02, 4.654307e-02, 4.373416e-01, 4.621050e-02, 1.842688e-02, 4.741275e-02, 3.058249e-01,
0.000000e+00	1.318860e+00, 2.780056e-01, 2.087849e+00, 1.076001e-01, 2.512783e+00, 2.859351e+00, 3.067756e+00, 1.950803e+00, 6.809687e-01, 4.085999e-01,
2.000000e-01	1.089018e+00, 3.877011e-01, 1.265195e+00, 4.844070e-02, 1.880083e+00, 1.693509e+00, 1.762625e+00, 1.047359e+00, 7.956353e-01, 3.288051e-01,
4.000000e-01	7.720552e-01, 5.793017e-01, 8.104258e-01, 3.656897e-02, 1.549524e+00, 1.303311e+00, 1.334335e+00, 7.736542e-01, 6.941347e-01, 5.248112e-01,
6.000000e-01	8.993699e-01, 5.366804e-01, 7.579822e-01, 2.868505e-02, 8.489103e-01, 9.709730e-01, 6.139878e-01, 5.882009e-01, 7.040775e-01, 5.540278e-01,
8.000000e-01	8.924840e-01, 4.100416e-01, 9.069757e-01, 1.294357e-02, 5.914490e-01, 5.844332e-01, 4.896683e-01, 3.525470e-01, 5.437446e-01, 5.411661e-01,
1.000000e+00	1.031531e+00, 2.325637e-01, 8.487810e-01, 1.061257e-02, 3.873768e-01, 6.028185e-01, 3.295585e-01, 2.166860e-01, 3.941057e-01, 4.944381e-01,
1.200000e+00	8.770524e-01, 1.938286e-01, 8.875033e-01, 5.339652e-03, 2.960568e-01, 6.136434e-01, 1.696122e-01, 1.529454e-01, 3.065048e-01, 4.325143e-01,
1.400000e+00	9.938762e-01, 1.253177e-01, 1.031987e+00, 3.094678e-03, 1.698989e-01, 4.690665e-01, 1.147719e-01, 1.009316e-01, 2.105565e-01, 4.432403e-01,
1.600000e+00	9.856250e-01, 8.723926e-02, 1.017925e+00, 2.059977e-03, 1.000701e-01, 5.598192e-01, 7.796772e-02, 6.162470e-02, 2.011507e-01, 4.190870e-01,
1.800000e+00	1.228200e+00, 5.267789e-02, 1.094820e+00, 1.345170e-03, 7.660153e-02, 4.288486e-01, 4.489831e-02, 3.668706e-02, 1.216943e-01, 3.841769e-01,
2.000000e+00	1.117466e+00, 3.741160e-02, 1.241634e+00, 6.342521e-04, 4.666510e-02, 5.483832e-01, 3.579233e-02, 3.141404e-02, 9.360476e-02, 3.429222e-01,
0.000000e+00	1.614247e+00, 2.758177e+00, 1.905751e-01, 7.687855e-01, 2.441038e+00, 2.687710e+00, 1.888776e+00, 2.736710e+00, 1.023117e+00, 2.391624e+00,
2.000000e-01	1.067922e+00, 2.342590e+00, 1.376331e-01, 6.727342e-01, 1.683009e+00, 1.650317e+00, 1.044891e+00, 1.524419e+00, 9.724371e-01, 1.899031e+00,
4.000000e-01	8.521198e-01, 1.471381e+00, 4.281192e-01, 5.753290e-01, 1.366003e+00, 1.212475e+00, 9.041013e-01, 1.324361e+00, 9.117898e-01, 1.521806e+00,
6.000000e-01	7.290891e-01, 1.174625e+00, 6.780984e-01, 5.507931e-01, 1.202462e+00, 1.047945e+00, 6.266590e-01, 1.233451e+00, 9.561879e-01, 1.261296e+00,
8.000000e-01	8.606146e-01, 7.010110e-01, 8.390603e-01, 3.202491e-01, 1.126223e+00, 9.242459e-01, 4.281353e-01, 9.197586e-01, 6.730547e-01, 8.917876e-01,
1.000000e+00	8.822750e-01, 5.748826e-01, 8.467353e-01, 2.075108e-01, 9.779720e-01, 6.174666e-01, 2.569855e-01, 9.205276e-01, 5.468028e-01, 9.987284e-01,
1.200000e+00	1.050717e+00, 3.564091e-01, 1.013618e+00, 9.903011e-02, 7.724337e-01, 7.155669e-01, 1.281470e-01, 6.039363e-01, 3.212798e-01, 8.981231e-01,
1.400000e+00	9.220885e-01, 1.769324e-01, 1.134528e+00, 7.573985e-02, 3.669002e-01, 5.388370e-01, 1.169619e-01, 5.489257e-01, 2.831054e-01, 9.306130e-01,
1.600000e+00	1.069335e+00, 1.901570e-01, 1.067134e+00, 3.561104e-02, 2.518343e-01, 5.491095e-01, 6.720666e-02, 3.431239e-01, 1.975975e-01, 7.920623e-01,
1.800000e+00	1.301558e+00, 1.081311e-01, 1.158032e+00, 2.025601e-02, 1.882901e-01, 5.086621e-01, 5.068752e-02, 2.121590e-01, 1.566717e-01, 6.142779e-01,
2.000000e+00	1.278627e+00, 6.666813e-02, 1.260237e+00, 1.105687e-02, 1.239666e-01, 3.741532e-01, 2.613688e-02, 1.747267e-01, 1.094953e-01, 6.823821e-01,
0.000000e+00	4.853355e-01, 2.997096e+00, 1.645182e+00, 1.563377e+00, 2.035380e+00, 7.441032e-01, 1.820305e+00, 1.773444e+00, 2.095696e+00, 2.221173e+00,
2.000000e-01	2.956081e-01, 1.954489e+00, 1.196446e+00, 1.063019e+00, 2.250555e+00, 5.227351e-01, 1.535284e+00, 1.586140e+00, 1.610250e+00, 1.413495e+00,
4.000000e-01	2.110622e-01, 1.498318e+00, 8.115606e-01, 8.426015e-01, 1.353368e+00, 5.091830e-01, 1.210457e+00, 1.486163e+00, 1.119245e+00, 1.521943e+00,
6.000000e-01	1.949714e-01, 1.352976e+00, 1.060727e+00, 6.552364e-01, 1.277436e+00, 4.829061e-01, 1.096443e+00, 1.256736e+00, 6.682216e-01, 1.278168e+00,
8.000000e-01	3.152244e-01, 1.322282e+00, 8.919148e-01, 5.293277e-01, 1.147038e+00, 5.185559e-01, 9.884508e-01, 1.038234e+00, 5.092199e-01, 1.144593e+00,
1.000000e+00	4.511764e-01, 7.724206e-01, 8.895226e-01, 4.474016e-01, 7.910079e-01, 5.876980e-01, 1.015015e+00, 7.951088e-01, 3.660370e-01, 1.240187e+00,
1.200000e+00	6.287114e-01, 7.905181e-01, 1.097459e+00, 3.373822e-01, 5.213138e-01, 5.264779e-01, 6.784556e-01, 8.444190e-01, 1.924859e-01, 1.153307e+00,
1.400000e+00	8.172590e-01, 4.942972e-01, 1.064742e+00, 1.587679e-01, 4.224581e-01, 3.940984e-01, 4.445740e-01, 6.509686e-01, 1.914993e-01, 8.247769e-01,
1.600000e+00	8.628253e-01, 3.854463e-01, 1.177242e+00, 8.541554e-02, 2.586413e-01, 4.554813e-01, 3.093935e-01, 5.283185e-01, 1.410573e-01, 9.912746e-01,
1.800000e+00	1.125396e+00, 2.410153e-01, 1.072353e+00, 5.570654e-02, 1.915097e-01, 5.715460e-01, 2.185233e-01, 4.205491e-01, 1.138025e-01, 6.663979e-01,
2.000000e+00	9.684367e-01, 1.499050e-01, 9.994307e-01, 3.067655e-02, 1.258898e-01, 4.230685e-01, 1.441944e-01, 3.108818e-01, 8.845042e-02, 7.012596e-01,
0.000000e+00	6.687458e-01, 4.640709e-01, 3.038346e+00, 3.113337e+00, 1.921750e+00, 1.192571e+00, 2.606082e+00, 2.590165e+00, 2.212519e+00, 6.622018e-01,
2.000000e-01	4.722857e-01, 6.053786e-01, 1.528463e+00, 1.511373e+00, 1.661400e+00, 6.089403e-01, 1.916836e+00, 1.678099e+00, 1.716048e+00, 7.958209e-01,
4.000000e-01	3.493407e-01, 7.841612e-01, 1.103454e+00, 1.098323e+00, 1.120779e+00, 4.203449e-01, 1.877727e+00, 9.561744e-01, 1.295235e+00, 7.140670e-01,
6.000000e-01	3.797523e-01, 1.036076e+00, 8.267253e-01, 5.384399e-01, 1.012283e+00, 4.859220e-01, 1.335792e+00, 6.099842e-01, 9.381444e-01, 8.805637e-01,
8.000000e-01	6.805289e-01, 8.030055e-01, 8.642225e-01, 3.663318e-01, 6.156197e-01, 3.974861e-01, 8.215762e-01, 4.353456e-01, 6.265600e-01, 6.269844e-01,
1.000000e+00	8.263198e-01, 5.709090e-01, 9.036384e-01, 2.193929e-01, 4.916162e-01, 5.488259e-01, 5.458613e-01, 4.200482e-01, 4.622066e-01, 7.285167e-01,
1.200000e+00	8.105528e-01, 4.099571e-01, 1.185873e+00, 1.287062e-01, 2.354786e-01, 4.232612e-01, 4.905844e-01, 2.880832e-01, 2.930562e-01, 6.841047e-01,
1.400000e+00	1.061733e+00, 2.819147e-01, 1.196844e+00, 6.639966e-02, 1.612879e-01, 4.581671e-01, 2.295805e-01, 2.533327e-01, 1.848922e-01, 7.212141e-01,
1.600000e+00	9.217097e-01, 2.065166e-01, 1.068813e+00, 4.048881e-02, 1.223678e-01, 4.821777e-01, 1.662518e-01, 1.636705e-01, 1.558404e-01, 5.517022e-01,
1.800000e+00	1.154595e+00, 1.309643e-01, 1.110843e+00, 2.218820e-02, 7.626591e-02, 4.294240e-01, 1.092612e-01, 1.252345e-01, 1.065744e-01, 5.523953e-01,
2.000000e+00	1.253398e+00, 9.459515e-02, 1.180934e+00, 1.212298e-02, 4.920111e-02, 5.591816e-01, 6.882869e-02, 8.364648e-02, 8.340156e-02, 5.886569e-01,
0.000000e+00	2.011473e+00, 2.677611e-01, 1.684924e-01, 2.181362e-01, 9.411990e-01, 2.038618e+00, 2.278209e+00, 3.002574e+00, 6.521080e-02, 3.864366e-01,
2.000000e-01	1.621932e+00, 5.084459e-01, 1.021935e-01, 1.456869e-01, 9.823983e-01, 1.816446e+00, 1.338194e+00, 1.874964e+00, 3.478622e-01, 2.784767e-01,
4.000000e-01	1.137410e+00, 5.050216e-01, 2.624981e-01, 8.529976e-02, 9.871665e-01, 8.772589e-01, 7.750293e-01, 1.307652e+00, 4.898376e-01, 2.725702e-01,
6.000000e-01	1.033967e+00, 3.520358e-01, 5.998650e-01, 4.088085e-02, 8.377133e-01, 8.335750e-01, 5.273856e-01, 8.853166e-01, 4.331709e-01, 2.523857e-01,
8.000000e-01	1.100350e+00, 2.275937e-01, 6.560456e-01, 2.425722e-02, 5.431252e-01, 7.331948e-01, 2.581164e-01, 4.720458e-01, 3.486097e-01, 2.200548e-01,
1.000000e+00	1.115550e+00, 1.757291e-01, 7.702074e-01, 1.435097e-02, 3.515605e-01, 6.053717e-01, 2.258796e-01, 2.983060e-01, 2.591836e-01, 2.011745e-01,
1.200000e+00	1.081090e+00, 1.077288e-01, 9.960884e-01, 7.161263e-03, 2.462816e-01, 6.022854e-01, 1.326010e-01, 2.102009e-01, 1.992866e-01, 2.162419e-01,
1.400000e+00	8.000781e-01, 7.114039e-02, 1.004452e+00, 4.526014e-03, 1.546267e-01, 5.602856e-01, 9.502470e-02, 1.486553e-01, 1.787412e-01, 2.140651e-01,
1.600000e+00	9.474052e-01, 5.690153e-02, 1.009784e+00, 2.568558e-03, 7.451179e-02, 4.363510e-01, 5.072064e-02, 8.054365e-02, 9.644789e-02, 2.823988e-01,
1.800000e+00	1.204737e+00, 3.176958e-02, 1.308102e+00, 1.090860e-03, 7.373865e-02, 5.403920e-01, 3.433525e-02, 5.894094e-02, 7.934183e-02, 2.718475e-01,
2.000000e+00	1.161432e+00, 2.371406e-02, 1.106782e+00, 9.217689e-04, 4.636510e-02, 4.421418e-01, 1.908628e-02, 3.451427e-02, 6.372597e-02, 2.931328e-01,
0.000000e+00	6.600503e-01, 2.129063e+00, 1.911217e+00, 8.655938e-01, 3.025058e-01, 3.061274e+00, 1.978789e+00, 7.824508e-01, 2.430019e+00, 6.889382e-01,
2.000000e-01	5.993752e-01, 1.773924e+00, 1.389795e+00, 7.105141e-01, 2.703724e-01, 1.475962e+00, 1.346500e+00, 4.970640e-01, 1.950341e+00, 7.325937e-01,
4.000000e-01	1.035925e+00, 1.564421e+00, 8.510287e-01, 5.904953e-01, 1.802541e-01, 1.103498e+00, 1.187995e+00, 3.548616e-01, 1.356688e+00, 7.849446e-01,
6.000000e-01	7.724806e-01, 9.328455e-01, 9.208324e-01, 4.737332e-01, 1.177103e-01, 6.667941e-01, 7.401013e-01, 2.899861e-01, 1.021214e+00, 7.163231e-01,
8.000000e-01	9.168699e-01, 9.536454e-01, 9.730227e-01, 4.072037e-01, 7.814450e-02, 6.856575e-01, 4.850221e-01, 1.581146e-01, 9.028142e-01, 5.934456e-01,
1.000000e+00	9.922374e-01, 6.091011e-01, 1.141588e+00, 2.002600e-01, 4.226538e-02, 5.310172e-01, 3.401889e-01, 1.381635e-01, 6.165927e-01, 5.844612e-01,
1.200000e+00	1.065589e+00, 4.103192e-01, 1.024306e+00, 1.203539e-01, 3.508210e-02, 5.908669e-01, 2.132196e-01, 9.303240e-02, 4.825797e-01, 5.727298e-01,
1.400000e+00	9.815755e-01, 2.575095e-01, 1.074981e+00, 6.526576e-02, 2.223487e-02, 5.582845e-01, 1.256762e-01, 6.036813e-02, 3.241867e-01, 6.091494e-01,
1.600000e+00	1.097929e+00, 1.583080e-01, 1.001913e+00, 4.323455e-02, 1.005823e-02, 5.059881e-01, 9.422486e-02, 3.906057e-02, 2.337729e-01, 4.483773e-01,
1.800000e+00	1.243341e+00, 1.164818e-01, 1.072089e+00, 2.219598e-02, 7.795344e-03, 5.225365e-01, 5.310392e-02, 2.704932e-02, 1.757023e-01, 3.525451e-01,
2.000000e+00	1.030417e+00, 7.768611e-02, 9.877435e-01, 1.120228e-02, 4.328582e-03, 4.715621e-01, 3.730539e-02, 1.971784e-02, 1.380203e-01, 3.935223e-01,
0.000000e+00	1.262491e+00, 2.402596e+00, 7.445569e-02, 2.076617e+00, 1.166611e+00, 1.372519e+00, 8.458028e-01, 1.517962e+00, 2.370832e+00, 9.440206e-01,
2.000000e-01	1.436795e+00, 1.818157e+00, 4.184556e-01, 1.438532e+00, 1.326416e+00, 6.838914e-01, 8.195293e-01, 1.092374e+00, 1.606634e+00, 6.415410e-01,
4.000000e-01	1.423607e+00, 1.107971e+00, 5.620076e-01, 1.203731e+00, 8.311624e-01, 4.158170e-01, 6.761171e-01, 5.988776e-01, 1.321143e+00, 5.326256e-01,
6.000000e-01	1.013940e+00, 8.667240e-01, 1.041118e+00, 8.681623e-01, 5.897072e-01, 2.375363e-01, 4.224564e-01, 5.087254e-01, 7.579408e-01, 3.462817e-01,
8.000000e-01	1.208526e+00, 4.607562e-01, 9.358742e-01, 4.332762e-01, 3.786922e-01, 1.795159e-01, 3.161551e-01, 2.790530e-01, 7.099725e-01, 3.749402e-01,
1.000000e+00	1.278649e+00, 3.527877e-01, 8.269156e-01, 2.184225e-01, 2.699902e-01, 2.671919e-01, 1.737950e-01, 1.814845e-01, 4.631169e-01, 3.394554e-01,
1.200000e+00	1.083624e+00, 2.365350e-01, 1.179905e+00, 1.334707e-01, 1.774109e-01, 3.503477e-01, 1.346358e-01, 1.174083e-01, 3.441505e-01, 2.920096e-01,
1.400000e+00	1.009487e+00, 1.238055e-01, 1.012179e+00, 7.105714e-02, 1.351223e-01, 3.907019e-01, 7.815823e-02, 8.175754e-02, 2.032794e-01, 2.501194e-01,
1.600000e+00	1.249622e+00, 1.015357e-01, 1.148141e+00, 3.429795e-02, 7.341195e-02, 4.842048e-01, 6.322682e-02, 4.950403e-02, 1.211907e-01, 2.572030e-01,
1.800000e+00	9.235460e-01, 6.768809e-02, 9.078525e-01, 2.190077e-02, 4.565677e-02, 4.333325e-01, 3.857261e-02, 3.467204e-02, 1.138957e-01, 2.952994e-01,
2.000000e+00	1.148744e+00, 4.822461e-02, 1.195450e+00, 1.265498e-02, 3.166386e-02, 5.066768e-01, 2.420788e-02, 2.042453e-02, 8.296375e-02, 2.361516e-01,
0.000000e+00	4.657841e-01, 4.077891e-01, 2.409441e+00, 2.896314e+00, 2.616174e+00, 7.108996e-01, 1.371350e-01, 7.877399e-01, 1.681340e-01, 5.591241e-02,
2.000000e-01	3.375153e-01, 2.757614e-01, 2.023403e+00, 1.363283e+00, 2.030676e+00, 4.473045e-01, 4.914275e-01, 5.460292e-01, 1.192965e-01, 3.113675e-01,
4.000000e-01	3.900864e-01, 1.505513e-01, 1.796020e+00, 7.367979e-01, 1.523211e+00, 2.701654e-01, 6.320800e-01, 3.182262e-01, 9.805355e-02, 5.599335e-01,
6.000000e-01	5.604981e-01, 1.503595e-01, 1.679855e+00, 3.601739e-01, 7.814195e-01, 3.205982e-01, 6.473598e-01, 2.664203e-01, 6.510829e-02, 6.390625e-01,
8.000000e-01	7.228982e-01, 9.932233e-02, 1.490392e+00, 2.197159e-01, 4.727677e-01, 3.242289e-01, 5.348523e-01, 1.754690e-01, 5.122231e-02, 6.675831e-01,
1.000000e+00	9.336939e-01, 5.990532e-02, 1.334930e+00, 1.402360e-01, 3.752518e-01, 4.806199e-01, 2.679856e-01, 1.479138e-01, 3.829155e-02, 5.944955e-01,
1.200000e+00	1.087883e+00, 3.607069e-02, 1.161902e+00, 7.733854e-02, 2.240896e-01, 5.012452e-01, 2.019032e-01, 1.034873e-01, 3.024531e-02, 6.819328e-01,
1.400000e+00	9.568757e-01, 3.244451e-02, 1.465387e+00, 3.947962e-02, 1.496739e-01, 5.228004e-01, 1.301424e-01, 7.872749e-02, 3.051781e-02, 7.212843e-01,
1.600000e+00	1.115036e+00, 2.008513e-02, 1.360125e+00, 1.960052e-02, 1.135388e-01, 3.821269e-01, 7.328851e-02, 6.163328e-02, 2.036031e-02, 5.751867e-01,
1.800000e+00	1.023967e+00, 1.544934e-02, 1.296133e+00, 1.040729e-02, 7.157981e-02, 4.508885e-01, 5.205316e-02, 5.261607e-02, 2.220761e-02, 4.835706e-01,
2.000000e+00	1.027054e+00, 7.850252e-03, 1.107746e+00, 5.623918e-03, 3.915553e-02, 5.421858e-01, 3.673284e-02, 2.512012e-02, 2.094846e-02, 4.604719e-01,
0.000000e+00	2.709615e+00, 1.989422e-01, 1.815003e+00, 2.249863e+00, 8.762898e-01, 5.809842e-01, 2.576828e+00, 2.272956e+00, 2.826632e+00, 2.006908e+00,
2.000000e-01	1.299518e+00, 4.641473e-01, 1.230543e+00, 1.599748e+00, 7.716772e-01, 4.543460e-01, 1.919325e+00, 1.745536e+00, 1.754046e+00, 1.462589e+00,
4.000000e-01	1.014822e+00, 5.031828e-01, 9.123360e-01, 6.895473e-01, 9.922401e-01, 4.128243e-01, 1.440344e+00, 1.338022e+00, 1.319472e+00, 8.868526e-01,
6.000000e-01	7.938885e-01, 5.750389e-01, 7.596909e-01, 4.463023e-01, 8.529062e-01, 4.149872e-01, 9.254405e-01, 9.029070e-01, 9.002938e-01, 1.174359e+00,
8.000000e-01	1.059746e+00, 4.310521e-01, 9.104918e-01, 2.166650e-01, 6.566728e-01, 4.049272e-01, 6.132832e-01, 7.346633e-01, 6.934441e-01, 7.725502e-01,
1.000000e+00	9.347637e-01, 3.348449e-01, 1.198905e+00, 1.436480e-01, 4.020114e-01, 5.125433e-01, 3.687684e-01, 5.319672e-01, 4.557811e-01, 8.123510e-01,
1.200000e+00	1.022075e+00, 2.034282e-01, 9.969250e-01, 8.833565e-02, 2.444072e-01, 4.475456e-01, 2.262678e-01, 3.862124e-01, 3.725081e-01, 7.841436e-01,
1.400000e+00	1.163626e+00, 1.429747e-01, 1.115290e+00, 4.393031e-02, 1.601824e-01, 5.152591e-01, 1.372523e-01, 1.865885e-01, 2.396943e-01, 6.149484e-01,
1.600000e+00	9.188068e-01, 1.145496e-01, 1.233672e+00, 2.389308e-02, 1.175637e-01, 5.137928e-01, 1.066400e-01, 1.656099e-01, 1.695647e-01, 4.864982e-01,
1.800000e+00	9.356887e-01, 6.911675e-02, 1.248907e+00, 1.284417e-02, 7.326049e-02, 5.702911e-01, 6.884632e-02, 1.100899e-01, 1.163726e-01, 5.207323e-01,
2.000000e+00	1.127256e+00, 4.070386e-02, 1.379659e+00, 6.895083e-03, 5.486378e-02, 5.715992e-01, 4.783095e-02, 7.025300e-02, 9.892441e-02, 4.409097e-01,
0.000000e+00	1.031349e+00, 2.862793e+00, 3.064739e+00, 4.917405e-01, 1.065068e+00, 1.344301e-01, 2.512306e+00, 2.397766e+00, 3.452487e-01, 2.276943e-01,
2.000000e-01	6.725744e-01, 2.019807e+00, 2.301057e+00, 5.313005e-01, 1.033777e+00, 1.287141e-01, 1.227655e+00, 1.438646e+00, 3.769084e-01, 3.045212e-01,
4.000000e-01	4.660502e-01, 1.991401e+00, 2.311733e+00, 4.132052e-01, 1.085003e+00, 1.769944e-01, 1.114512e+00, 1.028053e+00, 2.331566e-01, 4.772257e-01,
6.000000e-01	2.295840e-01, 1.347401e+00, 1.399196e+00, 5.285439e-01, 6.694618e-01, 3.178333e-01, 1.035059e+00, 6.184876e-01, 1.508963e-01, 5.405975e-01,
8.000000e-01	3.887793e-01, 9.662412e-01, 1.360224e+00, 4.681630e-01, 4.012253e-01, 3.694536e-01, 9.766910e-01, 4.173270e-01, 9.608289e-02, 7.247736e-01,
1.000000e+00	5.649943e-01, 7.830593e-01, 1.346732e+00, 3.295630e-01, 3.025812e-01, 4.064392e-01, 8.494402e-01, 3.265882e-01, 9.517098e-02, 7.172549e-01,
1.200000e+00	6.255638e-01, 5.400962e-01, 1.102759e+00, 1.907236e-01, 1.243467e-01, 4.753005e-01, 6.271934e-01, 2.177234e-01, 5.355611e-02, 8.046078e-01,
1.400000e+00	8.494899e-01, 4.023128e-01, 1.128991e+00, 9.683190e-02, 1.393937e-01, 4.142687e-01, 3.202629e-01, 1.758873e-01, 4.161379e-02, 7.873077e-01,
1.600000e+00	9.573584e-01, 1.893497e-01, 1.229263e+00, 5.749313e-02, 8.730405e-02, 5.711044e-01, 1.851603e-01, 1.734406e-01, 2.795957e-02, 7.455966e-01,
1.800000e+00	8.842460e-01, 1.584872e-01, 1.227358e+00, 2.609481e-02, 5.809729e-02, 4.845649e-01, 1.342782e-01, 1.417599e-01, 3.606350e-02, 6.849852e-01,
2.000000e+00	9.302944e-01, 1.189688e-01, 1.237394e+00, 1.847255e-02, 3.672157e-02, 4.705122e-01, 8.697495e-02, 9.720428e-02, 2.946771e-02, 5.908838e-01,
0.000000e+00	2.838777e+00, 1.901260e+00, 1.146916e+00, 4.201536e-01, 2.163938e+00, 1.071372e+00, 1.541564e+00, 2.112704e+00, 1.657616e+00, 3.541531e+00,
2.000000e-01	1.772002e+00, 1.952724e+00, 1.662168e+00, 5.167981e-01, 1.897143e+00, 8.515571e-01, 9.004805e-01, 1.540699e+00, 1.243244e+00, 2.081859e+00,
4.000000e-01	1.465594e+00, 1.097963e+00, 1.408547e+00, 4.851386e-01, 1.360228e+00, 6.778938e-01, 6.203083e-01, 1.480339e+00, 1.057531e+00, 1.523887e+00,
6.000000e-01	1.035675e+00, 8.666696e-01, 1.441596e+00, 3.721553e-01, 1.465747e+00, 6.919086e-01, 3.838376e-01, 1.138558e+00, 7.274134e-01, 1.185151e+00,
8.000000e-01	4.585658e-01, 5.391916e-01, 1.299628e+00, 2.286953e-01, 9.937663e-01, 5.267095e-01, 3.074135e-01, 9.612223e-01, 5.330723e-01, 1.035424e+00,
1.000000e+00	5.927854e-01, 3.892946e-01, 1.312591e+00, 1.183604e-01, 8.383365e-01, 5.971794e-01, 2.162333e-01, 7.073647e-01, 3.286747e-01, 1.091254e+00,
1.200000e+00	6.495994e-01, 2.796313e-01, 1.230724e+00, 6.803509e-02, 4.932018e-01, 4.884352e-01, 1.362678e-01, 6.289109e-01, 2.544631e-01, 6.636019e-01,
1.400000e+00	7.412091e-01, 1.995926e-01, 1.063729e+00, 3.863143e-02, 3.351852e-01, 3.997968e-01, 9.355233e-02, 3.376564e-01, 1.510455e-01, 7.562124e-01,
1.600000e+00	1.022416e+00, 1.184328e-01, 1.265083e+00, 2.214649e-02, 1.939940e-01, 5.316575e-01, 5.404975e-02, 4.146002e-01, 1.203796e-01, 8.373129e-01,
1.800000e+00	9.606648e-01, 8.376350e-02, 1.126131e+00, 1.359244e-02, 1.216716e-01, 4.664274e-01, 4.195154e-02, 2.791405e-01, 1.158727e-01, 8.439626e-01,
2.000000e+00	1.059988e+00, 5.885622e-02, 1.285836e+00, 6.264952e-03, 8.880808e-02, 5.591513e-01, 2.322279e-02, 2.196342e-01, 6.501686e-02, 7.180816e-01,
0.000000e+00	1.385972e+00, 6.332654e-01, 1.980482e+00, 2.521944e+00, 4.788791e-01, 1.010103e+00, 7.697062e-01, 1.250077e+00, 1.093386e+00, 2.969986e-01,
2.000000e-01	9.775281e-01, 5.787244e-01, 1.521572e+00, 1.677546e+00, 5.491586e-01, 5.074621e-01, 9.704770e-01, 9.235021e-01, 9.537182e-01, 2.821872e-01,
4.000000e-01	7.754069e-01, 4.600108e-01, 1.300672e+00, 8.759548e-01, 3.978901e-01, 3.731541e-01, 8.336006e-01, 5.437703e-01, 6.650043e-01, 5.064488e-01,
6.000000e-01	7.736623e-01, 4.041529e-01, 1.248371e+00, 4.505559e-01, 2.584979e-01, 2.399637e-01, 7.053748e-01, 3.598432e-01, 4.066914e-01, 5.283231e-01,
8.000000e-01	9.509785e-01, 2.684356e-01, 1.166750e+00, 2.611665e-01, 1.660783e-01, 3.380187e-01, 4.120281e-01, 2.177788e-01, 2.898158e-01, 5.574739e-01,
1.000000e+00	1.099490e+00, 1.852014e-01, 1.260160e+00, 1.263632e-01, 1.186653e-01, 4.695384e-01, 2.641686e-01, 1.585421e-01, 2.110425e-01, 5.094463e-01,
1.200000e+00	9.867011e-01, 1.158779e-01, 1.285464e+00, 8.873520e-02, 6.363050e-02, 4.224979e-01, 1.919802e-01, 8.701411e-02, 1.392974e-01, 5.032766e-01,
1.400000e+00	1.069275e+00, 8.507536e-02, 1.181369e+00, 4.176735e-02, 5.100587e-02, 4.509279e-01, 1.197230e-01, 6.383382e-02, 1.166920e-01, 5.492875e-01,
1.600000e+00	1.210400e+00, 6.686366e-02, 1.270041e+00, 2.279367e-02, 3.367771e-02, 5.087464e-01, 8.508769e-02, 4.618008e-02, 8.246977e-02, 4.587422e-01,
1.800000e+00	1.175451e+00, 3.761068e-02, 1.048371e+00, 1.396591e-02, 2.452870e-02, 5.387094e-01, 4.772367e-02, 2.326305e-02, 6.142263e-02, 4.201343e-01,
2.000000e+00	1.033057e+00, 2.277623e-02, 9.719821e-01, 7.182088e-03, 1.452853e-02, 4.176630e-01, 3.158379e-02, 2.402221e-02, 4.397241e-02, 3.612374e-01,
0.000000e+00	1.298258e+00, 1.727418e+00, 6.973825e-01, 1.837956e+00, 8.446623e-01, 1.940244e+00, 1.736550e+00, 1.008700e+00, 4.426360e-01, 1.017595e+00,
2.000000e-01	1.225675e+00, 1.742193e+00, 6.140060e-01, 1.279841e+00, 6.006776e-01, 1.082954e+00, 1.256735e+00, 6.940779e-01, 4.606250e-01, 6.411488e-01,
4.000000e-01	1.145936e+00, 1.018106e+00, 8.111618e-01, 6.363642e-01, 3.710850e-01, 5.774509e-01, 6.006722e-01, 3.984671e-01, 4.773834e-01, 6.017136e-01,
6.000000e-01	1.162475e+00, 7.985402e-01, 9.237746e-01, 5.199312e-01, 2.117054e-01, 3.925295e-01, 5.252329e-01, 2.728698e-01, 3.038958e-01, 4.382441e-01,
8.000000e-01	1.187063e+00, 5.151280e-01, 1.006442e+00, 2.993315e-01, 1.668089e-01, 3.389052e-01, 4.359250e-01, 2.307061e-01, 2.406149e-01, 4.186419e-01,
1.000000e+00	1.098504e+00, 3.363077e-01, 1.085208e+00, 2.028163e-01, 1.117314e-01, 3.847466e-01, 1.981123e-01, 1.190675e-01, 2.055950e-01, 3.795599e-01,
1.200000e+00	1.284797e+00, 2.223103e-01, 9.408333e-01, 1.153805e-01, 7.148079e-02, 3.749112e-01, 1.375077e-01, 8.403508e-02, 1.264510e-01, 2.745453e-01,
1.400000e+00	1.179149e+00, 1.603489e-01, 1.083207e+00, 5.789630e-02, 3.969590e-02, 3.982845e-01, 9.568031e-02, 4.062678e-02, 1.011248e-01, 2.763119e-01,
1.600000e+00	1.307666e+00, 1.121797e-01, 1.220267e+00, 3.280504e-02, 2.871999e-02, 3.522787e-01, 5.824698e-02, 3.105212e-02, 6.904928e-02, 2.853388e-01,
1.800000e+00	1.142260e+00, 7.674406e-02, 1.138146e+00, 1.766727e-02, 1.552019e-02, 3.951814e-01, 3.576000e-02, 2.274689e-02, 5.542095e-02, 2.793780e-01,
2.000000e+00	1.151579e+00, 4.754173e-02, 1.127940e+00, 1.049503e-02, 1.089456e-02, 4.135814e-01, 2.168115e-02, 1.267192e-02, 4.218849e-02, 2.611701e-01,
0.000000e+00	2.212017e+00, 1.121378e+00, 7.361529e-01, 2.018673e+00, 6.031628e-01, 6.810193e-01, 2.414281e+00, 1.352993e+00, 1.681119e+00, 2.772200e-01,
2.000000e-01	1.524727e+00, 9.264212e-01, 6.295850e-01, 1.059501e+00, 7.183270e-01, 4.656147e-01, 2.117597e+00, 7.275321e-01, 1.414983e+00, 1.935025e-01,
4.000000e-01	1.366934e+00, 1.104719e+00, 7.877058e-01, 6.310672e-01, 4.714810e-01, 2.751357e-01, 1.115163e+00, 5.289197e-01, 8.784941e-01, 1.526415e-01,
6.000000e-01	1.196568e+00, 8.317389e-01, 8.355850e-01, 4.567157e-01, 3.215745e-01, 1.853402e-01, 7.385486e-01, 3.273197e-01, 6.575510e-01, 1.384376e-01,
8.000000e-01	1.407870e+00, 5.771867e-01, 9.023820e-01, 2.855995e-01, 1.977100e-01, 1.484555e-01, 5.598006e-01, 2.404614e-01, 4.626662e-01, 1.423187e-01,
1.000000e+00	1.151394e+00, 3.567800e-01, 1.084621e+00, 1.648034e-01, 1.302152e-01, 2.048440e-01, 3.708883e-01, 1.651363e-01, 3.292189e-01, 1.310135e-01,
1.200000e+00	1.068029e+00, 2.571348e-01, 1.084939e+00, 7.933915e-02, 8.958200e-02, 3.140593e-01, 1.950076e-01, 9.243884e-02, 2.512597e-01, 1.486370e-01,
1.400000e+00	1.256246e+00, 1.721606e-01, 1.071309e+00, 4.323377e-02, 5.370611e-02, 3.231591e-01, 1.476637e-01, 6.071302e-02, 1.544298e-01, 1.811768e-01,
1.600000e+00	9.706967e-01, 1.044603e-01, 1.069263e+00, 2.772693e-02, 3.812029e-02, 3.679626e-01, 7.594188e-02, 4.225755e-02, 1.131510e-01, 2.120045e-01,
1.800000e+00	1.232807e+00, 7.762089e-02, 1.013042e+00, 1.356978e-02, 2.645922e-02, 4.221783e-01, 5.536976e-02, 2.483057e-02, 7.940233e-02, 2.132024e-01,
2.000000e+00	1.085317e+00, 5.315689e-02, 1.232195e+00, 8.445360e-03, 1.557619e-02, 4.925604e-01, 3.014438e-02, 1.598224e-02, 4.721788e-02, 2.584347e-01,
0.000000e+00	3.282774e+00, 7.310824e-01, 2.654471e+00, 1.289515e-01, 1.514912e+00, 1.760710e+00, 2.590916e+00, 2.607180e+00, 2.847229e-01, 1.416832e-01,
2.000000e-01	1.935800e+00, 7.865839e-01, 1.637531e+00, 6.667965e-02, 1.002875e+00, 1.439665e+00, 1.806025e+00, 1.810239e+00, 5.222278e-01, 1.044867e-01,
4.000000e-01	1.183431e+00, 8.430532e-01, 1.476237e+00, 9.226898e-02, 1.256615e+00, 1.055382e+00, 1.137910e+00, 1.091176e+00, 5.072229e-01, 1.055818e-01,
6.000000e-01	1.064067e+00, 6.235591e-01, 1.193793e+00, 5.634144e-02, 7.533200e-01, 7.327427e-01, 5.854564e-01, 6.606797e-01, 4.087725e-01, 2.235971e-01,
8.000000e-01	9.553924e-01, 4.940284e-01, 1.072176e+00, 3.817666e-02, 5.433250e-01, 6.178281e-01, 4.576005e-01, 3.864066e-01, 2.944480e-01, 3.760443e-01,
1.000000e+00	1.078299e+00, 2.706691e-01, 1.069943e+00, 1.957694e-02, 3.581994e-01, 4.401251e-01, 2.847182e-01, 2.165582e-01, 2.384065e-01, 3.602950e-01,
1.200000e+00	1.126690e+00, 1.822748e-01, 1.295731e+00, 1.153572e-02, 2.783218e-01, 5.362707e-01, 1.617338e-01, 1.557840e-01, 1.458569e-01, 4.282192e-01,
1.400000e+00	1.097462e+00, 1.336924e-01, 1.185886e+00, 5.946715e-03, 1.602708e-01, 5.186732e-01, 1.194808e-01, 1.027115e-01, 1.381563e-01, 4.866096e-01,
1.600000e+00	1.219440e+00, 9.673579e-02, 1.364331e+00, 3.733940e-03, 1.244967e-01, 5.047707e-01, 8.889125e-02, 7.002478e-02, 8.662211e-02, 3.684444e-01,
1.800000e+00	1.082180e+00, 6.051122e-02, 1.184999e+00, 2.459430e-03, 6.674053e-02, 4.505072e-01, 5.313563e-02, 5.212185e-02, 7.453453e-02, 3.707338e-01,
2.000000e+00	1.112439e+00, 3.757503e-02, 1.051058e+00, 1.402931e-03, 4.427869e-02, 4.467947e-01, 3.116169e-02, 3.509656e-02, 4.501789e-02, 3.107901e-01,
0.000000e+00	1.720049e+00, 2.054651e+00, 1.260888e+00, 3.600775e-01, 2.540241e+00, 1.409799e+00, 1.930358e+00, 3.094680e+00, 4.920939e-01, 7.980743e-02,
2.000000e-01	1.142793e+00, 1.438296e+00, 1.488476e+00, 3.797844e-01, 1.610797e+00, 7.158187e-01, 1.449153e+00, 1.678146e+00, 4.844791e-01, 7.630607e-02,
4.000000e-01	7.459821e-01, 1.448116e+00, 9.298746e-01, 4.481889e-01, 1.340269e+00, 5.516343e-01, 9.217502e-01, 1.063887e+00, 3.580510e-01, 2.350873e-01,
6.000000e-01	8.047448e-01, 1.034916e+00, 1.377705e+00, 3.880546e-01, 1.060715e+00, 3.885448e-01, 6.545026e-01, 5.602266e-01, 2.776904e-01, 3.721410e-01,
8.000000e-01	1.038202e+00, 8.244967e-01, 1.174584e+00, 2.092720e-01, 6.471981e-01, 3.999140e-01, 5.128555e-01, 3.793725e-01, 2.032617e-01, 5.245483e-01,
1.000000e+00	1.092473e+00, 5.032397e-01, 1.094855e+00, 1.583592e-01, 4.126894e-01, 4.344448e-01, 2.788944e-01, 2.548433e-01, 1.293223e-01, 5.345045e-01,
1.200000e+00	1.001906e+00, 3.348817e-01, 1.241054e+00, 8.307059e-02, 3.448015e-01, 4.569739e-01, 1.625992e-01, 1.246689e-01, 1.180496e-01, 4.930635e-01,
1.400000e+00	1.033551e+00, 1.957407e-01, 1.266694e+00, 4.620486e-02, 1.680860e-01, 5.052392e-01, 1.389678e-01, 9.880665e-02, 5.759759e-02, 5.469105e-01,
1.600000e+00	1.002745e+00, 1.421395e-01, 1.116857e+00, 2.371484e-02, 1.249680e-01, 5.082445e-01, 8.485758e-02, 8.516537e-02, 6.759489e-02, 4.854822e-01,
1.800000e+00	1.258396e+00, 9.655167e-02, 1.345473e+00, 1.475738e-02, 9.466464e-02, 4.711721e-01, 5.181305e-02, 4.609759e-02, 4.806490e-02, 4.190337e-01,
2.000000e+00	1.125462e+00, 6.697536e-02, 1.025807e+00, 7.590498e-03, 4.366533e-02, 5.197886e-01, 3.484432e-02, 3.071267e-02, 3.586249e-02, 4.401252e-01,
0.000000e+00	2.669716e+00, 2.947806e-01, 7.482715e-01, 1.841208e+00, 8.873392e-01, 2.831613e+00, 2.397034e+00, 1.530699e+00, 1.396982e+00, 2.610739e+00,
2.000000e-01	1.796798e+00, 4.764534e-01, 4.299060e-01, 1.158967e+00, 9.978274e-01, 1.728905e+00, 1.826258e+00, 1.083069e+00, 1.234838e+00, 1.710436e+00,
4.000000e-01	1.160183e+00, 6.213468e-01, 3.531932e-01, 7.178077e-01, 9.501335e-01, 9.342738e-01, 9.650137e-01, 1.053561e+00, 8.991338e-01, 1.194347e+00,
6.000000e-01	1.077179e+00, 6.396852e-01, 3.891227e-01, 4.654170e-01, 8.455295e-01, 9.360152e-01, 6.991502e-01, 7.567977e-01, 1.106534e+00, 8.629582e-01,
8.000000e-01	1.378949e+00, 3.323990e-01, 6.903882e-01, 2.163258e-01, 4.513402e-01, 9.110947e-01, 4.995986e-01, 4.727631e-01, 8.070857e-01, 6.535101e-01,
1.000000e+00	1.188527e+00, 2.199370e-01, 6.838074e-01, 1.218424e-01, 3.393852e-01, 6.289535e-01, 2.774523e-01, 3.943484e-01, 5.136013e-01, 3.862835e-01,
1.200000e+00	1.198078e+00, 1.810014e-01, 1.036969e+00, 7.378732e-02, 2.014950e-01, 6.574831e-01, 1.995507e-01, 1.955399e-01, 4.615390e-01, 3.357063e-01,
1.400000e+00	1.223266e+00, 1.285542e-01, 1.062602e+00, 3.547169e-02, 1.403821e-01, 5.654904e-01, 1.270479e-01, 1.420378e-01, 3.173420e-01, 2.921271e-01,
1.600000e+00	1.098534e+00, 6.952858e-02, 9.569850e-01, 2.047276e-02, 1.040396e-01, 4.650847e-01, 8.197118e-02, 1.004021e-01, 1.974505e-01, 2.274904e-01,
1.800000e+00	1.198745e+00, 5.601063e-02, 8.888786e-01, 1.075360e-02, 6.811229e-02, 4.728636e-01, 4.431070e-02, 5.590214e-02, 1.566273e-01, 2.627293e-01,
2.000000e+00	1.111737e+00, 3.409778e-02, 9.286660e-01, 6.985032e-03, 4.690200e-02, 4.867441e-01, 2.897720e-02, 4.539579e-02, 1.014152e-01, 2.256598e-01,
0.000000e+00	2.758634e+00, 2.320248e+00, 3.124486e-01, 4.170648e-01, 2.311291e+00, 1.758456e+00, 1.161435e-01, 1.129647e+00, 1.243202e+00, 8.970832e-01,
2.000000e-01	2.403542e+00, 1.626165e+00, 6.376563e-01, 5.006858e-01, 1.496245e+00, 9.290867e-01, 8.218756e-02, 7.651096e-01, 1.115096e+00, 6.381724e-01,
4.000000e-01	1.614524e+00, 1.168043e+00, 6.798283e-01, 4.055496e-01, 1.110959e+00, 9.226327e-01, 4.952957e-02, 5.360686e-01, 8.042619e-01, 5.479315e-01,
6.000000e-01	1.628035e+00, 7.786487e-01, 1.047972e+00, 3.317180e-01, 8.858960e-01, 6.601816e-01, 2.969725e-02, 3.642638e-01, 5.708366e-01, 3.094337e-01,
8.000000e-01	1.512050e+00, 4.779400e-01, 9.579330e-01, 1.700709e-01, 5.029369e-01, 5.311817e-01, 2.034864e-02, 2.170276e-01, 4.777646e-01, 2.302958e-01,
1.000000e+00	1.296968e+00, 3.851253e-01, 9.309878e-01, 9.505878e-02, 3.201810e-01, 4.313191e-01, 1.775284e-02, 1.330401e-01, 3.141885e-01, 1.561900e-01,
1.200000e+00	1.390936e+00, 2.311081e-01, 9.625850e-01, 5.467797e-02, 2.357512e-01, 4.304134e-01, 9.259763e-03, 8.658003e-02, 1.934099e-01, 1.258101e-01,
1.400000e+00	1.197598e+00, 1.288371e-01, 1.251189e+00, 2.799480e-02, 1.416363e-01, 4.419101e-01, 5.781400e-03, 5.548714e-02, 1.703537e-01, 1.619358e-01,
1.600000e+00	1.214561e+00, 9.440871e-02, 1.180176e+00, 1.911038e-02, 9.140916e-02, 4.262011e-01, 3.713720e-03, 3.633043e-02, 1.122867e-01, 1.679527e-01,
1.800000e+00	1.278747e+00, 7.672570e-02, 1.222521e+00, 1.032808e-02, 5.684034e-02, 4.845132e-01, 2.645947e-03, 2.586277e-02, 6.082347e-02, 1.609353e-01,
2.000000e+00	1.031980e+00, 4.270034e-02, 1.242964e+00, 6.225205e-03, 3.807971e-02, 4.481221e-01, 1.827143e-03, 1.317392e-02, 6.622091e-02, 1.840468e-01,
0.000000e+00	2.506076e+00, 2.217769e+00, 2.142453e+00, 7.012389e-01, 2.487048e+00, 9.406227e-01, 2.662843e+00, 3.065029e+00, 1.048298e+00, 2.040017e+00,
2.000000e-01	1.794987e+00, 1.711618e+00, 1.826939e+00, 6.709002e-01, 2.199663e+00, 1.028658e+00, 1.936891e+00, 2.146399e+00, 8.828853e-01, 1.325151e+00,
4.000000e-01	1.266481e+00, 1.430659e+00, 1.340841e+00, 5.005256e-01, 1.568762e+00, 7.955564e-01, 1.243962e+00, 1.662572e+00, 6.791470e-01, 1.155078e+00,
6.000000e-01	8.906429e-01, 1.225540e+00, 1.375530e+00, 5.011738e-01, 1.242136e+00, 6.547910e-01, 6.821937e-01, 1.176490e+00, 4.379306e-01, 8.429362e-01,
8.000000e-01	6.109541e-01, 6.662288e-01, 1.236207e+00, 3.394031e-01, 9.776814e-01, 5.887461e-01, 6.195772e-01, 8.219368e-01, 3.038578e-01, 7.957990e-01,
1.000000e+00	6.165978e-01, 5.012451e-01, 1.386287e+00, 2.357264e-01, 8.714108e-01, 6.194788e-01, 5.046133e-01, 4.856704e-01, 2.379708e-01, 7.530875e-01,
1.200000e+00	6.261553e-01, 3.718370e-01, 1.369078e+00, 1.189206e-01, 4.767927e-01, 4.998664e-01, 4.171921e-01, 5.210212e-01, 1.709297e-01, 8.232584e-01,
1.400000e+00	8.522239e-01, 2.712815e-01, 1.270781e+00, 7.804503e-02, 3.596018e-01, 6.181509e-01, 2.484065e-01, 4.085789e-01, 1.082386e-01, 7.375321e-01,
1.600000e+00	8.758556e-01, 1.610380e-01, 1.190577e+00, 4.255343e-02, 2.243234e-01, 5.779864e-01, 1.269682e-01, 2.968019e-01, 1.069216e-01, 8.312127e-01,
1.800000e+00	9.572787e-01, 1.096161e-01, 1.376563e+00, 2.453856e-02, 1.374200e-01, 5.752595e-01, 8.683730e-02, 2.360860e-01, 7.988219e-02, 9.045160e-01,
2.000000e+00	1.113337e+00, 7.145617e-02, 1.203615e+00, 1.434480e-02, 9.732132e-02, 4.996867e-01, 5.256565e-02, 1.647199e-01, 6.255177e-02, 6.791466e-01,
