# Supplementary material for: Inference of Vohradský's Models of Genetic Networks by Solving Two-Dimensional Function Optimization Problems
Source: PLoS One. 2013 Dec 30;8(12):e83308. doi: 10.1371/journal.pone.0083308 (PMC3875442; doi:10.1371/journal.pone.0083308)
Supplement: Text S2 — Time-series data used in the ‘Inference in noisy environment’ section (compressed by gzip). (GZ) [file pone.0083308.s002.gz › time_series_data/gene10/50sets/tc.dat53]

Time "G0" "G1" "G2" "G3" "G4" "G5" "G6" "G7" "G8" "G9"
0.000000e+00	1.533958e-01, 2.859978e+00, 2.061380e+00, 1.992128e+00, 2.514464e+00, 8.876680e-02, 4.149912e-01, 1.637965e+00, 4.962812e-01, 1.625511e+00,
2.000000e-01	3.619187e-01, 1.861624e+00, 1.882859e+00, 1.824378e+00, 1.705275e+00, 6.364045e-02, 5.547762e-01, 9.607331e-01, 3.456142e-01, 9.850351e-01,
4.000000e-01	4.290965e-01, 1.466745e+00, 1.561177e+00, 1.470511e+00, 1.370819e+00, 3.454558e-02, 5.899937e-01, 7.246816e-01, 5.376199e-01, 5.012378e-01,
6.000000e-01	5.297498e-01, 1.508973e+00, 1.464460e+00, 1.093645e+00, 1.008529e+00, 3.345833e-02, 5.839487e-01, 5.642573e-01, 6.198296e-01, 2.951122e-01,
8.000000e-01	5.201922e-01, 1.242774e+00, 1.469903e+00, 1.103990e+00, 8.455241e-01, 2.463687e-02, 5.999453e-01, 5.024928e-01, 7.220900e-01, 2.387924e-01,
1.000000e+00	4.376169e-01, 1.083562e+00, 1.279935e+00, 8.091996e-01, 8.698050e-01, 1.803297e-02, 4.078089e-01, 5.102350e-01, 9.886071e-01, 2.536527e-01,
1.200000e+00	3.390587e-01, 1.157031e+00, 1.406615e+00, 6.863479e-01, 7.112701e-01, 1.323190e-02, 3.209055e-01, 5.915161e-01, 8.401904e-01, 3.311336e-01,
1.400000e+00	2.602773e-01, 8.569102e-01, 1.528839e+00, 3.993774e-01, 6.106029e-01, 8.755273e-03, 2.242448e-01, 6.538510e-01, 9.376465e-01, 3.782693e-01,
1.600000e+00	2.023232e-01, 7.842097e-01, 1.275299e+00, 3.452857e-01, 7.000266e-01, 6.821902e-03, 1.447083e-01, 7.351949e-01, 1.030446e+00, 4.421434e-01,
1.800000e+00	1.547002e-01, 8.897268e-01, 1.284582e+00, 2.384323e-01, 7.320009e-01, 5.346332e-03, 1.167209e-01, 8.390606e-01, 1.054269e+00, 4.561479e-01,
2.000000e+00	1.197826e-01, 7.863892e-01, 1.394156e+00, 1.375129e-01, 7.149845e-01, 4.647794e-03, 6.575303e-02, 8.680958e-01, 9.393960e-01, 4.847380e-01,
0.000000e+00	1.175117e+00, 1.933894e+00, 1.839972e+00, 2.404344e+00, 2.186232e+00, 1.976595e+00, 6.702000e-01, 2.462521e+00, 2.820387e+00, 1.301302e-03,
2.000000e-01	1.197405e+00, 1.331877e+00, 1.914465e+00, 2.239489e+00, 1.364504e+00, 1.639456e+00, 6.792170e-01, 1.694568e+00, 2.292909e+00, 3.330111e-03,
4.000000e-01	1.127815e+00, 1.314325e+00, 1.314640e+00, 2.176779e+00, 9.923295e-01, 1.524074e+00, 7.167195e-01, 1.364091e+00, 1.501541e+00, 5.029257e-02,
6.000000e-01	9.330567e-01, 8.818739e-01, 1.136986e+00, 1.505441e+00, 8.951655e-01, 1.600338e+00, 7.155571e-01, 1.170791e+00, 1.114310e+00, 2.361370e-01,
8.000000e-01	7.218652e-01, 6.213752e-01, 7.687135e-01, 1.356967e+00, 7.665791e-01, 1.100488e+00, 6.250654e-01, 1.237120e+00, 1.232222e+00, 4.552280e-01,
1.000000e+00	5.196611e-01, 3.837444e-01, 1.088218e+00, 1.196183e+00, 6.663086e-01, 1.141960e+00, 6.215551e-01, 1.448196e+00, 7.451305e-01, 4.956693e-01,
1.200000e+00	4.007898e-01, 2.801201e-01, 1.014638e+00, 8.774283e-01, 5.582258e-01, 9.535866e-01, 5.350569e-01, 1.426841e+00, 6.592364e-01, 5.733329e-01,
1.400000e+00	3.364669e-01, 2.875710e-01, 1.285356e+00, 7.708320e-01, 6.488469e-01, 7.880744e-01, 4.403994e-01, 1.363607e+00, 4.862816e-01, 6.381868e-01,
1.600000e+00	2.836045e-01, 2.524960e-01, 1.198504e+00, 5.616896e-01, 6.826633e-01, 5.999992e-01, 3.478631e-01, 1.521094e+00, 3.667712e-01, 7.829234e-01,
1.800000e+00	1.767631e-01, 1.865498e-01, 1.177171e+00, 4.461295e-01, 5.951047e-01, 3.258414e-01, 2.155190e-01, 1.289754e+00, 3.024312e-01, 6.376524e-01,
2.000000e+00	1.537387e-01, 1.653095e-01, 1.488405e+00, 2.859168e-01, 5.562555e-01, 2.447517e-01, 1.710690e-01, 1.348560e+00, 2.440662e-01, 7.596755e-01,
0.000000e+00	2.428600e+00, 2.371113e+00, 9.614453e-01, 2.167996e-01, 1.554895e+00, 1.155743e-01, 3.052709e+00, 1.563841e+00, 2.238430e+00, 2.233884e+00,
2.000000e-01	2.248769e+00, 1.513318e+00, 6.001111e-01, 1.533638e-01, 8.810920e-01, 9.949799e-02, 1.907719e+00, 1.078412e+00, 1.492963e+00, 1.480020e+00,
4.000000e-01	1.627336e+00, 1.103138e+00, 3.665235e-01, 7.975230e-02, 5.607580e-01, 6.622279e-02, 1.011842e+00, 7.810084e-01, 1.479278e+00, 8.475620e-01,
6.000000e-01	1.037342e+00, 7.040316e-01, 3.083961e-01, 8.419885e-02, 2.527963e-01, 5.746279e-02, 8.005709e-01, 7.884158e-01, 1.723256e+00, 6.448876e-01,
8.000000e-01	9.286077e-01, 5.241606e-01, 3.504362e-01, 6.209333e-02, 1.504607e-01, 2.995605e-02, 5.854891e-01, 1.002683e+00, 1.190505e+00, 6.277261e-01,
1.000000e+00	8.969614e-01, 3.708806e-01, 6.187058e-01, 4.495078e-02, 1.533766e-01, 2.711996e-02, 3.398546e-01, 1.212495e+00, 8.840666e-01, 7.722879e-01,
1.200000e+00	5.298136e-01, 2.952110e-01, 7.958992e-01, 3.133622e-02, 2.267532e-01, 1.580521e-02, 2.530428e-01, 1.171996e+00, 7.576846e-01, 8.369740e-01,
1.400000e+00	4.657285e-01, 1.646739e-01, 1.016111e+00, 2.334671e-02, 3.603291e-01, 1.178031e-02, 1.576778e-01, 1.596543e+00, 5.861784e-01, 8.444267e-01,
1.600000e+00	3.110454e-01, 1.545580e-01, 1.133023e+00, 1.832719e-02, 5.021567e-01, 1.057075e-02, 1.041396e-01, 1.315132e+00, 4.568238e-01, 7.273153e-01,
1.800000e+00	2.117506e-01, 1.253234e-01, 1.223130e+00, 1.165731e-02, 5.928324e-01, 6.689782e-03, 6.819158e-02, 1.245174e+00, 3.674347e-01, 8.137302e-01,
2.000000e+00	2.186508e-01, 1.112981e-01, 1.226417e+00, 1.020302e-02, 6.647855e-01, 5.410868e-03, 5.151695e-02, 1.332819e+00, 2.583054e-01, 7.803190e-01,
0.000000e+00	1.475055e+00, 4.656439e-01, 2.328783e+00, 2.369822e+00, 2.754665e+00, 1.817213e+00, 7.054467e-01, 1.575377e+00, 2.346666e+00, 1.528420e+00,
2.000000e-01	1.346156e+00, 5.693567e-01, 1.731233e+00, 2.154260e+00, 1.735475e+00, 1.871357e+00, 7.107033e-01, 1.460226e+00, 1.520814e+00, 1.274505e+00,
4.000000e-01	1.326163e+00, 4.911030e-01, 8.064649e-01, 1.849744e+00, 1.120924e+00, 1.264578e+00, 7.317399e-01, 1.405074e+00, 1.168316e+00, 1.009623e+00,
6.000000e-01	1.016255e+00, 3.252522e-01, 9.530264e-01, 1.181989e+00, 8.507438e-01, 1.382857e+00, 6.042315e-01, 1.360858e+00, 8.564243e-01, 8.779967e-01,
8.000000e-01	7.935856e-01, 2.475331e-01, 8.214209e-01, 1.258149e+00, 5.903409e-01, 1.121347e+00, 5.828620e-01, 1.424352e+00, 8.488995e-01, 7.472202e-01,
1.000000e+00	5.580809e-01, 1.644171e-01, 9.845042e-01, 1.187222e+00, 7.013583e-01, 8.960823e-01, 5.248148e-01, 1.364414e+00, 5.992163e-01, 7.912031e-01,
1.200000e+00	4.452926e-01, 1.095877e-01, 1.032911e+00, 6.708494e-01, 6.239422e-01, 7.707878e-01, 4.067409e-01, 1.451450e+00, 3.812155e-01, 8.616642e-01,
1.400000e+00	3.160511e-01, 1.052505e-01, 9.091595e-01, 4.795860e-01, 6.453167e-01, 5.724517e-01, 3.043023e-01, 1.601425e+00, 3.494414e-01, 8.605588e-01,
1.600000e+00	3.174519e-01, 8.408061e-02, 1.010842e+00, 4.260656e-01, 6.574480e-01, 3.974643e-01, 2.502151e-01, 1.544892e+00, 3.252942e-01, 7.583562e-01,
1.800000e+00	2.349023e-01, 6.886900e-02, 9.907222e-01, 3.286268e-01, 6.356498e-01, 2.798136e-01, 1.794799e-01, 1.344835e+00, 2.319088e-01, 7.338352e-01,
2.000000e+00	1.751083e-01, 7.187792e-02, 1.508851e+00, 2.146155e-01, 6.815320e-01, 2.352930e-01, 1.302115e-01, 1.666414e+00, 1.727695e-01, 7.786809e-01,
0.000000e+00	1.997210e+00, 2.012326e+00, 1.451433e+00, 1.143585e+00, 1.277115e+00, 2.934026e+00, 7.568189e-01, 1.332620e+00, 1.687569e+00, 4.334000e-01,
2.000000e-01	1.627280e+00, 1.741137e+00, 1.147266e+00, 1.215102e+00, 7.076829e-01, 2.079563e+00, 6.539568e-01, 7.578084e-01, 1.218113e+00, 2.643955e-01,
4.000000e-01	9.774692e-01, 1.661274e+00, 9.121331e-01, 1.186238e+00, 4.944746e-01, 2.035037e+00, 6.441206e-01, 5.567984e-01, 1.491645e+00, 1.828625e-01,
6.000000e-01	8.670791e-01, 1.115467e+00, 8.282651e-01, 7.148639e-01, 3.184016e-01, 1.578975e+00, 4.151114e-01, 6.023456e-01, 1.182139e+00, 1.861634e-01,
8.000000e-01	7.743286e-01, 1.011287e+00, 9.331664e-01, 5.322136e-01, 3.283166e-01, 1.458012e+00, 3.418371e-01, 6.124019e-01, 1.337721e+00, 2.812764e-01,
1.000000e+00	4.728201e-01, 9.765259e-01, 1.105688e+00, 4.008138e-01, 5.204244e-01, 1.458701e+00, 2.269765e-01, 6.977245e-01, 1.131241e+00, 3.392563e-01,
1.200000e+00	3.669702e-01, 8.350430e-01, 9.317648e-01, 3.143831e-01, 5.373084e-01, 1.044277e+00, 1.787263e-01, 7.439723e-01, 1.158433e+00, 4.537058e-01,
1.400000e+00	2.798210e-01, 8.649549e-01, 8.672382e-01, 1.846300e-01, 6.558624e-01, 9.537560e-01, 1.038157e-01, 8.640256e-01, 1.304842e+00, 5.190428e-01,
1.600000e+00	2.419006e-01, 7.029649e-01, 1.201560e+00, 1.529288e-01, 6.046689e-01, 7.676222e-01, 9.034346e-02, 9.565020e-01, 7.973999e-01, 5.719428e-01,
1.800000e+00	1.527001e-01, 6.424736e-01, 1.179041e+00, 8.621218e-02, 7.007410e-01, 5.111375e-01, 5.409796e-02, 9.762527e-01, 1.016744e+00, 6.472087e-01,
2.000000e+00	1.472508e-01, 5.730499e-01, 1.340489e+00, 6.974012e-02, 5.888196e-01, 4.359522e-01, 4.254205e-02, 1.286436e+00, 8.475164e-01, 5.724892e-01,
0.000000e+00	2.185878e+00, 1.060983e+00, 4.492892e-01, 5.869453e-01, 1.661541e+00, 2.262756e+00, 2.294998e+00, 2.628113e+00, 9.932066e-01, 3.055173e-01,
2.000000e-01	1.886966e+00, 7.860302e-01, 3.141870e-01, 3.669628e-01, 7.894925e-01, 2.208109e+00, 1.328647e+00, 2.121329e+00, 7.408569e-01, 3.941885e-01,
4.000000e-01	1.789575e+00, 5.350408e-01, 1.825620e-01, 2.768229e-01, 5.631085e-01, 1.453850e+00, 1.009966e+00, 1.818898e+00, 6.333784e-01, 5.562924e-01,
6.000000e-01	9.859939e-01, 3.455371e-01, 1.873387e-01, 1.804967e-01, 2.712040e-01, 1.425592e+00, 7.571607e-01, 1.664371e+00, 4.564582e-01, 6.040048e-01,
8.000000e-01	9.504136e-01, 2.136557e-01, 3.626820e-01, 1.506777e-01, 1.805584e-01, 1.455431e+00, 4.122285e-01, 1.741772e+00, 3.238119e-01, 6.843686e-01,
1.000000e+00	6.449625e-01, 1.552668e-01, 5.464997e-01, 8.893795e-02, 1.554059e-01, 1.229711e+00, 3.007950e-01, 1.536188e+00, 3.382173e-01, 6.605310e-01,
1.200000e+00	5.040028e-01, 1.174435e-01, 6.669592e-01, 8.361302e-02, 2.790900e-01, 1.026913e+00, 2.011536e-01, 1.662691e+00, 1.985396e-01, 7.821553e-01,
1.400000e+00	4.154120e-01, 7.388454e-02, 1.016953e+00, 4.778908e-02, 4.686539e-01, 8.776236e-01, 1.531121e-01, 1.809708e+00, 1.533881e-01, 7.799522e-01,
1.600000e+00	3.196015e-01, 5.875269e-02, 1.090079e+00, 3.691008e-02, 5.375663e-01, 5.563689e-01, 1.067225e-01, 1.675392e+00, 1.401719e-01, 7.518597e-01,
1.800000e+00	2.338664e-01, 4.616951e-02, 9.694609e-01, 2.368935e-02, 5.352967e-01, 4.567192e-01, 5.725944e-02, 1.477292e+00, 9.955911e-02, 7.584413e-01,
2.000000e+00	1.871904e-01, 4.949484e-02, 1.163688e+00, 2.336000e-02, 4.572587e-01, 3.282978e-01, 4.435504e-02, 1.374230e+00, 7.005810e-02, 7.676972e-01,
0.000000e+00	1.758921e-01, 2.591608e+00, 2.950860e+00, 1.018242e-01, 1.205240e+00, 1.376251e+00, 5.169665e-01, 1.150163e-01, 7.676388e-01, 2.258765e+00,
2.000000e-01	2.698614e-01, 2.838048e+00, 1.852465e+00, 8.650186e-02, 9.166433e-01, 1.232974e+00, 3.605855e-01, 8.954189e-02, 9.166892e-01, 1.423887e+00,
4.000000e-01	2.372915e-01, 1.906414e+00, 1.634607e+00, 6.660782e-02, 8.011585e-01, 9.248554e-01, 2.167468e-01, 5.762277e-02, 1.133163e+00, 9.066421e-01,
6.000000e-01	2.894987e-01, 1.686054e+00, 1.787481e+00, 3.581283e-02, 7.252727e-01, 7.233411e-01, 1.372676e-01, 5.264746e-02, 1.081901e+00, 5.064512e-01,
8.000000e-01	2.147191e-01, 1.272014e+00, 1.891890e+00, 2.832044e-02, 6.731180e-01, 6.247254e-01, 9.768019e-02, 7.764582e-02, 1.002247e+00, 3.252035e-01,
1.000000e+00	1.724607e-01, 1.213395e+00, 1.593049e+00, 1.924353e-02, 6.651494e-01, 3.704953e-01, 7.322069e-02, 1.874517e-01, 1.152776e+00, 2.857067e-01,
1.200000e+00	1.488472e-01, 8.834279e-01, 1.492442e+00, 1.737127e-02, 6.436101e-01, 2.788884e-01, 5.294041e-02, 2.886978e-01, 1.375076e+00, 3.548566e-01,
1.400000e+00	1.106175e-01, 8.664205e-01, 1.214170e+00, 1.040708e-02, 6.433312e-01, 1.989967e-01, 2.909313e-02, 4.614306e-01, 1.180186e+00, 3.578000e-01,
1.600000e+00	1.010841e-01, 1.042308e+00, 1.294864e+00, 9.330928e-03, 7.695266e-01, 1.521002e-01, 2.480725e-02, 6.700554e-01, 1.033582e+00, 4.402994e-01,
1.800000e+00	6.858953e-02, 8.420279e-01, 1.345715e+00, 8.630378e-03, 6.570497e-01, 7.686663e-02, 1.721401e-02, 7.633230e-01, 1.033403e+00, 4.851361e-01,
2.000000e+00	6.925037e-02, 8.872666e-01, 1.138744e+00, 7.141726e-03, 7.127922e-01, 5.537858e-02, 1.046244e-02, 7.808923e-01, 1.061245e+00, 4.142107e-01,
0.000000e+00	2.305041e+00, 2.583562e+00, 1.277325e+00, 1.489429e-01, 1.202700e-01, 2.326059e+00, 8.350587e-01, 6.665499e-01, 4.618545e-01, 2.738690e-01,
2.000000e-01	1.586899e+00, 1.849209e+00, 7.199699e-01, 9.685574e-02, 7.956561e-02, 1.811413e+00, 5.139942e-01, 5.418312e-01, 6.841457e-01, 2.047703e-01,
4.000000e-01	1.307472e+00, 1.732201e+00, 5.294337e-01, 6.813496e-02, 4.708274e-02, 1.298247e+00, 4.119829e-01, 4.170579e-01, 8.139359e-01, 1.150722e-01,
6.000000e-01	1.037100e+00, 1.530531e+00, 5.166522e-01, 5.045405e-02, 2.521017e-02, 1.401890e+00, 2.780657e-01, 3.178351e-01, 8.078387e-01, 8.474587e-02,
8.000000e-01	9.190476e-01, 1.136541e+00, 4.897665e-01, 3.856296e-02, 3.734732e-02, 1.193424e+00, 1.973969e-01, 2.891699e-01, 7.900228e-01, 1.289318e-01,
1.000000e+00	6.058796e-01, 9.972525e-01, 8.312405e-01, 2.665526e-02, 1.648202e-01, 1.325351e+00, 1.085604e-01, 3.120391e-01, 1.084780e+00, 1.934553e-01,
1.200000e+00	4.707174e-01, 1.067454e+00, 9.977219e-01, 2.054516e-02, 3.646009e-01, 9.447543e-01, 7.196456e-02, 5.068706e-01, 1.034135e+00, 3.184173e-01,
1.400000e+00	3.429087e-01, 8.702593e-01, 1.111171e+00, 1.649667e-02, 4.648426e-01, 6.312984e-01, 5.563826e-02, 7.028900e-01, 1.131803e+00, 3.313592e-01,
1.600000e+00	3.083053e-01, 6.475179e-01, 1.112548e+00, 1.255796e-02, 5.353435e-01, 4.711510e-01, 2.945808e-02, 7.390285e-01, 1.057217e+00, 5.530056e-01,
1.800000e+00	2.051243e-01, 7.496857e-01, 1.114439e+00, 9.249238e-03, 5.572844e-01, 3.692852e-01, 2.251907e-02, 8.121766e-01, 1.088205e+00, 5.116861e-01,
2.000000e+00	1.781875e-01, 7.752749e-01, 9.528271e-01, 8.520759e-03, 4.945620e-01, 2.601668e-01, 1.512836e-02, 9.732163e-01, 8.129299e-01, 6.173021e-01,
0.000000e+00	7.915720e-01, 9.198230e-01, 2.483461e+00, 3.418637e+00, 1.290617e+00, 2.309457e+00, 3.909576e-01, 2.244934e+00, 8.258890e-01, 3.071903e+00,
2.000000e-01	7.552799e-01, 7.671975e-01, 1.993883e+00, 2.591396e+00, 8.085176e-01, 1.893998e+00, 4.431933e-01, 1.701681e+00, 4.992681e-01, 1.725222e+00,
4.000000e-01	5.699627e-01, 7.298854e-01, 1.581826e+00, 1.727570e+00, 9.150764e-01, 1.540340e+00, 4.342511e-01, 1.654912e+00, 4.535238e-01, 1.250107e+00,
6.000000e-01	4.418132e-01, 6.580408e-01, 1.209298e+00, 1.480922e+00, 7.149362e-01, 1.338275e+00, 5.391151e-01, 1.265801e+00, 3.902811e-01, 9.371764e-01,
8.000000e-01	3.598799e-01, 4.366136e-01, 1.270692e+00, 1.521381e+00, 7.537752e-01, 1.138365e+00, 6.896119e-01, 1.557242e+00, 2.471797e-01, 8.086199e-01,
1.000000e+00	3.370253e-01, 4.881008e-01, 1.572567e+00, 1.236788e+00, 5.740551e-01, 1.212500e+00, 5.311997e-01, 1.259904e+00, 1.685325e-01, 7.473432e-01,
1.200000e+00	2.165672e-01, 3.655456e-01, 1.173827e+00, 1.059058e+00, 6.547943e-01, 8.355719e-01, 5.242420e-01, 1.347545e+00, 1.709017e-01, 8.743363e-01,
1.400000e+00	1.681627e-01, 3.316303e-01, 1.410284e+00, 7.819630e-01, 7.564498e-01, 7.004845e-01, 3.211165e-01, 1.514930e+00, 1.155092e-01, 7.278618e-01,
1.600000e+00	1.361264e-01, 2.532709e-01, 1.213165e+00, 5.841004e-01, 5.825947e-01, 5.289116e-01, 3.624524e-01, 1.649781e+00, 7.186408e-02, 9.323272e-01,
1.800000e+00	1.236160e-01, 1.959183e-01, 1.318059e+00, 4.287838e-01, 5.280050e-01, 4.170503e-01, 2.311807e-01, 1.451273e+00, 9.055777e-02, 7.213393e-01,
2.000000e+00	1.059681e-01, 1.984124e-01, 1.143760e+00, 2.807279e-01, 5.770025e-01, 2.987937e-01, 1.558540e-01, 1.306371e+00, 6.651542e-02, 8.575864e-01,
0.000000e+00	2.442586e+00, 1.689433e+00, 4.911395e-01, 7.143696e-01, 1.456753e+00, 1.820540e+00, 8.649538e-01, 6.079872e-01, 1.295083e+00, 2.735461e+00,
2.000000e-01	2.067310e+00, 1.219089e+00, 3.830749e-01, 4.665455e-01, 8.451522e-01, 1.614568e+00, 5.401933e-01, 5.150583e-01, 1.179925e+00, 1.482433e+00,
4.000000e-01	1.377657e+00, 9.494841e-01, 1.974406e-01, 3.093214e-01, 4.515980e-01, 1.429121e+00, 4.754514e-01, 3.805493e-01, 1.219207e+00, 1.125629e+00,
6.000000e-01	9.525340e-01, 7.076038e-01, 1.902648e-01, 2.279247e-01, 3.114722e-01, 1.192446e+00, 2.712604e-01, 5.427310e-01, 1.351279e+00, 8.087714e-01,
8.000000e-01	8.560285e-01, 5.709234e-01, 4.336694e-01, 2.002502e-01, 1.701688e-01, 1.186717e+00, 2.004519e-01, 7.965250e-01, 1.214083e+00, 6.578158e-01,
1.000000e+00	6.028908e-01, 3.793436e-01, 6.242829e-01, 1.092489e-01, 1.971368e-01, 7.379619e-01, 1.339529e-01, 1.025137e+00, 1.216276e+00, 7.646407e-01,
1.200000e+00	5.285508e-01, 3.096811e-01, 7.713675e-01, 9.065434e-02, 3.642251e-01, 5.933195e-01, 8.432553e-02, 1.253973e+00, 8.629071e-01, 7.654736e-01,
1.400000e+00	3.668309e-01, 2.240176e-01, 1.000773e+00, 5.806369e-02, 5.347368e-01, 5.369901e-01, 5.460870e-02, 1.403290e+00, 6.081281e-01, 7.149855e-01,
1.600000e+00	3.493598e-01, 1.807120e-01, 1.153240e+00, 4.236602e-02, 5.581184e-01, 3.507944e-01, 4.196335e-02, 1.352530e+00, 7.309715e-01, 7.683746e-01,
1.800000e+00	2.115250e-01, 1.637858e-01, 1.160545e+00, 3.530892e-02, 5.954835e-01, 2.646908e-01, 2.802461e-02, 1.541724e+00, 4.749514e-01, 8.828190e-01,
2.000000e+00	1.787139e-01, 1.483081e-01, 1.113490e+00, 2.805693e-02, 6.149714e-01, 1.567647e-01, 2.248873e-02, 1.356011e+00, 3.784371e-01, 6.932470e-01,
0.000000e+00	1.027567e+00, 1.298103e+00, 1.212973e+00, 2.192245e+00, 2.133665e+00, 8.016018e-01, 1.557530e+00, 3.124736e+00, 1.994802e+00, 2.002142e+00,
2.000000e-01	1.089433e+00, 7.977541e-01, 9.148715e-01, 1.861527e+00, 1.135349e+00, 4.236073e-01, 1.261998e+00, 2.618650e+00, 1.644438e+00, 1.570281e+00,
4.000000e-01	8.786729e-01, 5.356100e-01, 8.952658e-01, 1.391049e+00, 9.871733e-01, 2.881378e-01, 1.048626e+00, 2.126165e+00, 1.217887e+00, 1.446815e+00,
6.000000e-01	7.487558e-01, 3.995493e-01, 8.626034e-01, 1.389633e+00, 6.969840e-01, 2.551745e-01, 8.409795e-01, 1.896239e+00, 1.057036e+00, 9.244066e-01,
8.000000e-01	5.255966e-01, 2.516150e-01, 9.657555e-01, 1.189804e+00, 6.945980e-01, 1.760805e-01, 7.527742e-01, 1.840268e+00, 6.697920e-01, 1.006149e+00,
1.000000e+00	4.802781e-01, 1.863686e-01, 1.010815e+00, 9.842985e-01, 6.141611e-01, 1.283700e-01, 7.212316e-01, 1.628275e+00, 4.559771e-01, 8.843884e-01,
1.200000e+00	3.417184e-01, 1.349105e-01, 9.898589e-01, 8.117664e-01, 7.492828e-01, 7.965909e-02, 4.051823e-01, 1.879451e+00, 3.603258e-01, 7.256103e-01,
1.400000e+00	2.470344e-01, 8.412723e-02, 1.142014e+00, 4.839797e-01, 7.256586e-01, 6.081375e-02, 3.266949e-01, 1.967653e+00, 3.227187e-01, 8.347695e-01,
1.600000e+00	1.967619e-01, 7.356089e-02, 1.369013e+00, 3.265117e-01, 6.748805e-01, 4.554385e-02, 2.514754e-01, 1.789014e+00, 2.127529e-01, 8.351539e-01,
1.800000e+00	1.443159e-01, 6.432475e-02, 1.173867e+00, 3.179666e-01, 6.158951e-01, 2.992119e-02, 1.670376e-01, 1.337637e+00, 1.897519e-01, 8.377287e-01,
2.000000e+00	1.266299e-01, 4.151320e-02, 1.245417e+00, 2.279609e-01, 6.232038e-01, 2.416824e-02, 1.528712e-01, 1.710019e+00, 1.555434e-01, 7.184093e-01,
0.000000e+00	9.453455e-01, 2.945840e+00, 7.287199e-01, 2.229467e-01, 9.544116e-01, 1.441207e+00, 8.465560e-01, 1.126893e+00, 2.620817e+00, 1.663165e+00,
2.000000e-01	7.215982e-01, 1.753796e+00, 8.652114e-01, 1.257608e-01, 6.588638e-01, 1.444646e+00, 5.866859e-01, 8.680201e-01, 2.281136e+00, 1.325591e+00,
4.000000e-01	4.820401e-01, 1.357573e+00, 8.371012e-01, 1.047167e-01, 5.933284e-01, 1.409737e+00, 3.802341e-01, 5.038077e-01, 2.182443e+00, 7.505894e-01,
6.000000e-01	3.887590e-01, 1.322915e+00, 1.032477e+00, 7.346197e-02, 7.254188e-01, 9.893944e-01, 2.411731e-01, 4.469326e-01, 1.651772e+00, 4.028065e-01,
8.000000e-01	3.400424e-01, 1.086155e+00, 1.130152e+00, 4.903758e-02, 6.117514e-01, 6.025318e-01, 1.997640e-01, 3.566219e-01, 1.873750e+00, 3.413965e-01,
1.000000e+00	2.311676e-01, 1.109104e+00, 1.039067e+00, 3.619222e-02, 6.600532e-01, 5.548393e-01, 1.118342e-01, 4.381475e-01, 1.603845e+00, 3.483141e-01,
1.200000e+00	1.828777e-01, 9.712109e-01, 1.245680e+00, 2.360826e-02, 5.596677e-01, 4.875571e-01, 7.267908e-02, 5.007378e-01, 1.315047e+00, 3.430805e-01,
1.400000e+00	1.694013e-01, 7.430198e-01, 9.080165e-01, 2.290260e-02, 6.073598e-01, 3.820128e-01, 5.711686e-02, 6.479828e-01, 1.422663e+00, 4.951827e-01,
1.600000e+00	1.340484e-01, 8.694120e-01, 1.465034e+00, 1.385741e-02, 6.488703e-01, 2.000920e-01, 3.606409e-02, 8.155212e-01, 1.341676e+00, 4.456422e-01,
1.800000e+00	1.001313e-01, 7.655773e-01, 1.416565e+00, 1.133737e-02, 6.690250e-01, 1.436375e-01, 2.502269e-02, 8.094987e-01, 1.186240e+00, 5.069771e-01,
2.000000e+00	8.935144e-02, 7.196511e-01, 1.351632e+00, 8.046198e-03, 5.835042e-01, 1.358752e-01, 1.791686e-02, 7.950187e-01, 1.256652e+00, 4.535865e-01,
0.000000e+00	1.086482e+00, 2.323330e+00, 7.738035e-01, 1.541132e+00, 2.420081e+00, 2.074038e+00, 2.384856e+00, 1.577360e+00, 2.687967e+00, 4.729868e-01,
2.000000e-01	1.076316e+00, 1.627072e+00, 6.604643e-01, 1.257108e+00, 1.473053e+00, 1.752951e+00, 1.602792e+00, 1.013019e+00, 1.817218e+00, 2.777480e-01,
4.000000e-01	8.046938e-01, 1.104096e+00, 5.417662e-01, 1.281642e+00, 7.178529e-01, 1.406975e+00, 1.342782e+00, 9.067291e-01, 1.467053e+00, 2.383552e-01,
6.000000e-01	7.356915e-01, 7.420608e-01, 6.722450e-01, 1.004265e+00, 5.968671e-01, 1.331202e+00, 1.017738e+00, 8.581391e-01, 1.290308e+00, 3.344458e-01,
8.000000e-01	5.031766e-01, 6.470199e-01, 8.787135e-01, 5.464562e-01, 5.405797e-01, 1.293449e+00, 8.236460e-01, 1.061077e+00, 1.059616e+00, 5.572999e-01,
1.000000e+00	3.771656e-01, 4.608028e-01, 1.172260e+00, 7.520907e-01, 5.215232e-01, 1.007904e+00, 5.509123e-01, 1.029501e+00, 1.061580e+00, 6.210874e-01,
1.200000e+00	3.264545e-01, 3.303767e-01, 1.007165e+00, 4.754584e-01, 6.187887e-01, 8.444650e-01, 3.816358e-01, 1.227310e+00, 8.417204e-01, 7.004870e-01,
1.400000e+00	2.652996e-01, 2.999747e-01, 1.254812e+00, 2.766886e-01, 7.027979e-01, 6.646454e-01, 2.607692e-01, 1.296059e+00, 6.722724e-01, 7.320852e-01,
1.600000e+00	1.902447e-01, 2.268372e-01, 1.193332e+00, 2.099958e-01, 5.113392e-01, 4.162051e-01, 1.500834e-01, 1.146797e+00, 4.331909e-01, 5.861867e-01,
1.800000e+00	1.552368e-01, 2.387237e-01, 1.020385e+00, 1.214109e-01, 7.431584e-01, 3.136750e-01, 1.167233e-01, 1.543125e+00, 4.553392e-01, 7.107304e-01,
2.000000e+00	1.243879e-01, 2.155478e-01, 1.088925e+00, 1.137574e-01, 6.859870e-01, 2.451516e-01, 9.566795e-02, 1.445992e+00, 3.325048e-01, 8.249488e-01,
0.000000e+00	2.520038e+00, 3.480053e-01, 1.273458e+00, 1.495962e+00, 2.508661e+00, 1.533981e+00, 2.722460e+00, 1.542797e+00, 1.987656e+00, 3.847103e-01,
2.000000e-01	2.019936e+00, 2.658687e-01, 8.963934e-01, 1.145778e+00, 8.840261e-01, 1.477035e+00, 1.883150e+00, 1.569492e+00, 1.293077e+00, 5.338455e-01,
4.000000e-01	1.823516e+00, 1.587389e-01, 4.921916e-01, 1.028285e+00, 6.153953e-01, 1.400686e+00, 1.851656e+00, 1.459164e+00, 1.234865e+00, 5.408795e-01,
6.000000e-01	1.247283e+00, 1.346113e-01, 4.193594e-01, 8.577956e-01, 4.955736e-01, 1.378896e+00, 1.230373e+00, 1.284096e+00, 1.001520e+00, 7.162415e-01,
8.000000e-01	9.185937e-01, 7.597757e-02, 4.231831e-01, 7.116231e-01, 2.691803e-01, 1.115590e+00, 7.153702e-01, 1.473609e+00, 6.023481e-01, 7.062309e-01,
1.000000e+00	6.171658e-01, 6.155237e-02, 5.255743e-01, 4.935714e-01, 1.937799e-01, 1.070907e+00, 5.720752e-01, 1.300163e+00, 5.240843e-01, 7.783412e-01,
1.200000e+00	5.420845e-01, 4.251393e-02, 8.003620e-01, 3.707644e-01, 2.356964e-01, 7.627207e-01, 4.257270e-01, 1.563916e+00, 3.276030e-01, 7.946079e-01,
1.400000e+00	3.752588e-01, 3.325958e-02, 9.625178e-01, 3.019059e-01, 3.688724e-01, 5.020370e-01, 2.591537e-01, 1.483571e+00, 2.912318e-01, 8.749978e-01,
1.600000e+00	3.234541e-01, 3.013991e-02, 9.587578e-01, 2.187101e-01, 5.525624e-01, 3.374301e-01, 1.831414e-01, 1.416752e+00, 2.634222e-01, 7.231261e-01,
1.800000e+00	2.458263e-01, 2.970229e-02, 1.133706e+00, 1.060753e-01, 6.018018e-01, 2.997825e-01, 1.224364e-01, 1.681229e+00, 1.915788e-01, 8.106739e-01,
2.000000e+00	2.073344e-01, 3.291520e-02, 1.196494e+00, 1.040688e-01, 6.164565e-01, 1.657676e-01, 7.038897e-02, 1.509222e+00, 1.576433e-01, 1.018836e+00,
0.000000e+00	1.583321e+00, 8.880784e-01, 2.352032e+00, 1.980838e+00, 2.524221e+00, 3.381538e+00, 2.677772e+00, 1.640734e+00, 2.684432e+00, 1.104531e+00,
2.000000e-01	1.292591e+00, 7.134696e-01, 1.430961e+00, 1.989172e+00, 1.467389e+00, 2.255912e+00, 1.769599e+00, 1.659968e+00, 2.075465e+00, 9.659847e-01,
4.000000e-01	1.097628e+00, 4.856897e-01, 1.146668e+00, 1.712969e+00, 9.277839e-01, 2.022954e+00, 1.698408e+00, 1.683396e+00, 1.619031e+00, 7.867402e-01,
6.000000e-01	8.695884e-01, 4.037384e-01, 8.473214e-01, 1.388417e+00, 6.121089e-01, 1.569123e+00, 1.182124e+00, 1.546233e+00, 9.680808e-01, 6.652537e-01,
8.000000e-01	7.486333e-01, 2.437498e-01, 8.255567e-01, 1.243857e+00, 5.077777e-01, 1.281508e+00, 1.071283e+00, 1.620574e+00, 7.731756e-01, 8.359939e-01,
1.000000e+00	6.358703e-01, 1.567450e-01, 8.329344e-01, 8.458020e-01, 6.368169e-01, 1.298001e+00, 7.783133e-01, 1.270440e+00, 7.113685e-01, 7.159700e-01,
1.200000e+00	4.642960e-01, 1.179259e-01, 1.022378e+00, 5.660498e-01, 6.287958e-01, 1.152063e+00, 6.451346e-01, 1.389205e+00, 5.567998e-01, 6.775113e-01,
1.400000e+00	3.198218e-01, 1.071679e-01, 1.174808e+00, 5.200996e-01, 4.443836e-01, 8.240254e-01, 4.796116e-01, 1.469028e+00, 4.527398e-01, 8.447417e-01,
1.600000e+00	2.375562e-01, 7.454879e-02, 1.168901e+00, 4.631767e-01, 5.179001e-01, 6.358839e-01, 2.610437e-01, 1.320085e+00, 3.644326e-01, 7.123991e-01,
1.800000e+00	2.392610e-01, 5.641088e-02, 1.027288e+00, 2.623972e-01, 5.911157e-01, 5.798059e-01, 2.305718e-01, 1.507479e+00, 2.540732e-01, 8.291610e-01,
2.000000e+00	2.066076e-01, 5.525277e-02, 1.322099e+00, 2.167707e-01, 6.432442e-01, 4.047693e-01, 1.145638e-01, 1.451989e+00, 2.103268e-01, 7.604375e-01,
0.000000e+00	7.481009e-01, 2.901534e-01, 2.576494e+00, 9.864648e-01, 2.258807e+00, 2.672641e+00, 6.724767e-01, 1.850531e+00, 1.688253e+00, 9.585242e-02,
2.000000e-01	7.741006e-01, 4.223723e-01, 1.925183e+00, 6.472564e-01, 1.658662e+00, 2.174998e+00, 5.354023e-01, 1.504619e+00, 1.378973e+00, 4.525778e-01,
4.000000e-01	9.369996e-01, 4.798830e-01, 1.876193e+00, 5.357415e-01, 9.571650e-01, 1.746595e+00, 3.130544e-01, 1.189581e+00, 8.682113e-01, 4.502725e-01,
6.000000e-01	6.673371e-01, 3.485498e-01, 1.468131e+00, 4.071957e-01, 9.783016e-01, 1.635178e+00, 2.739084e-01, 1.556916e+00, 7.215457e-01, 5.319476e-01,
8.000000e-01	5.104342e-01, 3.448707e-01, 1.449457e+00, 2.760249e-01, 8.475995e-01, 1.192144e+00, 1.939252e-01, 1.426546e+00, 7.198850e-01, 6.736365e-01,
1.000000e+00	4.136533e-01, 2.659759e-01, 1.153470e+00, 2.240203e-01, 6.701472e-01, 1.223497e+00, 1.204125e-01, 1.337435e+00, 5.525878e-01, 7.176446e-01,
1.200000e+00	3.450116e-01, 2.263804e-01, 1.247234e+00, 1.722981e-01, 7.539086e-01, 1.112219e+00, 6.964115e-02, 1.293961e+00, 3.704414e-01, 8.237984e-01,
1.400000e+00	2.918748e-01, 1.551097e-01, 1.307733e+00, 1.002396e-01, 6.419735e-01, 8.279527e-01, 5.996054e-02, 1.439028e+00, 2.586394e-01, 7.197716e-01,
1.600000e+00	2.014213e-01, 1.592139e-01, 1.425579e+00, 7.994018e-02, 6.655468e-01, 8.201200e-01, 3.875244e-02, 1.421228e+00, 2.114060e-01, 7.715703e-01,
1.800000e+00	2.008356e-01, 1.478232e-01, 1.308718e+00, 4.309585e-02, 5.736969e-01, 5.531854e-01, 2.906105e-02, 1.504718e+00, 1.609973e-01, 7.562315e-01,
2.000000e+00	1.529994e-01, 1.357709e-01, 1.188172e+00, 4.594300e-02, 6.939616e-01, 4.328836e-01, 2.238482e-02, 1.392253e+00, 1.183624e-01, 6.713484e-01,
0.000000e+00	2.522332e+00, 2.769846e+00, 1.590729e+00, 1.240523e-01, 1.120220e+00, 2.574040e+00, 2.099774e+00, 2.372688e+00, 2.416795e+00, 4.821207e-01,
2.000000e-01	1.981343e+00, 1.924285e+00, 9.919928e-01, 1.247316e-01, 7.189770e-01, 2.122008e+00, 1.320708e+00, 1.790219e+00, 2.193772e+00, 2.798352e-01,
4.000000e-01	1.547211e+00, 1.171437e+00, 7.749044e-01, 1.025002e-01, 3.988544e-01, 1.937538e+00, 8.488270e-01, 1.410206e+00, 1.219967e+00, 1.609009e-01,
6.000000e-01	1.411246e+00, 8.891614e-01, 5.603102e-01, 5.869018e-02, 2.219727e-01, 1.585881e+00, 4.871763e-01, 1.065078e+00, 9.722038e-01, 2.578967e-01,
8.000000e-01	9.027419e-01, 5.499786e-01, 5.680413e-01, 4.870484e-02, 1.366062e-01, 1.504568e+00, 3.104523e-01, 1.152653e+00, 9.139932e-01, 4.162095e-01,
1.000000e+00	7.342214e-01, 3.924032e-01, 6.667964e-01, 3.093871e-02, 1.528558e-01, 1.231605e+00, 2.338601e-01, 1.220012e+00, 7.781937e-01, 5.763804e-01,
1.200000e+00	5.316749e-01, 3.015803e-01, 9.250855e-01, 2.235408e-02, 3.403836e-01, 8.475449e-01, 1.664697e-01, 1.487658e+00, 7.542558e-01, 6.447743e-01,
1.400000e+00	4.511901e-01, 2.444562e-01, 8.539433e-01, 1.809140e-02, 4.724900e-01, 9.252221e-01, 1.064236e-01, 1.209913e+00, 3.914133e-01, 6.319430e-01,
1.600000e+00	3.390616e-01, 1.741027e-01, 1.122495e+00, 1.526860e-02, 5.878598e-01, 6.652160e-01, 6.851180e-02, 1.346717e+00, 3.735005e-01, 8.561961e-01,
1.800000e+00	2.335416e-01, 1.466862e-01, 1.308454e+00, 9.918615e-03, 5.814454e-01, 4.982024e-01, 5.024660e-02, 1.266227e+00, 2.841782e-01, 7.352702e-01,
2.000000e+00	1.519447e-01, 1.243927e-01, 9.864329e-01, 8.846431e-03, 6.529777e-01, 3.481962e-01, 3.634587e-02, 1.488925e+00, 2.323529e-01, 7.398580e-01,
0.000000e+00	1.765071e+00, 1.367957e+00, 2.519070e+00, 2.755240e+00, 2.436988e+00, 1.321596e+00, 1.976198e+00, 9.861633e-01, 5.885156e-01, 1.045915e+00,
2.000000e-01	1.408610e+00, 1.279621e+00, 1.953430e+00, 2.058795e+00, 1.609119e+00, 1.065459e+00, 1.390994e+00, 7.850610e-01, 8.762071e-01, 5.820563e-01,
4.000000e-01	1.441127e+00, 1.427157e+00, 1.325036e+00, 1.513304e+00, 8.037609e-01, 9.064551e-01, 1.189563e+00, 4.518836e-01, 8.170789e-01, 3.409234e-01,
6.000000e-01	1.156831e+00, 1.043831e+00, 1.038914e+00, 1.498595e+00, 4.943530e-01, 6.801115e-01, 8.985053e-01, 5.237029e-01, 9.406328e-01, 2.791964e-01,
8.000000e-01	1.030216e+00, 1.025875e+00, 8.281490e-01, 1.356450e+00, 4.610079e-01, 4.925419e-01, 8.966335e-01, 4.679734e-01, 8.434674e-01, 2.924534e-01,
1.000000e+00	7.014687e-01, 7.444378e-01, 9.045164e-01, 1.275363e+00, 3.811880e-01, 3.307325e-01, 9.053726e-01, 6.019913e-01, 9.855879e-01, 3.686058e-01,
1.200000e+00	4.450508e-01, 9.387661e-01, 1.098662e+00, 8.674605e-01, 5.611880e-01, 1.889319e-01, 4.815825e-01, 7.125858e-01, 1.098953e+00, 3.693462e-01,
1.400000e+00	4.879436e-01, 6.657707e-01, 1.065091e+00, 8.083667e-01, 5.804041e-01, 1.883338e-01, 4.493523e-01, 9.748794e-01, 1.225373e+00, 5.411548e-01,
1.600000e+00	3.497367e-01, 5.839766e-01, 1.245520e+00, 5.288591e-01, 6.869333e-01, 1.071453e-01, 2.988833e-01, 1.219409e+00, 8.899124e-01, 5.721079e-01,
1.800000e+00	2.530800e-01, 6.505946e-01, 1.195671e+00, 4.121844e-01, 6.334790e-01, 7.619754e-02, 2.495246e-01, 1.202173e+00, 8.639263e-01, 6.562518e-01,
2.000000e+00	2.122207e-01, 5.631185e-01, 1.090283e+00, 2.755624e-01, 5.813843e-01, 5.837933e-02, 1.766619e-01, 1.034863e+00, 7.360380e-01, 7.382216e-01,
0.000000e+00	2.308725e+00, 1.592063e+00, 3.191356e-02, 1.029831e+00, 3.703038e-01, 1.139272e-01, 8.559256e-01, 7.201779e-01, 2.171805e+00, 2.547674e+00,
2.000000e-01	2.122595e+00, 1.049250e+00, 2.059511e-02, 1.075844e+00, 1.974954e-01, 7.219942e-02, 6.504405e-01, 6.375257e-01, 1.734343e+00, 1.355296e+00,
4.000000e-01	1.373982e+00, 7.450037e-01, 2.157213e-02, 6.531637e-01, 1.054317e-01, 5.720027e-02, 6.193823e-01, 5.447337e-01, 1.690760e+00, 1.003599e+00,
6.000000e-01	8.319939e-01, 5.547967e-01, 7.007923e-02, 6.851775e-01, 7.635873e-02, 4.758742e-02, 4.028483e-01, 7.683664e-01, 1.387768e+00, 9.385056e-01,
8.000000e-01	7.883631e-01, 3.736267e-01, 3.306303e-01, 3.801819e-01, 4.445174e-02, 3.425750e-02, 2.822863e-01, 9.957944e-01, 1.625725e+00, 7.701238e-01,
1.000000e+00	5.539813e-01, 2.524307e-01, 6.032456e-01, 3.190149e-01, 7.761532e-02, 2.254173e-02, 1.915469e-01, 1.077224e+00, 1.273000e+00, 8.754659e-01,
1.200000e+00	4.945814e-01, 1.950886e-01, 7.046737e-01, 2.609859e-01, 2.327058e-01, 1.483072e-02, 1.407924e-01, 1.268172e+00, 8.089459e-01, 7.726949e-01,
1.400000e+00	3.385470e-01, 1.684580e-01, 1.060079e+00, 1.632797e-01, 3.743095e-01, 1.172288e-02, 1.077869e-01, 1.372604e+00, 5.540654e-01, 7.095647e-01,
1.600000e+00	3.090124e-01, 1.267297e-01, 1.219478e+00, 9.561624e-02, 5.341456e-01, 8.929244e-03, 6.078965e-02, 1.555184e+00, 4.861281e-01, 8.371488e-01,
1.800000e+00	2.299080e-01, 1.107791e-01, 1.201142e+00, 7.974260e-02, 5.048135e-01, 5.907239e-03, 4.550426e-02, 1.416712e+00, 3.978603e-01, 8.168148e-01,
2.000000e+00	1.848869e-01, 6.857073e-02, 1.185268e+00, 4.826795e-02, 5.881032e-01, 5.916364e-03, 3.122291e-02, 1.420817e+00, 3.061244e-01, 7.682410e-01,
0.000000e+00	1.647296e+00, 1.320938e+00, 4.853164e-01, 1.232853e-01, 1.261266e+00, 1.064605e-01, 1.931286e+00, 5.964295e-01, 8.352077e-02, 1.528188e+00,
2.000000e-01	1.298350e+00, 1.002239e+00, 3.646550e-01, 7.930575e-02, 8.136547e-01, 6.446657e-02, 1.179554e+00, 4.590913e-01, 3.799885e-01, 1.050978e+00,
4.000000e-01	1.010163e+00, 5.832175e-01, 4.495268e-01, 6.197113e-02, 4.366398e-01, 5.892594e-02, 6.873622e-01, 6.666326e-01, 4.208277e-01, 8.306865e-01,
6.000000e-01	7.556042e-01, 5.212834e-01, 5.732597e-01, 4.082477e-02, 2.839115e-01, 3.118525e-02, 5.487078e-01, 8.890000e-01, 6.109049e-01, 6.265515e-01,
8.000000e-01	6.726037e-01, 3.493675e-01, 7.081138e-01, 2.273778e-02, 3.175763e-01, 2.569332e-02, 3.373545e-01, 1.257427e+00, 7.320963e-01, 8.783577e-01,
1.000000e+00	4.157429e-01, 2.584835e-01, 9.060024e-01, 2.069907e-02, 4.005978e-01, 2.040157e-02, 2.047095e-01, 1.208422e+00, 4.272097e-01, 8.422211e-01,
1.200000e+00	4.063942e-01, 2.117942e-01, 1.164196e+00, 1.625771e-02, 5.705444e-01, 1.522575e-02, 1.478435e-01, 1.196903e+00, 5.585593e-01, 7.708250e-01,
1.400000e+00	2.533085e-01, 1.728182e-01, 1.161760e+00, 1.430281e-02, 5.991620e-01, 9.085065e-03, 1.148984e-01, 1.426098e+00, 2.597943e-01, 8.627707e-01,
1.600000e+00	1.953788e-01, 1.638464e-01, 1.170091e+00, 9.867183e-03, 6.609321e-01, 8.964549e-03, 7.501723e-02, 1.436508e+00, 2.945146e-01, 7.529670e-01,
1.800000e+00	1.838466e-01, 1.009198e-01, 1.451974e+00, 8.121917e-03, 5.890961e-01, 6.375355e-03, 4.411347e-02, 1.203653e+00, 2.180211e-01, 8.447540e-01,
2.000000e+00	1.550772e-01, 1.038169e-01, 1.257822e+00, 5.955716e-03, 5.504662e-01, 5.019013e-03, 3.377975e-02, 1.406749e+00, 1.730342e-01, 6.711394e-01,
0.000000e+00	1.487924e-01, 2.876900e+00, 1.560953e+00, 1.033501e+00, 7.449056e-01, 1.620760e+00, 2.113282e+00, 1.076731e+00, 5.396918e-01, 1.776846e+00,
2.000000e-01	1.157070e-01, 2.111207e+00, 1.303055e+00, 1.239909e+00, 6.634833e-01, 1.386197e+00, 1.623735e+00, 8.485601e-01, 7.759489e-01, 1.156780e+00,
4.000000e-01	1.249631e-01, 1.662469e+00, 1.246570e+00, 1.144673e+00, 6.249661e-01, 1.485216e+00, 1.341297e+00, 4.955628e-01, 7.995628e-01, 6.607808e-01,
6.000000e-01	7.638892e-02, 1.715768e+00, 1.400202e+00, 8.591504e-01, 6.621131e-01, 1.481356e+00, 8.728058e-01, 4.161243e-01, 8.427361e-01, 4.432982e-01,
8.000000e-01	7.945213e-02, 1.330415e+00, 1.208914e+00, 6.295354e-01, 7.032255e-01, 9.371123e-01, 7.303448e-01, 3.431524e-01, 8.796572e-01, 2.626890e-01,
1.000000e+00	6.614587e-02, 1.098817e+00, 1.248026e+00, 4.395492e-01, 7.073581e-01, 9.474591e-01, 4.045599e-01, 4.116710e-01, 9.249242e-01, 2.778972e-01,
1.200000e+00	5.029750e-02, 9.107667e-01, 1.360791e+00, 3.193469e-01, 6.997298e-01, 7.291564e-01, 3.139070e-01, 4.623884e-01, 9.570459e-01, 3.028492e-01,
1.400000e+00	4.512145e-02, 7.240428e-01, 1.498434e+00, 2.155577e-01, 6.926060e-01, 5.785736e-01, 1.988106e-01, 4.748677e-01, 9.301358e-01, 3.834166e-01,
1.600000e+00	4.842008e-02, 9.580557e-01, 1.137682e+00, 1.327055e-01, 6.369663e-01, 4.059315e-01, 1.552056e-01, 6.688716e-01, 1.292087e+00, 3.315193e-01,
1.800000e+00	4.499322e-02, 9.763996e-01, 1.363001e+00, 1.208273e-01, 7.556085e-01, 2.616844e-01, 7.727088e-02, 8.555185e-01, 9.709756e-01, 4.652966e-01,
2.000000e+00	3.740424e-02, 7.219647e-01, 1.447822e+00, 7.247552e-02, 6.881428e-01, 2.338258e-01, 6.917286e-02, 8.410128e-01, 7.870755e-01, 5.345739e-01,
0.000000e+00	8.723242e-01, 2.313235e-02, 2.731139e+00, 8.422670e-01, 1.368157e-01, 9.550134e-01, 6.460036e-01, 9.542207e-02, 1.613495e+00, 1.908784e+00,
2.000000e-01	5.889067e-01, 2.639707e-01, 1.939471e+00, 6.633521e-01, 3.547242e-01, 1.020916e+00, 4.299106e-01, 5.771241e-01, 1.538842e+00, 1.690468e+00,
4.000000e-01	4.856907e-01, 4.119330e-01, 1.795025e+00, 4.988681e-01, 4.601402e-01, 8.479277e-01, 3.622432e-01, 7.687379e-01, 1.769789e+00, 1.276491e+00,
6.000000e-01	4.163013e-01, 5.504501e-01, 1.468272e+00, 3.159841e-01, 5.655378e-01, 6.477441e-01, 2.352254e-01, 6.763382e-01, 1.300100e+00, 1.030555e+00,
8.000000e-01	2.853943e-01, 6.424906e-01, 1.530142e+00, 2.278763e-01, 7.000980e-01, 4.206714e-01, 1.839794e-01, 1.217723e+00, 1.121996e+00, 8.604569e-01,
1.000000e+00	2.268273e-01, 6.268244e-01, 1.409901e+00, 1.441174e-01, 5.873225e-01, 2.780475e-01, 1.047852e-01, 1.303521e+00, 9.127310e-01, 8.609739e-01,
1.200000e+00	1.865178e-01, 6.265341e-01, 1.540573e+00, 1.285762e-01, 7.221328e-01, 2.388563e-01, 7.739940e-02, 1.107050e+00, 7.293418e-01, 6.008506e-01,
1.400000e+00	1.390790e-01, 5.468673e-01, 1.467239e+00, 7.265236e-02, 6.263865e-01, 1.552622e-01, 4.315316e-02, 1.280886e+00, 6.159146e-01, 7.909476e-01,
1.600000e+00	1.076422e-01, 4.316446e-01, 1.241388e+00, 5.307012e-02, 6.404509e-01, 8.261398e-02, 4.158185e-02, 1.275773e+00, 4.465756e-01, 5.612993e-01,
1.800000e+00	9.908145e-02, 4.101389e-01, 1.249753e+00, 4.492157e-02, 7.012458e-01, 7.916996e-02, 2.369679e-02, 1.336969e+00, 3.993846e-01, 8.381205e-01,
2.000000e+00	7.159160e-02, 3.292544e-01, 1.233467e+00, 2.532182e-02, 6.310572e-01, 5.206039e-02, 1.675313e-02, 1.422833e+00, 3.063846e-01, 7.638780e-01,
0.000000e+00	7.002210e-01, 1.625845e+00, 2.160992e-01, 2.537658e+00, 2.045141e+00, 1.640072e+00, 1.332098e-01, 1.618705e-01, 8.683447e-01, 8.990437e-01,
2.000000e-01	7.027479e-01, 1.273828e+00, 5.050442e-01, 1.658833e+00, 1.205499e+00, 1.507092e+00, 3.308401e-01, 1.586541e-01, 8.868364e-01, 5.756714e-01,
4.000000e-01	5.711428e-01, 1.073624e+00, 5.846675e-01, 1.583026e+00, 8.931145e-01, 1.419537e+00, 4.428798e-01, 2.252590e-01, 8.759925e-01, 3.621584e-01,
6.000000e-01	5.898757e-01, 1.016370e+00, 7.356516e-01, 1.595214e+00, 7.441356e-01, 1.168296e+00, 5.170998e-01, 3.504785e-01, 8.497851e-01, 3.463429e-01,
8.000000e-01	3.550041e-01, 9.491115e-01, 1.033366e+00, 1.148099e+00, 6.194072e-01, 9.265503e-01, 4.781386e-01, 3.910448e-01, 1.074284e+00, 3.002249e-01,
1.000000e+00	3.917108e-01, 8.598643e-01, 1.037216e+00, 1.237622e+00, 7.119547e-01, 8.779482e-01, 4.272046e-01, 5.857816e-01, 1.102429e+00, 4.412492e-01,
1.200000e+00	2.196274e-01, 8.894537e-01, 1.167554e+00, 6.797766e-01, 6.534511e-01, 5.972141e-01, 3.952404e-01, 7.521009e-01, 1.328663e+00, 5.687390e-01,
1.400000e+00	1.953128e-01, 7.702466e-01, 9.531051e-01, 5.695274e-01, 6.703408e-01, 3.947292e-01, 2.547198e-01, 6.736060e-01, 1.108314e+00, 4.672229e-01,
1.600000e+00	1.936058e-01, 7.601356e-01, 1.420441e+00, 4.329290e-01, 6.069884e-01, 2.904046e-01, 1.955036e-01, 9.297155e-01, 9.331010e-01, 5.952506e-01,
1.800000e+00	1.383716e-01, 6.401389e-01, 1.108370e+00, 3.409788e-01, 6.370837e-01, 2.658209e-01, 1.089422e-01, 9.436315e-01, 8.100168e-01, 5.983237e-01,
2.000000e+00	1.108887e-01, 6.555758e-01, 1.308548e+00, 2.155227e-01, 6.340656e-01, 1.556762e-01, 9.157398e-02, 1.256733e+00, 7.883131e-01, 6.284259e-01,
0.000000e+00	3.519958e-01, 6.386413e-01, 2.095530e+00, 2.368992e+00, 8.033626e-01, 2.828235e+00, 2.301114e-01, 8.865613e-01, 1.566153e+00, 1.887945e+00,
2.000000e-01	2.611252e-01, 8.244127e-01, 2.175541e+00, 1.982179e+00, 5.709243e-01, 2.659915e+00, 4.498176e-01, 8.673574e-01, 1.083336e+00, 1.485639e+00,
4.000000e-01	2.730469e-01, 8.176184e-01, 1.991782e+00, 1.425545e+00, 7.288803e-01, 2.209007e+00, 5.521153e-01, 9.557059e-01, 1.039482e+00, 1.076267e+00,
6.000000e-01	2.457658e-01, 8.321501e-01, 1.666183e+00, 1.425253e+00, 6.562922e-01, 1.633876e+00, 5.225369e-01, 9.439694e-01, 8.991770e-01, 8.832454e-01,
8.000000e-01	1.399308e-01, 6.478015e-01, 1.425522e+00, 1.115715e+00, 5.690197e-01, 1.477032e+00, 4.319320e-01, 1.229289e+00, 7.731257e-01, 7.921285e-01,
1.000000e+00	1.181678e-01, 7.234351e-01, 1.361309e+00, 8.900238e-01, 6.512285e-01, 1.378140e+00, 4.554399e-01, 1.016113e+00, 6.936890e-01, 7.284535e-01,
1.200000e+00	1.116337e-01, 7.532400e-01, 1.292786e+00, 8.282034e-01, 6.170205e-01, 1.021285e+00, 4.378419e-01, 1.095864e+00, 5.765138e-01, 7.193397e-01,
1.400000e+00	1.004266e-01, 6.742908e-01, 1.172047e+00, 5.301430e-01, 7.817096e-01, 8.814026e-01, 3.043147e-01, 1.026814e+00, 4.573533e-01, 6.528866e-01,
1.600000e+00	6.544273e-02, 6.300725e-01, 1.308140e+00, 4.202622e-01, 7.601843e-01, 6.141714e-01, 1.932045e-01, 1.263632e+00, 4.060892e-01, 5.427865e-01,
1.800000e+00	5.597592e-02, 5.815520e-01, 1.157971e+00, 2.672733e-01, 5.622202e-01, 5.396390e-01, 1.551567e-01, 1.427283e+00, 2.722304e-01, 7.078936e-01,
2.000000e+00	5.432008e-02, 3.996837e-01, 1.279766e+00, 1.610832e-01, 8.069578e-01, 4.074220e-01, 9.186621e-02, 1.244012e+00, 2.915900e-01, 6.798126e-01,
0.000000e+00	1.038769e+00, 8.407127e-01, 2.473984e-02, 2.871363e+00, 1.745153e+00, 2.081804e+00, 1.524088e+00, 5.546482e-02, 3.927261e-01, 3.093102e+00,
2.000000e-01	1.135639e+00, 6.502937e-01, 1.242002e-01, 1.827794e+00, 6.983026e-01, 1.668012e+00, 1.053420e+00, 4.350072e-01, 6.356462e-01, 1.826538e+00,
4.000000e-01	8.615136e-01, 5.057017e-01, 4.081984e-01, 1.675615e+00, 4.323238e-01, 1.455627e+00, 8.892666e-01, 8.838921e-01, 7.070811e-01, 1.459171e+00,
6.000000e-01	6.807917e-01, 3.643353e-01, 5.725095e-01, 1.404630e+00, 3.094358e-01, 1.497749e+00, 7.968604e-01, 7.641855e-01, 7.150543e-01, 1.056146e+00,
8.000000e-01	5.155805e-01, 2.938323e-01, 7.548281e-01, 1.320905e+00, 3.599822e-01, 1.057208e+00, 8.063071e-01, 1.204642e+00, 6.480260e-01, 9.347107e-01,
1.000000e+00	4.041004e-01, 2.335914e-01, 9.942959e-01, 1.021284e+00, 5.306663e-01, 9.682391e-01, 7.114212e-01, 1.295420e+00, 5.247415e-01, 1.026150e+00,
1.200000e+00	3.026339e-01, 1.800894e-01, 1.232280e+00, 9.404109e-01, 5.447073e-01, 8.891542e-01, 5.703307e-01, 9.767897e-01, 4.553410e-01, 7.623731e-01,
1.400000e+00	2.116541e-01, 1.488106e-01, 9.845674e-01, 4.919034e-01, 6.291375e-01, 6.765174e-01, 3.848195e-01, 1.453373e+00, 4.352035e-01, 8.192673e-01,
1.600000e+00	1.799402e-01, 1.443271e-01, 1.130801e+00, 5.293119e-01, 6.831455e-01, 4.536597e-01, 2.963989e-01, 1.562153e+00, 2.968403e-01, 7.875516e-01,
1.800000e+00	1.230947e-01, 1.198425e-01, 1.207029e+00, 3.274238e-01, 7.179230e-01, 4.110705e-01, 2.176989e-01, 1.326820e+00, 2.683981e-01, 8.227689e-01,
2.000000e+00	1.134724e-01, 1.169198e-01, 1.155984e+00, 2.535553e-01, 7.620111e-01, 3.117009e-01, 1.562393e-01, 1.153101e+00, 1.775402e-01, 9.049959e-01,
0.000000e+00	1.702597e+00, 1.585183e+00, 4.919821e-02, 2.013225e+00, 2.627835e+00, 2.456369e-01, 1.933787e+00, 1.612515e+00, 1.054789e+00, 1.849429e+00,
2.000000e-01	1.284062e+00, 1.278366e+00, 3.295084e-02, 1.851599e+00, 1.403212e+00, 1.681727e-01, 1.830579e+00, 1.424891e+00, 8.707727e-01, 1.069771e+00,
4.000000e-01	1.420273e+00, 6.975660e-01, 3.543546e-02, 1.402540e+00, 6.666163e-01, 1.311231e-01, 1.179607e+00, 1.163663e+00, 6.332228e-01, 7.433702e-01,
6.000000e-01	1.033291e+00, 5.135238e-01, 1.149469e-01, 1.619630e+00, 3.905540e-01, 7.043972e-02, 9.236524e-01, 1.006245e+00, 5.856159e-01, 8.404388e-01,
8.000000e-01	7.686889e-01, 3.038525e-01, 3.788027e-01, 1.121917e+00, 3.050699e-01, 6.473629e-02, 8.919053e-01, 1.305887e+00, 4.247001e-01, 7.054757e-01,
1.000000e+00	5.352901e-01, 2.592899e-01, 6.920485e-01, 1.079259e+00, 2.197430e-01, 4.181088e-02, 7.834860e-01, 1.354083e+00, 3.467064e-01, 6.539036e-01,
1.200000e+00	4.400293e-01, 1.904090e-01, 8.903852e-01, 8.804104e-01, 3.437363e-01, 2.808506e-02, 6.457137e-01, 1.413107e+00, 2.768589e-01, 6.910703e-01,
1.400000e+00	4.017039e-01, 1.366884e-01, 9.639144e-01, 5.407711e-01, 5.113766e-01, 2.188717e-02, 4.522999e-01, 1.617111e+00, 2.140514e-01, 8.359105e-01,
1.600000e+00	2.905083e-01, 9.627291e-02, 1.163591e+00, 5.075215e-01, 4.518259e-01, 1.773916e-02, 3.140720e-01, 1.508883e+00, 1.782260e-01, 8.367606e-01,
1.800000e+00	1.767451e-01, 9.693928e-02, 1.394752e+00, 3.341297e-01, 5.759365e-01, 1.080004e-02, 2.143061e-01, 1.400393e+00, 1.489217e-01, 7.896244e-01,
2.000000e+00	1.961159e-01, 8.487227e-02, 1.165580e+00, 2.508120e-01, 6.910052e-01, 8.496778e-03, 1.392496e-01, 1.478685e+00, 1.244964e-01, 6.954273e-01,
0.000000e+00	5.562843e-01, 1.107028e+00, 7.133579e-01, 1.779746e+00, 1.113214e+00, 2.627533e+00, 2.897464e+00, 5.266767e-01, 7.534426e-01, 5.821327e-01,
2.000000e-01	4.503683e-01, 6.814394e-01, 7.711858e-01, 1.776710e+00, 8.365230e-01, 2.461663e+00, 2.042615e+00, 5.929894e-01, 8.217371e-01, 5.759515e-01,
4.000000e-01	3.782246e-01, 7.717350e-01, 9.008898e-01, 1.551079e+00, 8.214959e-01, 2.032884e+00, 1.521196e+00, 7.026332e-01, 7.060235e-01, 5.473225e-01,
6.000000e-01	3.735676e-01, 8.329121e-01, 8.539673e-01, 1.326999e+00, 7.360301e-01, 1.640095e+00, 1.102319e+00, 1.039356e+00, 8.882848e-01, 5.183290e-01,
8.000000e-01	2.888782e-01, 6.988867e-01, 1.182491e+00, 1.036978e+00, 7.482382e-01, 1.397860e+00, 8.745048e-01, 8.885270e-01, 7.577748e-01, 6.853127e-01,
1.000000e+00	2.091257e-01, 5.495071e-01, 1.140031e+00, 8.661007e-01, 6.365265e-01, 1.358761e+00, 8.237304e-01, 1.053368e+00, 5.863902e-01, 5.455370e-01,
1.200000e+00	1.527339e-01, 5.358850e-01, 9.651131e-01, 6.953383e-01, 7.302684e-01, 1.115273e+00, 6.176450e-01, 1.068358e+00, 6.367994e-01, 7.201474e-01,
1.400000e+00	1.570015e-01, 4.935738e-01, 1.203874e+00, 5.047738e-01, 6.915918e-01, 9.266025e-01, 3.680678e-01, 1.125930e+00, 5.006417e-01, 8.329544e-01,
1.600000e+00	8.077719e-02, 3.958727e-01, 1.150127e+00, 4.340814e-01, 5.858827e-01, 6.959533e-01, 2.860956e-01, 1.349556e+00, 3.824437e-01, 5.862683e-01,
1.800000e+00	9.608406e-02, 3.625463e-01, 1.199706e+00, 2.712676e-01, 5.724578e-01, 5.116146e-01, 1.864160e-01, 1.440200e+00, 2.711677e-01, 7.789362e-01,
2.000000e+00	7.785535e-02, 2.875705e-01, 1.267186e+00, 1.885934e-01, 7.131811e-01, 4.066570e-01, 1.175139e-01, 1.450826e+00, 2.738089e-01, 8.966073e-01,
0.000000e+00	3.777672e-02, 1.148150e-01, 2.494946e+00, 2.335988e+00, 1.374038e+00, 2.908055e+00, 1.201233e+00, 1.136093e+00, 6.203663e-01, 2.335870e+00,
2.000000e-01	1.682974e-01, 3.312234e-01, 1.829026e+00, 1.868462e+00, 9.200160e-01, 2.642135e+00, 7.566870e-01, 1.465668e+00, 4.134593e-01, 1.642179e+00,
4.000000e-01	2.810014e-01, 4.039918e-01, 1.458573e+00, 1.472322e+00, 8.787132e-01, 1.846263e+00, 9.126261e-01, 1.356503e+00, 3.172270e-01, 1.188316e+00,
6.000000e-01	2.177766e-01, 4.557909e-01, 1.740418e+00, 1.426268e+00, 8.158183e-01, 1.597409e+00, 8.005828e-01, 1.320977e+00, 3.602149e-01, 1.108268e+00,
8.000000e-01	2.098853e-01, 3.489669e-01, 1.492032e+00, 1.079981e+00, 7.603778e-01, 1.534936e+00, 8.142852e-01, 1.302650e+00, 2.300843e-01, 9.496190e-01,
1.000000e+00	1.503904e-01, 3.551757e-01, 1.363925e+00, 9.364029e-01, 6.636610e-01, 1.021032e+00, 6.153438e-01, 1.462039e+00, 2.151700e-01, 7.857050e-01,
1.200000e+00	1.451766e-01, 3.656795e-01, 1.307238e+00, 7.226371e-01, 7.680067e-01, 1.126068e+00, 4.357983e-01, 1.459428e+00, 1.552410e-01, 7.784500e-01,
1.400000e+00	1.047634e-01, 2.948871e-01, 1.388302e+00, 5.390449e-01, 5.864015e-01, 8.595155e-01, 3.086785e-01, 1.744413e+00, 1.240427e-01, 8.102873e-01,
1.600000e+00	1.096963e-01, 2.301003e-01, 1.238481e+00, 3.848677e-01, 6.658374e-01, 7.990137e-01, 2.156345e-01, 1.425450e+00, 1.115607e-01, 7.569256e-01,
1.800000e+00	7.005550e-02, 1.968883e-01, 1.345621e+00, 2.669513e-01, 5.903453e-01, 5.919725e-01, 1.350226e-01, 1.696923e+00, 8.231561e-02, 8.089936e-01,
2.000000e+00	6.604844e-02, 2.074090e-01, 1.322489e+00, 1.667133e-01, 7.163515e-01, 5.045186e-01, 1.087450e-01, 1.450773e+00, 6.571334e-02, 7.981027e-01,
0.000000e+00	3.166272e+00, 1.396809e+00, 1.785658e+00, 8.055187e-01, 1.524095e+00, 1.279761e+00, 2.484735e+00, 2.433317e+00, 2.124398e+00, 2.348469e+00,
2.000000e-01	2.273530e+00, 7.989996e-01, 9.813961e-01, 7.260018e-01, 9.770700e-01, 1.320683e+00, 1.180377e+00, 2.199161e+00, 2.001187e+00, 1.485975e+00,
4.000000e-01	1.768320e+00, 5.564771e-01, 8.088123e-01, 5.033563e-01, 6.109771e-01, 8.675493e-01, 9.633187e-01, 1.649475e+00, 1.419047e+00, 1.194245e+00,
6.000000e-01	1.132079e+00, 4.424909e-01, 4.977165e-01, 3.590212e-01, 3.475985e-01, 9.478624e-01, 6.004048e-01, 1.572342e+00, 1.102495e+00, 9.790063e-01,
8.000000e-01	1.005425e+00, 2.679281e-01, 5.352843e-01, 2.907565e-01, 1.548386e-01, 7.415515e-01, 3.855497e-01, 1.555275e+00, 7.831354e-01, 8.242508e-01,
1.000000e+00	7.298328e-01, 2.065518e-01, 6.560034e-01, 1.729089e-01, 1.332983e-01, 6.163592e-01, 2.806027e-01, 1.758261e+00, 6.444735e-01, 9.008399e-01,
1.200000e+00	5.979928e-01, 1.264264e-01, 7.691306e-01, 1.132311e-01, 2.867931e-01, 4.431349e-01, 1.594235e-01, 1.577313e+00, 5.188330e-01, 8.570534e-01,
1.400000e+00	4.476513e-01, 1.081125e-01, 1.010000e+00, 8.934795e-02, 3.378324e-01, 3.006405e-01, 1.393161e-01, 1.414423e+00, 2.794650e-01, 8.738827e-01,
1.600000e+00	3.368807e-01, 6.292131e-02, 1.020073e+00, 7.251939e-02, 4.981993e-01, 1.923323e-01, 1.010896e-01, 1.227172e+00, 2.417468e-01, 7.997441e-01,
1.800000e+00	2.634075e-01, 5.464722e-02, 1.057331e+00, 3.791246e-02, 6.244937e-01, 1.451527e-01, 5.854534e-02, 1.609056e+00, 2.232721e-01, 8.772092e-01,
2.000000e+00	1.973938e-01, 4.811941e-02, 1.019551e+00, 3.562043e-02, 6.012733e-01, 1.082729e-01, 4.424532e-02, 1.837402e+00, 1.851259e-01, 8.817207e-01,
0.000000e+00	1.459804e+00, 2.353701e+00, 1.379805e+00, 1.106126e+00, 7.520090e-01, 1.494652e+00, 3.033910e+00, 5.942246e-01, 2.598504e+00, 2.000297e+00,
2.000000e-01	9.343664e-01, 2.111819e+00, 1.118004e+00, 8.770038e-01, 7.725427e-01, 1.391200e+00, 1.990826e+00, 4.346959e-01, 2.382489e+00, 1.260448e+00,
4.000000e-01	8.359987e-01, 1.864570e+00, 1.043395e+00, 6.554909e-01, 6.145388e-01, 1.200910e+00, 1.209494e+00, 3.411676e-01, 2.334439e+00, 7.144439e-01,
6.000000e-01	5.561221e-01, 1.314538e+00, 1.196949e+00, 5.650684e-01, 6.387317e-01, 1.122136e+00, 7.944588e-01, 2.245422e-01, 1.699490e+00, 4.355795e-01,
8.000000e-01	4.847647e-01, 1.397151e+00, 1.268454e+00, 3.625568e-01, 7.935956e-01, 9.087638e-01, 5.653388e-01, 2.176698e-01, 1.736359e+00, 2.143692e-01,
1.000000e+00	3.357685e-01, 1.151632e+00, 1.272725e+00, 2.445801e-01, 6.097581e-01, 6.358353e-01, 4.030237e-01, 2.437434e-01, 1.888250e+00, 2.197669e-01,
1.200000e+00	2.598303e-01, 8.365166e-01, 1.120039e+00, 1.997822e-01, 5.393058e-01, 4.073191e-01, 2.966584e-01, 3.903938e-01, 1.637688e+00, 3.334885e-01,
1.400000e+00	2.585451e-01, 9.726555e-01, 1.102878e+00, 1.211327e-01, 6.299189e-01, 2.976956e-01, 1.467434e-01, 4.532591e-01, 1.260379e+00, 3.750500e-01,
1.600000e+00	1.345944e-01, 8.095082e-01, 1.305401e+00, 9.071507e-02, 6.483246e-01, 2.340112e-01, 1.207412e-01, 7.215065e-01, 1.323247e+00, 4.025153e-01,
1.800000e+00	1.201152e-01, 7.283275e-01, 1.303900e+00, 7.269636e-02, 6.194369e-01, 1.469208e-01, 8.252277e-02, 8.556990e-01, 1.162265e+00, 4.827325e-01,
2.000000e+00	9.887143e-02, 8.407151e-01, 1.447875e+00, 4.593744e-02, 5.608636e-01, 1.226061e-01, 5.653033e-02, 7.845230e-01, 1.480436e+00, 5.834284e-01,
0.000000e+00	2.416340e+00, 2.780975e+00, 7.242785e-01, 2.428102e+00, 1.013676e+00, 2.613880e+00, 3.347508e+00, 2.413769e+00, 2.333372e+00, 2.080461e+00,
2.000000e-01	1.847860e+00, 2.667863e+00, 3.660951e-01, 1.530095e+00, 7.063701e-01, 2.411243e+00, 2.234278e+00, 1.850082e+00, 1.593272e+00, 1.417608e+00,
4.000000e-01	1.409862e+00, 1.603559e+00, 3.421307e-01, 1.363178e+00, 3.931500e-01, 1.755790e+00, 1.530194e+00, 1.331290e+00, 1.062256e+00, 7.666934e-01,
6.000000e-01	9.973648e-01, 9.327744e-01, 2.875603e-01, 1.465047e+00, 1.870976e-01, 1.872095e+00, 1.441674e+00, 1.109524e+00, 1.056497e+00, 4.911176e-01,
8.000000e-01	8.282151e-01, 6.047388e-01, 4.773836e-01, 1.083478e+00, 1.007199e-01, 1.606495e+00, 1.104322e+00, 1.090250e+00, 1.100200e+00, 6.179606e-01,
1.000000e+00	6.493993e-01, 4.370944e-01, 5.446042e-01, 9.137454e-01, 1.501507e-01, 1.239861e+00, 8.378752e-01, 1.178955e+00, 8.572964e-01, 5.757628e-01,
1.200000e+00	4.419512e-01, 2.704733e-01, 8.837726e-01, 6.782351e-01, 2.973220e-01, 1.076954e+00, 5.445884e-01, 1.228673e+00, 6.353385e-01, 6.380361e-01,
1.400000e+00	3.730515e-01, 2.394941e-01, 1.042737e+00, 5.135204e-01, 3.668273e-01, 8.597822e-01, 3.949194e-01, 1.215236e+00, 6.124439e-01, 7.461886e-01,
1.600000e+00	2.973221e-01, 1.711402e-01, 9.669535e-01, 3.499585e-01, 5.504500e-01, 6.065765e-01, 2.842863e-01, 1.343419e+00, 4.493791e-01, 8.480378e-01,
1.800000e+00	2.138039e-01, 1.379693e-01, 9.447017e-01, 2.618831e-01, 6.752478e-01, 6.235593e-01, 2.367509e-01, 1.427094e+00, 2.902771e-01, 7.478500e-01,
2.000000e+00	1.398338e-01, 1.293597e-01, 1.129287e+00, 1.922998e-01, 5.560243e-01, 4.120225e-01, 1.161421e-01, 1.489892e+00, 2.581435e-01, 8.047250e-01,
0.000000e+00	2.265095e+00, 1.703776e+00, 2.591354e+00, 1.536407e+00, 8.992055e-01, 2.389851e+00, 2.064188e+00, 2.063853e+00, 5.371559e-01, 1.607014e+00,
2.000000e-01	1.530083e+00, 1.100844e+00, 1.842810e+00, 1.446908e+00, 6.743582e-01, 2.072383e+00, 1.586171e+00, 1.680909e+00, 5.128678e-01, 8.955389e-01,
4.000000e-01	1.405834e+00, 1.043691e+00, 1.194700e+00, 9.047343e-01, 4.780508e-01, 1.902331e+00, 9.478112e-01, 1.199767e+00, 3.340825e-01, 6.195078e-01,
6.000000e-01	1.145142e+00, 7.857531e-01, 9.838797e-01, 9.977097e-01, 3.141420e-01, 1.659324e+00, 9.761940e-01, 1.260822e+00, 3.258649e-01, 5.138075e-01,
8.000000e-01	6.903005e-01, 5.740580e-01, 9.697715e-01, 5.750980e-01, 3.019568e-01, 1.377924e+00, 5.989930e-01, 1.027389e+00, 2.833105e-01, 6.726166e-01,
1.000000e+00	5.888926e-01, 4.075735e-01, 7.898689e-01, 4.852173e-01, 3.663616e-01, 1.039203e+00, 3.728793e-01, 1.352964e+00, 2.817938e-01, 6.759373e-01,
1.200000e+00	4.873913e-01, 3.365655e-01, 9.579982e-01, 3.756470e-01, 4.680899e-01, 9.548316e-01, 3.122439e-01, 1.457793e+00, 2.096520e-01, 9.399552e-01,
1.400000e+00	3.412571e-01, 2.658996e-01, 1.169346e+00, 1.878054e-01, 6.232545e-01, 9.490182e-01, 2.002333e-01, 1.573415e+00, 2.014705e-01, 7.138132e-01,
1.600000e+00	2.261402e-01, 1.854994e-01, 1.355381e+00, 1.957351e-01, 6.024125e-01, 5.821749e-01, 1.330283e-01, 1.435044e+00, 1.632885e-01, 7.119431e-01,
1.800000e+00	2.530363e-01, 1.690778e-01, 1.229570e+00, 8.726909e-02, 7.206429e-01, 3.765167e-01, 8.748284e-02, 1.548584e+00, 1.050136e-01, 8.469136e-01,
2.000000e+00	1.507474e-01, 1.436394e-01, 1.357283e+00, 8.008851e-02, 6.528746e-01, 2.612030e-01, 5.931208e-02, 1.305314e+00, 9.053307e-02, 8.330215e-01,
0.000000e+00	2.225256e+00, 5.023034e-01, 2.155176e+00, 2.602870e+00, 2.080415e+00, 2.709958e+00, 9.252804e-01, 7.447645e-01, 2.567671e+00, 2.945972e+00,
2.000000e-01	1.870074e+00, 6.115403e-01, 1.338248e+00, 2.103705e+00, 1.214034e+00, 1.929924e+00, 7.562953e-01, 9.456944e-01, 2.122123e+00, 1.699607e+00,
4.000000e-01	1.381071e+00, 7.395831e-01, 1.081850e+00, 1.525361e+00, 7.514980e-01, 2.022979e+00, 7.920273e-01, 9.237232e-01, 1.995910e+00, 1.324404e+00,
6.000000e-01	1.176942e+00, 4.363873e-01, 7.128353e-01, 1.616098e+00, 3.981247e-01, 1.447960e+00, 8.301206e-01, 1.141191e+00, 1.627996e+00, 9.823660e-01,
8.000000e-01	1.033805e+00, 2.951118e-01, 5.820537e-01, 1.235678e+00, 2.536488e-01, 1.530129e+00, 6.334672e-01, 1.121497e+00, 1.220184e+00, 8.863263e-01,
1.000000e+00	6.718715e-01, 2.349017e-01, 8.284958e-01, 8.909917e-01, 3.203584e-01, 1.327077e+00, 6.484213e-01, 1.354056e+00, 1.040277e+00, 6.911625e-01,
1.200000e+00	4.463947e-01, 1.679404e-01, 9.142872e-01, 6.947426e-01, 4.436400e-01, 1.080854e+00, 4.923336e-01, 1.449504e+00, 7.089549e-01, 8.477892e-01,
1.400000e+00	3.794898e-01, 1.291518e-01, 1.182226e+00, 5.374489e-01, 5.236061e-01, 7.949622e-01, 2.945526e-01, 1.402590e+00, 5.222461e-01, 9.047385e-01,
1.600000e+00	2.918282e-01, 1.217947e-01, 1.187242e+00, 4.310904e-01, 5.128809e-01, 7.263047e-01, 2.664039e-01, 1.499897e+00, 4.701388e-01, 7.480670e-01,
1.800000e+00	2.358020e-01, 8.350701e-02, 1.150436e+00, 3.180241e-01, 4.802005e-01, 4.888201e-01, 1.751001e-01, 1.300416e+00, 3.497336e-01, 8.586777e-01,
2.000000e+00	1.940040e-01, 7.482497e-02, 1.076834e+00, 2.231213e-01, 5.912060e-01, 3.389297e-01, 1.042156e-01, 1.237764e+00, 3.030139e-01, 7.313299e-01,
0.000000e+00	1.890616e+00, 3.315757e+00, 1.915953e+00, 2.506829e+00, 2.488093e+00, 3.641179e-01, 1.671837e+00, 9.432254e-01, 1.719381e+00, 1.824329e-01,
2.000000e-01	1.638528e+00, 2.424521e+00, 1.043209e+00, 2.033981e+00, 1.650096e+00, 2.415854e-01, 1.672381e+00, 5.445205e-01, 1.420831e+00, 1.182521e-01,
4.000000e-01	1.436564e+00, 1.854672e+00, 6.800024e-01, 1.770674e+00, 7.890973e-01, 1.579497e-01, 1.322756e+00, 3.997172e-01, 1.598490e+00, 8.733055e-02,
6.000000e-01	8.928364e-01, 1.483689e+00, 6.023857e-01, 1.191774e+00, 5.434874e-01, 1.332301e-01, 1.108649e+00, 3.020615e-01, 1.256145e+00, 6.131990e-02,
8.000000e-01	7.980609e-01, 1.224445e+00, 5.521036e-01, 1.479901e+00, 3.323127e-01, 6.556415e-02, 1.028308e+00, 2.905649e-01, 1.205332e+00, 9.213446e-02,
1.000000e+00	7.287750e-01, 1.076246e+00, 7.844876e-01, 1.150043e+00, 3.112074e-01, 5.947583e-02, 6.094413e-01, 3.513977e-01, 1.345449e+00, 1.631516e-01,
1.200000e+00	5.837519e-01, 8.876946e-01, 8.548168e-01, 7.151597e-01, 3.819386e-01, 4.547038e-02, 6.020209e-01, 3.747481e-01, 1.314319e+00, 2.455889e-01,
1.400000e+00	4.250511e-01, 9.441433e-01, 8.677421e-01, 6.081890e-01, 4.448773e-01, 2.887635e-02, 4.937805e-01, 6.628180e-01, 1.194594e+00, 3.506935e-01,
1.600000e+00	3.253709e-01, 9.383483e-01, 9.795601e-01, 4.839139e-01, 5.361005e-01, 2.398966e-02, 2.868542e-01, 7.958833e-01, 1.373739e+00, 4.669060e-01,
1.800000e+00	2.145245e-01, 7.869642e-01, 1.213236e+00, 3.013090e-01, 6.872891e-01, 1.524863e-02, 2.355466e-01, 7.686048e-01, 1.095062e+00, 5.103088e-01,
2.000000e+00	1.630706e-01, 9.215323e-01, 1.127062e+00, 2.133655e-01, 7.158719e-01, 1.096440e-02, 1.264685e-01, 8.305115e-01, 1.085786e+00, 4.961045e-01,
0.000000e+00	7.590649e-01, 1.131419e+00, 2.374756e+00, 1.795902e+00, 1.222747e+00, 3.029340e+00, 2.945703e+00, 1.963572e+00, 1.614515e+00, 2.522125e+00,
2.000000e-01	7.902252e-01, 1.158792e+00, 1.901672e+00, 1.814372e+00, 1.003273e+00, 1.999998e+00, 2.199753e+00, 1.652069e+00, 1.623455e+00, 1.669496e+00,
4.000000e-01	6.146345e-01, 9.803484e-01, 1.768594e+00, 1.530788e+00, 1.002746e+00, 1.946340e+00, 1.762117e+00, 1.364790e+00, 1.163976e+00, 1.228202e+00,
6.000000e-01	5.280669e-01, 9.207409e-01, 1.726516e+00, 1.282348e+00, 7.330710e-01, 1.532039e+00, 1.345939e+00, 1.369760e+00, 7.960832e-01, 9.262782e-01,
8.000000e-01	4.645448e-01, 7.863705e-01, 1.291973e+00, 9.469460e-01, 6.693321e-01, 1.614685e+00, 9.652172e-01, 1.306738e+00, 5.959795e-01, 6.973939e-01,
1.000000e+00	3.200016e-01, 6.288579e-01, 1.467514e+00, 7.689884e-01, 7.033690e-01, 1.364324e+00, 6.250436e-01, 1.512242e+00, 5.228438e-01, 8.194975e-01,
1.200000e+00	2.676394e-01, 6.189390e-01, 1.216767e+00, 5.243455e-01, 7.003362e-01, 1.393854e+00, 5.996769e-01, 1.332177e+00, 4.743810e-01, 6.113334e-01,
1.400000e+00	1.954486e-01, 4.733401e-01, 1.378158e+00, 3.570615e-01, 7.021458e-01, 8.977059e-01, 3.883249e-01, 1.604457e+00, 3.638165e-01, 8.022666e-01,
1.600000e+00	1.717700e-01, 4.934038e-01, 1.341480e+00, 2.664541e-01, 5.454407e-01, 7.922207e-01, 2.706560e-01, 1.217019e+00, 2.354772e-01, 7.320754e-01,
1.800000e+00	1.350264e-01, 4.520672e-01, 1.396643e+00, 2.170684e-01, 7.353820e-01, 5.010505e-01, 1.680980e-01, 1.428295e+00, 2.400857e-01, 9.262747e-01,
2.000000e+00	9.134117e-02, 3.042590e-01, 1.304537e+00, 1.546949e-01, 6.367599e-01, 3.972168e-01, 1.154601e-01, 1.496674e+00, 1.961189e-01, 7.832189e-01,
0.000000e+00	1.681195e+00, 8.051067e-01, 2.588371e+00, 2.671740e+00, 2.288503e+00, 7.116518e-01, 1.680856e+00, 1.233518e+00, 2.039723e+00, 1.878263e+00,
2.000000e-01	1.421517e+00, 7.869243e-01, 2.348089e+00, 1.906667e+00, 1.819860e+00, 6.044140e-01, 1.117489e+00, 1.522000e+00, 1.957245e+00, 1.351429e+00,
4.000000e-01	1.524448e+00, 6.798254e-01, 1.269151e+00, 1.412498e+00, 1.159380e+00, 4.355236e-01, 1.216181e+00, 1.133510e+00, 1.428955e+00, 9.540461e-01,
6.000000e-01	9.342666e-01, 5.302442e-01, 9.588672e-01, 1.597935e+00, 6.367437e-01, 2.918049e-01, 9.218577e-01, 9.524736e-01, 9.857054e-01, 1.054530e+00,
8.000000e-01	7.074270e-01, 3.861144e-01, 8.518537e-01, 1.080451e+00, 4.491297e-01, 1.969377e-01, 7.735053e-01, 1.545758e+00, 8.293921e-01, 9.837161e-01,
1.000000e+00	4.768812e-01, 2.148484e-01, 7.898719e-01, 9.668773e-01, 6.532569e-01, 1.206869e-01, 5.369746e-01, 1.100132e+00, 6.600562e-01, 8.308038e-01,
1.200000e+00	5.188364e-01, 1.779016e-01, 1.028536e+00, 8.011230e-01, 4.710174e-01, 8.991192e-02, 5.120848e-01, 1.588381e+00, 5.023144e-01, 7.787948e-01,
1.400000e+00	3.372818e-01, 1.502377e-01, 8.498931e-01, 6.900362e-01, 5.557929e-01, 7.055128e-02, 4.276149e-01, 1.603648e+00, 4.498580e-01, 8.452952e-01,
1.600000e+00	2.617975e-01, 1.088796e-01, 1.117264e+00, 4.170001e-01, 5.519820e-01, 4.448372e-02, 3.117030e-01, 1.458464e+00, 3.055296e-01, 9.204091e-01,
1.800000e+00	2.282453e-01, 1.168222e-01, 9.826375e-01, 3.124213e-01, 5.597439e-01, 3.435246e-02, 1.942780e-01, 1.454283e+00, 2.528144e-01, 6.958553e-01,
2.000000e+00	1.895825e-01, 9.676766e-02, 1.112503e+00, 1.659083e-01, 7.280279e-01, 2.253914e-02, 1.229979e-01, 1.700042e+00, 1.685286e-01, 6.016569e-01,
0.000000e+00	1.223207e+00, 1.059668e+00, 2.495466e+00, 1.006064e+00, 1.844376e+00, 2.404377e+00, 1.261108e+00, 1.362820e+00, 2.999421e+00, 1.561989e+00,
2.000000e-01	1.093418e+00, 9.558338e-01, 1.881413e+00, 7.507767e-01, 1.117364e+00, 2.101057e+00, 9.452996e-01, 1.232715e+00, 2.017653e+00, 9.705250e-01,
4.000000e-01	9.859565e-01, 1.057319e+00, 1.436244e+00, 5.994447e-01, 9.566030e-01, 1.515834e+00, 6.338048e-01, 8.633741e-01, 2.151148e+00, 7.523583e-01,
6.000000e-01	8.015110e-01, 1.042356e+00, 1.217711e+00, 4.391694e-01, 7.968790e-01, 1.566060e+00, 5.223016e-01, 8.797428e-01, 1.563897e+00, 6.720933e-01,
8.000000e-01	6.083946e-01, 8.650118e-01, 1.079562e+00, 3.814344e-01, 7.537600e-01, 1.325992e+00, 3.039427e-01, 1.068344e+00, 1.293106e+00, 6.166306e-01,
1.000000e+00	4.942020e-01, 5.471136e-01, 1.308439e+00, 1.981793e-01, 5.922663e-01, 1.177721e+00, 2.125613e-01, 1.240532e+00, 1.220214e+00, 5.872782e-01,
1.200000e+00	3.818593e-01, 6.831384e-01, 1.205600e+00, 1.572363e-01, 7.009815e-01, 9.097221e-01, 1.501360e-01, 1.127479e+00, 9.437269e-01, 7.148999e-01,
1.400000e+00	2.976600e-01, 5.376393e-01, 1.258767e+00, 1.088929e-01, 6.194946e-01, 8.444028e-01, 8.356970e-02, 1.184184e+00, 8.916665e-01, 7.361192e-01,
1.600000e+00	2.322786e-01, 5.285920e-01, 1.502986e+00, 7.981059e-02, 6.166410e-01, 7.148921e-01, 6.768317e-02, 1.166277e+00, 6.419864e-01, 7.850735e-01,
1.800000e+00	1.999699e-01, 4.496095e-01, 1.575974e+00, 5.655668e-02, 6.976855e-01, 5.403245e-01, 4.741706e-02, 1.359290e+00, 5.338068e-01, 6.355039e-01,
2.000000e+00	1.766588e-01, 4.274724e-01, 1.075906e+00, 4.036069e-02, 6.000574e-01, 3.880232e-01, 2.769755e-02, 1.453858e+00, 3.898143e-01, 6.403586e-01,
0.000000e+00	7.487329e-01, 2.749956e+00, 3.178175e+00, 2.739164e+00, 4.936482e-01, 1.875015e+00, 2.076846e+00, 2.123308e+00, 9.837702e-01, 2.590055e+00,
2.000000e-01	6.135336e-01, 2.169050e+00, 2.774744e+00, 1.946269e+00, 6.209544e-01, 1.674060e+00, 2.224511e+00, 1.794268e+00, 7.851491e-01, 1.564706e+00,
4.000000e-01	3.658805e-01, 1.492118e+00, 1.792137e+00, 1.617776e+00, 6.142722e-01, 1.259588e+00, 1.206944e+00, 1.150855e+00, 5.892486e-01, 8.564671e-01,
6.000000e-01	3.140755e-01, 1.280361e+00, 1.978666e+00, 1.319687e+00, 6.311455e-01, 1.222064e+00, 1.264757e+00, 6.515367e-01, 6.713075e-01, 5.281089e-01,
8.000000e-01	2.499592e-01, 1.319511e+00, 1.664838e+00, 1.387650e+00, 6.025601e-01, 1.055767e+00, 9.839000e-01, 8.384057e-01, 8.354249e-01, 3.523366e-01,
1.000000e+00	1.927214e-01, 1.110969e+00, 1.296153e+00, 1.160987e+00, 7.019837e-01, 1.094577e+00, 9.266640e-01, 5.301386e-01, 9.304724e-01, 3.023813e-01,
1.200000e+00	2.020341e-01, 9.559491e-01, 1.312457e+00, 9.298279e-01, 5.594880e-01, 7.589899e-01, 6.854611e-01, 6.644625e-01, 9.143567e-01, 3.423006e-01,
1.400000e+00	1.404969e-01, 9.946945e-01, 1.341081e+00, 5.546723e-01, 6.432683e-01, 5.810318e-01, 4.303266e-01, 6.859560e-01, 9.112076e-01, 3.427201e-01,
1.600000e+00	1.122737e-01, 8.620538e-01, 1.305290e+00, 4.835315e-01, 6.295216e-01, 4.596579e-01, 3.748183e-01, 8.393937e-01, 1.149952e+00, 3.949853e-01,
1.800000e+00	8.312966e-02, 8.606243e-01, 1.266813e+00, 3.416068e-01, 5.908372e-01, 3.251930e-01, 2.417130e-01, 8.974816e-01, 1.244210e+00, 5.253102e-01,
2.000000e+00	9.148826e-02, 8.580401e-01, 1.412497e+00, 2.594621e-01, 6.438834e-01, 1.880058e-01, 1.591928e-01, 7.821073e-01, 9.519522e-01, 5.479739e-01,
0.000000e+00	1.876411e+00, 1.925214e+00, 1.906233e+00, 2.732676e+00, 3.462835e-01, 2.230177e+00, 1.101484e-01, 3.354212e+00, 1.751211e+00, 5.474459e-01,
2.000000e-01	1.471344e+00, 1.573713e+00, 1.363250e+00, 2.148642e+00, 2.893888e-01, 1.835051e+00, 3.032303e-01, 2.291413e+00, 1.344884e+00, 3.198939e-01,
4.000000e-01	9.880009e-01, 9.730634e-01, 1.000076e+00, 1.997723e+00, 3.048393e-01, 1.945199e+00, 3.734730e-01, 1.709302e+00, 1.093920e+00, 2.889576e-01,
6.000000e-01	7.818590e-01, 7.484849e-01, 8.444204e-01, 1.613607e+00, 3.225155e-01, 1.457162e+00, 4.299285e-01, 1.417596e+00, 7.021949e-01, 3.603306e-01,
8.000000e-01	7.665153e-01, 4.601873e-01, 9.311133e-01, 1.218156e+00, 4.393954e-01, 1.425699e+00, 5.643964e-01, 1.513772e+00, 5.878421e-01, 5.123877e-01,
1.000000e+00	4.748402e-01, 3.800704e-01, 1.151845e+00, 1.171938e+00, 5.044431e-01, 1.112978e+00, 3.919038e-01, 1.306285e+00, 5.346648e-01, 6.315331e-01,
1.200000e+00	3.603783e-01, 2.921402e-01, 8.812480e-01, 8.799963e-01, 5.886144e-01, 9.759735e-01, 4.947645e-01, 1.239766e+00, 4.280739e-01, 7.483106e-01,
1.400000e+00	2.646642e-01, 1.858661e-01, 1.183277e+00, 8.239266e-01, 6.831449e-01, 8.713023e-01, 4.248715e-01, 1.545834e+00, 3.343669e-01, 7.428752e-01,
1.600000e+00	2.300079e-01, 1.887514e-01, 1.174409e+00, 5.317871e-01, 5.606994e-01, 5.406928e-01, 2.847099e-01, 1.381697e+00, 2.236572e-01, 7.333465e-01,
1.800000e+00	2.148413e-01, 1.359033e-01, 1.161003e+00, 4.379079e-01, 6.641730e-01, 5.466970e-01, 1.919603e-01, 1.519934e+00, 2.032038e-01, 7.608014e-01,
2.000000e+00	1.200251e-01, 1.393966e-01, 1.369660e+00, 2.473962e-01, 6.400691e-01, 3.310341e-01, 1.230774e-01, 1.444537e+00, 1.404841e-01, 8.653877e-01,
0.000000e+00	6.523645e-01, 3.021369e+00, 3.996332e-01, 8.551003e-01, 8.426366e-01, 1.300072e+00, 1.984891e+00, 1.171255e+00, 1.890093e+00, 2.522670e+00,
2.000000e-01	5.361580e-01, 2.064512e+00, 7.220800e-01, 5.954552e-01, 5.542997e-01, 1.135934e+00, 1.559845e+00, 9.672859e-01, 1.537357e+00, 1.695863e+00,
4.000000e-01	4.264002e-01, 1.453376e+00, 6.846523e-01, 4.507423e-01, 6.771055e-01, 1.141275e+00, 1.148500e+00, 6.808367e-01, 1.014628e+00, 1.118848e+00,
6.000000e-01	2.977423e-01, 1.076850e+00, 1.068221e+00, 3.622034e-01, 5.942452e-01, 8.819634e-01, 9.547620e-01, 5.558555e-01, 1.517920e+00, 6.939304e-01,
8.000000e-01	2.752890e-01, 1.104803e+00, 1.132618e+00, 2.447003e-01, 6.745364e-01, 6.959983e-01, 4.674875e-01, 4.411600e-01, 1.385128e+00, 4.931409e-01,
1.000000e+00	2.485723e-01, 1.042003e+00, 1.207548e+00, 1.287999e-01, 5.919562e-01, 6.143213e-01, 3.251043e-01, 5.480599e-01, 1.134087e+00, 5.207431e-01,
1.200000e+00	1.533679e-01, 9.556511e-01, 1.221698e+00, 1.475990e-01, 6.407258e-01, 3.797382e-01, 2.693948e-01, 5.337383e-01, 1.141488e+00, 4.438573e-01,
1.400000e+00	1.212897e-01, 9.077467e-01, 1.134627e+00, 6.227594e-02, 4.926418e-01, 2.555132e-01, 1.585017e-01, 7.398479e-01, 1.502564e+00, 5.416272e-01,
1.600000e+00	1.166683e-01, 9.409081e-01, 1.245237e+00, 5.517040e-02, 6.629353e-01, 2.069000e-01, 1.064210e-01, 1.011926e+00, 1.151592e+00, 4.901139e-01,
1.800000e+00	8.041603e-02, 7.418236e-01, 1.033334e+00, 3.929863e-02, 7.282686e-01, 1.141645e-01, 6.268362e-02, 9.329909e-01, 1.061503e+00, 5.283310e-01,
2.000000e+00	7.761025e-02, 6.810073e-01, 1.258459e+00, 2.655170e-02, 7.078965e-01, 9.792845e-02, 4.564972e-02, 9.093514e-01, 1.002698e+00, 6.300536e-01,
0.000000e+00	6.075845e-01, 2.489810e+00, 4.824731e-01, 1.884328e+00, 2.444071e+00, 1.259709e+00, 3.958903e-01, 9.705005e-01, 2.772265e+00, 1.721894e+00,
2.000000e-01	7.087441e-01, 1.942927e+00, 6.504133e-01, 1.454392e+00, 1.833993e+00, 9.578776e-01, 4.468148e-01, 6.758452e-01, 2.244971e+00, 9.050914e-01,
4.000000e-01	7.948693e-01, 1.470235e+00, 8.655249e-01, 1.441676e+00, 1.114498e+00, 6.461005e-01, 5.179554e-01, 4.855823e-01, 1.820903e+00, 5.673686e-01,
6.000000e-01	6.399131e-01, 1.102121e+00, 1.014732e+00, 1.230627e+00, 9.875209e-01, 5.579620e-01, 5.271222e-01, 3.761376e-01, 1.454916e+00, 3.864285e-01,
8.000000e-01	6.530547e-01, 1.005154e+00, 9.683266e-01, 9.600985e-01, 8.573721e-01, 4.116451e-01, 5.056317e-01, 4.348651e-01, 1.639774e+00, 3.205798e-01,
1.000000e+00	3.867575e-01, 1.014570e+00, 1.226779e+00, 8.093414e-01, 6.006794e-01, 2.496581e-01, 3.590090e-01, 5.110213e-01, 1.537213e+00, 3.686640e-01,
1.200000e+00	3.364898e-01, 8.894972e-01, 1.100089e+00, 5.943011e-01, 6.144358e-01, 2.039113e-01, 2.686208e-01, 6.020773e-01, 1.424135e+00, 4.075686e-01,
1.400000e+00	2.416914e-01, 8.631677e-01, 1.168468e+00, 3.890524e-01, 6.741741e-01, 1.474979e-01, 2.344164e-01, 7.135656e-01, 1.144456e+00, 4.616521e-01,
1.600000e+00	2.185430e-01, 9.768912e-01, 1.085920e+00, 3.012201e-01, 7.322538e-01, 9.214307e-02, 1.514581e-01, 8.453470e-01, 1.554684e+00, 4.317425e-01,
1.800000e+00	1.407514e-01, 8.645977e-01, 1.248564e+00, 1.758885e-01, 6.493147e-01, 6.326500e-02, 1.116105e-01, 9.578516e-01, 1.237974e+00, 5.404313e-01,
2.000000e+00	1.337514e-01, 7.856388e-01, 1.347376e+00, 1.326713e-01, 4.910797e-01, 4.910066e-02, 6.342484e-02, 1.107760e+00, 1.252887e+00, 5.870554e-01,
0.000000e+00	1.947007e+00, 6.301280e-01, 1.957645e+00, 2.216488e-01, 1.529352e+00, 1.526700e+00, 1.534560e+00, 3.720881e-01, 1.512036e-02, 2.379018e+00,
2.000000e-01	1.868854e+00, 7.256349e-01, 1.321885e+00, 1.304511e-01, 9.098343e-01, 1.234355e+00, 1.090699e+00, 6.151840e-01, 2.821626e-01, 1.812874e+00,
4.000000e-01	1.311447e+00, 7.762739e-01, 7.486336e-01, 1.190206e-01, 5.421270e-01, 1.289992e+00, 6.258588e-01, 7.670382e-01, 4.724878e-01, 1.584794e+00,
6.000000e-01	1.110639e+00, 5.722140e-01, 7.542527e-01, 7.369704e-02, 3.128060e-01, 1.013282e+00, 4.856338e-01, 1.000416e+00, 5.204813e-01, 1.179843e+00,
8.000000e-01	7.731190e-01, 4.053885e-01, 5.511225e-01, 6.329934e-02, 2.317915e-01, 8.730681e-01, 2.611453e-01, 9.783181e-01, 4.816655e-01, 9.306273e-01,
1.000000e+00	7.196899e-01, 2.567244e-01, 6.912326e-01, 4.776320e-02, 2.852941e-01, 7.094764e-01, 2.437490e-01, 1.049692e+00, 4.090141e-01, 7.329511e-01,
1.200000e+00	4.760311e-01, 1.889374e-01, 8.008423e-01, 2.769586e-02, 4.029099e-01, 4.945575e-01, 1.164421e-01, 1.341818e+00, 4.095229e-01, 7.833538e-01,
1.400000e+00	3.311471e-01, 1.399249e-01, 1.116588e+00, 2.142028e-02, 5.937709e-01, 3.019489e-01, 9.323281e-02, 1.371163e+00, 3.177744e-01, 8.492908e-01,
1.600000e+00	2.900060e-01, 1.411325e-01, 1.206555e+00, 1.713124e-02, 5.765000e-01, 2.103804e-01, 6.757357e-02, 1.067971e+00, 2.233695e-01, 6.435968e-01,
1.800000e+00	2.605766e-01, 1.127530e-01, 1.171620e+00, 1.280662e-02, 6.696449e-01, 1.721498e-01, 4.625770e-02, 1.234320e+00, 1.989698e-01, 8.998319e-01,
2.000000e+00	1.830734e-01, 9.232974e-02, 1.330135e+00, 1.068473e-02, 6.767425e-01, 1.179263e-01, 3.470359e-02, 1.247511e+00, 1.454911e-01, 6.607565e-01,
0.000000e+00	3.663001e+00, 1.938017e+00, 1.177394e+00, 2.198230e+00, 1.162350e+00, 2.063652e+00, 2.795487e+00, 1.809333e+00, 1.723132e+00, 8.073152e-01,
2.000000e-01	2.334691e+00, 1.480666e+00, 8.206432e-01, 1.874227e+00, 5.221404e-01, 2.550497e+00, 2.171533e+00, 1.207941e+00, 1.078661e+00, 5.169559e-01,
4.000000e-01	1.793958e+00, 9.246276e-01, 5.492076e-01, 1.279342e+00, 3.258573e-01, 1.960833e+00, 1.417600e+00, 1.110785e+00, 1.073304e+00, 4.514034e-01,
6.000000e-01	1.501901e+00, 6.305166e-01, 4.594347e-01, 1.310864e+00, 1.837789e-01, 1.648062e+00, 1.192489e+00, 1.195483e+00, 7.972611e-01, 6.080871e-01,
8.000000e-01	1.143669e+00, 4.131025e-01, 3.682560e-01, 1.045461e+00, 8.893496e-02, 1.507773e+00, 8.611220e-01, 1.154784e+00, 6.675210e-01, 6.435325e-01,
1.000000e+00	6.935474e-01, 3.352795e-01, 5.652851e-01, 7.591401e-01, 9.245202e-02, 1.378078e+00, 6.034954e-01, 1.186745e+00, 6.005129e-01, 6.365849e-01,
1.200000e+00	5.727711e-01, 2.205107e-01, 7.363424e-01, 5.703975e-01, 1.814725e-01, 1.038529e+00, 5.135547e-01, 1.264374e+00, 4.863755e-01, 6.950925e-01,
1.400000e+00	4.303197e-01, 1.739692e-01, 9.496967e-01, 4.638446e-01, 4.096684e-01, 1.122262e+00, 4.117150e-01, 1.274298e+00, 3.014045e-01, 7.495894e-01,
1.600000e+00	3.888438e-01, 1.132887e-01, 1.037884e+00, 3.260846e-01, 5.397653e-01, 6.496015e-01, 2.386243e-01, 1.294162e+00, 3.132698e-01, 6.797454e-01,
1.800000e+00	3.106140e-01, 8.973281e-02, 1.035505e+00, 1.963727e-01, 6.357614e-01, 5.128095e-01, 1.658140e-01, 1.443865e+00, 2.360373e-01, 7.519332e-01,
2.000000e+00	1.928961e-01, 7.403051e-02, 1.131271e+00, 1.462228e-01, 6.032866e-01, 4.185647e-01, 1.028895e-01, 1.194178e+00, 1.924271e-01, 6.571352e-01,
0.000000e+00	8.047814e-01, 8.774762e-01, 3.313688e+00, 2.036628e+00, 1.845330e+00, 1.320266e+00, 3.162859e+00, 1.737478e+00, 1.987427e+00, 7.812561e-01,
2.000000e-01	1.052296e+00, 7.509626e-01, 1.964740e+00, 2.100049e+00, 9.404760e-01, 1.244741e+00, 1.963459e+00, 1.902896e+00, 1.270934e+00, 8.162164e-01,
4.000000e-01	7.814870e-01, 8.337830e-01, 1.669059e+00, 1.648152e+00, 9.240087e-01, 1.152708e+00, 1.398105e+00, 1.407466e+00, 1.090448e+00, 7.713028e-01,
6.000000e-01	7.465509e-01, 7.629912e-01, 1.432776e+00, 1.418121e+00, 8.177276e-01, 8.099323e-01, 9.691185e-01, 1.464144e+00, 9.258111e-01, 8.015872e-01,
8.000000e-01	6.982185e-01, 6.142914e-01, 1.659145e+00, 1.064563e+00, 7.340167e-01, 6.052145e-01, 1.039793e+00, 1.394535e+00, 6.320837e-01, 7.971458e-01,
1.000000e+00	4.482127e-01, 4.981872e-01, 1.384534e+00, 7.636622e-01, 7.183950e-01, 5.341178e-01, 7.258236e-01, 1.430831e+00, 4.750065e-01, 6.765232e-01,
1.200000e+00	2.810375e-01, 3.997214e-01, 1.205918e+00, 8.108955e-01, 5.634496e-01, 3.503966e-01, 5.708704e-01, 1.696198e+00, 3.733081e-01, 7.936495e-01,
1.400000e+00	2.509705e-01, 3.419248e-01, 1.276793e+00, 5.080133e-01, 6.333030e-01, 2.301552e-01, 3.979546e-01, 1.479617e+00, 3.138201e-01, 7.193689e-01,
1.600000e+00	2.142916e-01, 2.718097e-01, 1.280819e+00, 3.615279e-01, 6.930389e-01, 1.440422e-01, 2.655135e-01, 1.476609e+00, 2.687139e-01, 7.454948e-01,
1.800000e+00	1.528304e-01, 2.005030e-01, 1.168581e+00, 2.028082e-01, 6.243856e-01, 1.309516e-01, 1.644018e-01, 1.665751e+00, 1.928943e-01, 7.426897e-01,
2.000000e+00	1.479791e-01, 1.605350e-01, 1.320352e+00, 1.817843e-01, 6.891785e-01, 7.920580e-02, 1.008177e-01, 1.430598e+00, 1.680287e-01, 6.527221e-01,
0.000000e+00	6.649430e-01, 1.173977e+00, 1.803292e+00, 8.623343e-01, 2.855328e+00, 1.140962e+00, 1.878653e+00, 7.754382e-01, 2.122547e+00, 1.952501e+00,
2.000000e-01	7.735090e-01, 9.533089e-01, 1.515143e+00, 6.232641e-01, 1.202972e+00, 1.086643e+00, 1.471911e+00, 7.407274e-01, 1.852445e+00, 1.426556e+00,
4.000000e-01	7.890155e-01, 8.204550e-01, 1.350311e+00, 5.578368e-01, 1.429769e+00, 1.073992e+00, 1.014661e+00, 6.934604e-01, 1.625605e+00, 8.398352e-01,
6.000000e-01	7.096112e-01, 8.587136e-01, 1.346308e+00, 4.322767e-01, 9.895434e-01, 8.903910e-01, 5.996714e-01, 7.993045e-01, 1.543438e+00, 8.240795e-01,
8.000000e-01	6.768727e-01, 8.370263e-01, 1.314207e+00, 2.635872e-01, 6.020024e-01, 6.130744e-01, 4.300901e-01, 8.841810e-01, 1.477918e+00, 6.790388e-01,
1.000000e+00	5.017708e-01, 8.282693e-01, 1.419961e+00, 2.027557e-01, 8.439037e-01, 3.627891e-01, 3.486608e-01, 1.023436e+00, 1.310604e+00, 6.571767e-01,
1.200000e+00	4.551369e-01, 6.591946e-01, 1.263915e+00, 1.497572e-01, 8.772348e-01, 3.030489e-01, 1.988268e-01, 1.089245e+00, 1.142433e+00, 6.076351e-01,
1.400000e+00	3.617083e-01, 5.802168e-01, 9.783164e-01, 1.009750e-01, 7.669067e-01, 1.983407e-01, 1.356157e-01, 9.999799e-01, 8.581186e-01, 6.402647e-01,
1.600000e+00	2.697024e-01, 4.865524e-01, 1.359927e+00, 7.461993e-02, 5.888786e-01, 1.703307e-01, 8.300129e-02, 1.029537e+00, 7.147205e-01, 7.879848e-01,
1.800000e+00	2.074618e-01, 5.007115e-01, 1.194288e+00, 5.027586e-02, 7.009198e-01, 1.011156e-01, 6.432799e-02, 1.164355e+00, 5.833424e-01, 7.369011e-01,
2.000000e+00	1.764623e-01, 3.812265e-01, 1.238241e+00, 3.884529e-02, 6.693968e-01, 7.658542e-02, 4.894486e-02, 1.322580e+00, 5.036870e-01, 6.579928e-01,
0.000000e+00	3.623794e-01, 3.425538e-01, 2.110901e+00, 2.414571e+00, 1.253169e+00, 1.705029e+00, 1.673794e+00, 1.759208e+00, 1.940814e-01, 2.279825e+00,
2.000000e-01	2.833410e-01, 4.639143e-01, 1.400729e+00, 1.696313e+00, 8.322151e-01, 1.715423e+00, 9.518328e-01, 1.453601e+00, 1.603216e-01, 1.899044e+00,
4.000000e-01	2.545384e-01, 4.859790e-01, 1.779334e+00, 1.439993e+00, 8.644550e-01, 1.077976e+00, 1.072993e+00, 1.632658e+00, 1.120359e-01, 1.533988e+00,
6.000000e-01	2.614474e-01, 4.700670e-01, 1.675116e+00, 1.487529e+00, 7.432097e-01, 1.397278e+00, 8.835526e-01, 1.214908e+00, 8.961496e-02, 1.147919e+00,
8.000000e-01	2.137842e-01, 3.707430e-01, 1.280895e+00, 1.166231e+00, 6.336797e-01, 1.024278e+00, 8.241210e-01, 1.350800e+00, 6.134566e-02, 9.525195e-01,
1.000000e+00	1.628947e-01, 3.634885e-01, 1.391920e+00, 7.777830e-01, 5.855113e-01, 8.196676e-01, 5.944128e-01, 1.488905e+00, 5.496508e-02, 8.425625e-01,
1.200000e+00	1.367995e-01, 2.638865e-01, 1.383919e+00, 8.424399e-01, 7.655865e-01, 6.520327e-01, 5.073589e-01, 1.285876e+00, 3.889151e-02, 8.279042e-01,
1.400000e+00	9.376492e-02, 2.603883e-01, 1.081352e+00, 6.079666e-01, 7.018052e-01, 4.806390e-01, 3.603983e-01, 1.453937e+00, 4.173722e-02, 7.409361e-01,
1.600000e+00	8.795807e-02, 2.157631e-01, 1.179452e+00, 4.099772e-01, 7.131493e-01, 3.832969e-01, 2.507741e-01, 1.174654e+00, 3.429793e-02, 9.182203e-01,
1.800000e+00	5.991838e-02, 1.672732e-01, 1.247389e+00, 3.266432e-01, 7.284461e-01, 2.806583e-01, 1.828357e-01, 1.278183e+00, 2.964887e-02, 8.232338e-01,
2.000000e+00	5.407603e-02, 1.525556e-01, 1.343657e+00, 1.970336e-01, 6.045430e-01, 1.448103e-01, 1.294852e-01, 1.565790e+00, 2.065388e-02, 8.361717e-01,
0.000000e+00	5.047748e-01, 1.611557e+00, 2.328976e-01, 1.856403e+00, 4.141595e-01, 2.434544e+00, 1.269274e+00, 2.794542e-01, 1.947444e+00, 2.483489e+00,
2.000000e-01	4.785522e-01, 1.335871e+00, 5.793598e-01, 1.477314e+00, 4.220273e-01, 1.625087e+00, 1.068704e+00, 2.008286e-01, 2.128359e+00, 1.525961e+00,
4.000000e-01	3.636932e-01, 1.280881e+00, 8.203259e-01, 1.381529e+00, 4.538802e-01, 1.659359e+00, 1.080015e+00, 1.811064e-01, 1.496685e+00, 1.190874e+00,
6.000000e-01	2.503124e-01, 1.180513e+00, 1.068376e+00, 1.177472e+00, 5.234276e-01, 1.331626e+00, 8.096236e-01, 2.629090e-01, 1.676203e+00, 8.147402e-01,
8.000000e-01	2.114099e-01, 1.002796e+00, 1.118916e+00, 1.011687e+00, 6.229544e-01, 1.233713e+00, 6.012753e-01, 4.337691e-01, 1.410901e+00, 6.583705e-01,
1.000000e+00	1.669989e-01, 8.326938e-01, 1.091125e+00, 6.627422e-01, 5.711980e-01, 1.038157e+00, 4.509335e-01, 4.517061e-01, 1.195649e+00, 5.161817e-01,
1.200000e+00	1.275874e-01, 9.742145e-01, 1.103290e+00, 4.722879e-01, 5.353749e-01, 9.748911e-01, 3.212829e-01, 6.876673e-01, 1.390785e+00, 5.653913e-01,
1.400000e+00	1.187332e-01, 8.776950e-01, 1.139678e+00, 4.203513e-01, 7.411157e-01, 5.653240e-01, 2.145383e-01, 8.221383e-01, 1.361664e+00, 5.986735e-01,
1.600000e+00	8.332045e-02, 8.082768e-01, 1.286303e+00, 2.493743e-01, 8.434962e-01, 5.177836e-01, 1.407228e-01, 1.024910e+00, 1.066392e+00, 5.311810e-01,
1.800000e+00	7.733789e-02, 6.153857e-01, 1.375687e+00, 1.777605e-01, 6.883119e-01, 3.502459e-01, 1.194204e-01, 8.564043e-01, 9.700022e-01, 6.552539e-01,
2.000000e+00	7.679922e-02, 6.287704e-01, 1.015382e+00, 1.221905e-01, 6.113845e-01, 2.555427e-01, 6.065034e-02, 1.077259e+00, 1.089342e+00, 6.287933e-01,
0.000000e+00	1.802163e+00, 2.064438e+00, 2.379565e+00, 2.269532e+00, 1.788950e+00, 1.226431e+00, 3.277266e+00, 1.828346e+00, 1.426653e+00, 3.937468e-01,
2.000000e-01	1.755441e+00, 1.550150e+00, 1.710012e+00, 2.189984e+00, 1.308768e+00, 1.168340e+00, 2.059844e+00, 1.297824e+00, 1.122368e+00, 2.820037e-01,
4.000000e-01	1.212393e+00, 1.072573e+00, 1.458073e+00, 1.797126e+00, 7.805638e-01, 1.171604e+00, 1.706628e+00, 9.720718e-01, 9.501024e-01, 2.198386e-01,
6.000000e-01	1.062384e+00, 9.984632e-01, 8.199886e-01, 1.615818e+00, 4.562175e-01, 1.040089e+00, 1.112230e+00, 9.442636e-01, 9.763856e-01, 2.684991e-01,
8.000000e-01	7.598881e-01, 8.008256e-01, 8.905831e-01, 1.396562e+00, 3.100468e-01, 8.508785e-01, 1.251703e+00, 9.763612e-01, 8.915244e-01, 4.318100e-01,
1.000000e+00	7.331962e-01, 5.482950e-01, 8.387893e-01, 9.473418e-01, 3.817607e-01, 6.121222e-01, 9.412110e-01, 1.218857e+00, 8.257760e-01, 5.261789e-01,
1.200000e+00	4.874691e-01, 4.230986e-01, 1.067449e+00, 7.672162e-01, 4.112461e-01, 4.062457e-01, 7.023246e-01, 1.371541e+00, 7.639170e-01, 6.302000e-01,
1.400000e+00	4.129679e-01, 3.294423e-01, 9.165992e-01, 5.921203e-01, 4.548045e-01, 2.998680e-01, 5.046663e-01, 1.353681e+00, 4.850452e-01, 6.825024e-01,
1.600000e+00	2.999772e-01, 2.954901e-01, 1.049992e+00, 4.025902e-01, 6.043961e-01, 2.155836e-01, 2.830772e-01, 1.397786e+00, 4.235592e-01, 7.702045e-01,
1.800000e+00	2.689692e-01, 2.179066e-01, 9.552305e-01, 3.537438e-01, 6.238631e-01, 1.471045e-01, 1.947435e-01, 1.499376e+00, 3.692571e-01, 7.429664e-01,
2.000000e+00	1.993851e-01, 1.733515e-01, 1.091394e+00, 2.196543e-01, 7.822782e-01, 9.788251e-02, 1.749950e-01, 1.446689e+00, 2.782618e-01, 7.509850e-01,
0.000000e+00	1.228356e+00, 2.150248e+00, 1.954294e+00, 1.991651e+00, 1.558527e-01, 4.041177e-01, 1.513088e+00, 1.421284e+00, 1.843786e-01, 1.077796e+00,
2.000000e-01	7.931176e-01, 1.468441e+00, 1.583970e+00, 1.505645e+00, 3.259543e-01, 2.607804e-01, 1.278823e+00, 1.281301e+00, 1.997411e-01, 9.259347e-01,
4.000000e-01	6.140095e-01, 9.970196e-01, 1.303454e+00, 1.527015e+00, 4.944015e-01, 1.836423e-01, 8.659403e-01, 8.239321e-01, 2.551351e-01, 6.402678e-01,
6.000000e-01	5.195587e-01, 1.220681e+00, 1.288988e+00, 1.239266e+00, 4.996190e-01, 1.729553e-01, 1.018303e+00, 7.324601e-01, 5.421267e-01, 4.685446e-01,
8.000000e-01	4.228751e-01, 9.597429e-01, 1.370795e+00, 9.944954e-01, 4.830117e-01, 7.965118e-02, 8.438004e-01, 7.299276e-01, 5.318183e-01, 3.028041e-01,
1.000000e+00	2.772864e-01, 1.014917e+00, 1.173914e+00, 8.298383e-01, 7.268693e-01, 7.140694e-02, 5.609692e-01, 7.181412e-01, 7.955900e-01, 4.246085e-01,
1.200000e+00	2.544479e-01, 8.197244e-01, 1.464132e+00, 6.715981e-01, 6.494771e-01, 4.456226e-02, 4.548862e-01, 9.498746e-01, 8.782369e-01, 5.292344e-01,
1.400000e+00	1.623991e-01, 7.649632e-01, 1.272185e+00, 3.643428e-01, 5.886322e-01, 3.465053e-02, 2.769197e-01, 7.314061e-01, 8.826952e-01, 4.123849e-01,
1.600000e+00	1.238664e-01, 7.864923e-01, 1.177288e+00, 2.664509e-01, 5.988414e-01, 2.866723e-02, 1.857987e-01, 8.845785e-01, 9.572838e-01, 5.537541e-01,
1.800000e+00	1.226775e-01, 8.311953e-01, 1.486877e+00, 2.098927e-01, 6.508455e-01, 1.732215e-02, 1.336224e-01, 8.219499e-01, 9.646789e-01, 7.018691e-01,
2.000000e+00	8.747539e-02, 6.997307e-01, 1.440094e+00, 1.531695e-01, 6.661247e-01, 1.327673e-02, 9.900018e-02, 1.231451e+00, 7.289210e-01, 7.137943e-01,
0.000000e+00	6.372304e-01, 7.353866e-01, 1.128563e+00, 6.602721e-01, 9.130701e-01, 1.434999e+00, 1.303218e+00, 1.477958e+00, 1.842687e-01, 2.464383e+00,
2.000000e-01	6.179851e-01, 4.415130e-01, 1.133954e+00, 6.049733e-01, 7.914488e-01, 1.138106e+00, 1.222041e+00, 1.630563e+00, 1.623427e-01, 1.695829e+00,
4.000000e-01	4.357069e-01, 3.834058e-01, 1.030376e+00, 3.752324e-01, 7.293506e-01, 1.117894e+00, 8.046161e-01, 1.453743e+00, 1.354649e-01, 1.365720e+00,
6.000000e-01	3.237911e-01, 2.431652e-01, 1.165684e+00, 2.632710e-01, 7.686807e-01, 7.959693e-01, 5.176708e-01, 1.601780e+00, 9.222420e-02, 1.159393e+00,
8.000000e-01	2.681315e-01, 2.078484e-01, 1.451789e+00, 2.157841e-01, 7.483368e-01, 6.273400e-01, 3.331250e-01, 1.812172e+00, 6.744413e-02, 1.077837e+00,
1.000000e+00	1.974675e-01, 1.412877e-01, 1.069896e+00, 1.725152e-01, 5.991432e-01, 4.198827e-01, 2.375681e-01, 1.459602e+00, 5.486243e-02, 1.015566e+00,
1.200000e+00	2.131016e-01, 1.137532e-01, 1.302999e+00, 1.108310e-01, 6.334982e-01, 2.661444e-01, 1.574557e-01, 1.363288e+00, 4.795619e-02, 7.437081e-01,
1.400000e+00	1.427195e-01, 8.718105e-02, 1.360779e+00, 8.544037e-02, 6.218706e-01, 1.797843e-01, 1.084634e-01, 1.464426e+00, 4.033650e-02, 6.629782e-01,
1.600000e+00	1.201703e-01, 9.879994e-02, 1.287962e+00, 5.215628e-02, 6.036069e-01, 1.601578e-01, 6.811947e-02, 1.622713e+00, 3.900268e-02, 8.599071e-01,
1.800000e+00	9.194009e-02, 8.412778e-02, 1.178488e+00, 3.522913e-02, 6.491602e-01, 9.325785e-02, 4.757205e-02, 1.395780e+00, 2.927818e-02, 7.944457e-01,
2.000000e+00	7.044879e-02, 8.631770e-02, 1.170875e+00, 2.940436e-02, 6.877548e-01, 7.854887e-02, 3.476190e-02, 1.440375e+00, 2.510217e-02, 7.806037e-01,
