# Supplementary material for: Inference of Vohradský's Models of Genetic Networks by Solving Two-Dimensional Function Optimization Problems
Source: PLoS One. 2013 Dec 30;8(12):e83308. doi: 10.1371/journal.pone.0083308 (PMC3875442; doi:10.1371/journal.pone.0083308)
Supplement: Text S2 — Time-series data used in the ‘Inference in noisy environment’ section (compressed by gzip). (GZ) [file pone.0083308.s002.gz › time_series_data/gene10/50sets/tc.dat54]

Time "G0" "G1" "G2" "G3" "G4" "G5" "G6" "G7" "G8" "G9"
0.000000e+00	7.902083e-01, 2.748977e+00, 2.112275e+00, 1.045288e+00, 5.732703e-01, 1.971880e+00, 2.173888e+00, 1.138352e+00, 4.443657e-01, 2.234907e-01,
2.000000e-01	9.254453e-01, 1.970203e+00, 9.288329e-01, 8.916427e-01, 6.766823e-01, 1.412471e+00, 8.891775e-01, 6.853481e-01, 5.462467e-01, 4.503901e-01,
4.000000e-01	7.701795e-01, 1.686011e+00, 9.001347e-01, 5.434369e-01, 9.581670e-01, 1.002262e+00, 7.852247e-01, 3.981667e-01, 7.138263e-01, 4.619635e-01,
6.000000e-01	8.529049e-01, 1.150524e+00, 7.638304e-01, 5.010500e-01, 8.111957e-01, 5.607185e-01, 6.088576e-01, 3.310942e-01, 8.975662e-01, 6.336784e-01,
8.000000e-01	9.732420e-01, 6.878629e-01, 4.661173e-01, 4.064483e-01, 8.851787e-01, 5.268937e-01, 4.074714e-01, 2.259076e-01, 8.411304e-01, 6.745482e-01,
1.000000e+00	8.343703e-01, 3.847052e-01, 4.790971e-01, 5.157843e-01, 5.510087e-01, 3.888985e-01, 2.861121e-01, 1.635150e-01, 9.654561e-01, 6.466099e-01,
1.200000e+00	7.003956e-01, 2.605633e-01, 5.177081e-01, 5.481962e-01, 4.099393e-01, 4.212498e-01, 1.991694e-01, 1.016675e-01, 1.120681e+00, 5.542711e-01,
1.400000e+00	8.303800e-01, 1.748749e-01, 5.175390e-01, 6.456052e-01, 2.674190e-01, 4.292761e-01, 1.749684e-01, 7.808574e-02, 1.140599e+00, 7.654285e-01,
1.600000e+00	9.476448e-01, 1.055073e-01, 3.890020e-01, 8.142749e-01, 1.601635e-01, 4.155239e-01, 1.348288e-01, 3.569189e-02, 8.733757e-01, 6.708593e-01,
1.800000e+00	8.772897e-01, 6.630445e-02, 4.285439e-01, 7.963004e-01, 1.147876e-01, 4.397222e-01, 1.174790e-01, 2.812824e-02, 1.166022e+00, 7.566769e-01,
2.000000e+00	7.775714e-01, 4.762463e-02, 4.392783e-01, 8.330952e-01, 8.546903e-02, 4.498671e-01, 9.873650e-02, 1.362909e-02, 1.221129e+00, 6.679836e-01,
0.000000e+00	1.229894e+00, 1.485413e+00, 2.224518e+00, 3.446678e+00, 2.676747e+00, 2.562986e-01, 1.366400e+00, 4.060054e-01, 1.596131e+00, 1.928149e+00,
2.000000e-01	9.956823e-01, 1.594261e+00, 1.448667e+00, 2.370937e+00, 2.125803e+00, 3.494962e-01, 1.444202e+00, 4.874615e-01, 9.923501e-01, 1.563819e+00,
4.000000e-01	7.504002e-01, 8.484116e-01, 6.378359e-01, 1.936776e+00, 1.484654e+00, 3.633638e-01, 1.353467e+00, 4.521411e-01, 8.693153e-01, 1.115506e+00,
6.000000e-01	5.530365e-01, 6.327551e-01, 4.863016e-01, 1.073434e+00, 1.415166e+00, 2.221560e-01, 9.106021e-01, 5.232835e-01, 8.161870e-01, 1.061513e+00,
8.000000e-01	6.002139e-01, 3.904276e-01, 2.305947e-01, 7.982453e-01, 8.358834e-01, 2.462760e-01, 8.883057e-01, 4.462504e-01, 1.101140e+00, 7.880004e-01,
1.000000e+00	6.812369e-01, 2.667127e-01, 2.627990e-01, 7.424323e-01, 9.148442e-01, 1.935386e-01, 6.850864e-01, 3.591953e-01, 9.384036e-01, 8.351906e-01,
1.200000e+00	6.494045e-01, 1.467864e-01, 2.761402e-01, 6.816461e-01, 7.766647e-01, 1.862567e-01, 6.210150e-01, 2.590238e-01, 9.294585e-01, 9.512168e-01,
1.400000e+00	5.078381e-01, 1.004483e-01, 3.156866e-01, 7.943787e-01, 6.639189e-01, 2.970062e-01, 6.179966e-01, 2.026084e-01, 1.054496e+00, 1.031384e+00,
1.600000e+00	5.996226e-01, 6.313291e-02, 3.860658e-01, 7.200764e-01, 4.528138e-01, 3.036955e-01, 6.433253e-01, 1.063539e-01, 1.072087e+00, 8.179339e-01,
1.800000e+00	5.779429e-01, 4.316623e-02, 4.008447e-01, 6.395413e-01, 5.032536e-01, 3.691017e-01, 5.662675e-01, 8.471958e-02, 1.128522e+00, 1.038292e+00,
2.000000e+00	5.972426e-01, 2.715067e-02, 3.885335e-01, 6.261772e-01, 3.990321e-01, 3.317516e-01, 4.924915e-01, 5.518810e-02, 1.123370e+00, 1.027290e+00,
0.000000e+00	2.354104e+00, 4.540302e-01, 1.498312e+00, 1.289759e+00, 2.113339e+00, 2.928781e+00, 2.810338e+00, 9.607322e-02, 2.986662e+00, 2.135171e+00,
2.000000e-01	1.569126e+00, 3.281059e-01, 7.592305e-01, 1.223072e+00, 1.106328e+00, 2.254926e+00, 2.126281e+00, 2.767718e-01, 2.022223e+00, 1.356369e+00,
4.000000e-01	1.330301e+00, 2.126229e-01, 7.952024e-01, 1.180652e+00, 6.257851e-01, 1.616943e+00, 1.535103e+00, 2.315398e-01, 1.095771e+00, 7.185777e-01,
6.000000e-01	1.356190e+00, 1.304421e-01, 6.120971e-01, 1.032846e+00, 4.850734e-01, 1.194650e+00, 9.972356e-01, 1.279299e-01, 9.432855e-01, 4.786519e-01,
8.000000e-01	1.156597e+00, 7.550496e-02, 4.557591e-01, 8.059444e-01, 2.121643e-01, 7.996694e-01, 6.925572e-01, 8.435177e-02, 7.655223e-01, 3.048527e-01,
1.000000e+00	9.932456e-01, 4.133159e-02, 5.666651e-01, 7.017406e-01, 1.469286e-01, 5.810438e-01, 4.720174e-01, 5.342409e-02, 1.000090e+00, 2.803832e-01,
1.200000e+00	1.057649e+00, 2.928872e-02, 4.239835e-01, 6.724554e-01, 1.224666e-01, 3.337980e-01, 3.241998e-01, 2.301665e-02, 1.095753e+00, 3.026841e-01,
1.400000e+00	1.063224e+00, 2.015821e-02, 5.072880e-01, 7.347765e-01, 6.016378e-02, 4.801734e-01, 1.757179e-01, 1.879648e-02, 1.169735e+00, 3.175201e-01,
1.600000e+00	1.042820e+00, 1.094310e-02, 4.372577e-01, 7.426179e-01, 4.047811e-02, 5.219506e-01, 1.399684e-01, 1.225877e-02, 1.148852e+00, 4.579738e-01,
1.800000e+00	1.080043e+00, 7.506369e-03, 4.583651e-01, 7.100253e-01, 2.380098e-02, 4.724987e-01, 8.183247e-02, 5.460377e-03, 1.125531e+00, 3.644760e-01,
2.000000e+00	1.120250e+00, 4.383635e-03, 4.423769e-01, 8.114314e-01, 1.925600e-02, 4.568753e-01, 7.194045e-02, 4.496553e-03, 1.306844e+00, 4.671311e-01,
0.000000e+00	4.053063e-02, 1.185817e+00, 2.419293e+00, 2.594327e+00, 1.637922e+00, 2.560395e+00, 1.778520e+00, 1.907345e+00, 1.606619e+00, 5.560721e-01,
2.000000e-01	3.214864e-01, 1.041530e+00, 1.307520e+00, 2.038642e+00, 1.402595e+00, 1.457881e+00, 1.050071e+00, 1.207217e+00, 1.018985e+00, 7.918497e-01,
4.000000e-01	4.430638e-01, 7.808241e-01, 8.468024e-01, 1.800887e+00, 1.027182e+00, 1.115660e+00, 8.640743e-01, 8.418012e-01, 9.224497e-01, 6.354185e-01,
6.000000e-01	4.986558e-01, 6.290305e-01, 4.550369e-01, 1.192567e+00, 1.246556e+00, 8.437719e-01, 6.467500e-01, 5.317270e-01, 1.077343e+00, 1.052200e+00,
8.000000e-01	5.824353e-01, 3.584090e-01, 3.201601e-01, 1.013901e+00, 1.017732e+00, 8.335293e-01, 5.329234e-01, 6.016923e-01, 7.862684e-01, 1.029336e+00,
1.000000e+00	4.620764e-01, 2.198388e-01, 3.541975e-01, 8.444930e-01, 7.909308e-01, 5.126015e-01, 4.996644e-01, 4.259296e-01, 1.048056e+00, 1.001677e+00,
1.200000e+00	5.419421e-01, 1.470252e-01, 3.477212e-01, 7.542665e-01, 7.717553e-01, 4.679950e-01, 4.897833e-01, 3.477985e-01, 1.116466e+00, 9.593352e-01,
1.400000e+00	5.598577e-01, 9.138641e-02, 3.762730e-01, 1.075181e+00, 6.367708e-01, 5.466133e-01, 4.267679e-01, 2.379522e-01, 9.498347e-01, 9.308179e-01,
1.600000e+00	5.523384e-01, 5.333023e-02, 2.740528e-01, 9.930018e-01, 5.399349e-01, 4.305186e-01, 4.372218e-01, 1.330125e-01, 1.163441e+00, 7.916245e-01,
1.800000e+00	4.988525e-01, 2.933277e-02, 4.305626e-01, 7.555645e-01, 5.040013e-01, 4.581953e-01, 5.441210e-01, 8.549679e-02, 1.162444e+00, 9.563579e-01,
2.000000e+00	5.716055e-01, 2.073287e-02, 4.339846e-01, 6.731506e-01, 4.741093e-01, 4.010019e-01, 4.267790e-01, 6.190233e-02, 1.234530e+00, 1.024208e+00,
0.000000e+00	2.660470e+00, 2.361004e-01, 2.070918e+00, 1.269111e+00, 2.623059e+00, 4.665905e-02, 8.793699e-01, 5.977994e-01, 2.855491e+00, 2.328064e+00,
2.000000e-01	2.099785e+00, 4.228230e-01, 9.715006e-01, 1.231255e+00, 1.466281e+00, 1.898188e-01, 1.086806e+00, 6.610259e-01, 1.622681e+00, 1.404623e+00,
4.000000e-01	1.631543e+00, 2.202981e-01, 6.786083e-01, 1.156894e+00, 1.066437e+00, 3.625335e-01, 1.084747e+00, 4.919429e-01, 1.199961e+00, 8.362376e-01,
6.000000e-01	1.241546e+00, 1.605728e-01, 6.035636e-01, 1.097365e+00, 4.961221e-01, 3.947053e-01, 5.991163e-01, 3.691788e-01, 1.077867e+00, 4.239771e-01,
8.000000e-01	1.241003e+00, 1.087437e-01, 4.491952e-01, 9.391378e-01, 3.053323e-01, 3.039823e-01, 3.623402e-01, 1.894832e-01, 1.066211e+00, 2.599621e-01,
1.000000e+00	1.368032e+00, 6.502445e-02, 4.302573e-01, 9.531896e-01, 1.796459e-01, 4.279958e-01, 2.985801e-01, 1.281764e-01, 1.160910e+00, 2.417940e-01,
1.200000e+00	9.568307e-01, 4.631627e-02, 4.058641e-01, 8.989426e-01, 1.487162e-01, 4.107794e-01, 2.028683e-01, 6.377266e-02, 9.572993e-01, 2.654160e-01,
1.400000e+00	1.119188e+00, 2.256562e-02, 5.431476e-01, 6.783716e-01, 6.890312e-02, 3.675877e-01, 1.303008e-01, 3.833128e-02, 1.134301e+00, 2.832549e-01,
1.600000e+00	9.183734e-01, 1.450960e-02, 4.389959e-01, 6.831723e-01, 4.309927e-02, 4.094558e-01, 7.965558e-02, 2.482267e-02, 1.323655e+00, 3.027715e-01,
1.800000e+00	1.055360e+00, 1.126203e-02, 4.063841e-01, 8.415819e-01, 3.655696e-02, 3.989556e-01, 5.454942e-02, 1.521222e-02, 1.257360e+00, 3.925703e-01,
2.000000e+00	1.023817e+00, 6.947060e-03, 4.644923e-01, 7.589418e-01, 1.877355e-02, 4.626649e-01, 4.108665e-02, 8.127031e-03, 9.818790e-01, 4.225888e-01,
0.000000e+00	1.806408e-01, 3.669059e-01, 2.491321e+00, 1.924408e+00, 2.111885e+00, 3.590021e-01, 6.690698e-01, 1.885290e+00, 2.430344e+00, 1.800145e+00,
2.000000e-01	1.127575e-01, 4.493481e-01, 1.198707e+00, 1.957031e+00, 1.539576e+00, 4.926900e-01, 7.920762e-01, 1.606656e+00, 1.712223e+00, 1.686840e+00,
4.000000e-01	8.425476e-02, 2.971413e-01, 7.208473e-01, 1.547250e+00, 1.273197e+00, 4.022874e-01, 8.692391e-01, 1.117203e+00, 1.087977e+00, 1.447709e+00,
6.000000e-01	1.212988e-01, 1.735157e-01, 3.858429e-01, 1.157287e+00, 1.304866e+00, 3.694752e-01, 1.163193e+00, 7.554270e-01, 8.931631e-01, 1.379640e+00,
8.000000e-01	1.639511e-01, 9.143200e-02, 2.658768e-01, 1.013867e+00, 1.266125e+00, 3.641036e-01, 7.534667e-01, 5.713606e-01, 1.033214e+00, 1.165787e+00,
1.000000e+00	1.931790e-01, 8.461609e-02, 2.150931e-01, 8.770864e-01, 1.104391e+00, 3.264295e-01, 9.493982e-01, 5.183238e-01, 9.330511e-01, 1.034741e+00,
1.200000e+00	2.724160e-01, 4.403187e-02, 2.027922e-01, 7.035291e-01, 1.014530e+00, 3.039785e-01, 6.853467e-01, 3.756161e-01, 1.117549e+00, 1.284371e+00,
1.400000e+00	2.855104e-01, 2.976416e-02, 2.085560e-01, 8.452993e-01, 9.642948e-01, 3.635519e-01, 6.689651e-01, 3.773125e-01, 1.021452e+00, 9.134900e-01,
1.600000e+00	3.261489e-01, 1.756126e-02, 2.256664e-01, 7.132458e-01, 9.127583e-01, 3.480806e-01, 6.199097e-01, 3.126908e-01, 1.070388e+00, 9.871114e-01,
1.800000e+00	4.293141e-01, 1.244651e-02, 2.777740e-01, 6.993712e-01, 6.552036e-01, 4.054353e-01, 6.731968e-01, 2.634654e-01, 1.030372e+00, 1.109316e+00,
2.000000e+00	3.715382e-01, 7.999187e-03, 3.460786e-01, 6.679277e-01, 9.613570e-01, 3.385154e-01, 6.356091e-01, 1.880964e-01, 1.216783e+00, 9.348634e-01,
0.000000e+00	1.108931e+00, 6.395830e-01, 1.286488e+00, 3.387424e-01, 2.689140e+00, 1.670262e+00, 3.080956e-01, 2.250593e+00, 1.495085e+00, 1.959530e+00,
2.000000e-01	7.894004e-01, 3.753379e-01, 7.204519e-01, 6.379329e-01, 1.647613e+00, 1.405377e+00, 6.649120e-01, 1.585735e+00, 9.567085e-01, 1.866282e+00,
4.000000e-01	5.484190e-01, 2.234039e-01, 3.700063e-01, 5.699764e-01, 1.285242e+00, 1.161685e+00, 8.783441e-01, 1.173642e+00, 1.243026e+00, 1.208567e+00,
6.000000e-01	5.077463e-01, 1.762753e-01, 3.595958e-01, 7.631111e-01, 7.515326e-01, 9.496510e-01, 7.843947e-01, 8.323640e-01, 1.089026e+00, 1.090250e+00,
8.000000e-01	4.712423e-01, 9.457143e-02, 3.607956e-01, 6.488804e-01, 7.844498e-01, 6.766136e-01, 6.794096e-01, 4.112782e-01, 1.160146e+00, 8.013993e-01,
1.000000e+00	5.331725e-01, 6.854149e-02, 3.377093e-01, 6.225226e-01, 7.689483e-01, 5.960597e-01, 6.051670e-01, 3.160082e-01, 1.304288e+00, 1.020628e+00,
1.200000e+00	5.102106e-01, 3.175932e-02, 3.342502e-01, 7.032926e-01, 6.798948e-01, 5.381023e-01, 6.407299e-01, 2.093915e-01, 1.018062e+00, 1.063138e+00,
1.400000e+00	4.631118e-01, 2.304646e-02, 4.142592e-01, 6.614564e-01, 6.672189e-01, 4.493327e-01, 5.973958e-01, 1.642793e-01, 1.128753e+00, 9.978662e-01,
1.600000e+00	3.945722e-01, 1.586064e-02, 4.439328e-01, 6.203023e-01, 5.003154e-01, 3.796580e-01, 4.679243e-01, 8.591809e-02, 1.102265e+00, 1.096602e+00,
1.800000e+00	5.272908e-01, 9.163008e-03, 4.160248e-01, 7.149003e-01, 5.770828e-01, 4.648460e-01, 6.862966e-01, 6.526067e-02, 1.174480e+00, 8.597486e-01,
2.000000e+00	4.874657e-01, 5.523419e-03, 4.333890e-01, 7.690352e-01, 5.978051e-01, 3.945015e-01, 5.807291e-01, 6.686844e-02, 1.022938e+00, 1.020672e+00,
0.000000e+00	8.848758e-01, 6.630224e-01, 2.669409e+00, 5.591977e-01, 2.015613e+00, 2.600746e+00, 6.740832e-01, 1.870185e+00, 5.900665e-01, 1.501041e+00,
2.000000e-01	6.655064e-01, 6.271513e-01, 1.515225e+00, 4.173843e-01, 1.324096e+00, 1.851731e+00, 7.830761e-01, 1.440424e+00, 7.641521e-01, 1.242918e+00,
4.000000e-01	5.414345e-01, 5.679617e-01, 8.674531e-01, 3.399860e-01, 1.302338e+00, 1.132551e+00, 8.699759e-01, 1.020661e+00, 8.408904e-01, 9.607810e-01,
6.000000e-01	5.624313e-01, 4.615530e-01, 6.330475e-01, 4.088062e-01, 9.928297e-01, 7.914990e-01, 6.906620e-01, 6.059308e-01, 1.054209e+00, 1.080378e+00,
8.000000e-01	4.585558e-01, 2.043270e-01, 3.847615e-01, 3.947281e-01, 1.045313e+00, 7.220522e-01, 7.973103e-01, 4.775230e-01, 1.007344e+00, 1.179122e+00,
1.000000e+00	4.552396e-01, 1.138490e-01, 4.556779e-01, 5.251518e-01, 8.846288e-01, 4.821036e-01, 5.049596e-01, 4.157279e-01, 1.259542e+00, 8.383911e-01,
1.200000e+00	4.967630e-01, 8.959298e-02, 4.018407e-01, 5.410086e-01, 7.064486e-01, 4.553428e-01, 6.096641e-01, 2.490699e-01, 1.184352e+00, 1.060330e+00,
1.400000e+00	4.979405e-01, 6.083446e-02, 2.943449e-01, 5.585730e-01, 7.821732e-01, 4.244552e-01, 6.147118e-01, 1.469068e-01, 1.235735e+00, 8.968637e-01,
1.600000e+00	5.010192e-01, 2.957184e-02, 4.574679e-01, 7.750689e-01, 5.482773e-01, 3.932381e-01, 6.473231e-01, 1.543292e-01, 1.094072e+00, 1.054595e+00,
1.800000e+00	6.238657e-01, 2.437173e-02, 3.593695e-01, 6.046794e-01, 6.119215e-01, 3.230958e-01, 5.639006e-01, 9.362434e-02, 9.484190e-01, 1.085712e+00,
2.000000e+00	4.705261e-01, 1.423642e-02, 3.778219e-01, 7.261573e-01, 5.475960e-01, 3.327633e-01, 4.986063e-01, 7.027222e-02, 1.128120e+00, 8.126825e-01,
0.000000e+00	2.352599e+00, 1.988736e+00, 1.453561e+00, 5.959802e-01, 1.007040e+00, 1.525849e+00, 2.060065e+00, 1.884778e+00, 1.228419e+00, 2.365011e+00,
2.000000e-01	2.087261e+00, 1.167101e+00, 9.225469e-01, 7.025943e-01, 6.333746e-01, 1.091316e+00, 1.596954e+00, 1.004132e+00, 8.327536e-01, 1.460477e+00,
4.000000e-01	1.632444e+00, 9.032979e-01, 5.896305e-01, 5.912771e-01, 3.724422e-01, 6.903129e-01, 1.278466e+00, 6.946240e-01, 6.846059e-01, 9.257178e-01,
6.000000e-01	1.324353e+00, 6.434154e-01, 5.999904e-01, 3.472537e-01, 2.459412e-01, 4.923113e-01, 7.733378e-01, 3.071919e-01, 8.550479e-01, 4.924809e-01,
8.000000e-01	1.494705e+00, 3.399161e-01, 5.278881e-01, 4.459836e-01, 1.211551e-01, 3.548736e-01, 5.054633e-01, 2.268889e-01, 9.483340e-01, 4.192690e-01,
1.000000e+00	1.311934e+00, 2.718709e-01, 5.817069e-01, 4.572291e-01, 1.161195e-01, 3.657142e-01, 3.903848e-01, 1.383692e-01, 1.072227e+00, 2.693826e-01,
1.200000e+00	9.856615e-01, 1.543124e-01, 4.577159e-01, 4.513581e-01, 5.381531e-02, 2.963467e-01, 2.430621e-01, 7.537316e-02, 1.267432e+00, 2.307456e-01,
1.400000e+00	8.935072e-01, 9.831451e-02, 4.780251e-01, 5.567014e-01, 3.763871e-02, 3.010011e-01, 2.000913e-01, 4.982496e-02, 1.273751e+00, 2.910473e-01,
1.600000e+00	1.048682e+00, 6.454851e-02, 4.296815e-01, 7.505634e-01, 1.847885e-02, 3.962163e-01, 9.500634e-02, 2.590331e-02, 1.149827e+00, 3.093345e-01,
1.800000e+00	9.602568e-01, 3.691059e-02, 3.984756e-01, 8.153750e-01, 1.851384e-02, 3.950323e-01, 7.282486e-02, 1.534987e-02, 8.938977e-01, 3.763858e-01,
2.000000e+00	9.223145e-01, 2.337333e-02, 4.368986e-01, 7.201607e-01, 1.407298e-02, 4.066331e-01, 5.989907e-02, 8.900359e-03, 1.432336e+00, 3.709381e-01,
0.000000e+00	2.487560e-01, 2.681704e-01, 2.274488e+00, 2.209582e+00, 1.334297e+00, 3.503342e-01, 2.748356e+00, 2.473308e+00, 2.006428e+00, 1.832669e+00,
2.000000e-01	1.554706e-01, 4.186494e-01, 1.744888e+00, 2.118720e+00, 1.502278e+00, 3.979122e-01, 2.155538e+00, 1.745683e+00, 1.497531e+00, 1.627429e+00,
4.000000e-01	1.378644e-01, 4.465701e-01, 1.145605e+00, 1.359310e+00, 1.240391e+00, 3.808950e-01, 1.779310e+00, 1.006759e+00, 7.561514e-01, 1.443591e+00,
6.000000e-01	1.710157e-01, 2.945294e-01, 5.804541e-01, 8.303818e-01, 1.069397e+00, 2.837050e-01, 1.581543e+00, 8.865591e-01, 6.421476e-01, 1.077227e+00,
8.000000e-01	2.041586e-01, 1.881769e-01, 3.830228e-01, 6.179856e-01, 1.107252e+00, 1.762484e-01, 1.413872e+00, 6.565416e-01, 6.872604e-01, 9.881571e-01,
1.000000e+00	2.212441e-01, 9.966111e-02, 2.785264e-01, 4.550147e-01, 1.064786e+00, 1.716188e-01, 1.283253e+00, 5.648254e-01, 8.130621e-01, 1.028453e+00,
1.200000e+00	2.832095e-01, 6.273247e-02, 2.603861e-01, 4.253672e-01, 1.029768e+00, 1.318070e-01, 8.432764e-01, 4.237647e-01, 6.845719e-01, 9.801742e-01,
1.400000e+00	3.345558e-01, 3.558333e-02, 2.714098e-01, 3.654914e-01, 1.087784e+00, 1.742617e-01, 7.431876e-01, 2.954193e-01, 9.312543e-01, 1.050351e+00,
1.600000e+00	3.934221e-01, 2.368702e-02, 2.478115e-01, 3.568662e-01, 8.832671e-01, 1.697139e-01, 7.194537e-01, 3.041436e-01, 1.012370e+00, 1.075040e+00,
1.800000e+00	3.557972e-01, 1.516511e-02, 2.703589e-01, 4.835978e-01, 7.339004e-01, 2.006224e-01, 9.101886e-01, 2.524010e-01, 1.055179e+00, 1.150505e+00,
2.000000e+00	3.982578e-01, 1.119734e-02, 3.322584e-01, 4.631731e-01, 7.613821e-01, 2.908662e-01, 5.234525e-01, 1.740364e-01, 1.365931e+00, 9.626134e-01,
0.000000e+00	4.406036e-01, 2.660100e-01, 1.678518e+00, 1.666606e+00, 2.515756e+00, 1.701606e+00, 1.473933e+00, 1.151996e+00, 1.710196e+00, 8.481536e-01,
2.000000e-01	6.075382e-01, 3.201243e-01, 1.019798e+00, 1.234521e+00, 1.764894e+00, 1.654042e+00, 1.299444e+00, 9.644571e-01, 1.139343e+00, 8.733107e-01,
4.000000e-01	5.277319e-01, 2.106117e-01, 5.342244e-01, 1.033796e+00, 1.363368e+00, 1.239088e+00, 9.804492e-01, 7.987960e-01, 7.321751e-01, 8.266657e-01,
6.000000e-01	4.666173e-01, 1.408980e-01, 3.967924e-01, 8.902518e-01, 9.178915e-01, 9.098064e-01, 7.700348e-01, 6.922005e-01, 8.825457e-01, 9.314146e-01,
8.000000e-01	4.822885e-01, 8.184286e-02, 3.303883e-01, 7.685996e-01, 6.812978e-01, 6.134568e-01, 5.704398e-01, 4.220264e-01, 9.030281e-01, 9.977642e-01,
1.000000e+00	5.077397e-01, 4.919437e-02, 3.156352e-01, 7.590348e-01, 7.350388e-01, 5.551742e-01, 6.480150e-01, 2.534781e-01, 1.125309e+00, 1.015792e+00,
1.200000e+00	5.110344e-01, 3.051230e-02, 4.117512e-01, 7.894044e-01, 4.524723e-01, 5.116465e-01, 5.220864e-01, 1.546796e-01, 7.885431e-01, 1.060436e+00,
1.400000e+00	5.477140e-01, 1.877823e-02, 4.386146e-01, 8.193530e-01, 4.630523e-01, 4.399479e-01, 5.710738e-01, 1.056490e-01, 1.047792e+00, 8.852712e-01,
1.600000e+00	5.746640e-01, 1.382889e-02, 3.922240e-01, 7.321010e-01, 4.094552e-01, 4.073334e-01, 5.159268e-01, 8.387731e-02, 1.154134e+00, 1.014286e+00,
1.800000e+00	4.737727e-01, 8.559174e-03, 4.551155e-01, 7.956461e-01, 3.642788e-01, 3.474971e-01, 4.550875e-01, 5.442345e-02, 1.098735e+00, 1.146933e+00,
2.000000e+00	5.608957e-01, 4.464376e-03, 3.605611e-01, 6.309316e-01, 3.923208e-01, 4.341593e-01, 4.877942e-01, 3.447465e-02, 1.271151e+00, 1.039076e+00,
0.000000e+00	6.033461e-01, 7.935801e-01, 2.566732e+00, 2.433811e+00, 2.409265e+00, 1.620542e+00, 5.470572e-01, 1.031909e+00, 1.809723e+00, 6.559852e-01,
2.000000e-01	8.493321e-01, 8.079703e-01, 1.654450e+00, 2.037039e+00, 1.862026e+00, 1.161881e+00, 4.047848e-01, 9.385215e-01, 1.521083e+00, 7.993712e-01,
4.000000e-01	7.122713e-01, 6.308145e-01, 8.164163e-01, 1.179403e+00, 1.320880e+00, 9.392997e-01, 2.913478e-01, 7.470414e-01, 1.230782e+00, 7.717385e-01,
6.000000e-01	6.284175e-01, 4.315122e-01, 6.102952e-01, 1.415033e+00, 1.184205e+00, 9.006793e-01, 3.034756e-01, 5.729246e-01, 1.318495e+00, 7.749961e-01,
8.000000e-01	7.777743e-01, 2.714673e-01, 4.200874e-01, 1.119809e+00, 7.628233e-01, 6.427597e-01, 2.527302e-01, 5.427206e-01, 1.288259e+00, 8.636082e-01,
1.000000e+00	6.707288e-01, 1.592317e-01, 4.119252e-01, 1.424798e+00, 4.901603e-01, 5.206771e-01, 2.537680e-01, 2.818227e-01, 1.134555e+00, 6.934906e-01,
1.200000e+00	7.049543e-01, 1.054439e-01, 5.232511e-01, 1.078926e+00, 3.428596e-01, 6.375085e-01, 2.679055e-01, 1.550650e-01, 1.254099e+00, 9.472642e-01,
1.400000e+00	7.919015e-01, 7.639976e-02, 4.653455e-01, 1.014489e+00, 2.489181e-01, 5.565298e-01, 2.422937e-01, 7.644564e-02, 9.622696e-01, 9.301222e-01,
1.600000e+00	7.168870e-01, 3.496216e-02, 4.590513e-01, 1.019844e+00, 2.133249e-01, 5.771681e-01, 2.480821e-01, 5.807962e-02, 1.136551e+00, 9.279074e-01,
1.800000e+00	7.322156e-01, 2.630122e-02, 4.377906e-01, 9.220092e-01, 1.961576e-01, 6.041917e-01, 2.645134e-01, 3.528463e-02, 1.253611e+00, 1.047329e+00,
2.000000e+00	7.474551e-01, 1.319839e-02, 4.714112e-01, 9.606407e-01, 1.335905e-01, 4.657147e-01, 2.835000e-01, 2.356874e-02, 1.182129e+00, 7.856454e-01,
0.000000e+00	1.560050e+00, 7.787012e-01, 2.999458e+00, 1.090401e+00, 2.619919e+00, 1.547231e+00, 1.352796e+00, 2.957549e+00, 1.533361e+00, 1.433020e-01,
2.000000e-01	1.319204e+00, 7.822966e-01, 1.386744e+00, 1.265253e+00, 1.547194e+00, 1.117086e+00, 7.942707e-01, 1.843577e+00, 1.117104e+00, 1.210553e-01,
4.000000e-01	1.377876e+00, 7.255318e-01, 8.036130e-01, 1.123120e+00, 9.810786e-01, 8.533514e-01, 5.832273e-01, 1.153240e+00, 1.084116e+00, 1.221230e-01,
6.000000e-01	1.023968e+00, 4.023399e-01, 6.133318e-01, 1.071609e+00, 6.049073e-01, 6.724069e-01, 3.345886e-01, 6.958794e-01, 1.062102e+00, 1.659177e-01,
8.000000e-01	1.087097e+00, 2.924551e-01, 5.862296e-01, 9.259121e-01, 3.384274e-01, 6.804400e-01, 2.014583e-01, 4.049795e-01, 1.287189e+00, 2.300913e-01,
1.000000e+00	1.216927e+00, 1.458340e-01, 4.586781e-01, 9.752081e-01, 2.206157e-01, 5.503275e-01, 1.489821e-01, 2.548884e-01, 1.221387e+00, 3.115710e-01,
1.200000e+00	1.142575e+00, 9.548188e-02, 4.654943e-01, 9.716823e-01, 1.383247e-01, 4.905902e-01, 1.046549e-01, 1.175375e-01, 1.248987e+00, 3.354639e-01,
1.400000e+00	1.049249e+00, 6.531869e-02, 4.087481e-01, 8.072883e-01, 8.401466e-02, 4.285864e-01, 6.577296e-02, 7.326171e-02, 1.154220e+00, 3.905162e-01,
1.600000e+00	1.073944e+00, 3.322774e-02, 4.378487e-01, 8.581719e-01, 5.756826e-02, 4.785828e-01, 4.999598e-02, 4.408553e-02, 1.090637e+00, 5.021367e-01,
1.800000e+00	9.960085e-01, 2.175318e-02, 4.454832e-01, 8.036845e-01, 3.502621e-02, 4.293451e-01, 4.099779e-02, 2.525951e-02, 1.168563e+00, 4.706437e-01,
2.000000e+00	1.050843e+00, 1.557519e-02, 4.176845e-01, 9.695458e-01, 2.670244e-02, 4.263863e-01, 2.904973e-02, 1.730463e-02, 1.294423e+00, 4.633953e-01,
0.000000e+00	1.069757e+00, 2.111092e+00, 2.478608e+00, 2.383011e+00, 5.932060e-01, 2.523125e-01, 1.659730e-01, 1.121260e+00, 2.350072e+00, 4.325042e-01,
2.000000e-01	9.455958e-01, 1.441411e+00, 1.553266e+00, 2.138914e+00, 7.612201e-01, 3.773577e-01, 1.077165e-01, 7.710379e-01, 1.820546e+00, 4.767793e-01,
4.000000e-01	9.102768e-01, 1.330925e+00, 9.671380e-01, 1.736904e+00, 7.406433e-01, 4.753109e-01, 6.660374e-02, 5.222210e-01, 1.417897e+00, 5.882254e-01,
6.000000e-01	8.842517e-01, 7.953917e-01, 8.478977e-01, 1.544471e+00, 7.427254e-01, 4.545569e-01, 5.332270e-02, 3.367936e-01, 1.516110e+00, 6.313129e-01,
8.000000e-01	1.019376e+00, 7.551158e-01, 6.161356e-01, 1.138171e+00, 6.095347e-01, 4.749120e-01, 4.763398e-02, 2.246025e-01, 1.245851e+00, 5.326078e-01,
1.000000e+00	9.746007e-01, 4.112860e-01, 4.901300e-01, 1.020548e+00, 4.803374e-01, 5.119015e-01, 3.714409e-02, 1.363227e-01, 1.226422e+00, 7.151880e-01,
1.200000e+00	8.956130e-01, 2.837622e-01, 5.604047e-01, 1.230895e+00, 3.288190e-01, 4.285809e-01, 4.265880e-02, 9.722629e-02, 1.559575e+00, 6.297242e-01,
1.400000e+00	9.006242e-01, 1.385841e-01, 4.288944e-01, 1.039393e+00, 1.967933e-01, 4.661560e-01, 4.395422e-02, 6.154035e-02, 1.096897e+00, 5.846569e-01,
1.600000e+00	9.299521e-01, 8.542054e-02, 5.014233e-01, 8.922720e-01, 1.276283e-01, 5.005442e-01, 3.718170e-02, 3.695286e-02, 1.209878e+00, 5.924204e-01,
1.800000e+00	8.865773e-01, 6.980931e-02, 4.469091e-01, 9.158657e-01, 8.472529e-02, 4.841126e-01, 5.077427e-02, 2.121082e-02, 1.265036e+00, 6.717431e-01,
2.000000e+00	8.953135e-01, 3.242516e-02, 4.377289e-01, 9.994403e-01, 5.858238e-02, 4.342382e-01, 5.115766e-02, 1.107297e-02, 1.246308e+00, 6.307017e-01,
0.000000e+00	2.486753e-01, 2.928318e+00, 4.538999e-01, 2.440727e+00, 2.575807e+00, 1.143994e+00, 1.910783e+00, 2.282264e+00, 1.488599e+00, 5.971561e-01,
2.000000e-01	4.268566e-01, 2.164669e+00, 2.552125e-01, 1.805056e+00, 1.725540e+00, 8.677053e-01, 1.447682e+00, 1.636815e+00, 8.993156e-01, 6.629242e-01,
4.000000e-01	5.278997e-01, 1.354000e+00, 1.794820e-01, 1.405659e+00, 1.724112e+00, 7.410090e-01, 9.060632e-01, 9.687233e-01, 8.275607e-01, 8.841838e-01,
6.000000e-01	6.227401e-01, 7.847403e-01, 1.173652e-01, 1.238658e+00, 1.151103e+00, 5.436405e-01, 6.696396e-01, 7.992803e-01, 9.339232e-01, 9.366171e-01,
8.000000e-01	5.278842e-01, 5.641296e-01, 9.115222e-02, 9.536798e-01, 1.198835e+00, 5.047823e-01, 5.624131e-01, 6.384394e-01, 1.197098e+00, 9.487662e-01,
1.000000e+00	6.068278e-01, 3.184463e-01, 1.251496e-01, 7.475874e-01, 9.613235e-01, 3.957030e-01, 5.417149e-01, 4.176627e-01, 9.661679e-01, 1.046095e+00,
1.200000e+00	5.548466e-01, 1.705644e-01, 1.655155e-01, 9.095024e-01, 7.035159e-01, 3.904549e-01, 5.016455e-01, 4.315008e-01, 9.753244e-01, 8.092975e-01,
1.400000e+00	6.196616e-01, 1.405249e-01, 2.779921e-01, 8.547831e-01, 7.199992e-01, 3.803620e-01, 4.785785e-01, 2.626224e-01, 1.047232e+00, 9.368107e-01,
1.600000e+00	4.747390e-01, 6.476606e-02, 3.326264e-01, 8.010043e-01, 7.093506e-01, 4.072029e-01, 5.118116e-01, 1.625243e-01, 1.362077e+00, 9.165541e-01,
1.800000e+00	5.594423e-01, 4.746950e-02, 3.813762e-01, 8.377683e-01, 5.728372e-01, 4.410263e-01, 5.239389e-01, 1.224205e-01, 1.099664e+00, 8.512329e-01,
2.000000e+00	4.924699e-01, 3.398223e-02, 3.738111e-01, 8.244071e-01, 5.065912e-01, 4.024364e-01, 4.419288e-01, 8.075352e-02, 1.063657e+00, 1.100753e+00,
0.000000e+00	2.293681e+00, 1.680557e-01, 1.084041e+00, 9.735708e-01, 2.389311e+00, 1.232800e+00, 1.075552e+00, 2.769963e+00, 1.045628e-01, 2.653902e+00,
2.000000e-01	1.543780e+00, 8.947099e-02, 6.493499e-01, 5.663486e-01, 1.371875e+00, 7.846549e-01, 1.236785e+00, 1.816788e+00, 4.876162e-01, 1.750117e+00,
4.000000e-01	1.378923e+00, 6.305803e-02, 3.834416e-01, 4.333718e-01, 8.335993e-01, 5.207658e-01, 1.123751e+00, 1.041076e+00, 6.441432e-01, 8.351027e-01,
6.000000e-01	1.317341e+00, 3.181766e-02, 3.183706e-01, 3.365852e-01, 5.226962e-01, 4.251916e-01, 8.299958e-01, 5.901111e-01, 7.777969e-01, 5.322378e-01,
8.000000e-01	1.095634e+00, 1.891191e-02, 4.628784e-01, 3.594878e-01, 2.813504e-01, 2.646737e-01, 5.603419e-01, 3.123100e-01, 8.513257e-01, 5.397002e-01,
1.000000e+00	9.036956e-01, 1.308884e-02, 4.801184e-01, 4.201513e-01, 2.046543e-01, 3.279637e-01, 3.397395e-01, 1.912080e-01, 8.278136e-01, 5.389936e-01,
1.200000e+00	9.933675e-01, 9.196148e-03, 4.217244e-01, 5.643663e-01, 1.209766e-01, 3.360099e-01, 2.514212e-01, 1.298454e-01, 1.006547e+00, 4.536611e-01,
1.400000e+00	7.566130e-01, 4.918798e-03, 3.994430e-01, 5.115998e-01, 7.586903e-02, 3.761942e-01, 1.742515e-01, 6.908366e-02, 1.159288e+00, 5.110839e-01,
1.600000e+00	1.024686e+00, 3.063153e-03, 3.443436e-01, 6.178072e-01, 5.094677e-02, 3.616539e-01, 1.284902e-01, 4.513376e-02, 1.252804e+00, 5.118762e-01,
1.800000e+00	1.085884e+00, 1.920500e-03, 4.719159e-01, 6.701252e-01, 3.766486e-02, 3.902876e-01, 7.958568e-02, 2.429584e-02, 1.361139e+00, 5.329768e-01,
2.000000e+00	7.467929e-01, 1.241222e-03, 4.066436e-01, 7.827628e-01, 2.456818e-02, 4.141907e-01, 4.999775e-02, 1.212001e-02, 1.231813e+00, 4.187490e-01,
0.000000e+00	2.951263e-01, 1.408383e+00, 2.395163e+00, 3.764591e-01, 2.102645e+00, 3.832672e-01, 2.321979e+00, 1.743527e+00, 3.472153e-01, 1.207776e-01,
2.000000e-01	5.161607e-01, 1.335172e+00, 1.690450e+00, 2.215131e-01, 1.833619e+00, 2.479426e-01, 1.755049e+00, 1.112973e+00, 2.498554e-01, 4.543975e-01,
4.000000e-01	5.733449e-01, 1.268211e+00, 9.144943e-01, 1.300469e-01, 1.546004e+00, 1.750112e-01, 1.418082e+00, 9.559396e-01, 4.793582e-01, 6.884558e-01,
6.000000e-01	5.854120e-01, 9.157630e-01, 5.460708e-01, 1.101597e-01, 1.176249e+00, 1.140466e-01, 7.729648e-01, 6.936241e-01, 7.330948e-01, 7.716091e-01,
8.000000e-01	6.334262e-01, 5.846238e-01, 3.422440e-01, 1.517963e-01, 1.201919e+00, 1.284094e-01, 6.736740e-01, 5.480200e-01, 8.579440e-01, 6.616452e-01,
1.000000e+00	7.505328e-01, 3.263154e-01, 3.158756e-01, 2.150333e-01, 8.014282e-01, 1.639199e-01, 5.604103e-01, 4.711886e-01, 1.023968e+00, 9.379235e-01,
1.200000e+00	7.356142e-01, 1.877149e-01, 3.550393e-01, 2.927018e-01, 5.532230e-01, 2.213962e-01, 4.971753e-01, 3.010826e-01, 1.116664e+00, 8.520761e-01,
1.400000e+00	7.164457e-01, 1.299184e-01, 3.689589e-01, 4.422337e-01, 5.145452e-01, 2.757335e-01, 3.819509e-01, 1.822275e-01, 9.719952e-01, 9.071591e-01,
1.600000e+00	7.515478e-01, 9.058082e-02, 3.727936e-01, 4.764262e-01, 3.360729e-01, 2.975209e-01, 4.028485e-01, 1.018043e-01, 1.265203e+00, 8.871089e-01,
1.800000e+00	5.195094e-01, 4.828840e-02, 4.136158e-01, 5.547650e-01, 3.350907e-01, 3.991663e-01, 4.549487e-01, 6.771424e-02, 1.173741e+00, 9.585385e-01,
2.000000e+00	6.335639e-01, 3.677339e-02, 4.857772e-01, 7.146612e-01, 2.934734e-01, 3.656782e-01, 3.385265e-01, 3.536840e-02, 1.139128e+00, 9.701510e-01,
0.000000e+00	1.139882e+00, 9.969534e-01, 2.437437e+00, 1.618247e+00, 1.392881e+00, 2.291359e+00, 2.189195e-01, 5.733378e-01, 1.540921e+00, 1.242603e-01,
2.000000e-01	1.146544e+00, 6.840866e-01, 1.636401e+00, 1.315943e+00, 9.703698e-01, 1.787761e+00, 1.695804e-01, 5.179194e-01, 1.365024e+00, 1.098970e-01,
4.000000e-01	1.070542e+00, 8.728512e-01, 9.260555e-01, 1.186488e+00, 5.121373e-01, 1.274916e+00, 9.190740e-02, 2.161464e-01, 1.245959e+00, 1.808025e-01,
6.000000e-01	1.177099e+00, 5.837826e-01, 8.382998e-01, 1.289712e+00, 4.027830e-01, 1.155678e+00, 6.139956e-02, 1.581387e-01, 1.294801e+00, 2.373206e-01,
8.000000e-01	1.082380e+00, 3.287809e-01, 7.313187e-01, 8.597309e-01, 2.132057e-01, 1.031632e+00, 4.246916e-02, 9.352955e-02, 1.265535e+00, 2.704414e-01,
1.000000e+00	1.126101e+00, 1.822897e-01, 6.026287e-01, 9.876759e-01, 1.498732e-01, 7.389188e-01, 2.686505e-02, 6.189830e-02, 1.408999e+00, 3.488960e-01,
1.200000e+00	1.049943e+00, 1.368561e-01, 5.878938e-01, 9.659284e-01, 9.553122e-02, 5.654602e-01, 2.341864e-02, 3.238477e-02, 1.170409e+00, 4.001453e-01,
1.400000e+00	8.301325e-01, 7.601620e-02, 4.420034e-01, 9.290662e-01, 6.581183e-02, 6.162003e-01, 1.406494e-02, 1.850164e-02, 1.300922e+00, 4.262012e-01,
1.600000e+00	1.033746e+00, 4.990611e-02, 4.825777e-01, 7.605706e-01, 3.511539e-02, 5.122535e-01, 1.748101e-02, 1.070696e-02, 1.182066e+00, 3.975948e-01,
1.800000e+00	1.046706e+00, 3.339044e-02, 4.544755e-01, 9.261008e-01, 2.969645e-02, 4.594506e-01, 1.670407e-02, 8.753527e-03, 1.155680e+00, 5.742674e-01,
2.000000e+00	9.768068e-01, 2.110899e-02, 4.445232e-01, 9.561266e-01, 1.989771e-02, 5.413291e-01, 1.652935e-02, 4.436566e-03, 1.333429e+00, 5.520193e-01,
0.000000e+00	2.148451e+00, 8.709357e-01, 1.908547e+00, 2.497979e-01, 1.739392e+00, 2.195196e+00, 2.216778e-01, 1.554599e+00, 2.163685e+00, 1.879251e-01,
2.000000e-01	1.983917e+00, 7.207083e-01, 1.057213e+00, 5.299742e-01, 9.107688e-01, 1.292106e+00, 1.618496e-01, 1.097904e+00, 1.642396e+00, 1.179373e-01,
4.000000e-01	1.744242e+00, 5.079140e-01, 8.498671e-01, 5.683241e-01, 5.642940e-01, 1.112336e+00, 1.044666e-01, 6.699678e-01, 1.335707e+00, 6.751644e-02,
6.000000e-01	1.591844e+00, 2.764439e-01, 6.326823e-01, 8.534643e-01, 3.810756e-01, 8.202469e-01, 7.431969e-02, 4.290814e-01, 1.326962e+00, 5.148766e-02,
8.000000e-01	1.458742e+00, 1.810417e-01, 6.849914e-01, 1.010348e+00, 2.172901e-01, 8.506489e-01, 3.959204e-02, 1.924031e-01, 1.281171e+00, 5.501920e-02,
1.000000e+00	1.313621e+00, 1.552015e-01, 4.680725e-01, 9.612255e-01, 1.227769e-01, 6.124321e-01, 2.812067e-02, 1.358582e-01, 1.276693e+00, 7.213149e-02,
1.200000e+00	9.634331e-01, 8.182734e-02, 4.862303e-01, 9.690582e-01, 7.232923e-02, 6.030132e-01, 1.857621e-02, 8.062074e-02, 1.510758e+00, 1.196093e-01,
1.400000e+00	1.199139e+00, 4.657513e-02, 4.068253e-01, 9.523370e-01, 4.862922e-02, 5.688177e-01, 1.519399e-02, 4.664629e-02, 1.430009e+00, 1.857681e-01,
1.600000e+00	1.287933e+00, 2.960687e-02, 3.877174e-01, 8.820984e-01, 3.556813e-02, 5.640582e-01, 1.036758e-02, 2.808092e-02, 1.292328e+00, 2.515933e-01,
1.800000e+00	1.081836e+00, 1.731287e-02, 4.571941e-01, 1.133168e+00, 1.970808e-02, 4.396616e-01, 7.917509e-03, 1.512309e-02, 1.083069e+00, 3.008644e-01,
2.000000e+00	1.024755e+00, 1.259620e-02, 4.086610e-01, 9.564737e-01, 1.283441e-02, 4.387425e-01, 6.074656e-03, 9.586856e-03, 1.289430e+00, 2.899436e-01,
0.000000e+00	1.220795e+00, 8.546798e-01, 4.729531e-02, 2.322223e+00, 1.989447e+00, 2.517782e+00, 2.746313e+00, 1.132415e+00, 2.623080e+00, 2.793941e+00,
2.000000e-01	8.287145e-01, 6.439716e-01, 2.652631e-02, 1.917148e+00, 1.325909e+00, 1.572130e+00, 2.056969e+00, 8.477656e-01, 1.733826e+00, 1.851193e+00,
4.000000e-01	7.420553e-01, 2.906111e-01, 9.418030e-02, 1.492801e+00, 8.286308e-01, 1.291847e+00, 1.671633e+00, 6.243181e-01, 1.080641e+00, 1.489585e+00,
6.000000e-01	4.679769e-01, 2.223678e-01, 2.002347e-01, 9.493825e-01, 7.053263e-01, 8.859254e-01, 1.562792e+00, 4.008100e-01, 7.797806e-01, 1.073166e+00,
8.000000e-01	4.450464e-01, 1.533155e-01, 3.145559e-01, 7.284489e-01, 6.617751e-01, 5.027330e-01, 1.315118e+00, 2.700958e-01, 6.347274e-01, 1.017090e+00,
1.000000e+00	3.623157e-01, 9.692017e-02, 3.440601e-01, 6.797818e-01, 7.506382e-01, 3.942332e-01, 1.117216e+00, 2.301346e-01, 7.485083e-01, 1.155666e+00,
1.200000e+00	4.223417e-01, 5.183287e-02, 3.699664e-01, 4.505845e-01, 6.622958e-01, 3.372557e-01, 1.076313e+00, 1.586889e-01, 1.060329e+00, 9.677178e-01,
1.400000e+00	4.745881e-01, 3.264735e-02, 3.439750e-01, 4.768141e-01, 8.206205e-01, 3.084463e-01, 8.386383e-01, 1.071448e-01, 8.760455e-01, 1.024555e+00,
1.600000e+00	4.780052e-01, 2.206389e-02, 4.053037e-01, 4.188516e-01, 6.366689e-01, 2.996245e-01, 6.359709e-01, 1.089009e-01, 9.546682e-01, 9.252274e-01,
1.800000e+00	4.637245e-01, 1.181094e-02, 4.513208e-01, 4.636282e-01, 5.919980e-01, 2.551478e-01, 5.750855e-01, 7.143978e-02, 8.914477e-01, 8.306417e-01,
2.000000e+00	4.308371e-01, 7.111785e-03, 4.020283e-01, 5.126730e-01, 6.111800e-01, 2.748758e-01, 6.938711e-01, 7.204968e-02, 1.167888e+00, 1.064423e+00,
0.000000e+00	2.577217e+00, 1.991354e+00, 2.666468e+00, 2.033701e+00, 6.045912e-01, 2.542346e+00, 3.617386e-01, 8.065033e-02, 2.557046e+00, 7.357956e-01,
2.000000e-01	1.650988e+00, 1.603628e+00, 2.012981e+00, 1.533488e+00, 4.646641e-01, 1.792134e+00, 2.385649e-01, 6.578912e-02, 1.687724e+00, 3.884515e-01,
4.000000e-01	1.660013e+00, 1.347271e+00, 1.168310e+00, 1.253071e+00, 2.905855e-01, 1.554323e+00, 1.769319e-01, 4.517497e-02, 1.485980e+00, 2.610380e-01,
6.000000e-01	1.709541e+00, 9.432946e-01, 8.547634e-01, 1.301433e+00, 1.782135e-01, 1.279975e+00, 1.052770e-01, 2.642702e-02, 1.286432e+00, 1.338128e-01,
8.000000e-01	1.026519e+00, 7.277155e-01, 7.815604e-01, 1.249534e+00, 1.236721e-01, 1.017698e+00, 6.224179e-02, 1.557288e-02, 1.435965e+00, 1.292586e-01,
1.000000e+00	1.388493e+00, 4.286004e-01, 6.212288e-01, 9.311681e-01, 6.620343e-02, 7.960172e-01, 4.901379e-02, 8.610656e-03, 1.189935e+00, 1.219247e-01,
1.200000e+00	1.108263e+00, 3.260882e-01, 5.118805e-01, 1.108442e+00, 4.751432e-02, 5.448228e-01, 3.377186e-02, 5.892911e-03, 1.190216e+00, 1.565576e-01,
1.400000e+00	1.109352e+00, 1.934529e-01, 5.166454e-01, 9.061798e-01, 3.021889e-02, 5.795124e-01, 2.160827e-02, 4.531715e-03, 1.208691e+00, 2.083526e-01,
1.600000e+00	1.063048e+00, 9.931690e-02, 4.654654e-01, 8.474666e-01, 2.170779e-02, 6.501908e-01, 1.767813e-02, 3.422381e-03, 1.076634e+00, 2.612095e-01,
1.800000e+00	9.376807e-01, 7.038294e-02, 4.364813e-01, 1.010267e+00, 1.542646e-02, 4.298723e-01, 1.313767e-02, 2.448417e-03, 1.272902e+00, 2.958429e-01,
2.000000e+00	1.026228e+00, 3.461447e-02, 3.885057e-01, 7.964840e-01, 1.147752e-02, 5.108551e-01, 1.103039e-02, 1.795745e-03, 1.269912e+00, 4.015151e-01,
0.000000e+00	5.372762e-01, 4.067250e-01, 2.828790e+00, 2.683617e+00, 1.448088e+00, 2.118404e+00, 7.218634e-01, 1.934240e+00, 1.575517e+00, 2.067223e-01,
2.000000e-01	7.175413e-01, 4.231814e-01, 1.589830e+00, 1.820986e+00, 1.320526e+00, 2.012723e+00, 5.413225e-01, 1.277165e+00, 1.231967e+00, 6.681208e-01,
4.000000e-01	6.286396e-01, 4.115905e-01, 9.090603e-01, 1.613758e+00, 1.218985e+00, 1.417932e+00, 3.485581e-01, 1.022176e+00, 1.072515e+00, 6.887312e-01,
6.000000e-01	6.388062e-01, 2.790861e-01, 5.779178e-01, 1.294562e+00, 6.595284e-01, 1.127851e+00, 2.974418e-01, 6.841632e-01, 1.217078e+00, 7.778170e-01,
8.000000e-01	8.275679e-01, 1.908205e-01, 5.383609e-01, 1.162898e+00, 5.479268e-01, 8.014179e-01, 2.440959e-01, 3.226134e-01, 1.282666e+00, 6.310171e-01,
1.000000e+00	8.209271e-01, 8.565152e-02, 5.439471e-01, 1.067407e+00, 3.990491e-01, 6.821751e-01, 2.555090e-01, 2.226417e-01, 1.128077e+00, 8.439440e-01,
1.200000e+00	6.705148e-01, 5.953025e-02, 4.793660e-01, 1.022438e+00, 2.359684e-01, 6.843285e-01, 1.919176e-01, 1.312088e-01, 1.184497e+00, 9.326966e-01,
1.400000e+00	7.547818e-01, 3.533707e-02, 4.320150e-01, 1.073371e+00, 2.049160e-01, 6.397014e-01, 1.907207e-01, 6.241201e-02, 1.186618e+00, 8.475386e-01,
1.600000e+00	7.127098e-01, 2.279845e-02, 4.859135e-01, 9.256188e-01, 1.388876e-01, 4.391832e-01, 2.522932e-01, 4.595934e-02, 1.352954e+00, 6.729925e-01,
1.800000e+00	7.731119e-01, 1.723955e-02, 4.840423e-01, 8.614994e-01, 1.280684e-01, 4.931370e-01, 2.613774e-01, 2.322079e-02, 1.152731e+00, 8.509143e-01,
2.000000e+00	7.295076e-01, 8.725760e-03, 4.071084e-01, 8.727648e-01, 1.106936e-01, 4.630692e-01, 2.760550e-01, 1.475691e-02, 1.105301e+00, 8.311755e-01,
0.000000e+00	2.885696e+00, 5.463368e-01, 2.442977e-01, 2.021301e+00, 1.526272e+00, 2.513276e+00, 3.138516e-02, 2.563965e+00, 1.740915e+00, 1.724852e+00,
2.000000e-01	1.865122e+00, 3.556258e-01, 1.758980e-01, 1.927457e+00, 1.066633e+00, 1.640205e+00, 2.888993e-01, 1.792995e+00, 1.533769e+00, 9.404356e-01,
4.000000e-01	1.524920e+00, 2.644762e-01, 2.384119e-01, 1.431442e+00, 6.917392e-01, 1.486768e+00, 2.000892e-01, 1.096282e+00, 1.428144e+00, 4.461239e-01,
6.000000e-01	1.836349e+00, 1.659921e-01, 2.458527e-01, 1.379319e+00, 3.459610e-01, 1.251459e+00, 1.791344e-01, 5.395525e-01, 1.261164e+00, 3.232031e-01,
8.000000e-01	1.264716e+00, 8.497176e-02, 4.333959e-01, 1.350757e+00, 2.760175e-01, 8.886247e-01, 1.052995e-01, 3.020847e-01, 1.149210e+00, 1.937323e-01,
1.000000e+00	1.416523e+00, 5.886254e-02, 3.984643e-01, 1.208210e+00, 1.388532e-01, 8.443004e-01, 6.647688e-02, 1.810143e-01, 1.088800e+00, 1.715266e-01,
1.200000e+00	1.213831e+00, 3.600506e-02, 3.535338e-01, 1.122808e+00, 1.019406e-01, 6.681160e-01, 3.685232e-02, 1.099449e-01, 1.245818e+00, 1.502250e-01,
1.400000e+00	1.114861e+00, 2.715866e-02, 3.776111e-01, 1.032064e+00, 5.531890e-02, 5.433956e-01, 2.391038e-02, 6.773386e-02, 1.222333e+00, 2.002062e-01,
1.600000e+00	1.241546e+00, 1.501637e-02, 4.012560e-01, 9.315592e-01, 3.556299e-02, 5.017368e-01, 2.425858e-02, 3.821845e-02, 1.266225e+00, 2.378152e-01,
1.800000e+00	9.991909e-01, 1.058072e-02, 4.552652e-01, 1.014217e+00, 2.274882e-02, 5.217965e-01, 1.466667e-02, 2.189399e-02, 1.163319e+00, 3.123027e-01,
2.000000e+00	1.157595e+00, 6.526712e-03, 4.509940e-01, 9.332422e-01, 1.334532e-02, 4.769593e-01, 1.259336e-02, 1.192676e-02, 1.016176e+00, 3.732714e-01,
0.000000e+00	1.034639e+00, 1.490709e+00, 8.043232e-02, 4.602184e-01, 1.804765e+00, 8.625802e-01, 2.225162e+00, 2.479706e+00, 1.098410e+00, 1.341002e+00,
2.000000e-01	6.836490e-01, 9.781748e-01, 5.379343e-02, 4.734738e-01, 1.395217e+00, 8.958841e-01, 1.705875e+00, 1.627754e+00, 9.671944e-01, 1.154930e+00,
4.000000e-01	6.976934e-01, 6.085338e-01, 4.153792e-02, 2.896414e-01, 1.474067e+00, 5.018694e-01, 1.268783e+00, 1.318522e+00, 5.860920e-01, 1.045009e+00,
6.000000e-01	6.486766e-01, 4.103873e-01, 6.532744e-02, 2.689166e-01, 1.132489e+00, 3.520391e-01, 1.368818e+00, 8.234317e-01, 6.247001e-01, 1.083201e+00,
8.000000e-01	6.188048e-01, 2.229879e-01, 1.480343e-01, 2.565530e-01, 7.139950e-01, 3.057176e-01, 8.807925e-01, 5.604265e-01, 8.427385e-01, 1.036658e+00,
1.000000e+00	5.077153e-01, 1.358602e-01, 2.337884e-01, 3.012865e-01, 5.735830e-01, 2.320510e-01, 7.410018e-01, 3.225702e-01, 9.262159e-01, 9.926555e-01,
1.200000e+00	4.971046e-01, 7.959195e-02, 2.702814e-01, 3.289916e-01, 7.415649e-01, 2.751979e-01, 7.973257e-01, 2.196650e-01, 1.171260e+00, 7.146405e-01,
1.400000e+00	5.030753e-01, 5.718656e-02, 3.230629e-01, 4.033438e-01, 5.120735e-01, 2.764270e-01, 6.184324e-01, 1.379369e-01, 1.022472e+00, 9.414112e-01,
1.600000e+00	5.898206e-01, 3.791752e-02, 3.267636e-01, 4.952854e-01, 4.681397e-01, 3.139622e-01, 5.675877e-01, 1.038262e-01, 1.100054e+00, 9.552571e-01,
1.800000e+00	5.732698e-01, 2.608526e-02, 4.452205e-01, 5.326420e-01, 5.139257e-01, 3.704803e-01, 5.403221e-01, 7.163294e-02, 1.095971e+00, 1.035450e+00,
2.000000e+00	4.500337e-01, 1.590646e-02, 4.211760e-01, 7.248197e-01, 4.293237e-01, 3.618638e-01, 4.810155e-01, 4.570172e-02, 1.077651e+00, 9.162354e-01,
0.000000e+00	1.913242e+00, 2.072479e+00, 2.172570e+00, 3.621285e-01, 1.604622e+00, 1.460707e+00, 4.686442e-01, 2.463040e+00, 2.252826e+00, 1.319852e+00,
2.000000e-01	1.524480e+00, 1.823964e+00, 1.182127e+00, 6.291856e-01, 1.324764e+00, 1.552904e+00, 4.406826e-01, 1.610882e+00, 1.607389e+00, 6.572255e-01,
4.000000e-01	1.146501e+00, 1.572280e+00, 9.025608e-01, 6.810712e-01, 1.030749e+00, 1.135482e+00, 2.984849e-01, 8.611997e-01, 1.301902e+00, 4.231665e-01,
6.000000e-01	1.369426e+00, 1.024578e+00, 7.842725e-01, 8.394583e-01, 6.002542e-01, 9.496766e-01, 2.009549e-01, 5.605388e-01, 1.332260e+00, 2.988531e-01,
8.000000e-01	1.195171e+00, 6.578139e-01, 6.150111e-01, 7.625327e-01, 3.663132e-01, 9.067902e-01, 1.571853e-01, 3.634253e-01, 1.205819e+00, 2.792326e-01,
1.000000e+00	1.035723e+00, 3.597722e-01, 4.955918e-01, 8.934463e-01, 2.863033e-01, 7.343754e-01, 1.124912e-01, 1.792964e-01, 1.228100e+00, 3.140325e-01,
1.200000e+00	1.033808e+00, 2.785022e-01, 4.155033e-01, 8.754199e-01, 1.870289e-01, 6.127339e-01, 6.703612e-02, 1.112206e-01, 1.267124e+00, 3.025966e-01,
1.400000e+00	1.059070e+00, 1.437465e-01, 5.221651e-01, 1.080238e+00, 1.035291e-01, 5.007983e-01, 5.077542e-02, 7.314095e-02, 1.265417e+00, 3.585294e-01,
1.600000e+00	1.160641e+00, 8.653389e-02, 5.018167e-01, 8.720058e-01, 7.777844e-02, 5.057913e-01, 3.238708e-02, 3.897278e-02, 1.258070e+00, 4.206550e-01,
1.800000e+00	8.782084e-01, 6.833672e-02, 4.716740e-01, 1.001584e+00, 4.611495e-02, 5.202074e-01, 3.050787e-02, 2.096754e-02, 9.221635e-01, 4.397229e-01,
2.000000e+00	8.510359e-01, 4.080219e-02, 4.727043e-01, 9.067387e-01, 3.588296e-02, 4.928663e-01, 2.713876e-02, 1.706546e-02, 1.097556e+00, 5.126305e-01,
0.000000e+00	2.854726e+00, 9.165545e-01, 1.718574e+00, 1.047423e+00, 2.070934e+00, 1.744527e-01, 1.567423e+00, 5.510928e-01, 1.350963e+00, 2.672198e+00,
2.000000e-01	2.175119e+00, 7.838436e-01, 9.384549e-01, 9.791722e-01, 1.132638e+00, 2.346781e-01, 1.246547e+00, 5.287176e-01, 8.716064e-01, 1.598701e+00,
4.000000e-01	1.621404e+00, 5.237764e-01, 5.384136e-01, 8.219317e-01, 7.144154e-01, 2.026852e-01, 1.113554e+00, 4.452371e-01, 8.118678e-01, 7.623656e-01,
6.000000e-01	1.146193e+00, 3.683084e-01, 5.981976e-01, 4.863756e-01, 4.804061e-01, 1.495547e-01, 9.780601e-01, 2.797911e-01, 8.717789e-01, 5.715195e-01,
8.000000e-01	1.233253e+00, 1.925976e-01, 5.154267e-01, 5.396334e-01, 3.312685e-01, 1.966520e-01, 5.548901e-01, 1.723399e-01, 9.457699e-01, 3.580376e-01,
1.000000e+00	1.087012e+00, 1.561459e-01, 5.005824e-01, 4.945245e-01, 1.570870e-01, 1.986586e-01, 2.969159e-01, 9.442736e-02, 1.053451e+00, 2.843766e-01,
1.200000e+00	1.208756e+00, 7.978200e-02, 4.580511e-01, 5.966633e-01, 1.158045e-01, 2.757972e-01, 2.412463e-01, 5.472350e-02, 1.056534e+00, 2.216338e-01,
1.400000e+00	1.007485e+00, 5.170194e-02, 4.106676e-01, 5.208584e-01, 6.257063e-02, 2.827215e-01, 1.638543e-01, 3.109171e-02, 1.284964e+00, 3.008754e-01,
1.600000e+00	9.527736e-01, 2.982245e-02, 4.842345e-01, 6.553117e-01, 3.845118e-02, 2.826270e-01, 1.140596e-01, 1.607573e-02, 1.122237e+00, 3.401877e-01,
1.800000e+00	1.081150e+00, 2.097195e-02, 4.452924e-01, 8.060556e-01, 2.530039e-02, 2.948008e-01, 6.768640e-02, 1.311294e-02, 8.866395e-01, 3.995187e-01,
2.000000e+00	1.113444e+00, 1.357671e-02, 4.301636e-01, 8.424461e-01, 1.888733e-02, 3.644265e-01, 5.248549e-02, 6.625506e-03, 1.313981e+00, 3.698455e-01,
0.000000e+00	2.887962e-01, 1.250375e+00, 2.219016e+00, 3.065280e+00, 8.639291e-01, 3.793364e-01, 2.428230e+00, 1.465491e+00, 1.682360e+00, 2.641622e+00,
2.000000e-01	1.606953e-01, 1.131097e+00, 1.444417e+00, 2.080785e+00, 7.628075e-01, 3.991891e-01, 1.660084e+00, 7.981839e-01, 1.202890e+00, 1.920203e+00,
4.000000e-01	1.524643e-01, 9.480947e-01, 1.007573e+00, 1.409958e+00, 9.249098e-01, 3.186963e-01, 1.534879e+00, 4.692088e-01, 6.561935e-01, 1.701222e+00,
6.000000e-01	1.129573e-01, 5.152515e-01, 6.715522e-01, 9.742190e-01, 1.019978e+00, 2.349803e-01, 1.581855e+00, 4.439753e-01, 6.400701e-01, 1.571026e+00,
8.000000e-01	1.272473e-01, 3.574433e-01, 4.868118e-01, 5.863222e-01, 1.081642e+00, 1.626443e-01, 1.350129e+00, 3.729681e-01, 6.076399e-01, 1.128363e+00,
1.000000e+00	1.604260e-01, 1.802578e-01, 2.974183e-01, 5.609026e-01, 1.054044e+00, 1.474864e-01, 9.325679e-01, 3.521523e-01, 8.066800e-01, 1.080789e+00,
1.200000e+00	2.374499e-01, 1.189209e-01, 2.915272e-01, 3.915658e-01, 9.856175e-01, 1.010694e-01, 8.228089e-01, 2.606336e-01, 7.050244e-01, 1.190576e+00,
1.400000e+00	2.768390e-01, 7.163308e-02, 2.625894e-01, 4.764559e-01, 8.848177e-01, 1.354063e-01, 9.089481e-01, 3.235249e-01, 7.858191e-01, 1.207389e+00,
1.600000e+00	2.982626e-01, 5.021156e-02, 2.263611e-01, 4.316510e-01, 1.004582e+00, 1.914153e-01, 7.622643e-01, 2.538725e-01, 9.274678e-01, 1.087185e+00,
1.800000e+00	3.031305e-01, 3.292859e-02, 3.108888e-01, 4.257779e-01, 9.476644e-01, 2.105986e-01, 7.423196e-01, 1.995064e-01, 1.011287e+00, 9.852440e-01,
2.000000e+00	4.181568e-01, 1.890348e-02, 2.565219e-01, 4.885633e-01, 9.649561e-01, 2.185510e-01, 8.056198e-01, 2.460894e-01, 1.217680e+00, 1.049577e+00,
0.000000e+00	1.326320e+00, 1.229604e+00, 6.568512e-01, 2.804797e+00, 9.352137e-01, 5.088277e-01, 1.685668e+00, 8.893567e-01, 1.305960e+00, 2.348681e+00,
2.000000e-01	7.432385e-01, 9.292933e-01, 5.164329e-01, 1.806492e+00, 7.451442e-01, 4.750931e-01, 1.615024e+00, 4.130580e-01, 1.013583e+00, 1.524043e+00,
4.000000e-01	6.314478e-01, 5.437494e-01, 5.145307e-01, 1.206400e+00, 8.105435e-01, 3.926419e-01, 1.253756e+00, 3.807158e-01, 6.285389e-01, 1.201349e+00,
6.000000e-01	5.392870e-01, 3.008609e-01, 4.208563e-01, 7.960528e-01, 7.705578e-01, 2.485345e-01, 1.260536e+00, 2.145455e-01, 6.728983e-01, 1.015315e+00,
8.000000e-01	4.581374e-01, 1.971005e-01, 3.901854e-01, 6.920191e-01, 7.880778e-01, 2.123939e-01, 1.005888e+00, 1.687290e-01, 6.278566e-01, 1.083197e+00,
1.000000e+00	4.921794e-01, 1.388055e-01, 3.957181e-01, 5.871799e-01, 7.364863e-01, 2.228503e-01, 9.602290e-01, 1.657155e-01, 7.600008e-01, 1.225547e+00,
1.200000e+00	4.712301e-01, 9.534234e-02, 3.516444e-01, 5.429545e-01, 6.405805e-01, 2.100771e-01, 9.808849e-01, 1.132950e-01, 9.786345e-01, 9.936213e-01,
1.400000e+00	3.820170e-01, 4.574407e-02, 3.864824e-01, 4.097725e-01, 6.447146e-01, 2.011724e-01, 6.724778e-01, 1.177950e-01, 1.113652e+00, 1.127456e+00,
1.600000e+00	4.509394e-01, 3.509907e-02, 3.516605e-01, 5.353448e-01, 6.569233e-01, 2.756746e-01, 6.287991e-01, 1.173587e-01, 1.075466e+00, 1.125459e+00,
1.800000e+00	4.772179e-01, 2.233342e-02, 4.544318e-01, 6.046003e-01, 7.384684e-01, 2.139007e-01, 7.577215e-01, 9.668042e-02, 1.118772e+00, 1.060016e+00,
2.000000e+00	4.774359e-01, 1.107405e-02, 4.234679e-01, 7.160171e-01, 5.857700e-01, 3.293897e-01, 5.747205e-01, 8.743942e-02, 1.028143e+00, 1.182062e+00,
0.000000e+00	5.435220e-02, 2.450718e+00, 3.127667e+00, 1.011346e+00, 2.360191e+00, 1.799037e+00, 2.088987e+00, 1.512230e+00, 2.474374e-01, 4.272018e-01,
2.000000e-01	2.548822e-01, 1.869157e+00, 1.562190e+00, 6.339170e-01, 1.634216e+00, 1.050829e+00, 1.281433e+00, 1.094247e+00, 4.868241e-01, 7.795627e-01,
4.000000e-01	4.164027e-01, 1.259302e+00, 9.836497e-01, 4.392243e-01, 1.730303e+00, 7.228541e-01, 8.845593e-01, 8.493992e-01, 8.128184e-01, 7.802504e-01,
6.000000e-01	4.068902e-01, 8.519396e-01, 6.715647e-01, 4.426975e-01, 1.168790e+00, 6.030984e-01, 6.158416e-01, 5.970055e-01, 1.049458e+00, 9.421869e-01,
8.000000e-01	4.867242e-01, 5.729487e-01, 3.667341e-01, 4.016632e-01, 1.198857e+00, 4.119736e-01, 5.965116e-01, 6.222255e-01, 8.532242e-01, 9.937612e-01,
1.000000e+00	4.960797e-01, 3.894277e-01, 2.838749e-01, 4.407388e-01, 9.469664e-01, 3.617487e-01, 5.168337e-01, 4.225414e-01, 1.052812e+00, 8.555025e-01,
1.200000e+00	4.841113e-01, 2.219314e-01, 2.348092e-01, 5.753014e-01, 8.174459e-01, 4.192720e-01, 4.783406e-01, 4.054582e-01, 1.094876e+00, 9.973007e-01,
1.400000e+00	5.686309e-01, 1.184986e-01, 2.499525e-01, 6.522720e-01, 8.521899e-01, 4.266680e-01, 4.621584e-01, 2.459925e-01, 1.063418e+00, 8.498240e-01,
1.600000e+00	5.565016e-01, 8.766086e-02, 3.080868e-01, 7.285992e-01, 6.687548e-01, 3.749255e-01, 4.244078e-01, 1.860817e-01, 1.215724e+00, 1.088338e+00,
1.800000e+00	5.159806e-01, 5.963431e-02, 3.592924e-01, 7.024966e-01, 4.584017e-01, 4.068090e-01, 3.943858e-01, 1.324441e-01, 1.367975e+00, 9.720810e-01,
2.000000e+00	5.158424e-01, 2.923254e-02, 3.805949e-01, 7.862190e-01, 6.095867e-01, 3.474372e-01, 5.334252e-01, 8.840985e-02, 9.906945e-01, 9.766313e-01,
0.000000e+00	1.224704e+00, 2.329335e+00, 6.855711e-01, 1.642656e+00, 2.541698e+00, 1.025442e+00, 1.279771e+00, 1.758523e+00, 9.307904e-01, 5.255558e-01,
2.000000e-01	1.045399e+00, 1.577954e+00, 3.872023e-01, 1.417729e+00, 2.064019e+00, 9.390149e-01, 1.062121e+00, 1.397086e+00, 8.750812e-01, 4.441578e-01,
4.000000e-01	1.120215e+00, 9.546206e-01, 1.799623e-01, 1.290125e+00, 1.270290e+00, 7.172244e-01, 5.202942e-01, 9.509220e-01, 9.608213e-01, 4.340729e-01,
6.000000e-01	8.932419e-01, 5.802743e-01, 1.552484e-01, 1.005869e+00, 1.112304e+00, 5.900561e-01, 3.766274e-01, 7.327498e-01, 8.714532e-01, 4.360421e-01,
8.000000e-01	8.631155e-01, 3.635787e-01, 2.604785e-01, 9.222269e-01, 6.843257e-01, 5.059602e-01, 2.546431e-01, 5.068748e-01, 1.059575e+00, 4.071383e-01,
1.000000e+00	1.036191e+00, 2.367609e-01, 2.879135e-01, 8.753306e-01, 3.190886e-01, 4.538865e-01, 1.432993e-01, 2.393910e-01, 9.679075e-01, 5.658196e-01,
1.200000e+00	1.072611e+00, 1.433331e-01, 3.381274e-01, 8.524690e-01, 2.184557e-01, 4.466734e-01, 1.035016e-01, 1.618925e-01, 1.009766e+00, 4.787570e-01,
1.400000e+00	9.632878e-01, 8.889724e-02, 3.415116e-01, 8.774603e-01, 1.445340e-01, 4.584341e-01, 9.174148e-02, 7.859559e-02, 1.175798e+00, 4.931227e-01,
1.600000e+00	8.550986e-01, 5.595923e-02, 3.941755e-01, 8.076850e-01, 1.221221e-01, 4.208890e-01, 6.540243e-02, 5.259772e-02, 8.517614e-01, 5.612882e-01,
1.800000e+00	8.775758e-01, 4.335347e-02, 4.717055e-01, 8.993432e-01, 5.565410e-02, 5.037417e-01, 6.049584e-02, 2.524560e-02, 1.191631e+00, 5.237721e-01,
2.000000e+00	8.293447e-01, 2.228197e-02, 3.950015e-01, 8.209529e-01, 3.981555e-02, 4.033292e-01, 4.599057e-02, 1.839635e-02, 1.050495e+00, 5.539193e-01,
0.000000e+00	2.216169e+00, 4.041199e-01, 1.351036e+00, 1.989342e+00, 1.287000e+00, 8.699253e-01, 1.544699e+00, 2.708505e+00, 1.782689e+00, 1.471918e+00,
2.000000e-01	1.986385e+00, 2.130346e-01, 9.655155e-01, 1.714825e+00, 5.972424e-01, 8.303826e-01, 1.043715e+00, 1.730895e+00, 1.311789e+00, 7.623227e-01,
4.000000e-01	1.916212e+00, 1.384336e-01, 7.759111e-01, 1.502643e+00, 3.505871e-01, 6.464066e-01, 7.024833e-01, 9.367619e-01, 9.716483e-01, 4.023442e-01,
6.000000e-01	1.409463e+00, 8.285423e-02, 6.507383e-01, 1.281604e+00, 2.409486e-01, 5.665262e-01, 4.698952e-01, 5.049642e-01, 1.175604e+00, 2.467869e-01,
8.000000e-01	1.435657e+00, 5.284861e-02, 5.325568e-01, 1.058944e+00, 1.173439e-01, 5.058731e-01, 3.784640e-01, 3.266829e-01, 1.161584e+00, 1.678836e-01,
1.000000e+00	1.481301e+00, 3.321638e-02, 4.836946e-01, 8.994995e-01, 9.272826e-02, 4.406409e-01, 2.374258e-01, 1.471756e-01, 9.896494e-01, 1.753827e-01,
1.200000e+00	1.299911e+00, 2.027759e-02, 3.907673e-01, 9.215219e-01, 5.950618e-02, 3.905157e-01, 1.311622e-01, 7.639533e-02, 1.310454e+00, 1.452650e-01,
1.400000e+00	1.107604e+00, 1.387790e-02, 5.022344e-01, 8.775041e-01, 4.040172e-02, 4.719157e-01, 8.748070e-02, 5.908293e-02, 1.303915e+00, 1.934547e-01,
1.600000e+00	1.160182e+00, 7.209783e-03, 4.681478e-01, 8.598860e-01, 2.770707e-02, 5.086841e-01, 6.427039e-02, 3.071155e-02, 1.268007e+00, 2.695904e-01,
1.800000e+00	1.223760e+00, 6.552879e-03, 3.823389e-01, 8.343562e-01, 1.427896e-02, 3.978772e-01, 5.167819e-02, 1.485678e-02, 1.109223e+00, 3.212822e-01,
2.000000e+00	1.054225e+00, 3.592727e-03, 3.969919e-01, 9.156031e-01, 1.285870e-02, 4.778466e-01, 3.251077e-02, 1.091614e-02, 1.281499e+00, 3.950740e-01,
0.000000e+00	9.904244e-01, 4.998097e-01, 1.508958e+00, 2.966048e+00, 8.862752e-01, 1.146251e+00, 1.475283e+00, 3.225142e-01, 1.667987e+00, 2.207484e+00,
2.000000e-01	1.017335e+00, 4.856524e-01, 1.248252e+00, 2.624928e+00, 6.949907e-01, 7.780821e-01, 1.292853e+00, 2.293288e-01, 1.033691e+00, 1.238970e+00,
4.000000e-01	5.894372e-01, 3.603424e-01, 9.432300e-01, 1.655027e+00, 6.429696e-01, 7.793694e-01, 1.261835e+00, 1.223211e-01, 8.765218e-01, 1.318954e+00,
6.000000e-01	3.921743e-01, 2.388839e-01, 6.840794e-01, 1.189672e+00, 5.620069e-01, 4.562138e-01, 1.106644e+00, 9.491329e-02, 8.144926e-01, 1.093488e+00,
8.000000e-01	5.002352e-01, 1.332036e-01, 5.260884e-01, 9.039288e-01, 6.777223e-01, 3.654180e-01, 1.059264e+00, 9.538907e-02, 9.507370e-01, 1.109609e+00,
1.000000e+00	4.164020e-01, 7.137428e-02, 4.674400e-01, 6.655640e-01, 6.535398e-01, 2.840184e-01, 7.560790e-01, 6.217673e-02, 9.843668e-01, 9.339342e-01,
1.200000e+00	4.453231e-01, 5.111788e-02, 4.643814e-01, 5.545933e-01, 7.460653e-01, 2.194023e-01, 7.643765e-01, 6.522576e-02, 9.864253e-01, 1.294722e+00,
1.400000e+00	4.432167e-01, 3.513825e-02, 4.501209e-01, 5.358331e-01, 7.199648e-01, 2.916362e-01, 7.845410e-01, 8.940185e-02, 1.138931e+00, 1.188979e+00,
1.600000e+00	3.777548e-01, 2.229226e-02, 4.799136e-01, 6.328606e-01, 6.896724e-01, 3.080387e-01, 6.589523e-01, 7.137817e-02, 1.054927e+00, 9.285386e-01,
1.800000e+00	4.117624e-01, 1.133517e-02, 4.053541e-01, 5.974320e-01, 7.879235e-01, 3.123125e-01, 6.789463e-01, 6.782934e-02, 9.068030e-01, 7.637264e-01,
2.000000e+00	3.847448e-01, 8.183488e-03, 3.735899e-01, 7.570101e-01, 6.282019e-01, 2.619136e-01, 6.096700e-01, 5.986443e-02, 1.068011e+00, 9.662863e-01,
0.000000e+00	2.247171e+00, 3.283111e-01, 7.637589e-02, 6.837410e-01, 4.773303e-01, 2.440591e+00, 1.029657e+00, 5.928387e-01, 5.897488e-01, 4.829787e-01,
2.000000e-01	1.905409e+00, 1.358746e-01, 2.180067e-01, 5.046018e-01, 2.535337e-01, 1.475290e+00, 5.523671e-01, 4.324064e-01, 8.158018e-01, 2.552881e-01,
4.000000e-01	1.770361e+00, 1.057511e-01, 3.732182e-01, 4.955387e-01, 1.530292e-01, 1.247672e+00, 3.705784e-01, 1.857522e-01, 8.972868e-01, 1.654783e-01,
6.000000e-01	1.382136e+00, 8.159752e-02, 4.127661e-01, 5.382324e-01, 1.249930e-01, 7.966697e-01, 2.732871e-01, 1.394012e-01, 1.106365e+00, 1.092391e-01,
8.000000e-01	1.501782e+00, 5.102595e-02, 3.340424e-01, 4.820105e-01, 7.170829e-02, 5.870327e-01, 1.878554e-01, 8.336605e-02, 9.611808e-01, 1.016082e-01,
1.000000e+00	1.399324e+00, 2.441524e-02, 4.233629e-01, 6.301568e-01, 3.762320e-02, 5.916164e-01, 1.407438e-01, 5.053360e-02, 1.193756e+00, 1.078969e-01,
1.200000e+00	1.140124e+00, 1.518321e-02, 3.526070e-01, 7.652403e-01, 2.005719e-02, 5.371982e-01, 8.896200e-02, 2.734444e-02, 1.081859e+00, 1.445357e-01,
1.400000e+00	1.024654e+00, 1.191080e-02, 4.711531e-01, 7.809355e-01, 1.612157e-02, 4.375782e-01, 6.481073e-02, 1.638264e-02, 1.157501e+00, 2.167636e-01,
1.600000e+00	1.131805e+00, 6.499999e-03, 4.253142e-01, 7.873600e-01, 1.170972e-02, 4.663069e-01, 3.381715e-02, 1.098757e-02, 1.095602e+00, 2.647606e-01,
1.800000e+00	1.072577e+00, 3.660868e-03, 4.353559e-01, 7.434936e-01, 8.426526e-03, 4.687008e-01, 3.028516e-02, 5.697391e-03, 9.864804e-01, 2.710378e-01,
2.000000e+00	1.188906e+00, 2.610397e-03, 4.357400e-01, 8.263663e-01, 7.186815e-03, 5.063610e-01, 2.176016e-02, 3.796423e-03, 1.063075e+00, 3.901270e-01,
0.000000e+00	4.846154e-01, 9.078591e-01, 1.222922e+00, 2.130194e+00, 2.021454e+00, 5.423062e-01, 2.334071e+00, 1.537170e+00, 2.793213e+00, 1.312812e+00,
2.000000e-01	3.846915e-01, 6.475660e-01, 7.912843e-01, 2.016406e+00, 1.720014e+00, 5.005876e-01, 1.969331e+00, 1.143040e+00, 1.983070e+00, 1.169675e+00,
4.000000e-01	4.041789e-01, 3.921897e-01, 5.785883e-01, 1.738352e+00, 1.533693e+00, 5.091856e-01, 1.583178e+00, 7.091636e-01, 1.134703e+00, 1.238284e+00,
6.000000e-01	3.997974e-01, 2.130030e-01, 3.439418e-01, 1.149239e+00, 1.305708e+00, 4.886357e-01, 1.175204e+00, 5.760691e-01, 8.495346e-01, 1.144285e+00,
8.000000e-01	3.403848e-01, 1.587247e-01, 1.851372e-01, 8.610620e-01, 1.065035e+00, 3.244001e-01, 1.244079e+00, 6.665965e-01, 8.572849e-01, 1.194215e+00,
1.000000e+00	4.093174e-01, 9.866519e-02, 1.973944e-01, 6.065236e-01, 9.909427e-01, 2.399610e-01, 1.017510e+00, 4.615282e-01, 9.371346e-01, 1.041386e+00,
1.200000e+00	4.295340e-01, 6.903843e-02, 1.908319e-01, 4.709619e-01, 9.382192e-01, 2.764333e-01, 5.502294e-01, 4.090649e-01, 1.102149e+00, 8.823805e-01,
1.400000e+00	5.143552e-01, 3.490941e-02, 2.693695e-01, 5.337557e-01, 8.088015e-01, 2.450237e-01, 7.276780e-01, 2.466423e-01, 1.200287e+00, 1.123009e+00,
1.600000e+00	4.303621e-01, 2.252555e-02, 2.424803e-01, 5.244358e-01, 8.117998e-01, 2.401453e-01, 6.923516e-01, 2.410700e-01, 9.773641e-01, 1.075505e+00,
1.800000e+00	5.005127e-01, 1.491149e-02, 3.561314e-01, 6.344723e-01, 6.863378e-01, 3.035327e-01, 6.834668e-01, 1.793335e-01, 1.224974e+00, 9.247475e-01,
2.000000e+00	5.031721e-01, 1.009344e-02, 3.588105e-01, 6.747812e-01, 7.051740e-01, 3.714559e-01, 5.069883e-01, 1.324322e-01, 1.139414e+00, 1.101283e+00,
0.000000e+00	9.192848e-01, 2.962049e+00, 4.932398e-01, 1.316693e+00, 1.919851e+00, 2.678623e+00, 2.520155e+00, 6.505867e-01, 2.088019e+00, 1.020854e+00,
2.000000e-01	9.445578e-01, 2.024345e+00, 3.447308e-01, 1.461536e+00, 1.595385e+00, 1.576670e+00, 1.745718e+00, 5.512900e-01, 9.966270e-01, 8.670053e-01,
4.000000e-01	9.271074e-01, 1.049444e+00, 1.788078e-01, 1.080629e+00, 1.568556e+00, 1.242936e+00, 1.132957e+00, 5.326699e-01, 8.344291e-01, 9.202465e-01,
6.000000e-01	8.248897e-01, 9.434884e-01, 1.034823e-01, 7.055356e-01, 1.157924e+00, 1.030221e+00, 8.653606e-01, 5.143224e-01, 8.820258e-01, 8.662490e-01,
8.000000e-01	7.115314e-01, 4.871887e-01, 1.075767e-01, 6.446845e-01, 1.157808e+00, 5.866919e-01, 6.374402e-01, 4.565940e-01, 1.167953e+00, 9.474221e-01,
1.000000e+00	7.309719e-01, 3.867084e-01, 1.656459e-01, 6.721939e-01, 7.284851e-01, 4.837257e-01, 5.114688e-01, 3.416734e-01, 1.040405e+00, 9.488598e-01,
1.200000e+00	6.340654e-01, 2.181715e-01, 2.354156e-01, 6.496524e-01, 6.129705e-01, 4.632228e-01, 4.772221e-01, 1.831033e-01, 1.113202e+00, 6.814598e-01,
1.400000e+00	7.569047e-01, 1.230150e-01, 3.455304e-01, 5.389608e-01, 4.616346e-01, 4.066291e-01, 4.181289e-01, 1.562473e-01, 1.290471e+00, 8.751857e-01,
1.600000e+00	6.522664e-01, 8.478298e-02, 3.859314e-01, 7.660263e-01, 3.359730e-01, 5.313581e-01, 3.920269e-01, 7.624298e-02, 1.036711e+00, 9.134366e-01,
1.800000e+00	6.799852e-01, 5.755287e-02, 4.395228e-01, 7.052205e-01, 2.920019e-01, 4.371009e-01, 4.295941e-01, 4.921825e-02, 1.339042e+00, 8.829656e-01,
2.000000e+00	6.270554e-01, 3.042260e-02, 4.257575e-01, 7.754411e-01, 2.646887e-01, 4.246773e-01, 3.681518e-01, 3.335767e-02, 1.158579e+00, 9.206903e-01,
0.000000e+00	2.150868e+00, 2.327095e+00, 1.410078e+00, 6.750785e-01, 1.682397e+00, 2.303339e+00, 2.701439e-02, 6.195740e-01, 9.347595e-01, 1.713258e+00,
2.000000e-01	1.618925e+00, 1.644612e+00, 8.381299e-01, 7.463763e-01, 1.478358e+00, 1.915241e+00, 2.807032e-01, 6.917010e-01, 1.027978e+00, 7.463647e-01,
4.000000e-01	1.510010e+00, 9.821401e-01, 6.111681e-01, 6.677343e-01, 7.761449e-01, 1.399658e+00, 2.538765e-01, 4.818649e-01, 1.129106e+00, 4.210141e-01,
6.000000e-01	1.229880e+00, 7.851622e-01, 6.088879e-01, 7.501529e-01, 4.937902e-01, 9.555509e-01, 1.344158e-01, 2.914720e-01, 1.200398e+00, 3.197726e-01,
8.000000e-01	1.219177e+00, 5.006406e-01, 5.075828e-01, 8.623847e-01, 2.748745e-01, 6.769974e-01, 9.400374e-02, 1.661073e-01, 1.067485e+00, 2.310390e-01,
1.000000e+00	9.960874e-01, 2.568241e-01, 4.596229e-01, 7.930748e-01, 1.705831e-01, 7.247130e-01, 6.339758e-02, 9.674691e-02, 1.176059e+00, 1.956317e-01,
1.200000e+00	1.327009e+00, 1.798638e-01, 3.669208e-01, 6.931524e-01, 1.206841e-01, 5.750071e-01, 3.698164e-02, 5.860837e-02, 9.992217e-01, 2.790864e-01,
1.400000e+00	9.224628e-01, 9.270601e-02, 4.638956e-01, 8.863877e-01, 8.570245e-02, 4.943978e-01, 2.848439e-02, 2.906216e-02, 1.156145e+00, 3.240219e-01,
1.600000e+00	8.943194e-01, 6.935485e-02, 4.356822e-01, 8.537418e-01, 4.907059e-02, 5.648539e-01, 2.277208e-02, 1.765985e-02, 1.028545e+00, 3.116067e-01,
1.800000e+00	1.177630e+00, 4.169283e-02, 4.900880e-01, 9.023822e-01, 3.238009e-02, 5.709713e-01, 1.602921e-02, 1.262607e-02, 1.171182e+00, 3.875167e-01,
2.000000e+00	9.474486e-01, 3.206541e-02, 4.473829e-01, 1.044020e+00, 2.335796e-02, 5.318480e-01, 1.492980e-02, 7.969859e-03, 1.283990e+00, 4.278986e-01,
0.000000e+00	2.173557e+00, 5.719034e-01, 2.072769e+00, 2.495237e+00, 3.080432e+00, 5.831613e-01, 9.435455e-01, 1.772931e-01, 2.875898e+00, 9.542753e-01,
2.000000e-01	1.659351e+00, 5.407302e-01, 9.923655e-01, 2.107750e+00, 1.876920e+00, 6.766390e-01, 7.229235e-01, 3.597884e-01, 2.070991e+00, 5.789424e-01,
4.000000e-01	1.351090e+00, 2.947860e-01, 5.687125e-01, 1.540267e+00, 1.112069e+00, 6.864660e-01, 4.792370e-01, 3.573514e-01, 1.675859e+00, 3.589520e-01,
6.000000e-01	1.569317e+00, 1.988889e-01, 4.866811e-01, 1.686446e+00, 6.751215e-01, 5.318000e-01, 3.549854e-01, 3.495012e-01, 1.166239e+00, 2.216836e-01,
8.000000e-01	1.129279e+00, 1.423745e-01, 4.573110e-01, 1.217326e+00, 4.668104e-01, 5.059458e-01, 1.947391e-01, 2.134370e-01, 1.053463e+00, 1.704801e-01,
1.000000e+00	1.211070e+00, 7.862080e-02, 5.098964e-01, 1.165561e+00, 2.376469e-01, 5.318276e-01, 1.730407e-01, 1.132565e-01, 1.124153e+00, 1.970642e-01,
1.200000e+00	9.723059e-01, 5.824585e-02, 3.237855e-01, 1.107708e+00, 1.721166e-01, 5.318888e-01, 8.508076e-02, 7.667237e-02, 1.259047e+00, 2.438603e-01,
1.400000e+00	1.128758e+00, 3.241767e-02, 4.410783e-01, 8.127801e-01, 7.100838e-02, 5.245024e-01, 6.282644e-02, 3.442921e-02, 1.240079e+00, 3.170845e-01,
1.600000e+00	1.003577e+00, 2.081017e-02, 3.993458e-01, 1.143896e+00, 5.380414e-02, 4.480409e-01, 4.206257e-02, 2.094298e-02, 1.105622e+00, 3.151813e-01,
1.800000e+00	9.786908e-01, 1.357978e-02, 4.643320e-01, 8.238597e-01, 4.086080e-02, 5.336269e-01, 2.837019e-02, 1.417530e-02, 9.946751e-01, 3.736968e-01,
2.000000e+00	1.003623e+00, 7.657803e-03, 4.128964e-01, 8.977480e-01, 2.246936e-02, 3.995188e-01, 2.273466e-02, 7.729821e-03, 1.132428e+00, 4.683966e-01,
0.000000e+00	3.433895e+00, 2.241341e+00, 2.783486e+00, 2.258037e+00, 1.362245e+00, 3.088051e+00, 1.710389e+00, 2.425957e+00, 1.676049e+00, 2.046594e+00,
2.000000e-01	2.287550e+00, 2.158542e+00, 1.609650e+00, 2.496441e+00, 6.575433e-01, 2.448685e+00, 1.503675e+00, 1.549854e+00, 9.935749e-01, 1.285384e+00,
4.000000e-01	1.844060e+00, 1.641526e+00, 1.234528e+00, 1.418949e+00, 4.211601e-01, 1.463630e+00, 9.418701e-01, 7.653190e-01, 9.928203e-01, 6.265247e-01,
6.000000e-01	1.369756e+00, 1.291137e+00, 9.296855e-01, 1.186729e+00, 3.431748e-01, 1.008298e+00, 7.054229e-01, 5.093465e-01, 8.484505e-01, 4.228160e-01,
8.000000e-01	1.123141e+00, 1.040559e+00, 7.844433e-01, 8.085122e-01, 1.942720e-01, 8.167188e-01, 4.277055e-01, 2.868389e-01, 1.073353e+00, 2.160765e-01,
1.000000e+00	1.347225e+00, 5.060133e-01, 5.288684e-01, 8.574151e-01, 1.337644e-01, 6.440931e-01, 2.632260e-01, 1.825250e-01, 1.062977e+00, 2.038134e-01,
1.200000e+00	1.177484e+00, 3.327036e-01, 5.924111e-01, 8.694498e-01, 7.427629e-02, 6.456954e-01, 1.661087e-01, 9.756728e-02, 9.287787e-01, 2.031924e-01,
1.400000e+00	1.254324e+00, 2.113059e-01, 5.357643e-01, 9.350561e-01, 5.206456e-02, 4.182979e-01, 1.423372e-01, 5.428930e-02, 1.006140e+00, 2.349815e-01,
1.600000e+00	1.047853e+00, 1.225703e-01, 5.446555e-01, 7.960097e-01, 3.246723e-02, 5.480150e-01, 8.532428e-02, 3.229847e-02, 1.261736e+00, 2.889013e-01,
1.800000e+00	1.002986e+00, 7.806746e-02, 5.171732e-01, 8.303181e-01, 2.409595e-02, 4.129974e-01, 5.319429e-02, 1.873478e-02, 9.187501e-01, 3.656524e-01,
2.000000e+00	1.069571e+00, 5.186984e-02, 4.592374e-01, 7.103074e-01, 1.834726e-02, 4.595027e-01, 4.179011e-02, 1.045953e-02, 1.151715e+00, 3.593885e-01,
0.000000e+00	5.284256e-01, 1.040670e-01, 6.715002e-01, 2.035476e+00, 2.617087e+00, 2.113749e+00, 2.414393e+00, 1.939541e+00, 1.985351e+00, 1.357578e+00,
2.000000e-01	4.434291e-01, 6.345235e-02, 3.875767e-01, 1.863074e+00, 1.875638e+00, 1.560159e+00, 1.864574e+00, 1.297524e+00, 1.397976e+00, 1.196158e+00,
4.000000e-01	4.314656e-01, 4.291492e-02, 2.118258e-01, 1.495701e+00, 1.318893e+00, 1.214960e+00, 1.642984e+00, 1.038232e+00, 9.172862e-01, 1.098007e+00,
6.000000e-01	4.528407e-01, 2.408466e-02, 1.324549e-01, 9.948593e-01, 1.109626e+00, 8.073665e-01, 1.152809e+00, 7.415683e-01, 7.051696e-01, 9.870637e-01,
8.000000e-01	3.925717e-01, 1.822442e-02, 1.478040e-01, 6.294904e-01, 1.115070e+00, 5.374349e-01, 1.078059e+00, 5.795682e-01, 8.066610e-01, 1.096382e+00,
1.000000e+00	3.678979e-01, 9.867270e-03, 2.376601e-01, 5.331634e-01, 6.548403e-01, 3.678890e-01, 8.021786e-01, 4.149660e-01, 1.074523e+00, 1.076787e+00,
1.200000e+00	3.830227e-01, 6.849852e-03, 2.637178e-01, 5.470007e-01, 8.137777e-01, 4.050595e-01, 7.573362e-01, 2.419333e-01, 1.060049e+00, 1.027794e+00,
1.400000e+00	4.337118e-01, 3.667459e-03, 3.154968e-01, 5.247823e-01, 5.962445e-01, 3.432069e-01, 6.278537e-01, 2.335500e-01, 1.047198e+00, 1.111634e+00,
1.600000e+00	4.345735e-01, 2.057354e-03, 3.760275e-01, 5.354815e-01, 7.410732e-01, 3.187039e-01, 6.065783e-01, 1.389540e-01, 1.103316e+00, 9.092576e-01,
1.800000e+00	4.465277e-01, 1.686722e-03, 3.078584e-01, 6.268981e-01, 6.896348e-01, 3.743141e-01, 6.906941e-01, 1.315217e-01, 1.342031e+00, 1.048182e+00,
2.000000e+00	5.232721e-01, 9.929815e-04, 4.654351e-01, 6.311509e-01, 5.557892e-01, 3.581292e-01, 5.508863e-01, 7.060032e-02, 8.534282e-01, 9.926282e-01,
0.000000e+00	1.744281e+00, 1.581951e+00, 1.510632e+00, 6.022331e-01, 2.973457e+00, 9.393988e-01, 2.735504e+00, 2.317516e+00, 1.586823e+00, 1.496662e+00,
2.000000e-01	1.137400e+00, 1.143929e+00, 8.375299e-01, 6.194384e-01, 1.726916e+00, 5.696962e-01, 2.099546e+00, 1.282098e+00, 1.051518e+00, 8.771198e-01,
4.000000e-01	1.200625e+00, 8.973058e-01, 5.671543e-01, 6.251945e-01, 1.105653e+00, 6.114430e-01, 1.454466e+00, 1.228188e+00, 8.712735e-01, 5.642536e-01,
6.000000e-01	1.003088e+00, 4.610925e-01, 4.282253e-01, 5.246646e-01, 7.368150e-01, 4.984550e-01, 8.296488e-01, 7.838086e-01, 8.968685e-01, 4.620730e-01,
8.000000e-01	1.250393e+00, 2.602743e-01, 4.311024e-01, 4.158544e-01, 3.662129e-01, 3.396190e-01, 5.990267e-01, 5.013103e-01, 9.841678e-01, 4.281708e-01,
1.000000e+00	9.417376e-01, 1.985747e-01, 3.969193e-01, 4.791634e-01, 2.524970e-01, 3.582479e-01, 3.872464e-01, 2.607553e-01, 1.141289e+00, 4.061600e-01,
1.200000e+00	9.627875e-01, 1.092693e-01, 4.501962e-01, 5.695425e-01, 1.708849e-01, 3.436504e-01, 2.871650e-01, 1.356646e-01, 1.065598e+00, 3.912205e-01,
1.400000e+00	1.168681e+00, 6.978338e-02, 5.108492e-01, 5.895160e-01, 9.361972e-02, 3.182426e-01, 1.759966e-01, 7.573789e-02, 1.043788e+00, 3.640397e-01,
1.600000e+00	9.924748e-01, 5.384670e-02, 3.775911e-01, 6.688957e-01, 6.609991e-02, 3.876585e-01, 1.390846e-01, 4.700699e-02, 1.124648e+00, 5.330031e-01,
1.800000e+00	1.010084e+00, 3.343233e-02, 4.673456e-01, 7.280631e-01, 4.635308e-02, 3.781386e-01, 7.948146e-02, 2.825108e-02, 1.074287e+00, 5.202696e-01,
2.000000e+00	1.081794e+00, 1.777480e-02, 3.942321e-01, 7.398203e-01, 2.584119e-02, 3.392416e-01, 5.887591e-02, 1.547343e-02, 1.152686e+00, 6.138888e-01,
0.000000e+00	8.678742e-01, 6.147654e-01, 1.892904e+00, 1.696937e+00, 2.474817e+00, 2.735418e+00, 1.957713e+00, 1.268696e+00, 1.482924e+00, 1.280476e+00,
2.000000e-01	5.046154e-01, 6.211280e-01, 1.218616e+00, 1.403356e+00, 1.734909e+00, 1.722729e+00, 2.085762e+00, 9.287063e-01, 8.641009e-01, 1.343354e+00,
4.000000e-01	4.577206e-01, 4.570064e-01, 6.638156e-01, 9.488134e-01, 1.426116e+00, 1.190502e+00, 1.723286e+00, 7.620066e-01, 6.101906e-01, 1.376345e+00,
6.000000e-01	3.456453e-01, 2.669625e-01, 3.767837e-01, 7.668488e-01, 1.364409e+00, 7.950637e-01, 1.288135e+00, 5.630489e-01, 5.835651e-01, 1.229041e+00,
8.000000e-01	3.745596e-01, 1.840715e-01, 2.900819e-01, 4.960882e-01, 1.060526e+00, 6.222654e-01, 1.160139e+00, 5.234865e-01, 7.430933e-01, 9.487903e-01,
1.000000e+00	3.806216e-01, 1.047372e-01, 2.259772e-01, 4.576705e-01, 9.552103e-01, 3.958703e-01, 8.425258e-01, 5.308257e-01, 8.161108e-01, 1.018141e+00,
1.200000e+00	3.926581e-01, 6.631197e-02, 2.384788e-01, 4.117774e-01, 9.626866e-01, 3.799075e-01, 8.779967e-01, 3.607002e-01, 9.950923e-01, 9.913260e-01,
1.400000e+00	3.814454e-01, 3.810801e-02, 2.631042e-01, 4.337620e-01, 8.833750e-01, 3.479763e-01, 7.669088e-01, 2.891079e-01, 9.078714e-01, 1.050587e+00,
1.600000e+00	4.316697e-01, 2.203922e-02, 3.378909e-01, 3.841699e-01, 7.680512e-01, 2.948661e-01, 6.090224e-01, 1.927882e-01, 9.481199e-01, 1.026624e+00,
1.800000e+00	4.033806e-01, 1.395203e-02, 3.675467e-01, 4.782234e-01, 6.787512e-01, 3.069361e-01, 5.676512e-01, 1.442501e-01, 9.779973e-01, 8.934246e-01,
2.000000e+00	4.981757e-01, 1.044424e-02, 3.605567e-01, 5.613255e-01, 7.411086e-01, 3.103944e-01, 6.687041e-01, 1.299684e-01, 8.791008e-01, 8.894096e-01,
0.000000e+00	2.187749e+00, 1.176715e+00, 5.474214e-01, 2.110377e+00, 2.357519e+00, 1.629130e+00, 2.475605e+00, 7.160836e-01, 2.925704e+00, 2.474004e-01,
2.000000e-01	2.231902e+00, 6.163291e-01, 3.685275e-01, 2.327994e+00, 1.376101e+00, 1.067171e+00, 1.652670e+00, 5.972472e-01, 2.197269e+00, 1.459609e-01,
4.000000e-01	1.626162e+00, 3.758391e-01, 2.060382e-01, 1.479225e+00, 8.415513e-01, 1.046948e+00, 1.142811e+00, 4.871665e-01, 1.487285e+00, 7.547609e-02,
6.000000e-01	1.563680e+00, 2.087947e-01, 3.066686e-01, 1.278815e+00, 4.512566e-01, 8.189217e-01, 7.736781e-01, 2.728417e-01, 1.113508e+00, 5.286702e-02,
8.000000e-01	1.345614e+00, 1.766289e-01, 4.179889e-01, 1.191542e+00, 2.848430e-01, 5.830330e-01, 4.126679e-01, 2.066100e-01, 9.671636e-01, 4.898978e-02,
1.000000e+00	1.211288e+00, 1.051787e-01, 4.015153e-01, 1.109034e+00, 2.274672e-01, 6.089126e-01, 3.076991e-01, 8.361199e-02, 1.069636e+00, 5.660672e-02,
1.200000e+00	1.351421e+00, 5.586428e-02, 3.489587e-01, 1.018918e+00, 1.519573e-01, 5.906632e-01, 2.036320e-01, 6.028183e-02, 1.037241e+00, 8.861616e-02,
1.400000e+00	1.237069e+00, 3.313084e-02, 4.730615e-01, 8.518454e-01, 7.978090e-02, 5.174145e-01, 1.366437e-01, 3.842843e-02, 1.110834e+00, 1.378507e-01,
1.600000e+00	1.052116e+00, 2.430877e-02, 4.787729e-01, 9.458041e-01, 4.320309e-02, 4.706991e-01, 8.186853e-02, 2.405373e-02, 1.079827e+00, 1.846590e-01,
1.800000e+00	1.030239e+00, 1.620828e-02, 4.636246e-01, 8.644511e-01, 2.946581e-02, 5.268698e-01, 5.821049e-02, 1.476458e-02, 1.255585e+00, 2.650907e-01,
2.000000e+00	1.141267e+00, 8.602159e-03, 4.618617e-01, 6.693257e-01, 1.928211e-02, 5.044314e-01, 4.186495e-02, 7.784166e-03, 1.133024e+00, 3.680994e-01,
0.000000e+00	2.083118e-01, 1.139388e+00, 2.168259e+00, 1.726622e+00, 1.552689e-01, 2.041749e+00, 2.291960e+00, 9.267794e-01, 1.117618e+00, 2.292813e+00,
2.000000e-01	1.516458e-01, 8.795030e-01, 1.812193e+00, 1.395799e+00, 5.018540e-01, 1.411133e+00, 1.954061e+00, 4.949670e-01, 8.917187e-01, 1.804561e+00,
4.000000e-01	1.443697e-01, 7.348211e-01, 1.149560e+00, 7.176813e-01, 7.314178e-01, 1.021250e+00, 1.863854e+00, 2.882423e-01, 4.900095e-01, 1.285303e+00,
6.000000e-01	1.218450e-01, 5.464075e-01, 8.630127e-01, 5.895008e-01, 7.065593e-01, 7.132859e-01, 1.439204e+00, 2.247458e-01, 4.642222e-01, 1.072078e+00,
8.000000e-01	1.335665e-01, 3.618120e-01, 5.814962e-01, 4.860648e-01, 8.511425e-01, 4.636835e-01, 1.207352e+00, 1.825657e-01, 5.723609e-01, 1.091592e+00,
1.000000e+00	1.956760e-01, 2.036701e-01, 5.136783e-01, 2.739361e-01, 7.843031e-01, 3.750559e-01, 9.346486e-01, 1.931704e-01, 8.735488e-01, 8.955504e-01,
1.200000e+00	2.647215e-01, 1.584643e-01, 3.920985e-01, 2.468140e-01, 1.024710e+00, 2.952190e-01, 8.141796e-01, 1.921225e-01, 8.939755e-01, 8.569736e-01,
1.400000e+00	3.282983e-01, 1.002867e-01, 3.865849e-01, 3.480758e-01, 1.060214e+00, 2.956165e-01, 9.429891e-01, 2.241637e-01, 9.973093e-01, 1.224135e+00,
1.600000e+00	3.889208e-01, 6.251259e-02, 2.704347e-01, 3.336887e-01, 9.789473e-01, 2.554390e-01, 8.381890e-01, 2.426544e-01, 9.467421e-01, 7.440736e-01,
1.800000e+00	3.590568e-01, 2.794461e-02, 3.674625e-01, 4.653554e-01, 8.136963e-01, 2.191919e-01, 6.070476e-01, 2.426404e-01, 9.407567e-01, 1.171077e+00,
2.000000e+00	4.247777e-01, 2.152743e-02, 3.600308e-01, 4.717414e-01, 8.648071e-01, 2.822356e-01, 7.480060e-01, 1.625686e-01, 1.006630e+00, 1.026272e+00,
0.000000e+00	1.750619e+00, 2.110815e+00, 3.044865e+00, 2.760742e+00, 1.108457e-01, 2.579116e+00, 3.212304e+00, 2.553094e-01, 1.729392e+00, 1.734077e+00,
2.000000e-01	1.161209e+00, 1.703285e+00, 1.499845e+00, 2.281325e+00, 3.409408e-01, 1.972882e+00, 2.559629e+00, 1.406197e-01, 1.178446e+00, 9.511761e-01,
4.000000e-01	1.214208e+00, 1.558619e+00, 1.118617e+00, 1.506128e+00, 4.590418e-01, 1.406486e+00, 1.575311e+00, 9.363657e-02, 8.024127e-01, 4.728644e-01,
6.000000e-01	1.062427e+00, 8.518849e-01, 1.012100e+00, 1.281885e+00, 4.872979e-01, 8.907775e-01, 1.058152e+00, 5.965316e-02, 9.459946e-01, 5.066054e-01,
8.000000e-01	9.722800e-01, 7.543614e-01, 6.979237e-01, 8.103472e-01, 3.844214e-01, 6.497553e-01, 7.077144e-01, 4.136861e-02, 8.075912e-01, 5.030070e-01,
1.000000e+00	1.103619e+00, 4.407989e-01, 6.147637e-01, 7.653034e-01, 2.488550e-01, 5.102744e-01, 3.802809e-01, 3.077638e-02, 7.797389e-01, 5.280717e-01,
1.200000e+00	1.028103e+00, 2.784210e-01, 5.501871e-01, 5.701645e-01, 1.709116e-01, 5.170471e-01, 2.887969e-01, 2.080956e-02, 1.075753e+00, 4.474207e-01,
1.400000e+00	9.444440e-01, 1.533731e-01, 4.704024e-01, 7.033319e-01, 1.169474e-01, 4.918156e-01, 2.104633e-01, 1.123979e-02, 1.186028e+00, 4.483587e-01,
1.600000e+00	8.826565e-01, 1.020021e-01, 4.597480e-01, 6.307208e-01, 8.727830e-02, 4.627011e-01, 1.624609e-01, 7.827805e-03, 1.021994e+00, 4.502048e-01,
1.800000e+00	1.040219e+00, 6.519851e-02, 3.693158e-01, 6.940773e-01, 5.443597e-02, 4.105556e-01, 1.094478e-01, 5.890898e-03, 1.155268e+00, 5.904081e-01,
2.000000e+00	9.203335e-01, 4.118389e-02, 4.522600e-01, 8.869480e-01, 4.039504e-02, 4.249689e-01, 8.332032e-02, 3.750771e-03, 1.164372e+00, 6.088350e-01,
0.000000e+00	7.435145e-01, 2.812065e+00, 1.485156e+00, 1.123374e+00, 4.378509e-01, 1.762125e+00, 2.430945e+00, 5.357662e-01, 2.477412e+00, 1.982887e+00,
2.000000e-01	6.736139e-01, 1.722572e+00, 1.263862e+00, 1.423562e+00, 6.680144e-01, 1.446089e+00, 1.805225e+00, 2.846186e-01, 1.774449e+00, 1.593878e+00,
4.000000e-01	4.906020e-01, 1.380544e+00, 8.273382e-01, 1.030671e+00, 7.536944e-01, 1.103068e+00, 1.549075e+00, 2.296297e-01, 1.146323e+00, 1.465577e+00,
6.000000e-01	3.707425e-01, 1.043352e+00, 6.686374e-01, 8.352758e-01, 8.300177e-01, 7.638594e-01, 1.142557e+00, 2.019146e-01, 8.073079e-01, 1.250938e+00,
8.000000e-01	3.104475e-01, 5.283958e-01, 4.690837e-01, 6.352571e-01, 9.412710e-01, 5.063159e-01, 1.127976e+00, 2.350731e-01, 7.445276e-01, 9.381260e-01,
1.000000e+00	3.333255e-01, 3.745022e-01, 4.529901e-01, 4.733495e-01, 9.375356e-01, 4.312296e-01, 9.267020e-01, 2.093257e-01, 7.099079e-01, 1.070058e+00,
1.200000e+00	3.255054e-01, 2.561192e-01, 3.372613e-01, 4.663124e-01, 9.310000e-01, 2.870534e-01, 9.361121e-01, 2.411907e-01, 9.142561e-01, 1.058495e+00,
1.400000e+00	4.001955e-01, 1.509315e-01, 3.058579e-01, 4.329525e-01, 7.475692e-01, 2.668675e-01, 7.800078e-01, 2.493650e-01, 8.460008e-01, 1.086533e+00,
1.600000e+00	3.887200e-01, 9.434890e-02, 2.931898e-01, 4.443871e-01, 8.245612e-01, 2.288056e-01, 8.422539e-01, 2.077442e-01, 9.358272e-01, 1.002712e+00,
1.800000e+00	3.885579e-01, 5.603846e-02, 3.435307e-01, 5.567928e-01, 8.548012e-01, 2.458280e-01, 5.713451e-01, 2.179946e-01, 1.173193e+00, 8.228250e-01,
2.000000e+00	3.825421e-01, 3.478619e-02, 3.879444e-01, 4.783078e-01, 8.919334e-01, 2.816086e-01, 5.508421e-01, 1.299889e-01, 9.602382e-01, 1.018630e+00,
0.000000e+00	2.256591e+00, 2.326918e+00, 2.327128e+00, 7.483638e-01, 1.074501e+00, 3.050310e+00, 3.527720e-01, 1.989146e+00, 1.118098e+00, 1.764244e+00,
2.000000e-01	2.023917e+00, 1.427851e+00, 1.932509e+00, 6.992314e-01, 6.154516e-01, 2.082229e+00, 5.653697e-01, 1.160488e+00, 9.303512e-01, 9.398316e-01,
4.000000e-01	1.619579e+00, 1.257038e+00, 1.236402e+00, 6.257949e-01, 3.584628e-01, 1.244916e+00, 3.360318e-01, 5.599068e-01, 1.031057e+00, 5.829852e-01,
6.000000e-01	1.507558e+00, 1.119969e+00, 7.704600e-01, 6.946288e-01, 2.187320e-01, 1.170454e+00, 2.140818e-01, 3.561268e-01, 1.055051e+00, 3.444151e-01,
8.000000e-01	1.396825e+00, 6.567982e-01, 5.889661e-01, 6.960368e-01, 1.572258e-01, 7.986636e-01, 1.362522e-01, 2.145156e-01, 1.054296e+00, 2.225806e-01,
1.000000e+00	1.177145e+00, 4.899349e-01, 5.763448e-01, 7.154962e-01, 8.900228e-02, 6.696906e-01, 1.158933e-01, 1.131593e-01, 1.428397e+00, 1.682418e-01,
1.200000e+00	1.275968e+00, 2.687346e-01, 5.629115e-01, 8.081522e-01, 6.627534e-02, 5.744220e-01, 7.845664e-02, 6.401701e-02, 1.114497e+00, 1.864408e-01,
1.400000e+00	9.996179e-01, 1.693434e-01, 4.289578e-01, 6.937101e-01, 3.554481e-02, 6.832973e-01, 4.919814e-02, 4.157013e-02, 1.336503e+00, 2.246627e-01,
1.600000e+00	1.078418e+00, 1.095287e-01, 4.786393e-01, 8.164536e-01, 2.726123e-02, 5.302241e-01, 3.145608e-02, 2.033209e-02, 1.249660e+00, 3.140750e-01,
1.800000e+00	9.768398e-01, 6.659988e-02, 4.543113e-01, 9.172013e-01, 1.754852e-02, 5.058860e-01, 2.674491e-02, 1.576879e-02, 1.348862e+00, 3.771889e-01,
2.000000e+00	7.665445e-01, 4.223812e-02, 4.768566e-01, 8.975494e-01, 1.514270e-02, 4.668212e-01, 1.816225e-02, 8.613956e-03, 1.076932e+00, 3.741627e-01,
0.000000e+00	1.123497e-01, 1.054023e+00, 9.773615e-01, 1.073018e+00, 1.461107e+00, 1.181937e+00, 1.188186e+00, 1.733752e+00, 3.168362e+00, 1.518846e+00,
2.000000e-01	1.160173e-01, 6.609777e-01, 6.782894e-01, 8.702042e-01, 1.211545e+00, 1.014562e+00, 1.222796e+00, 9.639549e-01, 1.925886e+00, 1.328599e+00,
4.000000e-01	1.214202e-01, 3.654778e-01, 3.238868e-01, 1.017143e+00, 1.041843e+00, 8.187202e-01, 1.123291e+00, 7.682705e-01, 1.329747e+00, 1.225243e+00,
6.000000e-01	1.477475e-01, 3.251400e-01, 3.495533e-01, 8.770278e-01, 1.171529e+00, 6.776810e-01, 8.229510e-01, 7.279317e-01, 8.848424e-01, 1.039082e+00,
8.000000e-01	2.461301e-01, 2.024276e-01, 2.198039e-01, 7.338677e-01, 1.219144e+00, 5.977820e-01, 8.014605e-01, 4.748490e-01, 9.791684e-01, 1.039714e+00,
1.000000e+00	2.702302e-01, 9.574717e-02, 2.273315e-01, 7.783902e-01, 1.129717e+00, 4.498161e-01, 6.989529e-01, 4.165730e-01, 9.191279e-01, 9.964793e-01,
1.200000e+00	3.501256e-01, 7.910295e-02, 2.089125e-01, 6.527312e-01, 1.089722e+00, 4.003906e-01, 5.461098e-01, 3.295086e-01, 1.158349e+00, 1.014931e+00,
1.400000e+00	3.442190e-01, 3.389876e-02, 2.058196e-01, 6.293372e-01, 8.519357e-01, 3.617172e-01, 6.141839e-01, 3.117765e-01, 9.401026e-01, 1.000406e+00,
1.600000e+00	4.296944e-01, 2.283383e-02, 2.514909e-01, 6.849266e-01, 9.502114e-01, 3.189418e-01, 7.612494e-01, 2.429446e-01, 9.622663e-01, 1.179188e+00,
1.800000e+00	3.193464e-01, 1.822124e-02, 2.809823e-01, 6.029812e-01, 7.971319e-01, 3.622386e-01, 5.400753e-01, 1.931269e-01, 1.153833e+00, 9.080498e-01,
2.000000e+00	3.866184e-01, 1.200887e-02, 4.040787e-01, 6.896943e-01, 7.673006e-01, 3.657299e-01, 6.023577e-01, 1.559179e-01, 9.527328e-01, 1.215525e+00,
0.000000e+00	2.283652e+00, 2.884076e+00, 3.977668e-01, 3.139463e+00, 5.306823e-01, 7.211392e-01, 3.023972e+00, 1.677390e+00, 2.232565e+00, 2.037704e+00,
2.000000e-01	1.794383e+00, 2.302139e+00, 4.270504e-01, 2.111578e+00, 3.718782e-01, 7.438282e-01, 2.229965e+00, 1.025649e+00, 1.720950e+00, 1.205572e+00,
4.000000e-01	1.384507e+00, 1.355416e+00, 4.764315e-01, 1.725925e+00, 3.730301e-01, 5.890731e-01, 1.608379e+00, 7.088464e-01, 1.272323e+00, 7.745469e-01,
6.000000e-01	1.183343e+00, 1.107283e+00, 4.247637e-01, 1.101263e+00, 2.241552e-01, 4.887840e-01, 1.113719e+00, 3.965267e-01, 7.726461e-01, 4.279703e-01,
8.000000e-01	1.118505e+00, 4.656391e-01, 4.838714e-01, 1.008391e+00, 1.485504e-01, 4.105070e-01, 6.262467e-01, 1.963847e-01, 9.842877e-01, 3.625752e-01,
1.000000e+00	1.173531e+00, 3.408934e-01, 4.821375e-01, 8.231406e-01, 8.937234e-02, 3.496886e-01, 5.377003e-01, 1.240628e-01, 1.084484e+00, 3.032222e-01,
1.200000e+00	1.075727e+00, 2.536989e-01, 4.234814e-01, 7.573811e-01, 5.812545e-02, 3.641806e-01, 3.605510e-01, 7.156723e-02, 1.050917e+00, 3.538660e-01,
1.400000e+00	9.788610e-01, 1.401577e-01, 3.461826e-01, 8.335640e-01, 3.825564e-02, 3.830461e-01, 2.277122e-01, 4.249409e-02, 1.193920e+00, 3.894592e-01,
1.600000e+00	9.470854e-01, 9.183485e-02, 4.206241e-01, 8.415341e-01, 2.566557e-02, 3.541612e-01, 1.642172e-01, 2.228401e-02, 1.223897e+00, 3.691672e-01,
1.800000e+00	8.433243e-01, 4.895338e-02, 4.333901e-01, 8.565309e-01, 1.700418e-02, 3.976181e-01, 9.724308e-02, 1.451634e-02, 1.318873e+00, 4.425978e-01,
2.000000e+00	9.745201e-01, 2.735788e-02, 3.964421e-01, 6.643889e-01, 1.598189e-02, 4.889231e-01, 6.993918e-02, 8.770730e-03, 1.232239e+00, 4.819312e-01,
0.000000e+00	2.906251e+00, 2.132927e+00, 8.691781e-01, 2.404273e+00, 2.000532e+00, 4.353716e-01, 2.622747e+00, 1.226338e+00, 1.446304e+00, 2.758860e+00,
2.000000e-01	1.593059e+00, 1.552762e+00, 5.490789e-01, 2.151223e+00, 1.072903e+00, 3.215406e-01, 1.836538e+00, 9.029992e-01, 9.281925e-01, 1.477233e+00,
4.000000e-01	1.395931e+00, 7.721047e-01, 4.069227e-01, 1.253210e+00, 7.919706e-01, 2.499615e-01, 1.706256e+00, 5.803731e-01, 6.552174e-01, 9.291276e-01,
6.000000e-01	1.159328e+00, 5.653584e-01, 4.815093e-01, 8.484874e-01, 5.417100e-01, 1.938117e-01, 9.402373e-01, 3.315306e-01, 6.898786e-01, 5.199149e-01,
8.000000e-01	1.131506e+00, 3.609667e-01, 4.050396e-01, 6.503724e-01, 2.536738e-01, 1.978677e-01, 6.982458e-01, 1.950275e-01, 8.680654e-01, 3.944649e-01,
1.000000e+00	9.790389e-01, 2.527176e-01, 3.315419e-01, 6.204926e-01, 1.715801e-01, 2.043268e-01, 3.835327e-01, 1.115940e-01, 1.001786e+00, 3.770485e-01,
1.200000e+00	9.539439e-01, 1.501230e-01, 4.681580e-01, 6.752836e-01, 9.107101e-02, 2.397140e-01, 2.847738e-01, 5.829414e-02, 1.139420e+00, 3.019985e-01,
1.400000e+00	9.708320e-01, 7.580836e-02, 3.775585e-01, 5.837576e-01, 7.065387e-02, 2.560537e-01, 1.943626e-01, 3.320122e-02, 1.164764e+00, 3.880995e-01,
1.600000e+00	1.142174e+00, 5.438487e-02, 4.259449e-01, 7.737945e-01, 4.450269e-02, 3.136228e-01, 1.448646e-01, 1.972600e-02, 9.413536e-01, 3.491891e-01,
1.800000e+00	1.075250e+00, 3.655355e-02, 3.756017e-01, 6.847852e-01, 3.483511e-02, 4.131999e-01, 9.435278e-02, 1.279739e-02, 1.185854e+00, 4.148237e-01,
2.000000e+00	9.954847e-01, 1.990055e-02, 4.139668e-01, 7.977555e-01, 1.985468e-02, 3.287567e-01, 5.976337e-02, 8.823255e-03, 1.449543e+00, 4.584400e-01,
0.000000e+00	8.180762e-01, 3.107077e+00, 1.968936e-01, 1.961698e+00, 5.258106e-01, 2.494328e+00, 1.998286e+00, 2.545008e+00, 5.000913e-02, 6.743524e-01,
2.000000e-01	8.783471e-01, 1.942189e+00, 3.090676e-01, 9.271596e-01, 6.077842e-01, 1.624572e+00, 1.525834e+00, 1.643011e+00, 3.304146e-01, 7.057409e-01,
4.000000e-01	7.279031e-01, 1.172545e+00, 3.229159e-01, 7.107373e-01, 8.954869e-01, 1.151069e+00, 7.925147e-01, 1.068120e+00, 6.562623e-01, 7.865891e-01,
6.000000e-01	8.115389e-01, 8.159061e-01, 3.637271e-01, 4.119835e-01, 8.576037e-01, 7.319738e-01, 7.516255e-01, 5.968815e-01, 5.737637e-01, 8.166636e-01,
8.000000e-01	7.120222e-01, 5.193912e-01, 3.323787e-01, 5.121094e-01, 7.098385e-01, 5.565006e-01, 5.292436e-01, 4.326269e-01, 8.970065e-01, 7.890750e-01,
1.000000e+00	8.019381e-01, 2.429885e-01, 4.330445e-01, 4.394770e-01, 6.532321e-01, 5.334625e-01, 4.636633e-01, 2.620419e-01, 1.266108e+00, 8.978339e-01,
1.200000e+00	8.320543e-01, 2.255215e-01, 4.131420e-01, 6.251079e-01, 3.914701e-01, 4.831364e-01, 3.497102e-01, 1.684851e-01, 1.164180e+00, 8.641154e-01,
1.400000e+00	6.107945e-01, 1.127630e-01, 4.501045e-01, 6.399001e-01, 2.660541e-01, 4.313902e-01, 2.963432e-01, 9.258733e-02, 1.190381e+00, 5.955120e-01,
1.600000e+00	8.022350e-01, 9.512556e-02, 4.650852e-01, 6.112726e-01, 2.073453e-01, 4.152334e-01, 2.411112e-01, 6.355360e-02, 1.125031e+00, 7.531580e-01,
1.800000e+00	7.829728e-01, 5.200462e-02, 4.319127e-01, 7.285948e-01, 1.556516e-01, 4.118598e-01, 2.441440e-01, 3.482586e-02, 1.258494e+00, 9.001574e-01,
2.000000e+00	6.972380e-01, 2.785323e-02, 3.646180e-01, 7.583354e-01, 9.996606e-02, 4.462179e-01, 2.494123e-01, 1.925282e-02, 1.025690e+00, 8.145400e-01,
