# Supplementary material for: Inference of Vohradský's Models of Genetic Networks by Solving Two-Dimensional Function Optimization Problems
Source: PLoS One. 2013 Dec 30;8(12):e83308. doi: 10.1371/journal.pone.0083308 (PMC3875442; doi:10.1371/journal.pone.0083308)
Supplement: Text S2 — Time-series data used in the ‘Inference in noisy environment’ section (compressed by gzip). (GZ) [file pone.0083308.s002.gz › time_series_data/gene10/50sets/tc.dat55]

Time "G0" "G1" "G2" "G3" "G4" "G5" "G6" "G7" "G8" "G9"
0.000000e+00	2.061229e+00, 2.233302e+00, 1.509632e+00, 1.242679e+00, 4.530118e-01, 2.222581e+00, 5.047879e-01, 1.839320e+00, 2.503092e+00, 1.252603e+00,
2.000000e-01	1.564261e+00, 1.383778e+00, 1.409543e+00, 1.169423e+00, 5.981831e-01, 1.556808e+00, 4.482525e-01, 1.941570e+00, 1.691334e+00, 1.162658e+00,
4.000000e-01	9.822297e-01, 6.338865e-01, 9.210071e-01, 6.903156e-01, 4.324924e-01, 1.128675e+00, 2.845847e-01, 1.603768e+00, 1.363605e+00, 9.641434e-01,
6.000000e-01	8.440226e-01, 6.832098e-01, 8.247040e-01, 3.917155e-01, 4.716679e-01, 5.880301e-01, 2.390459e-01, 1.414873e+00, 1.028218e+00, 1.081809e+00,
8.000000e-01	8.061901e-01, 5.810397e-01, 9.700911e-01, 2.818589e-01, 2.824088e-01, 4.716965e-01, 3.063250e-01, 1.608802e+00, 1.069846e+00, 1.329431e+00,
1.000000e+00	9.373005e-01, 5.741561e-01, 9.178337e-01, 1.939422e-01, 2.220813e-01, 2.293605e-01, 3.893164e-01, 1.403206e+00, 1.117558e+00, 1.430137e+00,
1.200000e+00	9.914465e-01, 5.534333e-01, 1.096419e+00, 1.287472e-01, 1.514822e-01, 1.898386e-01, 5.751621e-01, 1.443388e+00, 1.010586e+00, 1.624693e+00,
1.400000e+00	8.232405e-01, 4.741436e-01, 9.838042e-01, 9.499728e-02, 1.238810e-01, 1.040529e-01, 6.822483e-01, 1.433686e+00, 7.068699e-01, 1.545377e+00,
1.600000e+00	1.083407e+00, 4.800527e-01, 9.348754e-01, 6.068105e-02, 8.764557e-02, 7.398301e-02, 6.584705e-01, 1.326745e+00, 7.655672e-01, 1.783414e+00,
1.800000e+00	1.148595e+00, 4.462244e-01, 9.773865e-01, 3.723771e-02, 5.765021e-02, 4.381085e-02, 1.074446e+00, 1.232454e+00, 6.103511e-01, 1.700653e+00,
2.000000e+00	8.615418e-01, 3.911896e-01, 1.025072e+00, 2.590664e-02, 4.340600e-02, 2.617222e-02, 9.811441e-01, 1.422818e+00, 6.216461e-01, 2.154854e+00,
0.000000e+00	7.146233e-01, 1.281267e+00, 3.930504e-01, 1.431093e+00, 4.614605e-01, 3.047392e+00, 2.131531e+00, 1.864688e+00, 2.169679e+00, 1.098089e+00,
2.000000e-01	4.266649e-01, 1.105849e+00, 4.921147e-01, 1.776614e+00, 5.219163e-01, 1.773505e+00, 1.331653e+00, 1.936653e+00, 1.347577e+00, 1.238045e+00,
4.000000e-01	3.146023e-01, 8.648036e-01, 3.259643e-01, 1.411703e+00, 6.139253e-01, 1.250106e+00, 1.377659e+00, 1.567376e+00, 6.784597e-01, 9.152474e-01,
6.000000e-01	3.558146e-01, 7.798006e-01, 4.400537e-01, 1.172460e+00, 8.280176e-01, 7.029219e-01, 1.338491e+00, 1.744645e+00, 5.189127e-01, 1.130658e+00,
8.000000e-01	6.423415e-01, 6.879390e-01, 4.775775e-01, 1.210941e+00, 7.927582e-01, 5.050421e-01, 1.224805e+00, 1.447955e+00, 2.913233e-01, 1.026403e+00,
1.000000e+00	7.704329e-01, 7.864058e-01, 6.534621e-01, 1.614944e+00, 8.887523e-01, 3.467720e-01, 1.255904e+00, 1.310830e+00, 2.734499e-01, 1.425362e+00,
1.200000e+00	7.324914e-01, 6.277434e-01, 7.205162e-01, 1.586133e+00, 8.928616e-01, 3.096495e-01, 1.356850e+00, 1.214227e+00, 1.884316e-01, 1.165674e+00,
1.400000e+00	8.972060e-01, 7.337642e-01, 8.543259e-01, 1.232066e+00, 7.557497e-01, 2.887567e-01, 1.241947e+00, 1.339167e+00, 1.547821e-01, 1.594674e+00,
1.600000e+00	9.049531e-01, 6.669856e-01, 9.550090e-01, 1.402028e+00, 9.041772e-01, 2.339808e-01, 1.069980e+00, 1.191955e+00, 1.416855e-01, 1.956269e+00,
1.800000e+00	9.503092e-01, 6.925508e-01, 9.564340e-01, 1.527018e+00, 8.500787e-01, 2.405138e-01, 1.237351e+00, 1.330044e+00, 1.424461e-01, 1.801293e+00,
2.000000e+00	1.165358e+00, 5.498620e-01, 1.034623e+00, 1.393411e+00, 7.839228e-01, 2.303578e-01, 1.435300e+00, 1.243889e+00, 1.299669e-01, 1.805942e+00,
0.000000e+00	2.532873e+00, 3.504546e-01, 1.580777e+00, 3.063615e-01, 2.765273e+00, 4.319437e-01, 2.030192e+00, 3.057369e+00, 3.513817e+00, 2.077730e+00,
2.000000e-01	1.733357e+00, 2.883522e-01, 1.292704e+00, 3.955937e-01, 2.000738e+00, 7.430872e-01, 1.580124e+00, 2.472449e+00, 1.718285e+00, 2.454778e+00,
4.000000e-01	1.426929e+00, 2.289913e-01, 9.631146e-01, 2.916767e-01, 1.572727e+00, 7.772507e-01, 1.383849e+00, 2.043168e+00, 1.038531e+00, 2.662183e+00,
6.000000e-01	1.089107e+00, 2.157750e-01, 9.817576e-01, 2.462414e-01, 1.041024e+00, 8.476873e-01, 1.303980e+00, 1.952118e+00, 7.584068e-01, 2.430760e+00,
8.000000e-01	1.036435e+00, 1.827113e-01, 1.019796e+00, 1.541915e-01, 6.590166e-01, 6.758209e-01, 1.078329e+00, 1.973274e+00, 4.467629e-01, 1.719778e+00,
1.000000e+00	1.086772e+00, 2.357617e-01, 9.500552e-01, 8.246370e-02, 5.206178e-01, 3.828578e-01, 1.303493e+00, 1.479885e+00, 2.964214e-01, 2.062708e+00,
1.200000e+00	9.747557e-01, 2.631506e-01, 1.202801e+00, 6.875644e-02, 4.582939e-01, 2.645417e-01, 1.276563e+00, 1.366384e+00, 2.718508e-01, 2.394495e+00,
1.400000e+00	1.035484e+00, 2.892622e-01, 9.638941e-01, 3.960050e-02, 2.902494e-01, 2.124728e-01, 1.102319e+00, 1.374703e+00, 2.407015e-01, 2.070150e+00,
1.600000e+00	1.112047e+00, 2.681076e-01, 1.076715e+00, 2.894349e-02, 2.582723e-01, 1.383570e-01, 1.182266e+00, 1.349117e+00, 1.834645e-01, 1.972598e+00,
1.800000e+00	1.171309e+00, 2.467715e-01, 1.126992e+00, 1.611543e-02, 1.562146e-01, 8.423016e-02, 1.315466e+00, 1.444022e+00, 1.692198e-01, 2.089380e+00,
2.000000e+00	8.908378e-01, 2.934907e-01, 1.143092e+00, 1.481872e-02, 1.505220e-01, 5.449558e-02, 1.403302e+00, 1.456928e+00, 1.616878e-01, 2.177517e+00,
0.000000e+00	4.034461e-01, 1.032380e+00, 2.101886e+00, 1.770407e+00, 2.012960e+00, 9.537279e-02, 2.134891e+00, 2.294431e-01, 1.630331e+00, 2.141766e+00,
2.000000e-01	3.015764e-01, 7.639985e-01, 1.892160e+00, 1.723067e+00, 1.776305e+00, 4.515783e-01, 1.634363e+00, 1.832518e-01, 1.163505e+00, 2.463916e+00,
4.000000e-01	3.824111e-01, 3.525404e-01, 1.363587e+00, 1.577930e+00, 1.783296e+00, 7.411734e-01, 1.239195e+00, 1.347397e-01, 7.503293e-01, 2.113462e+00,
6.000000e-01	5.023986e-01, 2.353797e-01, 1.338401e+00, 1.583109e+00, 1.638372e+00, 7.006399e-01, 1.345693e+00, 8.530803e-02, 3.428597e-01, 2.168161e+00,
8.000000e-01	6.275548e-01, 2.148172e-01, 1.157757e+00, 1.498433e+00, 1.233086e+00, 7.310521e-01, 1.451558e+00, 6.175821e-02, 3.049163e-01, 1.906511e+00,
1.000000e+00	7.375813e-01, 2.315746e-01, 1.072201e+00, 1.536603e+00, 1.196931e+00, 8.208276e-01, 1.352771e+00, 4.129294e-02, 2.007967e-01, 1.961737e+00,
1.200000e+00	9.728492e-01, 2.372629e-01, 1.077171e+00, 1.305819e+00, 1.057520e+00, 8.821720e-01, 1.353788e+00, 2.710923e-02, 1.889459e-01, 1.625499e+00,
1.400000e+00	9.546576e-01, 2.614629e-01, 1.027249e+00, 1.471882e+00, 9.502719e-01, 8.092006e-01, 1.300269e+00, 2.081292e-02, 1.350236e-01, 1.687440e+00,
1.600000e+00	8.817250e-01, 3.433035e-01, 1.051324e+00, 1.381624e+00, 1.012715e+00, 6.574802e-01, 1.319386e+00, 1.700631e-02, 1.200289e-01, 1.518159e+00,
1.800000e+00	9.586633e-01, 3.051259e-01, 1.100606e+00, 1.269683e+00, 9.558186e-01, 7.015868e-01, 1.199143e+00, 1.080604e-02, 1.227358e-01, 1.639278e+00,
2.000000e+00	9.644865e-01, 3.665754e-01, 8.477274e-01, 1.309873e+00, 8.481249e-01, 5.684260e-01, 1.319706e+00, 7.902226e-03, 1.328966e-01, 2.283690e+00,
0.000000e+00	1.426703e+00, 1.938918e+00, 5.879934e-01, 3.340145e-02, 1.783847e+00, 2.262565e+00, 9.279496e-01, 9.770271e-01, 2.898241e+00, 2.687942e-01,
2.000000e-01	9.171104e-01, 1.407004e+00, 5.345866e-01, 2.378362e-02, 1.107677e+00, 1.639843e+00, 4.994682e-01, 7.386189e-01, 1.760978e+00, 2.051813e-01,
4.000000e-01	7.052506e-01, 1.494028e+00, 2.935898e-01, 1.455912e-02, 8.772114e-01, 1.294917e+00, 3.719643e-01, 5.235696e-01, 1.536837e+00, 2.076766e-01,
6.000000e-01	9.125484e-01, 1.237064e+00, 1.958429e-01, 9.333398e-03, 6.340522e-01, 9.603128e-01, 3.273496e-01, 4.112662e-01, 1.272343e+00, 2.849776e-01,
8.000000e-01	9.335512e-01, 9.718077e-01, 1.386510e-01, 5.434063e-03, 4.691659e-01, 7.221001e-01, 3.510780e-01, 2.673375e-01, 7.718123e-01, 5.490948e-01,
1.000000e+00	1.025841e+00, 9.874224e-01, 1.786295e-01, 4.226985e-03, 3.412229e-01, 4.063529e-01, 4.724269e-01, 2.326147e-01, 8.796847e-01, 7.325229e-01,
1.200000e+00	9.214530e-01, 8.102103e-01, 3.316202e-01, 2.878456e-03, 2.974166e-01, 2.723436e-01, 6.425619e-01, 2.646831e-01, 8.060605e-01, 1.009250e+00,
1.400000e+00	7.930348e-01, 7.959198e-01, 5.452176e-01, 1.811130e-03, 2.022174e-01, 1.701575e-01, 5.606326e-01, 4.614213e-01, 7.338481e-01, 1.313202e+00,
1.600000e+00	1.088049e+00, 7.091584e-01, 6.653916e-01, 1.233481e-03, 1.482517e-01, 1.111255e-01, 7.452178e-01, 6.045146e-01, 7.379900e-01, 1.436391e+00,
1.800000e+00	9.273746e-01, 8.844369e-01, 7.142064e-01, 8.915062e-04, 1.124599e-01, 6.023703e-02, 8.305850e-01, 8.744870e-01, 7.827219e-01, 1.425723e+00,
2.000000e+00	8.233177e-01, 7.234669e-01, 8.004641e-01, 7.094426e-04, 8.264556e-02, 4.783525e-02, 1.060190e+00, 1.032086e+00, 6.518883e-01, 1.595838e+00,
0.000000e+00	2.521917e+00, 3.202486e+00, 2.134761e+00, 1.091426e+00, 2.060266e+00, 2.541409e+00, 2.731084e+00, 2.214009e-01, 1.516318e+00, 1.157261e+00,
2.000000e-01	1.508009e+00, 1.351298e+00, 1.380861e+00, 1.398193e+00, 1.868528e+00, 1.793535e+00, 1.904130e+00, 1.399323e-01, 8.947924e-01, 9.743540e-01,
4.000000e-01	1.136467e+00, 1.011524e+00, 1.086908e+00, 1.345835e+00, 1.381467e+00, 1.572013e+00, 1.759415e+00, 1.299626e-01, 4.912230e-01, 7.500482e-01,
6.000000e-01	6.141581e-01, 9.944768e-01, 8.102036e-01, 1.409180e+00, 1.162794e+00, 1.583885e+00, 1.554747e+00, 9.084294e-02, 3.028249e-01, 5.406823e-01,
8.000000e-01	7.634524e-01, 8.333141e-01, 3.946684e-01, 1.469829e+00, 1.212926e+00, 1.318360e+00, 1.499826e+00, 4.545526e-02, 1.844280e-01, 5.094052e-01,
1.000000e+00	9.011473e-01, 6.753957e-01, 3.764790e-01, 1.238302e+00, 1.129877e+00, 9.833752e-01, 1.427717e+00, 4.420279e-02, 1.087106e-01, 5.714998e-01,
1.200000e+00	8.959649e-01, 8.647523e-01, 2.596939e-01, 1.373390e+00, 1.006206e+00, 8.663741e-01, 1.328500e+00, 2.749535e-02, 6.997661e-02, 7.711434e-01,
1.400000e+00	8.642620e-01, 8.232611e-01, 2.470386e-01, 1.284545e+00, 9.477576e-01, 6.912571e-01, 1.265235e+00, 1.954766e-02, 6.685516e-02, 9.273969e-01,
1.600000e+00	9.757597e-01, 8.530202e-01, 3.584238e-01, 1.393938e+00, 9.734733e-01, 5.818279e-01, 1.422190e+00, 1.506270e-02, 7.145522e-02, 1.080880e+00,
1.800000e+00	8.265550e-01, 8.087292e-01, 4.841762e-01, 1.469235e+00, 9.741633e-01, 6.038399e-01, 1.178928e+00, 9.687322e-03, 7.718614e-02, 1.126332e+00,
2.000000e+00	8.717103e-01, 7.790215e-01, 6.433955e-01, 1.432139e+00, 7.684262e-01, 4.228689e-01, 1.203067e+00, 6.562724e-03, 8.032883e-02, 1.309579e+00,
0.000000e+00	1.301044e+00, 5.245038e-01, 2.014278e+00, 7.642246e-02, 2.136423e+00, 2.320463e+00, 2.561182e+00, 2.726692e+00, 1.508788e+00, 1.590152e+00,
2.000000e-01	9.277246e-01, 2.672218e-01, 1.981131e+00, 4.063616e-01, 1.719719e+00, 1.800178e+00, 2.503650e+00, 2.028536e+00, 7.676234e-01, 1.047677e+00,
4.000000e-01	9.881425e-01, 1.632629e-01, 1.578784e+00, 5.415229e-01, 1.104194e+00, 1.625108e+00, 1.875596e+00, 1.987758e+00, 4.499278e-01, 1.173175e+00,
6.000000e-01	8.321203e-01, 1.895184e-01, 1.210421e+00, 6.538181e-01, 8.450425e-01, 1.356331e+00, 1.718245e+00, 2.013952e+00, 2.470127e-01, 1.082639e+00,
8.000000e-01	8.671345e-01, 3.398772e-01, 6.960333e-01, 9.454261e-01, 6.755522e-01, 7.534735e-01, 1.723890e+00, 1.541597e+00, 1.705796e-01, 9.672311e-01,
1.000000e+00	8.705278e-01, 4.790854e-01, 9.120558e-01, 8.649777e-01, 6.179189e-01, 6.314641e-01, 1.480131e+00, 1.608850e+00, 1.039738e-01, 1.318255e+00,
1.200000e+00	9.398454e-01, 5.007482e-01, 1.034206e+00, 1.089491e+00, 7.739184e-01, 3.696854e-01, 1.457492e+00, 1.415063e+00, 7.552201e-02, 1.260371e+00,
1.400000e+00	8.642909e-01, 5.881814e-01, 8.606294e-01, 1.110067e+00, 6.558015e-01, 2.748049e-01, 1.368505e+00, 1.361542e+00, 8.047125e-02, 1.335122e+00,
1.600000e+00	7.936018e-01, 5.318356e-01, 9.609706e-01, 1.211168e+00, 7.447659e-01, 2.336393e-01, 1.467286e+00, 1.511933e+00, 5.648818e-02, 1.502414e+00,
1.800000e+00	1.000592e+00, 4.462728e-01, 9.723560e-01, 1.367093e+00, 7.001228e-01, 1.922291e-01, 1.207864e+00, 1.206386e+00, 5.885823e-02, 1.500427e+00,
2.000000e+00	1.124125e+00, 4.545543e-01, 1.006004e+00, 1.268541e+00, 7.707651e-01, 1.776526e-01, 1.329521e+00, 1.236120e+00, 7.968283e-02, 1.918808e+00,
0.000000e+00	9.021589e-01, 2.577370e+00, 2.573383e+00, 1.444946e+00, 1.988368e+00, 3.475692e-01, 1.393704e-01, 1.722496e+00, 1.160177e+00, 3.203221e+00,
2.000000e-01	8.816990e-01, 1.689648e+00, 2.450646e+00, 8.228945e-01, 2.225511e+00, 5.780514e-01, 1.787615e-01, 1.199419e+00, 1.152694e+00, 2.570412e+00,
4.000000e-01	9.808295e-01, 6.920920e-01, 1.921749e+00, 6.305966e-01, 1.514654e+00, 9.504675e-01, 2.523654e-01, 7.543929e-01, 1.066196e+00, 2.395400e+00,
6.000000e-01	9.978898e-01, 5.037934e-01, 1.441512e+00, 4.158986e-01, 1.038842e+00, 7.517462e-01, 4.365020e-01, 5.257289e-01, 1.059981e+00, 2.573629e+00,
8.000000e-01	7.530846e-01, 3.303008e-01, 1.244713e+00, 2.409775e-01, 7.937470e-01, 5.202565e-01, 5.444106e-01, 3.957278e-01, 9.575706e-01, 2.429257e+00,
1.000000e+00	1.032796e+00, 2.353717e-01, 1.190796e+00, 1.826133e-01, 4.587511e-01, 4.170152e-01, 7.663538e-01, 3.375484e-01, 6.988413e-01, 2.267879e+00,
1.200000e+00	9.974711e-01, 2.225252e-01, 1.021601e+00, 1.103291e-01, 4.243352e-01, 3.039191e-01, 7.676450e-01, 2.238593e-01, 7.149227e-01, 2.422607e+00,
1.400000e+00	1.058836e+00, 2.232727e-01, 1.151669e+00, 7.527185e-02, 2.996331e-01, 2.080794e-01, 8.952140e-01, 3.026022e-01, 6.831336e-01, 2.294127e+00,
1.600000e+00	1.014606e+00, 2.584337e-01, 1.120262e+00, 4.926499e-02, 2.182477e-01, 1.163145e-01, 1.034974e+00, 3.807121e-01, 6.369859e-01, 2.258461e+00,
1.800000e+00	1.054596e+00, 2.773904e-01, 1.233235e+00, 3.221916e-02, 1.839460e-01, 7.301467e-02, 1.050676e+00, 4.705187e-01, 5.353691e-01, 2.595808e+00,
2.000000e+00	1.107979e+00, 3.082856e-01, 1.168489e+00, 2.168200e-02, 1.081894e-01, 4.407347e-02, 1.019364e+00, 8.187627e-01, 3.937206e-01, 2.016782e+00,
0.000000e+00	7.975759e-01, 2.183388e+00, 3.844675e-01, 6.965373e-03, 3.251446e+00, 1.056513e+00, 3.033334e-01, 2.704554e+00, 9.270905e-01, 1.098016e+00,
2.000000e-01	1.051721e+00, 1.646042e+00, 5.941778e-01, 4.973486e-03, 2.253711e+00, 8.870612e-01, 5.047657e-01, 2.311312e+00, 7.305166e-01, 1.286918e+00,
4.000000e-01	8.457829e-01, 1.388470e+00, 7.864699e-01, 3.359375e-03, 1.537184e+00, 1.118478e+00, 5.999429e-01, 1.990797e+00, 8.753837e-01, 1.177757e+00,
6.000000e-01	9.048804e-01, 1.029260e+00, 6.602120e-01, 1.959669e-03, 1.139729e+00, 1.109173e+00, 7.988409e-01, 1.946713e+00, 8.509798e-01, 1.207956e+00,
8.000000e-01	1.044230e+00, 1.053135e+00, 6.555649e-01, 1.429939e-03, 9.224417e-01, 8.570795e-01, 8.435047e-01, 1.468056e+00, 5.553656e-01, 1.137948e+00,
1.000000e+00	1.055368e+00, 7.957353e-01, 7.257394e-01, 1.115744e-03, 6.395219e-01, 5.264127e-01, 1.018500e+00, 1.684024e+00, 5.896725e-01, 1.285641e+00,
1.200000e+00	9.348009e-01, 7.375609e-01, 1.001002e+00, 8.766549e-04, 5.293361e-01, 3.827419e-01, 9.838305e-01, 1.327689e+00, 4.868885e-01, 1.265750e+00,
1.400000e+00	9.867016e-01, 5.996303e-01, 7.496171e-01, 9.512581e-04, 3.698186e-01, 2.621860e-01, 1.029315e+00, 1.355555e+00, 4.802469e-01, 1.349313e+00,
1.600000e+00	8.936845e-01, 5.091540e-01, 8.608612e-01, 1.017658e-03, 2.635968e-01, 1.519585e-01, 1.018662e+00, 1.430211e+00, 4.302902e-01, 1.544612e+00,
1.800000e+00	9.897721e-01, 4.970273e-01, 9.959453e-01, 1.170835e-03, 1.575079e-01, 1.034136e-01, 1.163467e+00, 1.403569e+00, 3.902162e-01, 1.986559e+00,
2.000000e+00	9.163089e-01, 4.287549e-01, 9.326536e-01, 1.232021e-03, 1.701263e-01, 6.323930e-02, 1.236908e+00, 1.657780e+00, 3.254918e-01, 1.541851e+00,
0.000000e+00	6.499525e-01, 1.126606e+00, 2.038557e+00, 1.522671e+00, 1.993654e+00, 2.096073e+00, 1.734140e+00, 2.107508e+00, 6.207067e-01, 2.348431e+00,
2.000000e-01	3.900044e-01, 6.672316e-01, 1.654698e+00, 1.407021e+00, 1.808746e+00, 1.668822e+00, 1.665126e+00, 1.898920e+00, 3.301231e-01, 1.802413e+00,
4.000000e-01	3.851627e-01, 4.200532e-01, 1.309236e+00, 1.341865e+00, 1.287927e+00, 1.216145e+00, 1.586133e+00, 1.577606e+00, 2.063561e-01, 1.645713e+00,
6.000000e-01	4.191955e-01, 2.594829e-01, 1.128990e+00, 1.471032e+00, 1.092654e+00, 1.214446e+00, 1.254533e+00, 1.624520e+00, 1.734444e-01, 1.148030e+00,
8.000000e-01	6.440272e-01, 3.192689e-01, 9.711900e-01, 1.336852e+00, 1.183489e+00, 1.094029e+00, 1.152818e+00, 1.113632e+00, 1.233906e-01, 9.450297e-01,
1.000000e+00	6.428241e-01, 3.591087e-01, 8.439682e-01, 1.219668e+00, 1.190056e+00, 1.041923e+00, 1.478072e+00, 1.033865e+00, 9.985291e-02, 9.820959e-01,
1.200000e+00	8.729173e-01, 5.624315e-01, 7.726197e-01, 1.383310e+00, 1.179471e+00, 8.987298e-01, 1.359314e+00, 1.036667e+00, 1.144549e-01, 1.018472e+00,
1.400000e+00	7.858868e-01, 4.749938e-01, 7.134434e-01, 1.229938e+00, 9.329584e-01, 6.481081e-01, 1.249037e+00, 1.089469e+00, 1.063936e-01, 1.188633e+00,
1.600000e+00	9.048977e-01, 7.071196e-01, 6.265626e-01, 1.396935e+00, 1.008633e+00, 6.413618e-01, 1.402650e+00, 8.550958e-01, 1.154602e-01, 1.103600e+00,
1.800000e+00	9.732471e-01, 5.156227e-01, 8.553388e-01, 1.427811e+00, 8.972366e-01, 5.596010e-01, 1.118087e+00, 7.741612e-01, 1.196647e-01, 1.527326e+00,
2.000000e+00	8.832689e-01, 4.870152e-01, 9.333723e-01, 1.443976e+00, 1.065286e+00, 4.996312e-01, 1.147976e+00, 5.257786e-01, 1.219098e-01, 1.356954e+00,
0.000000e+00	1.824768e+00, 7.663538e-01, 1.466381e+00, 1.107381e+00, 2.349586e+00, 1.865903e+00, 1.762571e+00, 3.029590e+00, 2.714565e+00, 1.336405e+00,
2.000000e-01	1.258086e+00, 6.409634e-01, 1.120807e+00, 1.149317e+00, 1.916460e+00, 1.867903e+00, 1.147795e+00, 2.283223e+00, 1.839128e+00, 1.174445e+00,
4.000000e-01	7.841748e-01, 3.786400e-01, 9.248940e-01, 9.351034e-01, 1.423249e+00, 1.687088e+00, 8.602465e-01, 2.168908e+00, 1.233524e+00, 7.257217e-01,
6.000000e-01	6.762734e-01, 4.906111e-01, 6.011456e-01, 5.163993e-01, 1.005811e+00, 1.314319e+00, 6.226785e-01, 1.845062e+00, 8.953338e-01, 7.256272e-01,
8.000000e-01	7.113043e-01, 6.525110e-01, 4.375984e-01, 4.333593e-01, 8.416652e-01, 8.624924e-01, 9.019607e-01, 1.379839e+00, 7.934681e-01, 6.943359e-01,
1.000000e+00	7.648018e-01, 7.048275e-01, 3.615461e-01, 3.112108e-01, 5.628138e-01, 6.216350e-01, 9.506777e-01, 1.423492e+00, 6.407288e-01, 9.718789e-01,
1.200000e+00	1.021730e+00, 7.149096e-01, 4.411838e-01, 1.828746e-01, 4.001193e-01, 4.304442e-01, 8.233926e-01, 1.407278e+00, 6.420558e-01, 1.034487e+00,
1.400000e+00	1.020921e+00, 7.228074e-01, 5.871754e-01, 1.268284e-01, 3.009877e-01, 2.453099e-01, 9.669737e-01, 1.285745e+00, 4.990489e-01, 1.225569e+00,
1.600000e+00	1.077332e+00, 7.908845e-01, 7.332894e-01, 8.188429e-02, 2.783081e-01, 1.471274e-01, 1.063465e+00, 1.459169e+00, 4.942749e-01, 1.580978e+00,
1.800000e+00	1.031496e+00, 6.933656e-01, 8.384510e-01, 5.009015e-02, 1.653363e-01, 1.115109e-01, 1.089290e+00, 1.390416e+00, 4.103821e-01, 1.212647e+00,
2.000000e+00	9.388809e-01, 6.586802e-01, 7.213492e-01, 3.190821e-02, 1.271089e-01, 7.092817e-02, 1.134067e+00, 1.395476e+00, 3.493263e-01, 1.793561e+00,
0.000000e+00	1.378092e-01, 1.867997e+00, 8.751217e-01, 2.953531e-01, 8.253966e-01, 8.604006e-01, 2.937924e+00, 2.528548e+00, 1.810074e-01, 1.817655e+00,
2.000000e-01	4.246500e-01, 1.059646e+00, 1.028410e+00, 6.489934e-01, 5.514047e-01, 6.853205e-01, 2.640873e+00, 2.095616e+00, 1.239215e-01, 1.943664e+00,
4.000000e-01	6.664102e-01, 8.991663e-01, 8.615141e-01, 9.267992e-01, 4.683910e-01, 4.716177e-01, 2.172509e+00, 1.894980e+00, 6.951218e-02, 1.759533e+00,
6.000000e-01	7.426449e-01, 6.631662e-01, 9.826843e-01, 9.640415e-01, 5.134569e-01, 2.661680e-01, 1.895472e+00, 1.606001e+00, 3.873217e-02, 1.845035e+00,
8.000000e-01	8.948522e-01, 4.977672e-01, 9.599628e-01, 1.180748e+00, 5.181167e-01, 1.792543e-01, 1.677629e+00, 1.819367e+00, 2.482282e-02, 2.284704e+00,
1.000000e+00	8.653572e-01, 5.100137e-01, 1.159784e+00, 1.248146e+00, 5.561735e-01, 1.137749e-01, 1.675498e+00, 1.552106e+00, 1.828975e-02, 1.955467e+00,
1.200000e+00	9.769369e-01, 4.344307e-01, 1.080092e+00, 1.450166e+00, 7.817799e-01, 9.044150e-02, 1.299888e+00, 1.398057e+00, 1.717959e-02, 2.290266e+00,
1.400000e+00	8.580008e-01, 3.779546e-01, 9.764078e-01, 1.360714e+00, 6.606350e-01, 1.025087e-01, 1.355334e+00, 1.143834e+00, 2.328068e-02, 2.202895e+00,
1.600000e+00	1.069299e+00, 3.964995e-01, 1.132725e+00, 1.474989e+00, 7.826421e-01, 9.950998e-02, 1.139398e+00, 1.213133e+00, 3.466086e-02, 1.770159e+00,
1.800000e+00	1.060380e+00, 3.635903e-01, 1.008954e+00, 1.435613e+00, 7.534586e-01, 1.286404e-01, 1.613590e+00, 1.405155e+00, 4.496221e-02, 2.048817e+00,
2.000000e+00	8.502135e-01, 4.029920e-01, 1.012874e+00, 1.514829e+00, 8.097083e-01, 1.645533e-01, 1.328107e+00, 1.336824e+00, 6.130771e-02, 1.951554e+00,
0.000000e+00	1.096090e+00, 6.275184e-01, 1.103439e+00, 2.722821e+00, 7.891882e-01, 1.753032e+00, 1.877249e+00, 1.800775e-01, 2.743318e+00, 1.853267e+00,
2.000000e-01	9.234744e-01, 5.391761e-01, 7.959453e-01, 2.241078e+00, 8.886891e-01, 1.523504e+00, 1.161577e+00, 1.527026e-01, 1.839075e+00, 1.265097e+00,
4.000000e-01	5.205539e-01, 4.627566e-01, 9.367025e-01, 1.564311e+00, 9.313203e-01, 1.265529e+00, 8.441536e-01, 1.159697e-01, 1.299752e+00, 1.266642e+00,
6.000000e-01	3.322741e-01, 4.580959e-01, 8.481065e-01, 1.570646e+00, 9.512617e-01, 9.195914e-01, 9.167316e-01, 6.592259e-02, 8.520021e-01, 1.125215e+00,
8.000000e-01	2.813175e-01, 4.633564e-01, 9.628564e-01, 1.642286e+00, 8.932325e-01, 4.524326e-01, 8.639324e-01, 5.702546e-02, 7.349587e-01, 1.478924e+00,
1.000000e+00	4.872284e-01, 4.524952e-01, 1.240968e+00, 1.565175e+00, 1.127009e+00, 4.121197e-01, 8.131659e-01, 3.130493e-02, 5.705757e-01, 1.420970e+00,
1.200000e+00	7.188628e-01, 3.982045e-01, 8.740392e-01, 1.368836e+00, 8.242543e-01, 4.462226e-01, 9.009021e-01, 2.479967e-02, 4.903211e-01, 1.930333e+00,
1.400000e+00	7.622865e-01, 3.757633e-01, 9.266242e-01, 1.436701e+00, 8.607227e-01, 4.215882e-01, 1.020877e+00, 1.830552e-02, 4.915903e-01, 1.838312e+00,
1.600000e+00	7.143674e-01, 3.409483e-01, 8.445357e-01, 1.527209e+00, 8.973832e-01, 3.226536e-01, 1.216613e+00, 1.286746e-02, 3.856647e-01, 1.815671e+00,
1.800000e+00	9.341146e-01, 3.952923e-01, 1.153368e+00, 1.317614e+00, 7.946056e-01, 4.077051e-01, 1.195683e+00, 8.577867e-03, 3.294298e-01, 1.922102e+00,
2.000000e+00	8.297181e-01, 3.847318e-01, 1.061235e+00, 1.152910e+00, 8.450416e-01, 3.773544e-01, 1.449142e+00, 6.397659e-03, 2.067569e-01, 2.256047e+00,
0.000000e+00	3.081681e+00, 2.707154e-01, 2.981371e+00, 2.266327e+00, 1.466694e+00, 1.250250e+00, 2.458853e+00, 1.664499e+00, 2.424407e+00, 1.664555e+00,
2.000000e-01	1.638999e+00, 1.888349e-01, 1.983224e+00, 1.996053e+00, 1.039211e+00, 1.235135e+00, 1.381155e+00, 1.372640e+00, 1.241068e+00, 1.212698e+00,
4.000000e-01	1.160539e+00, 9.009569e-02, 1.599667e+00, 2.047771e+00, 1.147391e+00, 1.254014e+00, 1.654818e+00, 1.510863e+00, 5.636838e-01, 1.371018e+00,
6.000000e-01	6.119665e-01, 8.696234e-02, 1.456612e+00, 1.800600e+00, 1.166696e+00, 9.211709e-01, 1.275751e+00, 1.216569e+00, 4.685638e-01, 1.354236e+00,
8.000000e-01	6.487404e-01, 1.697923e-01, 1.044197e+00, 1.603590e+00, 1.080214e+00, 7.118291e-01, 1.314223e+00, 1.227038e+00, 3.226231e-01, 1.119670e+00,
1.000000e+00	7.413573e-01, 2.606100e-01, 1.024973e+00, 1.490555e+00, 1.114518e+00, 7.359663e-01, 1.447233e+00, 1.097036e+00, 2.161662e-01, 1.130791e+00,
1.200000e+00	8.339038e-01, 3.395797e-01, 7.214588e-01, 1.715602e+00, 1.001293e+00, 6.387943e-01, 1.241229e+00, 9.938011e-01, 1.690528e-01, 1.123816e+00,
1.400000e+00	7.774909e-01, 3.907377e-01, 9.617628e-01, 1.520075e+00, 8.893562e-01, 4.928434e-01, 1.147905e+00, 1.020835e+00, 1.372281e-01, 1.459952e+00,
1.600000e+00	1.011175e+00, 4.173583e-01, 9.162609e-01, 1.428728e+00, 8.208837e-01, 5.286146e-01, 1.085311e+00, 1.055838e+00, 1.186800e-01, 1.335732e+00,
1.800000e+00	1.053527e+00, 4.330090e-01, 8.437301e-01, 1.497367e+00, 8.971307e-01, 4.151682e-01, 1.517543e+00, 9.896659e-01, 1.165000e-01, 1.580070e+00,
2.000000e+00	9.335831e-01, 4.154431e-01, 1.053286e+00, 1.270260e+00, 9.234554e-01, 3.095711e-01, 1.092266e+00, 8.295130e-01, 1.096242e-01, 1.814234e+00,
0.000000e+00	1.129465e+00, 1.808183e+00, 2.968450e+00, 8.599194e-01, 1.479226e+00, 1.488921e+00, 3.317561e+00, 1.872380e-01, 1.833730e+00, 1.603008e+00,
2.000000e-01	8.006787e-01, 1.251383e+00, 2.017849e+00, 1.153893e+00, 1.391393e+00, 1.371377e+00, 2.391798e+00, 1.201144e-01, 1.083950e+00, 1.462319e+00,
4.000000e-01	5.054887e-01, 6.335307e-01, 1.775106e+00, 1.128736e+00, 1.123050e+00, 9.848919e-01, 1.575715e+00, 9.349130e-02, 5.103596e-01, 1.194071e+00,
6.000000e-01	6.985776e-01, 4.207377e-01, 1.348960e+00, 1.188626e+00, 1.076580e+00, 8.687237e-01, 1.332902e+00, 6.165052e-02, 4.046189e-01, 1.053336e+00,
8.000000e-01	8.003657e-01, 4.158571e-01, 1.073485e+00, 1.357771e+00, 7.381891e-01, 8.980414e-01, 1.425898e+00, 4.246464e-02, 1.993669e-01, 1.073182e+00,
1.000000e+00	8.208803e-01, 4.414005e-01, 1.039693e+00, 1.436282e+00, 8.269250e-01, 5.882023e-01, 1.434927e+00, 2.442976e-02, 1.472407e-01, 1.137275e+00,
1.200000e+00	7.859362e-01, 4.143337e-01, 9.030944e-01, 1.131390e+00, 9.453793e-01, 5.580604e-01, 1.495190e+00, 1.668659e-02, 1.081741e-01, 1.519847e+00,
1.400000e+00	8.853065e-01, 4.348613e-01, 1.037382e+00, 1.348711e+00, 8.824818e-01, 5.263346e-01, 1.352508e+00, 1.501815e-02, 9.590785e-02, 1.477508e+00,
1.600000e+00	9.604842e-01, 4.610610e-01, 1.100794e+00, 1.506661e+00, 8.919512e-01, 4.420824e-01, 1.209960e+00, 1.102323e-02, 7.738042e-02, 1.421887e+00,
1.800000e+00	9.491912e-01, 4.312536e-01, 1.052344e+00, 1.271425e+00, 8.313110e-01, 3.568269e-01, 1.314345e+00, 7.155813e-03, 8.954036e-02, 1.851624e+00,
2.000000e+00	8.692009e-01, 4.122431e-01, 1.043343e+00, 1.256521e+00, 8.905073e-01, 3.194595e-01, 1.176528e+00, 5.224596e-03, 8.138126e-02, 1.589228e+00,
0.000000e+00	2.212202e+00, 6.113632e-01, 2.870654e+00, 5.228852e-01, 2.305698e+00, 8.578379e-01, 5.498161e-01, 4.805747e-01, 1.128080e+00, 1.365378e+00,
2.000000e-01	2.072006e+00, 3.585001e-01, 1.786772e+00, 4.107535e-01, 1.695628e+00, 9.298298e-01, 5.730010e-01, 4.084468e-01, 9.399677e-01, 1.316768e+00,
4.000000e-01	1.807204e+00, 2.234465e-01, 1.712474e+00, 1.944527e-01, 1.032044e+00, 9.467817e-01, 6.029251e-01, 2.674679e-01, 8.717242e-01, 1.260205e+00,
6.000000e-01	1.715213e+00, 1.617911e-01, 1.282757e+00, 1.377736e-01, 9.220475e-01, 7.860811e-01, 8.366167e-01, 1.718543e-01, 9.580931e-01, 1.397090e+00,
8.000000e-01	1.343374e+00, 1.486095e-01, 1.012043e+00, 8.776415e-02, 6.592678e-01, 5.573730e-01, 6.979748e-01, 1.328191e-01, 8.193365e-01, 1.090544e+00,
1.000000e+00	1.435241e+00, 2.225674e-01, 1.099767e+00, 5.376132e-02, 3.883133e-01, 3.473021e-01, 9.301741e-01, 9.749521e-02, 7.048831e-01, 1.452754e+00,
1.200000e+00	1.135724e+00, 2.488615e-01, 8.878094e-01, 3.499235e-02, 3.703799e-01, 2.602472e-01, 9.296639e-01, 8.917480e-02, 7.243249e-01, 1.423190e+00,
1.400000e+00	1.122786e+00, 2.605279e-01, 1.118634e+00, 2.766258e-02, 2.368875e-01, 1.589752e-01, 9.664561e-01, 8.636202e-02, 6.024075e-01, 1.722180e+00,
1.600000e+00	9.965167e-01, 3.034508e-01, 1.095410e+00, 1.443900e-02, 1.836665e-01, 9.803265e-02, 1.301409e+00, 1.494453e-01, 4.208505e-01, 2.079501e+00,
1.800000e+00	9.981633e-01, 3.661058e-01, 1.214134e+00, 1.096998e-02, 1.316201e-01, 7.023437e-02, 1.193259e+00, 2.065454e-01, 3.900945e-01, 1.903236e+00,
2.000000e+00	9.566630e-01, 3.784946e-01, 1.110742e+00, 6.730874e-03, 8.678055e-02, 4.333591e-02, 1.298868e+00, 4.849178e-01, 3.788622e-01, 1.895507e+00,
0.000000e+00	2.799428e+00, 3.278190e+00, 3.619832e-01, 2.258906e+00, 2.875932e+00, 2.377106e+00, 2.109196e+00, 5.490970e-01, 2.306361e+00, 1.597151e+00,
2.000000e-01	1.641844e+00, 2.053857e+00, 4.667397e-01, 2.007017e+00, 2.458928e+00, 2.168159e+00, 1.999111e+00, 4.066130e-01, 1.252564e+00, 1.352999e+00,
4.000000e-01	1.303941e+00, 1.390361e+00, 5.656760e-01, 1.893918e+00, 1.970330e+00, 1.758210e+00, 1.519286e+00, 3.518365e-01, 7.461763e-01, 1.008452e+00,
6.000000e-01	6.896478e-01, 1.053436e+00, 5.041220e-01, 1.637345e+00, 1.417692e+00, 1.730845e+00, 1.309599e+00, 1.980373e-01, 4.141808e-01, 7.677305e-01,
8.000000e-01	4.734624e-01, 9.282452e-01, 4.455853e-01, 1.725230e+00, 1.419357e+00, 1.349740e+00, 1.311673e+00, 1.441497e-01, 2.666464e-01, 8.435724e-01,
1.000000e+00	4.172193e-01, 7.325829e-01, 3.440709e-01, 1.363087e+00, 1.149040e+00, 1.292600e+00, 1.248638e+00, 8.682882e-02, 2.006592e-01, 5.448049e-01,
1.200000e+00	5.083816e-01, 8.670053e-01, 2.429060e-01, 1.197981e+00, 1.329219e+00, 9.691603e-01, 1.147955e+00, 7.117754e-02, 1.607239e-01, 4.754794e-01,
1.400000e+00	6.625443e-01, 7.478166e-01, 1.902694e-01, 1.434243e+00, 1.038404e+00, 8.890103e-01, 1.237369e+00, 4.920936e-02, 1.333728e-01, 7.172632e-01,
1.600000e+00	7.986938e-01, 8.086010e-01, 2.374365e-01, 1.166809e+00, 8.419158e-01, 9.751215e-01, 1.137749e+00, 2.753097e-02, 1.239894e-01, 7.003893e-01,
1.800000e+00	8.652476e-01, 6.838758e-01, 2.290423e-01, 1.334295e+00, 1.089250e+00, 8.951438e-01, 1.277771e+00, 2.133383e-02, 1.454744e-01, 8.586601e-01,
2.000000e+00	9.713537e-01, 7.162190e-01, 4.387179e-01, 1.414754e+00, 8.973599e-01, 6.001816e-01, 1.232576e+00, 1.527590e-02, 1.410784e-01, 1.134684e+00,
0.000000e+00	5.417520e-02, 4.802444e-01, 3.116799e+00, 2.030938e+00, 1.828168e+00, 1.159228e+00, 1.423288e+00, 1.309766e+00, 6.283840e-01, 1.258018e+00,
2.000000e-01	4.072136e-02, 2.577649e-01, 2.349179e+00, 1.429854e+00, 1.685092e+00, 1.274365e+00, 1.482290e+00, 8.911755e-01, 3.106214e-01, 1.299722e+00,
4.000000e-01	8.503311e-02, 1.876990e-01, 1.558144e+00, 1.906027e+00, 1.518034e+00, 8.905248e-01, 1.296945e+00, 7.211299e-01, 2.105330e-01, 1.075744e+00,
6.000000e-01	2.262674e-01, 1.331408e-01, 1.157520e+00, 1.470246e+00, 1.565820e+00, 1.173365e+00, 1.526533e+00, 4.485191e-01, 1.797891e-01, 1.019518e+00,
8.000000e-01	4.645056e-01, 2.395068e-01, 7.435479e-01, 1.360801e+00, 1.269713e+00, 1.066413e+00, 1.548406e+00, 2.956113e-01, 1.677504e-01, 7.626532e-01,
1.000000e+00	6.304824e-01, 4.053402e-01, 6.507162e-01, 1.559784e+00, 1.237478e+00, 1.030165e+00, 1.126177e+00, 2.233851e-01, 1.234395e-01, 8.999980e-01,
1.200000e+00	8.358596e-01, 4.610692e-01, 6.546953e-01, 1.376553e+00, 1.038425e+00, 9.281417e-01, 1.246606e+00, 1.341660e-01, 1.316247e-01, 9.698288e-01,
1.400000e+00	7.632251e-01, 5.685279e-01, 5.521317e-01, 1.439098e+00, 1.022561e+00, 8.872009e-01, 1.209708e+00, 1.132142e-01, 1.160666e-01, 1.075922e+00,
1.600000e+00	1.038513e+00, 6.145629e-01, 6.077610e-01, 1.334059e+00, 1.033419e+00, 7.812626e-01, 1.300979e+00, 7.467223e-02, 1.347457e-01, 1.230500e+00,
1.800000e+00	9.331135e-01, 6.703825e-01, 7.325958e-01, 1.209703e+00, 7.635218e-01, 6.945076e-01, 1.447978e+00, 5.673811e-02, 1.367761e-01, 1.454730e+00,
2.000000e+00	7.480984e-01, 6.530110e-01, 7.132806e-01, 1.452634e+00, 8.335231e-01, 5.228212e-01, 1.143626e+00, 3.116679e-02, 1.580637e-01, 1.273511e+00,
0.000000e+00	6.063052e-01, 2.026502e+00, 2.546716e-01, 2.486283e+00, 3.073436e+00, 1.474116e+00, 8.843501e-01, 2.896522e-02, 1.275194e+00, 6.904224e-01,
2.000000e-01	3.616348e-01, 1.559395e+00, 2.399163e-01, 2.091106e+00, 2.201343e+00, 1.218172e+00, 7.710159e-01, 2.736922e-02, 1.056508e+00, 6.510541e-01,
4.000000e-01	2.116639e-01, 1.227744e+00, 1.981669e-01, 1.918450e+00, 2.248572e+00, 1.206787e+00, 6.676196e-01, 1.309439e-02, 9.207183e-01, 5.612263e-01,
6.000000e-01	1.704243e-01, 1.013033e+00, 1.801174e-01, 1.758615e+00, 1.659909e+00, 1.217412e+00, 7.383954e-01, 1.167316e-02, 7.736190e-01, 5.152197e-01,
8.000000e-01	9.691680e-02, 1.237089e+00, 9.345257e-02, 1.728205e+00, 1.389661e+00, 1.180442e+00, 8.376112e-01, 8.032093e-03, 6.531106e-01, 5.355114e-01,
1.000000e+00	1.156396e-01, 8.689397e-01, 9.747011e-02, 1.516009e+00, 1.223428e+00, 1.050386e+00, 1.059807e+00, 4.941799e-03, 5.835166e-01, 5.429321e-01,
1.200000e+00	2.248960e-01, 1.060962e+00, 1.017365e-01, 1.346987e+00, 1.055990e+00, 1.096005e+00, 1.041193e+00, 3.350419e-03, 5.121970e-01, 5.101585e-01,
1.400000e+00	4.459957e-01, 8.605952e-01, 9.914548e-02, 1.516633e+00, 1.101380e+00, 9.518379e-01, 1.201495e+00, 2.567152e-03, 4.461174e-01, 7.322011e-01,
1.600000e+00	5.985083e-01, 7.904468e-01, 1.659809e-01, 1.377787e+00, 1.350754e+00, 7.965886e-01, 1.196369e+00, 1.662424e-03, 4.126355e-01, 8.415506e-01,
1.800000e+00	7.672012e-01, 6.776402e-01, 2.671544e-01, 1.210272e+00, 1.133890e+00, 7.475073e-01, 1.365201e+00, 1.177665e-03, 3.061193e-01, 1.135218e+00,
2.000000e+00	7.632032e-01, 9.154172e-01, 3.492483e-01, 1.201435e+00, 1.026679e+00, 6.818600e-01, 1.444283e+00, 1.042029e-03, 2.901261e-01, 1.186438e+00,
0.000000e+00	3.292058e+00, 9.123401e-02, 1.479220e+00, 2.085042e+00, 9.431322e-01, 2.617109e-01, 2.136504e+00, 2.252558e+00, 1.755391e+00, 1.322319e+00,
2.000000e-01	1.767884e+00, 8.779595e-02, 1.061309e+00, 1.653575e+00, 9.274039e-01, 3.305574e-01, 1.677997e+00, 1.936067e+00, 1.010110e+00, 1.475168e+00,
4.000000e-01	1.272872e+00, 1.086542e-01, 1.140688e+00, 1.391479e+00, 1.052110e+00, 3.863544e-01, 1.257258e+00, 1.818731e+00, 6.771052e-01, 1.697695e+00,
6.000000e-01	1.139513e+00, 1.725000e-01, 9.716025e-01, 1.553315e+00, 8.712079e-01, 4.374101e-01, 1.525967e+00, 1.628961e+00, 3.179686e-01, 1.824649e+00,
8.000000e-01	1.125075e+00, 2.126137e-01, 1.016207e+00, 1.878509e+00, 9.273293e-01, 3.552576e-01, 1.664339e+00, 1.443271e+00, 2.328713e-01, 1.749211e+00,
1.000000e+00	1.048498e+00, 2.554264e-01, 1.119640e+00, 1.619782e+00, 9.068519e-01, 3.229119e-01, 1.255073e+00, 1.652819e+00, 1.850181e-01, 1.781572e+00,
1.200000e+00	1.235677e+00, 2.711890e-01, 1.210857e+00, 1.207306e+00, 1.029253e+00, 3.947616e-01, 1.258542e+00, 1.280594e+00, 1.421916e-01, 1.841696e+00,
1.400000e+00	8.193253e-01, 2.513517e-01, 1.281123e+00, 9.541918e-01, 1.036646e+00, 3.660785e-01, 1.245760e+00, 1.613956e+00, 1.305223e-01, 1.596981e+00,
1.600000e+00	9.316584e-01, 3.241523e-01, 9.295671e-01, 1.296499e+00, 1.046489e+00, 4.036023e-01, 1.435854e+00, 1.281299e+00, 1.350097e-01, 2.122971e+00,
1.800000e+00	1.037336e+00, 3.424447e-01, 1.041959e+00, 1.405082e+00, 8.159450e-01, 2.964833e-01, 1.193826e+00, 1.120971e+00, 9.569725e-02, 1.786760e+00,
2.000000e+00	1.003445e+00, 3.559147e-01, 9.499439e-01, 1.280781e+00, 8.743548e-01, 3.521228e-01, 1.370021e+00, 1.541051e+00, 1.316496e-01, 1.699695e+00,
0.000000e+00	1.711439e+00, 2.264367e+00, 7.604902e-01, 2.749226e-01, 1.835381e+00, 9.089124e-01, 3.000987e+00, 2.295158e+00, 1.406612e-01, 2.073352e+00,
2.000000e-01	1.543596e+00, 1.680000e+00, 6.678665e-01, 6.876577e-01, 1.364964e+00, 9.007743e-01, 2.566033e+00, 1.952429e+00, 8.276416e-02, 1.700903e+00,
4.000000e-01	1.126918e+00, 1.063946e+00, 9.179720e-01, 9.662491e-01, 1.000355e+00, 8.520842e-01, 2.226460e+00, 1.936736e+00, 5.181355e-02, 1.887493e+00,
6.000000e-01	1.116713e+00, 7.269374e-01, 1.047032e+00, 9.727903e-01, 8.779463e-01, 8.214243e-01, 1.712627e+00, 1.680882e+00, 2.666279e-02, 1.653855e+00,
8.000000e-01	1.092716e+00, 7.407284e-01, 1.025929e+00, 1.186792e+00, 8.159709e-01, 6.349046e-01, 1.529225e+00, 1.516186e+00, 1.903577e-02, 1.603432e+00,
1.000000e+00	8.412657e-01, 5.783904e-01, 1.002617e+00, 1.131463e+00, 9.705114e-01, 4.801892e-01, 1.470819e+00, 1.490227e+00, 1.649735e-02, 1.756241e+00,
1.200000e+00	1.038237e+00, 3.882577e-01, 1.127697e+00, 1.418092e+00, 6.548381e-01, 3.873457e-01, 1.437604e+00, 1.312002e+00, 1.871423e-02, 1.936117e+00,
1.400000e+00	1.190888e+00, 4.022155e-01, 1.108866e+00, 1.342106e+00, 8.535658e-01, 2.956572e-01, 1.398485e+00, 1.528335e+00, 2.459880e-02, 2.017014e+00,
1.600000e+00	1.003517e+00, 3.938865e-01, 1.074329e+00, 1.551277e+00, 8.586626e-01, 2.588634e-01, 1.216844e+00, 1.384652e+00, 3.528146e-02, 1.247831e+00,
1.800000e+00	1.191395e+00, 4.554097e-01, 9.120105e-01, 1.090963e+00, 8.591100e-01, 2.999489e-01, 1.144840e+00, 1.272416e+00, 4.936997e-02, 2.143963e+00,
2.000000e+00	1.071135e+00, 4.034480e-01, 1.058347e+00, 1.491143e+00, 9.129650e-01, 2.580584e-01, 1.449203e+00, 1.311049e+00, 7.385585e-02, 2.090173e+00,
0.000000e+00	2.320055e+00, 2.544595e+00, 1.586110e+00, 8.015796e-01, 3.075818e+00, 1.016208e+00, 9.110691e-01, 2.410895e+00, 1.226061e+00, 1.438804e+00,
2.000000e-01	1.828015e+00, 1.530553e+00, 1.423295e+00, 6.764022e-01, 1.942721e+00, 8.729525e-01, 7.188142e-01, 2.269454e+00, 9.366584e-01, 1.199271e+00,
4.000000e-01	1.586667e+00, 1.146063e+00, 1.201308e+00, 3.417835e-01, 1.466813e+00, 1.074909e+00, 9.171073e-01, 2.236999e+00, 8.382858e-01, 1.147243e+00,
6.000000e-01	1.425072e+00, 8.393398e-01, 1.118374e+00, 2.292786e-01, 1.103042e+00, 9.578714e-01, 8.926081e-01, 1.769022e+00, 5.641993e-01, 1.134963e+00,
8.000000e-01	1.107111e+00, 6.047504e-01, 7.623485e-01, 1.560510e-01, 7.138108e-01, 8.636614e-01, 1.139785e+00, 1.578367e+00, 5.977524e-01, 1.207881e+00,
1.000000e+00	1.254856e+00, 7.218719e-01, 8.160900e-01, 1.158142e-01, 6.153160e-01, 5.673065e-01, 1.039216e+00, 1.775887e+00, 4.412107e-01, 1.465155e+00,
1.200000e+00	1.061257e+00, 7.519646e-01, 7.588402e-01, 5.813084e-02, 4.492133e-01, 3.383391e-01, 9.923078e-01, 1.392473e+00, 3.649022e-01, 1.367525e+00,
1.400000e+00	9.798584e-01, 5.484146e-01, 8.240758e-01, 3.861750e-02, 3.132386e-01, 2.369458e-01, 1.078539e+00, 1.590032e+00, 3.099435e-01, 1.621694e+00,
1.600000e+00	1.300436e+00, 5.649231e-01, 8.232968e-01, 2.888138e-02, 2.668120e-01, 1.240333e-01, 1.118298e+00, 1.319272e+00, 3.027392e-01, 1.737266e+00,
1.800000e+00	9.601902e-01, 6.073251e-01, 9.759294e-01, 2.169994e-02, 1.731427e-01, 1.051827e-01, 1.172367e+00, 1.372960e+00, 2.305474e-01, 1.494042e+00,
2.000000e+00	8.566471e-01, 5.171728e-01, 9.599931e-01, 1.088431e-02, 1.110026e-01, 6.555990e-02, 9.392683e-01, 1.234570e+00, 1.940423e-01, 1.614016e+00,
0.000000e+00	8.055165e-01, 2.678968e+00, 1.869484e+00, 1.765233e+00, 2.766202e+00, 2.184378e+00, 2.741524e+00, 1.040623e+00, 2.137863e+00, 1.719299e+00,
2.000000e-01	4.231857e-01, 1.877908e+00, 1.402037e+00, 1.410258e+00, 2.375210e+00, 1.645800e+00, 2.048670e+00, 8.703791e-01, 1.122338e+00, 1.518087e+00,
4.000000e-01	2.945732e-01, 1.091547e+00, 1.158066e+00, 1.450123e+00, 1.372847e+00, 1.393594e+00, 1.808446e+00, 5.897833e-01, 6.858593e-01, 1.178460e+00,
6.000000e-01	1.999907e-01, 8.064765e-01, 9.771868e-01, 1.465089e+00, 1.476535e+00, 1.285833e+00, 1.553450e+00, 4.664011e-01, 4.296906e-01, 9.557433e-01,
8.000000e-01	2.816836e-01, 7.439508e-01, 6.509424e-01, 1.269474e+00, 1.270814e+00, 1.435026e+00, 1.473759e+00, 3.041774e-01, 2.811063e-01, 7.648454e-01,
1.000000e+00	5.216789e-01, 6.894706e-01, 5.401767e-01, 1.533672e+00, 1.015351e+00, 9.675422e-01, 1.490032e+00, 1.657056e-01, 1.918986e-01, 7.652864e-01,
1.200000e+00	7.852180e-01, 7.437635e-01, 3.847172e-01, 1.279700e+00, 9.205228e-01, 9.583901e-01, 1.470234e+00, 1.306559e-01, 1.285023e-01, 9.537303e-01,
1.400000e+00	7.771339e-01, 8.421814e-01, 3.051774e-01, 1.547130e+00, 9.189997e-01, 9.078144e-01, 1.358505e+00, 9.953105e-02, 9.578494e-02, 8.967018e-01,
1.600000e+00	9.589814e-01, 7.448865e-01, 4.028466e-01, 1.231977e+00, 9.541202e-01, 8.731496e-01, 1.287110e+00, 6.952827e-02, 7.689416e-02, 1.069402e+00,
1.800000e+00	7.607350e-01, 7.462076e-01, 5.151972e-01, 1.292206e+00, 9.106822e-01, 5.847747e-01, 1.346730e+00, 5.039588e-02, 1.009895e-01, 1.245390e+00,
2.000000e+00	9.908511e-01, 7.831460e-01, 6.059638e-01, 1.354935e+00, 9.600191e-01, 5.722093e-01, 1.617316e+00, 3.413798e-02, 9.815597e-02, 1.177731e+00,
0.000000e+00	1.379867e+00, 1.494215e+00, 1.320544e+00, 1.966684e+00, 1.721280e-01, 4.619470e-01, 2.497448e+00, 2.012122e+00, 1.703231e+00, 3.793606e-01,
2.000000e-01	9.999798e-01, 1.008660e+00, 9.720552e-01, 1.751358e+00, 3.788434e-01, 3.365076e-01, 1.859316e+00, 1.410729e+00, 9.392758e-01, 7.874112e-01,
4.000000e-01	8.417941e-01, 7.888560e-01, 7.875396e-01, 1.771920e+00, 4.630899e-01, 2.316010e-01, 1.365863e+00, 1.547138e+00, 5.572899e-01, 8.728103e-01,
6.000000e-01	8.041131e-01, 6.901103e-01, 5.533822e-01, 1.523561e+00, 6.273811e-01, 1.380892e-01, 1.527051e+00, 1.359696e+00, 3.673355e-01, 1.438678e+00,
8.000000e-01	8.593965e-01, 8.546953e-01, 5.758485e-01, 1.380750e+00, 7.157430e-01, 1.108754e-01, 1.634468e+00, 1.281702e+00, 2.116967e-01, 1.344753e+00,
1.000000e+00	9.953428e-01, 6.923075e-01, 8.460329e-01, 1.307109e+00, 6.594753e-01, 1.178818e-01, 1.501818e+00, 1.478312e+00, 1.595554e-01, 1.173968e+00,
1.200000e+00	9.728397e-01, 7.138499e-01, 8.192331e-01, 1.551436e+00, 6.607319e-01, 1.314224e-01, 1.419418e+00, 1.349002e+00, 1.214003e-01, 1.606868e+00,
1.400000e+00	8.116526e-01, 5.573185e-01, 9.720420e-01, 1.407259e+00, 7.105835e-01, 1.571035e-01, 1.203526e+00, 1.247401e+00, 1.252596e-01, 1.600778e+00,
1.600000e+00	1.107079e+00, 5.248396e-01, 1.005041e+00, 1.460518e+00, 8.960705e-01, 1.755422e-01, 1.296694e+00, 1.141616e+00, 1.125869e-01, 1.648933e+00,
1.800000e+00	1.087010e+00, 5.194661e-01, 9.547338e-01, 1.314185e+00, 9.212443e-01, 2.366589e-01, 1.357680e+00, 1.234206e+00, 9.024509e-02, 1.939446e+00,
2.000000e+00	1.063026e+00, 4.845081e-01, 1.057086e+00, 1.318688e+00, 8.960980e-01, 2.429771e-01, 1.147325e+00, 1.495745e+00, 1.111481e-01, 1.783883e+00,
0.000000e+00	1.124990e+00, 3.492960e+00, 1.974737e+00, 3.546079e-01, 1.102434e-01, 1.042445e-01, 1.282500e+00, 2.157376e+00, 2.294811e+00, 2.854807e+00,
2.000000e-01	8.818154e-01, 1.765899e+00, 1.311985e+00, 2.637708e-01, 8.846997e-02, 6.740400e-02, 1.178934e+00, 2.228018e+00, 1.739711e+00, 2.192942e+00,
4.000000e-01	1.061904e+00, 1.094562e+00, 1.263381e+00, 1.693260e-01, 6.647614e-02, 4.354090e-02, 7.642483e-01, 1.891814e+00, 1.117514e+00, 1.835993e+00,
6.000000e-01	1.126640e+00, 5.945256e-01, 1.185414e+00, 9.329854e-02, 5.108209e-02, 2.398001e-02, 8.916082e-01, 1.754101e+00, 9.584021e-01, 2.268703e+00,
8.000000e-01	1.033618e+00, 4.745130e-01, 1.250408e+00, 7.049492e-02, 3.955077e-02, 2.207201e-02, 9.166881e-01, 1.478872e+00, 8.783214e-01, 2.168836e+00,
1.000000e+00	1.041622e+00, 3.843232e-01, 1.076825e+00, 3.939873e-02, 3.063300e-02, 1.051835e-02, 8.454859e-01, 1.557688e+00, 7.915729e-01, 2.201308e+00,
1.200000e+00	9.157839e-01, 3.840443e-01, 1.147217e+00, 3.209192e-02, 2.219187e-02, 8.903109e-03, 1.088131e+00, 1.582382e+00, 5.902884e-01, 2.086776e+00,
1.400000e+00	9.571991e-01, 3.134492e-01, 1.083147e+00, 2.160224e-02, 1.544098e-02, 5.513908e-03, 1.011278e+00, 1.448801e+00, 5.142415e-01, 2.305052e+00,
1.600000e+00	9.548365e-01, 2.619936e-01, 1.093442e+00, 1.152383e-02, 9.993096e-03, 4.219687e-03, 9.981363e-01, 1.333800e+00, 3.875995e-01, 1.972230e+00,
1.800000e+00	8.575466e-01, 3.163591e-01, 1.143002e+00, 8.274969e-03, 9.337596e-03, 2.313336e-03, 1.093105e+00, 1.290303e+00, 3.672793e-01, 2.049693e+00,
2.000000e+00	9.606768e-01, 3.244588e-01, 1.052640e+00, 5.696663e-03, 5.206989e-03, 1.918986e-03, 1.108018e+00, 1.485535e+00, 2.811171e-01, 2.039114e+00,
0.000000e+00	9.289434e-01, 2.935574e+00, 2.775418e+00, 2.486737e+00, 7.373257e-01, 1.018410e+00, 2.419596e+00, 1.524949e+00, 1.032756e+00, 2.498805e+00,
2.000000e-01	6.432459e-01, 1.542610e+00, 1.955938e+00, 2.111812e+00, 6.714550e-01, 6.827817e-01, 2.265159e+00, 1.426317e+00, 6.538259e-01, 2.362406e+00,
4.000000e-01	6.205268e-01, 9.616879e-01, 1.650013e+00, 1.609016e+00, 7.176503e-01, 4.269343e-01, 1.934899e+00, 1.405290e+00, 3.254883e-01, 2.169568e+00,
6.000000e-01	7.836251e-01, 5.809689e-01, 1.377542e+00, 1.706741e+00, 8.615873e-01, 3.245097e-01, 1.886987e+00, 1.292915e+00, 2.012924e-01, 1.908138e+00,
8.000000e-01	9.837076e-01, 3.515663e-01, 1.218342e+00, 1.660343e+00, 8.226237e-01, 2.975535e-01, 1.471540e+00, 1.367071e+00, 1.301475e-01, 2.095869e+00,
1.000000e+00	9.208043e-01, 2.920299e-01, 1.429080e+00, 1.404900e+00, 9.887241e-01, 2.694906e-01, 1.858311e+00, 1.323984e+00, 8.155837e-02, 1.979365e+00,
1.200000e+00	1.011473e+00, 2.475093e-01, 1.178353e+00, 1.493403e+00, 7.227605e-01, 2.591448e-01, 1.563242e+00, 1.408676e+00, 5.856924e-02, 2.427428e+00,
1.400000e+00	1.072465e+00, 2.500648e-01, 1.181777e+00, 1.524108e+00, 9.459703e-01, 2.785288e-01, 1.364196e+00, 1.338875e+00, 6.967555e-02, 2.083870e+00,
1.600000e+00	9.292489e-01, 2.715283e-01, 1.203149e+00, 1.426650e+00, 9.645206e-01, 2.630504e-01, 1.378048e+00, 1.108283e+00, 4.764621e-02, 2.085274e+00,
1.800000e+00	9.093689e-01, 2.996114e-01, 1.028589e+00, 1.500908e+00, 8.160558e-01, 2.693497e-01, 1.144640e+00, 1.165563e+00, 7.337884e-02, 2.284442e+00,
2.000000e+00	7.892901e-01, 2.762501e-01, 1.086781e+00, 1.462857e+00, 7.153385e-01, 3.065832e-01, 1.324508e+00, 1.237978e+00, 7.287106e-02, 2.335731e+00,
0.000000e+00	2.072809e+00, 1.520624e+00, 1.809212e+00, 2.372669e-01, 3.306212e+00, 7.313808e-01, 1.996640e+00, 1.334705e+00, 1.016456e+00, 2.857293e+00,
2.000000e-01	1.581925e+00, 1.388492e+00, 1.890084e+00, 2.362611e-01, 2.321826e+00, 8.380828e-01, 1.861729e+00, 7.295066e-01, 6.438908e-01, 2.044109e+00,
4.000000e-01	1.272279e+00, 5.957019e-01, 1.789772e+00, 1.690912e-01, 1.487445e+00, 9.043500e-01, 1.588782e+00, 6.220900e-01, 3.886232e-01, 2.637980e+00,
6.000000e-01	1.100141e+00, 4.652026e-01, 1.146406e+00, 9.997376e-02, 1.542342e+00, 9.448913e-01, 1.445886e+00, 5.009536e-01, 2.257598e-01, 2.416514e+00,
8.000000e-01	1.013193e+00, 2.720918e-01, 1.206056e+00, 6.975287e-02, 9.073789e-01, 6.694257e-01, 1.410627e+00, 3.358872e-01, 1.861807e-01, 2.050986e+00,
1.000000e+00	1.195761e+00, 2.495670e-01, 1.144077e+00, 4.781472e-02, 6.015284e-01, 5.631814e-01, 1.264237e+00, 2.215869e-01, 1.313094e-01, 2.567389e+00,
1.200000e+00	1.102284e+00, 2.159549e-01, 1.037147e+00, 3.710460e-02, 4.896447e-01, 4.110023e-01, 1.175974e+00, 1.352089e-01, 1.159272e-01, 2.060590e+00,
1.400000e+00	8.146215e-01, 2.035207e-01, 9.225052e-01, 2.424837e-02, 3.158719e-01, 2.390860e-01, 1.318503e+00, 1.475135e-01, 9.681015e-02, 2.075278e+00,
1.600000e+00	9.179981e-01, 2.705741e-01, 9.953430e-01, 1.791027e-02, 2.052325e-01, 1.690947e-01, 1.215176e+00, 1.765511e-01, 1.002538e-01, 2.143890e+00,
1.800000e+00	1.028472e+00, 2.317423e-01, 1.145481e+00, 1.200162e-02, 1.614311e-01, 7.448562e-02, 1.492065e+00, 2.199618e-01, 9.902909e-02, 2.079554e+00,
2.000000e+00	1.124494e+00, 2.798866e-01, 1.183742e+00, 9.143611e-03, 1.088588e-01, 6.532277e-02, 1.176681e+00, 3.923252e-01, 1.174089e-01, 1.913900e+00,
0.000000e+00	1.392846e+00, 1.707816e+00, 9.060418e-01, 3.010306e+00, 2.336985e+00, 3.461381e-01, 1.748349e-01, 3.205820e-01, 5.264193e-02, 1.874716e+00,
2.000000e-01	8.456513e-01, 1.129791e+00, 9.650827e-01, 2.385560e+00, 1.930047e+00, 6.453643e-01, 5.111835e-01, 1.890576e-01, 3.664288e-01, 1.512719e+00,
4.000000e-01	5.759006e-01, 9.596956e-01, 8.946899e-01, 2.063395e+00, 1.833161e+00, 8.441053e-01, 7.209663e-01, 1.353459e-01, 5.807234e-01, 1.837562e+00,
6.000000e-01	3.600219e-01, 7.056923e-01, 9.166594e-01, 1.792125e+00, 1.341207e+00, 9.116701e-01, 8.341325e-01, 9.405863e-02, 6.422359e-01, 1.658820e+00,
8.000000e-01	2.838145e-01, 5.629750e-01, 1.029103e+00, 1.619614e+00, 1.602253e+00, 8.306553e-01, 8.521822e-01, 5.808468e-02, 6.493615e-01, 1.585164e+00,
1.000000e+00	2.701267e-01, 5.853162e-01, 1.042225e+00, 1.603615e+00, 1.262007e+00, 9.111684e-01, 1.068334e+00, 4.738620e-02, 4.341512e-01, 1.455573e+00,
1.200000e+00	4.613261e-01, 4.885933e-01, 1.096234e+00, 1.656507e+00, 1.160047e+00, 9.069675e-01, 1.025096e+00, 2.410535e-02, 4.246060e-01, 1.284265e+00,
1.400000e+00	6.576569e-01, 4.466616e-01, 8.411418e-01, 1.394763e+00, 1.228948e+00, 7.748830e-01, 1.017354e+00, 2.340364e-02, 4.227896e-01, 1.729706e+00,
1.600000e+00	7.810424e-01, 4.142779e-01, 1.097772e+00, 1.461091e+00, 1.137990e+00, 7.082833e-01, 1.068493e+00, 1.476898e-02, 2.761769e-01, 1.553250e+00,
1.800000e+00	8.316575e-01, 3.932223e-01, 8.993737e-01, 1.339609e+00, 9.215692e-01, 5.341557e-01, 1.176873e+00, 1.280098e-02, 3.026842e-01, 1.670185e+00,
2.000000e+00	8.065659e-01, 3.846996e-01, 1.020839e+00, 1.482110e+00, 8.326243e-01, 6.006551e-01, 1.221422e+00, 7.134989e-03, 2.485510e-01, 1.656923e+00,
0.000000e+00	3.644651e-01, 1.299440e-01, 3.692646e-01, 2.514386e+00, 6.264258e-01, 1.710853e+00, 8.177830e-01, 3.335012e+00, 1.827994e+00, 1.191593e-01,
2.000000e-01	2.398900e-01, 4.838251e-01, 2.196840e-01, 2.218831e+00, 7.894283e-01, 1.026570e+00, 6.837163e-01, 2.497622e+00, 1.268360e+00, 1.225601e-01,
4.000000e-01	1.357512e-01, 6.511413e-01, 1.257847e-01, 1.890791e+00, 6.787969e-01, 8.843667e-01, 6.726425e-01, 2.086761e+00, 1.106097e+00, 3.087312e-01,
6.000000e-01	9.946818e-02, 7.559158e-01, 1.015528e-01, 1.590907e+00, 8.732561e-01, 5.998682e-01, 5.834775e-01, 2.032369e+00, 8.958506e-01, 5.824082e-01,
8.000000e-01	2.377435e-01, 8.978290e-01, 1.820165e-01, 1.435333e+00, 8.541684e-01, 4.708080e-01, 7.438176e-01, 1.692434e+00, 7.115125e-01, 8.036744e-01,
1.000000e+00	4.645614e-01, 8.817396e-01, 2.494435e-01, 1.473507e+00, 8.563271e-01, 4.152471e-01, 9.181348e-01, 1.554585e+00, 5.932754e-01, 1.197679e+00,
1.200000e+00	6.132819e-01, 7.470068e-01, 4.021170e-01, 1.114559e+00, 9.303739e-01, 3.256128e-01, 7.837966e-01, 1.522503e+00, 6.893856e-01, 1.089386e+00,
1.400000e+00	7.960485e-01, 9.128678e-01, 7.027030e-01, 1.363697e+00, 8.307484e-01, 3.141259e-01, 9.928994e-01, 1.445071e+00, 6.797379e-01, 1.521785e+00,
1.600000e+00	8.142742e-01, 8.203291e-01, 5.642396e-01, 1.247586e+00, 9.429276e-01, 2.903166e-01, 1.058098e+00, 1.392204e+00, 5.890037e-01, 1.645289e+00,
1.800000e+00	7.356583e-01, 6.319409e-01, 6.893242e-01, 1.130679e+00, 9.358148e-01, 3.019810e-01, 9.879536e-01, 1.282144e+00, 4.423349e-01, 1.564047e+00,
2.000000e+00	9.517676e-01, 6.433241e-01, 1.076664e+00, 1.209060e+00, 7.920166e-01, 2.583424e-01, 1.013190e+00, 1.626464e+00, 3.408421e-01, 1.630524e+00,
0.000000e+00	1.455992e+00, 1.768842e+00, 9.331748e-01, 1.789346e+00, 2.670300e+00, 1.225412e+00, 1.636521e+00, 1.523143e+00, 9.268972e-01, 2.626189e-01,
2.000000e-01	1.213424e+00, 1.226000e+00, 6.772576e-01, 1.670223e+00, 2.237507e+00, 1.159070e+00, 1.530055e+00, 1.015321e+00, 4.676581e-01, 3.790532e-01,
4.000000e-01	7.518814e-01, 1.015482e+00, 4.572165e-01, 1.199295e+00, 1.778619e+00, 1.079388e+00, 1.464024e+00, 7.615644e-01, 3.047802e-01, 3.991252e-01,
6.000000e-01	8.272315e-01, 8.554601e-01, 3.652490e-01, 1.434508e+00, 1.610038e+00, 9.544997e-01, 1.244960e+00, 4.636486e-01, 1.952267e-01, 5.225917e-01,
8.000000e-01	7.554674e-01, 8.154778e-01, 2.072514e-01, 1.617697e+00, 1.395513e+00, 9.184909e-01, 1.349981e+00, 3.262099e-01, 1.522273e-01, 5.008980e-01,
1.000000e+00	9.531096e-01, 8.879305e-01, 1.526692e-01, 1.458646e+00, 1.488113e+00, 9.430702e-01, 1.484689e+00, 2.201879e-01, 1.203304e-01, 5.685549e-01,
1.200000e+00	9.690011e-01, 9.288482e-01, 1.541841e-01, 1.330191e+00, 1.320462e+00, 1.037690e+00, 1.257328e+00, 1.571644e-01, 1.360166e-01, 5.762501e-01,
1.400000e+00	8.457943e-01, 8.576448e-01, 1.334165e-01, 1.466553e+00, 1.290316e+00, 8.202688e-01, 1.139395e+00, 1.201594e-01, 1.113438e-01, 7.342771e-01,
1.600000e+00	9.303168e-01, 8.782448e-01, 2.031998e-01, 1.189099e+00, 1.020559e+00, 7.746196e-01, 1.474010e+00, 8.746144e-02, 1.105076e-01, 8.588134e-01,
1.800000e+00	1.073099e+00, 8.900915e-01, 2.742181e-01, 1.360077e+00, 9.900279e-01, 6.930580e-01, 1.152436e+00, 5.786445e-02, 1.246917e-01, 1.017873e+00,
2.000000e+00	8.853638e-01, 7.765069e-01, 4.132162e-01, 1.430706e+00, 9.541235e-01, 6.743115e-01, 1.092124e+00, 3.439361e-02, 1.292600e-01, 1.219126e+00,
0.000000e+00	1.468270e+00, 1.426655e+00, 6.426496e-01, 2.656675e+00, 6.806543e-01, 1.015234e+00, 2.205197e+00, 3.452020e-01, 2.006770e+00, 4.373352e-02,
2.000000e-01	8.643965e-01, 1.189852e+00, 3.999041e-01, 2.057171e+00, 7.420137e-01, 6.447051e-01, 1.871338e+00, 2.370373e-01, 9.299081e-01, 3.221173e-01,
4.000000e-01	5.949024e-01, 1.023287e+00, 3.129119e-01, 1.938639e+00, 6.302269e-01, 4.801938e-01, 1.579443e+00, 1.512642e-01, 6.365188e-01, 7.404465e-01,
6.000000e-01	7.442052e-01, 7.009207e-01, 2.938731e-01, 1.776856e+00, 8.131915e-01, 2.980748e-01, 1.412115e+00, 1.074898e-01, 4.289708e-01, 7.672856e-01,
8.000000e-01	8.520713e-01, 8.315839e-01, 3.417879e-01, 1.329300e+00, 7.534921e-01, 3.555139e-01, 1.350906e+00, 6.737850e-02, 2.640985e-01, 1.066676e+00,
1.000000e+00	9.175716e-01, 9.480640e-01, 6.347951e-01, 1.365477e+00, 8.511814e-01, 2.797701e-01, 1.281752e+00, 5.401107e-02, 1.680991e-01, 1.281027e+00,
1.200000e+00	1.056393e+00, 8.487405e-01, 5.718363e-01, 1.714188e+00, 8.865962e-01, 2.727989e-01, 1.304329e+00, 3.136736e-02, 1.511098e-01, 1.762274e+00,
1.400000e+00	9.829434e-01, 7.401580e-01, 6.789404e-01, 1.239731e+00, 8.800934e-01, 3.161135e-01, 1.070005e+00, 2.187244e-02, 1.165461e-01, 1.497483e+00,
1.600000e+00	1.038997e+00, 7.343067e-01, 9.565744e-01, 1.562897e+00, 8.103955e-01, 2.858379e-01, 1.082930e+00, 1.968701e-02, 1.141970e-01, 1.574561e+00,
1.800000e+00	1.064400e+00, 6.427319e-01, 9.611243e-01, 1.259453e+00, 8.520828e-01, 2.811731e-01, 1.239087e+00, 1.368738e-02, 1.221494e-01, 1.697963e+00,
2.000000e+00	8.911474e-01, 5.021948e-01, 1.006326e+00, 1.185035e+00, 8.420858e-01, 3.422496e-01, 1.393421e+00, 1.013326e-02, 1.094492e-01, 1.654462e+00,
0.000000e+00	2.613563e+00, 3.394408e+00, 4.762873e-01, 2.248830e+00, 5.894584e-01, 2.835726e+00, 2.724607e+00, 2.780573e+00, 2.841756e-01, 7.752125e-01,
2.000000e-01	1.735352e+00, 1.886717e+00, 3.814209e-01, 1.967024e+00, 7.130669e-01, 1.956616e+00, 1.911802e+00, 2.612086e+00, 1.421949e-01, 6.429077e-01,
4.000000e-01	1.062928e+00, 1.692741e+00, 2.814287e-01, 1.674141e+00, 7.740252e-01, 1.371287e+00, 1.886520e+00, 2.218253e+00, 8.318049e-02, 4.954854e-01,
6.000000e-01	9.121588e-01, 1.213801e+00, 2.057692e-01, 1.734848e+00, 6.658778e-01, 9.340662e-01, 1.917409e+00, 1.848367e+00, 4.966311e-02, 6.675477e-01,
8.000000e-01	9.926100e-01, 1.075003e+00, 1.702597e-01, 1.476596e+00, 6.434903e-01, 6.738278e-01, 1.889138e+00, 1.417545e+00, 3.749446e-02, 1.008107e+00,
1.000000e+00	1.047056e+00, 8.484766e-01, 3.169149e-01, 1.423722e+00, 8.062375e-01, 4.664149e-01, 1.748349e+00, 1.733202e+00, 2.058597e-02, 9.245891e-01,
1.200000e+00	8.782110e-01, 9.806702e-01, 4.490408e-01, 1.586918e+00, 7.633027e-01, 3.596606e-01, 1.234696e+00, 1.521359e+00, 3.063023e-02, 8.536367e-01,
1.400000e+00	9.392940e-01, 6.787752e-01, 7.117425e-01, 1.473295e+00, 6.800495e-01, 4.278429e-01, 1.494629e+00, 1.259462e+00, 3.635107e-02, 1.365308e+00,
1.600000e+00	9.301092e-01, 9.623317e-01, 6.793442e-01, 1.333528e+00, 6.567771e-01, 3.676859e-01, 1.285800e+00, 1.428672e+00, 5.298952e-02, 1.883526e+00,
1.800000e+00	1.068128e+00, 7.460512e-01, 9.526226e-01, 1.028322e+00, 9.054164e-01, 3.187652e-01, 1.357033e+00, 1.534569e+00, 5.679433e-02, 1.632977e+00,
2.000000e+00	9.677114e-01, 7.107844e-01, 9.769799e-01, 1.170464e+00, 1.040280e+00, 3.228545e-01, 9.949446e-01, 1.337060e+00, 6.379333e-02, 1.915585e+00,
0.000000e+00	2.505080e-01, 8.419596e-01, 2.962284e+00, 2.398425e+00, 1.935421e+00, 2.242496e+00, 2.882454e+00, 2.503715e+00, 1.694858e+00, 2.236861e+00,
2.000000e-01	1.517995e-01, 5.104408e-01, 2.382269e+00, 2.259424e+00, 1.569095e+00, 1.654959e+00, 1.925135e+00, 2.403378e+00, 1.163021e+00, 1.643759e+00,
4.000000e-01	1.083167e-01, 3.221938e-01, 1.892194e+00, 1.889707e+00, 1.313543e+00, 1.404291e+00, 2.196529e+00, 1.732863e+00, 5.125933e-01, 1.195745e+00,
6.000000e-01	7.932296e-02, 1.759443e-01, 1.254778e+00, 1.416390e+00, 9.955137e-01, 1.040698e+00, 1.658426e+00, 1.761978e+00, 3.043979e-01, 8.645524e-01,
8.000000e-01	2.583726e-01, 1.842615e-01, 1.028280e+00, 1.430112e+00, 1.064390e+00, 1.091731e+00, 1.676032e+00, 1.433584e+00, 1.518131e-01, 1.064907e+00,
1.000000e+00	5.384679e-01, 3.055684e-01, 6.756732e-01, 1.565346e+00, 1.069665e+00, 8.929629e-01, 1.553340e+00, 1.735580e+00, 1.051049e-01, 1.041229e+00,
1.200000e+00	6.515307e-01, 4.961537e-01, 5.974117e-01, 1.165201e+00, 9.055051e-01, 8.213325e-01, 1.320106e+00, 1.404726e+00, 6.946246e-02, 9.345185e-01,
1.400000e+00	8.108441e-01, 5.402262e-01, 6.042959e-01, 1.498775e+00, 9.566482e-01, 6.818277e-01, 1.311481e+00, 1.467144e+00, 5.467090e-02, 1.004101e+00,
1.600000e+00	7.797969e-01, 7.044344e-01, 6.384493e-01, 1.380080e+00, 1.058973e+00, 6.027868e-01, 1.332306e+00, 1.344151e+00, 6.901614e-02, 1.320564e+00,
1.800000e+00	9.628238e-01, 5.989863e-01, 7.573741e-01, 1.395146e+00, 8.955808e-01, 7.469035e-01, 1.348189e+00, 1.245739e+00, 7.403916e-02, 1.521812e+00,
2.000000e+00	9.327006e-01, 6.199353e-01, 9.685864e-01, 1.234611e+00, 1.002177e+00, 5.480334e-01, 1.288385e+00, 1.219614e+00, 8.990680e-02, 1.632607e+00,
0.000000e+00	4.691792e-02, 1.823041e+00, 3.079102e+00, 1.904679e+00, 3.058453e+00, 2.795966e+00, 1.869802e+00, 2.759051e+00, 3.423830e-02, 2.463269e+00,
2.000000e-01	2.315731e-02, 1.004445e+00, 2.152851e+00, 2.148050e+00, 2.514814e+00, 2.081697e+00, 1.449542e+00, 2.047735e+00, 3.349417e-02, 2.239552e+00,
4.000000e-01	1.582534e-02, 7.533004e-01, 1.788050e+00, 1.723040e+00, 1.734155e+00, 1.977197e+00, 1.520264e+00, 1.457448e+00, 2.585563e-02, 2.111695e+00,
6.000000e-01	4.674597e-02, 4.079985e-01, 1.479967e+00, 1.292763e+00, 1.615534e+00, 1.306903e+00, 1.659874e+00, 8.980491e-01, 3.569133e-02, 1.577712e+00,
8.000000e-01	2.531790e-01, 3.090761e-01, 1.434197e+00, 1.207524e+00, 1.375527e+00, 1.330793e+00, 1.626340e+00, 7.389223e-01, 4.245060e-02, 1.263497e+00,
1.000000e+00	4.626712e-01, 2.481276e-01, 1.046223e+00, 1.452479e+00, 1.420857e+00, 1.166749e+00, 1.184772e+00, 4.197599e-01, 5.212693e-02, 9.823229e-01,
1.200000e+00	7.432122e-01, 4.651635e-01, 8.148090e-01, 1.480917e+00, 1.399483e+00, 1.143951e+00, 1.215131e+00, 2.564912e-01, 5.968484e-02, 7.960197e-01,
1.400000e+00	8.537275e-01, 4.762923e-01, 6.166156e-01, 1.433340e+00, 1.231204e+00, 9.047033e-01, 1.061976e+00, 2.071980e-01, 9.651620e-02, 8.272795e-01,
1.600000e+00	7.811928e-01, 6.350857e-01, 5.044119e-01, 1.624811e+00, 1.020813e+00, 9.440082e-01, 1.367193e+00, 1.230717e-01, 7.753903e-02, 8.789028e-01,
1.800000e+00	8.349523e-01, 6.586044e-01, 5.130530e-01, 1.250596e+00, 1.036010e+00, 6.968926e-01, 1.252364e+00, 1.181086e-01, 8.684305e-02, 1.244309e+00,
2.000000e+00	8.396629e-01, 6.726018e-01, 6.215223e-01, 1.395601e+00, 1.089793e+00, 5.171295e-01, 1.259328e+00, 7.974040e-02, 8.919701e-02, 9.761955e-01,
0.000000e+00	1.154443e+00, 5.532613e-01, 7.962144e-02, 1.648057e+00, 2.783456e+00, 3.053215e+00, 9.044938e-01, 2.057605e-01, 2.126261e+00, 3.208333e+00,
2.000000e-01	8.348231e-01, 7.077118e-01, 3.977159e-01, 1.308523e+00, 2.660964e+00, 2.327768e+00, 6.348149e-01, 1.692119e-01, 1.559310e+00, 1.895110e+00,
4.000000e-01	4.334587e-01, 6.904918e-01, 7.410454e-01, 1.172914e+00, 1.985980e+00, 1.835059e+00, 5.245353e-01, 1.004686e-01, 1.131638e+00, 1.961713e+00,
6.000000e-01	2.905180e-01, 6.754943e-01, 7.227764e-01, 7.648919e-01, 1.223699e+00, 1.757154e+00, 3.949779e-01, 8.511504e-02, 9.119413e-01, 1.397431e+00,
8.000000e-01	4.961413e-01, 6.175046e-01, 8.995910e-01, 6.164521e-01, 1.239317e+00, 1.566192e+00, 6.112138e-01, 4.161517e-02, 8.814990e-01, 1.013022e+00,
1.000000e+00	6.089739e-01, 6.544049e-01, 7.360885e-01, 3.009799e-01, 8.310330e-01, 1.045718e+00, 5.921061e-01, 4.491090e-02, 7.393249e-01, 1.094902e+00,
1.200000e+00	7.911015e-01, 6.347735e-01, 7.118280e-01, 2.452487e-01, 6.290405e-01, 6.909188e-01, 6.873685e-01, 2.919024e-02, 7.597755e-01, 1.111638e+00,
1.400000e+00	8.795682e-01, 5.691853e-01, 8.446869e-01, 1.292196e-01, 5.433899e-01, 4.065260e-01, 8.579838e-01, 2.520848e-02, 7.494603e-01, 1.153604e+00,
1.600000e+00	6.773123e-01, 6.687114e-01, 7.911139e-01, 7.178836e-02, 3.677831e-01, 3.480658e-01, 8.920921e-01, 2.919631e-02, 7.227764e-01, 1.525167e+00,
1.800000e+00	8.847836e-01, 6.332860e-01, 9.547009e-01, 5.226424e-02, 2.352175e-01, 1.236520e-01, 9.246953e-01, 4.581415e-02, 7.903397e-01, 2.009613e+00,
2.000000e+00	9.332253e-01, 5.518759e-01, 9.140627e-01, 3.677004e-02, 1.852391e-01, 1.359727e-01, 9.636581e-01, 1.013377e-01, 4.956843e-01, 1.619714e+00,
0.000000e+00	5.781301e-01, 6.321610e-01, 4.363201e-01, 1.111974e-01, 1.129888e+00, 3.197251e+00, 1.805349e+00, 2.978849e+00, 1.472850e+00, 2.608441e+00,
2.000000e-01	5.250524e-01, 7.486309e-01, 6.898214e-01, 9.214733e-02, 8.307586e-01, 1.898423e+00, 1.756603e+00, 2.407293e+00, 8.482673e-01, 2.284593e+00,
4.000000e-01	6.700472e-01, 6.204867e-01, 7.872076e-01, 8.035756e-02, 5.762009e-01, 1.447724e+00, 1.479472e+00, 1.978490e+00, 3.873132e-01, 1.958950e+00,
6.000000e-01	6.029907e-01, 6.150991e-01, 8.639159e-01, 4.872914e-02, 3.916502e-01, 7.282442e-01, 1.451842e+00, 1.805305e+00, 2.510634e-01, 1.438773e+00,
8.000000e-01	7.590153e-01, 4.236018e-01, 9.072452e-01, 3.327005e-02, 3.506595e-01, 6.460975e-01, 1.586131e+00, 1.629496e+00, 1.452308e-01, 1.753932e+00,
1.000000e+00	8.844091e-01, 4.659505e-01, 9.939686e-01, 2.605421e-02, 2.332577e-01, 3.248709e-01, 1.375694e+00, 1.438852e+00, 1.292347e-01, 1.479665e+00,
1.200000e+00	8.124757e-01, 5.403083e-01, 9.793779e-01, 2.333409e-02, 1.890786e-01, 1.790231e-01, 1.308322e+00, 1.469762e+00, 8.453952e-02, 1.683528e+00,
1.400000e+00	9.330657e-01, 5.025750e-01, 8.873865e-01, 1.353336e-02, 1.215671e-01, 1.470381e-01, 1.498850e+00, 1.413395e+00, 8.454914e-02, 1.595989e+00,
1.600000e+00	1.014624e+00, 4.798759e-01, 1.174134e+00, 1.019321e-02, 7.706169e-02, 7.746185e-02, 1.420104e+00, 1.384623e+00, 9.431277e-02, 1.745722e+00,
1.800000e+00	9.372825e-01, 3.095056e-01, 1.083822e+00, 6.907706e-03, 6.697306e-02, 6.452265e-02, 1.090704e+00, 1.518422e+00, 8.527815e-02, 1.773812e+00,
2.000000e+00	1.080883e+00, 4.304020e-01, 9.879301e-01, 6.682827e-03, 4.638491e-02, 3.690946e-02, 1.115912e+00, 1.532388e+00, 9.001150e-02, 1.747512e+00,
0.000000e+00	1.189212e+00, 5.964438e-01, 1.291756e+00, 2.759667e+00, 8.178014e-01, 1.558485e+00, 1.226542e+00, 1.495726e+00, 1.835627e+00, 7.167896e-01,
2.000000e-01	7.448008e-01, 4.441746e-01, 6.639021e-01, 2.304648e+00, 9.415005e-01, 1.282905e+00, 9.369760e-01, 1.377247e+00, 1.312915e+00, 5.504665e-01,
4.000000e-01	4.986206e-01, 6.171852e-01, 4.995995e-01, 2.120840e+00, 9.650540e-01, 1.033597e+00, 7.075111e-01, 1.468454e+00, 1.164222e+00, 6.512074e-01,
6.000000e-01	3.270541e-01, 7.191126e-01, 3.203634e-01, 1.739070e+00, 9.612635e-01, 6.299299e-01, 6.548041e-01, 1.383247e+00, 9.793275e-01, 8.529403e-01,
8.000000e-01	3.312003e-01, 8.460034e-01, 4.628554e-01, 1.777948e+00, 7.962259e-01, 6.067383e-01, 5.449454e-01, 1.372027e+00, 7.661068e-01, 9.884522e-01,
1.000000e+00	4.489037e-01, 8.390894e-01, 5.666459e-01, 1.521104e+00, 8.127016e-01, 5.424746e-01, 9.299100e-01, 1.409106e+00, 9.181337e-01, 1.187088e+00,
1.200000e+00	6.598897e-01, 7.891684e-01, 6.611415e-01, 1.649709e+00, 9.084630e-01, 4.662177e-01, 8.769563e-01, 1.240508e+00, 6.597670e-01, 1.460835e+00,
1.400000e+00	8.297778e-01, 6.915434e-01, 8.082039e-01, 1.650261e+00, 6.632475e-01, 3.709896e-01, 1.151575e+00, 1.382709e+00, 6.061973e-01, 1.461028e+00,
1.600000e+00	8.099793e-01, 7.067414e-01, 7.777718e-01, 1.283696e+00, 8.296916e-01, 4.440383e-01, 1.207261e+00, 1.381967e+00, 4.590838e-01, 1.703613e+00,
1.800000e+00	8.917315e-01, 6.197375e-01, 1.050497e+00, 1.211013e+00, 7.753308e-01, 3.774131e-01, 1.079291e+00, 1.308328e+00, 4.256729e-01, 1.760545e+00,
2.000000e+00	1.023218e+00, 4.638841e-01, 1.017178e+00, 1.218038e+00, 9.464325e-01, 3.730179e-01, 1.032295e+00, 1.130940e+00, 3.659093e-01, 1.813784e+00,
0.000000e+00	7.249189e-01, 1.107569e+00, 9.257102e-02, 8.781321e-01, 1.471359e+00, 9.424711e-01, 2.639170e+00, 2.732282e+00, 7.018816e-02, 2.729187e+00,
2.000000e-01	9.996641e-01, 1.035472e+00, 4.276344e-01, 1.114142e+00, 1.397906e+00, 1.162544e+00, 2.196383e+00, 2.261622e+00, 3.782330e-02, 2.338384e+00,
4.000000e-01	1.023085e+00, 9.316688e-01, 7.073112e-01, 1.233412e+00, 1.062722e+00, 8.871825e-01, 2.358299e+00, 2.016129e+00, 2.311941e-02, 2.106516e+00,
6.000000e-01	9.276849e-01, 8.953230e-01, 7.228375e-01, 1.439597e+00, 9.807637e-01, 8.448409e-01, 2.159923e+00, 1.482635e+00, 1.484328e-02, 1.778026e+00,
8.000000e-01	9.494103e-01, 5.922753e-01, 7.932569e-01, 1.165818e+00, 9.897994e-01, 6.173297e-01, 1.480428e+00, 1.792875e+00, 8.279020e-03, 2.170015e+00,
1.000000e+00	1.020351e+00, 5.839859e-01, 8.698829e-01, 1.045176e+00, 7.581996e-01, 6.213841e-01, 1.539831e+00, 1.414563e+00, 1.214096e-02, 2.049317e+00,
1.200000e+00	1.070796e+00, 4.609375e-01, 8.941813e-01, 1.070296e+00, 9.724745e-01, 5.483621e-01, 1.279553e+00, 1.484351e+00, 1.833021e-02, 2.142453e+00,
1.400000e+00	1.136844e+00, 4.116329e-01, 1.059093e+00, 1.231124e+00, 8.235226e-01, 5.241403e-01, 1.475530e+00, 1.438841e+00, 2.696206e-02, 2.163394e+00,
1.600000e+00	8.361606e-01, 4.151144e-01, 1.095459e+00, 1.222620e+00, 1.032992e+00, 4.468629e-01, 1.284029e+00, 1.483275e+00, 3.435034e-02, 2.183151e+00,
1.800000e+00	9.833120e-01, 3.809570e-01, 8.201550e-01, 1.406862e+00, 7.357391e-01, 4.367929e-01, 1.249063e+00, 1.531276e+00, 5.234766e-02, 1.991372e+00,
2.000000e+00	1.048046e+00, 3.271912e-01, 1.151449e+00, 1.143381e+00, 8.181749e-01, 3.504302e-01, 1.391111e+00, 1.287722e+00, 6.785129e-02, 1.754252e+00,
0.000000e+00	2.585055e-01, 1.795287e+00, 8.603817e-01, 6.850487e-01, 1.033790e+00, 2.488267e+00, 9.310815e-01, 6.927186e-01, 2.547651e+00, 1.886520e+00,
2.000000e-01	1.760589e-01, 1.375843e+00, 9.707279e-01, 4.689336e-01, 9.176230e-01, 1.482737e+00, 7.089468e-01, 4.916425e-01, 1.684652e+00, 2.161762e+00,
4.000000e-01	2.669617e-01, 1.234968e+00, 9.854934e-01, 3.647761e-01, 5.722602e-01, 1.067181e+00, 4.566758e-01, 4.035635e-01, 1.245886e+00, 1.670621e+00,
6.000000e-01	4.860725e-01, 8.798501e-01, 9.801468e-01, 2.255382e-01, 4.254538e-01, 5.149820e-01, 5.712564e-01, 2.560692e-01, 1.072611e+00, 1.594395e+00,
8.000000e-01	7.092194e-01, 6.177177e-01, 9.406909e-01, 1.250412e-01, 3.717689e-01, 4.206149e-01, 5.581963e-01, 2.410857e-01, 8.501190e-01, 1.892755e+00,
1.000000e+00	8.973358e-01, 4.919576e-01, 7.319196e-01, 9.951833e-02, 2.110825e-01, 2.707487e-01, 6.220488e-01, 2.502040e-01, 8.938540e-01, 1.679662e+00,
1.200000e+00	9.006051e-01, 4.576068e-01, 9.700361e-01, 4.663974e-02, 1.997517e-01, 1.631120e-01, 5.246321e-01, 4.203876e-01, 8.189405e-01, 1.778958e+00,
1.400000e+00	6.167606e-01, 3.842553e-01, 1.025778e+00, 3.944029e-02, 1.566838e-01, 1.319737e-01, 8.870603e-01, 6.349129e-01, 8.525359e-01, 1.847460e+00,
1.600000e+00	8.897086e-01, 4.258467e-01, 9.814226e-01, 2.387473e-02, 1.111429e-01, 7.071629e-02, 1.015515e+00, 8.766476e-01, 6.089020e-01, 2.034067e+00,
1.800000e+00	8.610157e-01, 3.558836e-01, 1.092857e+00, 1.170922e-02, 7.272274e-02, 4.113996e-02, 1.053642e+00, 1.028938e+00, 6.956289e-01, 1.963219e+00,
2.000000e+00	1.004196e+00, 3.597115e-01, 1.291403e+00, 1.067786e-02, 4.854836e-02, 2.924496e-02, 1.003733e+00, 1.251967e+00, 4.598667e-01, 2.136525e+00,
0.000000e+00	1.264039e+00, 1.489477e+00, 2.422992e+00, 7.997238e-01, 1.879164e+00, 9.948215e-01, 7.643908e-01, 3.232386e+00, 4.147189e-01, 1.351656e+00,
2.000000e-01	1.184044e+00, 7.807047e-01, 1.815003e+00, 4.729490e-01, 1.269720e+00, 1.089413e+00, 8.936243e-01, 1.965512e+00, 5.811273e-01, 1.239048e+00,
4.000000e-01	1.155522e+00, 4.596847e-01, 1.394001e+00, 3.023824e-01, 8.836680e-01, 7.551041e-01, 8.815604e-01, 2.021997e+00, 4.694943e-01, 1.179434e+00,
6.000000e-01	1.176750e+00, 3.402610e-01, 1.148488e+00, 2.268718e-01, 7.423311e-01, 5.394232e-01, 1.143992e+00, 1.629586e+00, 4.787967e-01, 1.289393e+00,
8.000000e-01	1.098128e+00, 2.606966e-01, 1.063962e+00, 1.396768e-01, 4.842065e-01, 4.417517e-01, 1.226490e+00, 1.414895e+00, 4.045038e-01, 1.467568e+00,
1.000000e+00	1.093390e+00, 3.512627e-01, 1.233633e+00, 8.281520e-02, 3.271892e-01, 2.768698e-01, 1.127539e+00, 1.466640e+00, 3.215702e-01, 1.443167e+00,
1.200000e+00	8.440703e-01, 3.556601e-01, 8.947117e-01, 5.251839e-02, 2.512064e-01, 1.866947e-01, 1.019207e+00, 1.419809e+00, 2.926161e-01, 1.592497e+00,
1.400000e+00	1.010396e+00, 3.779939e-01, 1.188759e+00, 3.745649e-02, 1.856167e-01, 1.450589e-01, 1.108252e+00, 1.449852e+00, 2.313282e-01, 1.943627e+00,
1.600000e+00	1.154317e+00, 3.337885e-01, 8.756628e-01, 2.077167e-02, 1.346914e-01, 7.711453e-02, 1.299020e+00, 1.604064e+00, 2.662981e-01, 1.716813e+00,
1.800000e+00	1.052022e+00, 3.189648e-01, 9.205362e-01, 1.742384e-02, 1.057076e-01, 5.734080e-02, 1.234474e+00, 1.427388e+00, 1.961985e-01, 1.809116e+00,
2.000000e+00	9.075263e-01, 2.722892e-01, 1.015110e+00, 1.176519e-02, 8.521517e-02, 3.369363e-02, 1.431803e+00, 1.217426e+00, 1.685266e-01, 1.805627e+00,
0.000000e+00	2.496655e+00, 8.936108e-02, 3.157570e-01, 1.200630e-01, 1.791905e+00, 1.319191e+00, 7.777377e-01, 4.372219e-01, 1.542512e+00, 1.279300e+00,
2.000000e-01	2.114272e+00, 3.752648e-01, 4.467858e-01, 9.482472e-02, 1.522670e+00, 1.274394e+00, 6.981614e-01, 2.915264e-01, 1.093937e+00, 1.296150e+00,
4.000000e-01	1.696571e+00, 5.734607e-01, 4.733716e-01, 4.899507e-02, 1.060216e+00, 1.139979e+00, 6.467829e-01, 2.304914e-01, 1.144123e+00, 1.114180e+00,
6.000000e-01	1.279485e+00, 6.254682e-01, 6.534474e-01, 2.998178e-02, 8.611837e-01, 8.138833e-01, 6.395275e-01, 1.370882e-01, 1.005443e+00, 1.090470e+00,
8.000000e-01	9.579780e-01, 7.316048e-01, 6.404610e-01, 2.405354e-02, 4.974370e-01, 5.156051e-01, 5.943703e-01, 1.123310e-01, 7.446750e-01, 1.192973e+00,
1.000000e+00	1.103993e+00, 7.100586e-01, 7.579383e-01, 1.368265e-02, 3.722285e-01, 3.832798e-01, 8.486450e-01, 7.827135e-02, 7.590930e-01, 1.214580e+00,
1.200000e+00	1.164219e+00, 7.857637e-01, 8.873353e-01, 8.115812e-03, 2.836009e-01, 2.428333e-01, 6.984253e-01, 7.084188e-02, 7.300612e-01, 1.451537e+00,
1.400000e+00	1.047808e+00, 6.436308e-01, 8.965145e-01, 5.323524e-03, 2.021486e-01, 1.394563e-01, 9.215054e-01, 7.714445e-02, 7.704965e-01, 1.703630e+00,
1.600000e+00	8.846079e-01, 5.778402e-01, 9.198609e-01, 3.909273e-03, 1.513050e-01, 9.887227e-02, 1.027571e+00, 1.365034e-01, 5.347173e-01, 1.832448e+00,
1.800000e+00	8.204986e-01, 4.893647e-01, 1.139363e+00, 2.423172e-03, 1.315598e-01, 6.090024e-02, 1.128269e+00, 1.970621e-01, 4.754693e-01, 1.624772e+00,
2.000000e+00	1.289351e+00, 4.666954e-01, 1.205281e+00, 2.008953e-03, 7.173194e-02, 4.385155e-02, 1.162604e+00, 4.704264e-01, 4.334912e-01, 1.855516e+00,
0.000000e+00	1.219617e+00, 2.663545e+00, 2.221914e+00, 5.026132e-01, 1.187053e+00, 8.115126e-01, 2.273081e-01, 7.999889e-01, 3.191444e-01, 3.282645e-01,
2.000000e-01	1.172424e+00, 1.669634e+00, 1.427541e+00, 2.771131e-01, 8.873130e-01, 6.616485e-01, 4.386220e-01, 7.453424e-01, 4.592164e-01, 4.420240e-01,
4.000000e-01	1.086128e+00, 9.711232e-01, 9.298272e-01, 2.433500e-01, 6.766601e-01, 5.288107e-01, 8.069787e-01, 6.536733e-01, 6.284944e-01, 8.561183e-01,
6.000000e-01	9.832005e-01, 6.743021e-01, 6.967968e-01, 1.454205e-01, 4.833111e-01, 3.406091e-01, 9.130531e-01, 7.244118e-01, 7.266757e-01, 1.226787e+00,
8.000000e-01	1.114545e+00, 6.995596e-01, 8.132289e-01, 9.485419e-02, 3.885460e-01, 2.132215e-01, 8.998317e-01, 1.050433e+00, 6.401295e-01, 1.188333e+00,
1.000000e+00	9.053123e-01, 7.330990e-01, 8.964376e-01, 6.447297e-02, 2.307530e-01, 1.372685e-01, 1.076799e+00, 1.167480e+00, 6.589634e-01, 1.378649e+00,
1.200000e+00	1.056954e+00, 6.538173e-01, 9.705338e-01, 3.766922e-02, 1.829426e-01, 8.647715e-02, 1.139723e+00, 1.086710e+00, 4.596665e-01, 1.278429e+00,
1.400000e+00	1.090014e+00, 5.044471e-01, 8.401704e-01, 2.296995e-02, 1.113976e-01, 6.175994e-02, 1.283133e+00, 9.969510e-01, 4.220560e-01, 1.438374e+00,
1.600000e+00	1.017940e+00, 5.980334e-01, 1.108367e+00, 1.660412e-02, 1.076692e-01, 4.434142e-02, 1.216329e+00, 1.281327e+00, 3.554366e-01, 1.842353e+00,
1.800000e+00	9.362874e-01, 4.449702e-01, 9.885391e-01, 9.623677e-03, 7.384438e-02, 2.304189e-02, 9.817276e-01, 1.195114e+00, 3.284515e-01, 1.944706e+00,
2.000000e+00	9.254022e-01, 5.469398e-01, 1.104929e+00, 8.401820e-03, 3.589515e-02, 1.983195e-02, 1.100481e+00, 1.216160e+00, 2.430255e-01, 1.737052e+00,
0.000000e+00	2.999924e+00, 2.997477e+00, 5.538795e-01, 2.921576e+00, 6.892039e-01, 4.021658e-01, 1.169696e+00, 1.803753e+00, 1.953164e+00, 1.756485e+00,
2.000000e-01	1.613496e+00, 1.784816e+00, 8.847116e-01, 2.174274e+00, 9.008172e-01, 3.216876e-01, 9.524659e-01, 1.895978e+00, 1.174087e+00, 1.766942e+00,
4.000000e-01	1.088347e+00, 1.176537e+00, 1.002563e+00, 2.183109e+00, 9.647218e-01, 2.915034e-01, 5.826734e-01, 1.978699e+00, 1.245396e+00, 2.070946e+00,
6.000000e-01	8.636635e-01, 8.622437e-01, 1.276531e+00, 1.472955e+00, 7.951502e-01, 2.957584e-01, 7.819895e-01, 1.537997e+00, 9.375164e-01, 2.262935e+00,
8.000000e-01	7.310588e-01, 6.725015e-01, 9.197138e-01, 1.341433e+00, 6.862442e-01, 3.498402e-01, 8.504339e-01, 1.652777e+00, 7.623952e-01, 1.849057e+00,
1.000000e+00	9.689601e-01, 5.710264e-01, 9.265723e-01, 1.697447e+00, 8.413636e-01, 3.133637e-01, 1.035189e+00, 1.431727e+00, 8.070679e-01, 1.734424e+00,
1.200000e+00	7.706975e-01, 5.007957e-01, 7.660064e-01, 1.341091e+00, 8.861751e-01, 2.705653e-01, 7.970134e-01, 1.305167e+00, 6.373316e-01, 1.882077e+00,
1.400000e+00	6.894103e-01, 4.514602e-01, 1.015614e+00, 1.190268e+00, 1.013219e+00, 3.493741e-01, 9.523534e-01, 1.516814e+00, 5.680995e-01, 1.795395e+00,
1.600000e+00	8.801378e-01, 3.881001e-01, 1.058676e+00, 1.414891e+00, 8.709602e-01, 3.514329e-01, 1.036606e+00, 1.433057e+00, 4.440565e-01, 1.867071e+00,
1.800000e+00	8.756156e-01, 3.479682e-01, 1.043463e+00, 1.450856e+00, 8.191943e-01, 3.161237e-01, 1.077767e+00, 1.299718e+00, 3.017772e-01, 1.791075e+00,
2.000000e+00	8.124831e-01, 3.559276e-01, 1.003144e+00, 1.233524e+00, 9.392667e-01, 2.791788e-01, 1.275087e+00, 1.348329e+00, 3.467884e-01, 2.342652e+00,
0.000000e+00	1.782642e-01, 2.385988e+00, 2.371079e+00, 7.015982e-02, 6.725491e-02, 9.058535e-01, 3.177867e+00, 1.811334e+00, 4.280849e-01, 3.414273e-01,
2.000000e-01	4.153503e-01, 1.329373e+00, 1.798876e+00, 4.381108e-01, 5.386371e-02, 6.221938e-01, 2.278982e+00, 1.450029e+00, 1.804555e-01, 6.709974e-01,
4.000000e-01	6.791360e-01, 7.518250e-01, 1.105802e+00, 7.131758e-01, 4.415315e-02, 2.994815e-01, 1.952868e+00, 1.629406e+00, 1.195898e-01, 9.385841e-01,
6.000000e-01	8.233282e-01, 5.256368e-01, 9.600402e-01, 8.796300e-01, 5.875806e-02, 2.381537e-01, 1.846328e+00, 1.365626e+00, 7.028898e-02, 1.299539e+00,
8.000000e-01	8.959560e-01, 5.735835e-01, 8.802840e-01, 1.154369e+00, 1.706565e-01, 1.699788e-01, 1.750741e+00, 1.551033e+00, 5.261613e-02, 1.395978e+00,
1.000000e+00	8.314406e-01, 6.858484e-01, 8.960334e-01, 1.063261e+00, 2.988976e-01, 9.706719e-02, 1.412582e+00, 1.478126e+00, 3.025916e-02, 1.668396e+00,
1.200000e+00	8.570053e-01, 5.885216e-01, 9.163221e-01, 1.299670e+00, 3.802430e-01, 7.313962e-02, 1.638398e+00, 1.388537e+00, 3.733114e-02, 1.463841e+00,
1.400000e+00	9.846763e-01, 4.804986e-01, 8.317587e-01, 1.312912e+00, 5.726537e-01, 4.218423e-02, 1.299979e+00, 1.359253e+00, 3.500182e-02, 1.303537e+00,
1.600000e+00	8.730081e-01, 4.847792e-01, 9.749437e-01, 1.411410e+00, 6.807502e-01, 4.654146e-02, 1.622500e+00, 1.364972e+00, 4.252159e-02, 1.710957e+00,
1.800000e+00	1.010509e+00, 5.143675e-01, 9.185850e-01, 1.356350e+00, 6.939961e-01, 6.152554e-02, 1.339598e+00, 1.097599e+00, 5.988481e-02, 1.741103e+00,
2.000000e+00	9.770332e-01, 3.872841e-01, 1.148999e+00, 1.516605e+00, 7.598015e-01, 8.845780e-02, 1.232823e+00, 1.299839e+00, 7.528688e-02, 1.936706e+00,
0.000000e+00	1.472540e+00, 4.625144e-01, 1.735653e+00, 7.275967e-01, 4.125317e-01, 2.520720e+00, 1.014883e+00, 3.114226e+00, 3.293089e+00, 2.838325e+00,
2.000000e-01	8.249142e-01, 2.740513e-01, 1.449609e+00, 4.807390e-01, 3.224092e-01, 1.808264e+00, 8.807526e-01, 2.127814e+00, 2.013105e+00, 2.120089e+00,
4.000000e-01	5.773229e-01, 2.013807e-01, 1.471793e+00, 3.643117e-01, 2.275449e-01, 1.368214e+00, 6.737147e-01, 2.075319e+00, 1.197096e+00, 2.008922e+00,
6.000000e-01	8.089357e-01, 1.575517e-01, 1.467708e+00, 1.474602e-01, 1.817954e-01, 7.973112e-01, 5.605707e-01, 1.734409e+00, 1.015900e+00, 1.560894e+00,
8.000000e-01	8.288871e-01, 1.220061e-01, 1.417193e+00, 1.120848e-01, 1.262768e-01, 4.377396e-01, 5.146477e-01, 1.374730e+00, 1.055598e+00, 2.190712e+00,
1.000000e+00	6.484365e-01, 1.477227e-01, 1.259112e+00, 7.002224e-02, 8.108828e-02, 2.959809e-01, 6.414883e-01, 1.558623e+00, 9.204051e-01, 2.032037e+00,
1.200000e+00	8.788195e-01, 2.036978e-01, 1.285436e+00, 4.855152e-02, 5.454259e-02, 1.721490e-01, 6.261082e-01, 1.426483e+00, 8.209607e-01, 1.766154e+00,
1.400000e+00	1.081987e+00, 1.986523e-01, 9.167562e-01, 3.483999e-02, 5.548442e-02, 1.407506e-01, 8.160969e-01, 1.362826e+00, 6.685815e-01, 2.340286e+00,
1.600000e+00	1.079287e+00, 2.938633e-01, 1.124265e+00, 1.677729e-02, 3.344261e-02, 7.527262e-02, 8.979288e-01, 1.523848e+00, 6.701572e-01, 2.199272e+00,
1.800000e+00	9.222918e-01, 3.081284e-01, 1.010970e+00, 1.438821e-02, 2.815095e-02, 5.516146e-02, 9.138384e-01, 1.265482e+00, 5.553310e-01, 2.042020e+00,
2.000000e+00	1.075406e+00, 2.440529e-01, 1.012880e+00, 9.114623e-03, 1.774275e-02, 3.284470e-02, 9.313374e-01, 1.517737e+00, 5.049998e-01, 1.774138e+00,
0.000000e+00	2.191900e+00, 2.191171e+00, 3.553864e-01, 1.460929e+00, 2.866282e+00, 3.749695e-01, 1.517641e+00, 4.744477e-01, 8.980150e-01, 1.434420e+00,
2.000000e-01	1.888777e+00, 1.869430e+00, 7.274637e-01, 1.634613e+00, 2.421442e+00, 5.669976e-01, 1.499554e+00, 3.697595e-01, 5.317394e-01, 1.912009e+00,
4.000000e-01	1.367894e+00, 1.383761e+00, 7.022176e-01, 1.428853e+00, 2.062355e+00, 6.672641e-01, 1.304908e+00, 2.421468e-01, 3.569949e-01, 1.729413e+00,
6.000000e-01	1.415436e+00, 1.124604e+00, 9.938508e-01, 1.264991e+00, 1.485742e+00, 9.860704e-01, 1.412728e+00, 1.280399e-01, 2.409197e-01, 1.859739e+00,
8.000000e-01	1.106163e+00, 8.950853e-01, 9.695247e-01, 1.453567e+00, 1.638684e+00, 1.106507e+00, 1.752733e+00, 1.063965e-01, 1.369855e-01, 1.755530e+00,
1.000000e+00	1.024801e+00, 6.308462e-01, 9.907788e-01, 1.073477e+00, 1.178201e+00, 9.904841e-01, 1.282867e+00, 7.150392e-02, 1.328969e-01, 1.840289e+00,
1.200000e+00	9.029813e-01, 5.436771e-01, 1.100921e+00, 1.383843e+00, 1.026992e+00, 9.503183e-01, 1.271856e+00, 4.527915e-02, 1.005198e-01, 1.801840e+00,
1.400000e+00	1.056365e+00, 5.613838e-01, 9.507153e-01, 1.311522e+00, 9.580834e-01, 1.062159e+00, 1.415789e+00, 3.465862e-02, 1.064412e-01, 1.442307e+00,
1.600000e+00	1.002206e+00, 4.913988e-01, 8.149327e-01, 1.331500e+00, 1.119902e+00, 9.616578e-01, 1.350879e+00, 2.670964e-02, 1.030228e-01, 1.341314e+00,
1.800000e+00	1.078215e+00, 4.838159e-01, 1.144860e+00, 1.246594e+00, 1.015335e+00, 6.421586e-01, 1.424649e+00, 1.661448e-02, 1.088602e-01, 1.652111e+00,
2.000000e+00	1.058315e+00, 3.656179e-01, 9.980066e-01, 1.560722e+00, 8.489318e-01, 7.295826e-01, 1.231100e+00, 1.036123e-02, 1.092170e-01, 1.724263e+00,
0.000000e+00	1.190951e+00, 1.220053e+00, 2.519380e+00, 4.899806e-02, 2.228031e+00, 3.134241e-01, 1.503371e+00, 4.348927e-01, 1.422794e+00, 8.137006e-01,
2.000000e-01	1.157932e+00, 7.578352e-01, 1.659460e+00, 4.212537e-02, 1.397474e+00, 5.282559e-01, 1.284502e+00, 3.286591e-01, 1.026147e+00, 9.943954e-01,
4.000000e-01	1.085558e+00, 4.244007e-01, 1.434823e+00, 3.280581e-02, 1.090113e+00, 6.478182e-01, 1.436479e+00, 1.898656e-01, 6.404545e-01, 1.010668e+00,
6.000000e-01	1.109146e+00, 3.190876e-01, 1.222880e+00, 2.385844e-02, 7.244228e-01, 5.332189e-01, 1.213843e+00, 1.413214e-01, 3.389361e-01, 1.211255e+00,
8.000000e-01	9.806693e-01, 2.650572e-01, 1.008720e+00, 1.392518e-02, 5.711221e-01, 3.830881e-01, 1.115109e+00, 1.079703e-01, 2.584320e-01, 1.653259e+00,
1.000000e+00	8.680107e-01, 2.612575e-01, 1.150863e+00, 1.052182e-02, 3.857873e-01, 2.036630e-01, 1.239352e+00, 8.313660e-02, 2.063857e-01, 1.344625e+00,
1.200000e+00	1.001732e+00, 3.333274e-01, 1.093062e+00, 8.142875e-03, 3.004590e-01, 1.447761e-01, 1.294556e+00, 7.353595e-02, 1.695830e-01, 1.535413e+00,
1.400000e+00	1.069762e+00, 2.750716e-01, 9.345940e-01, 4.893451e-03, 1.765052e-01, 9.026706e-02, 1.352881e+00, 9.442296e-02, 1.684483e-01, 1.749333e+00,
1.600000e+00	1.110522e+00, 3.206778e-01, 1.260748e+00, 4.290021e-03, 1.745304e-01, 7.600784e-02, 1.349265e+00, 1.603125e-01, 1.604230e-01, 1.429580e+00,
1.800000e+00	8.921559e-01, 2.945625e-01, 1.120666e+00, 3.919988e-03, 9.909763e-02, 4.307020e-02, 1.232890e+00, 3.025410e-01, 1.691231e-01, 2.188472e+00,
2.000000e+00	8.703372e-01, 3.280646e-01, 1.075702e+00, 2.978387e-03, 8.329631e-02, 2.883697e-02, 1.097862e+00, 5.139332e-01, 1.611414e-01, 1.839147e+00,
0.000000e+00	5.678635e-01, 1.852417e+00, 1.942991e+00, 2.732087e+00, 2.466456e+00, 5.993784e-01, 2.526517e-01, 1.896787e+00, 2.765106e+00, 2.037893e+00,
2.000000e-01	3.159580e-01, 9.074397e-01, 1.347263e+00, 1.944901e+00, 2.000282e+00, 9.915422e-01, 1.861260e-01, 1.687098e+00, 1.837989e+00, 1.762684e+00,
4.000000e-01	1.985362e-01, 6.053679e-01, 1.289596e+00, 1.718334e+00, 1.500873e+00, 1.084499e+00, 1.723615e-01, 1.230358e+00, 1.480068e+00, 1.551148e+00,
6.000000e-01	1.246032e-01, 3.831588e-01, 1.235840e+00, 1.717034e+00, 1.368346e+00, 1.127941e+00, 1.356096e-01, 9.100935e-01, 1.177583e+00, 1.682369e+00,
8.000000e-01	1.119225e-01, 3.806693e-01, 1.099968e+00, 1.280965e+00, 1.251419e+00, 9.000947e-01, 2.156869e-01, 6.433960e-01, 8.962623e-01, 1.547322e+00,
1.000000e+00	2.697862e-01, 3.020712e-01, 1.151009e+00, 7.560526e-01, 9.655424e-01, 7.655078e-01, 3.219931e-01, 3.697255e-01, 8.838028e-01, 1.491474e+00,
1.200000e+00	5.627021e-01, 2.943102e-01, 9.407092e-01, 4.525546e-01, 7.489634e-01, 7.164861e-01, 5.179686e-01, 2.630094e-01, 9.275686e-01, 1.362627e+00,
1.400000e+00	6.297444e-01, 3.108381e-01, 9.759192e-01, 3.123597e-01, 5.560280e-01, 4.245029e-01, 5.788014e-01, 2.402962e-01, 8.290158e-01, 1.618545e+00,
1.600000e+00	7.534734e-01, 2.725300e-01, 1.069033e+00, 2.254558e-01, 3.419931e-01, 3.321716e-01, 7.952315e-01, 1.331874e-01, 9.552471e-01, 1.826640e+00,
1.800000e+00	8.796787e-01, 3.903131e-01, 1.091018e+00, 1.126788e-01, 3.537969e-01, 1.929007e-01, 8.418476e-01, 1.317286e-01, 8.422768e-01, 1.697626e+00,
2.000000e+00	9.013576e-01, 3.255594e-01, 1.099075e+00, 8.975907e-02, 2.397673e-01, 1.158380e-01, 1.018757e+00, 1.849605e-01, 7.194704e-01, 1.355302e+00,
0.000000e+00	7.779428e-01, 6.047304e-01, 6.453163e-01, 8.271187e-01, 2.216620e-01, 8.822451e-01, 2.304603e+00, 2.348326e+00, 2.355095e+00, 2.723150e+00,
2.000000e-01	6.093039e-01, 6.237118e-01, 7.593880e-01, 9.046459e-01, 1.729216e-01, 6.505250e-01, 1.434497e+00, 2.343091e+00, 1.051392e+00, 2.857147e+00,
4.000000e-01	7.304612e-01, 5.893776e-01, 8.396115e-01, 1.172504e+00, 2.818304e-01, 3.698849e-01, 1.622689e+00, 2.000404e+00, 7.176891e-01, 2.370372e+00,
6.000000e-01	7.859662e-01, 6.826922e-01, 1.000042e+00, 1.166176e+00, 3.368180e-01, 2.551670e-01, 1.371382e+00, 1.836267e+00, 3.627584e-01, 2.506568e+00,
8.000000e-01	9.792075e-01, 5.627827e-01, 9.033444e-01, 1.365435e+00, 4.092504e-01, 1.362854e-01, 1.397578e+00, 1.341018e+00, 2.608610e-01, 1.736764e+00,
1.000000e+00	1.081547e+00, 4.343653e-01, 1.130672e+00, 1.323269e+00, 5.061601e-01, 9.847894e-02, 1.090577e+00, 1.461801e+00, 2.083058e-01, 1.890559e+00,
1.200000e+00	8.498021e-01, 4.689384e-01, 8.441907e-01, 1.528147e+00, 6.972256e-01, 7.908741e-02, 1.192297e+00, 1.533124e+00, 1.359428e-01, 2.123087e+00,
1.400000e+00	9.673637e-01, 3.536475e-01, 1.218843e+00, 1.105553e+00, 6.765068e-01, 1.111626e-01, 1.454764e+00, 1.717506e+00, 1.264889e-01, 2.354190e+00,
1.600000e+00	8.155642e-01, 3.549597e-01, 9.454957e-01, 1.281842e+00, 5.929113e-01, 8.700938e-02, 1.325989e+00, 1.337481e+00, 1.018428e-01, 1.984385e+00,
1.800000e+00	1.145549e+00, 3.612048e-01, 1.092651e+00, 1.406644e+00, 6.754678e-01, 1.236005e-01, 1.236648e+00, 1.019923e+00, 1.066931e-01, 1.994608e+00,
2.000000e+00	1.099535e+00, 3.943598e-01, 1.049411e+00, 1.299775e+00, 8.650823e-01, 1.454142e-01, 1.158645e+00, 1.360939e+00, 1.295033e-01, 2.304968e+00,
0.000000e+00	1.840591e+00, 9.063805e-01, 1.604000e-01, 3.957794e-01, 5.420619e-01, 2.296578e+00, 2.421893e+00, 9.838465e-01, 2.328495e+00, 2.143302e+00,
2.000000e-01	1.305194e+00, 8.461733e-01, 5.248122e-01, 5.461813e-01, 4.046939e-01, 1.303236e+00, 1.705186e+00, 1.211552e+00, 1.453106e+00, 2.140593e+00,
4.000000e-01	1.035696e+00, 8.588882e-01, 5.907088e-01, 6.163585e-01, 3.308238e-01, 8.826436e-01, 1.465262e+00, 1.067299e+00, 7.939529e-01, 1.620876e+00,
6.000000e-01	1.001776e+00, 8.555828e-01, 7.214072e-01, 3.655575e-01, 2.184553e-01, 5.647663e-01, 1.470256e+00, 1.218092e+00, 4.899765e-01, 1.530178e+00,
8.000000e-01	1.035605e+00, 6.913240e-01, 8.291972e-01, 3.320252e-01, 2.103524e-01, 3.425357e-01, 1.240091e+00, 1.325579e+00, 3.305099e-01, 1.762767e+00,
1.000000e+00	8.267147e-01, 6.342896e-01, 8.467747e-01, 2.266290e-01, 1.378855e-01, 2.364969e-01, 1.330315e+00, 1.184886e+00, 2.410459e-01, 1.934364e+00,
1.200000e+00	8.272418e-01, 5.195532e-01, 1.007308e+00, 1.538181e-01, 1.071619e-01, 1.842267e-01, 1.451901e+00, 1.353920e+00, 1.731132e-01, 1.775417e+00,
1.400000e+00	1.064743e+00, 4.577281e-01, 1.062028e+00, 8.898723e-02, 6.958761e-02, 1.092947e-01, 1.306379e+00, 1.637122e+00, 1.657973e-01, 1.855706e+00,
1.600000e+00	8.946146e-01, 4.872061e-01, 1.054161e+00, 5.842786e-02, 6.006737e-02, 6.054681e-02, 1.020670e+00, 1.355488e+00, 1.389051e-01, 1.883471e+00,
1.800000e+00	9.511021e-01, 4.336530e-01, 8.402397e-01, 3.677830e-02, 4.060683e-02, 3.484515e-02, 1.443038e+00, 1.426513e+00, 1.225936e-01, 1.756575e+00,
2.000000e+00	1.029854e+00, 3.126513e-01, 1.280111e+00, 2.741749e-02, 3.434275e-02, 2.258971e-02, 1.225784e+00, 1.217539e+00, 1.470999e-01, 1.935800e+00,
