# Supplementary material for: Inference of Vohradský's Models of Genetic Networks by Solving Two-Dimensional Function Optimization Problems
Source: PLoS One. 2013 Dec 30;8(12):e83308. doi: 10.1371/journal.pone.0083308 (PMC3875442; doi:10.1371/journal.pone.0083308)
Supplement: Text S2 — Time-series data used in the ‘Inference in noisy environment’ section (compressed by gzip). (GZ) [file pone.0083308.s002.gz › time_series_data/gene10/50sets/tc.dat56]

Time "G0" "G1" "G2" "G3" "G4" "G5" "G6" "G7" "G8" "G9"
0.000000e+00	1.413928e+00, 1.590160e+00, 2.975209e+00, 2.063277e+00, 3.037052e+00, 1.141490e+00, 1.904056e+00, 2.973132e-02, 2.199180e+00, 6.740307e-01,
2.000000e-01	1.283480e+00, 1.585044e+00, 2.078865e+00, 1.511529e+00, 1.871996e+00, 1.041073e+00, 1.772967e+00, 2.518049e-01, 1.755315e+00, 4.592292e-01,
4.000000e-01	9.452334e-01, 1.398559e+00, 1.413138e+00, 1.003330e+00, 1.021467e+00, 1.034701e+00, 1.326158e+00, 4.588212e-01, 1.189688e+00, 3.763273e-01,
6.000000e-01	8.264230e-01, 1.337509e+00, 9.193582e-01, 6.595300e-01, 7.170196e-01, 9.419116e-01, 1.014258e+00, 4.361306e-01, 1.140290e+00, 2.834974e-01,
8.000000e-01	5.762237e-01, 8.557649e-01, 9.536472e-01, 7.597899e-01, 4.208520e-01, 8.823495e-01, 1.010663e+00, 5.282889e-01, 4.918732e-01, 3.141556e-01,
1.000000e+00	4.469855e-01, 6.242776e-01, 5.830481e-01, 7.114023e-01, 3.947089e-01, 7.453091e-01, 8.988135e-01, 6.064018e-01, 4.978311e-01, 3.936491e-01,
1.200000e+00	2.597778e-01, 3.984385e-01, 4.920755e-01, 1.075513e+00, 2.483781e-01, 7.805979e-01, 1.002823e+00, 5.713185e-01, 3.452502e-01, 4.897536e-01,
1.400000e+00	2.795502e-01, 2.957515e-01, 4.262103e-01, 9.441943e-01, 2.866697e-01, 9.301378e-01, 8.305837e-01, 5.555883e-01, 2.470484e-01, 4.450730e-01,
1.600000e+00	1.849521e-01, 1.548935e-01, 3.936788e-01, 1.130752e+00, 1.816961e-01, 8.693587e-01, 8.787448e-01, 5.392542e-01, 2.185546e-01, 5.741671e-01,
1.800000e+00	1.245765e-01, 1.217745e-01, 3.100557e-01, 1.294676e+00, 1.507182e-01, 7.984765e-01, 9.627277e-01, 5.838884e-01, 1.325553e-01, 6.666501e-01,
2.000000e+00	8.975585e-02, 6.784931e-02, 2.995866e-01, 1.225298e+00, 1.764351e-01, 8.487347e-01, 9.140369e-01, 6.407063e-01, 1.065003e-01, 6.482202e-01,
0.000000e+00	2.497321e+00, 1.567713e+00, 3.576398e-01, 1.391922e+00, 9.835537e-01, 1.154220e+00, 1.747349e+00, 6.966852e-02, 5.650441e-01, 7.564527e-01,
2.000000e-01	2.256602e+00, 9.525330e-01, 4.623316e-01, 1.305868e+00, 7.663698e-01, 9.536145e-01, 1.443612e+00, 2.496447e-01, 3.714098e-01, 5.390536e-01,
4.000000e-01	1.737471e+00, 6.327532e-01, 4.799933e-01, 1.510416e+00, 7.544715e-01, 9.478555e-01, 1.338422e+00, 3.605877e-01, 2.590160e-01, 4.182807e-01,
6.000000e-01	1.287527e+00, 3.939785e-01, 4.196496e-01, 1.417078e+00, 5.635934e-01, 1.032590e+00, 1.207545e+00, 4.079625e-01, 1.770929e-01, 3.297219e-01,
8.000000e-01	1.252678e+00, 2.960049e-01, 4.043590e-01, 1.277740e+00, 4.087172e-01, 8.216859e-01, 1.034569e+00, 5.825610e-01, 1.245950e-01, 3.895700e-01,
1.000000e+00	1.105839e+00, 1.753864e-01, 3.761621e-01, 1.421380e+00, 3.008024e-01, 9.226556e-01, 1.229877e+00, 5.547550e-01, 1.229061e-01, 5.128367e-01,
1.200000e+00	7.087095e-01, 1.137048e-01, 3.765573e-01, 1.040997e+00, 2.654537e-01, 9.258590e-01, 1.129842e+00, 6.072854e-01, 9.336707e-02, 5.927580e-01,
1.400000e+00	5.695077e-01, 7.962594e-02, 3.204063e-01, 1.114863e+00, 2.499494e-01, 7.960474e-01, 9.592558e-01, 5.203730e-01, 8.381541e-02, 6.549222e-01,
1.600000e+00	4.530447e-01, 5.013240e-02, 3.313526e-01, 1.329007e+00, 1.681576e-01, 8.976226e-01, 1.015812e+00, 5.851861e-01, 6.419395e-02, 6.208933e-01,
1.800000e+00	3.020333e-01, 3.573927e-02, 3.046979e-01, 1.182143e+00, 2.211938e-01, 8.186646e-01, 1.024405e+00, 5.047422e-01, 5.839335e-02, 6.615201e-01,
2.000000e+00	2.232443e-01, 2.833293e-02, 2.487305e-01, 1.201344e+00, 1.514840e-01, 8.155568e-01, 1.099153e+00, 5.035937e-01, 6.103905e-02, 7.763087e-01,
0.000000e+00	6.587389e-01, 5.804092e-01, 1.033154e+00, 1.359078e-01, 2.447346e+00, 4.082809e-01, 1.183734e+00, 3.735651e-01, 1.839961e+00, 2.457826e+00,
2.000000e-01	4.815392e-01, 7.227133e-01, 6.445630e-01, 4.680006e-01, 1.633686e+00, 5.253643e-01, 6.458655e-01, 2.742226e-01, 1.488318e+00, 1.836356e+00,
4.000000e-01	2.578860e-01, 5.454401e-01, 4.275847e-01, 7.838037e-01, 8.532850e-01, 6.709665e-01, 4.046926e-01, 1.395122e-01, 9.503561e-01, 1.306902e+00,
6.000000e-01	1.765858e-01, 3.650458e-01, 3.076186e-01, 1.042613e+00, 5.400581e-01, 8.196785e-01, 2.759325e-01, 1.257080e-01, 7.060708e-01, 1.502976e+00,
8.000000e-01	1.716858e-01, 2.670644e-01, 2.935676e-01, 9.282721e-01, 3.606539e-01, 7.815175e-01, 2.618157e-01, 1.241332e-01, 4.801989e-01, 9.087654e-01,
1.000000e+00	1.069806e-01, 1.418045e-01, 3.259675e-01, 1.130694e+00, 2.572123e-01, 8.683244e-01, 3.375296e-01, 1.887417e-01, 3.199638e-01, 8.657583e-01,
1.200000e+00	7.819691e-02, 8.306761e-02, 3.096242e-01, 1.234296e+00, 2.201472e-01, 9.464058e-01, 5.859351e-01, 2.794273e-01, 2.276865e-01, 8.740731e-01,
1.400000e+00	5.049260e-02, 7.060668e-02, 3.133547e-01, 1.200441e+00, 2.098897e-01, 8.876355e-01, 5.282219e-01, 3.213680e-01, 1.566359e-01, 8.142972e-01,
1.600000e+00	3.448580e-02, 4.017543e-02, 2.913135e-01, 1.319159e+00, 2.122224e-01, 9.484425e-01, 8.625658e-01, 3.974913e-01, 1.187177e-01, 7.595224e-01,
1.800000e+00	3.107310e-02, 3.077488e-02, 2.460062e-01, 1.174469e+00, 2.088707e-01, 9.084974e-01, 7.488332e-01, 4.414171e-01, 8.311908e-02, 7.144687e-01,
2.000000e+00	2.421029e-02, 1.796138e-02, 3.128035e-01, 1.466682e+00, 1.762151e-01, 7.883773e-01, 7.074128e-01, 4.371131e-01, 6.267021e-02, 6.950568e-01,
0.000000e+00	2.120820e+00, 1.688070e+00, 2.955529e+00, 1.898685e-01, 2.909567e+00, 1.267309e-01, 2.238609e+00, 2.327594e+00, 9.830086e-01, 2.685100e+00,
2.000000e-01	1.984593e+00, 1.653625e+00, 1.915371e+00, 1.035685e-01, 1.731860e+00, 1.012664e-01, 1.472804e+00, 1.161076e+00, 1.148949e+00, 2.279080e+00,
4.000000e-01	1.586054e+00, 1.575528e+00, 1.063634e+00, 8.226953e-02, 1.124159e+00, 3.371960e-01, 9.746897e-01, 5.460973e-01, 1.268497e+00, 1.587916e+00,
6.000000e-01	1.310750e+00, 9.861826e-01, 8.159818e-01, 2.032148e-01, 4.297512e-01, 6.398993e-01, 5.600380e-01, 3.722592e-01, 7.932019e-01, 1.384940e+00,
8.000000e-01	1.146831e+00, 6.233597e-01, 5.684546e-01, 5.930738e-01, 2.785234e-01, 7.174714e-01, 3.713556e-01, 2.740569e-01, 5.027589e-01, 1.052746e+00,
1.000000e+00	1.093304e+00, 4.623683e-01, 4.056737e-01, 7.444665e-01, 1.876950e-01, 7.065638e-01, 4.073380e-01, 2.154048e-01, 3.466895e-01, 9.623930e-01,
1.200000e+00	7.783409e-01, 2.438092e-01, 3.271273e-01, 9.071036e-01, 1.424421e-01, 8.823283e-01, 4.767239e-01, 2.775073e-01, 2.322779e-01, 8.958583e-01,
1.400000e+00	4.813441e-01, 1.667979e-01, 3.179903e-01, 1.085773e+00, 1.903973e-01, 1.050128e+00, 4.796456e-01, 3.352589e-01, 1.643408e-01, 8.030375e-01,
1.600000e+00	3.672523e-01, 1.051253e-01, 3.042255e-01, 1.146690e+00, 1.215415e-01, 7.641820e-01, 7.309970e-01, 3.801216e-01, 1.460964e-01, 8.192524e-01,
1.800000e+00	2.620224e-01, 7.385581e-02, 3.164442e-01, 1.060085e+00, 1.861077e-01, 8.920697e-01, 7.655743e-01, 4.761096e-01, 7.038126e-02, 7.683532e-01,
2.000000e+00	1.900344e-01, 4.323066e-02, 3.152854e-01, 1.277009e+00, 1.936329e-01, 8.079516e-01, 6.132828e-01, 4.351325e-01, 7.355175e-02, 8.459972e-01,
0.000000e+00	2.418876e+00, 2.309888e+00, 5.001823e-01, 2.717591e-01, 2.920504e+00, 1.896784e+00, 2.634536e+00, 7.500771e-01, 1.082203e+00, 1.120953e+00,
2.000000e-01	2.005205e+00, 1.822551e+00, 5.464074e-01, 5.402256e-01, 2.144934e+00, 1.674747e+00, 1.780576e+00, 5.535428e-01, 9.269001e-01, 7.953919e-01,
4.000000e-01	1.287699e+00, 1.107260e+00, 5.398787e-01, 7.475402e-01, 1.297672e+00, 1.214552e+00, 1.960707e+00, 6.176297e-01, 5.230829e-01, 5.442994e-01,
6.000000e-01	1.441122e+00, 6.678246e-01, 6.057692e-01, 9.880816e-01, 1.090339e+00, 9.796527e-01, 1.328967e+00, 5.280854e-01, 4.402869e-01, 3.416688e-01,
8.000000e-01	1.226980e+00, 4.815168e-01, 5.870145e-01, 1.183590e+00, 7.683637e-01, 1.009689e+00, 1.279923e+00, 6.137825e-01, 3.167187e-01, 2.946455e-01,
1.000000e+00	1.030659e+00, 3.070907e-01, 5.172592e-01, 1.203714e+00, 5.506432e-01, 9.125705e-01, 8.765067e-01, 5.807303e-01, 2.174130e-01, 3.352532e-01,
1.200000e+00	8.251200e-01, 2.464621e-01, 4.886389e-01, 1.147399e+00, 2.946429e-01, 7.756542e-01, 1.063853e+00, 4.829022e-01, 1.697987e-01, 3.935334e-01,
1.400000e+00	5.125165e-01, 1.317587e-01, 3.721947e-01, 1.332683e+00, 3.022149e-01, 8.347594e-01, 9.503465e-01, 7.361177e-01, 1.513967e-01, 4.422283e-01,
1.600000e+00	4.792040e-01, 1.083731e-01, 3.466438e-01, 1.174840e+00, 2.503124e-01, 8.584660e-01, 1.052059e+00, 6.277489e-01, 1.240090e-01, 5.087428e-01,
1.800000e+00	3.343666e-01, 6.292566e-02, 3.610358e-01, 1.142100e+00, 2.191487e-01, 8.930763e-01, 7.700274e-01, 5.963812e-01, 1.306553e-01, 5.577645e-01,
2.000000e+00	2.259427e-01, 4.481047e-02, 3.287866e-01, 1.287413e+00, 1.913290e-01, 1.060596e+00, 1.005942e+00, 6.271152e-01, 7.966836e-02, 5.203873e-01,
0.000000e+00	8.847293e-01, 2.179685e+00, 2.723481e+00, 9.929817e-01, 2.327229e+00, 8.558392e-01, 1.883697e+00, 1.016593e+00, 9.018589e-02, 1.975656e+00,
2.000000e-01	7.763933e-01, 1.380033e+00, 1.879237e+00, 6.992420e-01, 1.270357e+00, 7.194199e-01, 1.207156e+00, 5.617921e-01, 2.088959e-01, 1.427411e+00,
4.000000e-01	4.871640e-01, 8.359295e-01, 1.323088e+00, 4.412987e-01, 8.564307e-01, 6.945367e-01, 8.242688e-01, 4.475771e-01, 1.779458e-01, 1.039824e+00,
6.000000e-01	4.555162e-01, 5.841840e-01, 8.380846e-01, 4.763325e-01, 5.369128e-01, 9.551290e-01, 7.189354e-01, 4.662219e-01, 8.873214e-02, 7.922007e-01,
8.000000e-01	2.956685e-01, 3.934929e-01, 5.924148e-01, 6.917534e-01, 4.306196e-01, 7.764031e-01, 9.629500e-01, 4.074815e-01, 7.766376e-02, 7.791798e-01,
1.000000e+00	1.873619e-01, 2.847137e-01, 5.062233e-01, 9.167285e-01, 2.739340e-01, 6.546710e-01, 7.925751e-01, 4.495209e-01, 5.839485e-02, 7.302866e-01,
1.200000e+00	1.537403e-01, 1.637434e-01, 4.032700e-01, 7.939077e-01, 2.501260e-01, 9.512522e-01, 7.622085e-01, 4.844811e-01, 4.613570e-02, 7.752650e-01,
1.400000e+00	9.935917e-02, 1.298032e-01, 4.149400e-01, 1.232565e+00, 2.332031e-01, 8.893705e-01, 8.422236e-01, 5.527877e-01, 4.566009e-02, 6.625614e-01,
1.600000e+00	8.468017e-02, 7.762811e-02, 3.884776e-01, 1.020603e+00, 1.581852e-01, 7.449639e-01, 9.667655e-01, 4.649474e-01, 4.514817e-02, 6.058005e-01,
1.800000e+00	5.623686e-02, 6.083735e-02, 3.362528e-01, 1.194852e+00, 2.260640e-01, 7.394269e-01, 9.304657e-01, 4.525627e-01, 4.609579e-02, 6.907524e-01,
2.000000e+00	4.176021e-02, 3.799233e-02, 2.484836e-01, 1.324649e+00, 1.604483e-01, 7.990896e-01, 9.628885e-01, 4.790110e-01, 4.138065e-02, 6.710830e-01,
0.000000e+00	1.496486e+00, 2.354432e+00, 2.621031e+00, 2.702878e+00, 2.361776e+00, 3.436082e+00, 9.902465e-01, 1.043682e+00, 1.834684e+00, 2.406398e+00,
2.000000e-01	1.054884e+00, 1.928229e+00, 1.867505e+00, 1.871729e+00, 1.887109e+00, 1.872052e+00, 5.433655e-01, 7.232464e-01, 1.468079e+00, 1.882002e+00,
4.000000e-01	1.001561e+00, 1.470033e+00, 1.779241e+00, 1.141100e+00, 1.277748e+00, 1.335471e+00, 3.732500e-01, 4.362821e-01, 1.116029e+00, 1.517895e+00,
6.000000e-01	8.353381e-01, 8.801037e-01, 1.368727e+00, 6.529846e-01, 9.839035e-01, 1.227289e+00, 3.632820e-01, 3.250245e-01, 6.640127e-01, 1.077722e+00,
8.000000e-01	6.033488e-01, 5.985219e-01, 1.047521e+00, 6.999141e-01, 7.918116e-01, 1.190026e+00, 3.737384e-01, 2.523065e-01, 5.453306e-01, 9.126875e-01,
1.000000e+00	4.462924e-01, 5.051193e-01, 7.151076e-01, 5.593957e-01, 5.876205e-01, 1.029336e+00, 5.552290e-01, 3.261079e-01, 3.887194e-01, 7.660029e-01,
1.200000e+00	2.684484e-01, 2.809233e-01, 6.262896e-01, 7.673702e-01, 5.349351e-01, 9.279360e-01, 6.222715e-01, 4.036976e-01, 2.564690e-01, 9.562755e-01,
1.400000e+00	2.132346e-01, 2.024963e-01, 5.903160e-01, 9.180044e-01, 4.750070e-01, 8.382553e-01, 7.197985e-01, 3.454373e-01, 2.040514e-01, 7.789552e-01,
1.600000e+00	1.468069e-01, 1.121809e-01, 5.174337e-01, 9.665317e-01, 4.106969e-01, 9.172413e-01, 7.788122e-01, 3.509333e-01, 1.413933e-01, 7.072201e-01,
1.800000e+00	1.163468e-01, 7.338956e-02, 4.572054e-01, 9.917283e-01, 2.936602e-01, 8.748284e-01, 8.418542e-01, 4.720656e-01, 1.069846e-01, 6.283232e-01,
2.000000e+00	9.057858e-02, 5.353835e-02, 3.368237e-01, 1.310239e+00, 2.440252e-01, 1.095581e+00, 7.201212e-01, 5.051858e-01, 8.385118e-02, 7.657899e-01,
0.000000e+00	6.481985e-01, 1.727341e+00, 1.155980e+00, 1.740510e+00, 1.375172e+00, 9.091110e-01, 6.175509e-01, 2.731607e+00, 9.193809e-01, 2.280509e+00,
2.000000e-01	3.988445e-01, 1.597757e+00, 8.648394e-01, 1.546884e+00, 9.676483e-01, 6.864513e-01, 3.973045e-01, 1.556904e+00, 1.105831e+00, 1.571064e+00,
4.000000e-01	3.017154e-01, 7.946151e-01, 5.973523e-01, 1.403601e+00, 5.156300e-01, 4.717814e-01, 2.302112e-01, 8.447261e-01, 1.164282e+00, 1.348004e+00,
6.000000e-01	2.006171e-01, 5.119518e-01, 3.607300e-01, 1.248455e+00, 3.085267e-01, 5.933225e-01, 1.812885e-01, 5.289113e-01, 9.808526e-01, 1.306212e+00,
8.000000e-01	1.625981e-01, 3.041206e-01, 2.869636e-01, 1.116547e+00, 1.764406e-01, 5.545200e-01, 2.004529e-01, 4.488385e-01, 6.353761e-01, 1.076159e+00,
1.000000e+00	9.777233e-02, 2.397639e-01, 2.462159e-01, 1.237042e+00, 1.377232e-01, 8.068225e-01, 3.273883e-01, 4.186495e-01, 5.330143e-01, 8.621419e-01,
1.200000e+00	9.670064e-02, 1.333738e-01, 2.511199e-01, 1.474407e+00, 1.162613e-01, 9.474467e-01, 4.724379e-01, 3.540112e-01, 3.232624e-01, 8.449193e-01,
1.400000e+00	6.339898e-02, 1.040815e-01, 2.626547e-01, 1.339676e+00, 1.537363e-01, 8.579434e-01, 6.177938e-01, 4.579430e-01, 1.957382e-01, 7.056229e-01,
1.600000e+00	4.137802e-02, 5.536605e-02, 2.446085e-01, 1.241126e+00, 1.466001e-01, 7.656158e-01, 6.770521e-01, 4.333835e-01, 1.583747e-01, 6.683024e-01,
1.800000e+00	2.623632e-02, 4.415359e-02, 3.002248e-01, 1.163140e+00, 1.526107e-01, 9.188971e-01, 6.626998e-01, 4.561430e-01, 1.075545e-01, 8.617220e-01,
2.000000e+00	2.425734e-02, 2.854308e-02, 2.626781e-01, 1.036182e+00, 1.592354e-01, 9.321785e-01, 8.435207e-01, 4.721604e-01, 7.193567e-02, 7.200475e-01,
0.000000e+00	1.360164e+00, 3.112267e+00, 5.728368e-01, 1.141686e+00, 2.648742e+00, 3.928375e-01, 2.662288e+00, 2.732155e+00, 1.333643e+00, 3.076034e+00,
2.000000e-01	1.263635e+00, 1.747799e+00, 4.539766e-01, 1.256870e+00, 1.635818e+00, 2.560068e-01, 1.634327e+00, 1.586015e+00, 1.254948e+00, 2.063730e+00,
4.000000e-01	1.202257e+00, 1.155012e+00, 2.963610e-01, 1.246687e+00, 9.940889e-01, 2.624920e-01, 8.343278e-01, 7.028788e-01, 1.320895e+00, 1.531230e+00,
6.000000e-01	1.041057e+00, 1.005146e+00, 1.969408e-01, 1.184878e+00, 5.444037e-01, 5.347272e-01, 5.755587e-01, 5.114466e-01, 9.673254e-01, 1.375179e+00,
8.000000e-01	7.678913e-01, 5.018995e-01, 1.322663e-01, 1.130889e+00, 3.423939e-01, 6.604436e-01, 3.939198e-01, 2.838474e-01, 6.957811e-01, 1.370929e+00,
1.000000e+00	5.086224e-01, 2.940936e-01, 1.444215e-01, 1.140390e+00, 1.911261e-01, 6.550413e-01, 3.973874e-01, 2.274639e-01, 3.826686e-01, 9.974813e-01,
1.200000e+00	3.539380e-01, 1.821913e-01, 1.583730e-01, 1.280561e+00, 1.370606e-01, 8.580354e-01, 4.481965e-01, 3.238220e-01, 3.056616e-01, 8.776520e-01,
1.400000e+00	3.004121e-01, 1.627503e-01, 2.207837e-01, 1.042706e+00, 1.477729e-01, 9.459909e-01, 4.095526e-01, 2.987369e-01, 2.222398e-01, 1.115839e+00,
1.600000e+00	1.951356e-01, 9.470510e-02, 2.102356e-01, 1.321811e+00, 1.222515e-01, 7.468719e-01, 6.056518e-01, 3.894287e-01, 1.606850e-01, 8.388136e-01,
1.800000e+00	1.537119e-01, 6.664664e-02, 2.599304e-01, 1.049416e+00, 1.517621e-01, 7.265857e-01, 6.500173e-01, 3.830820e-01, 1.096701e-01, 7.344822e-01,
2.000000e+00	1.104100e-01, 5.139221e-02, 2.286074e-01, 1.200511e+00, 1.909912e-01, 8.556984e-01, 7.233946e-01, 4.280816e-01, 6.366479e-02, 6.037959e-01,
0.000000e+00	4.616893e-01, 1.455044e+00, 1.430598e+00, 8.274854e-01, 2.478088e+00, 1.620804e+00, 1.210971e+00, 1.035798e+00, 6.863963e-01, 2.512640e+00,
2.000000e-01	4.739794e-01, 9.392474e-01, 1.132621e+00, 5.781526e-01, 1.703638e+00, 1.256230e+00, 7.143142e-01, 5.849385e-01, 4.900564e-01, 1.517933e+00,
4.000000e-01	3.185299e-01, 6.243308e-01, 9.448610e-01, 5.952058e-01, 1.642723e+00, 1.090439e+00, 4.605283e-01, 3.575588e-01, 4.555797e-01, 1.024540e+00,
6.000000e-01	2.164290e-01, 5.243148e-01, 9.755320e-01, 5.491325e-01, 1.030748e+00, 9.165609e-01, 5.625457e-01, 3.291801e-01, 2.925409e-01, 8.654592e-01,
8.000000e-01	1.390066e-01, 3.147138e-01, 7.120076e-01, 7.501964e-01, 7.448331e-01, 1.001843e+00, 7.757562e-01, 4.022691e-01, 2.157497e-01, 7.227355e-01,
1.000000e+00	1.339594e-01, 1.949874e-01, 6.282963e-01, 1.015142e+00, 5.791527e-01, 8.296347e-01, 8.282321e-01, 4.144859e-01, 1.595791e-01, 7.126208e-01,
1.200000e+00	8.350133e-02, 1.400412e-01, 5.446253e-01, 1.005500e+00, 4.600545e-01, 8.210261e-01, 8.419771e-01, 4.766161e-01, 8.998320e-02, 7.915920e-01,
1.400000e+00	5.390047e-02, 7.233472e-02, 3.794026e-01, 1.163245e+00, 3.645881e-01, 7.813920e-01, 8.952358e-01, 4.682331e-01, 7.677555e-02, 7.361061e-01,
1.600000e+00	4.298203e-02, 4.686798e-02, 4.308163e-01, 1.205877e+00, 2.694079e-01, 7.303629e-01, 7.587002e-01, 4.872891e-01, 8.211260e-02, 6.656658e-01,
1.800000e+00	3.101166e-02, 3.403006e-02, 3.202090e-01, 1.256286e+00, 2.495993e-01, 8.993255e-01, 8.420019e-01, 5.039898e-01, 7.174878e-02, 6.156606e-01,
2.000000e+00	2.271333e-02, 2.239146e-02, 3.686089e-01, 1.052861e+00, 2.516092e-01, 8.060587e-01, 9.184787e-01, 5.266991e-01, 4.933280e-02, 7.748799e-01,
0.000000e+00	1.816062e+00, 1.631250e+00, 3.114515e+00, 1.086109e+00, 2.570998e+00, 3.150978e-01, 9.687924e-01, 8.699847e-01, 2.366040e+00, 1.619142e-02,
2.000000e-01	2.175167e+00, 1.794340e+00, 2.128240e+00, 7.239804e-01, 1.338955e+00, 3.790038e-01, 1.043867e+00, 7.489098e-01, 1.498793e+00, 1.386228e-01,
4.000000e-01	1.599744e+00, 1.387062e+00, 1.093144e+00, 5.319939e-01, 7.722034e-01, 6.426453e-01, 1.077101e+00, 5.562076e-01, 1.438742e+00, 3.230005e-01,
6.000000e-01	1.254900e+00, 1.135966e+00, 9.682270e-01, 6.094557e-01, 4.743528e-01, 7.018509e-01, 1.095690e+00, 5.973309e-01, 1.018583e+00, 3.221101e-01,
8.000000e-01	8.735008e-01, 7.126932e-01, 6.370130e-01, 6.623996e-01, 2.387703e-01, 7.983714e-01, 1.092386e+00, 5.806857e-01, 7.578644e-01, 5.372870e-01,
1.000000e+00	8.374252e-01, 5.135464e-01, 4.418860e-01, 1.087615e+00, 1.991963e-01, 6.934624e-01, 8.918788e-01, 6.028145e-01, 5.326735e-01, 5.681300e-01,
1.200000e+00	5.751206e-01, 3.020128e-01, 2.972530e-01, 1.099989e+00, 1.418252e-01, 7.887956e-01, 9.083618e-01, 5.375179e-01, 4.399481e-01, 5.880220e-01,
1.400000e+00	4.981950e-01, 2.112409e-01, 3.037702e-01, 1.033355e+00, 1.271848e-01, 6.600500e-01, 8.988099e-01, 5.906849e-01, 2.698064e-01, 5.442167e-01,
1.600000e+00	3.431123e-01, 1.444731e-01, 2.638264e-01, 1.079175e+00, 1.082184e-01, 9.010791e-01, 9.242431e-01, 4.124886e-01, 1.950292e-01, 7.266872e-01,
1.800000e+00	2.395072e-01, 8.881108e-02, 2.583257e-01, 1.137651e+00, 1.198876e-01, 9.019006e-01, 1.071891e+00, 5.800763e-01, 1.760130e-01, 6.713411e-01,
2.000000e+00	1.861834e-01, 5.802172e-02, 2.421561e-01, 1.142797e+00, 1.398845e-01, 8.077091e-01, 9.887921e-01, 6.001444e-01, 1.230806e-01, 5.865681e-01,
0.000000e+00	1.927426e+00, 7.618257e-01, 1.253442e+00, 1.961482e+00, 2.145697e-01, 7.505043e-01, 2.539910e+00, 1.831400e+00, 2.696799e+00, 9.624615e-01,
2.000000e-01	1.555447e+00, 8.672731e-01, 8.270802e-01, 1.365527e+00, 8.191789e-02, 5.531808e-01, 1.707191e+00, 1.334664e+00, 2.460633e+00, 1.150506e+00,
4.000000e-01	1.539895e+00, 1.075589e+00, 5.674863e-01, 1.376290e+00, 7.214821e-02, 6.117215e-01, 1.363156e+00, 7.372668e-01, 1.945336e+00, 7.656315e-01,
6.000000e-01	1.183131e+00, 1.090284e+00, 3.820753e-01, 1.183834e+00, 4.390794e-02, 6.710247e-01, 1.108425e+00, 6.950058e-01, 1.412540e+00, 8.789328e-01,
8.000000e-01	1.139353e+00, 9.295521e-01, 3.435275e-01, 1.208870e+00, 3.683996e-02, 6.597886e-01, 1.063275e+00, 6.854068e-01, 9.870244e-01, 7.427676e-01,
1.000000e+00	8.019369e-01, 6.034953e-01, 2.482623e-01, 1.089418e+00, 4.758934e-02, 8.197401e-01, 9.147340e-01, 5.133540e-01, 8.086628e-01, 8.939570e-01,
1.200000e+00	6.797617e-01, 2.920838e-01, 2.418178e-01, 1.108817e+00, 6.097782e-02, 7.973760e-01, 8.413022e-01, 5.301545e-01, 5.167411e-01, 6.092954e-01,
1.400000e+00	4.989535e-01, 2.570547e-01, 2.119204e-01, 1.165937e+00, 8.793584e-02, 8.432568e-01, 8.842024e-01, 6.000687e-01, 3.812880e-01, 6.830772e-01,
1.600000e+00	3.386211e-01, 1.418487e-01, 2.322741e-01, 1.157287e+00, 1.077970e-01, 8.873953e-01, 8.261900e-01, 5.011003e-01, 2.643631e-01, 6.015064e-01,
1.800000e+00	2.608231e-01, 1.092586e-01, 2.233360e-01, 1.359151e+00, 1.506519e-01, 8.429004e-01, 1.044733e+00, 4.264078e-01, 2.361930e-01, 7.196900e-01,
2.000000e+00	1.903099e-01, 6.438155e-02, 2.784749e-01, 1.098601e+00, 1.121563e-01, 8.278653e-01, 9.373004e-01, 5.005288e-01, 1.716485e-01, 6.892998e-01,
0.000000e+00	1.380984e+00, 1.829748e+00, 6.311630e-01, 2.567161e+00, 1.287369e+00, 1.812919e-02, 1.315978e+00, 2.043281e+00, 1.486212e+00, 2.373191e+00,
2.000000e-01	1.466232e+00, 1.099322e+00, 4.157858e-01, 2.012001e+00, 7.087875e-01, 3.953682e-02, 7.745875e-01, 1.241787e+00, 1.419183e+00, 1.673204e+00,
4.000000e-01	1.240023e+00, 7.560428e-01, 1.781986e-01, 1.724558e+00, 5.187208e-01, 2.678482e-01, 4.359195e-01, 6.970225e-01, 1.324944e+00, 1.371100e+00,
6.000000e-01	9.334051e-01, 4.943641e-01, 1.676775e-01, 1.520922e+00, 2.844688e-01, 5.769964e-01, 3.218654e-01, 4.434570e-01, 8.146585e-01, 1.103492e+00,
8.000000e-01	7.323037e-01, 3.723895e-01, 1.222671e-01, 1.357389e+00, 1.551303e-01, 6.818983e-01, 3.072868e-01, 3.233374e-01, 6.371157e-01, 1.053171e+00,
1.000000e+00	5.250667e-01, 2.139560e-01, 1.429667e-01, 1.509290e+00, 9.788233e-02, 8.261754e-01, 3.840441e-01, 3.578866e-01, 3.556839e-01, 9.140676e-01,
1.200000e+00	3.486411e-01, 1.563464e-01, 1.715858e-01, 1.205333e+00, 9.981704e-02, 6.600933e-01, 5.228344e-01, 3.450436e-01, 3.308108e-01, 7.805305e-01,
1.400000e+00	2.720529e-01, 9.094978e-02, 2.108587e-01, 1.362925e+00, 1.250836e-01, 8.193655e-01, 6.874145e-01, 4.121188e-01, 1.954154e-01, 8.134775e-01,
1.600000e+00	1.672388e-01, 6.401481e-02, 1.793436e-01, 1.198522e+00, 1.077861e-01, 9.722157e-01, 7.089373e-01, 4.075935e-01, 1.281057e-01, 6.684976e-01,
1.800000e+00	1.546544e-01, 3.741937e-02, 2.413768e-01, 1.444390e+00, 1.534096e-01, 8.270603e-01, 7.558969e-01, 4.838901e-01, 1.309743e-01, 7.463338e-01,
2.000000e+00	8.787097e-02, 2.236892e-02, 2.269517e-01, 1.350343e+00, 1.559902e-01, 8.062639e-01, 7.425032e-01, 4.702683e-01, 8.137322e-02, 7.592826e-01,
0.000000e+00	2.113655e+00, 2.543227e-01, 2.059044e+00, 2.711717e+00, 2.782536e+00, 5.073083e-01, 1.843890e+00, 1.948517e+00, 8.442344e-01, 1.027621e+00,
2.000000e-01	1.700390e+00, 6.433729e-01, 1.536163e+00, 1.458086e+00, 1.705060e+00, 2.467520e-01, 1.361040e+00, 1.035444e+00, 1.122065e+00, 7.917552e-01,
4.000000e-01	1.421620e+00, 8.598925e-01, 1.059653e+00, 1.085752e+00, 9.563069e-01, 3.427526e-01, 1.157245e+00, 8.756961e-01, 9.596604e-01, 7.512328e-01,
6.000000e-01	9.742803e-01, 7.543286e-01, 5.549421e-01, 1.112825e+00, 5.548668e-01, 5.286868e-01, 9.556108e-01, 5.712451e-01, 8.022153e-01, 8.431229e-01,
8.000000e-01	1.053249e+00, 4.340740e-01, 4.966866e-01, 1.032116e+00, 2.889078e-01, 6.619569e-01, 9.330110e-01, 6.751959e-01, 6.070669e-01, 6.973956e-01,
1.000000e+00	7.220583e-01, 3.054140e-01, 2.888933e-01, 1.132636e+00, 2.094529e-01, 7.766682e-01, 1.030183e+00, 5.383673e-01, 4.698850e-01, 8.109157e-01,
1.200000e+00	5.725311e-01, 2.193730e-01, 2.594110e-01, 1.165738e+00, 1.244648e-01, 7.562895e-01, 8.684850e-01, 5.749826e-01, 3.232613e-01, 7.175903e-01,
1.400000e+00	4.211690e-01, 1.373275e-01, 2.512215e-01, 1.117658e+00, 8.758820e-02, 8.817107e-01, 8.708644e-01, 5.347651e-01, 2.246912e-01, 7.284494e-01,
1.600000e+00	3.103597e-01, 1.001299e-01, 2.686694e-01, 1.352045e+00, 1.202393e-01, 8.811086e-01, 7.968372e-01, 5.578211e-01, 1.678357e-01, 8.025609e-01,
1.800000e+00	1.567848e-01, 6.685577e-02, 3.142639e-01, 1.173144e+00, 1.094701e-01, 9.034506e-01, 6.770784e-01, 5.311140e-01, 1.358728e-01, 7.162843e-01,
2.000000e+00	1.562552e-01, 3.892686e-02, 2.641787e-01, 1.228237e+00, 1.207273e-01, 9.139257e-01, 9.134845e-01, 4.714157e-01, 9.660274e-02, 7.550726e-01,
0.000000e+00	8.028183e-02, 1.878106e+00, 1.821981e+00, 1.515946e+00, 2.130398e+00, 1.306968e+00, 2.248439e+00, 9.949379e-01, 2.558177e+00, 1.352256e+00,
2.000000e-01	5.505009e-02, 2.078549e+00, 1.613563e+00, 1.012322e+00, 1.448557e+00, 1.080719e+00, 1.720206e+00, 7.152195e-01, 1.482151e+00, 1.025646e+00,
4.000000e-01	4.047097e-02, 1.989990e+00, 1.209678e+00, 7.715863e-01, 9.922108e-01, 8.851502e-01, 1.340168e+00, 5.596098e-01, 1.612439e+00, 5.309872e-01,
6.000000e-01	3.458622e-02, 1.213962e+00, 8.189158e-01, 7.588611e-01, 7.772460e-01, 9.236026e-01, 1.348867e+00, 4.991318e-01, 9.891233e-01, 5.855989e-01,
8.000000e-01	2.048363e-02, 6.851690e-01, 7.172773e-01, 7.793155e-01, 5.421249e-01, 9.069364e-01, 9.639201e-01, 5.808977e-01, 6.972440e-01, 5.704104e-01,
1.000000e+00	1.573588e-02, 5.279974e-01, 5.991677e-01, 1.009038e+00, 2.914753e-01, 8.777061e-01, 1.089169e+00, 6.052938e-01, 4.119666e-01, 5.046850e-01,
1.200000e+00	1.118016e-02, 3.536228e-01, 5.152789e-01, 8.625262e-01, 2.744622e-01, 1.020810e+00, 9.785147e-01, 6.563095e-01, 3.527441e-01, 6.478665e-01,
1.400000e+00	9.714456e-03, 2.321837e-01, 3.838781e-01, 9.311554e-01, 2.667937e-01, 7.775164e-01, 8.876004e-01, 5.793104e-01, 2.528993e-01, 6.789384e-01,
1.600000e+00	6.157580e-03, 1.725244e-01, 3.614702e-01, 1.255033e+00, 1.843051e-01, 9.435037e-01, 1.058621e+00, 5.273595e-01, 1.964992e-01, 4.972314e-01,
1.800000e+00	4.019015e-03, 1.008995e-01, 3.214739e-01, 1.197480e+00, 1.692443e-01, 8.674049e-01, 9.739599e-01, 5.437604e-01, 1.453688e-01, 5.881363e-01,
2.000000e+00	3.154980e-03, 7.963341e-02, 3.245322e-01, 1.202388e+00, 1.820677e-01, 7.902806e-01, 1.040717e+00, 5.135618e-01, 1.334397e-01, 5.384979e-01,
0.000000e+00	2.028856e+00, 6.362148e-01, 2.655847e+00, 1.457103e+00, 1.962449e+00, 2.087426e+00, 2.508655e+00, 1.847347e+00, 2.785697e+00, 2.080834e+00,
2.000000e-01	2.015554e+00, 1.017108e+00, 2.071587e+00, 8.784971e-01, 1.535392e+00, 1.553360e+00, 1.916650e+00, 1.480857e+00, 2.678028e+00, 2.264122e+00,
4.000000e-01	1.354400e+00, 1.175535e+00, 1.579543e+00, 4.949965e-01, 8.996877e-01, 8.277307e-01, 1.192105e+00, 8.880239e-01, 1.883027e+00, 1.588284e+00,
6.000000e-01	1.205261e+00, 1.032842e+00, 1.194569e+00, 4.068518e-01, 6.862818e-01, 1.037761e+00, 6.100523e-01, 4.840240e-01, 1.313178e+00, 1.352803e+00,
8.000000e-01	9.445295e-01, 7.579823e-01, 9.461660e-01, 5.590997e-01, 3.811064e-01, 8.799037e-01, 3.920398e-01, 3.577690e-01, 9.937092e-01, 1.113237e+00,
1.000000e+00	7.817699e-01, 5.335336e-01, 5.875109e-01, 6.285121e-01, 4.018445e-01, 8.418000e-01, 4.202309e-01, 2.849622e-01, 7.791160e-01, 9.796527e-01,
1.200000e+00	5.712893e-01, 3.656535e-01, 6.544537e-01, 9.855460e-01, 3.276904e-01, 8.775894e-01, 4.795902e-01, 3.058182e-01, 4.954622e-01, 1.114364e+00,
1.400000e+00	3.895945e-01, 2.341455e-01, 5.003117e-01, 7.956186e-01, 2.256085e-01, 1.055414e+00, 6.171393e-01, 3.072587e-01, 3.597987e-01, 8.497069e-01,
1.600000e+00	2.989974e-01, 1.762549e-01, 4.285644e-01, 1.119038e+00, 2.183205e-01, 8.170804e-01, 6.778152e-01, 3.961151e-01, 2.056052e-01, 8.579571e-01,
1.800000e+00	2.876283e-01, 1.155418e-01, 3.860925e-01, 1.450510e+00, 2.165511e-01, 8.066180e-01, 7.541347e-01, 3.698445e-01, 1.537215e-01, 8.362372e-01,
2.000000e+00	1.831083e-01, 6.315568e-02, 3.596209e-01, 1.003117e+00, 1.933488e-01, 9.179159e-01, 8.772106e-01, 5.317873e-01, 1.250807e-01, 8.332832e-01,
0.000000e+00	1.426491e+00, 1.224703e+00, 1.223678e+00, 4.446499e-01, 9.863050e-01, 3.227640e+00, 2.238125e+00, 1.719694e-01, 2.005063e+00, 2.240522e+00,
2.000000e-01	1.244591e+00, 1.368939e+00, 1.054501e+00, 3.794370e-01, 8.674846e-01, 2.214470e+00, 1.444168e+00, 1.108955e-01, 1.216902e+00, 1.619046e+00,
4.000000e-01	1.169047e+00, 1.038045e+00, 9.783189e-01, 3.450955e-01, 8.584511e-01, 1.651044e+00, 7.381468e-01, 8.329287e-02, 1.062564e+00, 1.096541e+00,
6.000000e-01	9.159904e-01, 8.224950e-01, 9.945652e-01, 4.722743e-01, 7.321616e-01, 1.378302e+00, 5.033753e-01, 1.524738e-01, 7.611514e-01, 1.148158e+00,
8.000000e-01	7.760371e-01, 5.183231e-01, 6.818776e-01, 6.119638e-01, 7.667995e-01, 1.193347e+00, 5.243518e-01, 2.282322e-01, 4.905705e-01, 8.950048e-01,
1.000000e+00	5.320207e-01, 3.285248e-01, 7.131295e-01, 8.002407e-01, 6.772662e-01, 1.039266e+00, 6.552690e-01, 2.544318e-01, 4.128347e-01, 8.116154e-01,
1.200000e+00	4.015743e-01, 1.967470e-01, 7.246653e-01, 8.630946e-01, 4.764544e-01, 1.051346e+00, 6.675227e-01, 3.902734e-01, 2.791298e-01, 7.096040e-01,
1.400000e+00	2.190520e-01, 1.374940e-01, 4.860088e-01, 1.150498e+00, 4.424260e-01, 8.447034e-01, 6.597126e-01, 3.231703e-01, 1.685917e-01, 7.436541e-01,
1.600000e+00	1.872845e-01, 1.035837e-01, 5.189088e-01, 1.079233e+00, 3.408556e-01, 9.153262e-01, 8.779022e-01, 4.104382e-01, 1.409687e-01, 7.612389e-01,
1.800000e+00	1.544232e-01, 6.483311e-02, 4.819972e-01, 1.217244e+00, 3.065818e-01, 1.022717e+00, 6.898346e-01, 4.970968e-01, 1.183164e-01, 6.591944e-01,
2.000000e+00	1.217737e-01, 5.134777e-02, 4.172310e-01, 9.826782e-01, 2.410377e-01, 9.159912e-01, 7.897839e-01, 4.590638e-01, 8.021554e-02, 8.025512e-01,
0.000000e+00	2.727309e+00, 4.094121e-01, 2.078821e+00, 1.962146e+00, 1.196765e+00, 2.121869e+00, 2.373116e+00, 4.746598e-01, 1.752684e+00, 6.924033e-01,
2.000000e-01	2.622995e+00, 6.459418e-01, 2.098398e+00, 1.043245e+00, 9.423258e-01, 1.421222e+00, 1.523241e+00, 5.161347e-01, 1.078915e+00, 5.377438e-01,
4.000000e-01	1.808585e+00, 1.108442e+00, 1.465981e+00, 7.293899e-01, 8.267888e-01, 1.264526e+00, 1.442537e+00, 5.875770e-01, 7.616072e-01, 3.696120e-01,
6.000000e-01	1.375978e+00, 9.166435e-01, 1.101799e+00, 6.299685e-01, 8.589541e-01, 1.186563e+00, 1.214151e+00, 5.231349e-01, 6.636372e-01, 2.742993e-01,
8.000000e-01	1.299863e+00, 6.409168e-01, 1.081291e+00, 6.449696e-01, 6.024045e-01, 1.110196e+00, 9.456971e-01, 5.379967e-01, 5.114091e-01, 3.128329e-01,
1.000000e+00	1.128325e+00, 3.481195e-01, 8.141579e-01, 6.852064e-01, 4.326414e-01, 9.485015e-01, 1.112105e+00, 6.043454e-01, 3.565366e-01, 3.824795e-01,
1.200000e+00	7.735845e-01, 2.674392e-01, 6.100310e-01, 8.833440e-01, 3.832820e-01, 8.358263e-01, 9.691978e-01, 6.331666e-01, 2.356561e-01, 4.127769e-01,
1.400000e+00	5.831168e-01, 1.960439e-01, 4.198969e-01, 9.594108e-01, 2.901473e-01, 1.046109e+00, 9.536000e-01, 6.200341e-01, 1.790512e-01, 6.444661e-01,
1.600000e+00	4.865919e-01, 1.148838e-01, 4.225056e-01, 1.081468e+00, 2.496812e-01, 9.365347e-01, 8.626218e-01, 6.462175e-01, 1.340345e-01, 5.832078e-01,
1.800000e+00	3.006872e-01, 7.398463e-02, 3.390835e-01, 1.098455e+00, 1.908958e-01, 9.138319e-01, 8.996877e-01, 4.184326e-01, 1.371824e-01, 6.283226e-01,
2.000000e+00	2.218501e-01, 5.824274e-02, 3.565711e-01, 1.043859e+00, 2.041272e-01, 9.273208e-01, 7.911008e-01, 4.951957e-01, 7.602602e-02, 5.758497e-01,
0.000000e+00	2.207435e-01, 2.891776e+00, 4.300150e-01, 8.553701e-01, 1.367150e+00, 2.400431e+00, 1.136522e+00, 1.795795e+00, 3.947325e-02, 1.182384e+00,
2.000000e-01	1.844508e-01, 2.022488e+00, 6.167535e-01, 8.123917e-01, 8.938065e-01, 1.626337e+00, 8.969932e-01, 1.121077e+00, 5.416487e-01, 9.316146e-01,
4.000000e-01	1.210032e-01, 1.241858e+00, 5.677055e-01, 1.038864e+00, 7.271995e-01, 1.200384e+00, 9.745897e-01, 8.601591e-01, 6.682074e-01, 6.022797e-01,
6.000000e-01	1.012458e-01, 7.372576e-01, 5.350229e-01, 9.915262e-01, 6.181900e-01, 9.674369e-01, 9.727184e-01, 8.830928e-01, 4.434148e-01, 4.177976e-01,
8.000000e-01	6.373331e-02, 5.443007e-01, 5.230015e-01, 1.056636e+00, 4.786171e-01, 6.280787e-01, 8.137956e-01, 7.066168e-01, 4.488020e-01, 5.475532e-01,
1.000000e+00	5.031280e-02, 3.175901e-01, 3.826549e-01, 1.272452e+00, 3.405467e-01, 9.426914e-01, 9.051945e-01, 6.301383e-01, 3.371602e-01, 7.140384e-01,
1.200000e+00	2.438329e-02, 2.449453e-01, 3.896979e-01, 1.143369e+00, 2.393507e-01, 9.082921e-01, 8.584664e-01, 5.870692e-01, 2.343496e-01, 5.789914e-01,
1.400000e+00	2.279797e-02, 1.491761e-01, 3.342773e-01, 1.186317e+00, 1.613188e-01, 9.260837e-01, 8.921735e-01, 6.598540e-01, 1.777227e-01, 5.569354e-01,
1.600000e+00	1.476620e-02, 9.880063e-02, 2.965312e-01, 1.157511e+00, 1.290777e-01, 8.231845e-01, 8.785031e-01, 4.752813e-01, 1.680031e-01, 7.655676e-01,
1.800000e+00	1.381044e-02, 6.948229e-02, 3.047411e-01, 1.302835e+00, 1.659102e-01, 9.767294e-01, 1.078229e+00, 5.310593e-01, 1.213989e-01, 5.802484e-01,
2.000000e+00	8.865812e-03, 4.576087e-02, 2.363308e-01, 1.375648e+00, 1.529157e-01, 8.860300e-01, 9.295505e-01, 5.452074e-01, 1.058603e-01, 7.971543e-01,
0.000000e+00	3.482781e-01, 7.928221e-01, 3.086158e+00, 3.912352e-01, 1.106753e+00, 6.943697e-01, 4.005065e-01, 1.727372e-01, 7.412837e-01, 2.671405e+00,
2.000000e-01	2.305692e-01, 8.312625e-01, 1.791034e+00, 2.400783e-01, 6.830784e-01, 8.677647e-01, 2.795906e-01, 1.034685e-01, 5.469178e-01, 2.005226e+00,
4.000000e-01	1.393263e-01, 5.632893e-01, 1.516421e+00, 1.741150e-01, 3.807058e-01, 7.930214e-01, 1.943341e-01, 6.226741e-02, 3.446230e-01, 1.435283e+00,
6.000000e-01	9.298911e-02, 4.034980e-01, 1.066603e+00, 2.459523e-01, 3.016628e-01, 8.785125e-01, 6.770009e-02, 5.595444e-02, 2.505103e-01, 1.361085e+00,
8.000000e-01	7.182373e-02, 2.194874e-01, 5.205939e-01, 5.579689e-01, 2.447534e-01, 7.685545e-01, 1.002931e-01, 6.867511e-02, 1.924692e-01, 1.389790e+00,
1.000000e+00	7.116224e-02, 1.551666e-01, 7.086639e-01, 7.930850e-01, 2.263838e-01, 8.672658e-01, 1.519495e-01, 1.423968e-01, 1.365901e-01, 1.021806e+00,
1.200000e+00	4.936822e-02, 1.047524e-01, 5.016221e-01, 8.714433e-01, 1.970707e-01, 8.556895e-01, 2.844466e-01, 2.265359e-01, 9.965845e-02, 9.554612e-01,
1.400000e+00	3.204035e-02, 5.787325e-02, 3.886276e-01, 1.034827e+00, 1.940693e-01, 1.021468e+00, 4.222266e-01, 2.967234e-01, 7.299424e-02, 8.610008e-01,
1.600000e+00	1.997850e-02, 4.207906e-02, 3.856951e-01, 1.186472e+00, 2.325310e-01, 8.294716e-01, 4.952483e-01, 3.451733e-01, 4.695084e-02, 7.068668e-01,
1.800000e+00	1.774693e-02, 2.888881e-02, 3.665676e-01, 9.947070e-01, 2.404132e-01, 1.063139e+00, 6.761228e-01, 3.256344e-01, 3.871445e-02, 7.807076e-01,
2.000000e+00	1.106160e-02, 1.784207e-02, 2.951282e-01, 9.979902e-01, 2.082152e-01, 8.259349e-01, 7.642531e-01, 4.594371e-01, 3.156919e-02, 8.196052e-01,
0.000000e+00	2.636049e+00, 2.755269e+00, 1.879668e+00, 9.793215e-01, 7.887205e-01, 1.989036e+00, 1.610080e+00, 2.465495e+00, 2.176414e+00, 1.536298e+00,
2.000000e-01	2.126286e+00, 2.383678e+00, 1.671943e+00, 5.921401e-01, 7.030819e-01, 1.174278e+00, 1.087144e+00, 1.555310e+00, 2.061483e+00, 1.072420e+00,
4.000000e-01	2.051920e+00, 1.559729e+00, 1.392430e+00, 4.293876e-01, 5.271872e-01, 1.002961e+00, 9.305882e-01, 1.146276e+00, 2.082276e+00, 1.015288e+00,
6.000000e-01	1.349758e+00, 1.344578e+00, 8.739766e-01, 4.405651e-01, 3.646901e-01, 9.214322e-01, 6.991536e-01, 7.980044e-01, 1.233761e+00, 7.770140e-01,
8.000000e-01	1.019247e+00, 8.743405e-01, 6.715888e-01, 7.192856e-01, 2.387448e-01, 8.273117e-01, 7.869137e-01, 5.429007e-01, 9.996398e-01, 9.453070e-01,
1.000000e+00	1.033698e+00, 6.294666e-01, 4.905423e-01, 9.420160e-01, 1.871689e-01, 6.259949e-01, 7.417301e-01, 5.260579e-01, 7.446343e-01, 7.062958e-01,
1.200000e+00	7.121777e-01, 4.282080e-01, 3.496365e-01, 9.698694e-01, 1.455995e-01, 6.808445e-01, 8.623147e-01, 5.761015e-01, 4.444389e-01, 7.654652e-01,
1.400000e+00	5.118574e-01, 2.898228e-01, 3.532218e-01, 1.297484e+00, 1.471254e-01, 1.064637e+00, 7.937080e-01, 5.379739e-01, 4.075700e-01, 7.079168e-01,
1.600000e+00	5.442820e-01, 1.514243e-01, 3.264406e-01, 1.174354e+00, 1.464977e-01, 8.704013e-01, 6.959485e-01, 4.353413e-01, 2.679010e-01, 7.253289e-01,
1.800000e+00	3.611969e-01, 1.166709e-01, 2.740617e-01, 1.081895e+00, 1.509776e-01, 8.077582e-01, 9.090428e-01, 5.184373e-01, 1.949706e-01, 7.869386e-01,
2.000000e+00	2.148717e-01, 7.160165e-02, 2.916697e-01, 1.345449e+00, 1.238588e-01, 7.434226e-01, 9.160746e-01, 5.356666e-01, 1.229292e-01, 7.177354e-01,
0.000000e+00	2.148590e+00, 2.692784e+00, 3.198605e+00, 2.650495e+00, 1.086077e+00, 8.316376e-01, 2.039507e+00, 7.373609e-01, 1.302510e+00, 2.304744e+00,
2.000000e-01	1.506470e+00, 1.965859e+00, 1.732816e+00, 1.738453e+00, 5.672927e-01, 7.948874e-01, 1.278416e+00, 4.363410e-01, 7.781623e-01, 1.467560e+00,
4.000000e-01	1.214593e+00, 1.450696e+00, 1.363575e+00, 1.215698e+00, 3.028193e-01, 8.710769e-01, 6.058730e-01, 2.574629e-01, 5.851709e-01, 1.188872e+00,
6.000000e-01	1.081259e+00, 1.040951e+00, 8.919949e-01, 7.589072e-01, 3.103144e-01, 7.784745e-01, 6.629515e-01, 2.343478e-01, 3.533017e-01, 1.129496e+00,
8.000000e-01	8.574788e-01, 5.245438e-01, 8.448467e-01, 8.208704e-01, 2.574028e-01, 9.879227e-01, 6.034870e-01, 2.853694e-01, 3.115159e-01, 9.619305e-01,
1.000000e+00	6.329144e-01, 3.834449e-01, 5.679389e-01, 9.165749e-01, 2.407105e-01, 8.753847e-01, 5.391506e-01, 3.349086e-01, 2.234705e-01, 9.162566e-01,
1.200000e+00	5.249919e-01, 3.122053e-01, 4.927669e-01, 1.164827e+00, 1.869592e-01, 9.236235e-01, 6.679523e-01, 3.683285e-01, 1.475154e-01, 8.836578e-01,
1.400000e+00	3.755595e-01, 1.880840e-01, 3.649702e-01, 7.327265e-01, 2.241157e-01, 8.126724e-01, 7.039524e-01, 4.209523e-01, 1.127947e-01, 7.368227e-01,
1.600000e+00	3.048428e-01, 1.029288e-01, 3.421295e-01, 1.255276e+00, 1.990719e-01, 8.986115e-01, 7.493266e-01, 3.766714e-01, 1.001558e-01, 6.975180e-01,
1.800000e+00	1.613499e-01, 6.645136e-02, 3.846971e-01, 1.182275e+00, 1.819643e-01, 8.250560e-01, 8.109947e-01, 4.794396e-01, 6.068030e-02, 7.670386e-01,
2.000000e+00	1.169925e-01, 4.995032e-02, 3.417237e-01, 1.345735e+00, 2.311755e-01, 9.034859e-01, 7.452714e-01, 4.875177e-01, 6.563777e-02, 7.164315e-01,
0.000000e+00	1.729714e+00, 1.437276e-01, 2.763456e-01, 3.047475e-01, 1.215858e+00, 2.376509e+00, 1.785487e+00, 2.221421e+00, 7.359626e-01, 3.597231e-02,
2.000000e-01	1.435727e+00, 5.040022e-01, 5.479711e-01, 6.443797e-01, 9.851653e-01, 1.470495e+00, 1.406068e+00, 1.572299e+00, 1.007654e+00, 3.325994e-02,
4.000000e-01	1.234293e+00, 7.060543e-01, 5.976402e-01, 8.814684e-01, 8.205270e-01, 8.284353e-01, 1.254765e+00, 9.244477e-01, 1.224203e+00, 1.455158e-01,
6.000000e-01	9.708536e-01, 6.841510e-01, 4.756850e-01, 1.079296e+00, 5.339482e-01, 8.406515e-01, 1.174092e+00, 9.376388e-01, 1.178520e+00, 3.149094e-01,
8.000000e-01	8.340024e-01, 5.658007e-01, 3.381776e-01, 1.151187e+00, 3.389140e-01, 7.413445e-01, 1.125464e+00, 6.681209e-01, 7.509649e-01, 4.169161e-01,
1.000000e+00	6.464911e-01, 4.086827e-01, 3.334201e-01, 1.083280e+00, 1.680205e-01, 6.622678e-01, 1.141487e+00, 6.834272e-01, 5.472344e-01, 5.571989e-01,
1.200000e+00	4.284632e-01, 2.447230e-01, 3.317936e-01, 9.860997e-01, 1.266632e-01, 8.285167e-01, 1.175711e+00, 6.185446e-01, 4.623411e-01, 5.888542e-01,
1.400000e+00	3.368487e-01, 1.487725e-01, 2.203588e-01, 1.421092e+00, 1.236140e-01, 7.307224e-01, 1.074429e+00, 6.229724e-01, 2.974197e-01, 4.575920e-01,
1.600000e+00	2.871016e-01, 1.065277e-01, 2.471672e-01, 1.230008e+00, 1.253270e-01, 7.568352e-01, 1.122889e+00, 4.876975e-01, 2.437681e-01, 5.687577e-01,
1.800000e+00	1.608280e-01, 6.434303e-02, 2.416514e-01, 1.233263e+00, 1.451736e-01, 9.509853e-01, 1.021693e+00, 5.569014e-01, 1.916591e-01, 5.794751e-01,
2.000000e+00	1.349232e-01, 5.211792e-02, 2.358092e-01, 1.248364e+00, 1.373679e-01, 1.004416e+00, 7.702495e-01, 5.038770e-01, 1.557735e-01, 7.630043e-01,
0.000000e+00	1.369567e-01, 2.120043e+00, 2.073390e+00, 3.073193e+00, 3.064893e+00, 1.094937e+00, 1.851888e+00, 3.908597e-01, 2.477832e+00, 2.121469e+00,
2.000000e-01	1.107494e-01, 1.893926e+00, 1.487691e+00, 1.718502e+00, 1.643612e+00, 1.163987e+00, 1.147957e+00, 2.678803e-01, 1.518262e+00, 1.320868e+00,
4.000000e-01	7.775815e-02, 1.878210e+00, 1.348629e+00, 1.301727e+00, 1.311547e+00, 1.049694e+00, 7.623351e-01, 2.047894e-01, 8.823361e-01, 9.228930e-01,
6.000000e-01	6.823067e-02, 9.199866e-01, 9.001061e-01, 9.423558e-01, 8.113743e-01, 8.190457e-01, 7.141065e-01, 2.605354e-01, 8.392631e-01, 8.118961e-01,
8.000000e-01	4.101504e-02, 6.664334e-01, 6.175496e-01, 1.017333e+00, 7.030529e-01, 1.053758e+00, 9.028507e-01, 2.900273e-01, 5.437002e-01, 6.483751e-01,
1.000000e+00	2.979664e-02, 4.010523e-01, 5.072018e-01, 1.255576e+00, 4.223028e-01, 9.352328e-01, 1.025684e+00, 3.951969e-01, 3.496369e-01, 7.707641e-01,
1.200000e+00	2.407173e-02, 3.072265e-01, 5.646656e-01, 8.923831e-01, 3.227777e-01, 8.962479e-01, 9.615732e-01, 4.403047e-01, 2.960070e-01, 6.654187e-01,
1.400000e+00	1.262884e-02, 2.042958e-01, 4.449889e-01, 1.216577e+00, 3.185933e-01, 7.440771e-01, 7.757515e-01, 4.922948e-01, 1.988461e-01, 7.676424e-01,
1.600000e+00	9.902438e-03, 1.116672e-01, 3.502175e-01, 1.106946e+00, 2.176899e-01, 8.797984e-01, 8.924884e-01, 5.514089e-01, 1.568013e-01, 7.163527e-01,
1.800000e+00	6.712832e-03, 1.009254e-01, 3.768612e-01, 1.266863e+00, 2.260892e-01, 8.158649e-01, 8.520477e-01, 3.641742e-01, 1.022706e-01, 6.924199e-01,
2.000000e+00	5.631759e-03, 5.675424e-02, 3.738387e-01, 1.237989e+00, 1.845659e-01, 8.715357e-01, 9.973014e-01, 5.414971e-01, 6.831605e-02, 7.504267e-01,
0.000000e+00	2.557372e+00, 1.165865e+00, 1.103403e+00, 1.614553e+00, 1.435721e+00, 3.243009e-01, 3.010576e+00, 2.180639e-01, 1.447008e+00, 4.242613e-01,
2.000000e-01	1.782685e+00, 1.245198e+00, 8.798938e-01, 1.595596e+00, 8.561243e-01, 5.976906e-01, 1.918414e+00, 3.364172e-01, 9.934152e-01, 2.559050e-01,
4.000000e-01	1.727670e+00, 9.016116e-01, 5.563082e-01, 1.438178e+00, 5.478231e-01, 6.319599e-01, 1.424693e+00, 4.836677e-01, 5.286888e-01, 2.054852e-01,
6.000000e-01	1.340410e+00, 7.728592e-01, 3.774300e-01, 1.416866e+00, 3.257072e-01, 8.622376e-01, 1.421817e+00, 5.690570e-01, 4.687458e-01, 3.084780e-01,
8.000000e-01	8.967394e-01, 4.519847e-01, 3.842156e-01, 1.117762e+00, 2.259398e-01, 8.156935e-01, 1.170821e+00, 4.756471e-01, 3.256062e-01, 4.279461e-01,
1.000000e+00	9.017057e-01, 3.332288e-01, 2.740560e-01, 1.187317e+00, 1.661535e-01, 8.964238e-01, 1.107793e+00, 5.413894e-01, 2.611672e-01, 4.956887e-01,
1.200000e+00	6.695620e-01, 1.908988e-01, 3.044587e-01, 1.302987e+00, 1.526443e-01, 8.974446e-01, 1.027961e+00, 5.902326e-01, 1.922032e-01, 5.158580e-01,
1.400000e+00	5.207373e-01, 1.072394e-01, 2.356404e-01, 1.272774e+00, 1.365791e-01, 9.237224e-01, 1.015597e+00, 4.946067e-01, 1.314931e-01, 5.489958e-01,
1.600000e+00	3.412241e-01, 7.424188e-02, 2.394908e-01, 1.155584e+00, 1.530189e-01, 6.455231e-01, 1.025760e+00, 5.808166e-01, 1.085395e-01, 5.845834e-01,
1.800000e+00	2.488478e-01, 5.433556e-02, 2.346327e-01, 1.320241e+00, 1.482609e-01, 9.389723e-01, 9.447576e-01, 5.073188e-01, 9.714460e-02, 5.234902e-01,
2.000000e+00	2.200935e-01, 3.409279e-02, 2.623644e-01, 1.191908e+00, 1.442424e-01, 8.598782e-01, 1.009839e+00, 5.981919e-01, 9.847120e-02, 5.668199e-01,
0.000000e+00	1.601556e+00, 9.759654e-01, 2.093576e+00, 9.474901e-01, 5.710562e-01, 1.693400e+00, 1.996683e+00, 9.874697e-01, 2.903849e+00, 4.423395e-01,
2.000000e-01	1.301046e+00, 1.115381e+00, 1.851567e+00, 5.937448e-01, 6.856914e-01, 1.194892e+00, 1.584498e+00, 8.593984e-01, 1.395639e+00, 3.848373e-01,
4.000000e-01	1.157558e+00, 1.237265e+00, 1.531109e+00, 4.048984e-01, 5.671966e-01, 9.793406e-01, 1.482440e+00, 7.210294e-01, 1.496147e+00, 5.178894e-01,
6.000000e-01	8.060715e-01, 1.256758e+00, 1.120687e+00, 3.652214e-01, 5.298089e-01, 1.002950e+00, 9.402907e-01, 6.824942e-01, 1.155111e+00, 6.062583e-01,
8.000000e-01	6.658480e-01, 7.644161e-01, 7.541377e-01, 5.470675e-01, 3.612262e-01, 9.886314e-01, 1.130669e+00, 5.118007e-01, 7.844888e-01, 6.273664e-01,
1.000000e+00	4.854288e-01, 6.044089e-01, 7.453523e-01, 6.762400e-01, 3.535024e-01, 8.365874e-01, 1.058199e+00, 5.626571e-01, 5.572832e-01, 5.781716e-01,
1.200000e+00	3.888276e-01, 3.768110e-01, 5.201598e-01, 7.298917e-01, 2.198868e-01, 9.048278e-01, 1.032396e+00, 4.849292e-01, 3.342061e-01, 6.365331e-01,
1.400000e+00	2.828189e-01, 3.033318e-01, 4.170536e-01, 7.631836e-01, 2.074482e-01, 8.012221e-01, 9.639949e-01, 5.121149e-01, 3.063710e-01, 6.807348e-01,
1.600000e+00	2.208700e-01, 1.749667e-01, 4.050100e-01, 1.090896e+00, 2.037808e-01, 7.581805e-01, 8.778167e-01, 5.814200e-01, 1.950254e-01, 6.373649e-01,
1.800000e+00	1.404546e-01, 1.376685e-01, 3.703930e-01, 1.190493e+00, 1.743179e-01, 7.922488e-01, 9.441884e-01, 4.712029e-01, 1.718623e-01, 6.341742e-01,
2.000000e+00	1.251594e-01, 8.405348e-02, 2.774760e-01, 1.144540e+00, 1.782742e-01, 7.964462e-01, 9.209868e-01, 5.075318e-01, 1.366228e-01, 7.602869e-01,
0.000000e+00	1.469226e+00, 1.948099e+00, 8.111274e-01, 3.631931e-01, 2.031848e+00, 6.083043e-01, 2.302700e+00, 3.020238e+00, 8.896227e-01, 2.169839e+00,
2.000000e-01	1.510253e+00, 1.354381e+00, 5.095197e-01, 6.750668e-01, 1.443972e+00, 3.281632e-01, 1.062349e+00, 1.464687e+00, 1.127798e+00, 1.427580e+00,
4.000000e-01	1.045792e+00, 9.886817e-01, 2.875885e-01, 8.392247e-01, 6.884033e-01, 2.928253e-01, 8.987732e-01, 8.800377e-01, 1.109904e+00, 1.426931e+00,
6.000000e-01	7.725620e-01, 6.192018e-01, 2.326664e-01, 1.164416e+00, 4.641781e-01, 4.788194e-01, 6.649746e-01, 5.827349e-01, 6.349409e-01, 1.141221e+00,
8.000000e-01	7.467103e-01, 4.107646e-01, 1.582042e-01, 1.006559e+00, 2.429552e-01, 6.563966e-01, 3.894837e-01, 4.973781e-01, 5.756198e-01, 9.280566e-01,
1.000000e+00	4.452664e-01, 2.627999e-01, 1.589123e-01, 1.256875e+00, 1.398148e-01, 8.650497e-01, 5.104916e-01, 4.152846e-01, 3.416709e-01, 9.038223e-01,
1.200000e+00	3.629852e-01, 1.789642e-01, 2.073706e-01, 1.408621e+00, 1.302584e-01, 9.091437e-01, 6.132575e-01, 3.661430e-01, 2.674952e-01, 8.277968e-01,
1.400000e+00	2.194673e-01, 1.252536e-01, 1.794980e-01, 1.391010e+00, 1.320565e-01, 8.978391e-01, 7.160834e-01, 3.615295e-01, 2.127196e-01, 9.707749e-01,
1.600000e+00	1.822954e-01, 6.964661e-02, 1.894129e-01, 1.257048e+00, 1.357065e-01, 8.708950e-01, 7.423407e-01, 4.324642e-01, 1.448031e-01, 8.517854e-01,
1.800000e+00	1.243017e-01, 4.621611e-02, 2.656328e-01, 1.293919e+00, 1.663695e-01, 7.380497e-01, 8.531895e-01, 4.256557e-01, 9.653418e-02, 8.859026e-01,
2.000000e+00	1.023794e-01, 3.097532e-02, 2.394538e-01, 1.295028e+00, 1.725189e-01, 8.152230e-01, 8.844354e-01, 4.645598e-01, 7.334136e-02, 7.302132e-01,
0.000000e+00	2.877262e+00, 1.266316e-01, 2.639077e+00, 1.970383e+00, 2.087918e+00, 9.011027e-01, 1.376896e+00, 1.243934e+00, 5.918797e-01, 1.709281e+00,
2.000000e-01	2.375563e+00, 5.712805e-01, 2.022674e+00, 1.125849e+00, 1.591676e+00, 7.461051e-01, 7.259223e-01, 7.378854e-01, 5.617823e-01, 1.404941e+00,
4.000000e-01	1.842918e+00, 6.392174e-01, 1.280496e+00, 7.058827e-01, 9.317717e-01, 8.919142e-01, 7.267003e-01, 4.943101e-01, 3.495696e-01, 9.335537e-01,
6.000000e-01	1.422416e+00, 4.592441e-01, 1.044529e+00, 6.584501e-01, 5.136957e-01, 8.385770e-01, 7.387014e-01, 5.006298e-01, 2.749368e-01, 8.371171e-01,
8.000000e-01	1.208566e+00, 2.194688e-01, 6.117544e-01, 6.394216e-01, 4.114243e-01, 1.041923e+00, 7.934780e-01, 4.391256e-01, 2.540803e-01, 7.547416e-01,
1.000000e+00	1.238309e+00, 1.825574e-01, 5.229298e-01, 9.457594e-01, 2.403109e-01, 9.436482e-01, 7.422591e-01, 4.329598e-01, 1.872232e-01, 7.922943e-01,
1.200000e+00	8.744722e-01, 1.048707e-01, 3.798800e-01, 8.672550e-01, 2.375098e-01, 8.691046e-01, 8.505054e-01, 4.785684e-01, 1.365171e-01, 7.491924e-01,
1.400000e+00	7.601280e-01, 8.653262e-02, 4.227283e-01, 1.158108e+00, 1.817559e-01, 9.076067e-01, 7.788785e-01, 4.722475e-01, 9.140744e-02, 8.300426e-01,
1.600000e+00	5.188461e-01, 5.118594e-02, 3.509205e-01, 1.000472e+00, 2.107461e-01, 8.260031e-01, 1.010053e+00, 4.686729e-01, 6.759162e-02, 7.116688e-01,
1.800000e+00	4.146946e-01, 2.810110e-02, 3.837801e-01, 1.034517e+00, 1.828970e-01, 8.415677e-01, 8.062546e-01, 5.596486e-01, 6.719341e-02, 6.682255e-01,
2.000000e+00	3.066216e-01, 2.307853e-02, 3.491824e-01, 1.111935e+00, 1.912143e-01, 8.895775e-01, 7.995694e-01, 4.375868e-01, 6.093940e-02, 6.530169e-01,
0.000000e+00	2.345849e+00, 9.563244e-01, 5.448745e-01, 1.882133e+00, 2.403679e+00, 1.987108e+00, 9.301195e-01, 1.109679e+00, 1.926845e+00, 2.122815e+00,
2.000000e-01	2.095862e+00, 9.738328e-01, 5.624689e-01, 1.553092e+00, 1.697621e+00, 1.488640e+00, 6.212255e-01, 6.042722e-01, 1.335677e+00, 2.005232e+00,
4.000000e-01	1.929196e+00, 6.644052e-01, 7.246084e-01, 1.299697e+00, 1.215182e+00, 1.167837e+00, 3.614576e-01, 3.052164e-01, 8.467789e-01, 1.159548e+00,
6.000000e-01	1.524709e+00, 4.005633e-01, 6.903973e-01, 1.409195e+00, 1.041261e+00, 9.999181e-01, 1.976036e-01, 2.511052e-01, 7.293008e-01, 1.074638e+00,
8.000000e-01	1.164539e+00, 3.102441e-01, 6.262192e-01, 1.098157e+00, 8.074091e-01, 1.137033e+00, 2.198063e-01, 1.851043e-01, 4.942456e-01, 9.839603e-01,
1.000000e+00	1.021873e+00, 2.265126e-01, 5.979742e-01, 1.131842e+00, 6.043992e-01, 1.147225e+00, 3.217913e-01, 2.430346e-01, 2.896188e-01, 9.734406e-01,
1.200000e+00	8.339265e-01, 1.321697e-01, 5.329264e-01, 1.069055e+00, 4.829729e-01, 8.925341e-01, 4.120275e-01, 3.325870e-01, 2.751141e-01, 7.669610e-01,
1.400000e+00	5.537060e-01, 8.452653e-02, 4.480670e-01, 1.306594e+00, 3.532727e-01, 8.022424e-01, 5.733324e-01, 3.978761e-01, 1.996917e-01, 8.964204e-01,
1.600000e+00	3.870945e-01, 6.314569e-02, 4.083785e-01, 1.232903e+00, 3.694016e-01, 9.325826e-01, 6.170651e-01, 4.231674e-01, 1.220617e-01, 7.453998e-01,
1.800000e+00	2.521832e-01, 3.210645e-02, 3.443137e-01, 1.195657e+00, 2.796967e-01, 1.005357e+00, 8.285785e-01, 4.028248e-01, 1.103384e-01, 7.304058e-01,
2.000000e+00	2.227421e-01, 2.635049e-02, 3.581699e-01, 1.148807e+00, 2.287598e-01, 8.165681e-01, 6.368708e-01, 4.045571e-01, 8.624172e-02, 6.896170e-01,
0.000000e+00	1.016089e+00, 2.677766e-01, 2.138537e+00, 2.521600e+00, 1.743609e+00, 2.185606e+00, 2.386744e+00, 2.573473e-01, 5.951028e-01, 1.204956e+00,
2.000000e-01	8.091535e-01, 6.798049e-01, 1.640082e+00, 1.974531e+00, 1.792332e+00, 2.051127e+00, 1.575159e+00, 2.123213e-01, 5.583313e-01, 1.059794e+00,
4.000000e-01	5.301040e-01, 8.006382e-01, 1.843216e+00, 1.093240e+00, 1.174954e+00, 1.295675e+00, 1.280052e+00, 3.056119e-01, 3.571559e-01, 8.127435e-01,
6.000000e-01	4.175710e-01, 6.501341e-01, 1.250551e+00, 8.649656e-01, 1.009304e+00, 1.112048e+00, 1.147599e+00, 4.478985e-01, 2.610656e-01, 4.999949e-01,
8.000000e-01	2.703702e-01, 4.614965e-01, 9.757168e-01, 6.303600e-01, 7.281471e-01, 8.605192e-01, 1.032806e+00, 5.630137e-01, 1.579969e-01, 3.431728e-01,
1.000000e+00	2.230766e-01, 2.726948e-01, 7.937287e-01, 6.319545e-01, 6.302096e-01, 7.583673e-01, 1.046052e+00, 4.836680e-01, 1.145699e-01, 3.280782e-01,
1.200000e+00	1.652186e-01, 1.995746e-01, 5.927362e-01, 7.336768e-01, 4.809698e-01, 8.727308e-01, 1.204129e+00, 5.608396e-01, 1.160245e-01, 4.010395e-01,
1.400000e+00	1.001464e-01, 1.433697e-01, 5.696331e-01, 8.441224e-01, 3.974954e-01, 1.033091e+00, 9.016805e-01, 6.558276e-01, 1.044992e-01, 5.492681e-01,
1.600000e+00	7.881185e-02, 1.055713e-01, 5.176465e-01, 1.010369e+00, 2.759055e-01, 8.063270e-01, 9.352107e-01, 5.070272e-01, 8.473906e-02, 5.456756e-01,
1.800000e+00	5.386907e-02, 5.686241e-02, 4.029779e-01, 1.155745e+00, 2.209514e-01, 7.855809e-01, 1.014023e+00, 5.583708e-01, 6.674257e-02, 6.580739e-01,
2.000000e+00	3.753694e-02, 4.052693e-02, 4.041962e-01, 1.214771e+00, 2.346965e-01, 8.141308e-01, 1.011825e+00, 5.663399e-01, 7.117268e-02, 4.997972e-01,
0.000000e+00	2.417261e+00, 2.134132e+00, 2.391162e-01, 2.908524e+00, 2.204857e+00, 2.673057e+00, 1.870934e+00, 2.674729e+00, 1.462627e+00, 1.754229e+00,
2.000000e-01	2.105129e+00, 1.413956e+00, 4.375854e-01, 1.873600e+00, 1.501836e+00, 1.607987e+00, 1.359138e+00, 1.562049e+00, 1.512601e+00, 1.568381e+00,
4.000000e-01	1.577223e+00, 1.116687e+00, 4.118275e-01, 1.795331e+00, 1.096366e+00, 1.103715e+00, 6.896680e-01, 9.603757e-01, 1.167152e+00, 1.094756e+00,
6.000000e-01	1.479017e+00, 8.451456e-01, 4.028313e-01, 1.788919e+00, 7.831706e-01, 8.888776e-01, 5.552099e-01, 6.155905e-01, 1.171583e+00, 1.213583e+00,
8.000000e-01	1.196167e+00, 3.963168e-01, 4.101712e-01, 1.390897e+00, 5.165800e-01, 9.722743e-01, 4.876502e-01, 5.204806e-01, 7.276794e-01, 8.490130e-01,
1.000000e+00	9.316568e-01, 3.303677e-01, 3.688106e-01, 1.399352e+00, 3.737508e-01, 9.429305e-01, 5.656268e-01, 4.776857e-01, 5.362077e-01, 9.348321e-01,
1.200000e+00	7.045633e-01, 2.018109e-01, 3.335043e-01, 1.173126e+00, 2.800370e-01, 9.480337e-01, 7.330788e-01, 3.620261e-01, 3.586461e-01, 7.614130e-01,
1.400000e+00	5.188729e-01, 1.307325e-01, 2.577352e-01, 1.359496e+00, 2.048211e-01, 1.061560e+00, 7.038552e-01, 4.071513e-01, 2.746058e-01, 6.360283e-01,
1.600000e+00	2.915491e-01, 8.537511e-02, 3.177031e-01, 1.202716e+00, 2.036900e-01, 1.002348e+00, 7.535883e-01, 4.635848e-01, 1.809307e-01, 8.052644e-01,
1.800000e+00	2.743575e-01, 5.399766e-02, 2.694027e-01, 1.287944e+00, 1.486258e-01, 8.635350e-01, 9.021710e-01, 4.619704e-01, 1.363145e-01, 7.825468e-01,
2.000000e+00	1.763177e-01, 3.826594e-02, 2.928798e-01, 1.224815e+00, 1.912798e-01, 8.098077e-01, 8.852467e-01, 4.656439e-01, 1.186995e-01, 6.896541e-01,
0.000000e+00	1.134653e+00, 2.426150e-01, 2.187938e+00, 2.884953e+00, 4.220380e-01, 5.448464e-01, 1.329307e+00, 8.728602e-01, 2.863397e+00, 3.640874e-01,
2.000000e-01	9.388559e-01, 6.218105e-01, 1.196148e+00, 1.850367e+00, 2.274794e-01, 6.295905e-01, 1.416691e+00, 6.737968e-01, 1.956588e+00, 4.649931e-01,
4.000000e-01	7.084343e-01, 8.578094e-01, 9.543125e-01, 1.333480e+00, 1.401335e-01, 8.503953e-01, 1.173493e+00, 7.421379e-01, 1.483207e+00, 5.317007e-01,
6.000000e-01	5.947427e-01, 7.939864e-01, 5.565639e-01, 1.217346e+00, 9.832344e-02, 7.834786e-01, 1.051640e+00, 6.598347e-01, 1.219520e+00, 6.192430e-01,
8.000000e-01	4.331615e-01, 6.118379e-01, 5.105299e-01, 1.052742e+00, 9.796571e-02, 6.165670e-01, 1.041220e+00, 6.482319e-01, 7.206765e-01, 6.005893e-01,
1.000000e+00	3.101478e-01, 5.105618e-01, 4.052217e-01, 1.193329e+00, 1.028426e-01, 9.198876e-01, 1.068573e+00, 5.164770e-01, 5.469517e-01, 5.766811e-01,
1.200000e+00	1.929682e-01, 2.648926e-01, 3.495703e-01, 9.939442e-01, 8.974743e-02, 7.640984e-01, 8.194810e-01, 6.536525e-01, 4.276250e-01, 6.921368e-01,
1.400000e+00	1.465829e-01, 2.023672e-01, 2.559939e-01, 1.237763e+00, 1.275588e-01, 8.433559e-01, 7.967513e-01, 5.752375e-01, 2.894396e-01, 6.860414e-01,
1.600000e+00	1.125297e-01, 1.133563e-01, 2.832163e-01, 1.402752e+00, 1.173319e-01, 7.420575e-01, 9.882014e-01, 5.366191e-01, 2.246101e-01, 5.950392e-01,
1.800000e+00	6.900871e-02, 8.590697e-02, 2.862185e-01, 1.277683e+00, 1.430375e-01, 7.324706e-01, 1.054676e+00, 4.899436e-01, 1.730076e-01, 5.856416e-01,
2.000000e+00	5.175936e-02, 5.298167e-02, 2.767294e-01, 1.132650e+00, 1.428433e-01, 8.642620e-01, 8.832866e-01, 5.734890e-01, 1.188720e-01, 7.236185e-01,
0.000000e+00	1.751770e+00, 1.004610e+00, 1.220038e+00, 2.475730e+00, 6.650965e-01, 4.598492e-01, 1.499188e+00, 1.807356e+00, 2.670433e-01, 1.967760e+00,
2.000000e-01	1.310302e+00, 6.914992e-01, 7.428691e-01, 1.701009e+00, 3.310981e-01, 3.036770e-01, 8.613102e-01, 1.261760e+00, 5.727164e-01, 1.614977e+00,
4.000000e-01	7.989011e-01, 4.447986e-01, 4.280102e-01, 1.420018e+00, 2.071276e-01, 4.127071e-01, 4.806571e-01, 6.552312e-01, 6.024289e-01, 1.345166e+00,
6.000000e-01	9.746938e-01, 2.512225e-01, 2.871722e-01, 1.489484e+00, 1.154049e-01, 6.070283e-01, 2.902171e-01, 3.630943e-01, 3.754164e-01, 9.865029e-01,
8.000000e-01	7.469185e-01, 1.766408e-01, 2.394660e-01, 1.476271e+00, 7.465353e-02, 6.017730e-01, 2.980821e-01, 3.390488e-01, 3.488253e-01, 1.093027e+00,
1.000000e+00	6.041088e-01, 1.137421e-01, 2.262331e-01, 1.337557e+00, 8.495190e-02, 7.291093e-01, 3.805594e-01, 2.989564e-01, 1.711517e-01, 1.120277e+00,
1.200000e+00	3.462465e-01, 7.138980e-02, 2.420680e-01, 1.241779e+00, 9.124155e-02, 8.880453e-01, 5.354559e-01, 3.382701e-01, 1.417583e-01, 8.357826e-01,
1.400000e+00	2.863163e-01, 5.277124e-02, 2.894146e-01, 1.220359e+00, 1.341444e-01, 9.445939e-01, 6.282130e-01, 3.676032e-01, 1.087489e-01, 6.292721e-01,
1.600000e+00	2.005814e-01, 3.240516e-02, 2.816046e-01, 1.187054e+00, 1.465581e-01, 8.330531e-01, 6.723818e-01, 5.034549e-01, 7.568983e-02, 6.717406e-01,
1.800000e+00	1.429479e-01, 2.553929e-02, 2.697713e-01, 1.331559e+00, 1.503258e-01, 9.109355e-01, 7.870242e-01, 5.207364e-01, 5.683463e-02, 9.414091e-01,
2.000000e+00	1.032271e-01, 1.348491e-02, 2.802431e-01, 1.369946e+00, 2.059731e-01, 9.415374e-01, 9.881921e-01, 4.889614e-01, 5.128837e-02, 6.059752e-01,
0.000000e+00	1.519679e+00, 5.657368e-02, 4.692267e-01, 2.376150e+00, 2.718740e+00, 1.860615e+00, 2.837760e+00, 3.268720e-01, 2.431542e+00, 1.871050e+00,
2.000000e-01	1.635627e+00, 4.980272e-01, 6.368628e-01, 2.093748e+00, 1.756314e+00, 1.417460e+00, 1.111560e+00, 1.723540e-01, 1.468383e+00, 1.529617e+00,
4.000000e-01	1.404504e+00, 7.534067e-01, 6.013442e-01, 1.481283e+00, 1.451948e+00, 1.230051e+00, 1.188468e+00, 1.545613e-01, 8.984325e-01, 9.044751e-01,
6.000000e-01	1.097640e+00, 6.328290e-01, 5.010465e-01, 1.630282e+00, 9.622512e-01, 8.808957e-01, 8.587789e-01, 2.187713e-01, 7.561884e-01, 8.283561e-01,
8.000000e-01	8.657703e-01, 4.085952e-01, 5.005604e-01, 1.394557e+00, 6.955713e-01, 9.907065e-01, 7.692730e-01, 3.986495e-01, 5.898772e-01, 8.067623e-01,
1.000000e+00	6.514986e-01, 2.733585e-01, 5.575094e-01, 1.055059e+00, 5.639894e-01, 9.456938e-01, 8.963207e-01, 3.584026e-01, 3.486545e-01, 7.495899e-01,
1.200000e+00	5.244469e-01, 1.603361e-01, 5.695317e-01, 1.192493e+00, 4.649225e-01, 8.848413e-01, 6.978563e-01, 4.434414e-01, 2.566763e-01, 8.589229e-01,
1.400000e+00	3.349679e-01, 1.407182e-01, 5.402290e-01, 1.231583e+00, 3.115405e-01, 7.838140e-01, 8.618624e-01, 4.863952e-01, 2.038551e-01, 5.928857e-01,
1.600000e+00	2.270656e-01, 7.646794e-02, 3.213583e-01, 1.200448e+00, 2.386096e-01, 6.576284e-01, 9.587408e-01, 4.312866e-01, 1.389261e-01, 7.310053e-01,
1.800000e+00	1.917485e-01, 5.258002e-02, 3.467139e-01, 1.385736e+00, 2.222095e-01, 9.646315e-01, 1.035379e+00, 5.208233e-01, 1.118188e-01, 6.996972e-01,
2.000000e+00	1.281565e-01, 2.926718e-02, 3.145629e-01, 1.262702e+00, 2.431670e-01, 8.287209e-01, 1.167642e+00, 5.878181e-01, 9.671893e-02, 7.372625e-01,
0.000000e+00	1.975972e+00, 2.453674e+00, 1.952060e+00, 2.548763e+00, 2.562064e-03, 1.352129e+00, 8.294276e-01, 2.593002e-01, 3.453454e-01, 4.949036e-01,
2.000000e-01	1.352646e+00, 1.478047e+00, 1.230310e+00, 1.863710e+00, 2.673911e-01, 1.446438e+00, 9.778367e-01, 4.048342e-01, 2.313188e-01, 4.560109e-01,
4.000000e-01	1.155808e+00, 9.387019e-01, 1.360479e+00, 8.584620e-01, 4.644126e-01, 1.091954e+00, 9.027421e-01, 3.684622e-01, 1.593764e-01, 3.390454e-01,
6.000000e-01	7.226104e-01, 6.046611e-01, 8.999301e-01, 8.600527e-01, 4.194882e-01, 1.202336e+00, 8.314063e-01, 5.208391e-01, 1.555387e-01, 2.319840e-01,
8.000000e-01	6.909740e-01, 3.716340e-01, 9.036461e-01, 8.919588e-01, 3.788137e-01, 1.020086e+00, 1.101221e+00, 5.053558e-01, 1.259647e-01, 4.396561e-01,
1.000000e+00	5.694913e-01, 3.309207e-01, 5.746324e-01, 8.247622e-01, 3.321521e-01, 1.074779e+00, 9.653210e-01, 5.169981e-01, 9.147330e-02, 4.089847e-01,
1.200000e+00	5.096814e-01, 1.674275e-01, 5.291839e-01, 1.029275e+00, 2.621375e-01, 9.481771e-01, 1.006312e+00, 4.815227e-01, 9.544214e-02, 4.677525e-01,
1.400000e+00	3.092767e-01, 1.220089e-01, 4.382310e-01, 1.067200e+00, 2.444503e-01, 1.005996e+00, 8.817711e-01, 5.095540e-01, 7.360310e-02, 6.579066e-01,
1.600000e+00	2.408059e-01, 6.757016e-02, 3.814653e-01, 1.030845e+00, 2.062209e-01, 8.508785e-01, 9.935136e-01, 5.659036e-01, 7.155750e-02, 5.260810e-01,
1.800000e+00	1.473843e-01, 4.343865e-02, 3.081356e-01, 1.270947e+00, 1.746893e-01, 9.375248e-01, 8.931269e-01, 6.290501e-01, 5.775557e-02, 6.562750e-01,
2.000000e+00	1.163263e-01, 3.579391e-02, 3.628893e-01, 1.369755e+00, 1.790484e-01, 7.180863e-01, 9.097016e-01, 5.635963e-01, 6.252797e-02, 6.130655e-01,
0.000000e+00	4.409394e-02, 2.388836e+00, 2.908262e+00, 3.568677e-01, 2.574390e+00, 3.332795e+00, 9.422303e-01, 2.795952e+00, 2.288667e+00, 1.554746e+00,
2.000000e-01	3.502252e-02, 1.800667e+00, 2.417947e+00, 2.393278e-01, 1.415600e+00, 1.833482e+00, 6.707325e-01, 1.939973e+00, 2.235661e+00, 9.664812e-01,
4.000000e-01	2.565913e-02, 1.984952e+00, 1.777262e+00, 1.577119e-01, 1.345392e+00, 1.042633e+00, 8.493045e-01, 1.293684e+00, 2.000930e+00, 7.278277e-01,
6.000000e-01	1.728100e-02, 1.678091e+00, 1.248353e+00, 9.601901e-02, 7.951615e-01, 8.966662e-01, 8.762158e-01, 9.430613e-01, 1.507755e+00, 7.984852e-01,
8.000000e-01	1.162954e-02, 1.156423e+00, 9.933593e-01, 2.590188e-01, 4.717964e-01, 7.763933e-01, 8.731553e-01, 6.992383e-01, 1.101742e+00, 7.823837e-01,
1.000000e+00	8.414203e-03, 8.628035e-01, 7.276387e-01, 7.000025e-01, 3.708672e-01, 8.575308e-01, 8.321334e-01, 6.063535e-01, 6.644485e-01, 5.931415e-01,
1.200000e+00	6.435828e-03, 5.568353e-01, 5.518112e-01, 8.410475e-01, 2.519328e-01, 7.108515e-01, 9.509644e-01, 6.407214e-01, 6.903895e-01, 7.630100e-01,
1.400000e+00	4.657916e-03, 3.540390e-01, 3.942405e-01, 9.201873e-01, 2.062233e-01, 6.841457e-01, 8.690711e-01, 4.957590e-01, 4.470620e-01, 7.309330e-01,
1.600000e+00	3.493752e-03, 2.383196e-01, 3.690150e-01, 1.094135e+00, 1.538806e-01, 8.341358e-01, 8.516289e-01, 4.978601e-01, 2.982842e-01, 7.564699e-01,
1.800000e+00	2.232499e-03, 1.734521e-01, 3.265147e-01, 1.147552e+00, 1.712408e-01, 6.686957e-01, 8.445956e-01, 6.282614e-01, 2.926822e-01, 6.991908e-01,
2.000000e+00	2.009372e-03, 8.986427e-02, 3.106620e-01, 1.026392e+00, 1.293621e-01, 9.684427e-01, 8.740929e-01, 4.297374e-01, 1.757658e-01, 6.320175e-01,
0.000000e+00	1.911150e+00, 1.984532e+00, 7.150452e-01, 1.488708e+00, 7.171194e-01, 1.269302e+00, 2.091672e+00, 1.455904e+00, 2.268831e+00, 7.657527e-01,
2.000000e-01	1.389290e+00, 1.727103e+00, 7.905376e-01, 1.423227e+00, 7.306208e-01, 1.219164e+00, 1.539297e+00, 9.696736e-01, 1.954778e+00, 6.633258e-01,
4.000000e-01	1.187195e+00, 1.534162e+00, 5.899686e-01, 1.315163e+00, 4.570365e-01, 7.132155e-01, 1.363257e+00, 8.470833e-01, 1.413177e+00, 6.043305e-01,
6.000000e-01	8.211763e-01, 1.109374e+00, 4.207197e-01, 1.125212e+00, 2.362301e-01, 9.344461e-01, 9.960049e-01, 6.894932e-01, 1.275550e+00, 6.309819e-01,
8.000000e-01	7.656520e-01, 8.217254e-01, 3.505660e-01, 1.364311e+00, 2.874528e-01, 7.070171e-01, 8.658961e-01, 7.061342e-01, 8.210924e-01, 6.642258e-01,
1.000000e+00	5.956699e-01, 4.652065e-01, 3.321430e-01, 1.196661e+00, 1.949263e-01, 8.545728e-01, 9.217115e-01, 6.555259e-01, 5.566350e-01, 6.788010e-01,
1.200000e+00	4.351766e-01, 3.250369e-01, 2.711829e-01, 1.300929e+00, 1.763520e-01, 9.032175e-01, 9.822423e-01, 5.883367e-01, 4.504102e-01, 8.318461e-01,
1.400000e+00	2.437380e-01, 2.100494e-01, 2.667246e-01, 1.279491e+00, 1.713205e-01, 9.018780e-01, 1.071062e+00, 4.473661e-01, 3.038603e-01, 7.706353e-01,
1.600000e+00	2.259094e-01, 1.275268e-01, 2.897427e-01, 1.208645e+00, 1.557570e-01, 8.638159e-01, 8.352734e-01, 4.604136e-01, 2.129906e-01, 5.575825e-01,
1.800000e+00	1.457389e-01, 8.079428e-02, 2.585857e-01, 1.385757e+00, 1.626265e-01, 8.138751e-01, 8.641546e-01, 5.708850e-01, 1.662215e-01, 5.634406e-01,
2.000000e+00	1.168794e-01, 6.469152e-02, 2.690037e-01, 1.144486e+00, 1.279857e-01, 7.696623e-01, 8.461417e-01, 4.469420e-01, 1.342698e-01, 7.130814e-01,
0.000000e+00	6.890240e-01, 2.253176e+00, 1.213953e+00, 1.884790e-02, 3.785143e-01, 9.669747e-01, 9.846738e-02, 2.439038e+00, 1.854258e+00, 2.678564e+00,
2.000000e-01	3.744806e-01, 1.478916e+00, 9.675513e-01, 2.416349e-01, 2.149419e-01, 5.622623e-01, 6.429660e-02, 1.571195e+00, 1.449419e+00, 2.489705e+00,
4.000000e-01	3.389898e-01, 1.096248e+00, 6.107677e-01, 5.169072e-01, 1.393644e-01, 4.597519e-01, 3.565829e-02, 8.501445e-01, 1.568277e+00, 1.809533e+00,
6.000000e-01	2.821675e-01, 6.548807e-01, 5.203592e-01, 9.839104e-01, 8.932210e-02, 7.081916e-01, 2.373336e-02, 5.324182e-01, 9.818439e-01, 1.264758e+00,
8.000000e-01	1.797740e-01, 4.302519e-01, 2.909822e-01, 9.906131e-01, 7.103243e-02, 8.086728e-01, 2.786210e-02, 2.854455e-01, 7.222794e-01, 1.335530e+00,
1.000000e+00	1.377128e-01, 2.889471e-01, 2.533882e-01, 9.229083e-01, 8.580619e-02, 8.571167e-01, 1.021044e-01, 2.603017e-01, 4.536948e-01, 9.888629e-01,
1.200000e+00	8.355215e-02, 1.672650e-01, 2.615251e-01, 1.152809e+00, 8.867148e-02, 9.318552e-01, 2.493632e-01, 2.780028e-01, 3.749963e-01, 8.880509e-01,
1.400000e+00	7.390514e-02, 1.445259e-01, 2.384613e-01, 1.196169e+00, 1.123701e-01, 7.815763e-01, 4.162189e-01, 3.012781e-01, 2.213861e-01, 1.054701e+00,
1.600000e+00	4.979023e-02, 7.667727e-02, 2.762427e-01, 1.093880e+00, 1.151153e-01, 8.026307e-01, 5.745877e-01, 3.463939e-01, 1.936353e-01, 7.008434e-01,
1.800000e+00	3.632054e-02, 4.413642e-02, 2.831732e-01, 1.259973e+00, 1.501412e-01, 9.792737e-01, 5.734677e-01, 3.355513e-01, 1.278299e-01, 7.466300e-01,
2.000000e+00	2.829950e-02, 3.509867e-02, 2.933160e-01, 1.342843e+00, 1.921399e-01, 7.816012e-01, 5.744080e-01, 4.729280e-01, 1.021464e-01, 7.423929e-01,
0.000000e+00	2.481011e+00, 2.045682e+00, 9.664816e-01, 2.891498e+00, 2.918022e+00, 1.211874e+00, 2.067705e-01, 8.060629e-01, 6.229410e-01, 1.343878e+00,
2.000000e-01	1.956760e+00, 1.287471e+00, 7.406200e-01, 1.591694e+00, 1.757407e+00, 1.104048e+00, 2.924381e-01, 4.116809e-01, 3.698496e-01, 6.760526e-01,
4.000000e-01	1.367150e+00, 8.166953e-01, 7.668725e-01, 1.534250e+00, 1.197040e+00, 9.289234e-01, 5.185227e-01, 4.270711e-01, 2.764557e-01, 7.702746e-01,
6.000000e-01	1.381955e+00, 5.810512e-01, 5.640496e-01, 1.442945e+00, 7.066002e-01, 1.068903e+00, 6.495916e-01, 5.300944e-01, 1.984241e-01, 4.624457e-01,
8.000000e-01	1.264940e+00, 5.124129e-01, 4.970027e-01, 1.454736e+00, 5.663483e-01, 9.898766e-01, 7.888922e-01, 4.919633e-01, 1.913037e-01, 4.892325e-01,
1.000000e+00	9.012976e-01, 3.057163e-01, 4.441325e-01, 1.238734e+00, 4.397729e-01, 9.646325e-01, 6.472647e-01, 5.493305e-01, 1.250358e-01, 4.677799e-01,
1.200000e+00	6.555689e-01, 1.997147e-01, 4.320989e-01, 1.342594e+00, 3.803520e-01, 9.205463e-01, 8.299713e-01, 5.590903e-01, 1.017295e-01, 5.759789e-01,
1.400000e+00	5.961439e-01, 1.283407e-01, 3.730900e-01, 1.285446e+00, 2.214538e-01, 7.459395e-01, 9.368781e-01, 5.433535e-01, 7.958566e-02, 6.193696e-01,
1.600000e+00	2.961575e-01, 8.037360e-02, 3.789513e-01, 1.347107e+00, 2.162517e-01, 8.732443e-01, 8.370253e-01, 4.804749e-01, 6.567749e-02, 5.616383e-01,
1.800000e+00	3.295436e-01, 4.997004e-02, 3.120127e-01, 1.276348e+00, 2.134890e-01, 9.448977e-01, 8.320687e-01, 4.415180e-01, 7.368636e-02, 7.291698e-01,
2.000000e+00	2.117010e-01, 3.196872e-02, 2.880228e-01, 1.234730e+00, 1.607819e-01, 9.642865e-01, 8.802206e-01, 4.729879e-01, 5.379202e-02, 6.687217e-01,
0.000000e+00	2.645015e+00, 2.516470e+00, 9.721966e-01, 2.051513e+00, 2.026419e+00, 2.829268e+00, 1.040796e+00, 1.558325e+00, 2.350676e+00, 1.046256e+00,
2.000000e-01	1.932541e+00, 2.404583e+00, 8.266817e-01, 1.440554e+00, 1.722241e+00, 1.662271e+00, 1.007774e+00, 1.115959e+00, 1.784466e+00, 7.248564e-01,
4.000000e-01	1.921996e+00, 1.572645e+00, 8.471692e-01, 1.192495e+00, 1.391774e+00, 1.123767e+00, 1.032274e+00, 7.266063e-01, 1.626743e+00, 5.123159e-01,
6.000000e-01	1.532757e+00, 1.496156e+00, 5.947110e-01, 1.160786e+00, 7.740560e-01, 9.502790e-01, 9.049349e-01, 7.887524e-01, 1.065610e+00, 4.749267e-01,
8.000000e-01	1.432985e+00, 7.791761e-01, 6.706186e-01, 1.205092e+00, 6.907615e-01, 7.324801e-01, 1.041919e+00, 6.721504e-01, 6.787367e-01, 5.997854e-01,
1.000000e+00	1.026762e+00, 5.912407e-01, 4.983663e-01, 1.310721e+00, 4.023452e-01, 5.642217e-01, 9.604236e-01, 5.444823e-01, 6.436184e-01, 5.437354e-01,
1.200000e+00	6.853345e-01, 4.459669e-01, 4.444653e-01, 1.236229e+00, 3.101228e-01, 8.527964e-01, 9.260780e-01, 5.060954e-01, 4.407505e-01, 6.376843e-01,
1.400000e+00	6.036236e-01, 2.631750e-01, 3.937940e-01, 1.299118e+00, 2.840920e-01, 7.312965e-01, 8.614993e-01, 5.517145e-01, 3.140581e-01, 6.147735e-01,
1.600000e+00	3.615669e-01, 1.722587e-01, 3.543811e-01, 1.048433e+00, 2.147686e-01, 8.453059e-01, 9.454465e-01, 5.512175e-01, 2.419465e-01, 5.758796e-01,
1.800000e+00	2.931629e-01, 1.041417e-01, 2.556084e-01, 1.038418e+00, 1.844598e-01, 7.772041e-01, 9.523950e-01, 4.275978e-01, 2.331322e-01, 6.985133e-01,
2.000000e+00	2.089351e-01, 5.605869e-02, 3.017393e-01, 1.154122e+00, 1.804031e-01, 7.178419e-01, 1.043221e+00, 5.262471e-01, 1.356177e-01, 6.635026e-01,
0.000000e+00	2.532923e+00, 1.156098e+00, 7.160218e-03, 1.644331e+00, 8.749827e-01, 1.020889e+00, 3.074926e+00, 2.299790e+00, 2.161771e+00, 1.434830e+00,
2.000000e-01	1.975205e+00, 1.191203e+00, 8.072977e-02, 1.427908e+00, 5.556968e-01, 5.436708e-01, 1.386063e+00, 1.419341e+00, 1.957410e+00, 1.044030e+00,
4.000000e-01	1.484497e+00, 1.328212e+00, 6.358762e-02, 1.337220e+00, 3.427360e-01, 5.433368e-01, 8.368352e-01, 8.339531e-01, 1.641952e+00, 8.428176e-01,
6.000000e-01	1.037722e+00, 7.767987e-01, 4.895407e-02, 1.298249e+00, 1.890424e-01, 6.885377e-01, 8.401809e-01, 6.256591e-01, 1.234478e+00, 8.988732e-01,
8.000000e-01	1.157092e+00, 4.468851e-01, 6.822801e-02, 1.193841e+00, 1.291959e-01, 7.758102e-01, 7.264171e-01, 4.718774e-01, 8.826659e-01, 8.266477e-01,
1.000000e+00	1.017188e+00, 4.322064e-01, 1.180358e-01, 1.067782e+00, 1.102312e-01, 7.588626e-01, 5.941945e-01, 4.177124e-01, 6.653770e-01, 7.585781e-01,
1.200000e+00	6.319328e-01, 2.431471e-01, 1.373060e-01, 1.321114e+00, 9.068123e-02, 7.451693e-01, 7.401939e-01, 3.988276e-01, 4.825532e-01, 8.810661e-01,
1.400000e+00	5.258540e-01, 1.698249e-01, 1.807611e-01, 9.655675e-01, 1.050686e-01, 9.049601e-01, 8.859968e-01, 4.488906e-01, 2.830161e-01, 8.867194e-01,
1.600000e+00	3.459335e-01, 1.046463e-01, 1.920612e-01, 1.166163e+00, 1.108402e-01, 1.066208e+00, 7.015178e-01, 4.403184e-01, 1.893534e-01, 6.944405e-01,
1.800000e+00	2.377428e-01, 6.741878e-02, 2.142012e-01, 1.455705e+00, 1.429219e-01, 8.710448e-01, 7.993311e-01, 5.233453e-01, 1.779648e-01, 6.859774e-01,
2.000000e+00	1.923066e-01, 4.484154e-02, 2.866971e-01, 1.164056e+00, 1.543907e-01, 8.827697e-01, 8.104235e-01, 4.297696e-01, 1.343322e-01, 7.043778e-01,
0.000000e+00	1.595048e+00, 3.441234e-01, 2.317473e+00, 8.059376e-01, 2.563441e+00, 3.132517e+00, 2.813254e-02, 2.155474e+00, 4.105195e-01, 4.100074e-01,
2.000000e-01	1.043993e+00, 5.055249e-01, 1.917028e+00, 3.652232e-01, 1.771553e+00, 1.537907e+00, 3.911534e-01, 1.520528e+00, 7.126959e-01, 2.559292e-01,
4.000000e-01	1.156457e+00, 7.319820e-01, 1.557937e+00, 2.854497e-01, 9.429309e-01, 9.554363e-01, 5.697088e-01, 1.030097e+00, 9.700803e-01, 2.324494e-01,
6.000000e-01	9.658913e-01, 6.473454e-01, 9.919729e-01, 3.039704e-01, 7.363386e-01, 8.264931e-01, 7.166871e-01, 8.276751e-01, 9.225511e-01, 2.982796e-01,
8.000000e-01	8.982567e-01, 5.046828e-01, 7.144648e-01, 4.419741e-01, 4.171706e-01, 7.202238e-01, 9.637645e-01, 7.988699e-01, 7.229953e-01, 4.336479e-01,
1.000000e+00	6.686778e-01, 3.016209e-01, 6.013446e-01, 7.642818e-01, 2.891815e-01, 6.997955e-01, 1.018196e+00, 5.585912e-01, 5.193801e-01, 5.677766e-01,
1.200000e+00	4.273930e-01, 2.656215e-01, 3.668828e-01, 9.663132e-01, 1.669698e-01, 8.796036e-01, 8.799235e-01, 5.986015e-01, 4.238046e-01, 4.232218e-01,
1.400000e+00	3.208391e-01, 1.908154e-01, 3.828415e-01, 9.470235e-01, 1.820364e-01, 7.541721e-01, 1.064554e+00, 6.013143e-01, 2.832244e-01, 5.421172e-01,
1.600000e+00	2.527937e-01, 1.120729e-01, 3.484020e-01, 9.655315e-01, 1.369404e-01, 8.800866e-01, 8.313558e-01, 5.853484e-01, 2.264326e-01, 6.056720e-01,
1.800000e+00	1.504833e-01, 8.149955e-02, 3.178267e-01, 1.308307e+00, 1.403401e-01, 8.563169e-01, 9.452436e-01, 5.620151e-01, 1.473862e-01, 6.504594e-01,
2.000000e+00	1.213603e-01, 5.110968e-02, 3.111691e-01, 1.188542e+00, 1.282668e-01, 6.995584e-01, 1.087002e+00, 5.718702e-01, 1.152398e-01, 5.253502e-01,
0.000000e+00	1.889214e+00, 2.254743e-01, 1.560423e+00, 2.966293e-01, 9.645463e-01, 2.488440e+00, 5.787681e-01, 2.570290e+00, 1.284255e+00, 7.382198e-01,
2.000000e-01	1.348081e+00, 7.527108e-01, 1.304806e+00, 2.028498e-01, 7.258692e-01, 1.427551e+00, 6.762382e-01, 1.766013e+00, 1.505366e+00, 5.341479e-01,
4.000000e-01	1.324392e+00, 7.773873e-01, 9.308461e-01, 2.959765e-01, 6.846119e-01, 5.097769e-01, 7.187019e-01, 1.409178e+00, 1.588015e+00, 6.602381e-01,
6.000000e-01	1.171990e+00, 1.094504e+00, 7.787245e-01, 6.136385e-01, 3.737435e-01, 6.209599e-01, 8.201288e-01, 8.886809e-01, 1.470720e+00, 7.334489e-01,
8.000000e-01	8.118060e-01, 7.521878e-01, 5.144230e-01, 7.447721e-01, 2.526672e-01, 7.014348e-01, 7.531320e-01, 7.189050e-01, 1.005354e+00, 7.085242e-01,
1.000000e+00	4.871966e-01, 5.101388e-01, 2.946923e-01, 1.099532e+00, 1.399533e-01, 7.994914e-01, 9.045534e-01, 5.913204e-01, 6.891386e-01, 6.492854e-01,
1.200000e+00	4.752022e-01, 3.586904e-01, 2.168188e-01, 9.979257e-01, 1.007164e-01, 7.588502e-01, 9.714477e-01, 6.092115e-01, 6.697903e-01, 5.515680e-01,
1.400000e+00	2.678033e-01, 2.070929e-01, 2.169865e-01, 1.372483e+00, 8.048534e-02, 7.834396e-01, 9.369514e-01, 5.305360e-01, 3.466567e-01, 6.021196e-01,
1.600000e+00	1.975264e-01, 1.176631e-01, 2.125131e-01, 1.201648e+00, 9.773073e-02, 9.268052e-01, 7.762064e-01, 5.326660e-01, 2.852202e-01, 7.060060e-01,
1.800000e+00	1.584049e-01, 7.584426e-02, 2.069850e-01, 1.169434e+00, 8.951015e-02, 8.708974e-01, 9.024842e-01, 5.277788e-01, 2.668552e-01, 6.415328e-01,
2.000000e+00	1.068996e-01, 6.864126e-02, 2.657058e-01, 9.957939e-01, 1.002707e-01, 8.256857e-01, 8.825480e-01, 4.799631e-01, 1.537087e-01, 6.563860e-01,
0.000000e+00	1.380686e+00, 6.324172e-01, 1.134665e-01, 4.943080e-02, 3.377119e+00, 1.025810e+00, 1.166972e+00, 9.054823e-01, 3.879736e-01, 1.639697e-01,
2.000000e-01	1.237804e+00, 3.802429e-01, 2.437712e-01, 5.093898e-01, 1.555670e+00, 9.003489e-01, 1.055477e+00, 6.043069e-01, 3.436134e-01, 1.053774e-01,
4.000000e-01	9.507903e-01, 2.368066e-01, 2.526915e-01, 8.248350e-01, 1.141795e+00, 9.367349e-01, 1.027862e+00, 6.306496e-01, 2.813919e-01, 9.855236e-02,
6.000000e-01	7.066092e-01, 1.623993e-01, 2.206979e-01, 8.002922e-01, 7.561513e-01, 7.360262e-01, 9.364201e-01, 7.991271e-01, 2.477655e-01, 1.778691e-01,
8.000000e-01	4.626813e-01, 1.132682e-01, 2.563397e-01, 1.238696e+00, 4.162110e-01, 8.355065e-01, 8.178701e-01, 5.241686e-01, 1.785178e-01, 3.358427e-01,
1.000000e+00	3.513006e-01, 7.034012e-02, 2.403516e-01, 9.027816e-01, 2.789455e-01, 8.361098e-01, 9.389556e-01, 5.611272e-01, 1.658224e-01, 3.880961e-01,
1.200000e+00	2.339043e-01, 4.471359e-02, 2.800210e-01, 1.314476e+00, 2.438921e-01, 7.012212e-01, 8.103665e-01, 6.392309e-01, 1.283329e-01, 5.038491e-01,
1.400000e+00	2.301296e-01, 3.091647e-02, 2.560720e-01, 1.193100e+00, 1.888358e-01, 8.015979e-01, 1.046769e+00, 4.862289e-01, 9.407615e-02, 5.410625e-01,
1.600000e+00	1.117300e-01, 1.671327e-02, 2.308205e-01, 1.038233e+00, 1.905638e-01, 1.012585e+00, 8.545551e-01, 5.505232e-01, 8.204855e-02, 6.153190e-01,
1.800000e+00	1.095739e-01, 1.413774e-02, 2.607064e-01, 1.234853e+00, 1.425146e-01, 9.079216e-01, 9.313346e-01, 5.304506e-01, 6.704758e-02, 5.569830e-01,
2.000000e+00	6.506124e-02, 1.022813e-02, 2.587895e-01, 1.128111e+00, 1.702976e-01, 9.187685e-01, 8.860285e-01, 5.848045e-01, 7.629516e-02, 5.914138e-01,
0.000000e+00	3.837357e-01, 1.814651e+00, 1.316545e+00, 3.384455e-01, 8.371438e-01, 6.614329e-01, 3.757638e-01, 2.032353e-03, 3.498977e-02, 2.630577e+00,
2.000000e-01	2.866690e-01, 1.481773e+00, 9.655458e-01, 4.255101e-01, 5.159493e-01, 6.863568e-01, 2.357019e-01, 1.518051e-03, 2.640068e-02, 2.063599e+00,
4.000000e-01	1.944237e-01, 9.738958e-01, 6.962786e-01, 5.783159e-01, 3.576870e-01, 8.303343e-01, 1.321300e-01, 6.162224e-03, 1.478674e-02, 1.544087e+00,
6.000000e-01	1.383884e-01, 6.019567e-01, 4.446953e-01, 8.469638e-01, 2.150571e-01, 8.733914e-01, 7.147095e-02, 2.995077e-02, 1.129817e-02, 1.356569e+00,
8.000000e-01	1.133343e-01, 3.658614e-01, 4.669417e-01, 7.958636e-01, 2.201626e-01, 7.612453e-01, 1.516386e-01, 8.306735e-02, 9.000359e-03, 9.694274e-01,
1.000000e+00	7.044906e-02, 2.572489e-01, 4.168898e-01, 1.080293e+00, 2.054993e-01, 1.049819e+00, 2.253391e-01, 1.424984e-01, 5.359793e-03, 9.393833e-01,
1.200000e+00	5.273487e-02, 1.879184e-01, 3.861359e-01, 1.054180e+00, 1.877288e-01, 9.557741e-01, 4.024412e-01, 2.351512e-01, 6.728095e-03, 1.026445e+00,
1.400000e+00	3.983082e-02, 1.257545e-01, 3.641354e-01, 1.023721e+00, 2.287406e-01, 7.250185e-01, 5.367652e-01, 3.340828e-01, 6.576335e-03, 8.530199e-01,
1.600000e+00	2.832913e-02, 8.745294e-02, 3.577886e-01, 1.232196e+00, 2.089476e-01, 8.559610e-01, 6.853305e-01, 4.002279e-01, 7.708380e-03, 8.425948e-01,
1.800000e+00	1.797225e-02, 4.598569e-02, 3.395610e-01, 1.162251e+00, 2.138692e-01, 9.702843e-01, 8.077537e-01, 4.191878e-01, 1.036880e-02, 7.392821e-01,
2.000000e+00	1.499804e-02, 2.737343e-02, 3.206970e-01, 1.250939e+00, 1.680821e-01, 8.734200e-01, 6.456588e-01, 4.387685e-01, 1.688447e-02, 6.511258e-01,
0.000000e+00	2.619773e+00, 2.179173e+00, 2.500093e+00, 1.919072e+00, 1.477978e+00, 2.799418e+00, 1.146816e+00, 2.571815e+00, 2.661787e+00, 2.484448e+00,
2.000000e-01	2.071793e+00, 1.985223e+00, 1.899739e+00, 1.695406e+00, 1.344001e+00, 1.543978e+00, 8.289634e-01, 1.299431e+00, 2.179482e+00, 2.116468e+00,
4.000000e-01	1.926536e+00, 1.920895e+00, 1.259705e+00, 9.092603e-01, 7.924722e-01, 9.651947e-01, 4.709189e-01, 7.906173e-01, 1.902107e+00, 1.447787e+00,
6.000000e-01	1.450083e+00, 1.359615e+00, 1.101255e+00, 6.420371e-01, 6.003033e-01, 7.115487e-01, 2.633104e-01, 5.158953e-01, 1.551822e+00, 1.540218e+00,
8.000000e-01	1.162604e+00, 8.275942e-01, 7.939895e-01, 7.333644e-01, 4.942179e-01, 9.430752e-01, 1.997855e-01, 2.983353e-01, 8.358756e-01, 1.244507e+00,
1.000000e+00	8.400642e-01, 5.632575e-01, 5.766239e-01, 8.657980e-01, 3.924385e-01, 9.496161e-01, 2.533446e-01, 2.255183e-01, 7.136056e-01, 8.333464e-01,
1.200000e+00	7.397088e-01, 3.287529e-01, 5.160443e-01, 1.137950e+00, 2.745992e-01, 9.890643e-01, 3.574727e-01, 2.529430e-01, 4.803302e-01, 9.504563e-01,
1.400000e+00	5.702512e-01, 2.631211e-01, 4.751028e-01, 1.133953e+00, 2.479840e-01, 9.266532e-01, 4.709514e-01, 3.005436e-01, 3.308286e-01, 8.718139e-01,
1.600000e+00	5.132172e-01, 2.019218e-01, 3.827405e-01, 9.750671e-01, 2.047539e-01, 9.111937e-01, 6.139970e-01, 3.129652e-01, 2.312855e-01, 7.586133e-01,
1.800000e+00	2.908984e-01, 9.295771e-02, 3.443229e-01, 1.297475e+00, 2.087062e-01, 7.914415e-01, 6.725689e-01, 3.906217e-01, 1.761598e-01, 7.272331e-01,
2.000000e+00	2.082710e-01, 5.439487e-02, 3.591494e-01, 1.288863e+00, 1.904133e-01, 8.763256e-01, 6.472587e-01, 4.027331e-01, 1.223947e-01, 7.324863e-01,
0.000000e+00	5.022439e-01, 2.501039e+00, 1.418410e+00, 1.141770e+00, 5.376643e-01, 1.496309e+00, 5.915855e-02, 2.630135e+00, 2.502808e-01, 8.142716e-01,
2.000000e-01	3.402383e-01, 1.840746e+00, 1.263490e+00, 6.162810e-01, 6.183804e-01, 9.336147e-01, 3.838765e-01, 1.618320e+00, 5.629435e-01, 5.738487e-01,
4.000000e-01	3.010105e-01, 1.118425e+00, 9.008945e-01, 5.186497e-01, 3.667446e-01, 6.411764e-01, 5.572462e-01, 1.185027e+00, 8.648358e-01, 6.869443e-01,
6.000000e-01	2.106002e-01, 8.349302e-01, 6.291860e-01, 6.776161e-01, 2.267354e-01, 5.310936e-01, 7.664026e-01, 7.590563e-01, 9.779595e-01, 6.163192e-01,
8.000000e-01	1.064963e-01, 4.960233e-01, 4.558181e-01, 8.554760e-01, 1.191584e-01, 7.097777e-01, 8.180225e-01, 7.224266e-01, 5.661187e-01, 5.990434e-01,
1.000000e+00	1.118202e-01, 4.119849e-01, 3.465665e-01, 1.081332e+00, 8.500464e-02, 7.058754e-01, 8.878264e-01, 7.445790e-01, 5.671266e-01, 7.504697e-01,
1.200000e+00	7.949301e-02, 2.241797e-01, 2.638481e-01, 9.772805e-01, 5.908277e-02, 7.233879e-01, 8.176991e-01, 6.637677e-01, 3.875743e-01, 6.585637e-01,
1.400000e+00	5.305547e-02, 1.457224e-01, 2.456380e-01, 1.256022e+00, 7.529947e-02, 7.525687e-01, 7.254833e-01, 5.406090e-01, 3.204138e-01, 7.620651e-01,
1.600000e+00	3.924623e-02, 9.998485e-02, 2.510236e-01, 1.292126e+00, 9.096591e-02, 7.581421e-01, 8.477909e-01, 5.119603e-01, 2.450910e-01, 6.650309e-01,
1.800000e+00	2.708069e-02, 6.475096e-02, 1.869571e-01, 1.144053e+00, 1.122395e-01, 7.748462e-01, 8.611515e-01, 5.478098e-01, 1.877026e-01, 7.074448e-01,
2.000000e+00	1.860691e-02, 3.367474e-02, 2.465464e-01, 1.210524e+00, 1.189052e-01, 8.477595e-01, 8.872168e-01, 4.529936e-01, 1.278741e-01, 6.655449e-01,
0.000000e+00	8.613080e-01, 2.586719e-01, 9.012039e-01, 3.054963e+00, 2.860081e-01, 1.255647e+00, 1.368669e+00, 9.823489e-01, 2.006368e+00, 2.522507e+00,
2.000000e-01	6.666748e-01, 5.727331e-01, 6.272198e-01, 2.017233e+00, 2.254325e-01, 7.956094e-01, 7.784039e-01, 4.626126e-01, 1.589110e+00, 1.842480e+00,
4.000000e-01	3.638387e-01, 6.216492e-01, 6.003779e-01, 2.077011e+00, 2.620491e-01, 8.867057e-01, 4.763085e-01, 2.740181e-01, 1.007637e+00, 1.543785e+00,
6.000000e-01	3.333373e-01, 3.608625e-01, 4.748093e-01, 1.626759e+00, 2.098952e-01, 7.686124e-01, 3.121701e-01, 1.623732e-01, 7.111677e-01, 1.007114e+00,
8.000000e-01	2.209941e-01, 2.173253e-01, 4.448035e-01, 1.403838e+00, 2.659955e-01, 9.394216e-01, 2.599739e-01, 1.510853e-01, 5.445428e-01, 1.216832e+00,
1.000000e+00	1.507775e-01, 2.028588e-01, 3.157440e-01, 1.151822e+00, 1.882652e-01, 9.488081e-01, 2.161846e-01, 1.730584e-01, 3.959230e-01, 9.624813e-01,
1.200000e+00	1.156269e-01, 1.012139e-01, 3.930195e-01, 1.028837e+00, 2.215358e-01, 9.030320e-01, 3.896949e-01, 2.188399e-01, 2.383497e-01, 8.966297e-01,
1.400000e+00	1.014518e-01, 8.501234e-02, 3.397074e-01, 1.395346e+00, 1.744520e-01, 7.964305e-01, 4.980140e-01, 2.896599e-01, 1.564468e-01, 9.219577e-01,
1.600000e+00	6.255860e-02, 4.394866e-02, 3.772591e-01, 1.180951e+00, 2.075101e-01, 1.001676e+00, 5.550536e-01, 3.546164e-01, 1.487854e-01, 8.959739e-01,
1.800000e+00	4.757886e-02, 3.475153e-02, 3.500498e-01, 1.293876e+00, 1.956437e-01, 9.216836e-01, 6.334588e-01, 4.141328e-01, 8.582602e-02, 7.516417e-01,
2.000000e+00	3.263236e-02, 2.294569e-02, 2.766682e-01, 1.350011e+00, 1.894750e-01, 8.736494e-01, 7.416820e-01, 4.303293e-01, 7.449976e-02, 6.798247e-01,
0.000000e+00	2.526918e+00, 2.043280e+00, 2.506404e+00, 7.530106e-01, 1.833910e+00, 5.506509e-01, 2.409027e+00, 3.293098e+00, 1.675685e+00, 2.436624e+00,
2.000000e-01	2.046244e+00, 1.799196e+00, 1.517712e+00, 3.759327e-01, 9.654350e-01, 3.216474e-01, 1.695270e+00, 1.502042e+00, 1.596547e+00, 1.898240e+00,
4.000000e-01	1.911096e+00, 1.508261e+00, 1.041227e+00, 3.073229e-01, 7.640477e-01, 3.157546e-01, 1.099263e+00, 1.030444e+00, 1.870788e+00, 1.531741e+00,
6.000000e-01	1.217678e+00, 9.805498e-01, 6.243505e-01, 6.302351e-01, 3.991687e-01, 4.960554e-01, 5.410275e-01, 5.228557e-01, 1.047954e+00, 1.026509e+00,
8.000000e-01	1.080090e+00, 6.777637e-01, 4.412034e-01, 8.575911e-01, 1.998618e-01, 6.681223e-01, 5.139219e-01, 3.303974e-01, 8.050741e-01, 1.079685e+00,
1.000000e+00	1.075143e+00, 5.690440e-01, 3.555148e-01, 8.452695e-01, 1.620175e-01, 6.590887e-01, 4.509305e-01, 3.066836e-01, 5.341008e-01, 9.899850e-01,
1.200000e+00	8.712614e-01, 3.074960e-01, 2.658000e-01, 8.994199e-01, 1.193408e-01, 8.314334e-01, 5.138109e-01, 3.023262e-01, 4.791796e-01, 9.209546e-01,
1.400000e+00	6.228071e-01, 2.370343e-01, 2.732533e-01, 1.192239e+00, 1.355068e-01, 7.890752e-01, 7.467398e-01, 3.781728e-01, 2.948325e-01, 9.774007e-01,
1.600000e+00	4.403423e-01, 1.388210e-01, 3.069485e-01, 1.274739e+00, 1.173799e-01, 8.687597e-01, 6.995961e-01, 3.872085e-01, 2.080715e-01, 8.703196e-01,
1.800000e+00	3.235149e-01, 7.852891e-02, 2.784625e-01, 1.446347e+00, 1.638014e-01, 9.063336e-01, 7.797349e-01, 3.760051e-01, 1.324364e-01, 6.316458e-01,
2.000000e+00	2.097360e-01, 5.947819e-02, 2.259827e-01, 1.281956e+00, 1.357359e-01, 7.478394e-01, 8.708839e-01, 4.252432e-01, 1.260025e-01, 7.615291e-01,
0.000000e+00	1.630743e+00, 6.378062e-01, 1.400108e+00, 1.516659e+00, 2.969846e+00, 1.907563e+00, 1.653177e+00, 1.443788e+00, 1.918831e+00, 1.798399e+00,
2.000000e-01	1.352306e+00, 9.178938e-01, 1.071237e+00, 9.755921e-01, 2.013953e+00, 1.311944e+00, 1.069909e+00, 1.097029e+00, 1.978137e+00, 1.041610e+00,
4.000000e-01	1.227388e+00, 1.037084e+00, 1.190518e+00, 9.770598e-01, 1.294235e+00, 1.049366e+00, 9.704500e-01, 7.145111e-01, 1.452047e+00, 9.469498e-01,
6.000000e-01	9.857080e-01, 9.557764e-01, 8.417799e-01, 9.720118e-01, 9.042272e-01, 9.376194e-01, 8.848464e-01, 5.708518e-01, 1.052188e+00, 6.524241e-01,
8.000000e-01	7.058455e-01, 5.872219e-01, 6.411163e-01, 8.979994e-01, 5.656967e-01, 8.181010e-01, 8.511238e-01, 4.746642e-01, 6.577328e-01, 7.209189e-01,
1.000000e+00	5.094361e-01, 3.995975e-01, 6.131096e-01, 1.043386e+00, 4.761310e-01, 8.974355e-01, 7.771594e-01, 4.782410e-01, 4.715130e-01, 6.739391e-01,
1.200000e+00	3.563163e-01, 2.864699e-01, 3.947235e-01, 1.067895e+00, 2.963455e-01, 9.644263e-01, 8.839950e-01, 4.560767e-01, 3.150681e-01, 5.958032e-01,
1.400000e+00	2.525444e-01, 1.739583e-01, 4.192731e-01, 1.012489e+00, 2.916198e-01, 9.021699e-01, 9.606180e-01, 5.132598e-01, 2.932383e-01, 7.866438e-01,
1.600000e+00	2.078625e-01, 1.292131e-01, 2.924123e-01, 1.219097e+00, 1.808098e-01, 7.933601e-01, 9.809583e-01, 4.869616e-01, 1.998035e-01, 6.213839e-01,
1.800000e+00	1.306619e-01, 7.565057e-02, 3.032732e-01, 9.378255e-01, 2.070016e-01, 1.031885e+00, 8.381355e-01, 5.387845e-01, 1.554004e-01, 7.261945e-01,
2.000000e+00	9.734828e-02, 5.305966e-02, 3.028677e-01, 1.320800e+00, 2.179752e-01, 8.946457e-01, 9.792463e-01, 6.059804e-01, 1.167337e-01, 5.610912e-01,
