# Supplementary material for: Inference of Vohradský's Models of Genetic Networks by Solving Two-Dimensional Function Optimization Problems
Source: PLoS One. 2013 Dec 30;8(12):e83308. doi: 10.1371/journal.pone.0083308 (PMC3875442; doi:10.1371/journal.pone.0083308)
Supplement: Text S2 — Time-series data used in the ‘Inference in noisy environment’ section (compressed by gzip). (GZ) [file pone.0083308.s002.gz › time_series_data/gene10/50sets/tc.dat57]

Time "G0" "G1" "G2" "G3" "G4" "G5" "G6" "G7" "G8" "G9"
0.000000e+00	7.224843e-01, 1.192573e+00, 3.197070e+00, 7.086231e-01, 2.122802e-01, 1.219236e+00, 2.573266e+00, 8.823319e-01, 7.922626e-01, 4.555795e-01,
2.000000e-01	4.805750e-01, 6.729889e-01, 2.281391e+00, 3.761139e-01, 2.006113e-01, 1.081161e+00, 1.336282e+00, 8.468433e-01, 6.691755e-01, 3.268455e-01,
4.000000e-01	3.245236e-01, 4.605620e-01, 2.125830e+00, 2.819083e-01, 1.827485e-01, 6.865492e-01, 1.076007e+00, 9.622022e-01, 5.338432e-01, 1.781313e-01,
6.000000e-01	2.792227e-01, 3.392887e-01, 1.259042e+00, 2.298830e-01, 1.546984e-01, 5.613718e-01, 4.230892e-01, 7.248015e-01, 3.675479e-01, 1.225129e-01,
8.000000e-01	1.655994e-01, 2.462259e-01, 1.127783e+00, 3.553862e-01, 1.154781e-01, 3.715107e-01, 3.148269e-01, 9.818460e-01, 2.401509e-01, 8.559131e-02,
1.000000e+00	7.933642e-02, 1.983186e-01, 8.496254e-01, 4.372896e-01, 1.209718e-01, 3.104162e-01, 2.262493e-01, 9.710940e-01, 1.939061e-01, 4.795099e-02,
1.200000e+00	6.467071e-02, 1.078934e-01, 8.502548e-01, 3.944227e-01, 9.104318e-02, 1.713837e-01, 1.138464e-01, 8.795927e-01, 1.435738e-01, 3.505666e-02,
1.400000e+00	3.963150e-02, 9.955291e-02, 9.832102e-01, 5.258363e-01, 6.883700e-02, 1.617830e-01, 8.417444e-02, 8.655279e-01, 1.135669e-01, 1.829513e-02,
1.600000e+00	2.787468e-02, 5.770951e-02, 1.202545e+00, 5.386126e-01, 5.442616e-02, 1.000801e-01, 5.950914e-02, 8.549486e-01, 9.558669e-02, 1.402165e-02,
1.800000e+00	1.623783e-02, 4.146284e-02, 1.150119e+00, 4.453539e-01, 4.861848e-02, 8.035928e-02, 3.341670e-02, 8.689763e-01, 6.300597e-02, 7.875909e-03,
2.000000e+00	1.039629e-02, 3.463761e-02, 1.239397e+00, 5.115539e-01, 3.563571e-02, 7.056590e-02, 2.043816e-02, 8.246695e-01, 4.702930e-02, 5.347233e-03,
0.000000e+00	5.477705e-01, 2.265921e-02, 1.391435e+00, 9.880602e-01, 4.646863e-02, 3.285615e-01, 2.838772e+00, 5.599472e-01, 1.666939e+00, 2.760875e+00,
2.000000e-01	3.468807e-01, 1.348086e-02, 1.555941e+00, 6.011243e-01, 4.364989e-02, 2.314788e-01, 1.775621e+00, 7.951275e-01, 1.124522e+00, 1.966366e+00,
4.000000e-01	2.767305e-01, 1.148906e-02, 1.408491e+00, 3.449013e-01, 3.232952e-02, 2.224777e-01, 1.176814e+00, 5.601424e-01, 9.538131e-01, 1.264972e+00,
6.000000e-01	1.664567e-01, 6.875267e-03, 1.217235e+00, 1.958102e-01, 2.908265e-02, 1.850188e-01, 7.649075e-01, 7.613482e-01, 7.898392e-01, 7.138699e-01,
8.000000e-01	1.179655e-01, 5.541741e-03, 1.216663e+00, 1.357504e-01, 2.458729e-02, 1.006151e-01, 5.203293e-01, 8.229868e-01, 5.334888e-01, 4.750024e-01,
1.000000e+00	7.504262e-02, 3.378104e-03, 8.183744e-01, 1.996886e-01, 2.189716e-02, 9.020727e-02, 3.037728e-01, 6.898650e-01, 4.448211e-01, 2.875381e-01,
1.200000e+00	4.286613e-02, 2.459634e-03, 7.481168e-01, 2.416873e-01, 2.048619e-02, 6.999396e-02, 1.896149e-01, 8.774207e-01, 3.210340e-01, 2.022487e-01,
1.400000e+00	2.757934e-02, 2.298958e-03, 7.369339e-01, 2.597909e-01, 1.257757e-02, 4.270812e-02, 1.023791e-01, 8.630174e-01, 2.102122e-01, 1.152420e-01,
1.600000e+00	1.830129e-02, 1.669437e-03, 8.513885e-01, 3.729008e-01, 1.083633e-02, 3.642302e-02, 7.165514e-02, 7.137361e-01, 1.616623e-01, 5.893957e-02,
1.800000e+00	1.129379e-02, 1.242358e-03, 8.736173e-01, 4.319722e-01, 1.156162e-02, 3.019549e-02, 4.724813e-02, 8.810619e-01, 1.324568e-01, 5.532697e-02,
2.000000e+00	8.595401e-03, 1.122855e-03, 8.210100e-01, 4.875718e-01, 7.666534e-03, 1.599725e-02, 3.277870e-02, 8.041207e-01, 7.538069e-02, 2.997034e-02,
0.000000e+00	1.186388e+00, 2.348976e+00, 2.298879e+00, 2.271800e+00, 1.414334e-01, 2.591025e+00, 1.742383e+00, 2.667597e+00, 7.643117e-01, 7.598700e-01,
2.000000e-01	9.246544e-01, 1.379010e+00, 2.179364e+00, 1.668475e+00, 2.506350e-01, 2.296160e+00, 1.471799e+00, 1.373424e+00, 5.976518e-01, 5.446397e-01,
4.000000e-01	7.832599e-01, 1.080669e+00, 1.909930e+00, 1.211732e+00, 2.702308e-01, 1.473356e+00, 1.043044e+00, 1.223121e+00, 4.058686e-01, 3.593905e-01,
6.000000e-01	6.488956e-01, 7.638470e-01, 2.119509e+00, 8.848789e-01, 2.648000e-01, 1.509597e+00, 5.742873e-01, 1.394166e+00, 2.784032e-01, 3.291647e-01,
8.000000e-01	7.636137e-01, 5.482155e-01, 1.916532e+00, 6.982495e-01, 1.839634e-01, 9.193743e-01, 3.905814e-01, 9.085074e-01, 2.060304e-01, 1.904019e-01,
1.000000e+00	3.818763e-01, 4.259221e-01, 1.889790e+00, 7.018088e-01, 1.803218e-01, 6.929045e-01, 2.050894e-01, 8.678167e-01, 1.883456e-01, 1.368100e-01,
1.200000e+00	3.161784e-01, 2.971201e-01, 1.499219e+00, 6.068372e-01, 1.650320e-01, 5.748361e-01, 1.499479e-01, 8.517700e-01, 1.225446e-01, 6.558541e-02,
1.400000e+00	1.839822e-01, 1.700236e-01, 1.514425e+00, 5.800280e-01, 1.366204e-01, 3.641385e-01, 9.929383e-02, 9.368216e-01, 8.954763e-02, 5.441562e-02,
1.600000e+00	1.065892e-01, 1.127849e-01, 1.767556e+00, 6.836378e-01, 9.932577e-02, 3.122552e-01, 5.887237e-02, 8.646872e-01, 8.330741e-02, 3.328160e-02,
1.800000e+00	8.788311e-02, 8.936352e-02, 1.621591e+00, 5.982812e-01, 9.037048e-02, 2.471693e-01, 3.548672e-02, 8.181287e-01, 5.428409e-02, 2.146515e-02,
2.000000e+00	5.474912e-02, 6.710594e-02, 1.582895e+00, 5.613366e-01, 5.816320e-02, 1.571759e-01, 2.418856e-02, 6.792735e-01, 4.760701e-02, 1.064506e-02,
0.000000e+00	8.890931e-01, 1.605051e+00, 1.308214e+00, 1.218387e+00, 1.858919e-01, 4.561301e-01, 5.568299e-01, 2.507622e+00, 2.775857e+00, 1.390148e+00,
2.000000e-01	4.712805e-01, 9.268454e-01, 1.400799e+00, 8.484174e-01, 2.003692e-01, 4.891121e-01, 7.260919e-01, 2.000525e+00, 2.075078e+00, 1.031890e+00,
4.000000e-01	3.141368e-01, 7.330747e-01, 1.357973e+00, 4.088577e-01, 1.507497e-01, 3.379203e-01, 8.029429e-01, 1.111950e+00, 1.674130e+00, 5.934803e-01,
6.000000e-01	1.923981e-01, 6.096383e-01, 1.403509e+00, 3.164384e-01, 1.175170e-01, 3.110898e-01, 6.607266e-01, 1.067231e+00, 1.244431e+00, 3.157707e-01,
8.000000e-01	1.380412e-01, 3.392528e-01, 1.100489e+00, 2.244970e-01, 1.035466e-01, 2.136901e-01, 4.485636e-01, 9.527443e-01, 1.033822e+00, 2.942339e-01,
1.000000e+00	9.044198e-02, 2.688120e-01, 7.167729e-01, 2.920138e-01, 9.169132e-02, 1.748393e-01, 2.507162e-01, 8.745447e-01, 6.647546e-01, 1.710511e-01,
1.200000e+00	6.331026e-02, 1.801278e-01, 8.116549e-01, 3.881996e-01, 6.971992e-02, 1.391953e-01, 1.614295e-01, 8.226758e-01, 5.082947e-01, 1.032119e-01,
1.400000e+00	3.496080e-02, 1.221328e-01, 8.672521e-01, 4.776325e-01, 4.733448e-02, 8.583970e-02, 8.554446e-02, 8.571527e-01, 3.810536e-01, 5.940683e-02,
1.600000e+00	2.126347e-02, 7.770620e-02, 1.050184e+00, 4.269344e-01, 4.291751e-02, 7.986741e-02, 6.437053e-02, 9.599314e-01, 2.464025e-01, 4.262654e-02,
1.800000e+00	1.386897e-02, 4.677153e-02, 1.010466e+00, 4.867869e-01, 3.663934e-02, 6.238738e-02, 3.546904e-02, 8.548171e-01, 1.901999e-01, 2.539964e-02,
2.000000e+00	9.710497e-03, 3.861986e-02, 1.134856e+00, 4.314163e-01, 3.162577e-02, 4.167883e-02, 2.151378e-02, 8.647500e-01, 1.717805e-01, 1.983189e-02,
0.000000e+00	1.234510e+00, 2.099995e+00, 6.253085e-01, 3.668839e+00, 5.058859e-01, 2.993099e-01, 8.872726e-01, 2.500749e+00, 1.515721e+00, 2.413033e+00,
2.000000e-01	6.926766e-01, 1.526259e+00, 9.974417e-01, 1.652159e+00, 4.434440e-01, 4.605176e-01, 1.015953e+00, 1.769087e+00, 1.137057e+00, 1.493293e+00,
4.000000e-01	4.289628e-01, 1.177275e+00, 9.548010e-01, 1.108798e+00, 3.522214e-01, 5.459064e-01, 7.968965e-01, 1.542695e+00, 7.805853e-01, 9.977146e-01,
6.000000e-01	2.989017e-01, 7.819302e-01, 9.892714e-01, 5.492127e-01, 3.403817e-01, 4.482998e-01, 4.711533e-01, 1.074318e+00, 6.744473e-01, 6.205364e-01,
8.000000e-01	1.990119e-01, 5.921306e-01, 8.382895e-01, 5.175011e-01, 2.222541e-01, 3.239926e-01, 3.445945e-01, 1.006969e+00, 4.827579e-01, 3.670010e-01,
1.000000e+00	1.152551e-01, 2.996474e-01, 1.033078e+00, 5.288857e-01, 2.398061e-01, 2.456923e-01, 2.165280e-01, 6.957752e-01, 3.929877e-01, 2.154803e-01,
1.200000e+00	7.766720e-02, 2.511558e-01, 9.564688e-01, 4.446274e-01, 1.634196e-01, 2.314138e-01, 1.283576e-01, 8.931589e-01, 2.316725e-01, 1.539353e-01,
1.400000e+00	5.555896e-02, 1.503357e-01, 9.855514e-01, 5.486712e-01, 1.353090e-01, 1.420381e-01, 9.025541e-02, 7.388008e-01, 2.446737e-01, 1.120726e-01,
1.600000e+00	3.325675e-02, 1.323265e-01, 8.812227e-01, 4.924751e-01, 1.181239e-01, 1.240773e-01, 5.151540e-02, 9.845772e-01, 1.316353e-01, 5.348074e-02,
1.800000e+00	2.075406e-02, 8.003042e-02, 1.225312e+00, 5.197860e-01, 8.251553e-02, 9.274228e-02, 3.657300e-02, 6.453974e-01, 1.149245e-01, 3.709435e-02,
2.000000e+00	1.297701e-02, 5.895944e-02, 9.867630e-01, 5.908345e-01, 9.303377e-02, 6.398821e-02, 1.741938e-02, 9.564094e-01, 7.485138e-02, 2.748381e-02,
0.000000e+00	5.391435e-01, 3.479504e-01, 1.386057e+00, 1.216003e+00, 1.505425e+00, 1.342564e+00, 5.428032e-01, 1.558547e+00, 4.271528e-01, 2.252266e+00,
2.000000e-01	4.248562e-01, 5.882421e-01, 1.225217e+00, 8.447154e-01, 1.186507e+00, 1.074456e+00, 4.324159e-01, 1.341147e+00, 4.887130e-01, 1.748833e+00,
4.000000e-01	4.757598e-01, 5.528234e-01, 1.629889e+00, 9.058911e-01, 7.252331e-01, 1.004269e+00, 2.256175e-01, 9.972171e-01, 4.333098e-01, 8.353156e-01,
6.000000e-01	2.665379e-01, 4.544701e-01, 1.374181e+00, 7.751805e-01, 7.540746e-01, 6.842981e-01, 1.418324e-01, 1.036842e+00, 3.481532e-01, 6.283762e-01,
8.000000e-01	1.609782e-01, 3.731098e-01, 1.177133e+00, 7.820095e-01, 7.009106e-01, 4.617523e-01, 9.746302e-02, 1.050762e+00, 2.965875e-01, 3.737427e-01,
1.000000e+00	1.067638e-01, 3.100934e-01, 1.321329e+00, 5.992331e-01, 3.893791e-01, 3.503536e-01, 5.512280e-02, 8.454865e-01, 2.716044e-01, 2.211926e-01,
1.200000e+00	7.492436e-02, 2.037921e-01, 1.141901e+00, 6.007452e-01, 3.585484e-01, 2.285597e-01, 3.748184e-02, 8.780646e-01, 1.451495e-01, 1.595838e-01,
1.400000e+00	4.505302e-02, 1.408200e-01, 1.528681e+00, 6.350882e-01, 3.803203e-01, 1.862325e-01, 2.052354e-02, 8.159441e-01, 1.591968e-01, 1.009971e-01,
1.600000e+00	3.435792e-02, 1.071434e-01, 1.254120e+00, 5.970610e-01, 3.031891e-01, 1.477461e-01, 1.209431e-02, 9.174353e-01, 1.101010e-01, 6.554429e-02,
1.800000e+00	1.929684e-02, 6.191091e-02, 1.407680e+00, 5.215215e-01, 2.249913e-01, 1.163501e-01, 8.986821e-03, 8.546096e-01, 7.388704e-02, 4.742239e-02,
2.000000e+00	1.269598e-02, 4.931522e-02, 1.356576e+00, 5.529698e-01, 1.912289e-01, 8.549408e-02, 5.269365e-03, 7.487658e-01, 6.936464e-02, 2.783815e-02,
0.000000e+00	4.566547e-01, 2.054050e+00, 8.715411e-01, 2.471913e+00, 1.885223e+00, 2.850090e+00, 2.448605e-01, 2.985128e-03, 2.215429e+00, 1.736174e+00,
2.000000e-01	4.287027e-01, 1.714240e+00, 5.788101e-01, 1.843329e+00, 1.971433e+00, 2.569295e+00, 5.112713e-01, 2.912239e-01, 2.014915e+00, 1.145923e+00,
4.000000e-01	4.322936e-01, 1.361963e+00, 4.321516e-01, 1.170699e+00, 1.369905e+00, 1.862200e+00, 7.554324e-01, 4.770759e-01, 1.723053e+00, 8.061842e-01,
6.000000e-01	4.426702e-01, 1.434893e+00, 4.122881e-01, 1.014170e+00, 8.992310e-01, 1.680213e+00, 7.107010e-01, 6.660742e-01, 1.430366e+00, 4.865328e-01,
8.000000e-01	5.379964e-01, 1.328129e+00, 2.953771e-01, 6.800906e-01, 1.022756e+00, 1.319351e+00, 6.728268e-01, 6.089889e-01, 1.301885e+00, 2.923159e-01,
1.000000e+00	5.573817e-01, 1.107963e+00, 2.650179e-01, 6.591920e-01, 7.044731e-01, 1.192500e+00, 5.572487e-01, 6.521765e-01, 9.989831e-01, 1.970713e-01,
1.200000e+00	4.183126e-01, 6.514227e-01, 2.131689e-01, 6.037717e-01, 7.451041e-01, 8.957514e-01, 4.024087e-01, 8.448775e-01, 9.502506e-01, 1.437847e-01,
1.400000e+00	2.960651e-01, 5.880087e-01, 1.783040e-01, 6.849466e-01, 5.716199e-01, 7.174407e-01, 1.974887e-01, 5.945125e-01, 6.042237e-01, 8.561378e-02,
1.600000e+00	2.097855e-01, 3.306778e-01, 2.546083e-01, 5.287416e-01, 4.060674e-01, 5.160860e-01, 1.466149e-01, 8.426596e-01, 4.412708e-01, 5.784744e-02,
1.800000e+00	9.283873e-02, 2.240496e-01, 3.538212e-01, 4.924467e-01, 3.723497e-01, 4.342020e-01, 1.067050e-01, 8.894953e-01, 3.314901e-01, 3.369357e-02,
2.000000e+00	7.275173e-02, 1.641325e-01, 6.361038e-01, 5.407115e-01, 3.034373e-01, 2.787436e-01, 7.252818e-02, 7.615551e-01, 2.599865e-01, 2.343893e-02,
0.000000e+00	8.419815e-01, 7.507710e-01, 3.055960e+00, 9.550928e-02, 2.111172e+00, 2.126143e+00, 1.426277e+00, 1.357587e+00, 1.347617e+00, 1.276318e+00,
2.000000e-01	8.511956e-01, 8.106763e-01, 2.231011e+00, 2.966748e-01, 1.420411e+00, 2.195658e+00, 1.183413e+00, 1.036364e+00, 1.343731e+00, 1.037616e+00,
4.000000e-01	7.418234e-01, 1.000356e+00, 1.928099e+00, 4.466330e-01, 1.481034e+00, 1.481339e+00, 8.460956e-01, 1.001715e+00, 1.317396e+00, 5.014452e-01,
6.000000e-01	6.151513e-01, 1.218558e+00, 1.345228e+00, 4.708005e-01, 1.169146e+00, 1.132305e+00, 5.552302e-01, 6.663207e-01, 1.019708e+00, 3.654880e-01,
8.000000e-01	5.388624e-01, 8.604919e-01, 9.658127e-01, 5.975611e-01, 8.826023e-01, 9.957087e-01, 3.458628e-01, 9.228600e-01, 1.028542e+00, 2.490958e-01,
1.000000e+00	3.464922e-01, 6.936386e-01, 8.189403e-01, 6.270534e-01, 9.963005e-01, 6.721354e-01, 2.430653e-01, 8.588772e-01, 8.602806e-01, 1.532363e-01,
1.200000e+00	2.835709e-01, 5.979438e-01, 5.414847e-01, 6.033575e-01, 7.503772e-01, 5.306116e-01, 1.528282e-01, 8.570662e-01, 6.675186e-01, 8.736167e-02,
1.400000e+00	1.988155e-01, 2.880926e-01, 5.573003e-01, 6.112923e-01, 6.492807e-01, 5.648628e-01, 9.448037e-02, 6.868291e-01, 4.682422e-01, 6.253932e-02,
1.600000e+00	1.005836e-01, 2.863254e-01, 6.483015e-01, 6.061248e-01, 4.595092e-01, 3.102658e-01, 6.243091e-02, 8.168876e-01, 3.443105e-01, 4.208793e-02,
1.800000e+00	6.723445e-02, 2.078654e-01, 7.405130e-01, 5.027570e-01, 3.773162e-01, 2.288992e-01, 4.134213e-02, 7.373036e-01, 2.686415e-01, 2.525612e-02,
2.000000e+00	4.161021e-02, 1.336301e-01, 8.207112e-01, 6.410040e-01, 2.632117e-01, 1.874946e-01, 2.554151e-02, 7.921592e-01, 1.875806e-01, 2.000337e-02,
0.000000e+00	6.283705e-01, 3.772942e-01, 1.110480e+00, 1.203592e+00, 1.959224e+00, 1.537745e+00, 1.256181e+00, 8.149949e-01, 5.869439e-02, 2.767611e+00,
2.000000e-01	6.563853e-01, 5.731374e-01, 1.137384e+00, 9.854894e-01, 1.436294e+00, 1.094345e+00, 7.003514e-01, 1.087702e+00, 2.222365e-01, 1.440075e+00,
4.000000e-01	3.658546e-01, 9.781484e-01, 1.043642e+00, 6.973091e-01, 1.143235e+00, 7.414475e-01, 4.325890e-01, 8.881533e-01, 3.715457e-01, 9.855067e-01,
6.000000e-01	2.667178e-01, 7.069938e-01, 8.883453e-01, 7.601123e-01, 9.208573e-01, 6.456203e-01, 2.494853e-01, 8.169854e-01, 3.865791e-01, 6.271630e-01,
8.000000e-01	1.664683e-01, 6.395831e-01, 8.815822e-01, 6.642894e-01, 6.140819e-01, 5.238577e-01, 1.626245e-01, 7.266273e-01, 3.051854e-01, 4.270715e-01,
1.000000e+00	1.398080e-01, 3.970566e-01, 6.582768e-01, 6.812751e-01, 6.116079e-01, 4.294696e-01, 9.706957e-02, 9.004492e-01, 2.506083e-01, 3.040743e-01,
1.200000e+00	7.934377e-02, 2.790375e-01, 7.101322e-01, 5.455163e-01, 4.851616e-01, 3.155792e-01, 6.096272e-02, 7.781347e-01, 1.880309e-01, 1.786495e-01,
1.400000e+00	5.466232e-02, 2.354489e-01, 7.828763e-01, 5.248455e-01, 4.600967e-01, 2.022657e-01, 3.803758e-02, 7.943648e-01, 1.479669e-01, 1.059786e-01,
1.600000e+00	3.701131e-02, 1.476295e-01, 8.229457e-01, 5.818226e-01, 3.434138e-01, 1.509522e-01, 1.731309e-02, 8.766474e-01, 1.163589e-01, 5.694539e-02,
1.800000e+00	2.350099e-02, 1.145356e-01, 9.484957e-01, 4.830880e-01, 3.061402e-01, 1.104056e-01, 1.527570e-02, 9.877361e-01, 9.933119e-02, 3.718901e-02,
2.000000e+00	1.397166e-02, 8.039980e-02, 9.959001e-01, 4.841518e-01, 1.927234e-01, 7.396560e-02, 8.306077e-03, 7.994452e-01, 7.693717e-02, 2.546686e-02,
0.000000e+00	3.173656e-01, 2.387102e+00, 1.853836e+00, 6.682395e-02, 7.692018e-01, 2.093634e+00, 1.906507e+00, 1.364813e+00, 1.713692e+00, 1.598056e+00,
2.000000e-01	4.130025e-01, 1.357483e+00, 1.755452e+00, 1.817664e-01, 5.490746e-01, 1.508043e+00, 1.522731e+00, 9.481236e-01, 1.397129e+00, 9.280687e-01,
4.000000e-01	4.491997e-01, 9.644006e-01, 1.210421e+00, 3.724668e-01, 4.939286e-01, 1.300908e+00, 8.776776e-01, 9.993211e-01, 9.444630e-01, 5.321175e-01,
6.000000e-01	4.718927e-01, 5.104371e-01, 9.524916e-01, 4.725543e-01, 4.082427e-01, 1.152117e+00, 4.227520e-01, 9.696601e-01, 5.796813e-01, 3.311701e-01,
8.000000e-01	3.569179e-01, 3.803007e-01, 8.686194e-01, 5.629118e-01, 3.789140e-01, 8.826715e-01, 3.586325e-01, 8.124726e-01, 4.869249e-01, 2.248498e-01,
1.000000e+00	2.359180e-01, 2.974698e-01, 6.936167e-01, 5.492537e-01, 2.992530e-01, 7.297127e-01, 2.038567e-01, 8.544633e-01, 4.258891e-01, 1.843485e-01,
1.200000e+00	1.612878e-01, 2.065145e-01, 8.664491e-01, 5.743351e-01, 2.160033e-01, 4.399928e-01, 1.505469e-01, 8.594412e-01, 3.008794e-01, 7.130898e-02,
1.400000e+00	1.141917e-01, 1.270031e-01, 7.698244e-01, 5.172135e-01, 2.127147e-01, 3.072003e-01, 8.881294e-02, 7.310951e-01, 1.937231e-01, 5.919859e-02,
1.600000e+00	6.932196e-02, 1.029994e-01, 9.351961e-01, 5.532990e-01, 1.603332e-01, 2.501857e-01, 5.342914e-02, 8.010790e-01, 1.679315e-01, 3.541002e-02,
1.800000e+00	4.139672e-02, 7.068305e-02, 1.152665e+00, 6.130544e-01, 1.282708e-01, 2.051842e-01, 3.473855e-02, 6.195102e-01, 1.237649e-01, 2.763160e-02,
2.000000e+00	2.521113e-02, 6.047161e-02, 1.111524e+00, 5.447251e-01, 9.566728e-02, 1.430198e-01, 2.018039e-02, 8.290355e-01, 1.058646e-01, 1.749294e-02,
0.000000e+00	2.353120e+00, 1.455900e+00, 3.013428e+00, 2.434675e+00, 1.913450e+00, 2.275049e+00, 3.264386e+00, 1.273322e+00, 1.968131e-01, 3.262126e-01,
2.000000e-01	1.842295e+00, 1.764659e+00, 2.322450e+00, 1.818703e+00, 1.692448e+00, 1.837212e+00, 1.818688e+00, 1.110378e+00, 3.677075e-01, 3.636721e-01,
4.000000e-01	1.338685e+00, 1.253852e+00, 2.194560e+00, 9.547644e-01, 1.425762e+00, 1.540377e+00, 1.353620e+00, 1.113197e+00, 3.956061e-01, 4.437364e-01,
6.000000e-01	1.095894e+00, 1.289916e+00, 1.436713e+00, 8.739767e-01, 1.152337e+00, 1.287082e+00, 7.100128e-01, 8.145975e-01, 5.597555e-01, 3.584575e-01,
8.000000e-01	8.951783e-01, 1.298230e+00, 1.309781e+00, 6.809243e-01, 1.121663e+00, 1.293380e+00, 5.141738e-01, 7.192779e-01, 5.265571e-01, 3.453553e-01,
1.000000e+00	5.132040e-01, 9.722425e-01, 1.083387e+00, 6.012339e-01, 9.578168e-01, 9.850804e-01, 3.601856e-01, 1.018340e+00, 6.697047e-01, 1.963727e-01,
1.200000e+00	5.043189e-01, 7.474021e-01, 7.328522e-01, 5.287296e-01, 7.283145e-01, 8.324311e-01, 2.092021e-01, 9.004829e-01, 4.215126e-01, 1.388068e-01,
1.400000e+00	2.965413e-01, 6.006822e-01, 7.291445e-01, 5.294898e-01, 6.567755e-01, 5.810981e-01, 1.213489e-01, 8.152956e-01, 3.234168e-01, 7.513215e-02,
1.600000e+00	2.027983e-01, 3.724081e-01, 6.220273e-01, 6.552388e-01, 4.584103e-01, 4.358214e-01, 8.933553e-02, 9.106701e-01, 2.953235e-01, 5.152375e-02,
1.800000e+00	1.336283e-01, 3.004330e-01, 5.314867e-01, 5.594982e-01, 3.605788e-01, 3.782571e-01, 5.235608e-02, 7.502286e-01, 2.150441e-01, 3.746871e-02,
2.000000e+00	6.891020e-02, 2.010043e-01, 6.952456e-01, 5.030557e-01, 3.428128e-01, 2.782847e-01, 2.681797e-02, 9.126016e-01, 1.601485e-01, 1.837121e-02,
0.000000e+00	1.165102e+00, 1.309032e+00, 2.143687e+00, 2.504283e+00, 2.029205e+00, 8.584047e-01, 7.704631e-01, 1.347406e+00, 7.052650e-01, 8.336270e-01,
2.000000e-01	8.991781e-01, 1.284238e+00, 2.024097e+00, 1.783930e+00, 1.763291e+00, 6.323013e-01, 7.456881e-01, 1.088060e+00, 9.265816e-01, 5.654529e-01,
4.000000e-01	5.590311e-01, 9.332925e-01, 1.410760e+00, 1.111900e+00, 1.179057e+00, 7.075140e-01, 7.019915e-01, 9.778365e-01, 9.039093e-01, 4.470469e-01,
6.000000e-01	3.800081e-01, 1.246974e+00, 1.508526e+00, 8.579280e-01, 1.114067e+00, 7.695805e-01, 5.343545e-01, 7.682658e-01, 8.703917e-01, 2.400093e-01,
8.000000e-01	2.234259e-01, 9.555632e-01, 9.721816e-01, 5.821895e-01, 8.331242e-01, 6.350109e-01, 2.941450e-01, 9.806315e-01, 8.244614e-01, 1.498682e-01,
1.000000e+00	1.437954e-01, 7.714908e-01, 8.134479e-01, 7.099053e-01, 7.684497e-01, 4.881798e-01, 1.763979e-01, 9.790122e-01, 5.086352e-01, 9.985721e-02,
1.200000e+00	1.039603e-01, 4.822737e-01, 8.030793e-01, 6.273147e-01, 5.495816e-01, 4.447765e-01, 1.542716e-01, 7.655305e-01, 4.356485e-01, 6.020922e-02,
1.400000e+00	6.826217e-02, 3.848792e-01, 7.094033e-01, 6.606931e-01, 4.899265e-01, 2.954901e-01, 8.312771e-02, 7.497604e-01, 3.417840e-01, 4.305407e-02,
1.600000e+00	3.629339e-02, 2.626754e-01, 7.336227e-01, 5.596325e-01, 4.645948e-01, 2.269931e-01, 5.958165e-02, 8.879256e-01, 3.024089e-01, 2.525391e-02,
1.800000e+00	2.717909e-02, 1.779643e-01, 7.238488e-01, 4.885977e-01, 3.244164e-01, 1.667914e-01, 3.634764e-02, 7.096237e-01, 2.214713e-01, 1.405900e-02,
2.000000e+00	1.635036e-02, 1.756961e-01, 7.306689e-01, 5.174242e-01, 3.017761e-01, 1.327627e-01, 2.430459e-02, 9.921702e-01, 1.369181e-01, 1.190553e-02,
0.000000e+00	6.274305e-01, 1.444038e-01, 1.015630e+00, 1.917281e+00, 3.152008e+00, 2.288435e+00, 2.032770e+00, 2.172181e+00, 1.110232e-01, 2.082813e+00,
2.000000e-01	5.666799e-01, 3.822603e-01, 1.380331e+00, 1.380991e+00, 2.378279e+00, 1.689106e+00, 1.307814e+00, 1.805679e+00, 2.406629e-01, 1.220405e+00,
4.000000e-01	5.440463e-01, 7.191820e-01, 1.342617e+00, 8.623337e-01, 2.149496e+00, 1.203480e+00, 8.512037e-01, 1.283288e+00, 4.634771e-01, 7.968498e-01,
6.000000e-01	4.774074e-01, 8.124129e-01, 1.178429e+00, 7.159981e-01, 1.472671e+00, 1.067000e+00, 5.327818e-01, 8.597179e-01, 5.230155e-01, 5.511941e-01,
8.000000e-01	3.256304e-01, 9.468294e-01, 1.156098e+00, 7.080074e-01, 1.348633e+00, 8.602715e-01, 2.890354e-01, 8.222584e-01, 6.085898e-01, 2.938854e-01,
1.000000e+00	3.014007e-01, 8.436696e-01, 9.765730e-01, 6.389321e-01, 9.636739e-01, 7.483702e-01, 2.549826e-01, 8.480685e-01, 5.621310e-01, 2.396751e-01,
1.200000e+00	1.846323e-01, 6.815546e-01, 7.277638e-01, 5.924527e-01, 8.952847e-01, 6.165749e-01, 1.076911e-01, 6.723134e-01, 6.711162e-01, 1.538289e-01,
1.400000e+00	1.294878e-01, 5.672800e-01, 5.296129e-01, 6.738863e-01, 5.802820e-01, 4.335416e-01, 7.723141e-02, 9.509586e-01, 4.514168e-01, 8.034793e-02,
1.600000e+00	6.965972e-02, 3.764234e-01, 5.594619e-01, 5.143463e-01, 5.633473e-01, 2.923094e-01, 4.607614e-02, 7.082334e-01, 2.774639e-01, 5.712318e-02,
1.800000e+00	4.674958e-02, 3.361858e-01, 5.855514e-01, 6.538098e-01, 4.732350e-01, 3.070519e-01, 3.733230e-02, 7.588020e-01, 2.591696e-01, 4.117069e-02,
2.000000e+00	2.965360e-02, 2.217023e-01, 5.105675e-01, 6.520282e-01, 3.185622e-01, 1.928332e-01, 1.922620e-02, 6.914211e-01, 2.002471e-01, 2.566915e-02,
0.000000e+00	4.842786e-01, 2.380841e-01, 5.345584e-01, 1.452877e+00, 5.596118e-01, 1.777587e+00, 1.517759e+00, 1.471620e+00, 2.978388e+00, 1.223177e+00,
2.000000e-01	4.945407e-01, 1.679347e-01, 7.615969e-01, 1.070208e+00, 4.300660e-01, 1.123379e+00, 1.195602e+00, 1.307899e+00, 2.037039e+00, 9.054592e-01,
4.000000e-01	4.272025e-01, 1.290131e-01, 7.794454e-01, 6.482171e-01, 2.999127e-01, 9.578551e-01, 1.145666e+00, 1.143262e+00, 1.532704e+00, 5.961048e-01,
6.000000e-01	3.131559e-01, 8.503142e-02, 1.116580e+00, 4.016337e-01, 2.035607e-01, 6.254275e-01, 1.117359e+00, 8.665579e-01, 9.859797e-01, 3.244501e-01,
8.000000e-01	2.275512e-01, 4.866957e-02, 1.086455e+00, 3.145675e-01, 2.195183e-01, 4.891816e-01, 5.514484e-01, 7.906415e-01, 1.056667e+00, 2.275024e-01,
1.000000e+00	1.352669e-01, 4.204399e-02, 1.009309e+00, 3.602194e-01, 1.759651e-01, 3.923804e-01, 3.726241e-01, 8.158790e-01, 7.416001e-01, 1.626643e-01,
1.200000e+00	8.148180e-02, 2.758769e-02, 1.007870e+00, 4.495217e-01, 1.608839e-01, 2.322567e-01, 2.199849e-01, 9.809319e-01, 5.123915e-01, 1.009150e-01,
1.400000e+00	5.329053e-02, 2.233679e-02, 8.918947e-01, 3.989629e-01, 9.040856e-02, 2.118133e-01, 1.538789e-01, 6.915522e-01, 4.028385e-01, 5.945146e-02,
1.600000e+00	3.498978e-02, 1.299472e-02, 1.091051e+00, 4.964737e-01, 1.006140e-01, 1.478063e-01, 8.861338e-02, 8.013248e-01, 2.822517e-01, 3.840277e-02,
1.800000e+00	2.125199e-02, 1.086939e-02, 1.183050e+00, 4.491680e-01, 7.533620e-02, 1.239641e-01, 5.209596e-02, 8.323998e-01, 2.406402e-01, 2.391994e-02,
2.000000e+00	1.550053e-02, 7.755180e-03, 1.173739e+00, 5.547408e-01, 6.820719e-02, 1.076579e-01, 4.022429e-02, 9.114859e-01, 1.682040e-01, 1.520025e-02,
0.000000e+00	2.449445e+00, 2.674476e+00, 3.655275e-01, 6.135782e-01, 6.115744e-01, 1.534563e+00, 1.368081e+00, 1.102314e+00, 2.316417e+00, 2.658028e+00,
2.000000e-01	1.503472e+00, 1.917815e+00, 2.846271e-01, 4.760406e-01, 7.140692e-01, 1.035569e+00, 1.204414e+00, 8.871480e-01, 1.672108e+00, 1.925660e+00,
4.000000e-01	1.119128e+00, 1.330377e+00, 2.782077e-01, 5.446104e-01, 7.021333e-01, 1.285336e+00, 7.855181e-01, 9.542900e-01, 1.329903e+00, 1.277457e+00,
6.000000e-01	1.030897e+00, 8.537996e-01, 1.871833e-01, 4.940893e-01, 6.681574e-01, 9.802025e-01, 6.615814e-01, 6.897082e-01, 8.855753e-01, 1.071905e+00,
8.000000e-01	5.942142e-01, 6.808999e-01, 1.806056e-01, 5.107720e-01, 5.644830e-01, 9.279800e-01, 4.257666e-01, 8.494828e-01, 8.255359e-01, 7.304596e-01,
1.000000e+00	4.438480e-01, 4.947670e-01, 1.796174e-01, 5.442007e-01, 5.003041e-01, 5.448371e-01, 2.479768e-01, 8.172890e-01, 6.224728e-01, 4.334650e-01,
1.200000e+00	2.910438e-01, 4.062036e-01, 2.377820e-01, 5.440836e-01, 4.113329e-01, 4.901108e-01, 1.456359e-01, 6.448402e-01, 4.306284e-01, 2.429268e-01,
1.400000e+00	1.937494e-01, 2.595765e-01, 4.144986e-01, 5.474175e-01, 2.829697e-01, 3.376677e-01, 1.190070e-01, 7.421748e-01, 3.125730e-01, 1.912548e-01,
1.600000e+00	1.201478e-01, 1.619978e-01, 5.006130e-01, 5.649843e-01, 3.027255e-01, 2.556395e-01, 5.929665e-02, 7.356393e-01, 2.829158e-01, 1.166024e-01,
1.800000e+00	8.027407e-02, 1.237298e-01, 5.672264e-01, 5.749414e-01, 2.532664e-01, 1.913390e-01, 3.690207e-02, 7.852444e-01, 2.258873e-01, 7.155001e-02,
2.000000e+00	4.625436e-02, 1.058942e-01, 6.654124e-01, 4.525700e-01, 2.101991e-01, 1.605336e-01, 2.287952e-02, 8.698054e-01, 1.290317e-01, 4.170761e-02,
0.000000e+00	3.497821e-01, 1.113492e-01, 2.383013e+00, 1.299874e+00, 9.657747e-01, 1.252428e+00, 1.118653e+00, 8.873019e-01, 6.144395e-01, 2.807958e+00,
2.000000e-01	3.804359e-01, 2.203255e-01, 2.584180e+00, 1.013638e+00, 9.182992e-01, 8.665239e-01, 5.843459e-01, 7.609149e-01, 5.528253e-01, 1.504155e+00,
4.000000e-01	3.139344e-01, 1.386985e-01, 1.997781e+00, 8.368727e-01, 7.571855e-01, 6.667417e-01, 4.526401e-01, 9.519950e-01, 4.003277e-01, 1.163391e+00,
6.000000e-01	1.843674e-01, 1.372643e-01, 2.644070e+00, 7.077684e-01, 4.502202e-01, 4.474211e-01, 3.300440e-01, 8.752524e-01, 2.889536e-01, 7.910314e-01,
8.000000e-01	1.162001e-01, 1.145200e-01, 1.472048e+00, 5.365251e-01, 4.523862e-01, 3.912713e-01, 1.632903e-01, 7.924610e-01, 2.116515e-01, 4.849268e-01,
1.000000e+00	6.918811e-02, 8.292042e-02, 1.691686e+00, 7.016869e-01, 3.293469e-01, 3.401894e-01, 9.660963e-02, 8.635955e-01, 1.781231e-01, 3.136034e-01,
1.200000e+00	5.358300e-02, 5.662821e-02, 2.037208e+00, 5.361350e-01, 2.737962e-01, 2.334026e-01, 5.421068e-02, 8.756381e-01, 1.274736e-01, 2.066703e-01,
1.400000e+00	3.336185e-02, 4.292383e-02, 1.707827e+00, 6.174885e-01, 2.435085e-01, 1.505513e-01, 3.492129e-02, 9.328999e-01, 1.098796e-01, 1.129285e-01,
1.600000e+00	2.299477e-02, 3.117934e-02, 1.666482e+00, 6.113962e-01, 2.152582e-01, 1.247786e-01, 2.685847e-02, 7.573895e-01, 8.638171e-02, 7.371194e-02,
1.800000e+00	1.312552e-02, 1.723390e-02, 1.377509e+00, 5.684999e-01, 1.540055e-01, 1.130842e-01, 1.554248e-02, 9.067264e-01, 6.691009e-02, 5.187336e-02,
2.000000e+00	7.964994e-03, 1.499435e-02, 1.384253e+00, 5.223779e-01, 1.461974e-01, 6.969515e-02, 9.828879e-03, 8.611300e-01, 4.734873e-02, 3.226533e-02,
0.000000e+00	1.699344e+00, 2.476454e+00, 2.635630e+00, 1.671498e+00, 2.734782e+00, 1.162674e+00, 1.898597e+00, 2.095946e+00, 8.278370e-01, 2.372955e+00,
2.000000e-01	1.493828e+00, 1.908759e+00, 2.608480e+00, 9.967938e-01, 1.797917e+00, 8.432367e-01, 1.445813e+00, 1.597374e+00, 8.739047e-01, 1.395244e+00,
4.000000e-01	1.030308e+00, 1.840163e+00, 2.385986e+00, 7.193621e-01, 1.658353e+00, 8.700639e-01, 9.396881e-01, 1.232081e+00, 8.877027e-01, 1.134391e+00,
6.000000e-01	7.502872e-01, 1.490825e+00, 1.493210e+00, 5.783409e-01, 1.755526e+00, 9.429761e-01, 5.675044e-01, 1.015851e+00, 7.667687e-01, 8.021904e-01,
8.000000e-01	5.292985e-01, 1.390495e+00, 1.268649e+00, 5.749172e-01, 1.522525e+00, 9.644479e-01, 2.966879e-01, 9.890059e-01, 8.348274e-01, 4.602265e-01,
1.000000e+00	4.470123e-01, 1.335424e+00, 7.394295e-01, 6.457867e-01, 1.084895e+00, 1.038842e+00, 2.300674e-01, 7.799968e-01, 6.610131e-01, 3.365210e-01,
1.200000e+00	3.231729e-01, 8.863205e-01, 6.984004e-01, 6.202193e-01, 8.549716e-01, 7.891761e-01, 1.455496e-01, 1.016785e+00, 5.614306e-01, 2.187075e-01,
1.400000e+00	2.083061e-01, 6.873591e-01, 5.399748e-01, 5.588566e-01, 7.025287e-01, 6.719160e-01, 9.015023e-02, 1.020690e+00, 5.876600e-01, 1.313589e-01,
1.600000e+00	1.287964e-01, 5.196342e-01, 5.477043e-01, 5.042172e-01, 5.704590e-01, 5.124809e-01, 5.176094e-02, 8.324119e-01, 4.000733e-01, 1.171044e-01,
1.800000e+00	9.393927e-02, 3.884277e-01, 4.270082e-01, 6.277621e-01, 5.043140e-01, 3.937640e-01, 3.452177e-02, 9.469569e-01, 3.831016e-01, 4.900002e-02,
2.000000e+00	5.967678e-02, 2.557244e-01, 4.971464e-01, 5.705414e-01, 4.163582e-01, 3.008230e-01, 2.555798e-02, 8.490513e-01, 2.768662e-01, 3.785198e-02,
0.000000e+00	1.297410e+00, 4.501229e-01, 1.635356e-01, 1.864157e-02, 1.903423e+00, 1.167393e+00, 1.708719e+00, 8.691059e-01, 3.721160e-01, 2.165133e+00,
2.000000e-01	1.007914e+00, 6.377521e-01, 1.268380e-01, 2.364375e-02, 1.712070e+00, 6.796625e-01, 9.546498e-01, 9.984956e-01, 4.988558e-01, 1.307019e+00,
4.000000e-01	5.231969e-01, 8.169800e-01, 9.507475e-02, 1.043936e-01, 1.669799e+00, 6.389673e-01, 6.984092e-01, 8.986837e-01, 5.255614e-01, 8.872525e-01,
6.000000e-01	3.354837e-01, 8.087069e-01, 6.302293e-02, 2.386766e-01, 1.139639e+00, 4.879358e-01, 3.947613e-01, 7.895310e-01, 6.349374e-01, 6.287903e-01,
8.000000e-01	2.565740e-01, 7.122535e-01, 5.566500e-02, 4.248083e-01, 8.862075e-01, 4.510440e-01, 2.707662e-01, 6.944961e-01, 6.335852e-01, 4.215860e-01,
1.000000e+00	1.432967e-01, 6.625571e-01, 5.066453e-02, 4.921507e-01, 8.007648e-01, 3.675944e-01, 1.600895e-01, 6.251635e-01, 5.262423e-01, 2.458251e-01,
1.200000e+00	9.627448e-02, 5.533696e-01, 8.246937e-02, 4.562556e-01, 6.037880e-01, 2.523178e-01, 9.614189e-02, 7.363139e-01, 3.248519e-01, 1.675869e-01,
1.400000e+00	6.706541e-02, 4.028916e-01, 1.553404e-01, 4.832192e-01, 5.754532e-01, 1.824503e-01, 6.888390e-02, 8.354064e-01, 2.568650e-01, 7.589878e-02,
1.600000e+00	5.343263e-02, 2.369960e-01, 3.011292e-01, 4.583740e-01, 3.944759e-01, 1.424930e-01, 3.660358e-02, 8.909077e-01, 1.994665e-01, 6.471189e-02,
1.800000e+00	2.987432e-02, 1.831180e-01, 4.336580e-01, 4.263865e-01, 3.345599e-01, 1.077137e-01, 2.112677e-02, 7.665070e-01, 1.915360e-01, 4.195386e-02,
2.000000e+00	1.895328e-02, 1.096230e-01, 5.990874e-01, 5.343054e-01, 2.611337e-01, 7.630078e-02, 1.484418e-02, 8.307149e-01, 1.463348e-01, 2.802848e-02,
0.000000e+00	2.214112e+00, 9.596067e-01, 8.586627e-01, 1.125467e+00, 8.192746e-01, 1.437715e+00, 2.686966e+00, 2.033629e+00, 2.973752e+00, 3.006734e-01,
2.000000e-01	1.608352e+00, 8.268406e-01, 1.029136e+00, 5.994102e-01, 8.496876e-01, 1.262860e+00, 2.123849e+00, 1.315595e+00, 2.046724e+00, 3.611730e-01,
4.000000e-01	1.126834e+00, 6.984975e-01, 9.941482e-01, 2.906795e-01, 8.740811e-01, 9.030333e-01, 1.623922e+00, 1.340253e+00, 1.767549e+00, 4.243858e-01,
6.000000e-01	8.881407e-01, 4.390628e-01, 8.345993e-01, 1.595285e-01, 7.569642e-01, 6.849252e-01, 1.041500e+00, 1.133542e+00, 1.350025e+00, 3.377858e-01,
8.000000e-01	5.071185e-01, 4.771002e-01, 6.554558e-01, 1.258131e-01, 5.532288e-01, 4.309718e-01, 5.988533e-01, 8.135306e-01, 9.476618e-01, 2.114935e-01,
1.000000e+00	3.330575e-01, 3.222276e-01, 5.069718e-01, 1.684756e-01, 5.230333e-01, 3.774968e-01, 5.078891e-01, 7.948480e-01, 6.330277e-01, 1.356637e-01,
1.200000e+00	1.729461e-01, 2.142752e-01, 4.412743e-01, 3.174981e-01, 4.553611e-01, 2.980647e-01, 2.910373e-01, 8.802521e-01, 5.493271e-01, 9.203822e-02,
1.400000e+00	1.349462e-01, 1.513712e-01, 5.168372e-01, 4.031987e-01, 3.371313e-01, 1.987849e-01, 1.650776e-01, 8.518683e-01, 3.599784e-01, 6.613321e-02,
1.600000e+00	8.419295e-02, 1.063809e-01, 6.043667e-01, 4.052801e-01, 3.337724e-01, 1.426827e-01, 9.413958e-02, 8.044704e-01, 3.318881e-01, 3.220901e-02,
1.800000e+00	5.636508e-02, 6.668874e-02, 6.569143e-01, 4.765470e-01, 1.978479e-01, 1.248110e-01, 6.570630e-02, 9.346778e-01, 2.250712e-01, 1.963234e-02,
2.000000e+00	3.690156e-02, 5.151882e-02, 9.096198e-01, 4.356432e-01, 2.042359e-01, 8.631899e-02, 3.953422e-02, 8.692820e-01, 1.629334e-01, 1.495184e-02,
0.000000e+00	2.384360e+00, 1.292204e+00, 1.568608e+00, 2.383619e+00, 2.897653e+00, 1.689477e+00, 3.225024e-01, 2.641168e+00, 5.131568e-01, 8.774348e-01,
2.000000e-01	1.763005e+00, 1.294806e+00, 2.114279e+00, 1.405293e+00, 2.359625e+00, 1.008521e+00, 5.059424e-01, 1.816481e+00, 6.761309e-01, 6.801826e-01,
4.000000e-01	8.402555e-01, 1.102507e+00, 1.485975e+00, 1.074456e+00, 2.241955e+00, 1.097869e+00, 3.105442e-01, 1.540305e+00, 6.021204e-01, 6.127363e-01,
6.000000e-01	1.036603e+00, 1.118357e+00, 1.668199e+00, 7.688884e-01, 2.006161e+00, 1.244711e+00, 2.555600e-01, 9.904763e-01, 7.960268e-01, 6.255006e-01,
8.000000e-01	7.547815e-01, 1.163934e+00, 9.994052e-01, 6.978600e-01, 1.979119e+00, 8.483268e-01, 1.715002e-01, 1.008885e+00, 7.399332e-01, 3.339157e-01,
1.000000e+00	4.659087e-01, 9.691476e-01, 9.080352e-01, 7.569661e-01, 1.159974e+00, 6.922459e-01, 1.024037e-01, 1.054362e+00, 6.858680e-01, 1.927943e-01,
1.200000e+00	3.665224e-01, 9.471280e-01, 7.203609e-01, 6.732954e-01, 1.069972e+00, 9.335617e-01, 8.615138e-02, 9.029025e-01, 7.651049e-01, 1.374372e-01,
1.400000e+00	2.515748e-01, 9.667865e-01, 5.105659e-01, 6.246861e-01, 7.800692e-01, 7.184581e-01, 4.828639e-02, 1.052759e+00, 6.678355e-01, 8.518225e-02,
1.600000e+00	1.756079e-01, 7.157311e-01, 4.313535e-01, 5.887765e-01, 7.194126e-01, 5.572923e-01, 3.993655e-02, 8.868698e-01, 4.333144e-01, 6.529159e-02,
1.800000e+00	8.407002e-02, 5.183127e-01, 3.735998e-01, 5.716538e-01, 6.147667e-01, 4.367285e-01, 2.247888e-02, 7.222297e-01, 3.666582e-01, 3.131684e-02,
2.000000e+00	5.704120e-02, 3.688801e-01, 5.433052e-01, 5.439213e-01, 3.853662e-01, 2.878554e-01, 1.334071e-02, 6.598525e-01, 2.922471e-01, 2.317237e-02,
0.000000e+00	1.277765e+00, 5.550539e-01, 1.062316e+00, 9.744812e-01, 1.107300e+00, 1.548551e+00, 9.403079e-01, 1.555643e+00, 1.762512e+00, 2.599195e+00,
2.000000e-01	8.228410e-01, 5.890075e-01, 1.284351e+00, 7.104899e-01, 1.161528e+00, 1.023364e+00, 8.914485e-01, 1.233047e+00, 1.455780e+00, 1.906600e+00,
4.000000e-01	6.119027e-01, 5.114367e-01, 1.210915e+00, 6.042665e-01, 7.903859e-01, 9.476503e-01, 8.072251e-01, 1.199509e+00, 1.037241e+00, 1.208098e+00,
6.000000e-01	3.918418e-01, 4.104541e-01, 1.000372e+00, 5.671506e-01, 7.492732e-01, 7.654245e-01, 4.674914e-01, 1.064880e+00, 8.577195e-01, 7.917657e-01,
8.000000e-01	2.028225e-01, 3.141644e-01, 1.225506e+00, 6.124755e-01, 5.818589e-01, 4.639154e-01, 3.528783e-01, 9.808530e-01, 7.196877e-01, 4.867905e-01,
1.000000e+00	2.219460e-01, 2.410830e-01, 9.860803e-01, 5.160850e-01, 4.833329e-01, 3.602544e-01, 2.229962e-01, 9.839413e-01, 5.138114e-01, 3.366888e-01,
1.200000e+00	1.090231e-01, 1.429345e-01, 1.067976e+00, 4.746851e-01, 3.717533e-01, 2.983084e-01, 1.304967e-01, 9.267402e-01, 4.206115e-01, 1.545992e-01,
1.400000e+00	7.897929e-02, 1.050168e-01, 1.157815e+00, 4.292317e-01, 2.912545e-01, 1.942179e-01, 9.484279e-02, 8.701197e-01, 2.680731e-01, 1.435216e-01,
1.600000e+00	5.214515e-02, 7.754757e-02, 1.125336e+00, 5.276553e-01, 2.317202e-01, 1.529302e-01, 5.836653e-02, 8.424489e-01, 2.676587e-01, 7.365282e-02,
1.800000e+00	3.229701e-02, 4.353509e-02, 1.037296e+00, 5.768177e-01, 2.312258e-01, 1.121741e-01, 3.352515e-02, 8.016052e-01, 1.691208e-01, 4.566247e-02,
2.000000e+00	2.081607e-02, 3.814763e-02, 1.223627e+00, 5.851111e-01, 1.827050e-01, 7.825261e-02, 1.891521e-02, 8.521315e-01, 1.479041e-01, 3.268969e-02,
0.000000e+00	3.120817e-01, 8.435348e-01, 2.967034e+00, 2.317592e+00, 1.724252e+00, 7.924391e-01, 1.585059e+00, 1.569537e+00, 5.915939e-01, 1.549372e+00,
2.000000e-01	2.512431e-01, 1.086002e+00, 2.462257e+00, 1.428876e+00, 1.592809e+00, 6.790189e-01, 1.349065e+00, 1.301633e+00, 7.032851e-01, 1.078219e+00,
4.000000e-01	1.763824e-01, 8.639192e-01, 2.227105e+00, 8.144904e-01, 9.321149e-01, 5.636122e-01, 7.950550e-01, 1.307428e+00, 6.200281e-01, 6.767276e-01,
6.000000e-01	9.940222e-02, 9.229986e-01, 1.794013e+00, 6.493155e-01, 8.781021e-01, 4.710031e-01, 6.390705e-01, 8.170504e-01, 6.554234e-01, 5.091163e-01,
8.000000e-01	6.566901e-02, 5.622733e-01, 1.517077e+00, 5.146973e-01, 6.950231e-01, 4.542926e-01, 2.861269e-01, 1.035976e+00, 5.230259e-01, 2.547991e-01,
1.000000e+00	4.126063e-02, 4.950935e-01, 1.299947e+00, 4.863956e-01, 5.527759e-01, 3.372153e-01, 2.192665e-01, 6.839221e-01, 3.542057e-01, 1.664551e-01,
1.200000e+00	2.819666e-02, 2.870259e-01, 1.129340e+00, 5.743075e-01, 3.982477e-01, 2.050799e-01, 1.197495e-01, 8.293352e-01, 2.717833e-01, 9.356170e-02,
1.400000e+00	1.726256e-02, 2.632593e-01, 1.003059e+00, 5.285435e-01, 3.462874e-01, 1.858166e-01, 8.314257e-02, 8.352312e-01, 2.265102e-01, 7.804502e-02,
1.600000e+00	1.410440e-02, 1.481560e-01, 9.199919e-01, 5.139181e-01, 2.567468e-01, 1.218235e-01, 4.999635e-02, 8.073486e-01, 1.740739e-01, 4.646860e-02,
1.800000e+00	9.906331e-03, 1.288225e-01, 9.827478e-01, 4.570511e-01, 2.363323e-01, 9.929951e-02, 3.364678e-02, 7.114063e-01, 1.147948e-01, 2.786091e-02,
2.000000e+00	6.096893e-03, 8.056715e-02, 1.168508e+00, 5.662312e-01, 1.902491e-01, 7.225306e-02, 2.378457e-02, 7.662618e-01, 8.329835e-02, 1.973627e-02,
0.000000e+00	2.688908e+00, 1.332769e+00, 3.122012e+00, 1.694921e+00, 1.163574e+00, 1.927697e+00, 2.365776e+00, 7.178065e-01, 1.794144e+00, 2.378291e+00,
2.000000e-01	1.930684e+00, 1.290083e+00, 2.545422e+00, 8.626546e-01, 1.114708e+00, 1.521505e+00, 1.743256e+00, 7.975069e-01, 1.356236e+00, 1.568380e+00,
4.000000e-01	1.289941e+00, 9.920710e-01, 2.013308e+00, 6.298994e-01, 1.152755e+00, 1.286657e+00, 1.223698e+00, 7.368039e-01, 1.270015e+00, 1.296771e+00,
6.000000e-01	9.869290e-01, 9.114190e-01, 1.538426e+00, 5.071626e-01, 1.273765e+00, 1.042324e+00, 9.095489e-01, 8.015552e-01, 1.415249e+00, 1.068548e+00,
8.000000e-01	8.019537e-01, 9.099187e-01, 1.103229e+00, 4.640895e-01, 9.719102e-01, 9.009607e-01, 6.217877e-01, 7.383321e-01, 8.954354e-01, 6.736345e-01,
1.000000e+00	5.021016e-01, 6.045324e-01, 8.950196e-01, 5.071701e-01, 8.475581e-01, 7.862055e-01, 4.498986e-01, 7.946589e-01, 8.565409e-01, 3.908034e-01,
1.200000e+00	4.056331e-01, 4.091442e-01, 6.822240e-01, 5.150392e-01, 6.179616e-01, 5.376369e-01, 2.141510e-01, 9.062045e-01, 6.432067e-01, 2.683806e-01,
1.400000e+00	2.302566e-01, 4.327836e-01, 6.041802e-01, 5.749249e-01, 5.182902e-01, 3.935617e-01, 1.458776e-01, 8.118806e-01, 5.176760e-01, 1.902635e-01,
1.600000e+00	1.460709e-01, 3.300815e-01, 6.849758e-01, 5.860179e-01, 3.721352e-01, 3.080997e-01, 1.007879e-01, 8.675846e-01, 3.728596e-01, 1.127057e-01,
1.800000e+00	8.444528e-02, 1.678101e-01, 7.639070e-01, 4.969067e-01, 3.476444e-01, 2.016946e-01, 7.332046e-02, 7.729142e-01, 2.864196e-01, 7.777451e-02,
2.000000e+00	7.421442e-02, 1.368378e-01, 8.668141e-01, 4.973006e-01, 2.087999e-01, 1.851920e-01, 3.787627e-02, 7.404063e-01, 2.125534e-01, 4.768480e-02,
0.000000e+00	1.190149e+00, 1.828868e-01, 6.784285e-01, 5.753134e-02, 2.676775e+00, 2.248658e+00, 1.293303e+00, 3.028831e+00, 1.967680e+00, 2.630435e-01,
2.000000e-01	8.137211e-01, 4.033894e-01, 9.327346e-01, 2.511681e-01, 2.766012e+00, 1.562050e+00, 1.164877e+00, 1.904384e+00, 2.400106e+00, 2.901715e-01,
4.000000e-01	5.863195e-01, 6.205167e-01, 1.109441e+00, 4.092257e-01, 1.921773e+00, 1.134519e+00, 1.157875e+00, 1.752835e+00, 1.606295e+00, 1.725227e-01,
6.000000e-01	6.954492e-01, 7.108560e-01, 9.948052e-01, 3.168029e-01, 1.685031e+00, 1.005898e+00, 1.016005e+00, 1.333451e+00, 1.736624e+00, 1.322474e-01,
8.000000e-01	4.159294e-01, 8.993297e-01, 1.002558e+00, 2.938042e-01, 1.434876e+00, 7.127537e-01, 8.400337e-01, 1.013529e+00, 1.439719e+00, 9.695201e-02,
1.000000e+00	2.471796e-01, 8.650234e-01, 6.033363e-01, 2.840323e-01, 1.107662e+00, 6.620828e-01, 5.871860e-01, 9.245250e-01, 1.248803e+00, 4.619026e-02,
1.200000e+00	1.645475e-01, 8.604018e-01, 5.409951e-01, 3.549300e-01, 1.011761e+00, 4.643085e-01, 4.851300e-01, 7.989775e-01, 1.226980e+00, 3.907021e-02,
1.400000e+00	9.677716e-02, 5.646109e-01, 4.233979e-01, 4.472737e-01, 8.616573e-01, 3.914733e-01, 3.052675e-01, 9.122400e-01, 8.606863e-01, 2.454288e-02,
1.600000e+00	8.685142e-02, 4.460035e-01, 3.090952e-01, 3.684285e-01, 5.371899e-01, 3.422056e-01, 1.469339e-01, 7.359712e-01, 7.073600e-01, 1.706464e-02,
1.800000e+00	4.915626e-02, 3.361151e-01, 3.315829e-01, 4.965540e-01, 4.599239e-01, 2.406230e-01, 9.103364e-02, 8.324284e-01, 5.570854e-01, 1.053619e-02,
2.000000e+00	3.543802e-02, 2.148468e-01, 3.708874e-01, 5.778320e-01, 4.406676e-01, 1.734021e-01, 7.556536e-02, 7.755049e-01, 4.017647e-01, 6.276446e-03,
0.000000e+00	1.123374e-01, 2.568897e+00, 2.624113e+00, 2.071459e+00, 2.739195e+00, 1.301106e-01, 8.766515e-01, 2.598516e+00, 1.634508e+00, 1.625201e+00,
2.000000e-01	6.762485e-02, 2.329325e+00, 2.433008e+00, 1.387181e+00, 2.089499e+00, 2.999087e-01, 7.822846e-01, 2.046515e+00, 1.312654e+00, 1.026796e+00,
4.000000e-01	5.506595e-02, 1.843473e+00, 2.009168e+00, 7.252451e-01, 1.888240e+00, 4.226227e-01, 6.599005e-01, 1.557351e+00, 1.162789e+00, 7.941629e-01,
6.000000e-01	4.107797e-02, 1.389068e+00, 1.309454e+00, 4.872346e-01, 1.380020e+00, 5.190869e-01, 6.566290e-01, 1.112657e+00, 9.824597e-01, 3.787632e-01,
8.000000e-01	1.929822e-02, 1.508523e+00, 1.338810e+00, 5.135599e-01, 1.283673e+00, 6.079410e-01, 4.004122e-01, 9.002518e-01, 1.046537e+00, 2.539456e-01,
1.000000e+00	2.001172e-02, 1.267600e+00, 1.024190e+00, 5.338789e-01, 8.117645e-01, 6.451660e-01, 2.913221e-01, 9.366723e-01, 8.514744e-01, 1.973668e-01,
1.200000e+00	1.931927e-02, 9.909924e-01, 8.446044e-01, 5.447632e-01, 8.130399e-01, 5.722057e-01, 1.748809e-01, 8.212709e-01, 6.909768e-01, 1.133809e-01,
1.400000e+00	1.149625e-02, 7.190119e-01, 6.484729e-01, 5.418631e-01, 7.167637e-01, 4.217440e-01, 9.555073e-02, 7.774653e-01, 5.152715e-01, 6.848854e-02,
1.600000e+00	8.433929e-03, 3.764777e-01, 6.575128e-01, 5.994231e-01, 5.304663e-01, 3.662685e-01, 7.962367e-02, 9.110687e-01, 3.917088e-01, 4.273737e-02,
1.800000e+00	5.691484e-03, 2.593056e-01, 5.733827e-01, 6.445646e-01, 4.507238e-01, 2.887113e-01, 4.218221e-02, 8.768918e-01, 2.913341e-01, 2.384407e-02,
2.000000e+00	3.333975e-03, 2.469384e-01, 5.502204e-01, 5.825488e-01, 3.169299e-01, 2.113982e-01, 2.393937e-02, 7.900233e-01, 2.594699e-01, 1.717430e-02,
0.000000e+00	5.140162e-01, 8.244221e-01, 2.103263e+00, 1.362616e-01, 1.943349e+00, 1.069218e+00, 1.045780e+00, 2.504295e+00, 2.123493e+00, 2.315503e+00,
2.000000e-01	4.080345e-01, 1.043240e+00, 1.823530e+00, 1.785937e-01, 1.552340e+00, 9.021441e-01, 9.634148e-01, 1.316093e+00, 1.342415e+00, 1.570562e+00,
4.000000e-01	3.076333e-01, 1.062824e+00, 1.401633e+00, 1.842481e-01, 1.166908e+00, 9.622136e-01, 7.836861e-01, 1.214468e+00, 1.719387e+00, 9.364179e-01,
6.000000e-01	2.418253e-01, 1.083302e+00, 9.428938e-01, 2.983992e-01, 8.745102e-01, 5.765220e-01, 5.944889e-01, 1.128609e+00, 1.218404e+00, 6.098968e-01,
8.000000e-01	1.487885e-01, 6.593951e-01, 8.921637e-01, 3.928805e-01, 6.816846e-01, 5.324263e-01, 3.258343e-01, 1.110242e+00, 1.080780e+00, 3.968738e-01,
1.000000e+00	8.481855e-02, 5.448974e-01, 6.237727e-01, 3.525267e-01, 7.319565e-01, 4.418706e-01, 2.272708e-01, 9.386931e-01, 6.701915e-01, 2.428642e-01,
1.200000e+00	5.833658e-02, 3.945949e-01, 5.292436e-01, 4.920389e-01, 4.994909e-01, 2.984959e-01, 1.529923e-01, 8.261981e-01, 6.697122e-01, 1.280870e-01,
1.400000e+00	3.438831e-02, 2.526458e-01, 6.361497e-01, 4.961296e-01, 3.768957e-01, 2.529715e-01, 8.385665e-02, 7.257099e-01, 4.765055e-01, 9.184301e-02,
1.600000e+00	2.052653e-02, 1.965946e-01, 6.611033e-01, 4.908732e-01, 3.235268e-01, 1.659157e-01, 7.821125e-02, 1.017139e+00, 3.328579e-01, 6.338330e-02,
1.800000e+00	1.882234e-02, 1.226729e-01, 7.749192e-01, 6.089549e-01, 3.005895e-01, 1.323425e-01, 4.073330e-02, 7.708762e-01, 2.572008e-01, 4.383889e-02,
2.000000e+00	1.087162e-02, 9.730048e-02, 8.513919e-01, 5.910537e-01, 2.740708e-01, 8.928634e-02, 2.488250e-02, 7.925758e-01, 1.953881e-01, 2.942754e-02,
0.000000e+00	2.513900e-01, 2.487406e+00, 1.966311e+00, 1.428856e+00, 1.767524e+00, 7.786075e-01, 1.148543e+00, 1.961779e+00, 1.695902e+00, 2.551754e+00,
2.000000e-01	1.783644e-01, 2.453725e+00, 1.572682e+00, 9.250359e-01, 1.672149e+00, 8.520697e-01, 9.538204e-01, 1.624691e+00, 1.241381e+00, 1.759450e+00,
4.000000e-01	1.377346e-01, 1.908850e+00, 1.432817e+00, 6.084265e-01, 1.322685e+00, 7.864830e-01, 9.974156e-01, 1.302378e+00, 1.019359e+00, 1.076499e+00,
6.000000e-01	1.286153e-01, 1.224579e+00, 1.343553e+00, 5.688250e-01, 1.223554e+00, 7.640145e-01, 5.925084e-01, 1.020552e+00, 1.083839e+00, 7.033744e-01,
8.000000e-01	1.151977e-01, 1.281876e+00, 8.408243e-01, 4.999800e-01, 8.914208e-01, 8.073722e-01, 4.374414e-01, 1.038838e+00, 1.081494e+00, 4.729519e-01,
1.000000e+00	1.000583e-01, 1.011067e+00, 7.062262e-01, 5.336051e-01, 6.775880e-01, 7.607203e-01, 2.544576e-01, 8.826850e-01, 6.907714e-01, 2.962918e-01,
1.200000e+00	6.594380e-02, 8.491152e-01, 4.964153e-01, 5.383674e-01, 6.858539e-01, 6.644041e-01, 1.788616e-01, 7.124404e-01, 5.663644e-01, 1.771183e-01,
1.400000e+00	4.795445e-02, 5.284220e-01, 5.516626e-01, 4.626583e-01, 4.874207e-01, 4.644051e-01, 9.635606e-02, 8.035948e-01, 3.880023e-01, 9.534189e-02,
1.600000e+00	3.887168e-02, 3.990289e-01, 5.064514e-01, 6.401282e-01, 4.472849e-01, 3.447135e-01, 7.289031e-02, 9.814920e-01, 3.775827e-01, 7.113166e-02,
1.800000e+00	1.647081e-02, 2.229133e-01, 5.225490e-01, 5.798753e-01, 3.489910e-01, 2.839660e-01, 4.376251e-02, 7.886811e-01, 2.830651e-01, 3.880208e-02,
2.000000e+00	1.456772e-02, 1.658170e-01, 7.201275e-01, 5.852672e-01, 2.075554e-01, 2.125925e-01, 2.978529e-02, 7.193670e-01, 2.170337e-01, 2.512729e-02,
0.000000e+00	2.604072e+00, 2.240581e+00, 2.510903e+00, 4.793154e-02, 1.780027e+00, 1.799734e+00, 3.476737e+00, 1.510508e+00, 2.275765e+00, 1.889701e+00,
2.000000e-01	1.905223e+00, 1.933302e+00, 1.863554e+00, 2.269803e-02, 1.620738e+00, 1.812727e+00, 2.217477e+00, 1.242283e+00, 2.447796e+00, 1.384792e+00,
4.000000e-01	1.420431e+00, 1.726837e+00, 1.582773e+00, 2.160247e-02, 1.528715e+00, 1.473551e+00, 1.629332e+00, 1.023345e+00, 2.078735e+00, 8.012855e-01,
6.000000e-01	1.070764e+00, 1.316560e+00, 1.182920e+00, 1.187109e-01, 1.180951e+00, 1.375483e+00, 1.114435e+00, 9.086793e-01, 1.483394e+00, 9.539149e-01,
8.000000e-01	7.979435e-01, 1.166491e+00, 8.938073e-01, 3.117304e-01, 1.312338e+00, 1.053998e+00, 8.843678e-01, 9.928239e-01, 1.343358e+00, 6.168249e-01,
1.000000e+00	7.596033e-01, 1.298468e+00, 6.279901e-01, 4.683008e-01, 1.004997e+00, 8.415927e-01, 4.966987e-01, 8.821047e-01, 1.376532e+00, 3.830109e-01,
1.200000e+00	4.267799e-01, 9.816626e-01, 5.619573e-01, 5.251327e-01, 8.191158e-01, 8.066945e-01, 4.169878e-01, 8.339930e-01, 9.144434e-01, 2.361469e-01,
1.400000e+00	3.320256e-01, 6.933015e-01, 4.310428e-01, 5.038816e-01, 8.294644e-01, 6.887831e-01, 2.435298e-01, 7.720110e-01, 7.979929e-01, 1.609693e-01,
1.600000e+00	2.794568e-01, 4.412314e-01, 3.402946e-01, 5.896684e-01, 6.618183e-01, 5.869623e-01, 1.651716e-01, 8.080943e-01, 5.044760e-01, 1.131844e-01,
1.800000e+00	1.582019e-01, 3.676218e-01, 4.235734e-01, 5.717296e-01, 4.686966e-01, 3.722962e-01, 9.039311e-02, 7.661617e-01, 4.053192e-01, 5.315642e-02,
2.000000e+00	8.995931e-02, 2.191851e-01, 5.163183e-01, 5.582527e-01, 3.362480e-01, 2.645000e-01, 4.440737e-02, 8.416405e-01, 2.874699e-01, 4.330630e-02,
0.000000e+00	1.728257e+00, 1.393887e-01, 4.365693e-01, 2.920043e+00, 1.313710e+00, 1.848084e+00, 5.090340e-01, 9.433992e-01, 1.906193e+00, 8.082348e-02,
2.000000e-01	1.485834e+00, 4.067944e-01, 7.602018e-01, 1.689965e+00, 1.205084e+00, 1.195648e+00, 6.863619e-01, 8.190671e-01, 1.715165e+00, 2.627291e-01,
4.000000e-01	1.049466e+00, 5.916444e-01, 1.007554e+00, 1.360612e+00, 1.276192e+00, 7.343071e-01, 7.175669e-01, 8.095000e-01, 1.320831e+00, 3.211358e-01,
6.000000e-01	6.405578e-01, 7.524811e-01, 9.698604e-01, 9.402523e-01, 1.035551e+00, 6.626167e-01, 8.363886e-01, 9.264423e-01, 1.457199e+00, 2.193556e-01,
8.000000e-01	3.801886e-01, 6.372295e-01, 9.039514e-01, 5.495920e-01, 8.604693e-01, 5.659834e-01, 5.842205e-01, 8.387513e-01, 9.656870e-01, 1.416791e-01,
1.000000e+00	3.138609e-01, 5.232114e-01, 7.906274e-01, 4.892574e-01, 7.194381e-01, 4.034033e-01, 4.596479e-01, 8.479029e-01, 7.549721e-01, 9.616947e-02,
1.200000e+00	1.811922e-01, 3.241760e-01, 6.092502e-01, 4.526275e-01, 5.845397e-01, 3.245575e-01, 2.625598e-01, 7.230453e-01, 6.043695e-01, 5.926467e-02,
1.400000e+00	1.085355e-01, 2.184150e-01, 6.630619e-01, 4.892436e-01, 4.312673e-01, 2.320505e-01, 1.569545e-01, 9.008060e-01, 4.240268e-01, 4.279881e-02,
1.600000e+00	8.699454e-02, 1.829584e-01, 5.845017e-01, 5.192234e-01, 3.598884e-01, 1.885627e-01, 1.081957e-01, 7.732253e-01, 3.457398e-01, 2.440152e-02,
1.800000e+00	5.814699e-02, 1.351595e-01, 6.149203e-01, 4.874583e-01, 2.956983e-01, 1.259623e-01, 6.612960e-02, 8.329083e-01, 3.260968e-01, 1.361351e-02,
2.000000e+00	3.186219e-02, 1.036102e-01, 8.928609e-01, 3.913154e-01, 2.539356e-01, 1.029574e-01, 4.625547e-02, 7.817329e-01, 2.297536e-01, 1.045718e-02,
0.000000e+00	8.393953e-01, 1.454364e+00, 3.029973e+00, 2.622374e+00, 1.510493e+00, 2.133245e+00, 1.857620e+00, 8.854367e-01, 2.024201e+00, 1.222785e+00,
2.000000e-01	6.884435e-01, 1.393633e+00, 2.124921e+00, 1.332467e+00, 1.541650e+00, 1.632909e+00, 1.739707e+00, 6.639472e-01, 1.719462e+00, 8.242436e-01,
4.000000e-01	5.923756e-01, 1.591390e+00, 1.920809e+00, 8.107839e-01, 8.873273e-01, 1.720294e+00, 1.691967e+00, 9.162062e-01, 1.374727e+00, 5.375712e-01,
6.000000e-01	5.432640e-01, 9.923304e-01, 1.537922e+00, 6.223546e-01, 1.067107e+00, 1.064608e+00, 1.124371e+00, 7.702946e-01, 1.271673e+00, 3.983048e-01,
8.000000e-01	4.873204e-01, 7.341210e-01, 1.010243e+00, 5.615961e-01, 7.171960e-01, 1.027222e+00, 8.610228e-01, 9.492326e-01, 9.404757e-01, 2.926064e-01,
1.000000e+00	3.187657e-01, 5.764306e-01, 1.055710e+00, 4.012227e-01, 5.351087e-01, 6.748436e-01, 4.867897e-01, 8.509090e-01, 7.327390e-01, 1.342384e-01,
1.200000e+00	2.507206e-01, 4.317864e-01, 7.366301e-01, 5.568389e-01, 5.086929e-01, 5.713133e-01, 3.032254e-01, 8.412169e-01, 6.111887e-01, 8.647519e-02,
1.400000e+00	1.621487e-01, 3.163731e-01, 8.338828e-01, 4.737257e-01, 4.018300e-01, 3.730491e-01, 2.312523e-01, 8.793650e-01, 4.484102e-01, 6.524116e-02,
1.600000e+00	8.874872e-02, 1.795717e-01, 6.135004e-01, 4.084478e-01, 3.019254e-01, 3.669754e-01, 1.157492e-01, 7.168468e-01, 3.228827e-01, 4.357757e-02,
1.800000e+00	5.766931e-02, 1.168282e-01, 9.231301e-01, 5.816714e-01, 2.876894e-01, 1.857000e-01, 7.789891e-02, 8.944587e-01, 2.320876e-01, 2.643452e-02,
2.000000e+00	3.697435e-02, 8.020787e-02, 1.066362e+00, 5.182560e-01, 2.291883e-01, 1.622778e-01, 4.724766e-02, 7.820935e-01, 1.816712e-01, 1.672674e-02,
0.000000e+00	1.584758e+00, 7.105353e-01, 8.299436e-01, 5.001196e-01, 6.269335e-01, 3.283911e+00, 1.662310e+00, 1.521601e+00, 1.440913e+00, 1.618170e+00,
2.000000e-01	1.176301e+00, 5.780793e-01, 1.072687e+00, 5.872589e-01, 8.357472e-01, 2.211188e+00, 1.035667e+00, 1.299081e+00, 1.121768e+00, 9.985533e-01,
4.000000e-01	9.632889e-01, 4.504432e-01, 1.293270e+00, 6.255224e-01, 7.246454e-01, 1.432424e+00, 7.732534e-01, 1.139976e+00, 6.464890e-01, 7.646685e-01,
6.000000e-01	8.588357e-01, 3.753261e-01, 1.185147e+00, 5.948848e-01, 6.294620e-01, 1.341669e+00, 5.301639e-01, 8.953383e-01, 8.307090e-01, 5.748638e-01,
8.000000e-01	5.745620e-01, 2.782914e-01, 1.111311e+00, 5.522440e-01, 5.315166e-01, 9.831316e-01, 2.471942e-01, 8.441883e-01, 5.281667e-01, 4.353625e-01,
1.000000e+00	4.083542e-01, 1.735433e-01, 1.196223e+00, 6.495000e-01, 5.414489e-01, 7.043624e-01, 1.454190e-01, 9.631714e-01, 3.785655e-01, 2.158394e-01,
1.200000e+00	2.991034e-01, 1.216869e-01, 1.059449e+00, 5.030560e-01, 4.031263e-01, 4.106929e-01, 1.240754e-01, 8.549137e-01, 2.658205e-01, 1.274947e-01,
1.400000e+00	2.282211e-01, 1.066169e-01, 1.221854e+00, 5.604644e-01, 3.375654e-01, 4.110999e-01, 7.649356e-02, 8.829982e-01, 2.123003e-01, 1.004425e-01,
1.600000e+00	1.125583e-01, 6.938383e-02, 1.365907e+00, 5.108362e-01, 2.756703e-01, 2.385550e-01, 3.709130e-02, 8.149907e-01, 1.783146e-01, 6.516028e-02,
1.800000e+00	7.229936e-02, 4.845909e-02, 1.442544e+00, 6.019993e-01, 2.367426e-01, 1.762616e-01, 2.112251e-02, 8.212071e-01, 1.317433e-01, 4.548228e-02,
2.000000e+00	5.170399e-02, 3.358357e-02, 1.306755e+00, 4.901246e-01, 1.850062e-01, 1.743869e-01, 1.935394e-02, 6.971409e-01, 9.982491e-02, 2.583964e-02,
0.000000e+00	1.869446e+00, 1.915547e+00, 1.192449e+00, 1.976304e-01, 8.096654e-01, 3.006925e+00, 3.199609e+00, 2.836164e-01, 2.433260e+00, 3.155923e+00,
2.000000e-01	1.388549e+00, 1.481108e+00, 9.695425e-01, 1.631556e-01, 9.220636e-01, 2.565384e+00, 1.909042e+00, 5.685557e-01, 1.737266e+00, 1.628312e+00,
4.000000e-01	1.014862e+00, 9.744595e-01, 6.859994e-01, 2.401041e-01, 8.327396e-01, 1.968417e+00, 1.455993e+00, 4.877560e-01, 1.366596e+00, 1.446302e+00,
6.000000e-01	8.855131e-01, 8.011798e-01, 6.149057e-01, 4.112176e-01, 7.302174e-01, 1.460726e+00, 1.138928e+00, 6.527585e-01, 9.666105e-01, 9.439691e-01,
8.000000e-01	7.332240e-01, 5.489667e-01, 5.447117e-01, 3.920868e-01, 7.039807e-01, 1.215182e+00, 6.109124e-01, 7.080016e-01, 7.522710e-01, 4.982357e-01,
1.000000e+00	4.511911e-01, 4.146053e-01, 4.290802e-01, 4.856940e-01, 6.192330e-01, 8.937055e-01, 4.653666e-01, 7.702451e-01, 6.455106e-01, 3.797452e-01,
1.200000e+00	4.168043e-01, 3.075477e-01, 4.821644e-01, 4.675591e-01, 4.694373e-01, 7.265657e-01, 2.557834e-01, 7.973141e-01, 3.404025e-01, 2.619320e-01,
1.400000e+00	2.223557e-01, 2.046333e-01, 6.054994e-01, 6.667493e-01, 2.917703e-01, 4.973451e-01, 1.422137e-01, 8.156407e-01, 4.153437e-01, 1.910724e-01,
1.600000e+00	1.640898e-01, 1.308648e-01, 6.526467e-01, 6.436614e-01, 2.638525e-01, 3.553195e-01, 9.458326e-02, 8.844350e-01, 3.076854e-01, 9.486463e-02,
1.800000e+00	1.081580e-01, 1.055369e-01, 7.752966e-01, 6.039238e-01, 2.166675e-01, 2.542694e-01, 5.500137e-02, 8.282149e-01, 1.699779e-01, 6.786965e-02,
2.000000e+00	6.295406e-02, 7.554320e-02, 9.505387e-01, 5.153970e-01, 1.938517e-01, 2.244265e-01, 4.034340e-02, 7.026803e-01, 1.625754e-01, 4.061027e-02,
0.000000e+00	2.806561e+00, 4.558129e-01, 2.630916e+00, 1.561992e+00, 4.685489e-01, 2.253226e+00, 1.070107e+00, 3.284411e+00, 1.979554e+00, 1.040242e+00,
2.000000e-01	1.811543e+00, 2.682270e-01, 2.812000e+00, 1.108990e+00, 4.985934e-01, 2.193650e+00, 9.941773e-01, 2.620329e+00, 1.300803e+00, 8.860287e-01,
4.000000e-01	1.298485e+00, 2.279421e-01, 2.142824e+00, 7.796606e-01, 6.119812e-01, 1.382897e+00, 9.306851e-01, 1.559257e+00, 8.656666e-01, 6.508824e-01,
6.000000e-01	1.268732e+00, 2.088664e-01, 1.938639e+00, 6.871042e-01, 6.544083e-01, 1.009491e+00, 4.834861e-01, 1.095634e+00, 5.686884e-01, 6.470784e-01,
8.000000e-01	7.267917e-01, 1.775664e-01, 2.422584e+00, 5.230952e-01, 5.071239e-01, 6.674033e-01, 3.021847e-01, 1.089836e+00, 5.067738e-01, 3.977847e-01,
1.000000e+00	4.310284e-01, 1.251553e-01, 2.174196e+00, 5.466097e-01, 6.025094e-01, 5.366730e-01, 2.241736e-01, 1.000551e+00, 3.987548e-01, 2.851902e-01,
1.200000e+00	3.044421e-01, 7.682746e-02, 2.250586e+00, 5.920793e-01, 3.556877e-01, 3.690031e-01, 1.472655e-01, 7.249515e-01, 3.307899e-01, 1.948702e-01,
1.400000e+00	1.908933e-01, 7.498953e-02, 1.759134e+00, 5.952746e-01, 3.274905e-01, 3.145017e-01, 7.345055e-02, 8.404560e-01, 2.311916e-01, 1.079456e-01,
1.600000e+00	1.377581e-01, 4.386342e-02, 2.022107e+00, 5.864793e-01, 2.500813e-01, 2.303625e-01, 5.414785e-02, 9.194951e-01, 1.827648e-01, 8.357460e-02,
1.800000e+00	7.357384e-02, 3.200472e-02, 1.734433e+00, 5.349535e-01, 2.505603e-01, 1.359281e-01, 3.553025e-02, 8.761322e-01, 1.389037e-01, 4.773030e-02,
2.000000e+00	5.381025e-02, 2.721134e-02, 1.579530e+00, 5.616053e-01, 1.704631e-01, 1.207008e-01, 2.049734e-02, 8.189985e-01, 9.438766e-02, 2.504825e-02,
0.000000e+00	2.018651e+00, 2.531469e+00, 7.448858e-01, 1.431829e+00, 6.836356e-01, 2.254779e-01, 1.266479e-01, 2.188407e+00, 2.269788e+00, 2.326017e+00,
2.000000e-01	1.676594e+00, 1.533285e+00, 8.697872e-01, 1.017189e+00, 7.857414e-01, 3.320914e-01, 4.475601e-01, 1.349167e+00, 1.653770e+00, 1.328903e+00,
4.000000e-01	9.723515e-01, 1.304084e+00, 4.879999e-01, 7.142419e-01, 6.954821e-01, 4.812390e-01, 5.528936e-01, 1.027966e+00, 1.431854e+00, 1.063108e+00,
6.000000e-01	5.851783e-01, 7.774902e-01, 4.956923e-01, 5.345581e-01, 6.532568e-01, 4.965295e-01, 4.545292e-01, 9.442085e-01, 1.091669e+00, 9.192323e-01,
8.000000e-01	4.262040e-01, 6.544883e-01, 4.033147e-01, 4.497998e-01, 5.536493e-01, 3.841531e-01, 3.009640e-01, 8.879840e-01, 7.295319e-01, 4.024375e-01,
1.000000e+00	2.558080e-01, 3.521318e-01, 4.192222e-01, 4.816925e-01, 4.683560e-01, 2.892379e-01, 2.181896e-01, 9.642116e-01, 5.743815e-01, 2.887547e-01,
1.200000e+00	1.848151e-01, 3.086078e-01, 4.295113e-01, 4.639479e-01, 3.855457e-01, 2.026439e-01, 1.331481e-01, 8.859025e-01, 3.900442e-01, 2.019516e-01,
1.400000e+00	1.123566e-01, 2.156632e-01, 5.268853e-01, 5.142504e-01, 2.501013e-01, 1.350537e-01, 8.150371e-02, 8.983213e-01, 2.930041e-01, 1.185609e-01,
1.600000e+00	7.843003e-02, 1.573342e-01, 7.033528e-01, 5.128921e-01, 2.490924e-01, 9.579710e-02, 4.353544e-02, 8.026185e-01, 2.475843e-01, 6.183821e-02,
1.800000e+00	4.764226e-02, 8.884950e-02, 8.336025e-01, 5.375527e-01, 2.067199e-01, 9.887339e-02, 2.481222e-02, 6.635125e-01, 1.854324e-01, 4.424561e-02,
2.000000e+00	2.780227e-02, 8.767955e-02, 8.762814e-01, 4.033448e-01, 1.225656e-01, 6.657273e-02, 1.734082e-02, 8.686076e-01, 1.498565e-01, 3.229417e-02,
0.000000e+00	1.073982e+00, 2.068843e+00, 1.672460e-01, 8.380052e-01, 9.813510e-01, 2.463553e+00, 5.739516e-01, 1.313845e+00, 4.191953e-01, 1.838062e+00,
2.000000e-01	8.691773e-01, 1.463766e+00, 1.185186e-01, 6.943789e-01, 7.587876e-01, 2.405599e+00, 3.359842e-01, 1.059521e+00, 4.241451e-01, 9.598480e-01,
4.000000e-01	7.633130e-01, 1.238225e+00, 9.760803e-02, 6.825735e-01, 6.712424e-01, 1.838103e+00, 1.842270e-01, 9.292636e-01, 2.683087e-01, 6.763400e-01,
6.000000e-01	6.936235e-01, 8.414375e-01, 7.250226e-02, 6.449441e-01, 6.431518e-01, 1.478069e+00, 1.422871e-01, 1.021665e+00, 2.280211e-01, 4.764263e-01,
8.000000e-01	5.987996e-01, 5.298647e-01, 1.018807e-01, 5.868228e-01, 4.758727e-01, 1.018775e+00, 1.016470e-01, 8.653974e-01, 1.510729e-01, 3.307439e-01,
1.000000e+00	3.343464e-01, 4.006132e-01, 1.618871e-01, 5.641377e-01, 4.199985e-01, 7.360986e-01, 5.978693e-02, 8.473769e-01, 1.378311e-01, 2.144259e-01,
1.200000e+00	2.668683e-01, 2.823841e-01, 3.346129e-01, 6.021707e-01, 3.503610e-01, 5.383018e-01, 3.141156e-02, 7.708514e-01, 1.078085e-01, 1.323239e-01,
1.400000e+00	1.953639e-01, 1.908361e-01, 4.804604e-01, 6.740935e-01, 2.328030e-01, 4.604558e-01, 2.023897e-02, 8.528489e-01, 7.685811e-02, 9.315118e-02,
1.600000e+00	1.460106e-01, 1.680573e-01, 6.256342e-01, 6.739003e-01, 2.270286e-01, 3.224687e-01, 1.293346e-02, 7.024286e-01, 7.124676e-02, 5.303747e-02,
1.800000e+00	7.845109e-02, 9.822355e-02, 7.364039e-01, 5.936702e-01, 1.943311e-01, 2.775621e-01, 8.578376e-03, 8.162643e-01, 4.742759e-02, 4.024746e-02,
2.000000e+00	5.186730e-02, 7.227564e-02, 9.663156e-01, 6.472479e-01, 1.530528e-01, 1.587822e-01, 3.954628e-03, 8.908194e-01, 3.293648e-02, 2.032180e-02,
0.000000e+00	8.137590e-01, 2.869127e+00, 1.456014e+00, 1.223699e+00, 1.901893e+00, 4.870750e-01, 2.332438e+00, 2.783698e+00, 3.133198e+00, 1.806871e+00,
2.000000e-01	5.981671e-01, 2.137348e+00, 1.276565e+00, 7.294501e-01, 1.433998e+00, 6.104091e-01, 1.594622e+00, 2.471346e+00, 2.431409e+00, 1.076522e+00,
4.000000e-01	3.927368e-01, 1.736525e+00, 1.173944e+00, 4.455949e-01, 9.341701e-01, 6.647642e-01, 1.635014e+00, 1.499330e+00, 1.928437e+00, 7.271328e-01,
6.000000e-01	2.391875e-01, 1.406952e+00, 8.204625e-01, 2.118933e-01, 1.008345e+00, 7.223008e-01, 1.252898e+00, 1.367061e+00, 1.389352e+00, 4.754222e-01,
8.000000e-01	1.799436e-01, 1.074589e+00, 6.034594e-01, 1.664542e-01, 6.992865e-01, 7.133840e-01, 7.852359e-01, 1.212125e+00, 1.447279e+00, 2.634406e-01,
1.000000e+00	1.332656e-01, 6.710673e-01, 5.105309e-01, 2.225087e-01, 6.153967e-01, 5.878967e-01, 5.126665e-01, 9.720859e-01, 9.802212e-01, 1.921261e-01,
1.200000e+00	8.682229e-02, 5.230162e-01, 3.978809e-01, 3.470842e-01, 5.643715e-01, 5.035169e-01, 3.624459e-01, 7.479918e-01, 7.606208e-01, 1.192065e-01,
1.400000e+00	5.397948e-02, 4.530226e-01, 3.593955e-01, 5.112624e-01, 3.853451e-01, 3.127009e-01, 1.833492e-01, 8.603405e-01, 4.529402e-01, 6.879365e-02,
1.600000e+00	3.315570e-02, 2.702055e-01, 3.590007e-01, 4.333800e-01, 3.670165e-01, 2.541016e-01, 1.424375e-01, 8.074796e-01, 3.981280e-01, 4.651179e-02,
1.800000e+00	2.466104e-02, 2.202424e-01, 4.852375e-01, 4.095351e-01, 2.649429e-01, 1.779469e-01, 6.959985e-02, 6.600807e-01, 3.042377e-01, 3.316350e-02,
2.000000e+00	1.572795e-02, 1.397037e-01, 6.711258e-01, 5.810837e-01, 2.303739e-01, 1.728760e-01, 4.264728e-02, 8.941531e-01, 1.773422e-01, 1.872475e-02,
0.000000e+00	1.074989e+00, 6.980462e-01, 1.356154e+00, 2.233840e+00, 1.028455e+00, 1.643735e+00, 2.896001e+00, 1.544501e+00, 7.782228e-01, 3.410475e+00,
2.000000e-01	1.012181e+00, 6.867189e-01, 1.396014e+00, 1.530895e+00, 1.049238e+00, 1.105790e+00, 1.860288e+00, 1.292321e+00, 9.320181e-01, 2.233820e+00,
4.000000e-01	7.636714e-01, 5.511461e-01, 1.286687e+00, 7.994989e-01, 9.841091e-01, 1.019153e+00, 1.342476e+00, 1.040367e+00, 6.664124e-01, 1.572865e+00,
6.000000e-01	4.267743e-01, 5.496010e-01, 1.329413e+00, 5.169118e-01, 7.111024e-01, 6.833688e-01, 8.693969e-01, 1.063078e+00, 6.058906e-01, 8.563082e-01,
8.000000e-01	3.280261e-01, 4.356346e-01, 1.210293e+00, 3.720986e-01, 7.006805e-01, 5.562166e-01, 6.044708e-01, 9.099438e-01, 4.475718e-01, 5.210814e-01,
1.000000e+00	1.945635e-01, 3.461742e-01, 7.379136e-01, 4.548887e-01, 5.853402e-01, 3.471836e-01, 3.456706e-01, 1.005986e+00, 3.183728e-01, 3.399658e-01,
1.200000e+00	1.417864e-01, 1.819389e-01, 9.063166e-01, 4.537881e-01, 4.547606e-01, 2.729903e-01, 1.967348e-01, 7.667685e-01, 2.419686e-01, 2.458418e-01,
1.400000e+00	8.440263e-02, 1.447404e-01, 9.951634e-01, 5.201403e-01, 3.765837e-01, 2.122905e-01, 1.287524e-01, 7.397732e-01, 1.941655e-01, 1.446368e-01,
1.600000e+00	6.586530e-02, 9.263353e-02, 8.597867e-01, 4.303534e-01, 3.077326e-01, 1.827336e-01, 8.413550e-02, 1.000626e+00, 1.462763e-01, 9.302697e-02,
1.800000e+00	3.566573e-02, 9.344768e-02, 1.021163e+00, 5.977222e-01, 2.192609e-01, 1.073750e-01, 4.912095e-02, 8.619420e-01, 9.953661e-02, 5.680654e-02,
2.000000e+00	2.254137e-02, 5.641789e-02, 1.085331e+00, 4.988473e-01, 1.633338e-01, 9.083441e-02, 2.743740e-02, 7.699294e-01, 7.863047e-02, 2.919911e-02,
0.000000e+00	1.726008e+00, 1.898408e+00, 1.734693e+00, 2.402531e-01, 1.625110e+00, 2.668222e+00, 2.585700e+00, 1.763754e+00, 1.778172e+00, 2.400304e+00,
2.000000e-01	1.463896e+00, 1.901578e+00, 1.219398e+00, 2.215461e-01, 1.404040e+00, 2.506943e+00, 2.402725e+00, 1.675600e+00, 1.680956e+00, 1.887901e+00,
4.000000e-01	1.079803e+00, 2.066554e+00, 1.151284e+00, 3.016937e-01, 1.396021e+00, 2.060577e+00, 1.329246e+00, 9.016055e-01, 1.666195e+00, 1.475378e+00,
6.000000e-01	9.340560e-01, 1.367948e+00, 7.770528e-01, 4.639853e-01, 1.127437e+00, 1.820425e+00, 1.171340e+00, 9.240112e-01, 1.162131e+00, 9.757616e-01,
8.000000e-01	6.700498e-01, 1.263226e+00, 5.863856e-01, 4.519750e-01, 9.726661e-01, 1.467871e+00, 6.687833e-01, 8.821926e-01, 1.454957e+00, 5.675517e-01,
1.000000e+00	5.353569e-01, 9.763377e-01, 4.625680e-01, 5.319790e-01, 8.737765e-01, 1.296504e+00, 4.633557e-01, 8.767375e-01, 9.581703e-01, 3.734965e-01,
1.200000e+00	5.596855e-01, 8.585361e-01, 4.055649e-01, 5.437330e-01, 7.280232e-01, 1.029140e+00, 3.458050e-01, 8.690752e-01, 7.917524e-01, 2.883166e-01,
1.400000e+00	4.140481e-01, 5.149390e-01, 3.210642e-01, 5.310736e-01, 6.091975e-01, 8.737331e-01, 1.838328e-01, 7.814915e-01, 5.546882e-01, 1.806974e-01,
1.600000e+00	2.945502e-01, 3.695783e-01, 3.658649e-01, 4.714362e-01, 4.697837e-01, 6.305842e-01, 1.002980e-01, 8.684058e-01, 3.550704e-01, 1.271599e-01,
1.800000e+00	2.049575e-01, 3.034734e-01, 3.987851e-01, 6.858807e-01, 4.100430e-01, 3.642047e-01, 6.867536e-02, 8.567196e-01, 3.275548e-01, 6.876312e-02,
2.000000e+00	1.040370e-01, 1.901519e-01, 5.846962e-01, 5.843576e-01, 3.736356e-01, 3.640589e-01, 4.445486e-02, 6.741578e-01, 2.153720e-01, 4.380875e-02,
0.000000e+00	1.701441e+00, 1.921741e+00, 1.379191e+00, 2.119724e+00, 2.001323e+00, 9.202673e-01, 5.556404e-02, 4.711066e-02, 1.044277e+00, 2.047351e+00,
2.000000e-01	1.183330e+00, 1.552273e+00, 1.104097e+00, 1.301411e+00, 1.691561e+00, 1.034080e+00, 3.995753e-01, 3.136485e-01, 1.011342e+00, 1.572019e+00,
4.000000e-01	7.082584e-01, 1.473645e+00, 9.555740e-01, 1.053827e+00, 1.583729e+00, 7.922099e-01, 5.670820e-01, 5.115463e-01, 8.022157e-01, 8.901364e-01,
6.000000e-01	4.893130e-01, 1.444996e+00, 7.116620e-01, 7.905536e-01, 1.103068e+00, 9.288587e-01, 4.815240e-01, 6.822196e-01, 8.938474e-01, 6.321550e-01,
8.000000e-01	4.116438e-01, 9.511159e-01, 5.738672e-01, 7.166272e-01, 1.104142e+00, 7.729028e-01, 2.850178e-01, 6.549165e-01, 7.696054e-01, 3.795211e-01,
1.000000e+00	2.610578e-01, 8.699125e-01, 3.733071e-01, 6.990624e-01, 8.106777e-01, 7.496443e-01, 1.808295e-01, 7.431813e-01, 6.668819e-01, 2.795118e-01,
1.200000e+00	1.661388e-01, 6.082382e-01, 3.344717e-01, 5.876159e-01, 6.615921e-01, 5.889570e-01, 1.184576e-01, 6.116904e-01, 5.486531e-01, 1.351475e-01,
1.400000e+00	1.053375e-01, 4.263723e-01, 3.246118e-01, 5.240655e-01, 4.999104e-01, 4.648583e-01, 6.824597e-02, 7.273216e-01, 4.371458e-01, 1.045343e-01,
1.600000e+00	6.713821e-02, 3.364301e-01, 4.741297e-01, 6.195688e-01, 4.289906e-01, 2.562088e-01, 4.962050e-02, 7.271808e-01, 3.416715e-01, 6.706572e-02,
1.800000e+00	4.114068e-02, 2.135913e-01, 5.458317e-01, 5.608242e-01, 3.469495e-01, 2.150302e-01, 3.182233e-02, 9.075089e-01, 2.560614e-01, 3.605091e-02,
2.000000e+00	3.257685e-02, 1.634504e-01, 6.557523e-01, 6.471910e-01, 3.122111e-01, 1.849229e-01, 2.045004e-02, 8.953545e-01, 1.573951e-01, 2.856889e-02,
0.000000e+00	2.087000e+00, 1.574723e+00, 3.242861e+00, 1.579895e+00, 2.374745e+00, 2.412361e-02, 3.099403e+00, 2.816012e-01, 1.005343e+00, 2.184750e-01,
2.000000e-01	1.294349e+00, 1.300878e+00, 2.008708e+00, 8.922990e-01, 2.271374e+00, 2.280236e-01, 1.874329e+00, 5.120237e-01, 8.717729e-01, 3.808833e-01,
4.000000e-01	7.977988e-01, 1.290917e+00, 1.726817e+00, 4.823430e-01, 1.497755e+00, 2.905092e-01, 1.042169e+00, 6.076886e-01, 8.867365e-01, 2.811281e-01,
6.000000e-01	5.161897e-01, 1.232058e+00, 1.253129e+00, 2.480984e-01, 1.286995e+00, 4.054393e-01, 7.512946e-01, 8.349385e-01, 9.351247e-01, 2.134234e-01,
8.000000e-01	3.065866e-01, 1.193925e+00, 9.556992e-01, 2.272687e-01, 1.423916e+00, 4.877103e-01, 4.194235e-01, 5.864062e-01, 8.655582e-01, 1.607173e-01,
1.000000e+00	2.039085e-01, 8.803244e-01, 7.793815e-01, 4.026562e-01, 9.451769e-01, 4.888695e-01, 2.928589e-01, 7.635937e-01, 6.967771e-01, 7.858669e-02,
1.200000e+00	1.815338e-01, 7.107032e-01, 6.201578e-01, 5.112833e-01, 8.435274e-01, 5.197505e-01, 1.629378e-01, 7.749347e-01, 7.141063e-01, 5.080412e-02,
1.400000e+00	9.051042e-02, 6.132223e-01, 5.764800e-01, 5.538387e-01, 6.453265e-01, 3.747178e-01, 9.602812e-02, 6.901544e-01, 5.726672e-01, 4.352867e-02,
1.600000e+00	6.140085e-02, 4.507592e-01, 4.372744e-01, 5.022314e-01, 5.286323e-01, 3.059405e-01, 7.761007e-02, 7.487847e-01, 4.099348e-01, 2.267510e-02,
1.800000e+00	3.701656e-02, 3.510063e-01, 4.674397e-01, 5.592356e-01, 4.692196e-01, 2.052658e-01, 4.102520e-02, 7.660680e-01, 3.433773e-01, 1.650878e-02,
2.000000e+00	2.474075e-02, 2.447276e-01, 5.748803e-01, 5.733509e-01, 3.207274e-01, 1.633967e-01, 2.949215e-02, 8.711309e-01, 2.402344e-01, 8.527047e-03,
0.000000e+00	3.049659e+00, 1.809654e+00, 2.953426e-01, 2.542071e+00, 7.792255e-01, 1.959569e+00, 2.229945e+00, 2.645259e+00, 1.342530e+00, 2.228810e+00,
2.000000e-01	2.251006e+00, 1.201355e+00, 7.297029e-01, 1.526509e+00, 8.872105e-01, 1.464870e+00, 1.551662e+00, 2.004282e+00, 1.097806e+00, 1.521706e+00,
4.000000e-01	1.258026e+00, 8.193769e-01, 9.022091e-01, 8.350445e-01, 8.461409e-01, 1.334446e+00, 1.192289e+00, 1.538653e+00, 8.381950e-01, 9.539063e-01,
6.000000e-01	1.005277e+00, 7.571963e-01, 1.085852e+00, 7.133403e-01, 9.287190e-01, 1.197534e+00, 9.207238e-01, 1.211047e+00, 8.300946e-01, 9.374608e-01,
8.000000e-01	6.793512e-01, 8.223130e-01, 9.810375e-01, 5.600735e-01, 8.269243e-01, 8.250515e-01, 4.489774e-01, 8.974148e-01, 6.275036e-01, 5.397581e-01,
1.000000e+00	4.105579e-01, 5.840513e-01, 8.477872e-01, 5.836042e-01, 6.698559e-01, 6.793943e-01, 3.433116e-01, 1.005844e+00, 5.528626e-01, 4.550832e-01,
1.200000e+00	2.949681e-01, 4.268388e-01, 6.942825e-01, 5.238644e-01, 6.666514e-01, 4.585422e-01, 2.044124e-01, 8.336100e-01, 4.623777e-01, 2.271636e-01,
1.400000e+00	1.755572e-01, 2.605520e-01, 8.714115e-01, 5.229703e-01, 4.441814e-01, 3.350407e-01, 1.173583e-01, 1.010286e+00, 3.508223e-01, 1.458868e-01,
1.600000e+00	1.308277e-01, 2.161367e-01, 7.174598e-01, 5.217026e-01, 3.923423e-01, 2.221969e-01, 7.771139e-02, 9.575998e-01, 2.118374e-01, 9.927091e-02,
1.800000e+00	1.064458e-01, 1.388573e-01, 1.026856e+00, 4.930648e-01, 3.038549e-01, 1.819485e-01, 5.665106e-02, 7.481998e-01, 1.791743e-01, 7.169344e-02,
2.000000e+00	6.518856e-02, 9.536785e-02, 1.063026e+00, 5.053004e-01, 2.998318e-01, 1.315662e-01, 3.337634e-02, 8.936598e-01, 1.559425e-01, 4.412494e-02,
0.000000e+00	1.310861e-01, 1.411458e+00, 1.316424e+00, 3.265883e+00, 1.929144e+00, 9.386711e-01, 2.647725e+00, 1.720283e+00, 3.432222e+00, 1.801946e+00,
2.000000e-01	1.308706e-01, 1.471080e+00, 1.657825e+00, 1.223230e+00, 1.562246e+00, 9.022451e-01, 2.419895e+00, 1.608138e+00, 2.440815e+00, 1.314821e+00,
4.000000e-01	1.207716e-01, 1.461178e+00, 1.585765e+00, 8.859609e-01, 1.296009e+00, 8.544987e-01, 1.807098e+00, 1.029591e+00, 2.125571e+00, 8.279455e-01,
6.000000e-01	1.141724e-01, 9.927399e-01, 1.258895e+00, 4.991002e-01, 1.084068e+00, 7.212952e-01, 1.274816e+00, 9.565462e-01, 1.711275e+00, 5.927002e-01,
8.000000e-01	8.939113e-02, 1.139075e+00, 8.026641e-01, 2.710545e-01, 7.562798e-01, 7.836388e-01, 1.095184e+00, 8.882017e-01, 1.601382e+00, 3.065503e-01,
1.000000e+00	5.507641e-02, 7.082444e-01, 7.526997e-01, 2.337002e-01, 7.016733e-01, 6.888652e-01, 5.966172e-01, 9.618541e-01, 9.807061e-01, 1.735377e-01,
1.200000e+00	3.969199e-02, 5.417768e-01, 5.074145e-01, 2.808077e-01, 5.128987e-01, 4.782775e-01, 5.062526e-01, 9.310273e-01, 9.821376e-01, 1.268172e-01,
1.400000e+00	2.080243e-02, 3.871044e-01, 5.104894e-01, 3.975728e-01, 5.067731e-01, 3.889098e-01, 2.786208e-01, 9.364136e-01, 6.012344e-01, 8.177121e-02,
1.600000e+00	1.537041e-02, 2.160660e-01, 4.866139e-01, 4.253876e-01, 3.427759e-01, 2.538169e-01, 1.691639e-01, 8.293596e-01, 3.758535e-01, 5.592575e-02,
1.800000e+00	1.092315e-02, 1.871177e-01, 4.959627e-01, 4.433713e-01, 3.375322e-01, 1.830340e-01, 1.030188e-01, 6.657006e-01, 3.614841e-01, 3.267995e-02,
2.000000e+00	7.414582e-03, 1.013521e-01, 5.400138e-01, 4.877804e-01, 2.574588e-01, 1.652416e-01, 6.773390e-02, 8.990440e-01, 2.756486e-01, 1.915720e-02,
0.000000e+00	3.320069e-01, 1.791168e+00, 1.225082e+00, 2.053144e+00, 2.025075e+00, 2.200571e+00, 2.093459e+00, 1.259999e+00, 2.277670e+00, 9.514279e-01,
2.000000e-01	4.081902e-01, 1.661779e+00, 1.194598e+00, 1.219374e+00, 1.531487e+00, 1.613650e+00, 1.787145e+00, 1.011180e+00, 1.863382e+00, 6.663031e-01,
4.000000e-01	4.125228e-01, 1.349893e+00, 1.047842e+00, 9.894980e-01, 1.502778e+00, 1.764361e+00, 1.166474e+00, 9.323247e-01, 1.899515e+00, 3.403685e-01,
6.000000e-01	4.174046e-01, 1.137856e+00, 9.305633e-01, 7.621651e-01, 1.299759e+00, 1.671711e+00, 1.191072e+00, 8.796564e-01, 1.326770e+00, 2.504711e-01,
8.000000e-01	4.552749e-01, 9.248737e-01, 6.582220e-01, 5.280181e-01, 1.115581e+00, 1.485605e+00, 1.029334e+00, 9.347076e-01, 1.158177e+00, 1.470374e-01,
1.000000e+00	4.060775e-01, 7.770164e-01, 5.657834e-01, 6.127098e-01, 7.139640e-01, 9.604599e-01, 6.912395e-01, 7.776462e-01, 8.866641e-01, 1.067101e-01,
1.200000e+00	3.569607e-01, 5.905426e-01, 4.391715e-01, 4.627800e-01, 6.705229e-01, 7.590307e-01, 4.014426e-01, 8.330309e-01, 6.901707e-01, 5.719017e-02,
1.400000e+00	2.004306e-01, 5.076803e-01, 3.467039e-01, 6.373097e-01, 5.166218e-01, 5.816215e-01, 2.864408e-01, 9.374403e-01, 4.664653e-01, 3.803443e-02,
1.600000e+00	1.381591e-01, 3.198455e-01, 4.666893e-01, 5.736532e-01, 4.609172e-01, 4.535567e-01, 1.562898e-01, 9.134828e-01, 4.107780e-01, 2.336366e-02,
1.800000e+00	7.498909e-02, 2.029705e-01, 5.410559e-01, 5.146101e-01, 3.413298e-01, 3.098675e-01, 1.100220e-01, 8.458427e-01, 3.017030e-01, 1.947602e-02,
2.000000e+00	5.465430e-02, 1.412660e-01, 6.486744e-01, 5.682224e-01, 2.841471e-01, 2.218595e-01, 6.225378e-02, 8.803587e-01, 2.122341e-01, 1.201038e-02,
0.000000e+00	1.132452e+00, 1.728116e+00, 1.265753e+00, 2.012819e+00, 1.925509e+00, 3.132839e-01, 2.286013e+00, 2.410447e+00, 5.023600e-01, 1.376480e+00,
2.000000e-01	8.550245e-01, 1.929177e+00, 1.424869e+00, 1.138827e+00, 1.490247e+00, 4.193783e-01, 1.501504e+00, 1.424600e+00, 5.784822e-01, 1.008840e+00,
4.000000e-01	5.439064e-01, 1.646008e+00, 1.190769e+00, 7.349879e-01, 1.366376e+00, 4.761464e-01, 8.554157e-01, 1.228483e+00, 5.446770e-01, 6.119245e-01,
6.000000e-01	3.647249e-01, 1.299986e+00, 1.069046e+00, 4.840142e-01, 1.177378e+00, 6.507645e-01, 6.748728e-01, 1.176633e+00, 8.317962e-01, 4.038151e-01,
8.000000e-01	2.372521e-01, 1.011103e+00, 6.919737e-01, 4.951373e-01, 9.732750e-01, 5.556636e-01, 3.320811e-01, 9.348978e-01, 6.365194e-01, 2.490377e-01,
1.000000e+00	1.027905e-01, 8.372871e-01, 5.086277e-01, 5.556139e-01, 8.329166e-01, 5.459235e-01, 2.164303e-01, 8.927870e-01, 5.345902e-01, 1.850354e-01,
1.200000e+00	8.254897e-02, 7.131502e-01, 4.045882e-01, 4.371111e-01, 6.540687e-01, 4.742145e-01, 1.471605e-01, 7.072752e-01, 3.755491e-01, 1.053738e-01,
1.400000e+00	5.802341e-02, 4.596002e-01, 5.325676e-01, 6.460621e-01, 4.524478e-01, 3.446612e-01, 8.895326e-02, 8.070221e-01, 2.948202e-01, 6.283848e-02,
1.600000e+00	4.154351e-02, 2.821547e-01, 4.732565e-01, 5.558963e-01, 4.415738e-01, 2.752623e-01, 7.374870e-02, 8.269567e-01, 2.256835e-01, 3.467711e-02,
1.800000e+00	2.724249e-02, 2.381648e-01, 5.259920e-01, 5.577669e-01, 3.563091e-01, 2.353434e-01, 3.492391e-02, 8.138283e-01, 1.572504e-01, 2.628421e-02,
2.000000e+00	1.505869e-02, 1.390688e-01, 6.649890e-01, 6.038401e-01, 2.641994e-01, 1.619273e-01, 1.923449e-02, 7.441471e-01, 1.269779e-01, 1.925531e-02,
0.000000e+00	3.084998e+00, 2.700757e+00, 1.314546e+00, 1.971951e+00, 2.567703e+00, 1.121923e+00, 1.830767e+00, 1.853949e+00, 2.677485e+00, 2.013136e+00,
2.000000e-01	1.864614e+00, 2.348469e+00, 1.366191e+00, 1.429463e+00, 2.610095e+00, 1.092751e+00, 1.446398e+00, 1.521714e+00, 2.460981e+00, 1.389996e+00,
4.000000e-01	1.300970e+00, 2.148975e+00, 1.098670e+00, 8.052408e-01, 2.041756e+00, 9.551623e-01, 1.094477e+00, 1.285617e+00, 1.616109e+00, 9.616457e-01,
6.000000e-01	8.941917e-01, 1.650019e+00, 7.509494e-01, 5.707087e-01, 1.585361e+00, 8.789489e-01, 1.051499e+00, 8.972876e-01, 1.469924e+00, 8.199425e-01,
8.000000e-01	6.647575e-01, 1.506209e+00, 6.111280e-01, 3.901889e-01, 1.543483e+00, 9.212022e-01, 9.799864e-01, 8.794136e-01, 1.582793e+00, 5.255804e-01,
1.000000e+00	3.666617e-01, 1.231770e+00, 5.799644e-01, 3.488273e-01, 1.131973e+00, 9.435368e-01, 7.467914e-01, 9.480464e-01, 1.290252e+00, 3.592694e-01,
1.200000e+00	3.029991e-01, 1.250322e+00, 4.376864e-01, 3.834560e-01, 1.101695e+00, 7.412842e-01, 4.827794e-01, 7.145978e-01, 1.128902e+00, 2.594710e-01,
1.400000e+00	2.434446e-01, 9.347494e-01, 2.919511e-01, 5.278475e-01, 6.673322e-01, 7.616838e-01, 4.258608e-01, 8.952992e-01, 9.420118e-01, 1.392716e-01,
1.600000e+00	1.475797e-01, 7.224038e-01, 3.048470e-01, 4.935683e-01, 5.714754e-01, 6.055779e-01, 2.065192e-01, 8.714243e-01, 5.782268e-01, 8.148867e-02,
1.800000e+00	9.909322e-02, 4.431253e-01, 2.813645e-01, 6.420720e-01, 5.433414e-01, 4.586399e-01, 1.543179e-01, 7.929784e-01, 5.503604e-01, 5.771781e-02,
2.000000e+00	6.798973e-02, 2.928709e-01, 2.968778e-01, 5.563634e-01, 4.243683e-01, 3.766926e-01, 8.553964e-02, 7.743734e-01, 3.819056e-01, 3.510772e-02,
0.000000e+00	1.703237e+00, 2.270564e+00, 2.520854e+00, 1.240468e+00, 1.537906e+00, 1.337730e+00, 2.512710e+00, 1.055897e+00, 1.120467e+00, 2.496305e+00,
2.000000e-01	1.318191e+00, 1.529687e+00, 1.747375e+00, 7.193234e-01, 1.748373e+00, 1.065639e+00, 1.643231e+00, 9.245423e-01, 1.078704e+00, 1.722593e+00,
4.000000e-01	1.106664e+00, 1.669171e+00, 1.742990e+00, 4.941153e-01, 1.445455e+00, 1.032698e+00, 1.090479e+00, 8.910045e-01, 1.050807e+00, 1.416955e+00,
6.000000e-01	7.704102e-01, 1.482853e+00, 1.263375e+00, 3.744294e-01, 1.307711e+00, 9.938755e-01, 7.033682e-01, 8.959374e-01, 9.804868e-01, 9.289611e-01,
8.000000e-01	5.705623e-01, 1.335279e+00, 8.357269e-01, 5.570704e-01, 8.251721e-01, 9.558900e-01, 3.991126e-01, 8.377929e-01, 8.771733e-01, 5.186443e-01,
1.000000e+00	3.973377e-01, 9.690518e-01, 6.361725e-01, 5.800193e-01, 8.787318e-01, 9.011975e-01, 2.835631e-01, 7.133612e-01, 6.915936e-01, 3.395217e-01,
1.200000e+00	3.189286e-01, 6.753591e-01, 4.707327e-01, 5.164767e-01, 5.658405e-01, 5.702310e-01, 1.960133e-01, 7.634834e-01, 5.459484e-01, 2.264836e-01,
1.400000e+00	1.961790e-01, 5.044402e-01, 5.626852e-01, 5.560707e-01, 5.429025e-01, 6.242535e-01, 1.193586e-01, 6.500423e-01, 4.112810e-01, 1.679892e-01,
1.600000e+00	1.087404e-01, 3.612160e-01, 4.535130e-01, 5.922683e-01, 4.416500e-01, 3.459007e-01, 7.597352e-02, 7.200676e-01, 2.550879e-01, 9.620374e-02,
1.800000e+00	7.061715e-02, 2.434546e-01, 5.075414e-01, 4.803496e-01, 3.010861e-01, 2.957364e-01, 4.715842e-02, 7.661316e-01, 1.975114e-01, 6.458608e-02,
2.000000e+00	5.401818e-02, 1.814968e-01, 6.445253e-01, 6.369700e-01, 2.631535e-01, 2.233634e-01, 2.887785e-02, 5.812145e-01, 1.856002e-01, 3.562907e-02,
0.000000e+00	2.684548e+00, 2.651836e-01, 8.764136e-01, 1.546186e+00, 1.991929e+00, 2.196938e+00, 1.168911e+00, 3.008658e-01, 8.585061e-01, 2.502993e+00,
2.000000e-01	1.640157e+00, 5.852697e-01, 8.902064e-01, 1.074800e+00, 1.760372e+00, 1.570049e+00, 8.810735e-01, 5.247391e-01, 9.346223e-01, 1.490193e+00,
4.000000e-01	1.073498e+00, 6.869002e-01, 9.117873e-01, 9.414380e-01, 1.620773e+00, 1.275737e+00, 6.139615e-01, 6.381846e-01, 7.905077e-01, 1.110277e+00,
6.000000e-01	8.185847e-01, 7.648891e-01, 6.947575e-01, 8.432283e-01, 1.552418e+00, 9.729359e-01, 3.832405e-01, 7.763477e-01, 8.627285e-01, 7.997997e-01,
8.000000e-01	6.656228e-01, 8.107565e-01, 5.509719e-01, 6.020032e-01, 1.303466e+00, 9.515718e-01, 3.172643e-01, 8.096367e-01, 8.392209e-01, 6.687824e-01,
1.000000e+00	3.923039e-01, 9.034840e-01, 3.956845e-01, 7.045581e-01, 1.138737e+00, 6.426969e-01, 1.818947e-01, 8.518311e-01, 7.220193e-01, 3.628775e-01,
1.200000e+00	2.562620e-01, 7.002102e-01, 3.565563e-01, 6.255824e-01, 8.482594e-01, 5.400628e-01, 1.348234e-01, 7.030305e-01, 6.536402e-01, 2.135730e-01,
1.400000e+00	1.728773e-01, 5.204156e-01, 3.002282e-01, 6.259040e-01, 6.309113e-01, 3.992186e-01, 8.218916e-02, 9.079203e-01, 4.648584e-01, 1.475221e-01,
1.600000e+00	1.096696e-01, 3.842241e-01, 3.698550e-01, 6.760224e-01, 3.996533e-01, 3.757675e-01, 5.243975e-02, 7.710729e-01, 4.246321e-01, 8.527451e-02,
1.800000e+00	6.487738e-02, 3.156133e-01, 4.654388e-01, 5.441183e-01, 4.271714e-01, 2.761733e-01, 2.741903e-02, 7.652220e-01, 3.059586e-01, 6.831199e-02,
2.000000e+00	5.006167e-02, 1.697413e-01, 6.268750e-01, 5.838996e-01, 3.519268e-01, 1.491673e-01, 1.989402e-02, 7.388302e-01, 1.857834e-01, 4.341549e-02,
0.000000e+00	3.751909e-01, 7.304197e-01, 1.090334e+00, 1.492851e+00, 1.682693e+00, 1.965437e+00, 2.045079e+00, 2.973198e-01, 2.333614e+00, 8.890988e-02,
2.000000e-01	4.165335e-01, 1.032776e+00, 8.678635e-01, 7.304168e-01, 1.349070e+00, 1.216741e+00, 1.596048e+00, 5.457500e-01, 1.354421e+00, 5.232050e-02,
4.000000e-01	3.847926e-01, 9.371334e-01, 6.175073e-01, 5.007697e-01, 1.036274e+00, 7.830528e-01, 1.106111e+00, 6.684801e-01, 1.489779e+00, 3.594649e-02,
6.000000e-01	3.344122e-01, 8.224878e-01, 4.714282e-01, 3.187928e-01, 9.027607e-01, 8.724917e-01, 8.932143e-01, 8.022427e-01, 1.388727e+00, 2.235333e-02,
8.000000e-01	2.106172e-01, 7.413497e-01, 3.769312e-01, 3.298252e-01, 7.182277e-01, 6.314225e-01, 5.600658e-01, 7.061712e-01, 9.265901e-01, 1.479474e-02,
1.000000e+00	1.374814e-01, 4.584562e-01, 3.372920e-01, 4.596666e-01, 6.093847e-01, 4.120189e-01, 3.688083e-01, 7.738453e-01, 6.843257e-01, 1.010143e-02,
1.200000e+00	9.290748e-02, 3.401656e-01, 2.887927e-01, 3.997418e-01, 4.638220e-01, 3.333360e-01, 1.879422e-01, 7.129159e-01, 4.506691e-01, 6.513070e-03,
1.400000e+00	4.384329e-02, 2.541636e-01, 3.233753e-01, 5.369994e-01, 3.828265e-01, 2.372906e-01, 1.391897e-01, 8.003611e-01, 3.456769e-01, 4.433515e-03,
1.600000e+00	3.281120e-02, 1.678118e-01, 4.472326e-01, 4.949326e-01, 3.690500e-01, 1.783988e-01, 7.647419e-02, 7.460215e-01, 3.563045e-01, 3.425304e-03,
1.800000e+00	2.497345e-02, 1.123701e-01, 6.863776e-01, 5.569677e-01, 2.454000e-01, 1.402296e-01, 5.778712e-02, 7.784552e-01, 2.439800e-01, 2.541678e-03,
2.000000e+00	1.357899e-02, 7.783158e-02, 6.575740e-01, 5.307247e-01, 2.411937e-01, 9.248459e-02, 2.971072e-02, 6.887623e-01, 1.663052e-01, 1.479964e-03,
0.000000e+00	1.880903e+00, 2.458877e+00, 1.844912e+00, 7.894181e-01, 3.040912e+00, 2.887081e+00, 3.256826e+00, 1.079101e+00, 3.201675e+00, 8.224706e-01,
2.000000e-01	1.610120e+00, 1.833370e+00, 1.269575e+00, 4.649597e-01, 2.634736e+00, 2.086288e+00, 2.400735e+00, 9.114607e-01, 2.507171e+00, 7.788511e-01,
4.000000e-01	1.109297e+00, 1.581477e+00, 7.708446e-01, 3.212028e-01, 1.532541e+00, 1.674821e+00, 1.355119e+00, 9.738387e-01, 1.817771e+00, 6.191555e-01,
6.000000e-01	1.066199e+00, 1.467715e+00, 6.796302e-01, 2.630882e-01, 2.066921e+00, 1.245283e+00, 1.450620e+00, 8.507460e-01, 1.494499e+00, 4.356050e-01,
8.000000e-01	7.536080e-01, 1.503925e+00, 5.655725e-01, 3.288907e-01, 1.780624e+00, 1.292294e+00, 9.702565e-01, 9.237669e-01, 1.639588e+00, 2.911210e-01,
1.000000e+00	6.817070e-01, 1.385167e+00, 5.113572e-01, 3.795556e-01, 1.399805e+00, 1.105778e+00, 9.244714e-01, 7.235131e-01, 1.316487e+00, 2.646920e-01,
1.200000e+00	5.744999e-01, 1.229700e+00, 2.783275e-01, 5.059793e-01, 1.326771e+00, 1.281167e+00, 6.154515e-01, 6.488963e-01, 1.357593e+00, 1.822928e-01,
1.400000e+00	3.921940e-01, 1.036812e+00, 2.448570e-01, 5.892174e-01, 8.170314e-01, 1.123913e+00, 4.152378e-01, 9.642284e-01, 1.069115e+00, 1.258306e-01,
1.600000e+00	2.567973e-01, 7.993992e-01, 2.317386e-01, 4.990154e-01, 5.955778e-01, 8.315966e-01, 2.181293e-01, 9.325369e-01, 8.545040e-01, 6.904946e-02,
1.800000e+00	2.154375e-01, 5.563178e-01, 1.931936e-01, 5.389406e-01, 4.854443e-01, 5.713380e-01, 1.804886e-01, 8.838709e-01, 5.134820e-01, 4.261233e-02,
2.000000e+00	1.479351e-01, 3.427873e-01, 2.655743e-01, 6.393442e-01, 5.104162e-01, 4.549557e-01, 8.483545e-02, 8.340908e-01, 4.322498e-01, 3.111916e-02,
0.000000e+00	1.321393e+00, 1.457021e+00, 4.225183e-01, 2.442724e+00, 1.060835e+00, 2.404118e+00, 1.499842e+00, 2.486632e+00, 1.079798e-02, 1.307736e+00,
2.000000e-01	8.850916e-01, 1.243164e+00, 7.144154e-01, 1.662447e+00, 9.336245e-01, 1.917562e+00, 1.043195e+00, 2.101305e+00, 1.387609e-01, 1.091553e+00,
4.000000e-01	6.602314e-01, 8.658572e-01, 7.991497e-01, 1.162275e+00, 8.337332e-01, 1.576678e+00, 4.744565e-01, 1.381003e+00, 1.591328e-01, 6.001811e-01,
6.000000e-01	6.692217e-01, 5.354169e-01, 1.168176e+00, 1.070235e+00, 6.507652e-01, 1.450427e+00, 4.359308e-01, 1.293313e+00, 1.287563e-01, 3.828913e-01,
8.000000e-01	5.151561e-01, 4.410306e-01, 1.368304e+00, 6.825600e-01, 5.469381e-01, 9.361593e-01, 2.649418e-01, 1.082786e+00, 9.958288e-02, 2.364431e-01,
1.000000e+00	2.932945e-01, 3.270890e-01, 1.102016e+00, 6.192590e-01, 3.911769e-01, 6.875350e-01, 1.568405e-01, 9.355502e-01, 7.548673e-02, 1.730891e-01,
1.200000e+00	2.354566e-01, 2.279748e-01, 1.283146e+00, 6.584526e-01, 3.650600e-01, 5.777114e-01, 9.883852e-02, 7.318625e-01, 6.568176e-02, 1.223114e-01,
1.400000e+00	1.425339e-01, 1.490872e-01, 1.088024e+00, 7.066064e-01, 3.689151e-01, 4.577582e-01, 6.546429e-02, 7.613487e-01, 5.319343e-02, 6.844033e-02,
1.600000e+00	1.167256e-01, 9.153308e-02, 1.195926e+00, 5.728751e-01, 2.502705e-01, 3.318373e-01, 3.583494e-02, 9.123025e-01, 3.577805e-02, 4.785480e-02,
1.800000e+00	6.417891e-02, 7.454905e-02, 1.195722e+00, 5.985147e-01, 2.112495e-01, 2.256202e-01, 2.475553e-02, 8.170020e-01, 3.348273e-02, 3.183547e-02,
2.000000e+00	4.025594e-02, 5.740884e-02, 1.230699e+00, 5.627058e-01, 1.952313e-01, 1.479015e-01, 1.712479e-02, 7.529811e-01, 2.546464e-02, 1.890077e-02,
