# Supplementary material for: Inference of Vohradský's Models of Genetic Networks by Solving Two-Dimensional Function Optimization Problems
Source: PLoS One. 2013 Dec 30;8(12):e83308. doi: 10.1371/journal.pone.0083308 (PMC3875442; doi:10.1371/journal.pone.0083308)
Supplement: Text S2 — Time-series data used in the ‘Inference in noisy environment’ section (compressed by gzip). (GZ) [file pone.0083308.s002.gz › time_series_data/gene10/50sets/tc.dat58]

Time "G0" "G1" "G2" "G3" "G4" "G5" "G6" "G7" "G8" "G9"
0.000000e+00	2.983955e+00, 8.580084e-01, 2.019717e+00, 2.278417e+00, 2.495804e+00, 3.080403e+00, 1.140089e+00, 2.460408e-01, 7.249671e-01, 2.536651e-01,
2.000000e-01	1.651521e+00, 5.254395e-01, 1.288982e+00, 1.557464e+00, 2.257718e+00, 2.006535e+00, 1.041589e+00, 5.553960e-01, 7.158369e-01, 3.949599e-01,
4.000000e-01	1.328241e+00, 3.529391e-01, 9.803419e-01, 1.096429e+00, 1.761857e+00, 1.489133e+00, 9.320993e-01, 4.336775e-01, 5.759700e-01, 6.429887e-01,
6.000000e-01	1.220949e+00, 1.789153e-01, 5.931420e-01, 9.274897e-01, 2.204180e+00, 1.136739e+00, 7.743904e-01, 3.823485e-01, 3.758180e-01, 5.112162e-01,
8.000000e-01	1.342197e+00, 9.091402e-02, 3.664030e-01, 1.181571e+00, 1.479739e+00, 7.677250e-01, 4.649148e-01, 2.439869e-01, 2.800031e-01, 3.070921e-01,
1.000000e+00	1.047610e+00, 7.000786e-02, 2.112389e-01, 1.192951e+00, 1.094134e+00, 5.369526e-01, 3.210419e-01, 1.571645e-01, 1.914474e-01, 2.807125e-01,
1.200000e+00	1.408726e+00, 3.554102e-02, 1.187747e-01, 9.797744e-01, 8.719248e-01, 3.652047e-01, 1.972891e-01, 1.064719e-01, 1.581180e-01, 1.873251e-01,
1.400000e+00	1.403182e+00, 2.464704e-02, 5.319493e-02, 1.018747e+00, 6.950853e-01, 1.978016e-01, 1.245132e-01, 6.688662e-02, 1.207099e-01, 1.324617e-01,
1.600000e+00	1.216734e+00, 1.873064e-02, 2.970774e-02, 1.171621e+00, 5.743891e-01, 1.228822e-01, 8.511228e-02, 4.912024e-02, 7.834887e-02, 6.436721e-02,
1.800000e+00	1.392229e+00, 1.465648e-02, 2.275527e-02, 1.380657e+00, 3.892180e-01, 7.640733e-02, 6.220234e-02, 2.586222e-02, 6.699158e-02, 4.441679e-02,
2.000000e+00	1.482955e+00, 2.039138e-02, 1.147971e-02, 1.194400e+00, 2.366328e-01, 4.484292e-02, 3.044332e-02, 2.050786e-02, 7.263702e-02, 2.935974e-02,
0.000000e+00	7.344921e-01, 2.743867e+00, 1.550135e+00, 2.724284e-01, 4.664120e-01, 2.814750e+00, 1.400775e+00, 2.384519e+00, 2.194038e+00, 1.216050e+00,
2.000000e-01	7.048568e-01, 1.815859e+00, 9.633173e-01, 1.756245e-01, 7.654936e-01, 1.801993e+00, 1.228821e+00, 2.142418e+00, 1.953306e+00, 1.199840e+00,
4.000000e-01	4.431387e-01, 1.318073e+00, 8.001902e-01, 3.214356e-01, 1.287556e+00, 1.556654e+00, 9.363407e-01, 1.344709e+00, 2.330472e+00, 8.555530e-01,
6.000000e-01	3.683650e-01, 7.086448e-01, 5.446977e-01, 5.709430e-01, 1.352431e+00, 9.564816e-01, 6.706738e-01, 9.978979e-01, 1.738130e+00, 7.727805e-01,
8.000000e-01	5.874646e-01, 5.584118e-01, 2.323443e-01, 7.582315e-01, 1.245816e+00, 6.993014e-01, 4.755940e-01, 6.100119e-01, 1.166574e+00, 5.503995e-01,
1.000000e+00	7.387308e-01, 3.503945e-01, 1.565310e-01, 9.681921e-01, 8.607499e-01, 4.446523e-01, 2.684310e-01, 3.498012e-01, 1.010427e+00, 3.110940e-01,
1.200000e+00	8.520120e-01, 2.293189e-01, 8.950296e-02, 1.110234e+00, 6.825736e-01, 3.461622e-01, 1.653710e-01, 2.843528e-01, 7.870138e-01, 2.272479e-01,
1.400000e+00	1.279301e+00, 1.225995e-01, 5.444593e-02, 9.227590e-01, 5.240562e-01, 1.881937e-01, 1.340886e-01, 1.870155e-01, 5.725526e-01, 1.351851e-01,
1.600000e+00	8.663239e-01, 1.005607e-01, 3.279606e-02, 1.236989e+00, 4.623567e-01, 1.140481e-01, 7.264291e-02, 1.268734e-01, 3.978216e-01, 8.063110e-02,
1.800000e+00	1.015505e+00, 8.321345e-02, 1.736543e-02, 1.201028e+00, 2.705456e-01, 7.453715e-02, 4.785480e-02, 9.794586e-02, 3.755296e-01, 4.869362e-02,
2.000000e+00	1.442991e+00, 8.461364e-02, 1.112395e-02, 1.071191e+00, 2.563426e-01, 5.133456e-02, 2.640418e-02, 4.932432e-02, 2.479100e-01, 4.092310e-02,
0.000000e+00	1.402614e+00, 2.538239e+00, 9.171087e-02, 1.536164e+00, 1.583717e+00, 2.822043e+00, 2.432822e+00, 1.889041e+00, 2.122191e+00, 1.806296e-01,
2.000000e-01	9.364325e-01, 1.362158e+00, 4.876593e-02, 1.308349e+00, 1.911627e+00, 1.887457e+00, 1.759122e+00, 1.272802e+00, 2.337037e+00, 5.670296e-01,
4.000000e-01	7.617511e-01, 9.048832e-01, 2.485691e-02, 1.474198e+00, 1.849124e+00, 1.152278e+00, 9.549168e-01, 8.066326e-01, 1.744871e+00, 6.359757e-01,
6.000000e-01	7.567236e-01, 5.967036e-01, 1.733998e-02, 1.150763e+00, 1.909318e+00, 1.049305e+00, 6.099252e-01, 5.150903e-01, 1.406150e+00, 4.574562e-01,
8.000000e-01	6.681928e-01, 3.107324e-01, 9.473521e-03, 1.391828e+00, 1.415024e+00, 5.895141e-01, 3.535673e-01, 3.381071e-01, 9.870760e-01, 3.308019e-01,
1.000000e+00	9.843232e-01, 1.707703e-01, 5.635424e-03, 1.222435e+00, 9.591572e-01, 4.050035e-01, 2.556357e-01, 2.039396e-01, 7.462154e-01, 1.941357e-01,
1.200000e+00	1.068270e+00, 1.062667e-01, 3.955656e-03, 1.335090e+00, 7.909849e-01, 2.764646e-01, 1.616715e-01, 1.499791e-01, 5.562724e-01, 1.140698e-01,
1.400000e+00	1.122478e+00, 6.686385e-02, 3.076782e-03, 1.249087e+00, 6.845130e-01, 1.855443e-01, 9.354823e-02, 7.865544e-02, 4.709079e-01, 8.951177e-02,
1.600000e+00	1.004911e+00, 4.681352e-02, 2.401591e-03, 1.360603e+00, 5.815296e-01, 1.099156e-01, 6.101022e-02, 6.789988e-02, 2.476594e-01, 6.229752e-02,
1.800000e+00	1.173855e+00, 3.325320e-02, 2.028352e-03, 1.008003e+00, 3.370624e-01, 7.662023e-02, 3.935732e-02, 4.127148e-02, 2.142635e-01, 3.606167e-02,
2.000000e+00	1.305331e+00, 3.460857e-02, 1.540191e-03, 1.114307e+00, 2.496544e-01, 4.401067e-02, 2.564817e-02, 3.226482e-02, 1.921224e-01, 2.905531e-02,
0.000000e+00	1.419352e+00, 1.900332e+00, 7.595885e-01, 2.765548e+00, 2.374167e+00, 4.382072e-01, 1.455570e+00, 7.291629e-01, 5.265295e-01, 1.819605e-01,
2.000000e-01	1.554598e+00, 1.272488e+00, 4.715678e-01, 2.218621e+00, 1.693488e+00, 3.140551e-01, 8.694183e-01, 4.594717e-01, 3.333038e-01, 3.511610e-01,
4.000000e-01	1.650241e+00, 8.862189e-01, 2.701313e-01, 1.937392e+00, 1.001157e+00, 2.020115e-01, 4.868266e-01, 3.586453e-01, 2.858046e-01, 2.783848e-01,
6.000000e-01	1.529717e+00, 5.534845e-01, 1.406521e-01, 1.711272e+00, 8.113090e-01, 1.156677e-01, 2.902297e-01, 2.189316e-01, 1.655574e-01, 2.181751e-01,
8.000000e-01	1.491930e+00, 3.169026e-01, 8.894564e-02, 1.475898e+00, 5.526718e-01, 7.295588e-02, 2.585122e-01, 1.700090e-01, 1.668606e-01, 1.251447e-01,
1.000000e+00	1.585059e+00, 1.778530e-01, 4.236391e-02, 1.517769e+00, 4.114059e-01, 4.104273e-02, 1.603124e-01, 7.814403e-02, 1.210312e-01, 7.861664e-02,
1.200000e+00	1.515760e+00, 1.191829e-01, 2.637062e-02, 1.027170e+00, 4.027379e-01, 3.136910e-02, 9.553095e-02, 4.599794e-02, 8.596791e-02, 5.931723e-02,
1.400000e+00	1.747822e+00, 9.732868e-02, 1.760864e-02, 1.151079e+00, 1.768939e-01, 1.799017e-02, 6.248282e-02, 4.747503e-02, 7.069991e-02, 4.352551e-02,
1.600000e+00	1.380366e+00, 8.278533e-02, 1.092525e-02, 1.284477e+00, 1.931432e-01, 1.538074e-02, 4.098523e-02, 2.339545e-02, 7.911380e-02, 2.383734e-02,
1.800000e+00	1.543795e+00, 8.246318e-02, 5.350243e-03, 1.047306e+00, 1.286450e-01, 8.594412e-03, 2.244968e-02, 1.776479e-02, 1.112951e-01, 1.781406e-02,
2.000000e+00	1.738914e+00, 1.269666e-01, 4.280727e-03, 1.137344e+00, 1.015308e-01, 9.194914e-03, 1.637734e-02, 1.283630e-02, 1.598908e-01, 1.525508e-02,
0.000000e+00	2.758592e+00, 3.807988e-01, 2.067244e+00, 8.626081e-01, 1.784132e+00, 1.614374e+00, 2.764735e+00, 6.638688e-01, 1.988405e+00, 6.336272e-01,
2.000000e-01	2.312427e+00, 5.231889e-01, 1.718972e+00, 4.081720e-01, 1.621308e+00, 1.308527e+00, 2.100302e+00, 6.740708e-01, 1.276172e+00, 7.938316e-01,
4.000000e-01	1.863477e+00, 5.102731e-01, 1.209438e+00, 3.144987e-01, 1.492914e+00, 8.696850e-01, 1.629620e+00, 7.384762e-01, 1.333448e+00, 8.335031e-01,
6.000000e-01	1.633921e+00, 4.876618e-01, 7.331698e-01, 4.420583e-01, 1.243894e+00, 6.170499e-01, 1.363760e+00, 6.222716e-01, 9.507737e-01, 8.883522e-01,
8.000000e-01	1.298369e+00, 5.429665e-01, 4.383723e-01, 6.203231e-01, 1.009633e+00, 3.834396e-01, 8.082230e-01, 4.190026e-01, 8.350839e-01, 1.092081e+00,
1.000000e+00	1.699599e+00, 3.396448e-01, 2.909745e-01, 9.382286e-01, 7.399264e-01, 2.249107e-01, 4.929647e-01, 2.243677e-01, 7.238940e-01, 6.294620e-01,
1.200000e+00	1.531146e+00, 3.306548e-01, 1.434653e-01, 9.438554e-01, 5.810777e-01, 1.819916e-01, 3.013449e-01, 1.951071e-01, 5.779438e-01, 3.311345e-01,
1.400000e+00	1.591396e+00, 2.106836e-01, 7.473635e-02, 1.055962e+00, 3.850921e-01, 1.100862e-01, 2.375874e-01, 1.107752e-01, 4.979651e-01, 2.415253e-01,
1.600000e+00	1.437441e+00, 2.139175e-01, 4.796002e-02, 1.322373e+00, 2.923786e-01, 6.885683e-02, 1.419231e-01, 6.612459e-02, 5.436244e-01, 1.856051e-01,
1.800000e+00	1.459279e+00, 1.799119e-01, 2.606973e-02, 9.572453e-01, 2.482018e-01, 4.426063e-02, 9.404853e-02, 4.495734e-02, 5.536904e-01, 9.012424e-02,
2.000000e+00	1.364353e+00, 1.517025e-01, 1.280163e-02, 1.240389e+00, 1.659931e-01, 2.135880e-02, 5.564049e-02, 2.995190e-02, 4.624361e-01, 6.773591e-02,
0.000000e+00	5.366120e-01, 7.963090e-01, 1.000715e+00, 3.082256e+00, 6.108632e-01, 8.731013e-02, 2.823347e+00, 5.932368e-02, 3.315402e-01, 9.472611e-01,
2.000000e-01	6.851962e-01, 6.988157e-01, 6.096299e-01, 2.295494e+00, 3.450683e-01, 4.603010e-02, 1.821327e+00, 1.277901e-01, 3.143207e-01, 8.611596e-01,
4.000000e-01	9.679530e-01, 6.251110e-01, 4.299650e-01, 1.944036e+00, 2.916362e-01, 3.551667e-02, 1.123729e+00, 9.061954e-02, 3.188512e-01, 8.806335e-01,
6.000000e-01	1.088397e+00, 5.524471e-01, 2.161773e-01, 1.482597e+00, 2.895232e-01, 2.519503e-02, 8.283965e-01, 4.551585e-02, 4.486285e-01, 7.125506e-01,
8.000000e-01	1.080468e+00, 6.323483e-01, 1.261893e-01, 1.692544e+00, 1.962071e-01, 1.589040e-02, 5.046985e-01, 3.198369e-02, 6.835527e-01, 5.349098e-01,
1.000000e+00	1.228310e+00, 4.076210e-01, 6.184230e-02, 1.402454e+00, 1.080100e-01, 1.158408e-02, 3.562139e-01, 2.372793e-02, 9.329968e-01, 3.375331e-01,
1.200000e+00	1.218644e+00, 4.972047e-01, 3.982125e-02, 1.523465e+00, 8.711868e-02, 8.498097e-03, 1.634117e-01, 1.655588e-02, 8.979375e-01, 2.331433e-01,
1.400000e+00	1.487041e+00, 4.100272e-01, 1.922386e-02, 1.393746e+00, 8.341998e-02, 6.073176e-03, 1.100125e-01, 1.013939e-02, 1.087957e+00, 1.497747e-01,
1.600000e+00	1.508869e+00, 3.313553e-01, 1.735253e-02, 1.189762e+00, 6.427892e-02, 6.459892e-03, 8.306190e-02, 8.795162e-03, 1.284405e+00, 8.385200e-02,
1.800000e+00	1.287333e+00, 3.663418e-01, 8.450499e-03, 1.301635e+00, 3.888767e-02, 4.516914e-03, 4.501728e-02, 5.129536e-03, 1.394518e+00, 6.011082e-02,
2.000000e+00	1.456824e+00, 3.258624e-01, 5.178626e-03, 9.718905e-01, 3.799962e-02, 3.170422e-03, 2.974239e-02, 3.339541e-03, 1.223756e+00, 3.483922e-02,
0.000000e+00	3.420932e-01, 2.184485e+00, 2.084563e+00, 1.067163e+00, 6.969159e-02, 1.580578e+00, 1.626175e+00, 1.705492e+00, 4.029739e-02, 1.122665e+00,
2.000000e-01	2.700755e-01, 1.487446e+00, 1.690343e+00, 5.806645e-01, 4.132364e-01, 1.192502e+00, 1.372597e+00, 1.550218e+00, 4.713111e-01, 9.534606e-01,
4.000000e-01	4.380917e-01, 1.023756e+00, 9.988470e-01, 4.504133e-01, 5.071088e-01, 7.511846e-01, 1.465537e+00, 1.225773e+00, 7.388963e-01, 8.881242e-01,
6.000000e-01	6.303136e-01, 8.363506e-01, 8.885440e-01, 4.495685e-01, 4.348524e-01, 5.048795e-01, 1.087424e+00, 9.865302e-01, 1.154529e+00, 8.699795e-01,
8.000000e-01	8.304973e-01, 8.521798e-01, 4.263519e-01, 8.900087e-01, 3.876249e-01, 3.651856e-01, 7.233402e-01, 5.554763e-01, 1.075177e+00, 6.163561e-01,
1.000000e+00	9.317461e-01, 6.407303e-01, 3.172780e-01, 1.030822e+00, 2.679805e-01, 2.060585e-01, 5.407406e-01, 4.285333e-01, 1.421483e+00, 5.210376e-01,
1.200000e+00	1.178679e+00, 5.691667e-01, 1.522569e-01, 1.059838e+00, 1.922794e-01, 1.488429e-01, 3.150249e-01, 2.792354e-01, 1.319152e+00, 3.054845e-01,
1.400000e+00	1.191634e+00, 5.566550e-01, 6.739051e-02, 1.063543e+00, 1.612753e-01, 9.380488e-02, 1.737254e-01, 1.923293e-01, 1.439720e+00, 1.359571e-01,
1.600000e+00	1.243160e+00, 4.013231e-01, 5.362055e-02, 1.090984e+00, 1.297620e-01, 6.049757e-02, 1.252441e-01, 1.063462e-01, 1.597390e+00, 1.431304e-01,
1.800000e+00	1.208099e+00, 3.545680e-01, 3.118050e-02, 8.879098e-01, 1.025752e-01, 2.951858e-02, 6.184917e-02, 7.534052e-02, 1.495859e+00, 8.739018e-02,
2.000000e+00	1.433421e+00, 3.665041e-01, 1.735048e-02, 1.174528e+00, 5.856059e-02, 2.338156e-02, 5.417867e-02, 4.630763e-02, 1.691504e+00, 5.580594e-02,
0.000000e+00	3.364307e+00, 1.282652e+00, 1.995675e+00, 1.706266e+00, 4.871295e-01, 8.968370e-01, 2.030102e+00, 3.727792e-01, 1.512287e+00, 9.226197e-01,
2.000000e-01	2.129553e+00, 7.334063e-01, 1.584481e+00, 1.289430e+00, 4.808712e-01, 5.287849e-01, 1.518424e+00, 5.134088e-01, 1.166432e+00, 9.632345e-01,
4.000000e-01	2.380527e+00, 6.606435e-01, 1.075774e+00, 8.448161e-01, 4.312073e-01, 4.104562e-01, 1.538637e+00, 6.401911e-01, 1.669701e+00, 1.012590e+00,
6.000000e-01	2.179640e+00, 7.981306e-01, 6.445678e-01, 8.530740e-01, 2.711937e-01, 2.645677e-01, 9.590160e-01, 5.120003e-01, 1.785635e+00, 1.007950e+00,
8.000000e-01	2.025130e+00, 6.052187e-01, 4.284525e-01, 9.922910e-01, 2.353105e-01, 1.552923e-01, 7.652774e-01, 3.553905e-01, 1.759490e+00, 7.383143e-01,
1.000000e+00	2.167221e+00, 6.767463e-01, 2.433410e-01, 1.187579e+00, 1.402707e-01, 1.004743e-01, 4.356082e-01, 2.011226e-01, 1.721681e+00, 4.774498e-01,
1.200000e+00	1.900780e+00, 5.843587e-01, 1.311324e-01, 9.619464e-01, 1.312929e-01, 6.116504e-02, 2.744506e-01, 1.492722e-01, 1.928513e+00, 3.136682e-01,
1.400000e+00	1.813245e+00, 4.768010e-01, 6.458750e-02, 1.171860e+00, 9.005887e-02, 3.819330e-02, 1.881350e-01, 7.541308e-02, 1.566328e+00, 1.997920e-01,
1.600000e+00	1.543920e+00, 4.204147e-01, 4.376239e-02, 1.005858e+00, 7.384507e-02, 2.691107e-02, 1.096494e-01, 5.300731e-02, 1.940635e+00, 1.352741e-01,
1.800000e+00	1.829935e+00, 3.758726e-01, 2.741156e-02, 1.193186e+00, 4.776295e-02, 1.837513e-02, 7.013367e-02, 3.616311e-02, 1.636544e+00, 8.210825e-02,
2.000000e+00	1.687148e+00, 3.914562e-01, 1.388400e-02, 1.204973e+00, 3.779227e-02, 1.243701e-02, 3.941025e-02, 1.906480e-02, 1.803910e+00, 5.038568e-02,
0.000000e+00	8.709740e-01, 3.313279e+00, 2.024172e+00, 1.519468e+00, 2.458121e+00, 6.963428e-01, 1.982899e-01, 1.532784e+00, 2.108205e+00, 2.062640e+00,
2.000000e-01	1.044907e+00, 1.365172e+00, 1.618999e+00, 1.151048e+00, 2.039390e+00, 4.455852e-01, 6.551208e-01, 1.073089e+00, 1.733945e+00, 1.351124e+00,
4.000000e-01	1.188899e+00, 9.197247e-01, 9.625095e-01, 9.231365e-01, 1.517684e+00, 2.648548e-01, 7.758481e-01, 1.177552e+00, 1.294293e+00, 8.111798e-01,
6.000000e-01	1.308702e+00, 6.608362e-01, 6.780656e-01, 6.868797e-01, 1.033859e+00, 1.620522e-01, 6.326967e-01, 7.572983e-01, 1.213254e+00, 5.751709e-01,
8.000000e-01	1.172108e+00, 4.271582e-01, 4.005002e-01, 9.516999e-01, 8.286446e-01, 1.146968e-01, 4.581308e-01, 5.011059e-01, 1.031573e+00, 4.104823e-01,
1.000000e+00	1.448086e+00, 2.472752e-01, 2.782158e-01, 9.903086e-01, 5.306850e-01, 6.696136e-02, 3.400591e-01, 3.951194e-01, 5.027723e-01, 2.140509e-01,
1.200000e+00	1.217279e+00, 1.767857e-01, 1.277675e-01, 1.051959e+00, 4.188047e-01, 4.556092e-02, 1.906073e-01, 2.711320e-01, 6.193318e-01, 1.887181e-01,
1.400000e+00	1.368606e+00, 1.430329e-01, 7.436672e-02, 1.318578e+00, 2.792091e-01, 2.806267e-02, 1.275258e-01, 1.619870e-01, 5.085789e-01, 1.186868e-01,
1.600000e+00	1.377943e+00, 1.433036e-01, 5.130966e-02, 1.117098e+00, 2.523616e-01, 2.343735e-02, 6.518870e-02, 1.023242e-01, 3.655278e-01, 6.136159e-02,
1.800000e+00	1.675607e+00, 1.206736e-01, 2.638067e-02, 1.297347e+00, 1.900837e-01, 1.451072e-02, 4.178491e-02, 7.322187e-02, 3.270697e-01, 4.660825e-02,
2.000000e+00	1.372883e+00, 1.226812e-01, 1.322142e-02, 1.168510e+00, 1.405915e-01, 9.617174e-03, 2.784515e-02, 4.714444e-02, 3.488081e-01, 2.501414e-02,
0.000000e+00	8.688953e-01, 1.487009e+00, 2.949213e-01, 5.795761e-01, 1.594375e+00, 1.626546e+00, 2.847978e+00, 1.938597e+00, 8.175467e-01, 2.037030e+00,
2.000000e-01	7.333793e-01, 1.345515e+00, 1.909023e-01, 8.798864e-01, 1.496735e+00, 1.324206e+00, 1.538382e+00, 1.472959e+00, 5.204582e-01, 1.764262e+00,
4.000000e-01	6.132048e-01, 7.142180e-01, 8.236909e-02, 1.029705e+00, 1.854211e+00, 9.287010e-01, 1.211415e+00, 1.128983e+00, 3.795016e-01, 1.231104e+00,
6.000000e-01	7.290733e-01, 4.204613e-01, 5.242230e-02, 8.756853e-01, 1.524719e+00, 7.283062e-01, 5.519759e-01, 6.301524e-01, 2.488671e-01, 9.464993e-01,
8.000000e-01	8.726072e-01, 2.656765e-01, 3.194158e-02, 1.109124e+00, 1.092429e+00, 4.772661e-01, 4.702552e-01, 4.052080e-01, 2.160994e-01, 6.466022e-01,
1.000000e+00	9.940401e-01, 1.865641e-01, 1.981377e-02, 1.279634e+00, 6.833361e-01, 2.596505e-01, 2.764932e-01, 2.687353e-01, 1.651039e-01, 3.871713e-01,
1.200000e+00	1.084570e+00, 1.040257e-01, 1.055739e-02, 1.117918e+00, 5.197138e-01, 1.555204e-01, 1.886130e-01, 2.000788e-01, 1.419554e-01, 2.976565e-01,
1.400000e+00	1.284062e+00, 6.770548e-02, 7.668460e-03, 1.011976e+00, 3.754146e-01, 1.142470e-01, 1.154158e-01, 1.233676e-01, 8.370429e-02, 1.622604e-01,
1.600000e+00	1.203093e+00, 6.190573e-02, 4.842947e-03, 1.194825e+00, 2.837974e-01, 7.170244e-02, 5.606958e-02, 8.292938e-02, 7.233708e-02, 1.095712e-01,
1.800000e+00	1.625157e+00, 7.031943e-02, 3.234014e-03, 1.207535e+00, 2.733854e-01, 4.709611e-02, 4.315617e-02, 4.235941e-02, 7.473781e-02, 5.679398e-02,
2.000000e+00	1.394541e+00, 8.398772e-02, 2.602375e-03, 1.268935e+00, 1.821798e-01, 2.685941e-02, 2.837250e-02, 3.233749e-02, 1.020470e-01, 3.545502e-02,
0.000000e+00	1.906210e+00, 1.034389e+00, 3.002240e+00, 2.792415e+00, 7.560395e-01, 2.029874e-01, 1.766116e+00, 2.795730e+00, 1.354929e+00, 8.585378e-01,
2.000000e-01	1.681279e+00, 7.454274e-01, 1.921864e+00, 1.510914e+00, 6.592807e-01, 1.220225e-01, 1.987730e+00, 2.193004e+00, 9.358254e-01, 1.033363e+00,
4.000000e-01	1.333675e+00, 6.430412e-01, 1.435206e+00, 1.129112e+00, 4.007542e-01, 7.046150e-02, 1.698441e+00, 1.472633e+00, 9.815250e-01, 1.200250e+00,
6.000000e-01	1.509742e+00, 6.340644e-01, 7.656220e-01, 7.896025e-01, 3.073756e-01, 5.934895e-02, 1.633567e+00, 1.326757e+00, 1.129175e+00, 1.107130e+00,
8.000000e-01	2.095758e+00, 7.143058e-01, 6.192515e-01, 1.129847e+00, 2.562559e-01, 3.538077e-02, 7.358987e-01, 8.234320e-01, 1.282398e+00, 8.856038e-01,
1.000000e+00	1.770609e+00, 5.909223e-01, 3.311471e-01, 9.475130e-01, 1.625453e-01, 2.150688e-02, 4.617245e-01, 5.541859e-01, 1.494527e+00, 6.255293e-01,
1.200000e+00	1.612231e+00, 5.961216e-01, 1.978513e-01, 1.068172e+00, 1.436412e-01, 1.444606e-02, 3.091585e-01, 4.164643e-01, 1.624026e+00, 3.575655e-01,
1.400000e+00	1.553560e+00, 5.153497e-01, 9.242234e-02, 9.466413e-01, 1.051784e-01, 1.084883e-02, 2.304717e-01, 2.410902e-01, 1.511737e+00, 2.191915e-01,
1.600000e+00	1.407718e+00, 4.845689e-01, 5.137292e-02, 1.089363e+00, 8.919830e-02, 8.471327e-03, 1.676255e-01, 1.643344e-01, 1.728385e+00, 1.806123e-01,
1.800000e+00	1.486910e+00, 5.113313e-01, 3.449725e-02, 1.033412e+00, 6.043070e-02, 5.905353e-03, 8.005892e-02, 1.213064e-01, 1.530295e+00, 9.400577e-02,
2.000000e+00	1.839471e+00, 5.245881e-01, 2.098760e-02, 1.175156e+00, 3.678822e-02, 5.798694e-03, 6.216828e-02, 7.629980e-02, 1.389220e+00, 6.993532e-02,
0.000000e+00	9.287990e-01, 6.681190e-01, 6.938342e-01, 4.848715e-02, 1.587107e-02, 8.857972e-01, 4.473685e-01, 9.693785e-01, 4.377569e-01, 1.090503e+00,
2.000000e-01	1.049837e+00, 4.366434e-01, 4.335982e-01, 4.991446e-01, 7.991217e-02, 4.704575e-01, 3.223028e-01, 6.275745e-01, 5.844667e-01, 7.382295e-01,
4.000000e-01	1.149026e+00, 6.546823e-01, 2.634939e-01, 6.885185e-01, 6.842488e-02, 3.077707e-01, 2.309851e-01, 4.322788e-01, 1.111682e+00, 5.743031e-01,
6.000000e-01	1.458627e+00, 5.672794e-01, 1.341108e-01, 8.691691e-01, 4.572089e-02, 2.140993e-01, 1.309472e-01, 2.762825e-01, 1.405103e+00, 3.333571e-01,
8.000000e-01	1.384094e+00, 5.271603e-01, 8.477237e-02, 1.023018e+00, 3.762511e-02, 1.297844e-01, 7.962117e-02, 2.117782e-01, 1.396047e+00, 2.486097e-01,
1.000000e+00	1.535490e+00, 5.044088e-01, 4.476400e-02, 9.757675e-01, 3.042334e-02, 1.004500e-01, 6.468272e-02, 1.294842e-01, 1.601535e+00, 1.366876e-01,
1.200000e+00	1.267983e+00, 4.631067e-01, 2.973497e-02, 1.066399e+00, 2.174746e-02, 5.847609e-02, 3.432838e-02, 7.871904e-02, 1.492048e+00, 8.138646e-02,
1.400000e+00	1.435252e+00, 3.518398e-01, 1.574814e-02, 1.031370e+00, 1.738878e-02, 3.014031e-02, 2.158964e-02, 5.221242e-02, 1.627533e+00, 5.050860e-02,
1.600000e+00	1.495785e+00, 3.644698e-01, 8.308993e-03, 1.038441e+00, 1.849234e-02, 2.393895e-02, 1.568726e-02, 3.971927e-02, 1.510033e+00, 2.844410e-02,
1.800000e+00	1.290786e+00, 3.296740e-01, 4.725949e-03, 1.246701e+00, 1.297096e-02, 1.376874e-02, 8.697322e-03, 1.901732e-02, 1.386742e+00, 2.273389e-02,
2.000000e+00	1.446200e+00, 3.185193e-01, 4.599328e-03, 1.145218e+00, 1.164169e-02, 1.371574e-02, 6.414273e-03, 1.699633e-02, 1.530482e+00, 1.430659e-02,
0.000000e+00	8.403616e-01, 1.310480e+00, 7.627216e-01, 7.000915e-01, 2.858829e+00, 1.204457e+00, 2.216272e+00, 3.562569e-01, 1.232767e+00, 2.604964e+00,
2.000000e-01	7.347659e-01, 1.000727e+00, 4.337169e-01, 8.528571e-01, 2.435142e+00, 1.018055e+00, 1.359268e+00, 2.616417e-01, 9.661956e-01, 1.979562e+00,
4.000000e-01	8.477486e-01, 5.454599e-01, 2.538569e-01, 9.985204e-01, 1.817292e+00, 7.396859e-01, 7.000462e-01, 1.712805e-01, 6.206135e-01, 1.444008e+00,
6.000000e-01	9.100074e-01, 3.361465e-01, 1.556970e-01, 8.622641e-01, 1.508524e+00, 3.653187e-01, 4.999404e-01, 1.064366e-01, 4.488097e-01, 8.900664e-01,
8.000000e-01	1.331300e+00, 2.092364e-01, 7.187865e-02, 1.025666e+00, 1.143418e+00, 2.564726e-01, 3.727212e-01, 6.968690e-02, 3.753346e-01, 6.504650e-01,
1.000000e+00	1.146148e+00, 1.400022e-01, 3.793451e-02, 1.107184e+00, 7.400713e-01, 1.661938e-01, 1.869226e-01, 4.227232e-02, 2.708155e-01, 3.150062e-01,
1.200000e+00	1.271921e+00, 6.369641e-02, 2.416399e-02, 1.080181e+00, 7.259770e-01, 9.407625e-02, 1.554697e-01, 3.112295e-02, 2.200569e-01, 2.594750e-01,
1.400000e+00	1.165379e+00, 5.089544e-02, 1.291413e-02, 1.183944e+00, 4.616313e-01, 4.981739e-02, 8.716854e-02, 2.501535e-02, 1.927375e-01, 1.455092e-01,
1.600000e+00	1.726205e+00, 4.060741e-02, 8.244267e-03, 1.163478e+00, 3.626904e-01, 4.688738e-02, 5.408650e-02, 1.514690e-02, 1.432015e-01, 1.011960e-01,
1.800000e+00	1.376463e+00, 3.880431e-02, 5.467067e-03, 1.150989e+00, 3.088010e-01, 2.612901e-02, 3.657920e-02, 6.888852e-03, 1.130233e-01, 6.841690e-02,
2.000000e+00	1.538500e+00, 6.159733e-02, 4.136615e-03, 1.125982e+00, 1.942290e-01, 1.704211e-02, 2.124200e-02, 5.761059e-03, 1.120920e-01, 3.451296e-02,
0.000000e+00	3.110577e+00, 2.904616e+00, 2.425741e+00, 2.759686e+00, 1.682836e+00, 2.453414e+00, 2.185994e+00, 2.873504e+00, 2.598824e+00, 8.493134e-03,
2.000000e-01	2.208293e+00, 1.968532e+00, 1.725316e+00, 1.555464e+00, 1.459448e+00, 1.410210e+00, 1.677083e+00, 1.871919e+00, 1.746803e+00, 4.713267e-01,
4.000000e-01	1.650329e+00, 1.125144e+00, 1.331353e+00, 1.232743e+00, 1.973164e+00, 1.234466e+00, 1.742071e+00, 1.633088e+00, 1.256453e+00, 6.883507e-01,
6.000000e-01	1.493518e+00, 7.235718e-01, 9.307194e-01, 1.066318e+00, 1.366979e+00, 1.103698e+00, 1.245193e+00, 1.029869e+00, 8.790135e-01, 6.835769e-01,
8.000000e-01	1.455000e+00, 3.962855e-01, 5.424943e-01, 1.022057e+00, 1.288634e+00, 6.593571e-01, 7.164519e-01, 7.476765e-01, 8.850315e-01, 7.462296e-01,
1.000000e+00	1.498709e+00, 2.883207e-01, 2.696300e-01, 1.138992e+00, 9.679003e-01, 4.063545e-01, 5.772051e-01, 4.791536e-01, 5.695431e-01, 4.416688e-01,
1.200000e+00	1.343767e+00, 1.324467e-01, 1.447485e-01, 1.160042e+00, 8.604331e-01, 2.384180e-01, 3.135153e-01, 2.640919e-01, 4.193265e-01, 3.065543e-01,
1.400000e+00	1.511953e+00, 8.209929e-02, 9.807071e-02, 1.255329e+00, 6.854146e-01, 1.682999e-01, 1.830378e-01, 2.386268e-01, 3.085574e-01, 1.897869e-01,
1.600000e+00	1.264182e+00, 7.074617e-02, 4.606402e-02, 1.207261e+00, 4.423619e-01, 9.941115e-02, 1.425607e-01, 1.405037e-01, 2.445355e-01, 1.339369e-01,
1.800000e+00	1.326418e+00, 5.903685e-02, 2.795688e-02, 1.109478e+00, 3.985843e-01, 5.365577e-02, 7.058339e-02, 9.048086e-02, 2.063413e-01, 8.597874e-02,
2.000000e+00	1.570738e+00, 6.843533e-02, 1.676534e-02, 9.825769e-01, 3.127401e-01, 3.967875e-02, 5.771135e-02, 7.622655e-02, 1.856890e-01, 5.993359e-02,
0.000000e+00	2.310822e-02, 5.491088e-01, 8.297927e-01, 2.209113e+00, 2.052912e+00, 3.726038e-01, 1.995160e+00, 1.133221e+00, 2.096339e+00, 2.126771e-01,
2.000000e-01	3.772535e-01, 2.612442e-01, 5.257202e-01, 1.608831e+00, 1.487170e+00, 2.698711e-01, 1.396714e+00, 8.769708e-01, 1.768136e+00, 4.675925e-01,
4.000000e-01	5.941225e-01, 1.737461e-01, 2.798135e-01, 1.807182e+00, 1.306317e+00, 1.458330e-01, 8.676784e-01, 4.757266e-01, 1.613310e+00, 5.769901e-01,
6.000000e-01	8.364162e-01, 9.414399e-02, 1.636876e-01, 1.406621e+00, 8.908067e-01, 9.959613e-02, 4.705756e-01, 3.625545e-01, 8.214566e-01, 3.712959e-01,
8.000000e-01	1.070230e+00, 7.810028e-02, 9.021919e-02, 1.566274e+00, 6.576665e-01, 6.344325e-02, 3.413155e-01, 2.220538e-01, 6.676573e-01, 2.622531e-01,
1.000000e+00	1.033714e+00, 4.848583e-02, 4.936382e-02, 1.269611e+00, 4.511069e-01, 4.075660e-02, 1.842988e-01, 1.243431e-01, 6.228946e-01, 1.792213e-01,
1.200000e+00	1.099209e+00, 3.989403e-02, 2.756537e-02, 1.415306e+00, 3.110072e-01, 2.452813e-02, 1.132630e-01, 1.144232e-01, 4.232873e-01, 1.101950e-01,
1.400000e+00	1.254574e+00, 4.500208e-02, 1.811347e-02, 1.400430e+00, 2.756629e-01, 1.775602e-02, 9.827676e-02, 7.346460e-02, 2.890985e-01, 5.832314e-02,
1.600000e+00	1.299777e+00, 5.049964e-02, 9.182120e-03, 1.377611e+00, 2.621607e-01, 1.123826e-02, 4.951875e-02, 4.005754e-02, 2.674166e-01, 4.291500e-02,
1.800000e+00	1.293020e+00, 8.705334e-02, 5.956280e-03, 1.128177e+00, 1.343748e-01, 8.499999e-03, 3.239790e-02, 2.765980e-02, 2.014008e-01, 3.295149e-02,
2.000000e+00	1.409955e+00, 1.133307e-01, 3.705980e-03, 1.188870e+00, 1.407771e-01, 6.154841e-03, 1.776657e-02, 1.821424e-02, 2.699916e-01, 1.899340e-02,
0.000000e+00	1.006849e-01, 3.303973e-01, 1.386478e+00, 3.820748e-01, 6.324155e-01, 1.796519e+00, 2.128116e+00, 1.554358e+00, 2.116205e+00, 1.667391e+00,
2.000000e-01	1.035661e-01, 3.633232e-01, 8.527077e-01, 3.847268e-01, 8.949592e-01, 1.320934e+00, 1.799441e+00, 1.224143e+00, 2.138076e+00, 1.845165e+00,
4.000000e-01	1.356237e-01, 5.015489e-01, 5.634095e-01, 6.740061e-01, 1.074369e+00, 1.140337e+00, 1.451148e+00, 9.118564e-01, 1.235790e+00, 1.613851e+00,
6.000000e-01	2.696525e-01, 4.011814e-01, 3.696724e-01, 1.042115e+00, 9.652705e-01, 7.798878e-01, 7.486943e-01, 6.109329e-01, 1.451457e+00, 1.223099e+00,
8.000000e-01	6.502772e-01, 2.476062e-01, 1.703333e-01, 1.121405e+00, 7.811256e-01, 4.682114e-01, 5.379379e-01, 3.371214e-01, 1.062493e+00, 6.186076e-01,
1.000000e+00	7.665409e-01, 1.860217e-01, 9.091912e-02, 1.042693e+00, 4.635791e-01, 3.208754e-01, 2.920024e-01, 2.043710e-01, 6.374632e-01, 4.327885e-01,
1.200000e+00	7.616724e-01, 1.442978e-01, 5.401132e-02, 9.539362e-01, 5.090181e-01, 1.815708e-01, 1.835546e-01, 1.467564e-01, 4.910463e-01, 2.690578e-01,
1.400000e+00	9.592876e-01, 1.120747e-01, 3.557857e-02, 1.423541e+00, 3.471593e-01, 1.453412e-01, 1.240071e-01, 1.006708e-01, 4.443628e-01, 1.777143e-01,
1.600000e+00	9.584727e-01, 9.436780e-02, 1.940933e-02, 1.135836e+00, 2.371921e-01, 8.283536e-02, 1.015910e-01, 6.099644e-02, 3.722340e-01, 1.151695e-01,
1.800000e+00	1.189462e+00, 1.111042e-01, 1.208543e-02, 1.149558e+00, 2.534484e-01, 5.188079e-02, 5.285663e-02, 4.001452e-02, 3.514643e-01, 6.609207e-02,
2.000000e+00	1.064452e+00, 1.003914e-01, 6.647508e-03, 1.243719e+00, 1.317335e-01, 3.004080e-02, 3.326247e-02, 2.422682e-02, 3.693596e-01, 5.620836e-02,
0.000000e+00	2.191874e-01, 1.446485e+00, 2.276056e+00, 2.116537e+00, 2.480041e+00, 3.581865e-01, 2.389622e+00, 9.958838e-01, 8.446347e-01, 2.511121e+00,
2.000000e-01	4.667047e-01, 1.061196e+00, 1.687277e+00, 1.643492e+00, 1.796258e+00, 2.208696e-01, 2.167156e+00, 9.484956e-01, 5.804904e-01, 1.705491e+00,
4.000000e-01	8.216002e-01, 7.534458e-01, 1.174614e+00, 1.024876e+00, 1.089166e+00, 1.632955e-01, 1.832693e+00, 7.350767e-01, 5.777349e-01, 1.679382e+00,
6.000000e-01	8.868664e-01, 6.790242e-01, 8.378317e-01, 7.091987e-01, 7.821860e-01, 1.020649e-01, 1.185070e+00, 7.670633e-01, 7.501649e-01, 1.371599e+00,
8.000000e-01	1.000094e+00, 6.305680e-01, 5.444230e-01, 9.353725e-01, 7.144182e-01, 6.749287e-02, 9.470153e-01, 4.838507e-01, 8.519271e-01, 9.347067e-01,
1.000000e+00	1.291946e+00, 5.440859e-01, 3.235294e-01, 1.144725e+00, 4.896625e-01, 4.268278e-02, 5.691120e-01, 3.547927e-01, 1.170008e+00, 7.586998e-01,
1.200000e+00	1.092944e+00, 5.746489e-01, 1.516265e-01, 9.785081e-01, 3.540872e-01, 2.942731e-02, 3.801648e-01, 2.239581e-01, 1.205940e+00, 4.603972e-01,
1.400000e+00	1.288399e+00, 4.358819e-01, 9.225822e-02, 1.243854e+00, 2.579614e-01, 1.417988e-02, 2.485864e-01, 1.374012e-01, 9.223092e-01, 3.337928e-01,
1.600000e+00	1.516639e+00, 4.101033e-01, 6.131482e-02, 9.903372e-01, 1.836786e-01, 1.329732e-02, 1.388177e-01, 9.236708e-02, 1.124924e+00, 2.080026e-01,
1.800000e+00	1.321688e+00, 2.808636e-01, 2.993083e-02, 9.495391e-01, 1.368275e-01, 7.167738e-03, 7.566676e-02, 6.978889e-02, 1.263648e+00, 1.232228e-01,
2.000000e+00	1.335288e+00, 2.497687e-01, 1.785301e-02, 1.103716e+00, 1.073985e-01, 6.368971e-03, 5.929226e-02, 4.624044e-02, 1.477731e+00, 7.923673e-02,
0.000000e+00	5.588562e-01, 2.917209e+00, 2.746457e+00, 1.714347e+00, 7.814197e-01, 1.207848e+00, 9.576875e-01, 9.485263e-01, 6.408244e-01, 2.847953e+00,
2.000000e-01	4.249389e-01, 1.448377e+00, 1.881720e+00, 1.155404e+00, 1.053341e+00, 1.097062e+00, 1.093195e+00, 9.100172e-01, 1.000216e+00, 1.544779e+00,
4.000000e-01	5.910089e-01, 1.354335e+00, 1.194780e+00, 8.076703e-01, 9.233711e-01, 7.587739e-01, 1.166647e+00, 9.567618e-01, 1.484201e+00, 1.691161e+00,
6.000000e-01	9.276460e-01, 1.038693e+00, 9.142092e-01, 5.689451e-01, 7.861341e-01, 4.653005e-01, 9.386183e-01, 7.206353e-01, 1.255140e+00, 1.069959e+00,
8.000000e-01	9.310597e-01, 7.799369e-01, 5.904573e-01, 8.128143e-01, 5.922332e-01, 2.885114e-01, 7.816985e-01, 5.251502e-01, 1.511327e+00, 1.041580e+00,
1.000000e+00	1.173516e+00, 6.494325e-01, 3.069708e-01, 8.253534e-01, 4.238175e-01, 1.991014e-01, 4.849045e-01, 3.285256e-01, 1.614559e+00, 5.370227e-01,
1.200000e+00	1.129375e+00, 4.530890e-01, 1.787179e-01, 8.354444e-01, 3.203506e-01, 9.965089e-02, 2.894475e-01, 2.371046e-01, 1.543984e+00, 3.963074e-01,
1.400000e+00	1.046518e+00, 5.250601e-01, 1.076780e-01, 1.167306e+00, 2.073685e-01, 7.455048e-02, 1.962981e-01, 1.781326e-01, 1.802634e+00, 2.610783e-01,
1.600000e+00	1.340179e+00, 3.942388e-01, 4.997293e-02, 1.179579e+00, 1.561312e-01, 4.325045e-02, 1.048556e-01, 1.208680e-01, 1.750206e+00, 1.612598e-01,
1.800000e+00	1.222783e+00, 3.599222e-01, 3.135479e-02, 1.053646e+00, 1.467032e-01, 3.281338e-02, 6.847936e-02, 6.078881e-02, 1.395207e+00, 8.830279e-02,
2.000000e+00	1.267817e+00, 3.214271e-01, 2.028193e-02, 1.034422e+00, 1.168725e-01, 1.865830e-02, 5.196732e-02, 4.784340e-02, 1.469028e+00, 5.202502e-02,
0.000000e+00	9.029298e-01, 4.268318e-01, 2.679255e+00, 2.034416e-01, 1.634443e+00, 1.043871e+00, 1.626672e+00, 2.891228e+00, 1.308665e+00, 2.286034e+00,
2.000000e-01	8.506241e-01, 4.861719e-01, 1.856445e+00, 1.441384e-01, 1.012515e+00, 5.958175e-01, 1.952643e+00, 1.849077e+00, 9.190482e-01, 1.804552e+00,
4.000000e-01	1.056658e+00, 4.883046e-01, 1.425461e+00, 8.517360e-02, 9.212651e-01, 3.868939e-01, 1.480554e+00, 1.744806e+00, 8.622842e-01, 1.535692e+00,
6.000000e-01	9.737665e-01, 5.777597e-01, 8.756356e-01, 2.304992e-01, 6.455208e-01, 2.780401e-01, 1.047748e+00, 1.229429e+00, 9.509727e-01, 1.365996e+00,
8.000000e-01	1.391792e+00, 5.115189e-01, 5.556199e-01, 4.542960e-01, 5.096141e-01, 1.558210e-01, 8.597497e-01, 8.818314e-01, 1.092103e+00, 9.093737e-01,
1.000000e+00	1.097805e+00, 6.447593e-01, 2.753676e-01, 7.451621e-01, 4.048975e-01, 9.078475e-02, 4.986115e-01, 4.874818e-01, 1.393214e+00, 6.361294e-01,
1.200000e+00	1.386790e+00, 5.830607e-01, 1.821958e-01, 1.040664e+00, 3.631894e-01, 7.239855e-02, 3.501549e-01, 3.087702e-01, 1.613242e+00, 4.436218e-01,
1.400000e+00	1.333219e+00, 4.495522e-01, 1.023482e-01, 1.149295e+00, 2.162119e-01, 3.881102e-02, 1.873103e-01, 2.254965e-01, 1.318716e+00, 2.551249e-01,
1.600000e+00	1.365114e+00, 4.557760e-01, 5.629814e-02, 1.232964e+00, 1.519326e-01, 2.145260e-02, 1.087912e-01, 1.570649e-01, 1.593581e+00, 1.810841e-01,
1.800000e+00	1.596216e+00, 3.633801e-01, 3.247816e-02, 1.090000e+00, 1.189554e-01, 1.626334e-02, 8.210509e-02, 9.419953e-02, 1.474743e+00, 1.306735e-01,
2.000000e+00	1.377379e+00, 3.253560e-01, 1.710979e-02, 1.242208e+00, 1.186268e-01, 1.340013e-02, 4.776072e-02, 5.500057e-02, 1.098089e+00, 8.303746e-02,
0.000000e+00	5.897944e-01, 2.179492e+00, 2.602444e+00, 4.625388e-01, 6.515438e-01, 5.406635e-02, 2.026452e+00, 1.294900e+00, 2.216269e-01, 7.379150e-01,
2.000000e-01	7.748401e-01, 1.512820e+00, 2.075848e+00, 2.379099e-01, 4.874565e-01, 3.471825e-02, 2.329350e+00, 9.341032e-01, 5.732831e-01, 9.921633e-01,
4.000000e-01	8.214712e-01, 1.045868e+00, 1.512834e+00, 2.190790e-01, 2.658263e-01, 2.268870e-02, 1.957132e+00, 1.068585e+00, 9.527923e-01, 8.243151e-01,
6.000000e-01	1.232461e+00, 8.988830e-01, 9.308431e-01, 2.042415e-01, 2.549672e-01, 1.494671e-02, 1.366543e+00, 9.857279e-01, 1.367143e+00, 1.136123e+00,
8.000000e-01	1.115340e+00, 7.605826e-01, 7.222642e-01, 5.073106e-01, 1.873559e-01, 1.027389e-02, 9.099576e-01, 7.103054e-01, 1.284189e+00, 9.179967e-01,
1.000000e+00	1.114452e+00, 7.957088e-01, 3.860629e-01, 6.706538e-01, 1.470916e-01, 7.201852e-03, 7.869761e-01, 3.989582e-01, 1.388378e+00, 7.676602e-01,
1.200000e+00	1.286279e+00, 6.439736e-01, 1.854899e-01, 8.960149e-01, 9.737868e-02, 6.392531e-03, 3.812767e-01, 3.063629e-01, 1.575936e+00, 5.721554e-01,
1.400000e+00	1.323774e+00, 5.755933e-01, 1.312782e-01, 8.868260e-01, 9.640608e-02, 5.392766e-03, 2.186258e-01, 1.774848e-01, 1.592103e+00, 3.186414e-01,
1.600000e+00	1.227367e+00, 5.536275e-01, 6.481644e-02, 1.350768e+00, 6.529781e-02, 3.853173e-03, 2.156919e-01, 1.257163e-01, 1.580177e+00, 1.830766e-01,
1.800000e+00	1.572294e+00, 5.268467e-01, 4.054475e-02, 1.040580e+00, 4.239805e-02, 3.900545e-03, 1.337639e-01, 6.735957e-02, 1.751256e+00, 1.227824e-01,
2.000000e+00	1.405566e+00, 4.549979e-01, 2.409764e-02, 1.106729e+00, 3.751130e-02, 2.954433e-03, 6.645124e-02, 5.002083e-02, 1.628300e+00, 9.407883e-02,
0.000000e+00	1.269275e+00, 7.083992e-01, 1.299355e+00, 2.252321e+00, 4.614775e-01, 3.080384e+00, 3.484024e-01, 2.223554e+00, 2.885226e+00, 1.918733e+00,
2.000000e-01	1.467073e+00, 4.512214e-01, 9.397410e-01, 1.399990e+00, 8.768440e-01, 1.929933e+00, 4.666241e-01, 1.622032e+00, 2.001526e+00, 1.384315e+00,
4.000000e-01	1.023168e+00, 1.900852e-01, 6.297402e-01, 1.238914e+00, 1.057675e+00, 1.610996e+00, 3.803626e-01, 1.169602e+00, 1.628358e+00, 8.751139e-01,
6.000000e-01	7.075312e-01, 1.619217e-01, 3.702907e-01, 1.315901e+00, 1.061706e+00, 1.120439e+00, 2.773152e-01, 7.382926e-01, 1.288534e+00, 4.306096e-01,
8.000000e-01	9.733394e-01, 8.824660e-02, 2.186629e-01, 1.255090e+00, 1.177223e+00, 7.887794e-01, 1.652480e-01, 5.136625e-01, 9.022218e-01, 3.113098e-01,
1.000000e+00	9.409727e-01, 4.997449e-02, 1.112068e-01, 1.066621e+00, 7.673665e-01, 4.688376e-01, 1.242004e-01, 3.230806e-01, 7.300143e-01, 1.975360e-01,
1.200000e+00	1.199524e+00, 2.911944e-02, 5.917531e-02, 1.182025e+00, 6.760727e-01, 3.094019e-01, 6.676335e-02, 2.691626e-01, 5.395518e-01, 1.110129e-01,
1.400000e+00	1.233842e+00, 2.127607e-02, 3.253144e-02, 1.470222e+00, 4.487709e-01, 2.148867e-01, 4.268176e-02, 1.239761e-01, 4.180032e-01, 7.178402e-02,
1.600000e+00	1.466433e+00, 2.038142e-02, 1.875125e-02, 1.000939e+00, 3.925990e-01, 1.127403e-01, 2.901354e-02, 8.962815e-02, 3.181806e-01, 4.989172e-02,
1.800000e+00	1.744570e+00, 2.480180e-02, 1.117523e-02, 1.013784e+00, 3.105915e-01, 6.759212e-02, 2.005357e-02, 7.081901e-02, 2.144488e-01, 3.181652e-02,
2.000000e+00	1.678939e+00, 3.956774e-02, 6.654082e-03, 1.089328e+00, 2.291077e-01, 4.576361e-02, 1.441899e-02, 4.421828e-02, 1.996323e-01, 1.678189e-02,
0.000000e+00	2.330822e+00, 1.968494e+00, 1.671737e-01, 1.544550e-01, 2.441215e+00, 2.323986e+00, 1.678947e+00, 1.942871e+00, 1.244061e+00, 2.077270e+00,
2.000000e-01	1.406867e+00, 1.367301e+00, 7.721334e-02, 5.340617e-01, 2.857090e+00, 1.891363e+00, 1.242528e+00, 1.312913e+00, 1.157344e+00, 1.702837e+00,
4.000000e-01	1.184047e+00, 6.695891e-01, 5.124722e-02, 7.709717e-01, 1.847945e+00, 1.406290e+00, 7.455011e-01, 9.673910e-01, 9.596226e-01, 1.032120e+00,
6.000000e-01	1.135132e+00, 4.223808e-01, 2.797142e-02, 9.180868e-01, 2.324288e+00, 8.777741e-01, 5.016892e-01, 5.689576e-01, 7.227637e-01, 7.459560e-01,
8.000000e-01	1.180922e+00, 2.453347e-01, 1.338858e-02, 9.589518e-01, 1.791861e+00, 7.957342e-01, 2.640550e-01, 3.690668e-01, 5.562764e-01, 4.491659e-01,
1.000000e+00	1.226017e+00, 1.378527e-01, 1.039134e-02, 1.188128e+00, 1.291749e+00, 5.065850e-01, 1.622539e-01, 2.588503e-01, 3.626873e-01, 3.081412e-01,
1.200000e+00	1.129872e+00, 7.930797e-02, 6.141346e-03, 1.233765e+00, 1.001512e+00, 3.466730e-01, 8.060633e-02, 2.028786e-01, 3.160314e-01, 1.876444e-01,
1.400000e+00	1.015321e+00, 4.819834e-02, 3.898385e-03, 1.200761e+00, 7.844880e-01, 1.906525e-01, 8.043166e-02, 1.391201e-01, 2.166919e-01, 9.230025e-02,
1.600000e+00	1.211748e+00, 3.031060e-02, 3.085552e-03, 1.147928e+00, 6.017177e-01, 1.180448e-01, 4.893685e-02, 7.018462e-02, 1.508262e-01, 6.460656e-02,
1.800000e+00	1.395275e+00, 1.887919e-02, 2.592302e-03, 1.349361e+00, 5.247074e-01, 8.249955e-02, 2.732467e-02, 4.782379e-02, 1.495279e-01, 4.888700e-02,
2.000000e+00	1.267793e+00, 2.514810e-02, 1.832195e-03, 1.222258e+00, 4.137714e-01, 5.499696e-02, 1.446280e-02, 2.870637e-02, 1.116525e-01, 3.165512e-02,
0.000000e+00	1.064729e+00, 2.649111e+00, 6.394348e-01, 2.559582e+00, 1.564786e+00, 2.979723e+00, 2.876383e+00, 7.407979e-01, 1.955245e+00, 1.659685e+00,
2.000000e-01	1.034545e+00, 1.743488e+00, 3.865662e-01, 2.063640e+00, 1.476571e+00, 1.773806e+00, 1.730379e+00, 6.798184e-01, 1.219045e+00, 1.970685e+00,
4.000000e-01	8.816101e-01, 1.083916e+00, 2.476614e-01, 1.773831e+00, 1.688130e+00, 1.507806e+00, 9.832239e-01, 3.989010e-01, 1.133946e+00, 1.431490e+00,
6.000000e-01	5.908388e-01, 6.007652e-01, 1.412346e-01, 1.528366e+00, 1.978376e+00, 1.231462e+00, 6.903636e-01, 2.283614e-01, 7.872094e-01, 1.017428e+00,
8.000000e-01	8.072124e-01, 3.270635e-01, 5.940480e-02, 1.365781e+00, 1.714003e+00, 7.565888e-01, 4.122726e-01, 2.013903e-01, 5.880502e-01, 6.437927e-01,
1.000000e+00	7.849102e-01, 1.777737e-01, 3.519392e-02, 1.198583e+00, 1.353862e+00, 5.486231e-01, 2.969091e-01, 1.352234e-01, 4.956915e-01, 4.350980e-01,
1.200000e+00	9.752405e-01, 1.271566e-01, 2.169024e-02, 1.249549e+00, 7.982636e-01, 3.482401e-01, 1.775015e-01, 6.453373e-02, 3.407689e-01, 2.670772e-01,
1.400000e+00	1.152638e+00, 7.051095e-02, 1.361974e-02, 1.072478e+00, 7.639845e-01, 2.233005e-01, 1.114792e-01, 5.663873e-02, 2.481414e-01, 1.452197e-01,
1.600000e+00	1.129085e+00, 4.392836e-02, 8.265260e-03, 1.364130e+00, 5.958776e-01, 1.308610e-01, 6.117688e-02, 3.228052e-02, 1.738359e-01, 1.076425e-01,
1.800000e+00	1.291544e+00, 3.248556e-02, 3.862798e-03, 1.192094e+00, 3.923278e-01, 9.142945e-02, 4.254514e-02, 1.579472e-02, 1.472101e-01, 6.863431e-02,
2.000000e+00	1.241649e+00, 2.986267e-02, 3.313917e-03, 1.356800e+00, 3.231453e-01, 5.448128e-02, 2.879867e-02, 1.345079e-02, 1.214709e-01, 3.985577e-02,
0.000000e+00	2.881211e+00, 1.029739e+00, 2.802536e+00, 1.500772e+00, 1.091717e+00, 3.033067e+00, 5.864723e-01, 5.662883e-01, 1.338780e+00, 2.532994e+00,
2.000000e-01	1.846213e+00, 6.422043e-01, 1.505466e+00, 1.080032e+00, 1.383929e+00, 2.068341e+00, 8.386924e-01, 6.389498e-01, 1.192363e+00, 1.453275e+00,
4.000000e-01	1.540329e+00, 4.274616e-01, 1.295823e+00, 7.268345e-01, 1.285292e+00, 1.467100e+00, 1.027358e+00, 7.980959e-01, 9.694992e-01, 1.104209e+00,
6.000000e-01	1.432841e+00, 2.662247e-01, 7.296966e-01, 6.623867e-01, 1.559339e+00, 9.432062e-01, 8.821978e-01, 4.630346e-01, 7.607886e-01, 8.124599e-01,
8.000000e-01	1.356977e+00, 1.425915e-01, 4.576078e-01, 7.621930e-01, 1.119598e+00, 6.568551e-01, 5.551365e-01, 4.057762e-01, 6.518617e-01, 5.464410e-01,
1.000000e+00	9.770428e-01, 7.379753e-02, 3.409569e-01, 1.099820e+00, 8.833386e-01, 4.418058e-01, 3.197020e-01, 2.728341e-01, 3.889463e-01, 3.524358e-01,
1.200000e+00	1.499799e+00, 4.543844e-02, 1.663335e-01, 9.472709e-01, 5.793208e-01, 2.520003e-01, 2.304060e-01, 1.579219e-01, 2.909726e-01, 2.068353e-01,
1.400000e+00	1.597322e+00, 3.944796e-02, 7.979720e-02, 1.129994e+00, 5.540538e-01, 1.853309e-01, 1.414322e-01, 1.090242e-01, 2.717414e-01, 1.972621e-01,
1.600000e+00	1.275072e+00, 3.683574e-02, 4.558883e-02, 1.042204e+00, 3.952268e-01, 1.149670e-01, 1.035221e-01, 6.620078e-02, 1.986387e-01, 1.025497e-01,
1.800000e+00	1.420985e+00, 4.024953e-02, 3.039444e-02, 9.982462e-01, 2.909299e-01, 6.559806e-02, 5.653009e-02, 6.031145e-02, 1.658593e-01, 7.106829e-02,
2.000000e+00	1.670126e+00, 6.102550e-02, 1.957090e-02, 1.329374e+00, 2.642653e-01, 5.090469e-02, 3.281119e-02, 2.854770e-02, 1.475367e-01, 4.745432e-02,
0.000000e+00	1.504235e+00, 1.041014e-01, 3.385592e+00, 8.465005e-01, 2.825519e+00, 2.376520e+00, 3.409901e-01, 1.002158e+00, 8.310863e-02, 1.882850e+00,
2.000000e-01	1.488365e+00, 5.209635e-02, 2.084969e+00, 6.883840e-01, 2.518509e+00, 1.967817e+00, 6.909449e-01, 7.826347e-01, 7.219122e-02, 1.313084e+00,
4.000000e-01	1.030256e+00, 3.550262e-02, 1.492866e+00, 3.914552e-01, 1.940907e+00, 1.494453e+00, 1.005943e+00, 8.596834e-01, 5.627586e-02, 1.078270e+00,
6.000000e-01	7.099470e-01, 2.191746e-02, 1.033899e+00, 3.107761e-01, 1.947926e+00, 1.238274e+00, 9.179298e-01, 7.723496e-01, 4.495463e-02, 6.514032e-01,
8.000000e-01	8.535001e-01, 1.248515e-02, 7.089228e-01, 4.881891e-01, 1.655956e+00, 6.906667e-01, 8.062479e-01, 5.369320e-01, 3.624301e-02, 5.608929e-01,
1.000000e+00	9.934118e-01, 7.235036e-03, 4.397997e-01, 7.220573e-01, 1.209269e+00, 3.882462e-01, 4.828980e-01, 3.885172e-01, 2.241190e-02, 4.513182e-01,
1.200000e+00	1.165066e+00, 5.828369e-03, 2.341670e-01, 9.652597e-01, 1.020942e+00, 3.033765e-01, 2.868280e-01, 2.258684e-01, 1.445792e-02, 3.067511e-01,
1.400000e+00	1.169570e+00, 4.641073e-03, 1.179327e-01, 1.196721e+00, 7.977656e-01, 1.479196e-01, 1.952468e-01, 1.434550e-01, 1.271011e-02, 1.545592e-01,
1.600000e+00	1.197998e+00, 7.021645e-03, 6.169477e-02, 1.011579e+00, 6.450167e-01, 1.259444e-01, 1.127437e-01, 9.381413e-02, 9.395940e-03, 1.283423e-01,
1.800000e+00	1.351217e+00, 1.450144e-02, 3.751844e-02, 1.136741e+00, 4.613566e-01, 8.527997e-02, 7.701296e-02, 7.074012e-02, 1.279402e-02, 6.586845e-02,
2.000000e+00	1.370420e+00, 2.597002e-02, 2.049297e-02, 1.128065e+00, 3.128856e-01, 5.082457e-02, 4.834800e-02, 4.790352e-02, 1.706754e-02, 4.275887e-02,
0.000000e+00	1.583760e+00, 7.464874e-01, 2.444691e-01, 2.145394e+00, 1.427051e+00, 6.421424e-01, 5.381432e-01, 1.234333e+00, 1.891392e+00, 3.098794e+00,
2.000000e-01	1.585691e+00, 3.824695e-01, 1.489122e-01, 1.720606e+00, 1.270779e+00, 4.694008e-01, 3.792884e-01, 1.049697e+00, 1.253958e+00, 1.889906e+00,
4.000000e-01	1.662724e+00, 2.791972e-01, 9.162853e-02, 1.619908e+00, 9.775890e-01, 2.816018e-01, 2.696061e-01, 5.917795e-01, 1.048266e+00, 1.087352e+00,
6.000000e-01	1.283433e+00, 1.771456e-01, 4.479691e-02, 1.592732e+00, 8.056060e-01, 1.731373e-01, 1.749528e-01, 4.412814e-01, 7.603681e-01, 7.609124e-01,
8.000000e-01	1.794592e+00, 9.614254e-02, 2.776327e-02, 1.226445e+00, 5.888450e-01, 1.192193e-01, 9.703897e-02, 2.944833e-01, 5.729741e-01, 4.337292e-01,
1.000000e+00	1.960699e+00, 6.089135e-02, 1.480278e-02, 1.072158e+00, 3.903070e-01, 7.214392e-02, 5.914712e-02, 1.504403e-01, 3.919094e-01, 2.675004e-01,
1.200000e+00	1.594635e+00, 4.460527e-02, 1.011565e-02, 1.478440e+00, 2.968807e-01, 5.286234e-02, 3.982320e-02, 1.343092e-01, 3.107562e-01, 1.751853e-01,
1.400000e+00	1.710743e+00, 5.233534e-02, 6.407850e-03, 1.254176e+00, 2.329578e-01, 3.069206e-02, 2.551236e-02, 6.574001e-02, 2.658022e-01, 1.042056e-01,
1.600000e+00	1.320645e+00, 5.940569e-02, 4.101073e-03, 1.228720e+00, 1.868166e-01, 1.553269e-02, 1.826051e-02, 4.838530e-02, 2.341174e-01, 6.688328e-02,
1.800000e+00	1.548316e+00, 8.291056e-02, 2.732468e-03, 1.125035e+00, 1.385718e-01, 1.354986e-02, 1.307751e-02, 3.172447e-02, 2.269409e-01, 4.461507e-02,
2.000000e+00	1.579370e+00, 1.288538e-01, 2.455966e-03, 1.289326e+00, 8.744062e-02, 1.132309e-02, 8.013653e-03, 2.352879e-02, 3.293431e-01, 2.645143e-02,
0.000000e+00	1.984787e+00, 1.046812e+00, 1.050139e+00, 1.582646e-04, 8.212261e-01, 2.600855e+00, 2.249612e+00, 2.704378e+00, 2.614661e+00, 3.091354e+00,
2.000000e-01	1.275893e+00, 6.572047e-01, 7.605967e-01, 2.383004e-01, 1.088724e+00, 1.749978e+00, 1.267399e+00, 1.893044e+00, 1.725965e+00, 2.182523e+00,
4.000000e-01	1.301500e+00, 6.840281e-01, 4.619056e-01, 5.498533e-01, 1.160971e+00, 1.575824e+00, 9.058476e-01, 1.118001e+00, 1.398477e+00, 1.547756e+00,
6.000000e-01	1.030844e+00, 3.315713e-01, 2.556267e-01, 8.581472e-01, 1.342579e+00, 1.118845e+00, 4.881843e-01, 7.098706e-01, 1.067476e+00, 1.171221e+00,
8.000000e-01	1.149736e+00, 2.504070e-01, 1.598341e-01, 8.811921e-01, 1.313043e+00, 6.622555e-01, 4.410913e-01, 3.803669e-01, 9.600574e-01, 7.086123e-01,
1.000000e+00	1.158072e+00, 1.045700e-01, 6.112119e-02, 1.087444e+00, 7.952234e-01, 5.164696e-01, 2.385429e-01, 3.264971e-01, 6.123769e-01, 3.395423e-01,
1.200000e+00	1.115260e+00, 8.893550e-02, 5.183471e-02, 1.105666e+00, 6.801025e-01, 2.514205e-01, 1.394285e-01, 2.540463e-01, 4.465289e-01, 2.176780e-01,
1.400000e+00	1.262862e+00, 4.865195e-02, 2.288383e-02, 1.216427e+00, 5.622335e-01, 1.706604e-01, 9.184326e-02, 1.519957e-01, 3.063181e-01, 1.663544e-01,
1.600000e+00	1.559435e+00, 4.566637e-02, 1.356688e-02, 1.216125e+00, 3.822143e-01, 1.088202e-01, 5.731484e-02, 9.312872e-02, 2.672515e-01, 8.930179e-02,
1.800000e+00	1.377289e+00, 4.585572e-02, 1.016328e-02, 9.477590e-01, 2.467814e-01, 7.187576e-02, 4.253231e-02, 7.404248e-02, 2.205440e-01, 6.709050e-02,
2.000000e+00	1.328183e+00, 6.101349e-02, 6.068976e-03, 1.104068e+00, 2.036850e-01, 4.424369e-02, 2.584202e-02, 4.213070e-02, 1.942978e-01, 4.303579e-02,
0.000000e+00	2.921811e+00, 1.287451e+00, 7.805141e-01, 6.730944e-01, 2.466562e+00, 3.961683e-01, 2.853402e+00, 4.473299e-01, 1.682769e-01, 2.580004e+00,
2.000000e-01	2.491257e+00, 8.150243e-01, 3.512361e-01, 7.695425e-01, 2.004397e+00, 2.349065e-01, 1.758916e+00, 2.571693e-01, 1.271342e-01, 1.947838e+00,
4.000000e-01	2.024292e+00, 4.417485e-01, 2.423572e-01, 8.410374e-01, 1.723175e+00, 1.512292e-01, 1.261089e+00, 1.924886e-01, 8.843606e-02, 1.868750e+00,
6.000000e-01	2.090877e+00, 2.742784e-01, 1.310121e-01, 1.180986e+00, 1.013095e+00, 8.234310e-02, 6.891699e-01, 1.488912e-01, 7.682882e-02, 1.181057e+00,
8.000000e-01	2.132413e+00, 1.508538e-01, 7.118521e-02, 1.142145e+00, 1.046450e+00, 5.310289e-02, 4.316838e-01, 7.028313e-02, 5.495983e-02, 8.287459e-01,
1.000000e+00	2.140780e+00, 1.040334e-01, 4.172921e-02, 1.292499e+00, 7.336506e-01, 3.693471e-02, 2.717219e-01, 5.449632e-02, 3.621735e-02, 5.755212e-01,
1.200000e+00	1.912514e+00, 7.859393e-02, 2.384807e-02, 1.064712e+00, 4.790821e-01, 1.982042e-02, 1.733712e-01, 3.739354e-02, 3.069325e-02, 3.456033e-01,
1.400000e+00	1.595936e+00, 6.281236e-02, 1.402400e-02, 1.236818e+00, 3.811188e-01, 1.727778e-02, 1.205039e-01, 2.094157e-02, 3.445389e-02, 2.204331e-01,
1.600000e+00	1.843595e+00, 5.697906e-02, 8.860540e-03, 1.106153e+00, 3.138878e-01, 1.187882e-02, 8.041092e-02, 1.664323e-02, 4.248193e-02, 1.334889e-01,
1.800000e+00	1.437533e+00, 6.603457e-02, 5.482271e-03, 1.459004e+00, 2.327878e-01, 9.334686e-03, 5.063045e-02, 1.056653e-02, 6.017618e-02, 8.999169e-02,
2.000000e+00	1.658448e+00, 9.901574e-02, 3.622358e-03, 1.291706e+00, 1.808110e-01, 7.889440e-03, 2.856236e-02, 6.672799e-03, 1.221901e-01, 5.513702e-02,
0.000000e+00	2.189048e+00, 1.668523e+00, 6.329697e-01, 1.218042e+00, 3.767616e-01, 5.487972e-01, 2.365097e+00, 3.820665e-01, 4.580583e-01, 2.345220e+00,
2.000000e-01	2.145735e+00, 1.072012e+00, 3.566712e-01, 1.336431e+00, 2.888542e-01, 4.148968e-01, 1.964553e+00, 2.780058e-01, 8.258642e-01, 1.454780e+00,
4.000000e-01	1.832800e+00, 7.769405e-01, 2.000128e-01, 1.164648e+00, 2.440961e-01, 2.672903e-01, 1.154896e+00, 1.449552e-01, 1.034864e+00, 1.784436e+00,
6.000000e-01	1.835594e+00, 9.025952e-01, 1.173685e-01, 1.095099e+00, 1.633264e-01, 1.563219e-01, 7.591158e-01, 1.009764e-01, 1.284953e+00, 1.289365e+00,
8.000000e-01	1.520627e+00, 6.813476e-01, 7.654486e-02, 1.258546e+00, 1.036640e-01, 8.572423e-02, 4.271477e-01, 7.172099e-02, 1.347043e+00, 7.347590e-01,
1.000000e+00	1.306023e+00, 6.178327e-01, 3.953161e-02, 1.149022e+00, 1.052336e-01, 6.188971e-02, 2.835809e-01, 4.951330e-02, 1.672201e+00, 4.680603e-01,
1.200000e+00	1.540684e+00, 5.744701e-01, 2.458029e-02, 1.111856e+00, 7.985286e-02, 2.934874e-02, 1.462291e-01, 2.798325e-02, 1.498174e+00, 2.651832e-01,
1.400000e+00	1.658314e+00, 5.361446e-01, 1.229120e-02, 1.176839e+00, 4.944302e-02, 2.360263e-02, 1.103600e-01, 2.267529e-02, 1.581436e+00, 1.957286e-01,
1.600000e+00	1.805243e+00, 4.324643e-01, 8.295267e-03, 1.443333e+00, 4.936736e-02, 1.627012e-02, 7.961720e-02, 1.419078e-02, 1.783532e+00, 1.177682e-01,
1.800000e+00	1.952929e+00, 3.455772e-01, 4.594010e-03, 1.184259e+00, 3.158141e-02, 1.222722e-02, 5.049952e-02, 9.158718e-03, 1.593424e+00, 5.427860e-02,
2.000000e+00	1.468441e+00, 3.772358e-01, 3.766938e-03, 1.060676e+00, 2.579957e-02, 8.901954e-03, 3.481062e-02, 5.958233e-03, 1.470386e+00, 5.060531e-02,
0.000000e+00	2.232538e+00, 1.014851e+00, 2.097893e+00, 1.218363e+00, 1.942004e+00, 6.034158e-01, 4.577168e-01, 2.433569e+00, 1.424909e-01, 1.338876e+00,
2.000000e-01	2.348197e+00, 5.269237e-01, 1.562918e+00, 1.026569e+00, 1.903198e+00, 4.163787e-01, 5.983738e-01, 2.502450e+00, 1.219397e-01, 7.939463e-01,
4.000000e-01	1.948055e+00, 2.968893e-01, 1.244107e+00, 7.136373e-01, 1.359091e+00, 2.405032e-01, 8.526720e-01, 1.836711e+00, 9.446796e-02, 6.796483e-01,
6.000000e-01	1.965744e+00, 2.056135e-01, 6.192809e-01, 6.631323e-01, 9.916488e-01, 1.427516e-01, 6.177384e-01, 1.156034e+00, 6.376883e-02, 5.114234e-01,
8.000000e-01	1.875362e+00, 1.656346e-01, 3.825616e-01, 8.806887e-01, 7.349239e-01, 1.023418e-01, 4.301405e-01, 7.915886e-01, 5.101089e-02, 3.189518e-01,
1.000000e+00	1.918970e+00, 1.557356e-01, 2.110667e-01, 1.053153e+00, 5.604578e-01, 6.460590e-02, 2.536494e-01, 4.810266e-01, 3.044541e-02, 2.524995e-01,
1.200000e+00	1.723681e+00, 1.197917e-01, 9.987389e-02, 1.061766e+00, 3.986885e-01, 4.341088e-02, 1.681274e-01, 2.879846e-01, 3.163159e-02, 1.236637e-01,
1.400000e+00	1.882096e+00, 8.874888e-02, 5.641147e-02, 1.180814e+00, 3.278030e-01, 2.429068e-02, 8.906785e-02, 2.010908e-01, 3.461421e-02, 8.826075e-02,
1.600000e+00	1.196082e+00, 1.333522e-01, 3.064567e-02, 1.151072e+00, 1.818977e-01, 1.804004e-02, 7.147052e-02, 1.441487e-01, 5.301084e-02, 5.332896e-02,
1.800000e+00	1.998282e+00, 1.222426e-01, 2.263514e-02, 1.200611e+00, 1.564302e-01, 1.167798e-02, 5.051369e-02, 1.004426e-01, 1.015709e-01, 3.858758e-02,
2.000000e+00	1.661422e+00, 1.180118e-01, 1.341777e-02, 1.123212e+00, 1.456526e-01, 9.074731e-03, 3.310380e-02, 5.829631e-02, 1.902178e-01, 2.608594e-02,
0.000000e+00	2.364905e+00, 1.852819e+00, 3.222443e+00, 1.540945e-01, 2.500645e+00, 2.060823e+00, 9.777339e-01, 7.765360e-01, 2.246258e+00, 2.120869e+00,
2.000000e-01	1.867055e+00, 9.128614e-01, 2.041443e+00, 1.015944e-01, 2.227578e+00, 1.467962e+00, 8.852890e-01, 6.699580e-01, 2.317904e+00, 1.525482e+00,
4.000000e-01	1.445612e+00, 6.150402e-01, 1.296396e+00, 6.011831e-02, 2.258443e+00, 1.273781e+00, 1.167451e+00, 6.899824e-01, 1.558316e+00, 1.083920e+00,
6.000000e-01	1.398223e+00, 3.577647e-01, 1.102507e+00, 1.143622e-01, 1.904541e+00, 6.927077e-01, 1.088372e+00, 6.113640e-01, 1.328215e+00, 9.122458e-01,
8.000000e-01	1.448381e+00, 2.494870e-01, 7.010004e-01, 3.788971e-01, 1.358199e+00, 5.134248e-01, 7.307893e-01, 4.928707e-01, 1.031023e+00, 9.149125e-01,
1.000000e+00	1.557914e+00, 1.532280e-01, 3.556314e-01, 6.787157e-01, 1.113719e+00, 3.324733e-01, 5.819582e-01, 3.370476e-01, 8.173798e-01, 5.119940e-01,
1.200000e+00	1.516441e+00, 1.228589e-01, 2.155558e-01, 9.730926e-01, 8.945880e-01, 2.667441e-01, 3.857823e-01, 2.737750e-01, 6.107145e-01, 3.298686e-01,
1.400000e+00	1.585168e+00, 9.407742e-02, 1.418408e-01, 9.211545e-01, 6.241465e-01, 1.199280e-01, 1.918063e-01, 1.496434e-01, 5.557774e-01, 2.453971e-01,
1.600000e+00	1.410828e+00, 7.264094e-02, 7.835673e-02, 9.537562e-01, 4.263507e-01, 8.662739e-02, 1.293150e-01, 9.464261e-02, 3.178585e-01, 1.551184e-01,
1.800000e+00	1.437061e+00, 5.887615e-02, 3.953369e-02, 1.119661e+00, 3.902473e-01, 5.161437e-02, 7.791949e-02, 6.417848e-02, 3.158800e-01, 8.418501e-02,
2.000000e+00	1.594321e+00, 7.344442e-02, 2.445773e-02, 1.223646e+00, 2.618648e-01, 4.095371e-02, 5.730483e-02, 4.954643e-02, 2.406551e-01, 5.773249e-02,
0.000000e+00	2.646045e+00, 1.863833e+00, 2.784044e+00, 3.507477e-01, 1.506987e+00, 2.914060e-01, 2.129212e+00, 8.927017e-01, 1.120429e+00, 1.354311e+00,
2.000000e-01	2.658616e+00, 1.229933e+00, 1.881188e+00, 2.715027e-01, 1.298337e+00, 1.632009e-01, 2.100401e+00, 8.393237e-01, 1.162021e+00, 1.214186e+00,
4.000000e-01	2.150416e+00, 1.048285e+00, 1.525784e+00, 1.811370e-01, 1.028461e+00, 1.230022e-01, 1.748876e+00, 7.194538e-01, 1.411434e+00, 1.282667e+00,
6.000000e-01	2.213795e+00, 8.316720e-01, 8.860100e-01, 2.054037e-01, 5.908968e-01, 6.643533e-02, 1.330836e+00, 7.350131e-01, 1.434114e+00, 1.081928e+00,
8.000000e-01	1.944126e+00, 7.731520e-01, 7.246725e-01, 4.111330e-01, 6.416925e-01, 4.371053e-02, 1.050287e+00, 5.536796e-01, 1.719421e+00, 1.055716e+00,
1.000000e+00	1.844626e+00, 7.510160e-01, 4.478668e-01, 6.862989e-01, 4.379784e-01, 3.199521e-02, 7.319181e-01, 3.457361e-01, 1.886399e+00, 7.854082e-01,
1.200000e+00	1.732277e+00, 6.850331e-01, 1.915804e-01, 7.733599e-01, 2.564300e-01, 2.040040e-02, 4.323832e-01, 2.705136e-01, 1.499542e+00, 5.394801e-01,
1.400000e+00	1.813347e+00, 5.827540e-01, 1.217453e-01, 1.024817e+00, 2.050102e-01, 1.454366e-02, 2.842687e-01, 1.624259e-01, 2.204160e+00, 3.276959e-01,
1.600000e+00	1.771987e+00, 6.179935e-01, 8.658475e-02, 9.399631e-01, 1.436391e-01, 9.578757e-03, 1.846383e-01, 9.386966e-02, 1.709899e+00, 2.481834e-01,
1.800000e+00	1.651707e+00, 4.533659e-01, 4.494577e-02, 1.151625e+00, 1.245204e-01, 7.044364e-03, 9.334422e-02, 7.023065e-02, 1.587988e+00, 1.586124e-01,
2.000000e+00	1.613884e+00, 3.758538e-01, 2.495393e-02, 1.120658e+00, 9.865883e-02, 5.976289e-03, 8.344143e-02, 4.808903e-02, 1.617443e+00, 9.600643e-02,
0.000000e+00	4.036152e-02, 1.101184e+00, 1.973126e-01, 2.095441e+00, 1.271713e+00, 1.867503e-01, 1.973086e+00, 1.545004e+00, 1.303420e+00, 1.406344e+00,
2.000000e-01	3.470212e-01, 6.861759e-01, 1.159420e-01, 1.766853e+00, 8.192074e-01, 9.950360e-02, 1.253808e+00, 1.347018e+00, 8.141362e-01, 1.249964e+00,
4.000000e-01	5.010534e-01, 5.377165e-01, 5.503988e-02, 1.704610e+00, 7.632688e-01, 6.457034e-02, 7.087527e-01, 8.174006e-01, 6.718218e-01, 1.138732e+00,
6.000000e-01	8.532902e-01, 2.696937e-01, 3.710512e-02, 1.321278e+00, 4.566464e-01, 4.510601e-02, 5.530178e-01, 5.308959e-01, 4.112392e-01, 6.309335e-01,
8.000000e-01	1.017616e+00, 1.869921e-01, 2.028122e-02, 1.421778e+00, 3.964101e-01, 3.221640e-02, 2.846031e-01, 3.728473e-01, 2.903065e-01, 4.559251e-01,
1.000000e+00	1.123288e+00, 1.624825e-01, 1.132475e-02, 1.225472e+00, 2.948291e-01, 1.909360e-02, 1.896086e-01, 2.595035e-01, 3.168162e-01, 3.364962e-01,
1.200000e+00	1.107975e+00, 1.128203e-01, 6.716118e-03, 1.047261e+00, 2.696499e-01, 1.076945e-02, 1.238742e-01, 1.380742e-01, 2.133837e-01, 2.145971e-01,
1.400000e+00	1.322356e+00, 1.397540e-01, 3.797564e-03, 1.161524e+00, 1.791950e-01, 1.111548e-02, 7.134105e-02, 1.078244e-01, 1.750783e-01, 1.123961e-01,
1.600000e+00	1.364756e+00, 1.546936e-01, 3.000290e-03, 1.196259e+00, 1.205548e-01, 7.718814e-03, 5.738405e-02, 6.014183e-02, 2.239948e-01, 6.981628e-02,
1.800000e+00	1.434358e+00, 1.993890e-01, 2.518490e-03, 1.334229e+00, 8.615163e-02, 5.094781e-03, 3.329912e-02, 4.202535e-02, 2.497351e-01, 3.639347e-02,
2.000000e+00	1.205786e+00, 2.044215e-01, 1.963412e-03, 1.190749e+00, 7.923056e-02, 6.058741e-03, 1.727575e-02, 2.671732e-02, 3.737330e-01, 2.669195e-02,
0.000000e+00	3.042618e+00, 1.492596e+00, 1.173420e+00, 7.195274e-01, 2.069766e+00, 1.249142e+00, 6.030946e-01, 3.145422e-01, 2.558957e+00, 1.031318e+00,
2.000000e-01	2.170621e+00, 6.784757e-01, 8.385540e-01, 5.289683e-01, 1.556885e+00, 1.121569e+00, 6.900440e-01, 4.085473e-01, 2.048863e+00, 8.739870e-01,
4.000000e-01	2.092160e+00, 5.074112e-01, 5.407765e-01, 7.105595e-01, 1.776127e+00, 7.653706e-01, 5.859492e-01, 3.351508e-01, 1.682512e+00, 6.160389e-01,
6.000000e-01	1.939964e+00, 3.048634e-01, 3.130345e-01, 9.141273e-01, 1.422426e+00, 5.954993e-01, 3.409105e-01, 2.076626e-01, 1.301837e+00, 3.314456e-01,
8.000000e-01	1.883911e+00, 1.624552e-01, 2.076769e-01, 1.106871e+00, 9.578461e-01, 3.399132e-01, 2.033114e-01, 1.385454e-01, 8.998646e-01, 2.552554e-01,
1.000000e+00	1.870067e+00, 9.639237e-02, 9.464144e-02, 9.464633e-01, 7.802639e-01, 1.781377e-01, 1.241378e-01, 1.007827e-01, 6.942855e-01, 1.397572e-01,
1.200000e+00	1.429365e+00, 5.730739e-02, 6.926661e-02, 9.903924e-01, 5.956869e-01, 1.533552e-01, 8.744910e-02, 6.637295e-02, 4.548925e-01, 9.128734e-02,
1.400000e+00	1.471202e+00, 4.290541e-02, 4.090161e-02, 1.066321e+00, 4.554678e-01, 1.070210e-01, 5.738358e-02, 4.090743e-02, 4.220327e-01, 5.978873e-02,
1.600000e+00	1.641467e+00, 4.411546e-02, 2.293965e-02, 1.129078e+00, 2.950247e-01, 5.559200e-02, 4.763892e-02, 2.797329e-02, 2.711774e-01, 4.265670e-02,
1.800000e+00	1.460749e+00, 3.896403e-02, 1.445334e-02, 9.647578e-01, 2.272035e-01, 3.344325e-02, 2.822718e-02, 2.214709e-02, 2.605344e-01, 2.895013e-02,
2.000000e+00	1.878798e+00, 6.757029e-02, 8.630125e-03, 1.179010e+00, 1.985155e-01, 2.046255e-02, 1.735002e-02, 1.256593e-02, 2.432062e-01, 2.103523e-02,
0.000000e+00	5.685938e-01, 6.788415e-01, 1.035275e+00, 2.148197e+00, 7.584777e-01, 2.415197e+00, 1.651164e+00, 5.043201e-01, 9.717598e-01, 1.976270e+00,
2.000000e-01	5.832704e-01, 5.909821e-01, 8.320097e-01, 1.691391e+00, 1.294963e+00, 1.144386e+00, 1.239345e+00, 4.344541e-01, 7.309990e-01, 1.514993e+00,
4.000000e-01	4.215720e-01, 4.261172e-01, 4.671255e-01, 1.241839e+00, 1.365205e+00, 1.108536e+00, 7.775621e-01, 3.277280e-01, 5.592836e-01, 1.142566e+00,
6.000000e-01	4.531074e-01, 2.164615e-01, 2.854825e-01, 1.291862e+00, 1.215507e+00, 8.199705e-01, 4.985646e-01, 2.660213e-01, 3.845249e-01, 8.075468e-01,
8.000000e-01	7.070107e-01, 1.413557e-01, 1.223218e-01, 1.004585e+00, 1.076790e+00, 6.266575e-01, 3.276653e-01, 1.277262e-01, 3.323760e-01, 3.836982e-01,
1.000000e+00	8.673058e-01, 8.502629e-02, 8.798333e-02, 1.229039e+00, 8.524003e-01, 3.045260e-01, 2.116777e-01, 8.809740e-02, 2.061072e-01, 3.393365e-01,
1.200000e+00	1.133586e+00, 5.460934e-02, 4.609827e-02, 1.138563e+00, 5.801544e-01, 2.346611e-01, 1.452443e-01, 6.212889e-02, 1.955156e-01, 1.611742e-01,
1.400000e+00	1.199947e+00, 3.387494e-02, 2.440366e-02, 1.175985e+00, 4.281834e-01, 1.462524e-01, 8.656554e-02, 4.499930e-02, 1.387228e-01, 1.005934e-01,
1.600000e+00	1.305277e+00, 3.280120e-02, 1.922698e-02, 1.184686e+00, 3.464151e-01, 6.875301e-02, 5.150032e-02, 2.518292e-02, 1.300776e-01, 8.178589e-02,
1.800000e+00	1.144594e+00, 4.353575e-02, 1.221805e-02, 1.339638e+00, 2.939781e-01, 6.043528e-02, 3.878843e-02, 1.645817e-02, 1.133516e-01, 5.739252e-02,
2.000000e+00	1.313059e+00, 6.381510e-02, 5.382247e-03, 1.387433e+00, 1.865263e-01, 3.660029e-02, 1.996552e-02, 1.076270e-02, 1.154486e-01, 3.503087e-02,
0.000000e+00	6.425837e-01, 2.664516e+00, 1.701465e+00, 1.669707e+00, 3.980579e-01, 1.568439e+00, 1.660050e+00, 1.799428e+00, 2.360466e+00, 7.320308e-01,
2.000000e-01	5.919261e-01, 2.039823e+00, 1.444066e+00, 1.006401e+00, 7.007038e-01, 1.523305e+00, 1.752070e+00, 1.577160e+00, 2.913845e+00, 8.789888e-01,
4.000000e-01	5.228520e-01, 1.253202e+00, 7.509481e-01, 8.286533e-01, 8.476316e-01, 7.755139e-01, 1.616395e+00, 1.323118e+00, 2.310847e+00, 8.549209e-01,
6.000000e-01	6.547780e-01, 8.575028e-01, 6.604702e-01, 7.016374e-01, 8.811236e-01, 5.756009e-01, 1.060246e+00, 8.941475e-01, 1.687699e+00, 9.074191e-01,
8.000000e-01	9.174953e-01, 7.935548e-01, 3.193214e-01, 9.906196e-01, 8.196108e-01, 3.552636e-01, 6.761973e-01, 5.346507e-01, 2.047569e+00, 5.351866e-01,
1.000000e+00	8.486305e-01, 4.468049e-01, 2.022507e-01, 8.743049e-01, 5.708517e-01, 3.287644e-01, 3.263956e-01, 4.558930e-01, 2.040741e+00, 3.444754e-01,
1.200000e+00	1.027293e+00, 4.025950e-01, 1.147977e-01, 1.183531e+00, 3.760014e-01, 1.912539e-01, 3.072995e-01, 2.708582e-01, 1.222100e+00, 2.298586e-01,
1.400000e+00	1.144734e+00, 2.512057e-01, 5.213439e-02, 8.877559e-01, 3.292884e-01, 1.147026e-01, 1.566635e-01, 1.707191e-01, 9.989059e-01, 1.647994e-01,
1.600000e+00	1.334623e+00, 2.147389e-01, 3.224275e-02, 1.239828e+00, 2.186757e-01, 6.627328e-02, 1.091851e-01, 1.226363e-01, 8.295965e-01, 9.516261e-02,
1.800000e+00	1.237358e+00, 2.005338e-01, 1.666121e-02, 1.032725e+00, 2.034021e-01, 4.321813e-02, 5.726847e-02, 7.977508e-02, 7.733066e-01, 7.247131e-02,
2.000000e+00	1.326619e+00, 2.122207e-01, 8.938049e-03, 1.297368e+00, 1.321655e-01, 3.419492e-02, 3.315447e-02, 4.972012e-02, 7.685602e-01, 3.967246e-02,
0.000000e+00	2.758219e+00, 2.896692e+00, 4.994674e-01, 1.682756e+00, 2.186339e+00, 1.564003e-01, 1.550287e+00, 9.095335e-01, 1.404615e-01, 2.246248e+00,
2.000000e-01	2.043193e+00, 1.590154e+00, 2.227150e-01, 1.499243e+00, 1.699152e+00, 1.005621e-01, 9.094739e-01, 6.934439e-01, 9.836861e-02, 1.628847e+00,
4.000000e-01	2.124004e+00, 9.251306e-01, 1.637307e-01, 1.338428e+00, 1.125473e+00, 5.293387e-02, 6.946899e-01, 4.392526e-01, 7.608940e-02, 1.292904e+00,
6.000000e-01	1.897522e+00, 6.353311e-01, 8.604841e-02, 1.332324e+00, 9.749359e-01, 3.993590e-02, 3.580621e-01, 3.567439e-01, 5.864886e-02, 7.466321e-01,
8.000000e-01	2.283962e+00, 3.361477e-01, 4.578889e-02, 1.368708e+00, 6.742781e-01, 2.416860e-02, 2.372793e-01, 1.807321e-01, 4.358974e-02, 3.940122e-01,
1.000000e+00	1.610928e+00, 1.780050e-01, 2.914775e-02, 1.283777e+00, 4.006408e-01, 2.152480e-02, 1.465701e-01, 1.654158e-01, 3.747263e-02, 2.600222e-01,
1.200000e+00	1.737141e+00, 1.349840e-01, 1.580983e-02, 1.273414e+00, 3.800602e-01, 1.208882e-02, 1.138837e-01, 8.977275e-02, 3.397129e-02, 1.511412e-01,
1.400000e+00	1.827657e+00, 9.283057e-02, 1.083067e-02, 1.372961e+00, 2.871840e-01, 7.346512e-03, 5.881866e-02, 5.356877e-02, 4.057638e-02, 1.094921e-01,
1.600000e+00	1.718026e+00, 8.100101e-02, 6.264930e-03, 1.176499e+00, 2.527127e-01, 6.896521e-03, 4.098678e-02, 3.898449e-02, 5.562426e-02, 6.785495e-02,
1.800000e+00	1.545807e+00, 7.525951e-02, 4.375776e-03, 1.336364e+00, 1.711491e-01, 4.948853e-03, 3.055871e-02, 3.269881e-02, 9.590956e-02, 4.635771e-02,
2.000000e+00	1.521225e+00, 1.213033e-01, 2.727790e-03, 1.195038e+00, 1.331922e-01, 4.953198e-03, 1.500597e-02, 1.673205e-02, 1.492513e-01, 2.563707e-02,
0.000000e+00	1.901824e-02, 2.624395e-01, 2.605186e+00, 2.373518e+00, 1.109771e+00, 2.892732e+00, 3.012523e+00, 1.843204e+00, 9.612138e-01, 1.264675e-01,
2.000000e-01	1.576983e-02, 3.428319e-01, 2.118773e+00, 1.438034e+00, 1.671435e+00, 1.879529e+00, 2.166473e+00, 1.645217e+00, 6.397993e-01, 5.544177e-01,
4.000000e-01	1.084255e-02, 4.582530e-01, 1.305064e+00, 9.864203e-01, 1.494935e+00, 1.431590e+00, 1.957533e+00, 1.479239e+00, 5.726357e-01, 7.236395e-01,
6.000000e-01	3.492891e-02, 4.255275e-01, 9.942507e-01, 6.160852e-01, 1.705576e+00, 1.075202e+00, 1.668336e+00, 1.047795e+00, 3.701181e-01, 8.613679e-01,
8.000000e-01	2.110182e-01, 3.960442e-01, 7.089998e-01, 8.377641e-01, 1.309236e+00, 7.150760e-01, 1.016232e+00, 6.276056e-01, 2.991755e-01, 9.671038e-01,
1.000000e+00	4.092760e-01, 2.112441e-01, 4.440825e-01, 9.520689e-01, 1.079890e+00, 5.018769e-01, 7.003364e-01, 4.564487e-01, 2.132459e-01, 6.358506e-01,
1.200000e+00	6.350439e-01, 1.287657e-01, 1.952528e-01, 1.031811e+00, 7.532637e-01, 2.900532e-01, 4.641854e-01, 3.430142e-01, 1.634348e-01, 4.449714e-01,
1.400000e+00	6.969520e-01, 8.311751e-02, 1.293816e-01, 1.045331e+00, 5.933443e-01, 2.141124e-01, 2.581570e-01, 2.621965e-01, 1.376043e-01, 3.564994e-01,
1.600000e+00	8.572767e-01, 7.133979e-02, 6.065930e-02, 1.236882e+00, 5.732857e-01, 1.372417e-01, 1.796025e-01, 1.546161e-01, 1.077568e-01, 2.171297e-01,
1.800000e+00	1.183545e+00, 6.691782e-02, 3.420019e-02, 1.236540e+00, 3.224993e-01, 8.721445e-02, 1.288745e-01, 9.511240e-02, 7.671747e-02, 1.194646e-01,
2.000000e+00	1.301273e+00, 8.105415e-02, 2.140969e-02, 1.296432e+00, 2.492466e-01, 4.937654e-02, 7.814433e-02, 7.544422e-02, 8.624749e-02, 7.731881e-02,
0.000000e+00	1.850772e+00, 1.114100e+00, 2.407390e+00, 3.223183e+00, 9.514722e-01, 3.174721e-01, 2.124304e+00, 5.860695e-01, 1.385634e-01, 2.040023e+00,
2.000000e-01	1.718456e+00, 1.094251e+00, 1.682868e+00, 1.540980e+00, 8.310238e-01, 1.889015e-01, 2.293134e+00, 6.451151e-01, 2.805415e-01, 1.277235e+00,
4.000000e-01	1.632553e+00, 7.486981e-01, 1.325581e+00, 1.134039e+00, 5.949851e-01, 1.115651e-01, 1.592802e+00, 7.763794e-01, 5.805014e-01, 1.125595e+00,
6.000000e-01	1.648051e+00, 5.705939e-01, 7.767922e-01, 9.551750e-01, 5.161629e-01, 8.065763e-02, 1.264024e+00, 5.352915e-01, 1.023828e+00, 1.132519e+00,
8.000000e-01	1.776167e+00, 6.560378e-01, 5.344247e-01, 9.077415e-01, 3.318580e-01, 4.334013e-02, 8.684297e-01, 4.464744e-01, 1.101102e+00, 8.475441e-01,
1.000000e+00	1.513007e+00, 6.922934e-01, 3.053271e-01, 9.643965e-01, 2.526458e-01, 3.068371e-02, 5.754337e-01, 2.350870e-01, 1.169110e+00, 5.187204e-01,
1.200000e+00	1.586372e+00, 5.651626e-01, 1.402440e-01, 1.181269e+00, 2.190948e-01, 2.434491e-02, 3.247756e-01, 1.755361e-01, 1.305434e+00, 4.193861e-01,
1.400000e+00	1.527323e+00, 5.263385e-01, 1.028064e-01, 1.151544e+00, 1.753996e-01, 1.684573e-02, 1.831491e-01, 1.115075e-01, 1.801335e+00, 2.578782e-01,
1.600000e+00	1.619038e+00, 5.106886e-01, 5.453168e-02, 1.183313e+00, 1.245302e-01, 1.164406e-02, 1.496444e-01, 7.313393e-02, 1.405203e+00, 2.049228e-01,
1.800000e+00	1.584415e+00, 3.758326e-01, 2.851353e-02, 9.428288e-01, 7.175869e-02, 9.068892e-03, 9.824427e-02, 5.427316e-02, 1.809366e+00, 1.182881e-01,
2.000000e+00	1.477209e+00, 3.533665e-01, 1.354669e-02, 1.282590e+00, 5.876498e-02, 5.616473e-03, 5.681373e-02, 3.387392e-02, 1.607763e+00, 6.836037e-02,
0.000000e+00	1.168477e+00, 6.023942e-01, 2.507963e+00, 1.438466e+00, 2.160125e+00, 1.524634e+00, 7.231434e-01, 1.147297e-01, 6.138596e-01, 1.579375e+00,
2.000000e-01	8.011754e-01, 3.758434e-01, 1.924160e+00, 1.211403e+00, 2.030068e+00, 1.193203e+00, 1.042096e+00, 3.676173e-01, 4.132844e-01, 1.445050e+00,
4.000000e-01	8.542009e-01, 2.531311e-01, 1.312096e+00, 6.050293e-01, 1.933673e+00, 9.408502e-01, 9.777436e-01, 3.612419e-01, 4.402027e-01, 8.600860e-01,
6.000000e-01	7.988356e-01, 1.906233e-01, 1.155279e+00, 4.977537e-01, 1.558331e+00, 6.544729e-01, 9.036092e-01, 4.463401e-01, 3.021222e-01, 6.505392e-01,
8.000000e-01	1.100109e+00, 1.368764e-01, 7.253228e-01, 5.654039e-01, 9.752173e-01, 4.388635e-01, 8.677995e-01, 3.337467e-01, 2.157827e-01, 7.210442e-01,
1.000000e+00	1.181711e+00, 9.902538e-02, 3.419220e-01, 8.607420e-01, 8.652592e-01, 2.517387e-01, 4.291417e-01, 2.385683e-01, 1.349159e-01, 4.666323e-01,
1.200000e+00	1.214550e+00, 8.955013e-02, 2.086185e-01, 1.139582e+00, 6.740405e-01, 1.303857e-01, 3.485357e-01, 1.668312e-01, 1.213032e-01, 3.229895e-01,
1.400000e+00	1.447554e+00, 8.434405e-02, 1.171628e-01, 1.077645e+00, 4.484687e-01, 9.959553e-02, 1.812048e-01, 1.041689e-01, 1.112564e-01, 1.655310e-01,
1.600000e+00	1.304118e+00, 7.134651e-02, 7.151919e-02, 1.090106e+00, 2.876851e-01, 5.442044e-02, 1.017862e-01, 7.462871e-02, 8.975248e-02, 1.334655e-01,
1.800000e+00	1.474853e+00, 1.035097e-01, 3.729853e-02, 1.130668e+00, 3.166964e-01, 3.342939e-02, 7.950802e-02, 5.289700e-02, 1.127119e-01, 7.465338e-02,
2.000000e+00	1.402967e+00, 1.314508e-01, 2.013444e-02, 9.809065e-01, 2.270886e-01, 2.894406e-02, 4.391137e-02, 3.886143e-02, 1.387793e-01, 5.036575e-02,
0.000000e+00	1.119257e+00, 1.738571e+00, 5.316043e-01, 2.009944e+00, 2.125352e-01, 2.900977e+00, 2.692402e+00, 1.021055e+00, 2.902202e+00, 2.643205e+00,
2.000000e-01	1.010147e+00, 1.074691e+00, 3.258276e-01, 1.849739e+00, 7.612491e-01, 2.423994e+00, 1.784908e+00, 7.306349e-01, 2.582690e+00, 2.504894e+00,
4.000000e-01	7.762507e-01, 1.186322e+00, 1.857488e-01, 1.628606e+00, 9.829606e-01, 1.690103e+00, 8.589834e-01, 4.067272e-01, 2.038945e+00, 1.690213e+00,
6.000000e-01	5.514301e-01, 5.297361e-01, 1.051730e-01, 1.458341e+00, 1.090880e+00, 1.246300e+00, 6.424567e-01, 2.482131e-01, 1.328208e+00, 1.258828e+00,
8.000000e-01	7.002782e-01, 3.396114e-01, 5.949483e-02, 1.287041e+00, 8.917102e-01, 9.183983e-01, 3.834654e-01, 1.534133e-01, 9.555068e-01, 7.543169e-01,
1.000000e+00	8.608680e-01, 1.942080e-01, 3.432056e-02, 1.316330e+00, 8.439982e-01, 5.474882e-01, 2.569094e-01, 1.041915e-01, 7.544203e-01, 4.907634e-01,
1.200000e+00	1.015815e+00, 1.052774e-01, 1.921026e-02, 1.010833e+00, 6.125619e-01, 3.102549e-01, 1.611772e-01, 8.301884e-02, 5.041856e-01, 2.437451e-01,
1.400000e+00	1.033693e+00, 7.031369e-02, 1.396171e-02, 1.315606e+00, 4.980622e-01, 2.324870e-01, 1.197013e-01, 5.155167e-02, 5.256332e-01, 1.687604e-01,
1.600000e+00	1.211956e+00, 5.259348e-02, 6.231530e-03, 1.216088e+00, 3.758209e-01, 1.248938e-01, 7.130891e-02, 3.595776e-02, 3.560839e-01, 1.055391e-01,
1.800000e+00	1.084910e+00, 5.050908e-02, 4.060071e-03, 1.079455e+00, 2.495127e-01, 8.994015e-02, 4.764091e-02, 1.912388e-02, 2.298856e-01, 7.035448e-02,
2.000000e+00	1.517001e+00, 6.171043e-02, 2.547365e-03, 1.197100e+00, 2.336883e-01, 6.017746e-02, 2.487306e-02, 1.602323e-02, 2.699425e-01, 4.574128e-02,
0.000000e+00	1.527768e+00, 2.599135e-01, 1.921168e+00, 2.166821e+00, 1.816313e+00, 1.343469e+00, 1.291132e+00, 2.866178e+00, 2.041891e+00, 2.908969e+00,
2.000000e-01	1.234763e+00, 1.598674e-01, 1.227964e+00, 1.748612e+00, 1.590936e+00, 1.099855e+00, 1.081482e+00, 1.896503e+00, 1.584856e+00, 2.012385e+00,
4.000000e-01	1.101786e+00, 9.660981e-02, 9.228909e-01, 1.071194e+00, 1.461965e+00, 7.773288e-01, 1.232761e+00, 1.558952e+00, 1.239771e+00, 1.615563e+00,
6.000000e-01	1.206593e+00, 5.672452e-02, 4.306897e-01, 1.057717e+00, 1.061593e+00, 4.929104e-01, 7.516514e-01, 1.084374e+00, 8.337535e-01, 1.183852e+00,
8.000000e-01	1.124232e+00, 3.113647e-02, 3.601454e-01, 1.098944e+00, 7.576924e-01, 3.069735e-01, 4.620179e-01, 7.813813e-01, 5.490391e-01, 7.779761e-01,
1.000000e+00	1.211995e+00, 2.568271e-02, 1.684283e-01, 1.093344e+00, 7.690503e-01, 1.491875e-01, 3.115376e-01, 4.562672e-01, 5.186318e-01, 5.331126e-01,
1.200000e+00	1.419417e+00, 2.379189e-02, 1.032173e-01, 1.115200e+00, 5.846720e-01, 1.326004e-01, 2.004677e-01, 3.163635e-01, 2.964794e-01, 3.412896e-01,
1.400000e+00	1.673373e+00, 3.130368e-02, 6.067919e-02, 1.114504e+00, 4.261542e-01, 6.564007e-02, 1.366525e-01, 1.983132e-01, 2.758316e-01, 1.748344e-01,
1.600000e+00	1.516497e+00, 4.603789e-02, 3.392764e-02, 9.698342e-01, 2.969712e-01, 5.138367e-02, 6.877661e-02, 1.638731e-01, 1.843269e-01, 1.238060e-01,
1.800000e+00	1.698902e+00, 7.020827e-02, 1.889107e-02, 1.217817e+00, 2.058365e-01, 3.062166e-02, 5.459642e-02, 8.720716e-02, 1.812431e-01, 5.771803e-02,
2.000000e+00	1.085778e+00, 8.954764e-02, 1.241092e-02, 1.283806e+00, 1.589840e-01, 1.777813e-02, 3.216071e-02, 6.023471e-02, 1.873774e-01, 5.063548e-02,
0.000000e+00	8.730963e-01, 6.605155e-02, 8.721806e-01, 9.937944e-03, 1.241610e+00, 6.148698e-04, 1.111133e+00, 5.092328e-01, 1.994288e+00, 2.990645e-01,
2.000000e-01	1.000863e+00, 2.447151e-01, 6.341392e-01, 2.797635e-01, 8.621924e-01, 1.950022e-03, 8.651432e-01, 3.706106e-01, 1.729958e+00, 4.912927e-01,
4.000000e-01	1.072346e+00, 3.230362e-01, 4.631876e-01, 5.918223e-01, 7.444244e-01, 2.573343e-03, 5.854816e-01, 2.727092e-01, 1.464386e+00, 4.009484e-01,
6.000000e-01	1.134663e+00, 4.242977e-01, 1.671151e-01, 8.338095e-01, 5.084379e-01, 2.492418e-03, 4.078564e-01, 2.141305e-01, 1.257138e+00, 3.006066e-01,
8.000000e-01	1.457292e+00, 3.893665e-01, 1.346415e-01, 9.223258e-01, 3.509228e-01, 3.415508e-03, 2.354049e-01, 1.430775e-01, 1.482159e+00, 1.886147e-01,
1.000000e+00	1.243563e+00, 2.810900e-01, 7.952075e-02, 1.008545e+00, 2.690549e-01, 2.862129e-03, 1.512102e-01, 9.470305e-02, 1.477263e+00, 1.172720e-01,
1.200000e+00	1.322307e+00, 3.039831e-01, 4.146837e-02, 1.266309e+00, 2.427338e-01, 3.622090e-03, 1.048247e-01, 6.065284e-02, 1.366263e+00, 8.885257e-02,
1.400000e+00	1.114082e+00, 2.427321e-01, 2.419269e-02, 1.033319e+00, 1.895727e-01, 3.376402e-03, 6.955703e-02, 3.690131e-02, 1.337364e+00, 5.746965e-02,
1.600000e+00	1.468133e+00, 2.112571e-01, 1.310019e-02, 1.170956e+00, 1.441452e-01, 3.379608e-03, 5.491018e-02, 2.638867e-02, 1.279300e+00, 3.513050e-02,
1.800000e+00	1.306826e+00, 2.285801e-01, 8.280227e-03, 1.087931e+00, 1.009058e-01, 3.134604e-03, 2.902129e-02, 1.609672e-02, 1.178209e+00, 3.016516e-02,
2.000000e+00	1.523540e+00, 2.089110e-01, 5.460284e-03, 1.178054e+00, 6.654992e-02, 3.590648e-03, 2.021020e-02, 1.284069e-02, 1.175517e+00, 1.962832e-02,
0.000000e+00	1.070890e+00, 1.872117e+00, 1.301824e+00, 1.657807e-02, 3.556141e-01, 1.705101e+00, 2.022309e+00, 2.674173e+00, 2.590380e+00, 1.476658e+00,
2.000000e-01	1.051601e+00, 1.441840e+00, 7.352154e-01, 3.004127e-01, 8.270898e-01, 1.304327e+00, 1.597612e+00, 2.193173e+00, 2.612215e+00, 1.284773e+00,
4.000000e-01	9.307701e-01, 1.041599e+00, 3.783444e-01, 5.581906e-01, 1.014332e+00, 1.071545e+00, 9.575645e-01, 1.424771e+00, 2.370742e+00, 1.069705e+00,
6.000000e-01	9.466775e-01, 6.853023e-01, 2.493042e-01, 6.941007e-01, 8.917255e-01, 7.900608e-01, 5.695577e-01, 8.693157e-01, 1.900171e+00, 6.202646e-01,
8.000000e-01	9.808719e-01, 4.883709e-01, 1.142901e-01, 8.849923e-01, 7.863412e-01, 4.618756e-01, 3.534953e-01, 5.026392e-01, 1.412249e+00, 4.761283e-01,
1.000000e+00	1.012945e+00, 2.928064e-01, 7.162692e-02, 1.089052e+00, 5.237201e-01, 2.360253e-01, 2.451011e-01, 4.071527e-01, 8.520401e-01, 2.951704e-01,
1.200000e+00	1.252870e+00, 2.163247e-01, 4.208096e-02, 1.032579e+00, 4.213080e-01, 1.748185e-01, 1.346057e-01, 2.809266e-01, 7.323882e-01, 2.366532e-01,
1.400000e+00	1.261626e+00, 1.345802e-01, 2.076907e-02, 1.111249e+00, 3.074395e-01, 1.254626e-01, 7.435926e-02, 1.636104e-01, 5.801798e-01, 1.297556e-01,
1.600000e+00	1.239581e+00, 1.580461e-01, 1.513515e-02, 1.269765e+00, 2.135638e-01, 6.897054e-02, 5.107659e-02, 1.137253e-01, 4.084414e-01, 6.822428e-02,
1.800000e+00	1.139822e+00, 1.325940e-01, 8.928436e-03, 1.219292e+00, 1.612009e-01, 4.436171e-02, 3.770489e-02, 7.263241e-02, 4.069873e-01, 5.505067e-02,
2.000000e+00	1.559714e+00, 1.510609e-01, 4.861424e-03, 1.199754e+00, 1.256112e-01, 2.873315e-02, 2.717961e-02, 5.253241e-02, 4.315490e-01, 3.371345e-02,
0.000000e+00	1.473828e-01, 1.613932e+00, 6.616124e-01, 6.809838e-01, 1.909478e+00, 1.658844e+00, 2.256265e+00, 6.447583e-01, 2.443234e+00, 2.922228e+00,
2.000000e-01	1.205611e-01, 1.161120e+00, 3.733321e-01, 7.951345e-01, 1.960335e+00, 1.262846e+00, 1.616932e+00, 3.710524e-01, 2.531804e+00, 2.303394e+00,
4.000000e-01	2.908517e-01, 6.363367e-01, 1.992431e-01, 8.613400e-01, 1.842929e+00, 7.495280e-01, 9.996550e-01, 3.556660e-01, 1.502508e+00, 1.616766e+00,
6.000000e-01	4.202638e-01, 3.406056e-01, 1.109983e-01, 1.273487e+00, 1.285968e+00, 5.312221e-01, 5.887089e-01, 2.206335e-01, 1.164485e+00, 1.156528e+00,
8.000000e-01	7.987082e-01, 2.369826e-01, 5.405641e-02, 1.105535e+00, 1.047163e+00, 3.745052e-01, 4.331853e-01, 1.417090e-01, 7.667387e-01, 5.811857e-01,
1.000000e+00	1.088372e+00, 1.608940e-01, 3.928920e-02, 1.090493e+00, 6.647225e-01, 1.806259e-01, 2.567715e-01, 8.223143e-02, 7.468673e-01, 4.519976e-01,
1.200000e+00	9.560406e-01, 8.488086e-02, 2.114589e-02, 1.300509e+00, 5.575887e-01, 1.472395e-01, 1.734111e-01, 5.904012e-02, 5.264192e-01, 2.506399e-01,
1.400000e+00	1.058128e+00, 4.682087e-02, 1.170434e-02, 1.041974e+00, 3.770313e-01, 8.243519e-02, 1.067827e-01, 3.604837e-02, 3.420955e-01, 1.684100e-01,
1.600000e+00	1.258837e+00, 5.504292e-02, 6.264301e-03, 1.199405e+00, 3.568106e-01, 5.658264e-02, 6.493860e-02, 2.837054e-02, 3.140501e-01, 9.565143e-02,
1.800000e+00	1.260066e+00, 6.400340e-02, 4.351116e-03, 1.133514e+00, 2.347722e-01, 3.896397e-02, 3.586473e-02, 1.531389e-02, 2.621880e-01, 7.390728e-02,
2.000000e+00	1.176711e+00, 6.559421e-02, 2.998936e-03, 1.227787e+00, 1.840747e-01, 2.460232e-02, 2.539048e-02, 1.082924e-02, 2.111547e-01, 4.472321e-02,
0.000000e+00	1.468109e-01, 1.230199e-02, 2.860556e+00, 1.311579e+00, 1.665177e+00, 2.665320e+00, 2.189561e+00, 1.585795e+00, 1.658979e+00, 2.837024e+00,
2.000000e-01	1.269088e-01, 8.776115e-02, 1.960940e+00, 9.285796e-01, 1.827747e+00, 2.100564e+00, 2.158818e+00, 1.509820e+00, 9.435006e-01, 1.967807e+00,
4.000000e-01	1.148006e-01, 1.188039e-01, 1.449767e+00, 7.184443e-01, 1.739667e+00, 1.375544e+00, 1.793945e+00, 1.032574e+00, 9.134120e-01, 1.418500e+00,
6.000000e-01	1.627796e-01, 1.185011e-01, 9.335621e-01, 6.285476e-01, 1.584328e+00, 9.258732e-01, 1.470210e+00, 9.301614e-01, 5.901448e-01, 1.290369e+00,
8.000000e-01	3.772560e-01, 7.582528e-02, 6.738136e-01, 7.190485e-01, 1.405126e+00, 7.168311e-01, 8.132386e-01, 8.498138e-01, 5.336891e-01, 1.052241e+00,
1.000000e+00	5.496010e-01, 5.146592e-02, 2.966288e-01, 8.660115e-01, 8.907060e-01, 4.123499e-01, 6.395462e-01, 4.194757e-01, 3.803531e-01, 8.449855e-01,
1.200000e+00	8.046741e-01, 4.836457e-02, 2.028117e-01, 1.038917e+00, 6.706898e-01, 2.345843e-01, 3.897100e-01, 3.490349e-01, 2.770845e-01, 5.099441e-01,
1.400000e+00	9.638598e-01, 3.265784e-02, 1.121732e-01, 1.089812e+00, 6.942244e-01, 1.469845e-01, 2.212945e-01, 2.061274e-01, 1.976267e-01, 3.649752e-01,
1.600000e+00	1.003775e+00, 3.597066e-02, 6.359458e-02, 1.083728e+00, 4.044807e-01, 9.163262e-02, 1.879341e-01, 1.409204e-01, 1.852706e-01, 2.258744e-01,
1.800000e+00	1.190401e+00, 4.116793e-02, 3.221352e-02, 1.274702e+00, 3.388868e-01, 6.089630e-02, 9.059938e-02, 9.287721e-02, 1.296469e-01, 1.217791e-01,
2.000000e+00	1.098112e+00, 5.331052e-02, 1.864411e-02, 1.259776e+00, 2.652214e-01, 3.898181e-02, 5.888988e-02, 5.171302e-02, 1.154968e-01, 9.228803e-02,
0.000000e+00	1.520463e+00, 2.152683e+00, 1.591137e+00, 2.463081e+00, 1.806885e+00, 2.246243e+00, 3.883156e-01, 4.601038e-02, 1.866366e+00, 1.048170e+00,
2.000000e-01	1.331026e+00, 1.319588e+00, 9.989467e-01, 2.059786e+00, 1.950422e+00, 1.537109e+00, 7.616102e-01, 2.479423e-01, 1.346139e+00, 6.506174e-01,
4.000000e-01	1.049612e+00, 8.240977e-01, 7.838606e-01, 1.016774e+00, 1.935286e+00, 1.005683e+00, 6.956389e-01, 3.615838e-01, 9.587214e-01, 5.516910e-01,
6.000000e-01	9.112365e-01, 5.399888e-01, 4.408759e-01, 1.312778e+00, 1.802010e+00, 7.243552e-01, 4.727893e-01, 1.886364e-01, 7.186889e-01, 4.106997e-01,
8.000000e-01	1.098306e+00, 3.121863e-01, 2.701671e-01, 1.560169e+00, 1.273519e+00, 4.601559e-01, 2.786212e-01, 1.455851e-01, 6.077898e-01, 2.466165e-01,
1.000000e+00	1.205591e+00, 1.692637e-01, 1.356355e-01, 1.432329e+00, 9.371942e-01, 2.762196e-01, 1.741917e-01, 8.647866e-02, 4.666111e-01, 1.499781e-01,
1.200000e+00	1.388169e+00, 1.150628e-01, 9.532895e-02, 1.152390e+00, 7.488804e-01, 1.975595e-01, 1.317255e-01, 8.182954e-02, 2.937452e-01, 9.924220e-02,
1.400000e+00	1.365299e+00, 6.500842e-02, 4.805908e-02, 1.173633e+00, 4.989767e-01, 1.331838e-01, 8.221630e-02, 4.338787e-02, 2.229008e-01, 6.727249e-02,
1.600000e+00	1.547636e+00, 4.563307e-02, 2.870028e-02, 1.022418e+00, 4.797172e-01, 8.039630e-02, 4.542082e-02, 2.478857e-02, 2.042882e-01, 4.141002e-02,
1.800000e+00	1.451863e+00, 3.195262e-02, 1.847161e-02, 1.155795e+00, 2.970254e-01, 4.691062e-02, 3.597625e-02, 1.400571e-02, 1.307780e-01, 3.010167e-02,
2.000000e+00	1.431776e+00, 4.073239e-02, 1.052633e-02, 1.112180e+00, 2.289334e-01, 3.515814e-02, 2.194016e-02, 9.445076e-03, 1.396812e-01, 2.240728e-02,
0.000000e+00	1.579652e+00, 9.047279e-01, 1.987276e+00, 4.993401e-01, 1.662211e-01, 2.581594e+00, 6.598089e-01, 1.024689e+00, 2.502554e+00, 1.014625e+00,
2.000000e-01	1.652485e+00, 8.169610e-01, 1.258012e+00, 3.760081e-01, 5.625622e-01, 1.545853e+00, 9.520302e-01, 1.061155e+00, 2.969008e+00, 7.330975e-01,
4.000000e-01	1.230298e+00, 5.851951e-01, 8.339777e-01, 3.826825e-01, 9.563743e-01, 1.203915e+00, 8.265985e-01, 6.765052e-01, 1.822309e+00, 5.771280e-01,
6.000000e-01	1.094557e+00, 5.007584e-01, 6.272070e-01, 5.697599e-01, 1.066849e+00, 9.647648e-01, 5.968751e-01, 5.453347e-01, 2.198425e+00, 5.447828e-01,
8.000000e-01	1.321198e+00, 4.010044e-01, 3.361687e-01, 9.005903e-01, 7.795261e-01, 5.376895e-01, 3.610267e-01, 3.941041e-01, 1.732529e+00, 3.402766e-01,
1.000000e+00	1.070119e+00, 2.444189e-01, 2.093588e-01, 1.058374e+00, 6.578558e-01, 3.729570e-01, 2.282204e-01, 2.813354e-01, 1.048635e+00, 2.258113e-01,
1.200000e+00	1.333423e+00, 1.653372e-01, 9.892003e-02, 1.065237e+00, 4.863503e-01, 2.454872e-01, 1.675694e-01, 1.598636e-01, 1.031182e+00, 1.608822e-01,
1.400000e+00	1.426441e+00, 1.182296e-01, 7.134192e-02, 1.001687e+00, 4.064238e-01, 1.295897e-01, 1.020901e-01, 1.174050e-01, 7.343924e-01, 9.518337e-02,
1.600000e+00	1.228070e+00, 1.006200e-01, 3.519534e-02, 1.213010e+00, 3.040237e-01, 9.449222e-02, 7.819552e-02, 6.903170e-02, 5.633863e-01, 5.632597e-02,
1.800000e+00	1.523019e+00, 1.069390e-01, 2.036031e-02, 1.244424e+00, 1.940676e-01, 5.216400e-02, 4.249307e-02, 3.899928e-02, 5.855471e-01, 4.139396e-02,
2.000000e+00	1.378973e+00, 9.518227e-02, 1.352047e-02, 1.141635e+00, 1.579469e-01, 3.907162e-02, 2.687064e-02, 3.418948e-02, 4.767308e-01, 2.787364e-02,
0.000000e+00	2.402872e+00, 1.730764e+00, 2.642855e+00, 1.209290e+00, 7.869618e-01, 1.986300e-01, 1.983546e+00, 1.434252e+00, 2.132022e+00, 5.661503e-01,
2.000000e-01	1.954062e+00, 1.094730e+00, 2.026182e+00, 7.761864e-01, 6.431664e-01, 1.392054e-01, 1.592552e+00, 1.130449e+00, 1.808509e+00, 6.502474e-01,
4.000000e-01	1.864036e+00, 8.729656e-01, 1.359553e+00, 5.289519e-01, 4.473765e-01, 9.182863e-02, 1.366405e+00, 1.060026e+00, 1.936159e+00, 8.096784e-01,
6.000000e-01	2.269751e+00, 8.952189e-01, 9.694416e-01, 5.175320e-01, 3.004080e-01, 4.936382e-02, 1.172038e+00, 8.608772e-01, 2.092563e+00, 1.027406e+00,
8.000000e-01	1.785786e+00, 7.688808e-01, 5.328353e-01, 7.325288e-01, 2.558115e-01, 3.824406e-02, 9.315151e-01, 6.650898e-01, 1.982432e+00, 8.022176e-01,
1.000000e+00	1.846052e+00, 6.345817e-01, 3.303006e-01, 8.003774e-01, 1.850865e-01, 2.103136e-02, 5.823497e-01, 4.186097e-01, 1.984550e+00, 6.712714e-01,
1.200000e+00	1.601875e+00, 6.518762e-01, 2.018784e-01, 1.245586e+00, 1.852790e-01, 1.919767e-02, 3.403842e-01, 3.145137e-01, 1.768523e+00, 3.653150e-01,
1.400000e+00	1.406324e+00, 6.220188e-01, 1.059999e-01, 9.089901e-01, 1.223157e-01, 1.033916e-02, 2.440240e-01, 2.173567e-01, 1.721143e+00, 2.922691e-01,
1.600000e+00	1.529608e+00, 4.702405e-01, 7.067421e-02, 1.192547e+00, 9.201338e-02, 7.146987e-03, 1.402814e-01, 1.270936e-01, 1.817303e+00, 1.641335e-01,
1.800000e+00	1.637325e+00, 3.936912e-01, 3.041860e-02, 9.955184e-01, 7.564587e-02, 6.776757e-03, 9.806884e-02, 8.752686e-02, 2.051343e+00, 9.323284e-02,
2.000000e+00	1.705185e+00, 4.609714e-01, 1.928890e-02, 9.773562e-01, 4.864768e-02, 5.144787e-03, 5.322882e-02, 5.461210e-02, 1.934325e+00, 6.681627e-02,
0.000000e+00	1.951127e+00, 1.734604e-02, 1.999420e+00, 2.511026e+00, 5.579451e-01, 1.152815e+00, 2.658949e+00, 3.717549e+00, 2.721896e+00, 9.859466e-01,
2.000000e-01	2.212858e+00, 2.509789e-01, 1.501219e+00, 1.478321e+00, 5.572583e-01, 5.709835e-01, 1.948214e+00, 2.166815e+00, 2.387494e+00, 1.247313e+00,
4.000000e-01	2.083438e+00, 3.611012e-01, 1.230791e+00, 9.399690e-01, 4.865308e-01, 4.797630e-01, 1.835347e+00, 1.594515e+00, 1.684759e+00, 1.057235e+00,
6.000000e-01	1.704815e+00, 3.829662e-01, 8.792697e-01, 7.231346e-01, 4.083392e-01, 3.767011e-01, 1.532858e+00, 1.301018e+00, 1.194842e+00, 1.157216e+00,
8.000000e-01	1.932749e+00, 4.015800e-01, 4.363534e-01, 9.395209e-01, 2.892450e-01, 1.908774e-01, 8.914808e-01, 8.042818e-01, 1.143547e+00, 7.941605e-01,
1.000000e+00	1.717181e+00, 4.588375e-01, 2.469342e-01, 1.044407e+00, 2.214254e-01, 1.229482e-01, 6.112868e-01, 4.963928e-01, 1.058273e+00, 6.258699e-01,
1.200000e+00	1.620005e+00, 4.807327e-01, 1.337590e-01, 1.187580e+00, 1.568987e-01, 8.385339e-02, 3.222687e-01, 3.293046e-01, 1.202596e+00, 3.702516e-01,
1.400000e+00	1.400722e+00, 5.143296e-01, 8.752491e-02, 1.048485e+00, 1.369190e-01, 4.954436e-02, 1.849333e-01, 2.652312e-01, 1.553607e+00, 2.468631e-01,
1.600000e+00	1.598514e+00, 4.944750e-01, 5.449536e-02, 1.277963e+00, 9.033788e-02, 3.306923e-02, 1.476168e-01, 1.690608e-01, 1.447484e+00, 2.036104e-01,
1.800000e+00	1.648739e+00, 4.621260e-01, 3.000240e-02, 1.290300e+00, 8.468172e-02, 2.401594e-02, 9.373154e-02, 1.102285e-01, 1.170547e+00, 1.226411e-01,
2.000000e+00	1.806298e+00, 4.355587e-01, 1.632684e-02, 1.045311e+00, 5.115760e-02, 1.186796e-02, 5.217203e-02, 6.952483e-02, 1.456245e+00, 4.850021e-02,
