# Supplementary material for: Inference of Vohradský's Models of Genetic Networks by Solving Two-Dimensional Function Optimization Problems
Source: PLoS One. 2013 Dec 30;8(12):e83308. doi: 10.1371/journal.pone.0083308 (PMC3875442; doi:10.1371/journal.pone.0083308)
Supplement: Text S2 — Time-series data used in the ‘Inference in noisy environment’ section (compressed by gzip). (GZ) [file pone.0083308.s002.gz › time_series_data/gene10/50sets/tc.dat59]

Time "G0" "G1" "G2" "G3" "G4" "G5" "G6" "G7" "G8" "G9"
0.000000e+00	3.358988e+00, 1.450654e+00, 3.425788e-01, 2.884707e+00, 2.132212e+00, 1.273971e+00, 3.049244e+00, 3.139475e+00, 1.050867e+00, 7.657052e-01,
2.000000e-01	2.011717e+00, 1.317226e+00, 7.361786e-01, 2.340879e+00, 2.246115e+00, 5.616441e-01, 2.399743e+00, 1.893486e+00, 1.109563e+00, 1.003843e+00,
4.000000e-01	1.421753e+00, 9.553376e-01, 7.099583e-01, 1.966237e+00, 2.310594e+00, 5.559823e-01, 1.980630e+00, 1.556955e+00, 9.388596e-01, 1.099189e+00,
6.000000e-01	8.360800e-01, 9.782293e-01, 5.183556e-01, 2.417070e+00, 2.272100e+00, 5.573610e-01, 9.829215e-01, 1.090484e+00, 7.885103e-01, 1.272885e+00,
8.000000e-01	7.058242e-01, 6.298163e-01, 3.942854e-01, 2.108939e+00, 1.994554e+00, 5.393407e-01, 1.231958e+00, 7.757518e-01, 5.917042e-01, 1.271928e+00,
1.000000e+00	4.193193e-01, 6.748003e-01, 3.416936e-01, 1.985438e+00, 1.332237e+00, 5.843190e-01, 1.007387e+00, 6.290417e-01, 4.198351e-01, 1.210978e+00,
1.200000e+00	2.893825e-01, 6.313975e-01, 2.550898e-01, 1.979041e+00, 9.158626e-01, 5.662520e-01, 8.747165e-01, 7.109875e-01, 2.863077e-01, 1.503642e+00,
1.400000e+00	1.896835e-01, 5.281671e-01, 2.103068e-01, 2.199553e+00, 9.710346e-01, 6.346989e-01, 9.477931e-01, 5.023582e-01, 2.135010e-01, 1.644856e+00,
1.600000e+00	1.468157e-01, 4.666729e-01, 1.664380e-01, 2.006743e+00, 6.851566e-01, 4.817731e-01, 1.074790e+00, 3.889757e-01, 1.576142e-01, 1.420737e+00,
1.800000e+00	1.049118e-01, 4.427223e-01, 1.045607e-01, 2.069946e+00, 5.628844e-01, 5.591085e-01, 1.231874e+00, 1.821999e-01, 1.056220e-01, 1.665109e+00,
2.000000e+00	7.195118e-02, 3.891584e-01, 5.087676e-02, 1.865831e+00, 3.525675e-01, 5.837438e-01, 1.028412e+00, 9.592884e-02, 6.466899e-02, 1.626826e+00,
0.000000e+00	1.555742e+00, 4.891058e-02, 1.378273e+00, 2.516087e-01, 4.376524e-01, 5.306998e-02, 2.906203e-01, 2.372142e+00, 1.400169e+00, 7.214516e-02,
2.000000e-01	1.859866e+00, 2.988337e-01, 1.342583e+00, 5.419151e-01, 8.595448e-01, 3.408709e-02, 6.395766e-01, 1.118954e+00, 1.307660e+00, 6.415640e-02,
4.000000e-01	1.123017e+00, 4.291713e-01, 7.662574e-01, 9.088580e-01, 9.124602e-01, 1.864265e-02, 1.006672e+00, 8.168213e-01, 1.382794e+00, 4.999424e-02,
6.000000e-01	1.147233e+00, 4.428917e-01, 5.730353e-01, 1.015267e+00, 6.679889e-01, 9.562160e-03, 1.047239e+00, 4.677321e-01, 8.847568e-01, 4.576484e-02,
8.000000e-01	6.330199e-01, 5.458272e-01, 4.375532e-01, 1.658429e+00, 5.225994e-01, 7.968878e-03, 8.900402e-01, 3.384690e-01, 6.681183e-01, 3.524304e-02,
1.000000e+00	4.366493e-01, 6.238022e-01, 2.589076e-01, 1.665294e+00, 5.001089e-01, 3.085046e-03, 1.054853e+00, 1.767015e-01, 4.237005e-01, 3.610036e-02,
1.200000e+00	2.634643e-01, 5.400796e-01, 2.148569e-01, 1.484624e+00, 3.488833e-01, 2.534326e-03, 1.027100e+00, 1.075025e-01, 3.379374e-01, 2.326212e-02,
1.400000e+00	2.174778e-01, 4.511380e-01, 1.750811e-01, 1.994918e+00, 2.192875e-01, 1.714654e-03, 9.662461e-01, 5.849636e-02, 2.502851e-01, 1.943691e-02,
1.600000e+00	1.236135e-01, 5.387340e-01, 1.091589e-01, 1.700472e+00, 2.296922e-01, 1.016341e-03, 1.062508e+00, 2.648865e-02, 1.999101e-01, 1.648642e-02,
1.800000e+00	8.551596e-02, 4.299394e-01, 8.562013e-02, 2.018737e+00, 1.722238e-01, 6.364273e-04, 1.141012e+00, 1.373309e-02, 1.407233e-01, 1.301057e-02,
2.000000e+00	5.953241e-02, 3.847905e-01, 5.575489e-02, 1.908275e+00, 1.202248e-01, 4.783674e-04, 9.543767e-01, 9.190201e-03, 9.581369e-02, 9.282057e-03,
0.000000e+00	9.205980e-01, 2.143812e+00, 1.061439e+00, 2.619025e+00, 1.826443e+00, 2.255190e+00, 8.784518e-01, 2.093503e+00, 3.113368e-01, 1.269969e+00,
2.000000e-01	9.933256e-01, 1.287563e+00, 1.243319e+00, 2.176470e+00, 1.826019e+00, 1.470861e+00, 9.372287e-01, 1.619470e+00, 5.935385e-01, 1.947269e+00,
4.000000e-01	8.920261e-01, 9.856464e-01, 1.066470e+00, 1.557854e+00, 2.100330e+00, 1.212454e+00, 1.103959e+00, 1.089617e+00, 6.454804e-01, 1.753888e+00,
6.000000e-01	1.175786e+00, 6.833370e-01, 8.279181e-01, 1.581804e+00, 1.841470e+00, 8.408605e-01, 1.157645e+00, 8.588387e-01, 9.163642e-01, 1.476759e+00,
8.000000e-01	7.249568e-01, 4.531911e-01, 6.835885e-01, 1.595832e+00, 1.768895e+00, 6.908315e-01, 7.898065e-01, 7.600933e-01, 7.956841e-01, 1.822067e+00,
1.000000e+00	5.429365e-01, 4.737131e-01, 4.008399e-01, 1.690293e+00, 1.427726e+00, 6.255840e-01, 1.070893e+00, 7.556425e-01, 5.077522e-01, 1.972267e+00,
1.200000e+00	3.386580e-01, 3.753727e-01, 3.708076e-01, 1.321909e+00, 1.055962e+00, 7.503031e-01, 1.044866e+00, 5.718639e-01, 4.910001e-01, 1.763331e+00,
1.400000e+00	2.203394e-01, 4.982157e-01, 2.118180e-01, 1.812871e+00, 7.959713e-01, 6.256215e-01, 9.875306e-01, 4.809046e-01, 3.392740e-01, 2.049536e+00,
1.600000e+00	1.791385e-01, 5.057588e-01, 1.397101e-01, 1.691425e+00, 5.509764e-01, 7.007453e-01, 9.915166e-01, 2.158915e-01, 2.173109e-01, 1.762605e+00,
1.800000e+00	1.252045e-01, 3.870004e-01, 1.101881e-01, 2.048848e+00, 4.507063e-01, 5.499518e-01, 9.613232e-01, 1.086572e-01, 1.824307e-01, 1.645363e+00,
2.000000e+00	7.495575e-02, 4.920210e-01, 7.690481e-02, 1.921272e+00, 3.266154e-01, 6.508810e-01, 8.842662e-01, 7.020001e-02, 1.369429e-01, 1.410446e+00,
0.000000e+00	1.817015e+00, 1.190847e+00, 2.643173e+00, 1.055298e+00, 1.319939e+00, 1.880642e+00, 1.981386e+00, 5.821999e-01, 2.903999e+00, 3.354525e-01,
2.000000e-01	1.500233e+00, 6.926270e-01, 1.914194e+00, 8.838960e-01, 1.045331e+00, 1.197105e+00, 1.652549e+00, 5.747268e-01, 1.925999e+00, 3.757731e-01,
4.000000e-01	1.505613e+00, 4.052542e-01, 1.414009e+00, 9.751822e-01, 7.527452e-01, 6.904022e-01, 1.052418e+00, 4.521885e-01, 1.693269e+00, 2.719216e-01,
6.000000e-01	9.570842e-01, 4.557501e-01, 9.009479e-01, 1.331466e+00, 5.840214e-01, 4.744709e-01, 9.834712e-01, 2.153667e-01, 9.706455e-01, 2.597691e-01,
8.000000e-01	9.277531e-01, 6.053513e-01, 7.443069e-01, 1.599764e+00, 4.986685e-01, 2.130343e-01, 1.067996e+00, 1.127841e-01, 6.667010e-01, 1.557710e-01,
1.000000e+00	6.812436e-01, 4.969449e-01, 5.362818e-01, 1.402785e+00, 3.567787e-01, 1.048229e-01, 1.074416e+00, 6.799705e-02, 4.824330e-01, 1.580405e-01,
1.200000e+00	4.140711e-01, 5.253298e-01, 3.228365e-01, 1.595058e+00, 2.798353e-01, 7.012351e-02, 8.338924e-01, 4.266077e-02, 4.067394e-01, 1.299203e-01,
1.400000e+00	3.076603e-01, 4.796694e-01, 2.397456e-01, 1.834027e+00, 2.190275e-01, 4.777705e-02, 1.206830e+00, 2.325297e-02, 3.319937e-01, 1.110623e-01,
1.600000e+00	2.087049e-01, 5.179930e-01, 1.599697e-01, 2.109119e+00, 1.866581e-01, 2.839852e-02, 1.014370e+00, 1.355616e-02, 2.174224e-01, 7.754339e-02,
1.800000e+00	1.373832e-01, 4.022041e-01, 1.169025e-01, 1.894187e+00, 1.227839e-01, 1.557169e-02, 1.019883e+00, 7.931573e-03, 1.572466e-01, 7.439909e-02,
2.000000e+00	8.709498e-02, 4.332910e-01, 1.057957e-01, 2.005255e+00, 9.661673e-02, 9.903973e-03, 1.043975e+00, 4.553219e-03, 1.180726e-01, 4.835903e-02,
0.000000e+00	6.867008e-01, 1.602567e-01, 8.208945e-01, 1.842465e+00, 9.616330e-01, 1.862064e+00, 2.068532e+00, 1.522472e+00, 2.647484e+00, 1.434081e+00,
2.000000e-01	5.057644e-01, 1.789471e-01, 7.031670e-01, 1.537213e+00, 8.472277e-01, 1.432540e+00, 1.710645e+00, 1.012790e+00, 2.308492e+00, 1.481749e+00,
4.000000e-01	3.553659e-01, 1.873446e-01, 3.838626e-01, 1.359959e+00, 9.679464e-01, 9.323862e-01, 1.419539e+00, 6.737494e-01, 1.583336e+00, 1.502008e+00,
6.000000e-01	2.755216e-01, 2.613340e-01, 3.310100e-01, 1.045425e+00, 7.788172e-01, 9.706503e-01, 1.014434e+00, 4.501766e-01, 9.183621e-01, 1.841858e+00,
8.000000e-01	1.747424e-01, 2.433436e-01, 2.277264e-01, 1.170506e+00, 5.575984e-01, 1.004383e+00, 1.134177e+00, 3.017093e-01, 7.725346e-01, 1.358427e+00,
1.000000e+00	1.112091e-01, 3.275098e-01, 1.486201e-01, 1.579010e+00, 4.624077e-01, 6.496007e-01, 9.912653e-01, 1.770973e-01, 4.811666e-01, 1.596549e+00,
1.200000e+00	7.927470e-02, 2.868400e-01, 9.759221e-02, 1.618448e+00, 3.580725e-01, 6.637462e-01, 8.645611e-01, 9.579021e-02, 4.420826e-01, 1.842431e+00,
1.400000e+00	4.505125e-02, 3.094608e-01, 8.028823e-02, 1.557101e+00, 2.960838e-01, 6.266032e-01, 1.046733e+00, 4.460564e-02, 2.981988e-01, 1.376545e+00,
1.600000e+00	3.948515e-02, 4.027835e-01, 5.284766e-02, 1.502290e+00, 2.300081e-01, 6.455846e-01, 1.035808e+00, 3.249454e-02, 2.241751e-01, 1.571764e+00,
1.800000e+00	2.585653e-02, 3.371310e-01, 3.333059e-02, 1.451692e+00, 1.467136e-01, 6.182823e-01, 7.190717e-01, 1.793872e-02, 1.615185e-01, 1.713278e+00,
2.000000e+00	1.501899e-02, 4.327518e-01, 2.624130e-02, 1.640291e+00, 1.173378e-01, 7.949721e-01, 1.077482e+00, 9.086707e-03, 1.048722e-01, 1.533546e+00,
0.000000e+00	1.005997e+00, 1.522921e+00, 5.018633e-01, 5.024356e-01, 6.812699e-01, 1.586044e+00, 2.481391e+00, 1.322976e+00, 1.333157e+00, 1.189944e+00,
2.000000e-01	8.210116e-01, 9.025399e-01, 7.920173e-01, 4.467296e-01, 8.859339e-01, 1.475243e+00, 1.494268e+00, 8.216075e-01, 1.034748e+00, 1.256909e+00,
4.000000e-01	4.690626e-01, 7.066056e-01, 6.668585e-01, 4.885979e-01, 5.550038e-01, 8.820807e-01, 1.328022e+00, 4.337474e-01, 7.571034e-01, 1.307717e+00,
6.000000e-01	3.774502e-01, 5.425684e-01, 4.361354e-01, 6.203431e-01, 4.817580e-01, 8.040324e-01, 8.620190e-01, 2.264264e-01, 5.997720e-01, 1.184225e+00,
8.000000e-01	2.362145e-01, 3.872913e-01, 3.512591e-01, 8.697221e-01, 3.674171e-01, 7.715410e-01, 1.048928e+00, 1.226723e-01, 4.270766e-01, 1.319742e+00,
1.000000e+00	1.808862e-01, 3.518278e-01, 2.321439e-01, 1.306262e+00, 2.939007e-01, 7.251425e-01, 8.623176e-01, 7.105772e-02, 2.941946e-01, 1.259952e+00,
1.200000e+00	1.342794e-01, 3.177513e-01, 1.311699e-01, 1.213639e+00, 2.401415e-01, 6.749929e-01, 8.773957e-01, 5.093181e-02, 2.076995e-01, 1.677871e+00,
1.400000e+00	9.584844e-02, 3.655516e-01, 1.111312e-01, 1.335342e+00, 2.034147e-01, 5.476971e-01, 9.708706e-01, 2.950484e-02, 1.408156e-01, 1.453885e+00,
1.600000e+00	5.168921e-02, 2.994777e-01, 7.840040e-02, 1.526594e+00, 1.559369e-01, 7.008394e-01, 8.942257e-01, 1.162458e-02, 9.960999e-02, 1.357936e+00,
1.800000e+00	4.220913e-02, 3.991393e-01, 5.409384e-02, 1.480956e+00, 1.181641e-01, 5.984415e-01, 1.053599e+00, 7.531820e-03, 7.940311e-02, 1.356256e+00,
2.000000e+00	2.671065e-02, 3.767703e-01, 3.932177e-02, 1.698956e+00, 9.313287e-02, 6.554327e-01, 1.049036e+00, 4.229056e-03, 5.526563e-02, 1.676462e+00,
0.000000e+00	1.218299e+00, 3.103430e+00, 2.644641e+00, 1.576801e+00, 2.474360e+00, 1.412212e+00, 1.494572e+00, 1.269430e+00, 1.793258e+00, 3.411682e+00,
2.000000e-01	1.155348e+00, 1.883023e+00, 2.480474e+00, 1.138178e+00, 2.837711e+00, 1.299273e+00, 1.283607e+00, 9.829596e-01, 1.911712e+00, 2.798609e+00,
4.000000e-01	1.256112e+00, 9.032699e-01, 2.014797e+00, 1.102209e+00, 2.334925e+00, 1.055086e+00, 9.101572e-01, 9.168015e-01, 1.866301e+00, 2.463405e+00,
6.000000e-01	1.061974e+00, 5.274947e-01, 1.350045e+00, 9.393183e-01, 1.780267e+00, 7.053305e-01, 9.274197e-01, 6.686625e-01, 1.444830e+00, 2.132828e+00,
8.000000e-01	1.125623e+00, 4.663978e-01, 9.163172e-01, 1.422327e+00, 1.390538e+00, 7.283932e-01, 8.756142e-01, 7.987393e-01, 1.515083e+00, 2.293129e+00,
1.000000e+00	8.961497e-01, 4.912752e-01, 7.812048e-01, 1.174565e+00, 1.239214e+00, 7.116304e-01, 1.056821e+00, 5.956029e-01, 1.677781e+00, 2.173903e+00,
1.200000e+00	5.746470e-01, 6.271275e-01, 5.465156e-01, 1.317451e+00, 9.774008e-01, 6.802622e-01, 9.603125e-01, 4.562173e-01, 1.145245e+00, 1.749298e+00,
1.400000e+00	4.674646e-01, 4.812485e-01, 4.212569e-01, 1.481031e+00, 5.960790e-01, 6.131626e-01, 1.043663e+00, 2.931046e-01, 8.170863e-01, 1.895075e+00,
1.600000e+00	2.646120e-01, 4.260557e-01, 2.247545e-01, 1.428277e+00, 5.152553e-01, 6.232547e-01, 1.115542e+00, 1.844562e-01, 5.759912e-01, 2.006192e+00,
1.800000e+00	2.027653e-01, 4.135392e-01, 1.747352e-01, 1.965964e+00, 4.023715e-01, 5.477644e-01, 1.039867e+00, 9.596475e-02, 4.275172e-01, 1.998443e+00,
2.000000e+00	1.259247e-01, 4.990680e-01, 9.793864e-02, 1.930015e+00, 3.334448e-01, 6.597653e-01, 9.514755e-01, 4.333683e-02, 3.091859e-01, 1.661823e+00,
0.000000e+00	1.502800e+00, 5.337061e-01, 9.259673e-01, 1.959085e+00, 1.985014e-01, 2.154254e+00, 1.345750e+00, 1.743831e+00, 1.058414e+00, 4.195548e-02,
2.000000e-01	8.097118e-01, 6.108836e-01, 5.850459e-01, 1.842759e+00, 4.738775e-01, 9.662794e-01, 1.151684e+00, 9.123455e-01, 9.221557e-01, 2.972623e-02,
4.000000e-01	6.404560e-01, 5.042591e-01, 4.732212e-01, 1.721823e+00, 4.939981e-01, 7.458764e-01, 1.020097e+00, 4.614231e-01, 6.232264e-01, 2.940701e-02,
6.000000e-01	5.078357e-01, 6.359891e-01, 3.385572e-01, 1.799731e+00, 4.137001e-01, 3.708927e-01, 1.048130e+00, 3.094734e-01, 5.171188e-01, 2.428121e-02,
8.000000e-01	3.074370e-01, 6.494082e-01, 2.349272e-01, 1.795395e+00, 2.563573e-01, 2.335456e-01, 9.220163e-01, 1.713478e-01, 3.813304e-01, 1.984617e-02,
1.000000e+00	1.585851e-01, 5.245614e-01, 1.755293e-01, 2.125246e+00, 1.690071e-01, 1.364608e-01, 1.075071e+00, 8.774616e-02, 1.900589e-01, 1.355973e-02,
1.200000e+00	1.326583e-01, 4.628984e-01, 1.092708e-01, 1.776511e+00, 1.652866e-01, 8.622658e-02, 1.099710e+00, 4.255964e-02, 1.638468e-01, 1.205717e-02,
1.400000e+00	8.919599e-02, 5.247770e-01, 8.437720e-02, 1.763910e+00, 1.292013e-01, 4.118718e-02, 9.079390e-01, 2.581995e-02, 1.371942e-01, 9.266101e-03,
1.600000e+00	6.605869e-02, 3.772563e-01, 6.298896e-02, 1.840372e+00, 8.878992e-02, 2.888927e-02, 9.808584e-01, 1.372392e-02, 8.360500e-02, 7.820353e-03,
1.800000e+00	5.386864e-02, 4.178930e-01, 4.070991e-02, 1.993230e+00, 8.691628e-02, 1.674982e-02, 1.167130e+00, 7.405334e-03, 7.149531e-02, 7.640191e-03,
2.000000e+00	2.852460e-02, 3.220554e-01, 2.866815e-02, 2.005346e+00, 5.993712e-02, 9.430466e-03, 9.727101e-01, 4.733369e-03, 6.284408e-02, 4.939606e-03,
0.000000e+00	1.506091e+00, 2.642124e+00, 1.442343e+00, 1.868750e+00, 5.248929e-01, 2.043352e+00, 1.945762e+00, 2.115406e+00, 2.552006e+00, 1.076631e-01,
2.000000e-01	1.208355e+00, 1.301239e+00, 1.484750e+00, 1.614096e+00, 9.506412e-01, 1.125871e+00, 1.445406e+00, 1.318330e+00, 1.775518e+00, 1.500264e-01,
4.000000e-01	1.149508e+00, 8.479446e-01, 1.428123e+00, 1.398947e+00, 9.002146e-01, 6.373563e-01, 1.183181e+00, 8.618878e-01, 1.217518e+00, 1.251683e-01,
6.000000e-01	1.257353e+00, 6.265969e-01, 1.200389e+00, 1.726029e+00, 6.939037e-01, 3.707828e-01, 1.184731e+00, 4.851891e-01, 8.562090e-01, 1.006753e-01,
8.000000e-01	9.206838e-01, 6.324448e-01, 6.906242e-01, 1.873671e+00, 6.901354e-01, 2.076003e-01, 1.000538e+00, 3.040984e-01, 7.277825e-01, 8.557431e-02,
1.000000e+00	7.439513e-01, 5.485268e-01, 5.443494e-01, 1.664139e+00, 4.609111e-01, 1.135695e-01, 9.986512e-01, 1.578864e-01, 6.263786e-01, 7.019528e-02,
1.200000e+00	3.787631e-01, 6.153646e-01, 3.555635e-01, 1.809949e+00, 4.016963e-01, 8.299493e-02, 9.280307e-01, 1.009477e-01, 3.229153e-01, 4.851171e-02,
1.400000e+00	3.194353e-01, 5.453207e-01, 2.875102e-01, 2.169687e+00, 2.612279e-01, 4.184721e-02, 9.355358e-01, 5.096897e-02, 2.624347e-01, 4.260821e-02,
1.600000e+00	2.043429e-01, 4.632188e-01, 1.792447e-01, 2.152006e+00, 2.020015e-01, 2.379748e-02, 8.700520e-01, 3.492178e-02, 2.142191e-01, 3.829798e-02,
1.800000e+00	1.565769e-01, 3.768520e-01, 1.416684e-01, 1.733958e+00, 1.491399e-01, 1.768490e-02, 1.016400e+00, 1.575509e-02, 1.292226e-01, 3.156248e-02,
2.000000e+00	8.528233e-02, 4.010215e-01, 9.688110e-02, 2.061509e+00, 1.287761e-01, 8.762152e-03, 9.930729e-01, 8.132457e-03, 1.123826e-01, 2.517320e-02,
0.000000e+00	2.153350e+00, 4.582155e-01, 1.801614e+00, 7.021816e-01, 1.976963e+00, 2.522661e+00, 4.045812e-01, 1.169296e+00, 1.193567e+00, 2.275509e+00,
2.000000e-01	1.979248e+00, 5.362924e-01, 1.137481e+00, 4.310360e-01, 1.780972e+00, 1.843083e+00, 6.664725e-01, 9.296235e-01, 1.550161e+00, 2.402113e+00,
4.000000e-01	1.378176e+00, 6.984806e-01, 8.200140e-01, 4.370824e-01, 1.509325e+00, 1.239866e+00, 9.792029e-01, 8.371585e-01, 1.590951e+00, 2.736949e+00,
6.000000e-01	9.214431e-01, 5.939920e-01, 6.617989e-01, 4.757575e-01, 1.151290e+00, 1.048269e+00, 1.038312e+00, 6.708318e-01, 1.384330e+00, 2.301749e+00,
8.000000e-01	8.568094e-01, 6.350987e-01, 4.017566e-01, 6.305895e-01, 7.698133e-01, 9.120261e-01, 1.118684e+00, 5.182567e-01, 1.695383e+00, 1.819184e+00,
1.000000e+00	4.363212e-01, 7.250626e-01, 3.323757e-01, 9.048801e-01, 6.374221e-01, 8.210728e-01, 9.607894e-01, 2.605431e-01, 1.265828e+00, 2.024099e+00,
1.200000e+00	3.566625e-01, 6.516823e-01, 2.418097e-01, 1.126399e+00, 4.884868e-01, 7.219305e-01, 1.063983e+00, 1.479005e-01, 8.199451e-01, 2.301084e+00,
1.400000e+00	2.252567e-01, 4.631299e-01, 1.467074e-01, 1.362123e+00, 3.515038e-01, 4.614999e-01, 9.202475e-01, 9.091266e-02, 6.327547e-01, 2.100178e+00,
1.600000e+00	1.353223e-01, 5.976506e-01, 1.154495e-01, 1.254262e+00, 3.113805e-01, 6.256026e-01, 9.008382e-01, 4.567412e-02, 3.803301e-01, 1.935090e+00,
1.800000e+00	1.133248e-01, 4.528212e-01, 9.590646e-02, 1.460538e+00, 2.309868e-01, 6.536553e-01, 9.861101e-01, 2.558697e-02, 3.407383e-01, 1.756828e+00,
2.000000e+00	8.052189e-02, 4.023451e-01, 6.406870e-02, 1.873150e+00, 1.596268e-01, 6.401040e-01, 9.694331e-01, 1.342638e-02, 2.921228e-01, 1.750965e+00,
0.000000e+00	4.843607e-01, 2.933034e-01, 6.867027e-01, 1.421031e+00, 2.005162e+00, 2.257235e+00, 1.823495e+00, 3.339242e+00, 2.657996e+00, 2.847599e+00,
2.000000e-01	3.160183e-01, 2.351695e-01, 3.901762e-01, 1.097999e+00, 2.336653e+00, 1.466978e+00, 1.296035e+00, 1.717203e+00, 2.581475e+00, 2.296058e+00,
4.000000e-01	1.785820e-01, 2.338069e-01, 2.570307e-01, 8.085963e-01, 2.179265e+00, 1.019113e+00, 1.059376e+00, 1.246206e+00, 2.227281e+00, 1.853730e+00,
6.000000e-01	1.710152e-01, 3.004716e-01, 2.223800e-01, 1.077770e+00, 2.026209e+00, 9.301438e-01, 1.005015e+00, 9.101141e-01, 2.007071e+00, 2.410387e+00,
8.000000e-01	9.137785e-02, 2.806864e-01, 1.386720e-01, 9.301635e-01, 1.629583e+00, 8.271523e-01, 9.612208e-01, 8.205954e-01, 1.313511e+00, 2.010957e+00,
1.000000e+00	7.962465e-02, 3.847284e-01, 8.660184e-02, 1.218312e+00, 1.086849e+00, 8.191416e-01, 8.947906e-01, 7.274026e-01, 1.091142e+00, 1.751615e+00,
1.200000e+00	4.916313e-02, 3.493509e-01, 7.166136e-02, 1.414917e+00, 1.238899e+00, 6.346164e-01, 1.203610e+00, 7.221955e-01, 7.262625e-01, 1.910619e+00,
1.400000e+00	3.407631e-02, 3.813332e-01, 4.963982e-02, 1.489158e+00, 8.414595e-01, 6.073110e-01, 1.066235e+00, 4.262867e-01, 5.410098e-01, 1.896973e+00,
1.600000e+00	1.718414e-02, 3.304514e-01, 3.000998e-02, 1.433155e+00, 7.924570e-01, 6.867031e-01, 9.178888e-01, 3.273625e-01, 4.347874e-01, 1.629400e+00,
1.800000e+00	1.609416e-02, 5.104723e-01, 2.477477e-02, 1.361416e+00, 5.885566e-01, 5.888266e-01, 9.670087e-01, 1.584778e-01, 2.809446e-01, 1.846219e+00,
2.000000e+00	9.608272e-03, 3.982041e-01, 1.976305e-02, 2.024114e+00, 3.414002e-01, 5.715607e-01, 9.397492e-01, 8.456590e-02, 2.107708e-01, 1.842943e+00,
0.000000e+00	2.165725e+00, 2.018794e+00, 2.795928e+00, 1.290682e+00, 8.555013e-01, 9.961759e-01, 4.432521e-01, 1.917977e+00, 2.088791e+00, 1.599374e+00,
2.000000e-01	1.806804e+00, 1.243519e+00, 2.438170e+00, 1.334666e+00, 1.267408e+00, 7.739817e-01, 7.200946e-01, 1.084710e+00, 1.740504e+00, 1.633259e+00,
4.000000e-01	1.703054e+00, 6.849833e-01, 2.160434e+00, 1.250254e+00, 1.316711e+00, 7.992998e-01, 8.785489e-01, 1.054362e+00, 2.366427e+00, 1.824899e+00,
6.000000e-01	1.443503e+00, 5.841287e-01, 1.187946e+00, 1.397567e+00, 1.283196e+00, 6.702000e-01, 1.120258e+00, 8.702841e-01, 2.162394e+00, 1.426173e+00,
8.000000e-01	1.159144e+00, 5.057846e-01, 8.865527e-01, 1.928028e+00, 9.132647e-01, 8.287753e-01, 9.060952e-01, 6.070811e-01, 1.743206e+00, 1.474979e+00,
1.000000e+00	8.851281e-01, 5.477764e-01, 6.454221e-01, 1.433055e+00, 6.020701e-01, 7.892895e-01, 9.465532e-01, 3.102872e-01, 1.207739e+00, 1.512756e+00,
1.200000e+00	5.945128e-01, 5.926090e-01, 4.472381e-01, 1.811866e+00, 4.868547e-01, 7.127573e-01, 1.120300e+00, 1.993834e-01, 8.929145e-01, 1.391427e+00,
1.400000e+00	3.817289e-01, 4.877280e-01, 3.378981e-01, 1.658121e+00, 4.609647e-01, 6.379397e-01, 1.052896e+00, 1.432341e-01, 6.380735e-01, 1.811194e+00,
1.600000e+00	2.787372e-01, 5.306586e-01, 1.964486e-01, 1.526357e+00, 3.080972e-01, 5.484630e-01, 1.034477e+00, 5.995481e-02, 4.013385e-01, 1.640773e+00,
1.800000e+00	1.706835e-01, 4.972413e-01, 1.806051e-01, 2.029873e+00, 2.129924e-01, 6.556003e-01, 1.136139e+00, 3.665458e-02, 3.040951e-01, 1.725523e+00,
2.000000e+00	1.320015e-01, 4.652816e-01, 1.029686e-01, 2.208869e+00, 1.571167e-01, 5.851644e-01, 1.021509e+00, 1.806990e-02, 2.191200e-01, 1.771710e+00,
0.000000e+00	1.733790e+00, 2.028957e-01, 1.295558e+00, 9.323942e-01, 3.679385e-01, 4.279183e-02, 3.055757e+00, 1.880102e+00, 6.884760e-01, 1.559277e+00,
2.000000e-01	1.043450e+00, 3.377575e-01, 8.145406e-01, 1.356636e+00, 8.426752e-01, 3.105805e-01, 1.963495e+00, 9.333079e-01, 8.506185e-01, 1.408960e+00,
4.000000e-01	9.158267e-01, 4.278113e-01, 6.003552e-01, 1.448096e+00, 6.224660e-01, 3.812432e-01, 1.333818e+00, 5.228769e-01, 4.593844e-01, 1.344433e+00,
6.000000e-01	5.425040e-01, 5.036283e-01, 3.703580e-01, 1.394107e+00, 4.272455e-01, 5.642513e-01, 1.314705e+00, 3.315525e-01, 3.694537e-01, 1.396303e+00,
8.000000e-01	4.344445e-01, 5.029583e-01, 2.409424e-01, 1.503621e+00, 3.337247e-01, 4.813932e-01, 1.229494e+00, 1.601931e-01, 2.696625e-01, 1.934212e+00,
1.000000e+00	2.669543e-01, 5.576839e-01, 2.092809e-01, 1.826902e+00, 2.798026e-01, 5.049622e-01, 9.463948e-01, 8.439681e-02, 1.464018e-01, 1.736980e+00,
1.200000e+00	2.052908e-01, 4.967843e-01, 1.456972e-01, 1.776905e+00, 2.278118e-01, 4.972959e-01, 9.418363e-01, 6.176168e-02, 1.198663e-01, 1.639497e+00,
1.400000e+00	1.267938e-01, 4.307734e-01, 1.091425e-01, 1.999907e+00, 1.609088e-01, 6.860256e-01, 8.914306e-01, 2.820949e-02, 9.456711e-02, 1.452904e+00,
1.600000e+00	8.650618e-02, 3.891826e-01, 6.306557e-02, 2.056419e+00, 1.530923e-01, 5.961232e-01, 9.251792e-01, 1.590867e-02, 6.444752e-02, 1.808531e+00,
1.800000e+00	5.484892e-02, 4.328459e-01, 5.426039e-02, 1.772566e+00, 1.012765e-01, 6.107648e-01, 8.791741e-01, 1.000530e-02, 4.846580e-02, 1.404516e+00,
2.000000e+00	3.645255e-02, 3.672104e-01, 4.713700e-02, 2.191157e+00, 7.232773e-02, 5.893812e-01, 1.029916e+00, 4.990641e-03, 3.948178e-02, 1.504782e+00,
0.000000e+00	1.823881e+00, 1.900558e+00, 5.175430e-01, 1.813804e-01, 1.643218e+00, 5.787613e-01, 1.431893e-01, 7.196360e-01, 1.181403e+00, 7.067874e-01,
2.000000e-01	1.237642e+00, 1.643486e+00, 7.473773e-01, 6.112237e-01, 1.254185e+00, 3.424776e-01, 5.550604e-01, 6.939623e-01, 1.407519e+00, 4.681603e-01,
4.000000e-01	7.047881e-01, 1.093814e+00, 1.012207e+00, 9.565916e-01, 1.011241e+00, 2.104655e-01, 8.079130e-01, 6.944706e-01, 1.253215e+00, 4.973066e-01,
6.000000e-01	8.458698e-01, 8.007749e-01, 8.098824e-01, 1.184636e+00, 7.624651e-01, 1.255687e-01, 7.893506e-01, 5.185642e-01, 6.760808e-01, 3.481368e-01,
8.000000e-01	6.718111e-01, 5.158316e-01, 5.782166e-01, 1.453402e+00, 6.573162e-01, 8.490934e-02, 9.350531e-01, 2.596116e-01, 5.641188e-01, 3.066586e-01,
1.000000e+00	4.056856e-01, 6.136756e-01, 4.924757e-01, 1.431335e+00, 4.541953e-01, 4.121149e-02, 9.673484e-01, 1.308190e-01, 4.899606e-01, 2.950936e-01,
1.200000e+00	3.201723e-01, 5.004892e-01, 3.124055e-01, 1.734281e+00, 3.286349e-01, 2.445721e-02, 9.115224e-01, 7.272708e-02, 2.951854e-01, 2.201863e-01,
1.400000e+00	2.202038e-01, 3.881901e-01, 2.286892e-01, 1.587132e+00, 3.312223e-01, 1.338090e-02, 9.417871e-01, 5.097831e-02, 2.328095e-01, 2.040558e-01,
1.600000e+00	1.473863e-01, 4.315293e-01, 1.530001e-01, 1.631622e+00, 2.395873e-01, 1.089794e-02, 9.225825e-01, 2.803952e-02, 1.510644e-01, 1.273097e-01,
1.800000e+00	8.140713e-02, 4.311145e-01, 1.028477e-01, 1.538980e+00, 1.459737e-01, 6.303998e-03, 8.192426e-01, 1.433221e-02, 1.322856e-01, 1.289406e-01,
2.000000e+00	5.303950e-02, 3.363595e-01, 6.509127e-02, 2.289375e+00, 1.443132e-01, 4.423857e-03, 9.565253e-01, 8.731634e-03, 7.138007e-02, 8.499130e-02,
0.000000e+00	3.335335e-01, 9.382450e-01, 3.665313e-02, 3.739201e-03, 1.541792e+00, 1.745546e+00, 2.751371e+00, 1.126827e+00, 2.114739e+00, 1.986806e-02,
2.000000e-01	1.919085e-01, 7.980588e-01, 2.498887e-01, 4.149657e-02, 1.868645e+00, 9.139177e-01, 2.016690e+00, 9.684298e-01, 1.621945e+00, 2.492853e-01,
4.000000e-01	1.483732e-01, 5.982556e-01, 2.137055e-01, 2.910779e-01, 1.290858e+00, 5.299656e-01, 1.395409e+00, 7.631660e-01, 1.818402e+00, 3.735540e-01,
6.000000e-01	1.025666e-01, 4.382509e-01, 1.620546e-01, 6.979828e-01, 1.275651e+00, 3.905754e-01, 1.235178e+00, 7.070496e-01, 1.202828e+00, 3.145312e-01,
8.000000e-01	7.412860e-02, 4.365152e-01, 1.028976e-01, 9.493009e-01, 1.029367e+00, 2.273058e-01, 1.089753e+00, 6.222752e-01, 8.119377e-01, 2.446879e-01,
1.000000e+00	4.073524e-02, 4.046346e-01, 6.503644e-02, 1.405845e+00, 6.043804e-01, 1.163642e-01, 1.036080e+00, 3.381187e-01, 5.742054e-01, 2.469707e-01,
1.200000e+00	3.568947e-02, 3.319221e-01, 5.974559e-02, 1.453022e+00, 5.861736e-01, 8.277127e-02, 9.303785e-01, 1.952444e-01, 4.359270e-01, 2.052558e-01,
1.400000e+00	2.536216e-02, 3.377258e-01, 3.247704e-02, 1.472151e+00, 4.203669e-01, 4.058254e-02, 9.718982e-01, 1.341220e-01, 3.303931e-01, 1.258459e-01,
1.600000e+00	1.426955e-02, 3.894403e-01, 3.048522e-02, 1.785209e+00, 3.051923e-01, 2.784469e-02, 8.426797e-01, 5.747705e-02, 2.388563e-01, 1.058298e-01,
1.800000e+00	9.716964e-03, 3.958336e-01, 2.151660e-02, 1.747662e+00, 3.159075e-01, 1.654949e-02, 1.074483e+00, 3.583987e-02, 1.828665e-01, 9.127781e-02,
2.000000e+00	7.133325e-03, 3.347000e-01, 1.836902e-02, 1.935655e+00, 1.946477e-01, 1.024725e-02, 1.019835e+00, 2.345395e-02, 1.069562e-01, 7.376428e-02,
0.000000e+00	1.812127e+00, 2.174948e+00, 1.902284e+00, 2.913419e+00, 2.156917e+00, 1.022116e+00, 2.001406e+00, 1.261736e+00, 2.166679e+00, 2.214078e+00,
2.000000e-01	1.808047e+00, 1.381269e+00, 1.933063e+00, 2.606220e+00, 2.434673e+00, 9.206324e-01, 1.889966e+00, 1.423749e+00, 1.623782e+00, 1.825146e+00,
4.000000e-01	1.522657e+00, 8.601422e-01, 1.767494e+00, 2.108392e+00, 1.699465e+00, 7.128835e-01, 1.388036e+00, 8.036692e-01, 9.805513e-01, 1.925137e+00,
6.000000e-01	1.280808e+00, 6.971267e-01, 1.028758e+00, 2.245424e+00, 1.639466e+00, 6.962703e-01, 9.972794e-01, 9.395331e-01, 8.110625e-01, 1.856673e+00,
8.000000e-01	9.950208e-01, 7.587965e-01, 8.402807e-01, 2.060846e+00, 1.295279e+00, 6.912403e-01, 8.794567e-01, 6.676937e-01, 7.403630e-01, 1.819538e+00,
1.000000e+00	8.468359e-01, 6.651457e-01, 5.079192e-01, 2.342147e+00, 9.361896e-01, 7.087775e-01, 8.887341e-01, 6.040090e-01, 4.941693e-01, 1.965161e+00,
1.200000e+00	4.812667e-01, 6.085109e-01, 3.690076e-01, 2.032926e+00, 7.616855e-01, 6.483375e-01, 1.000952e+00, 4.369481e-01, 3.249074e-01, 1.800384e+00,
1.400000e+00	4.028038e-01, 6.181718e-01, 2.949521e-01, 2.117246e+00, 6.506165e-01, 6.266456e-01, 1.087237e+00, 2.414604e-01, 2.410115e-01, 2.069379e+00,
1.600000e+00	2.380457e-01, 4.851783e-01, 1.907425e-01, 1.620055e+00, 4.636663e-01, 5.514687e-01, 1.092357e+00, 1.537575e-01, 1.638645e-01, 1.788704e+00,
1.800000e+00	1.620246e-01, 4.949666e-01, 1.595266e-01, 1.765756e+00, 3.789459e-01, 6.024568e-01, 1.126375e+00, 8.600813e-02, 1.370007e-01, 1.674802e+00,
2.000000e+00	9.986481e-02, 4.605382e-01, 1.223643e-01, 2.093435e+00, 3.127108e-01, 5.692739e-01, 1.092494e+00, 4.693368e-02, 8.959628e-02, 1.893937e+00,
0.000000e+00	1.744520e-01, 1.832785e+00, 7.916371e-01, 1.110768e+00, 1.862276e+00, 2.550306e+00, 1.442335e+00, 2.456823e+00, 2.133713e+00, 2.195213e+00,
2.000000e-01	2.002891e-01, 1.229474e+00, 9.326360e-01, 8.863909e-01, 2.640533e+00, 1.798715e+00, 1.108124e+00, 1.634345e+00, 2.086233e+00, 2.692109e+00,
4.000000e-01	2.653237e-01, 8.040202e-01, 8.515329e-01, 7.624904e-01, 1.970490e+00, 1.399818e+00, 1.110658e+00, 1.206345e+00, 1.985251e+00, 2.154097e+00,
6.000000e-01	2.015082e-01, 4.409978e-01, 6.427167e-01, 7.404564e-01, 1.652717e+00, 1.129227e+00, 1.071471e+00, 8.654445e-01, 1.618992e+00, 1.647325e+00,
8.000000e-01	1.835423e-01, 2.675335e-01, 4.154109e-01, 8.896888e-01, 1.752116e+00, 1.022759e+00, 9.348949e-01, 8.483430e-01, 1.471419e+00, 2.068951e+00,
1.000000e+00	1.161956e-01, 2.195059e-01, 2.653057e-01, 9.501379e-01, 1.432406e+00, 8.030645e-01, 9.073902e-01, 8.833340e-01, 1.178567e+00, 1.938708e+00,
1.200000e+00	7.942552e-02, 2.076834e-01, 1.729961e-01, 1.169898e+00, 9.237322e-01, 6.768493e-01, 8.581951e-01, 6.205628e-01, 7.160984e-01, 1.812317e+00,
1.400000e+00	5.531756e-02, 2.457362e-01, 1.430425e-01, 1.298802e+00, 6.638161e-01, 6.836146e-01, 9.765845e-01, 4.105461e-01, 6.854045e-01, 2.017184e+00,
1.600000e+00	3.479984e-02, 2.745939e-01, 7.671912e-02, 1.235202e+00, 7.340680e-01, 6.495576e-01, 1.033895e+00, 2.209987e-01, 3.981153e-01, 1.671987e+00,
1.800000e+00	2.104385e-02, 3.185658e-01, 6.469472e-02, 1.500760e+00, 3.574926e-01, 5.784100e-01, 1.126646e+00, 1.299342e-01, 3.013319e-01, 1.791222e+00,
2.000000e+00	1.749887e-02, 3.620077e-01, 5.443595e-02, 1.929978e+00, 3.903192e-01, 6.460760e-01, 1.020274e+00, 6.989839e-02, 2.569401e-01, 1.823998e+00,
0.000000e+00	1.725960e+00, 2.741810e+00, 1.448237e+00, 3.951112e-01, 1.974669e+00, 1.323286e+00, 8.208640e-01, 1.211770e-01, 8.887488e-01, 3.891974e-01,
2.000000e-01	1.734437e+00, 1.960327e+00, 1.430049e+00, 5.460363e-01, 1.778928e+00, 8.776798e-01, 1.051867e+00, 2.800889e-01, 7.545686e-01, 3.489104e-01,
4.000000e-01	1.498517e+00, 1.035469e+00, 1.388631e+00, 7.586696e-01, 1.434485e+00, 3.854123e-01, 9.145264e-01, 4.747689e-01, 5.532707e-01, 2.442327e-01,
6.000000e-01	1.250700e+00, 1.025742e+00, 1.349062e+00, 1.133031e+00, 1.087408e+00, 2.715060e-01, 1.140860e+00, 4.454934e-01, 3.819940e-01, 2.013244e-01,
8.000000e-01	1.179914e+00, 7.837520e-01, 8.453955e-01, 1.322786e+00, 6.902523e-01, 1.588787e-01, 9.325466e-01, 3.180507e-01, 2.241664e-01, 1.514260e-01,
1.000000e+00	9.162590e-01, 7.253745e-01, 6.132059e-01, 1.308206e+00, 5.311696e-01, 7.167704e-02, 1.099875e+00, 2.058512e-01, 1.711948e-01, 1.355323e-01,
1.200000e+00	5.203703e-01, 6.106341e-01, 5.633055e-01, 1.935872e+00, 4.440249e-01, 5.703652e-02, 9.083579e-01, 1.050229e-01, 1.276168e-01, 1.329630e-01,
1.400000e+00	4.627415e-01, 5.348636e-01, 3.795231e-01, 1.622270e+00, 3.084675e-01, 3.012915e-02, 9.914741e-01, 6.022550e-02, 8.990679e-02, 9.097811e-02,
1.600000e+00	2.823586e-01, 4.484070e-01, 2.411563e-01, 2.038040e+00, 2.922356e-01, 1.874365e-02, 9.100833e-01, 3.335716e-02, 7.740255e-02, 7.460648e-02,
1.800000e+00	1.769979e-01, 4.488527e-01, 1.918954e-01, 1.777155e+00, 1.860504e-01, 1.161961e-02, 1.201606e+00, 1.731257e-02, 3.903003e-02, 5.468882e-02,
2.000000e+00	1.014382e-01, 4.353317e-01, 1.288792e-01, 1.918145e+00, 1.516255e-01, 7.202958e-03, 9.356544e-01, 9.828746e-03, 3.453417e-02, 5.408019e-02,
0.000000e+00	1.656926e+00, 1.421429e+00, 1.371796e+00, 3.097916e+00, 1.707459e+00, 2.383642e+00, 1.311194e+00, 6.352023e-01, 9.683865e-01, 1.298349e+00,
2.000000e-01	1.605017e+00, 1.076978e+00, 1.545081e+00, 2.420674e+00, 1.338795e+00, 1.379109e+00, 1.168420e+00, 7.721533e-01, 7.166392e-01, 1.344410e+00,
4.000000e-01	1.622207e+00, 9.390124e-01, 1.165406e+00, 1.965448e+00, 1.057702e+00, 1.105127e+00, 1.074725e+00, 6.784390e-01, 4.755730e-01, 1.653343e+00,
6.000000e-01	1.409383e+00, 6.697301e-01, 9.290671e-01, 1.678714e+00, 9.259231e-01, 1.017935e+00, 9.677625e-01, 4.818761e-01, 4.945350e-01, 1.624270e+00,
8.000000e-01	9.153768e-01, 6.566933e-01, 6.604809e-01, 1.677845e+00, 6.688658e-01, 8.310298e-01, 1.066283e+00, 2.613555e-01, 3.414679e-01, 1.768217e+00,
1.000000e+00	5.991390e-01, 6.140538e-01, 4.782010e-01, 1.379152e+00, 5.001211e-01, 7.606008e-01, 9.447296e-01, 1.628581e-01, 2.405852e-01, 1.609972e+00,
1.200000e+00	4.760587e-01, 5.866380e-01, 3.688731e-01, 1.842351e+00, 3.896708e-01, 8.572293e-01, 8.799961e-01, 8.074060e-02, 1.597079e-01, 1.513431e+00,
1.400000e+00	3.189350e-01, 6.432598e-01, 2.500462e-01, 1.943422e+00, 2.967082e-01, 7.540393e-01, 8.850473e-01, 4.710871e-02, 1.030222e-01, 1.575250e+00,
1.600000e+00	2.106490e-01, 4.379439e-01, 1.808665e-01, 1.549479e+00, 1.841164e-01, 6.324185e-01, 8.631256e-01, 2.917526e-02, 9.010052e-02, 1.702060e+00,
1.800000e+00	1.719923e-01, 4.387935e-01, 1.452056e-01, 1.748292e+00, 1.812682e-01, 6.245827e-01, 1.115258e+00, 1.296120e-02, 5.609672e-02, 1.575387e+00,
2.000000e+00	9.980220e-02, 3.609397e-01, 8.714934e-02, 1.564822e+00, 1.254398e-01, 6.479295e-01, 9.016019e-01, 8.269756e-03, 4.749935e-02, 1.553360e+00,
0.000000e+00	2.481523e+00, 2.146785e+00, 2.936521e+00, 7.102587e-01, 1.158780e+00, 3.545331e-01, 2.220297e+00, 2.158429e+00, 1.536105e-01, 1.656671e+00,
2.000000e-01	2.166999e+00, 1.285749e+00, 2.958256e+00, 1.113687e+00, 1.308695e+00, 5.585405e-01, 1.878859e+00, 1.399748e+00, 5.335590e-01, 1.963621e+00,
4.000000e-01	2.072308e+00, 9.717017e-01, 1.480652e+00, 1.316576e+00, 1.668218e+00, 4.596792e-01, 1.323829e+00, 9.608708e-01, 7.034294e-01, 1.733374e+00,
6.000000e-01	1.781491e+00, 6.493839e-01, 1.620590e+00, 1.486406e+00, 1.440130e+00, 5.773219e-01, 8.977317e-01, 7.876748e-01, 1.001832e+00, 1.668669e+00,
8.000000e-01	1.421560e+00, 5.460677e-01, 9.721207e-01, 1.551151e+00, 1.148864e+00, 6.107991e-01, 1.006264e+00, 7.029811e-01, 1.079517e+00, 1.541575e+00,
1.000000e+00	1.142150e+00, 6.733075e-01, 7.799740e-01, 1.473202e+00, 8.800415e-01, 6.313030e-01, 1.002599e+00, 6.518015e-01, 9.179098e-01, 1.919404e+00,
1.200000e+00	7.801535e-01, 6.138447e-01, 5.177333e-01, 1.920444e+00, 6.300490e-01, 7.021646e-01, 1.254880e+00, 4.130301e-01, 7.405941e-01, 1.693874e+00,
1.400000e+00	4.342155e-01, 6.830323e-01, 3.522401e-01, 1.739389e+00, 6.034747e-01, 7.851543e-01, 9.416648e-01, 1.991236e-01, 5.042081e-01, 1.682275e+00,
1.600000e+00	2.838972e-01, 5.692351e-01, 2.343633e-01, 1.575889e+00, 3.790979e-01, 6.414933e-01, 9.193895e-01, 1.312656e-01, 3.087501e-01, 1.956732e+00,
1.800000e+00	1.938772e-01, 4.766519e-01, 2.056975e-01, 1.957690e+00, 3.623949e-01, 5.828164e-01, 8.407545e-01, 6.171084e-02, 2.846546e-01, 1.449725e+00,
2.000000e+00	1.408003e-01, 3.942983e-01, 1.299059e-01, 1.771587e+00, 2.328945e-01, 7.086603e-01, 9.301438e-01, 3.038998e-02, 1.916112e-01, 1.454567e+00,
0.000000e+00	1.769939e+00, 2.541899e+00, 6.449786e-01, 2.364546e+00, 1.584277e+00, 7.703800e-01, 1.403629e+00, 3.760256e-01, 4.655700e-02, 1.025347e+00,
2.000000e-01	1.423044e+00, 2.064383e+00, 9.412576e-01, 2.651116e+00, 1.289062e+00, 6.508868e-01, 1.045894e+00, 5.277352e-01, 3.837737e-02, 1.433968e+00,
4.000000e-01	1.281787e+00, 1.266944e+00, 1.045625e+00, 2.501248e+00, 1.031966e+00, 5.528906e-01, 1.032148e+00, 4.598963e-01, 2.505885e-02, 1.440890e+00,
6.000000e-01	1.010224e+00, 8.272336e-01, 1.113706e+00, 2.416539e+00, 6.832765e-01, 7.295050e-01, 1.081667e+00, 3.043817e-01, 1.640744e-02, 1.366802e+00,
8.000000e-01	8.424402e-01, 7.530575e-01, 7.918796e-01, 2.357599e+00, 6.017864e-01, 5.333923e-01, 1.033750e+00, 1.268784e-01, 1.249085e-02, 1.507841e+00,
1.000000e+00	5.835938e-01, 5.621187e-01, 5.328722e-01, 2.390540e+00, 4.693070e-01, 6.375904e-01, 9.657123e-01, 8.671508e-02, 1.058963e-02, 1.469296e+00,
1.200000e+00	3.607903e-01, 5.511263e-01, 3.965795e-01, 2.368314e+00, 3.052327e-01, 5.920999e-01, 8.644390e-01, 4.758916e-02, 8.016689e-03, 1.417659e+00,
1.400000e+00	2.384091e-01, 3.578336e-01, 2.679333e-01, 2.320073e+00, 2.640087e-01, 7.346135e-01, 1.097589e+00, 2.407395e-02, 4.817776e-03, 1.472211e+00,
1.600000e+00	1.774240e-01, 3.896394e-01, 2.045745e-01, 2.172039e+00, 1.805082e-01, 6.669577e-01, 8.810708e-01, 1.621485e-02, 3.625153e-03, 1.450922e+00,
1.800000e+00	1.080167e-01, 4.177176e-01, 1.234285e-01, 1.977720e+00, 1.442002e-01, 5.227702e-01, 1.050590e+00, 7.486268e-03, 2.904046e-03, 1.689784e+00,
2.000000e+00	8.084510e-02, 4.233024e-01, 9.291171e-02, 1.828901e+00, 1.306609e-01, 5.336275e-01, 1.064175e+00, 6.109169e-03, 2.673654e-03, 1.392785e+00,
0.000000e+00	1.026129e+00, 2.044532e+00, 2.377505e-01, 8.741683e-01, 6.565878e-01, 2.768890e+00, 2.936519e+00, 8.920389e-01, 1.727541e+00, 1.706930e+00,
2.000000e-01	5.320543e-01, 1.146050e+00, 6.423789e-01, 6.892875e-01, 5.784078e-01, 1.974633e+00, 1.895617e+00, 4.997822e-01, 8.911056e-01, 1.535361e+00,
4.000000e-01	4.823458e-01, 7.310554e-01, 6.184592e-01, 5.225369e-01, 4.208653e-01, 1.424185e+00, 1.434339e+00, 2.800777e-01, 7.940890e-01, 1.924530e+00,
6.000000e-01	2.862483e-01, 4.952489e-01, 4.503689e-01, 5.340625e-01, 2.603284e-01, 9.977011e-01, 1.335825e+00, 1.567429e-01, 6.551302e-01, 1.266196e+00,
8.000000e-01	2.297052e-01, 3.400515e-01, 3.939505e-01, 7.040635e-01, 2.203223e-01, 9.710314e-01, 9.951143e-01, 8.577511e-02, 3.312719e-01, 1.753366e+00,
1.000000e+00	1.501645e-01, 2.956404e-01, 2.353853e-01, 8.459502e-01, 1.663539e-01, 9.233246e-01, 1.099754e+00, 4.431637e-02, 2.570540e-01, 1.715752e+00,
1.200000e+00	9.616693e-02, 3.205594e-01, 1.599851e-01, 1.182157e+00, 1.310471e-01, 7.782083e-01, 1.073026e+00, 2.765176e-02, 2.405443e-01, 1.449257e+00,
1.400000e+00	7.290101e-02, 2.812703e-01, 1.145598e-01, 1.135492e+00, 1.086137e-01, 6.075670e-01, 7.886859e-01, 1.288844e-02, 1.851653e-01, 1.457855e+00,
1.600000e+00	4.163634e-02, 2.818426e-01, 8.838007e-02, 1.416408e+00, 7.001123e-02, 7.484439e-01, 8.221991e-01, 7.600966e-03, 1.052526e-01, 1.866888e+00,
1.800000e+00	3.477760e-02, 3.251002e-01, 6.145123e-02, 1.386423e+00, 6.395603e-02, 7.430947e-01, 9.665478e-01, 4.830233e-03, 7.240786e-02, 1.494747e+00,
2.000000e+00	1.673778e-02, 3.896860e-01, 4.189447e-02, 1.549852e+00, 4.343388e-02, 7.785363e-01, 8.975582e-01, 2.111998e-03, 5.150363e-02, 1.486956e+00,
0.000000e+00	2.568550e+00, 3.761203e-01, 2.309607e+00, 2.004465e+00, 1.677273e+00, 2.578543e+00, 7.118991e-01, 1.506418e+00, 7.699017e-01, 3.385736e-01,
2.000000e-01	1.950413e+00, 3.051493e-01, 1.989136e+00, 1.446960e+00, 1.710116e+00, 1.680908e+00, 8.125442e-01, 9.733367e-01, 7.072184e-01, 2.341303e-01,
4.000000e-01	1.786302e+00, 3.770744e-01, 1.139929e+00, 1.419484e+00, 1.832935e+00, 8.274921e-01, 9.690738e-01, 8.145354e-01, 7.694963e-01, 2.042366e-01,
6.000000e-01	1.337475e+00, 5.274008e-01, 8.258883e-01, 1.610778e+00, 1.597545e+00, 5.920198e-01, 8.460095e-01, 6.952068e-01, 5.156906e-01, 1.688313e-01,
8.000000e-01	8.823391e-01, 6.218010e-01, 5.843055e-01, 1.454681e+00, 1.268701e+00, 2.454159e-01, 1.193169e+00, 6.904123e-01, 4.922556e-01, 1.185543e-01,
1.000000e+00	7.052583e-01, 4.746400e-01, 4.241239e-01, 1.943399e+00, 9.622187e-01, 1.596915e-01, 9.475205e-01, 5.325765e-01, 3.372984e-01, 1.250352e-01,
1.200000e+00	4.267211e-01, 5.759692e-01, 2.822692e-01, 1.873405e+00, 6.798193e-01, 1.035348e-01, 1.077614e+00, 2.819427e-01, 2.128621e-01, 1.089983e-01,
1.400000e+00	3.402771e-01, 4.986480e-01, 2.526196e-01, 1.906298e+00, 4.692754e-01, 5.603043e-02, 1.114506e+00, 1.672665e-01, 1.583399e-01, 8.614625e-02,
1.600000e+00	2.017498e-01, 5.087532e-01, 1.581682e-01, 1.765225e+00, 3.371909e-01, 3.971384e-02, 9.383016e-01, 9.817307e-02, 1.034231e-01, 6.314777e-02,
1.800000e+00	1.058968e-01, 5.362353e-01, 1.251364e-01, 1.876526e+00, 2.811325e-01, 2.208164e-02, 9.554763e-01, 5.581346e-02, 7.169846e-02, 4.806443e-02,
2.000000e+00	8.888439e-02, 4.139560e-01, 7.902778e-02, 1.685508e+00, 2.270128e-01, 1.060686e-02, 1.143739e+00, 2.867081e-02, 6.945181e-02, 4.262071e-02,
0.000000e+00	1.678975e+00, 7.090217e-01, 2.265379e+00, 2.235423e+00, 2.385216e+00, 1.075001e+00, 1.107320e+00, 1.726659e+00, 5.247101e-01, 1.184549e+00,
2.000000e-01	1.525094e+00, 7.916683e-01, 1.146333e+00, 2.304678e+00, 2.179307e+00, 7.588105e-01, 1.144590e+00, 1.365810e+00, 9.662366e-01, 1.527508e+00,
4.000000e-01	1.488275e+00, 7.777053e-01, 8.963639e-01, 1.994840e+00, 1.974067e+00, 5.958640e-01, 1.039450e+00, 1.052187e+00, 7.189368e-01, 1.229684e+00,
6.000000e-01	1.117549e+00, 6.963823e-01, 8.078974e-01, 1.997247e+00, 1.807676e+00, 6.111383e-01, 9.918675e-01, 9.212401e-01, 6.066091e-01, 1.073275e+00,
8.000000e-01	6.850597e-01, 5.472616e-01, 4.966697e-01, 1.953482e+00, 1.518549e+00, 6.715579e-01, 9.740285e-01, 8.171367e-01, 4.376395e-01, 1.234696e+00,
1.000000e+00	5.199311e-01, 6.096769e-01, 3.395704e-01, 1.924298e+00, 1.154031e+00, 5.566524e-01, 1.040782e+00, 6.833495e-01, 3.216902e-01, 1.463810e+00,
1.200000e+00	3.323369e-01, 5.741023e-01, 2.460607e-01, 1.790336e+00, 1.069524e+00, 6.694208e-01, 9.844840e-01, 5.032800e-01, 2.114243e-01, 1.299048e+00,
1.400000e+00	2.259954e-01, 5.564353e-01, 2.031713e-01, 1.975992e+00, 7.093190e-01, 7.520424e-01, 1.018177e+00, 3.673791e-01, 1.374564e-01, 1.362439e+00,
1.600000e+00	1.574292e-01, 5.081492e-01, 1.479479e-01, 2.002309e+00, 5.007374e-01, 5.935090e-01, 7.718091e-01, 1.425965e-01, 1.247816e-01, 1.618153e+00,
1.800000e+00	8.539763e-02, 4.532347e-01, 1.106914e-01, 2.140428e+00, 3.667618e-01, 5.388893e-01, 1.054782e+00, 9.921820e-02, 9.563613e-02, 1.510230e+00,
2.000000e+00	6.192695e-02, 4.436462e-01, 6.754546e-02, 1.562004e+00, 3.223295e-01, 6.264869e-01, 9.637887e-01, 5.096432e-02, 5.986927e-02, 1.403230e+00,
0.000000e+00	4.474597e-01, 2.555392e-01, 2.437144e+00, 7.037807e-01, 3.040650e+00, 2.166434e+00, 5.608930e-01, 4.229336e-01, 5.189929e-01, 1.949464e+00,
2.000000e-01	7.408482e-01, 1.415578e-01, 1.744412e+00, 5.478216e-01, 2.111757e+00, 1.382768e+00, 8.298343e-01, 5.608026e-01, 8.107549e-01, 2.088688e+00,
4.000000e-01	7.749295e-01, 9.502117e-02, 1.087567e+00, 4.540881e-01, 1.413124e+00, 1.260908e+00, 9.701726e-01, 6.139764e-01, 8.731756e-01, 1.537442e+00,
6.000000e-01	7.287402e-01, 1.165273e-01, 9.136241e-01, 5.098715e-01, 1.518951e+00, 7.890371e-01, 1.007383e+00, 6.934201e-01, 1.124883e+00, 1.560854e+00,
8.000000e-01	5.172515e-01, 1.968588e-01, 6.171499e-01, 9.058990e-01, 1.081837e+00, 8.524953e-01, 1.039196e+00, 4.941927e-01, 9.350685e-01, 1.448001e+00,
1.000000e+00	3.332254e-01, 2.694195e-01, 4.087306e-01, 9.320576e-01, 6.887055e-01, 6.973707e-01, 9.636814e-01, 3.479525e-01, 7.217850e-01, 1.747283e+00,
1.200000e+00	2.011376e-01, 2.981345e-01, 2.588028e-01, 9.794237e-01, 5.493277e-01, 6.835931e-01, 1.048626e+00, 2.339427e-01, 4.824698e-01, 1.789942e+00,
1.400000e+00	1.236245e-01, 2.723998e-01, 2.006365e-01, 1.350670e+00, 4.480941e-01, 6.398751e-01, 9.500662e-01, 1.401283e-01, 3.858573e-01, 1.699577e+00,
1.600000e+00	1.027003e-01, 3.423796e-01, 1.106819e-01, 1.380816e+00, 3.591373e-01, 6.659964e-01, 9.702947e-01, 7.323426e-02, 2.271832e-01, 1.800693e+00,
1.800000e+00	7.960355e-02, 3.160029e-01, 9.218559e-02, 1.865665e+00, 2.789902e-01, 6.530679e-01, 9.517321e-01, 2.667385e-02, 1.713367e-01, 1.641419e+00,
2.000000e+00	5.361516e-02, 3.584124e-01, 6.074301e-02, 1.564486e+00, 1.795410e-01, 5.619728e-01, 9.846749e-01, 2.192245e-02, 1.401171e-01, 1.597518e+00,
0.000000e+00	6.123763e-01, 3.560422e+00, 1.190588e+00, 1.544734e+00, 2.727227e+00, 2.665558e+00, 2.171067e+00, 2.589438e+00, 2.772639e+00, 1.356742e+00,
2.000000e-01	9.241728e-01, 1.418957e+00, 1.580202e+00, 1.519838e+00, 2.710584e+00, 1.938353e+00, 2.011107e+00, 1.518056e+00, 1.992321e+00, 1.303503e+00,
4.000000e-01	8.716535e-01, 9.989231e-01, 1.726608e+00, 1.520807e+00, 2.532377e+00, 1.578223e+00, 1.567558e+00, 1.177063e+00, 1.365580e+00, 1.696171e+00,
6.000000e-01	9.401621e-01, 5.378221e-01, 1.323213e+00, 1.174983e+00, 1.883544e+00, 1.287300e+00, 1.009688e+00, 8.632538e-01, 1.225749e+00, 1.786440e+00,
8.000000e-01	7.227906e-01, 4.783379e-01, 6.639648e-01, 1.123808e+00, 1.899962e+00, 9.440949e-01, 1.026500e+00, 9.073549e-01, 1.157059e+00, 1.567628e+00,
1.000000e+00	6.779529e-01, 4.562553e-01, 4.666062e-01, 1.077040e+00, 1.514334e+00, 6.569983e-01, 8.351990e-01, 7.990459e-01, 8.654860e-01, 1.508552e+00,
1.200000e+00	3.729119e-01, 4.882864e-01, 3.961085e-01, 1.210081e+00, 9.117973e-01, 7.217215e-01, 9.932425e-01, 6.105892e-01, 5.947244e-01, 1.435113e+00,
1.400000e+00	2.617263e-01, 4.339000e-01, 2.538023e-01, 1.610485e+00, 8.894517e-01, 7.144658e-01, 9.242981e-01, 5.204765e-01, 4.696392e-01, 1.578575e+00,
1.600000e+00	1.976895e-01, 4.373503e-01, 1.535931e-01, 1.770514e+00, 7.292730e-01, 7.030939e-01, 9.899170e-01, 2.891961e-01, 3.494537e-01, 1.791902e+00,
1.800000e+00	1.267066e-01, 3.985132e-01, 1.187741e-01, 1.422169e+00, 5.670511e-01, 6.077862e-01, 9.914921e-01, 1.510038e-01, 2.342160e-01, 1.529338e+00,
2.000000e+00	8.097259e-02, 3.974695e-01, 7.836190e-02, 1.942527e+00, 3.850802e-01, 6.454857e-01, 1.067530e+00, 1.066108e-01, 1.648527e-01, 1.559257e+00,
0.000000e+00	8.309019e-01, 2.809783e+00, 3.095824e+00, 1.790454e+00, 2.671257e+00, 7.590642e-01, 2.508372e+00, 8.984386e-01, 9.460529e-01, 1.076665e+00,
2.000000e-01	1.018329e+00, 1.288176e+00, 2.540500e+00, 1.698823e+00, 2.280409e+00, 5.734233e-01, 1.740629e+00, 8.201858e-01, 9.382213e-01, 1.350704e+00,
4.000000e-01	1.121017e+00, 8.834877e-01, 2.369008e+00, 1.718698e+00, 1.866857e+00, 7.928870e-01, 1.241070e+00, 7.531585e-01, 6.184142e-01, 1.313102e+00,
6.000000e-01	1.145503e+00, 5.024443e-01, 1.427100e+00, 1.596945e+00, 1.310036e+00, 6.815169e-01, 1.121608e+00, 7.040451e-01, 4.777723e-01, 1.393559e+00,
8.000000e-01	1.088402e+00, 3.868913e-01, 1.082483e+00, 1.587079e+00, 1.025953e+00, 6.170805e-01, 9.670061e-01, 7.496122e-01, 4.130002e-01, 1.570080e+00,
1.000000e+00	8.418594e-01, 3.646801e-01, 6.971223e-01, 1.804797e+00, 8.251362e-01, 5.293822e-01, 8.927125e-01, 4.496484e-01, 2.307682e-01, 1.549659e+00,
1.200000e+00	5.554117e-01, 4.444563e-01, 4.334337e-01, 1.937505e+00, 5.509018e-01, 5.057974e-01, 1.055756e+00, 2.282287e-01, 1.964049e-01, 1.264519e+00,
1.400000e+00	3.624627e-01, 4.199182e-01, 3.836849e-01, 1.661376e+00, 4.619659e-01, 6.752366e-01, 9.274309e-01, 1.568951e-01, 1.347077e-01, 1.598412e+00,
1.600000e+00	2.511198e-01, 4.718753e-01, 1.991967e-01, 1.653159e+00, 3.923755e-01, 5.957457e-01, 8.707385e-01, 6.935693e-02, 1.006485e-01, 1.336136e+00,
1.800000e+00	1.567941e-01, 4.166199e-01, 2.095598e-01, 1.898577e+00, 3.022926e-01, 6.269050e-01, 1.048230e+00, 4.140687e-02, 7.477123e-02, 1.616608e+00,
2.000000e+00	1.194109e-01, 4.250571e-01, 9.525354e-02, 1.856738e+00, 2.654790e-01, 5.041867e-01, 8.043097e-01, 2.287258e-02, 5.021325e-02, 1.333017e+00,
0.000000e+00	1.584710e+00, 1.166661e+00, 1.774935e+00, 1.422392e+00, 4.898504e-01, 1.219369e+00, 2.399987e+00, 2.950030e-01, 2.200769e+00, 2.521870e-01,
2.000000e-01	1.556211e+00, 7.670459e-01, 1.379547e+00, 1.341024e+00, 3.533211e-01, 6.596838e-01, 1.741815e+00, 1.507731e-01, 1.442375e+00, 4.033674e-01,
4.000000e-01	1.181944e+00, 6.804642e-01, 1.122746e+00, 1.306733e+00, 3.478776e-01, 3.708555e-01, 1.304677e+00, 1.094940e-01, 1.127834e+00, 5.186540e-01,
6.000000e-01	1.007057e+00, 6.268694e-01, 8.197107e-01, 1.567640e+00, 2.639648e-01, 2.335652e-01, 1.094019e+00, 5.393978e-02, 7.462490e-01, 3.674704e-01,
8.000000e-01	6.610132e-01, 6.740959e-01, 5.044954e-01, 1.813713e+00, 1.691130e-01, 1.385494e-01, 1.112685e+00, 2.694822e-02, 6.533463e-01, 3.412667e-01,
1.000000e+00	5.262617e-01, 5.715016e-01, 4.594514e-01, 1.923305e+00, 1.352230e-01, 8.132357e-02, 8.994204e-01, 1.812141e-02, 3.811657e-01, 2.472750e-01,
1.200000e+00	3.125398e-01, 4.561088e-01, 3.003840e-01, 2.059375e+00, 1.126944e-01, 5.461127e-02, 1.040551e+00, 8.912097e-03, 3.599717e-01, 2.142478e-01,
1.400000e+00	2.544301e-01, 5.501813e-01, 1.819113e-01, 1.758592e+00, 7.292872e-02, 2.887615e-02, 8.386905e-01, 5.144812e-03, 2.352802e-01, 1.988289e-01,
1.600000e+00	1.612280e-01, 4.961763e-01, 1.256016e-01, 1.967107e+00, 7.160046e-02, 1.495001e-02, 1.050576e+00, 2.255732e-03, 1.802318e-01, 1.308961e-01,
1.800000e+00	9.506636e-02, 3.675795e-01, 9.758942e-02, 1.962592e+00, 5.303992e-02, 1.163761e-02, 8.237282e-01, 1.605146e-03, 1.142761e-01, 1.321851e-01,
2.000000e+00	6.630652e-02, 4.384742e-01, 7.755737e-02, 1.985850e+00, 3.566101e-02, 6.437744e-03, 9.436037e-01, 8.799598e-04, 7.364912e-02, 9.902173e-02,
0.000000e+00	7.707879e-01, 2.200689e+00, 6.296371e-01, 3.209244e-01, 3.662554e+00, 2.247123e+00, 2.963505e+00, 1.379153e-01, 2.627261e+00, 3.686262e-01,
2.000000e-01	6.588168e-01, 1.210532e+00, 8.295454e-01, 2.390316e-01, 2.419990e+00, 1.386764e+00, 2.139105e+00, 3.811433e-01, 1.716021e+00, 6.410641e-01,
4.000000e-01	5.420340e-01, 7.305551e-01, 9.536662e-01, 3.850472e-01, 1.621687e+00, 7.523443e-01, 1.909069e+00, 5.032909e-01, 1.266624e+00, 8.540451e-01,
6.000000e-01	3.065764e-01, 4.722290e-01, 5.234374e-01, 6.473215e-01, 1.569351e+00, 5.268374e-01, 1.213635e+00, 6.959730e-01, 8.705168e-01, 8.377323e-01,
8.000000e-01	2.917026e-01, 3.502038e-01, 4.197295e-01, 1.111376e+00, 1.169387e+00, 3.493194e-01, 1.180895e+00, 5.341019e-01, 4.599083e-01, 8.990314e-01,
1.000000e+00	2.057068e-01, 2.774729e-01, 2.736154e-01, 1.151478e+00, 9.741876e-01, 2.904162e-01, 1.112601e+00, 3.625650e-01, 5.189468e-01, 8.827174e-01,
1.200000e+00	1.305376e-01, 2.851805e-01, 1.681349e-01, 1.370866e+00, 6.760600e-01, 1.671211e-01, 8.997557e-01, 2.934518e-01, 3.382054e-01, 5.275721e-01,
1.400000e+00	9.717847e-02, 2.997423e-01, 1.325518e-01, 1.623198e+00, 4.662076e-01, 1.053567e-01, 1.058563e+00, 1.342210e-01, 2.886909e-01, 5.448563e-01,
1.600000e+00	5.155830e-02, 3.303468e-01, 8.731996e-02, 1.501455e+00, 3.385857e-01, 7.223786e-02, 1.017092e+00, 8.512973e-02, 1.765972e-01, 5.033533e-01,
1.800000e+00	3.549097e-02, 3.609091e-01, 6.880879e-02, 1.572792e+00, 3.279191e-01, 3.448467e-02, 1.136844e+00, 4.447482e-02, 1.437281e-01, 3.805279e-01,
2.000000e+00	2.576747e-02, 3.378660e-01, 4.941446e-02, 1.772155e+00, 2.675268e-01, 2.569310e-02, 1.085771e+00, 2.564769e-02, 1.164895e-01, 2.908370e-01,
0.000000e+00	1.337596e+00, 7.556411e-01, 6.251646e-01, 1.074969e+00, 2.688366e+00, 1.346079e+00, 1.246087e+00, 5.064809e-01, 8.243067e-02, 6.129736e-02,
2.000000e-01	8.053526e-01, 8.832580e-01, 5.843149e-01, 8.903586e-01, 1.894469e+00, 1.151963e+00, 1.180583e+00, 5.063432e-01, 6.050001e-02, 5.883945e-02,
4.000000e-01	5.665145e-01, 7.883050e-01, 4.257849e-01, 1.027800e+00, 1.513833e+00, 5.893224e-01, 1.067988e+00, 6.686142e-01, 5.117739e-02, 3.743719e-02,
6.000000e-01	3.550352e-01, 6.396597e-01, 3.730981e-01, 1.438819e+00, 1.114558e+00, 3.246771e-01, 9.194290e-01, 6.080023e-01, 3.749891e-02, 3.922482e-02,
8.000000e-01	3.182293e-01, 5.249083e-01, 1.770232e-01, 1.206025e+00, 1.085602e+00, 1.621384e-01, 9.404868e-01, 4.638721e-01, 2.204568e-02, 2.956332e-02,
1.000000e+00	1.814917e-01, 4.783372e-01, 1.910521e-01, 1.688972e+00, 7.775084e-01, 1.459363e-01, 1.088166e+00, 3.781044e-01, 1.724525e-02, 2.413087e-02,
1.200000e+00	1.250953e-01, 4.022727e-01, 1.433478e-01, 1.576546e+00, 5.775286e-01, 7.763206e-02, 9.330144e-01, 1.885088e-01, 1.147514e-02, 2.201171e-02,
1.400000e+00	9.739043e-02, 4.050871e-01, 8.997243e-02, 1.721469e+00, 3.876333e-01, 4.109455e-02, 1.108377e+00, 1.051724e-01, 6.981209e-03, 1.542439e-02,
1.600000e+00	6.358403e-02, 4.521027e-01, 7.106899e-02, 1.831246e+00, 3.407060e-01, 2.647950e-02, 7.809983e-01, 6.773467e-02, 6.816316e-03, 1.386665e-02,
1.800000e+00	3.292877e-02, 4.223640e-01, 4.426497e-02, 1.922831e+00, 2.463388e-01, 1.444346e-02, 9.675251e-01, 3.147945e-02, 4.282817e-03, 1.144837e-02,
2.000000e+00	2.842227e-02, 4.408471e-01, 3.189886e-02, 1.803392e+00, 2.019648e-01, 9.853863e-03, 1.065748e+00, 1.473143e-02, 3.924924e-03, 1.057292e-02,
0.000000e+00	2.360554e+00, 1.555461e+00, 1.681677e-01, 1.710669e+00, 2.322936e-01, 3.502667e-01, 1.055174e+00, 1.248343e+00, 2.905422e+00, 3.168718e+00,
2.000000e-01	1.947546e+00, 1.088951e+00, 5.429321e-01, 2.149726e+00, 5.244901e-01, 4.751139e-01, 7.182455e-01, 7.533611e-01, 2.498668e+00, 2.883095e+00,
4.000000e-01	1.134234e+00, 9.231035e-01, 5.972937e-01, 2.280781e+00, 3.794792e-01, 4.973261e-01, 1.051038e+00, 4.012916e-01, 2.571220e+00, 2.420938e+00,
6.000000e-01	8.566576e-01, 7.808829e-01, 6.306180e-01, 1.862821e+00, 3.556340e-01, 6.182868e-01, 8.619838e-01, 2.626191e-01, 1.633151e+00, 2.510714e+00,
8.000000e-01	6.987622e-01, 8.339012e-01, 4.365655e-01, 1.999108e+00, 2.762063e-01, 6.950308e-01, 9.913767e-01, 1.299880e-01, 1.260895e+00, 2.312972e+00,
1.000000e+00	4.424706e-01, 6.534790e-01, 3.741487e-01, 1.788981e+00, 1.992079e-01, 5.702236e-01, 9.937552e-01, 8.530741e-02, 8.729238e-01, 1.788144e+00,
1.200000e+00	2.891219e-01, 6.290660e-01, 2.167288e-01, 1.970649e+00, 1.417752e-01, 6.232727e-01, 1.090199e+00, 4.532994e-02, 6.644345e-01, 1.820869e+00,
1.400000e+00	1.768986e-01, 5.236176e-01, 1.881176e-01, 2.293095e+00, 1.099588e-01, 7.571705e-01, 1.038215e+00, 2.214784e-02, 4.255401e-01, 2.483809e+00,
1.600000e+00	1.297029e-01, 4.882725e-01, 1.431413e-01, 1.927152e+00, 7.881276e-02, 6.043619e-01, 1.031657e+00, 1.384398e-02, 3.204776e-01, 1.884089e+00,
1.800000e+00	9.402022e-02, 4.736009e-01, 8.454586e-02, 1.531504e+00, 7.210975e-02, 6.450648e-01, 1.051155e+00, 8.738786e-03, 2.363666e-01, 1.508162e+00,
2.000000e+00	6.165623e-02, 3.186940e-01, 6.321726e-02, 1.851789e+00, 5.871476e-02, 6.537729e-01, 8.467187e-01, 4.545115e-03, 1.676917e-01, 1.869252e+00,
0.000000e+00	1.851739e+00, 5.865067e-01, 2.941351e-01, 8.039003e-01, 1.182648e+00, 2.512982e-01, 1.838850e+00, 5.513092e-03, 2.171971e-01, 1.790116e+00,
2.000000e-01	1.618022e+00, 6.306024e-01, 1.899754e-01, 1.134618e+00, 8.953656e-01, 3.958561e-01, 1.467435e+00, 1.391103e-01, 2.766015e-01, 1.964468e+00,
4.000000e-01	9.501667e-01, 6.120314e-01, 1.649269e-01, 1.503455e+00, 6.351511e-01, 4.160149e-01, 1.211319e+00, 1.233101e-01, 2.890346e-01, 1.817421e+00,
6.000000e-01	6.805184e-01, 6.566261e-01, 1.124702e-01, 1.739734e+00, 5.814627e-01, 4.983959e-01, 9.965283e-01, 6.533480e-02, 1.587322e-01, 1.630420e+00,
8.000000e-01	4.848054e-01, 7.099273e-01, 1.087197e-01, 1.710206e+00, 4.068618e-01, 5.932691e-01, 9.549735e-01, 3.884413e-02, 1.109355e-01, 1.832589e+00,
1.000000e+00	3.381681e-01, 6.702699e-01, 1.101660e-01, 1.703692e+00, 3.626816e-01, 6.183983e-01, 9.774646e-01, 2.384961e-02, 7.037670e-02, 1.498543e+00,
1.200000e+00	2.351506e-01, 5.475284e-01, 8.468587e-02, 1.572060e+00, 2.374755e-01, 6.833137e-01, 1.043391e+00, 1.424536e-02, 6.491131e-02, 1.669082e+00,
1.400000e+00	1.411967e-01, 5.099794e-01, 8.123854e-02, 1.991888e+00, 1.990044e-01, 5.459590e-01, 9.824660e-01, 8.774514e-03, 4.275001e-02, 1.755582e+00,
1.600000e+00	1.100357e-01, 3.916445e-01, 6.178961e-02, 1.783547e+00, 1.364532e-01, 6.427357e-01, 1.033647e+00, 4.466216e-03, 3.560845e-02, 1.842781e+00,
1.800000e+00	6.949246e-02, 4.692615e-01, 4.541569e-02, 1.669311e+00, 1.109075e-01, 7.220883e-01, 9.264947e-01, 1.901063e-03, 2.324612e-02, 1.911324e+00,
2.000000e+00	4.402566e-02, 5.248083e-01, 3.713299e-02, 1.487134e+00, 7.828760e-02, 5.453675e-01, 1.099228e+00, 1.141564e-03, 1.970682e-02, 1.750168e+00,
0.000000e+00	2.720312e+00, 1.291578e-01, 1.215583e+00, 5.962213e-01, 2.599033e+00, 9.478417e-01, 1.691741e+00, 1.872518e-01, 6.638395e-01, 1.240290e+00,
2.000000e-01	2.140395e+00, 4.876620e-01, 9.074642e-01, 6.539132e-01, 1.939076e+00, 8.348362e-01, 1.070699e+00, 4.109397e-01, 7.625879e-01, 1.178794e+00,
4.000000e-01	1.153639e+00, 5.286122e-01, 5.616899e-01, 9.646973e-01, 1.325317e+00, 7.364669e-01, 8.536257e-01, 4.217166e-01, 8.791968e-01, 1.417409e+00,
6.000000e-01	1.032548e+00, 5.035575e-01, 4.276329e-01, 1.166203e+00, 1.133363e+00, 6.347754e-01, 9.512924e-01, 6.250272e-01, 9.577597e-01, 1.487147e+00,
8.000000e-01	5.882514e-01, 5.531696e-01, 3.190068e-01, 1.291125e+00, 8.623926e-01, 7.843926e-01, 1.080972e+00, 4.358040e-01, 6.291517e-01, 1.395723e+00,
1.000000e+00	4.404306e-01, 6.318315e-01, 2.241578e-01, 1.419099e+00, 6.826960e-01, 5.758283e-01, 7.726778e-01, 2.578594e-01, 3.988699e-01, 1.304410e+00,
1.200000e+00	2.842139e-01, 7.087144e-01, 1.896339e-01, 1.955751e+00, 5.221870e-01, 5.024169e-01, 1.094116e+00, 1.529665e-01, 3.041187e-01, 1.366777e+00,
1.400000e+00	2.013619e-01, 4.979921e-01, 1.093941e-01, 1.603724e+00, 3.784247e-01, 6.481007e-01, 9.702924e-01, 8.349845e-02, 1.927488e-01, 1.634778e+00,
1.600000e+00	1.147280e-01, 5.624889e-01, 9.713812e-02, 1.627137e+00, 2.903933e-01, 7.200418e-01, 1.040235e+00, 4.460876e-02, 1.762453e-01, 1.609363e+00,
1.800000e+00	1.092509e-01, 4.962544e-01, 6.774424e-02, 1.997056e+00, 2.259234e-01, 7.071007e-01, 9.026009e-01, 2.795336e-02, 1.354576e-01, 1.562333e+00,
2.000000e+00	6.423155e-02, 4.742424e-01, 6.155932e-02, 1.972182e+00, 1.682050e-01, 6.525451e-01, 9.597894e-01, 1.434967e-02, 8.901555e-02, 1.446441e+00,
0.000000e+00	2.019205e+00, 8.868823e-01, 2.324746e+00, 6.318794e-01, 1.628496e+00, 1.946597e+00, 3.096363e-01, 1.812565e+00, 3.019907e+00, 2.678612e+00,
2.000000e-01	1.555963e+00, 7.829867e-01, 1.514552e+00, 6.066750e-01, 2.002357e+00, 1.352648e+00, 8.863262e-01, 1.355068e+00, 2.775117e+00, 2.150704e+00,
4.000000e-01	1.390731e+00, 8.004574e-01, 1.199362e+00, 5.824885e-01, 1.510749e+00, 9.951453e-01, 8.792873e-01, 9.890651e-01, 1.990224e+00, 1.823914e+00,
6.000000e-01	1.291244e+00, 8.395441e-01, 8.293858e-01, 7.250901e-01, 1.707959e+00, 8.526599e-01, 9.481233e-01, 6.538465e-01, 1.961449e+00, 2.047840e+00,
8.000000e-01	7.974575e-01, 6.333818e-01, 5.659737e-01, 9.571252e-01, 1.433258e+00, 6.742785e-01, 1.175375e+00, 7.412977e-01, 1.581845e+00, 1.972918e+00,
1.000000e+00	5.021852e-01, 5.336405e-01, 4.661409e-01, 9.916902e-01, 1.132718e+00, 7.931956e-01, 1.061251e+00, 6.562346e-01, 1.508680e+00, 2.027692e+00,
1.200000e+00	3.756826e-01, 6.085146e-01, 2.834554e-01, 1.640410e+00, 6.412390e-01, 7.795575e-01, 9.696032e-01, 4.442474e-01, 1.353303e+00, 2.002318e+00,
1.400000e+00	1.941704e-01, 5.359119e-01, 2.087153e-01, 1.509351e+00, 5.812152e-01, 6.140575e-01, 1.059303e+00, 2.652437e-01, 7.546696e-01, 1.395301e+00,
1.600000e+00	1.816974e-01, 4.390277e-01, 1.308430e-01, 1.503048e+00, 5.506902e-01, 6.405050e-01, 9.147778e-01, 1.525591e-01, 5.507630e-01, 1.962431e+00,
1.800000e+00	1.329848e-01, 4.850035e-01, 1.171015e-01, 1.921937e+00, 3.865397e-01, 7.260996e-01, 1.047722e+00, 8.511691e-02, 4.267907e-01, 1.822788e+00,
2.000000e+00	8.094482e-02, 3.677587e-01, 7.513127e-02, 1.688668e+00, 2.340801e-01, 6.499197e-01, 1.045508e+00, 3.928731e-02, 3.960451e-01, 1.827354e+00,
0.000000e+00	2.434289e+00, 1.291635e+00, 2.190152e+00, 8.810115e-01, 1.733526e+00, 2.801339e+00, 2.989140e+00, 1.134062e+00, 1.345818e+00, 7.047272e-01,
2.000000e-01	1.960160e+00, 9.119146e-01, 1.619348e+00, 7.290283e-01, 1.869141e+00, 1.625967e+00, 2.226298e+00, 9.122159e-01, 1.047152e+00, 8.789937e-01,
4.000000e-01	1.777672e+00, 8.790268e-01, 1.450168e+00, 6.947622e-01, 1.210224e+00, 1.080314e+00, 1.918821e+00, 7.345986e-01, 1.202591e+00, 9.444729e-01,
6.000000e-01	1.645148e+00, 6.584175e-01, 8.952538e-01, 8.054493e-01, 1.125109e+00, 9.019919e-01, 1.163057e+00, 6.767209e-01, 9.631204e-01, 1.288899e+00,
8.000000e-01	1.044288e+00, 6.899297e-01, 8.590910e-01, 1.053762e+00, 9.014481e-01, 6.276191e-01, 1.000480e+00, 4.811179e-01, 1.004276e+00, 1.072174e+00,
1.000000e+00	7.354936e-01, 5.800736e-01, 6.023151e-01, 1.281411e+00, 5.584354e-01, 5.740514e-01, 1.082129e+00, 3.414080e-01, 6.534164e-01, 1.359535e+00,
1.200000e+00	5.275046e-01, 5.956300e-01, 4.214306e-01, 1.320039e+00, 4.242244e-01, 5.067673e-01, 9.155534e-01, 1.972121e-01, 4.773971e-01, 1.033737e+00,
1.400000e+00	3.348445e-01, 5.698686e-01, 2.468939e-01, 1.366074e+00, 4.325030e-01, 4.552342e-01, 1.000062e+00, 1.164947e-01, 3.654767e-01, 1.189957e+00,
1.600000e+00	2.421238e-01, 5.647421e-01, 2.075748e-01, 1.645065e+00, 3.075630e-01, 5.758743e-01, 8.416362e-01, 5.494806e-02, 2.591106e-01, 1.057369e+00,
1.800000e+00	1.558090e-01, 4.465342e-01, 1.287994e-01, 1.551293e+00, 2.626567e-01, 5.404282e-01, 1.113149e+00, 3.173581e-02, 2.060397e-01, 1.412716e+00,
2.000000e+00	1.067380e-01, 4.085155e-01, 1.114707e-01, 1.500919e+00, 1.852765e-01, 4.362594e-01, 9.325761e-01, 1.466977e-02, 1.502493e-01, 1.238481e+00,
0.000000e+00	1.311923e+00, 1.312842e+00, 4.753176e-01, 3.052566e+00, 1.898231e+00, 1.909260e+00, 1.595206e+00, 1.910517e+00, 2.016592e+00, 1.969836e+00,
2.000000e-01	9.639177e-01, 8.680916e-01, 7.696489e-01, 1.891924e+00, 1.777812e+00, 1.376744e+00, 1.122322e+00, 1.147786e+00, 1.804831e+00, 1.710991e+00,
4.000000e-01	7.696627e-01, 8.433799e-01, 6.437068e-01, 1.387286e+00, 1.977297e+00, 1.008762e+00, 9.116914e-01, 1.261573e+00, 1.590745e+00, 1.419849e+00,
6.000000e-01	5.751751e-01, 6.745889e-01, 5.138294e-01, 1.365993e+00, 1.895182e+00, 8.078624e-01, 9.526955e-01, 8.167873e-01, 1.290150e+00, 1.918309e+00,
8.000000e-01	3.313414e-01, 5.300270e-01, 3.337651e-01, 1.991741e+00, 1.572639e+00, 7.353832e-01, 8.746990e-01, 7.235950e-01, 7.381187e-01, 1.547814e+00,
1.000000e+00	2.068136e-01, 4.865114e-01, 3.120744e-01, 1.745507e+00, 1.009528e+00, 7.265184e-01, 8.936438e-01, 7.599463e-01, 6.211916e-01, 2.051212e+00,
1.200000e+00	1.781058e-01, 3.740239e-01, 1.622734e-01, 1.602367e+00, 8.416424e-01, 6.978782e-01, 1.002528e+00, 5.354208e-01, 5.086309e-01, 1.592781e+00,
1.400000e+00	1.152825e-01, 4.068709e-01, 1.279936e-01, 1.798262e+00, 6.610848e-01, 6.719508e-01, 1.080388e+00, 2.592066e-01, 3.860582e-01, 1.726063e+00,
1.600000e+00	7.532410e-02, 3.917664e-01, 9.520743e-02, 1.999809e+00, 4.675274e-01, 6.669648e-01, 8.425303e-01, 1.685109e-01, 2.205087e-01, 1.609363e+00,
1.800000e+00	5.609037e-02, 3.457345e-01, 6.264099e-02, 1.659343e+00, 3.850079e-01, 6.412866e-01, 1.150524e+00, 7.377190e-02, 1.704362e-01, 1.541034e+00,
2.000000e+00	3.574606e-02, 2.897230e-01, 5.293587e-02, 2.078215e+00, 3.151310e-01, 6.277432e-01, 1.118163e+00, 4.971517e-02, 1.191963e-01, 1.811965e+00,
0.000000e+00	3.802051e-01, 2.821761e+00, 2.313024e+00, 2.395568e+00, 2.695387e+00, 8.287158e-01, 3.852675e-01, 2.141908e-01, 1.213839e+00, 1.782653e+00,
2.000000e-01	7.903875e-01, 1.502261e+00, 1.557640e+00, 2.180980e+00, 2.015905e+00, 8.923436e-01, 7.402337e-01, 3.689887e-01, 1.036277e+00, 1.825619e+00,
4.000000e-01	8.349625e-01, 1.030132e+00, 1.648737e+00, 2.442141e+00, 1.590881e+00, 6.864716e-01, 9.429508e-01, 4.221850e-01, 6.424792e-01, 1.881904e+00,
6.000000e-01	1.190242e+00, 5.093634e-01, 1.117604e+00, 1.950269e+00, 1.284768e+00, 6.823235e-01, 1.090642e+00, 5.991922e-01, 4.074310e-01, 1.431821e+00,
8.000000e-01	9.616626e-01, 3.698036e-01, 8.563745e-01, 2.269840e+00, 1.019621e+00, 7.536517e-01, 8.445824e-01, 4.619557e-01, 3.716564e-01, 1.556467e+00,
1.000000e+00	6.241941e-01, 4.465631e-01, 6.226952e-01, 1.910099e+00, 9.009262e-01, 6.601906e-01, 8.781556e-01, 3.544785e-01, 2.430098e-01, 1.795486e+00,
1.200000e+00	4.438342e-01, 4.660411e-01, 4.158171e-01, 2.440419e+00, 5.608802e-01, 6.277549e-01, 1.093868e+00, 2.121399e-01, 2.343727e-01, 1.457377e+00,
1.400000e+00	3.473011e-01, 3.466007e-01, 2.911403e-01, 1.859253e+00, 4.152766e-01, 6.108075e-01, 1.145332e+00, 1.281515e-01, 1.241707e-01, 1.468523e+00,
1.600000e+00	2.452089e-01, 3.147444e-01, 2.388749e-01, 1.793960e+00, 3.715390e-01, 5.757498e-01, 1.096484e+00, 6.052956e-02, 1.059544e-01, 1.746386e+00,
1.800000e+00	1.626355e-01, 3.553023e-01, 1.341767e-01, 1.606255e+00, 2.783612e-01, 5.866177e-01, 8.716280e-01, 4.219871e-02, 7.943342e-02, 1.437133e+00,
2.000000e+00	9.334406e-02, 4.059395e-01, 1.115666e-01, 1.876532e+00, 1.969293e-01, 7.041327e-01, 9.215385e-01, 2.132440e-02, 5.084500e-02, 1.788160e+00,
0.000000e+00	1.311400e+00, 1.270352e+00, 2.686424e+00, 1.131577e+00, 1.834533e-01, 2.022438e+00, 2.264249e+00, 2.883806e+00, 5.007126e-01, 6.938667e-01,
2.000000e-01	1.483723e+00, 6.616373e-01, 1.750437e+00, 8.356099e-01, 6.549727e-01, 1.329581e+00, 1.460707e+00, 1.575330e+00, 6.465386e-01, 1.002838e+00,
4.000000e-01	8.827876e-01, 5.128482e-01, 1.426456e+00, 8.087413e-01, 8.092996e-01, 1.079007e+00, 1.087600e+00, 9.690805e-01, 1.037122e+00, 1.040728e+00,
6.000000e-01	1.072204e+00, 4.419272e-01, 7.877968e-01, 8.734600e-01, 6.785158e-01, 5.980839e-01, 1.139103e+00, 5.430669e-01, 8.866659e-01, 8.885197e-01,
8.000000e-01	8.973244e-01, 5.394921e-01, 6.519663e-01, 1.198371e+00, 5.228717e-01, 7.381291e-01, 1.076354e+00, 3.158069e-01, 6.443450e-01, 9.251212e-01,
1.000000e+00	4.944858e-01, 5.364811e-01, 4.176523e-01, 1.510835e+00, 4.207424e-01, 5.832091e-01, 9.127047e-01, 1.908561e-01, 4.841859e-01, 1.128851e+00,
1.200000e+00	3.335312e-01, 5.534886e-01, 3.097849e-01, 1.336916e+00, 3.607139e-01, 5.493316e-01, 1.144916e+00, 9.757722e-02, 3.698425e-01, 1.191926e+00,
1.400000e+00	1.950962e-01, 5.197455e-01, 2.084278e-01, 1.898122e+00, 2.721145e-01, 5.481324e-01, 1.004619e+00, 5.762850e-02, 2.523368e-01, 1.143907e+00,
1.600000e+00	2.016491e-01, 4.842126e-01, 1.558975e-01, 1.430229e+00, 2.155526e-01, 5.631412e-01, 9.608896e-01, 2.804413e-02, 1.538632e-01, 1.140084e+00,
1.800000e+00	1.151702e-01, 4.479331e-01, 1.157410e-01, 1.811867e+00, 1.644247e-01, 5.486179e-01, 1.218330e+00, 1.465965e-02, 1.307796e-01, 1.411071e+00,
2.000000e+00	7.012817e-02, 3.564944e-01, 7.165294e-02, 1.765591e+00, 1.051101e-01, 5.310159e-01, 8.466094e-01, 9.659756e-03, 8.175628e-02, 1.344856e+00,
0.000000e+00	1.042038e+00, 8.689081e-01, 2.076242e+00, 1.883035e+00, 2.003417e+00, 1.977641e+00, 1.834809e+00, 1.074030e-01, 4.563228e-01, 1.897015e+00,
2.000000e-01	9.593250e-01, 6.453099e-01, 1.579699e+00, 1.589846e+00, 1.437339e+00, 1.559153e+00, 1.278395e+00, 3.503388e-01, 3.440527e-01, 1.883964e+00,
4.000000e-01	1.101587e+00, 3.788450e-01, 9.758957e-01, 1.013622e+00, 1.211316e+00, 1.187164e+00, 9.674395e-01, 5.249848e-01, 3.357878e-01, 2.035809e+00,
6.000000e-01	1.049329e+00, 3.975483e-01, 9.464900e-01, 9.842272e-01, 8.703671e-01, 9.288356e-01, 9.871473e-01, 4.257772e-01, 4.817130e-01, 1.944327e+00,
8.000000e-01	6.034906e-01, 4.465041e-01, 6.187372e-01, 1.093957e+00, 8.323153e-01, 6.875178e-01, 1.082651e+00, 2.916745e-01, 3.770934e-01, 1.809105e+00,
1.000000e+00	4.342926e-01, 4.464833e-01, 4.043326e-01, 1.387899e+00, 4.963095e-01, 8.129884e-01, 1.009534e+00, 1.625692e-01, 2.599120e-01, 1.533839e+00,
1.200000e+00	3.363947e-01, 3.391576e-01, 2.584696e-01, 1.280788e+00, 4.617202e-01, 8.895603e-01, 7.621072e-01, 9.733270e-02, 1.758869e-01, 1.848130e+00,
1.400000e+00	2.118679e-01, 3.898117e-01, 2.024905e-01, 1.681518e+00, 2.991647e-01, 8.161930e-01, 1.141221e+00, 5.079738e-02, 1.267639e-01, 2.048039e+00,
1.600000e+00	8.737352e-02, 4.708840e-01, 1.473266e-01, 1.782864e+00, 2.342717e-01, 7.070085e-01, 7.884294e-01, 2.784936e-02, 1.072574e-01, 1.671121e+00,
1.800000e+00	8.009959e-02, 4.801849e-01, 9.705437e-02, 1.629662e+00, 1.964715e-01, 6.770907e-01, 1.154230e+00, 1.381102e-02, 6.775997e-02, 1.880261e+00,
2.000000e+00	5.661919e-02, 4.679568e-01, 6.907095e-02, 1.751244e+00, 9.592810e-02, 6.210033e-01, 8.614858e-01, 7.977591e-03, 5.425426e-02, 1.842820e+00,
0.000000e+00	7.132898e-01, 2.049864e+00, 1.608050e+00, 6.721033e-01, 9.744158e-01, 1.253031e+00, 1.652307e+00, 1.245140e+00, 1.009925e-01, 2.626873e+00,
2.000000e-01	7.149124e-01, 1.100046e+00, 1.306165e+00, 5.636415e-01, 1.040630e+00, 1.119499e+00, 1.099946e+00, 8.173940e-01, 5.066500e-01, 2.148544e+00,
4.000000e-01	9.484342e-01, 6.230325e-01, 1.198086e+00, 6.404021e-01, 7.148405e-01, 8.984936e-01, 8.632300e-01, 4.561187e-01, 6.840398e-01, 2.160802e+00,
6.000000e-01	8.906542e-01, 5.131167e-01, 7.465245e-01, 9.360188e-01, 5.961614e-01, 9.252056e-01, 1.023993e+00, 3.085818e-01, 7.869128e-01, 1.901485e+00,
8.000000e-01	5.353354e-01, 4.107023e-01, 6.979545e-01, 9.042355e-01, 4.354602e-01, 7.285719e-01, 9.627795e-01, 1.674927e-01, 7.514268e-01, 2.279066e+00,
1.000000e+00	3.835758e-01, 4.514505e-01, 3.546178e-01, 1.139017e+00, 3.676083e-01, 7.931061e-01, 1.026253e+00, 1.073551e-01, 5.959822e-01, 1.807454e+00,
1.200000e+00	2.840070e-01, 4.231697e-01, 2.999109e-01, 1.462730e+00, 2.358030e-01, 6.676336e-01, 1.234071e+00, 5.337924e-02, 3.925854e-01, 1.933029e+00,
1.400000e+00	1.799558e-01, 3.860376e-01, 1.936830e-01, 1.540307e+00, 1.544560e-01, 7.191438e-01, 7.875623e-01, 3.169943e-02, 2.851496e-01, 1.983801e+00,
1.600000e+00	1.360472e-01, 4.096706e-01, 1.397505e-01, 1.786376e+00, 1.562575e-01, 7.150766e-01, 1.020457e+00, 1.793500e-02, 1.902975e-01, 1.752790e+00,
1.800000e+00	8.048121e-02, 3.645425e-01, 8.897453e-02, 1.645977e+00, 1.316831e-01, 7.556646e-01, 1.000231e+00, 9.728616e-03, 1.523805e-01, 1.993018e+00,
2.000000e+00	5.611963e-02, 3.190353e-01, 7.090057e-02, 1.303174e+00, 1.009922e-01, 7.251532e-01, 9.010413e-01, 5.501998e-03, 1.022690e-01, 1.783384e+00,
0.000000e+00	2.160175e+00, 1.986486e+00, 1.319601e+00, 2.100220e+00, 2.322717e+00, 1.988613e-01, 2.433108e+00, 1.884431e+00, 2.262562e+00, 2.194506e+00,
2.000000e-01	1.721180e+00, 1.879158e+00, 1.318816e+00, 2.347803e+00, 2.206449e+00, 3.627570e-01, 1.736161e+00, 1.172822e+00, 2.325160e+00, 2.193827e+00,
4.000000e-01	1.677338e+00, 1.287541e+00, 1.439130e+00, 1.825387e+00, 1.707907e+00, 4.333632e-01, 1.487198e+00, 9.900204e-01, 1.816820e+00, 2.206225e+00,
6.000000e-01	1.533625e+00, 6.933116e-01, 1.239403e+00, 1.929370e+00, 1.369534e+00, 5.917605e-01, 9.256458e-01, 7.750614e-01, 1.903139e+00, 2.285946e+00,
8.000000e-01	1.119048e+00, 8.294451e-01, 8.053093e-01, 2.217953e+00, 1.172999e+00, 6.142858e-01, 9.446219e-01, 8.173190e-01, 1.500467e+00, 1.924590e+00,
1.000000e+00	8.957491e-01, 6.320358e-01, 6.622727e-01, 1.736287e+00, 1.012449e+00, 5.759310e-01, 1.194307e+00, 5.945182e-01, 9.799844e-01, 1.872898e+00,
1.200000e+00	5.720259e-01, 6.926226e-01, 5.420782e-01, 1.929228e+00, 8.047875e-01, 6.020393e-01, 9.581583e-01, 4.520384e-01, 6.992629e-01, 1.686338e+00,
1.400000e+00	4.766713e-01, 5.741992e-01, 3.158677e-01, 2.411373e+00, 5.692805e-01, 5.899335e-01, 1.007061e+00, 2.782109e-01, 5.829900e-01, 2.065146e+00,
1.600000e+00	2.532662e-01, 5.023592e-01, 2.848865e-01, 2.098278e+00, 4.757905e-01, 7.641498e-01, 1.042690e+00, 1.202263e-01, 3.884261e-01, 1.761575e+00,
1.800000e+00	1.980682e-01, 4.368098e-01, 1.496333e-01, 1.648095e+00, 3.520368e-01, 6.857235e-01, 9.943695e-01, 7.766409e-02, 2.898292e-01, 1.743045e+00,
2.000000e+00	1.250549e-01, 4.564784e-01, 1.366483e-01, 1.776516e+00, 2.709698e-01, 5.611565e-01, 1.042700e+00, 5.274791e-02, 2.055425e-01, 1.987581e+00,
0.000000e+00	3.208338e+00, 1.597815e+00, 2.287654e+00, 3.218121e-01, 2.470084e+00, 2.170778e+00, 2.395842e+00, 1.087798e+00, 1.096760e+00, 1.574753e+00,
2.000000e-01	2.405351e+00, 1.055682e+00, 1.958886e+00, 2.544756e-01, 2.580724e+00, 1.616817e+00, 1.670843e+00, 8.544109e-01, 1.130142e+00, 1.386739e+00,
4.000000e-01	1.974260e+00, 8.218188e-01, 1.746210e+00, 2.410365e-01, 1.970468e+00, 1.294482e+00, 1.234015e+00, 8.090067e-01, 1.238766e+00, 1.680642e+00,
6.000000e-01	1.722236e+00, 7.303719e-01, 1.229032e+00, 4.259531e-01, 1.580660e+00, 9.561917e-01, 1.013745e+00, 6.395124e-01, 1.525926e+00, 1.487447e+00,
8.000000e-01	1.372531e+00, 8.090826e-01, 8.210978e-01, 6.861392e-01, 1.084626e+00, 6.746448e-01, 9.904648e-01, 7.523026e-01, 1.226872e+00, 1.630033e+00,
1.000000e+00	9.684076e-01, 7.181424e-01, 7.669647e-01, 9.822079e-01, 9.432361e-01, 7.057297e-01, 9.578934e-01, 5.788441e-01, 1.413149e+00, 1.542392e+00,
1.200000e+00	8.720525e-01, 7.142959e-01, 4.392473e-01, 9.787502e-01, 7.244754e-01, 6.266694e-01, 9.316993e-01, 3.786198e-01, 1.284042e+00, 1.470326e+00,
1.400000e+00	4.804171e-01, 6.027779e-01, 3.328740e-01, 1.110640e+00, 5.400135e-01, 6.296691e-01, 8.803965e-01, 2.407694e-01, 7.444492e-01, 1.758118e+00,
1.600000e+00	3.338602e-01, 5.415142e-01, 2.666526e-01, 1.150005e+00, 3.967443e-01, 5.632687e-01, 9.740286e-01, 1.238467e-01, 4.597098e-01, 1.425571e+00,
1.800000e+00	2.149046e-01, 4.612132e-01, 1.934898e-01, 1.565537e+00, 3.609301e-01, 5.627617e-01, 1.064802e+00, 6.594492e-02, 4.901143e-01, 1.632222e+00,
2.000000e+00	1.447377e-01, 5.104721e-01, 1.363671e-01, 1.561484e+00, 2.300771e-01, 6.820920e-01, 1.100026e+00, 3.565370e-02, 3.348921e-01, 1.234009e+00,
0.000000e+00	5.433730e-01, 2.506910e+00, 1.595537e+00, 5.442768e-01, 6.841362e-01, 2.490321e+00, 2.993455e+00, 1.360212e+00, 1.827421e+00, 2.303797e+00,
2.000000e-01	7.129512e-01, 1.414370e+00, 1.686993e+00, 5.979823e-01, 6.630707e-01, 1.669794e+00, 2.199655e+00, 6.370455e-01, 1.662003e+00, 2.334561e+00,
4.000000e-01	8.028484e-01, 6.696553e-01, 1.390561e+00, 4.937820e-01, 5.911484e-01, 1.246222e+00, 1.535933e+00, 4.382210e-01, 1.555759e+00, 2.523334e+00,
6.000000e-01	9.993960e-01, 4.731118e-01, 1.050101e+00, 4.710927e-01, 4.163203e-01, 1.016490e+00, 1.296509e+00, 2.377162e-01, 1.517470e+00, 2.258351e+00,
8.000000e-01	7.894849e-01, 4.057961e-01, 7.663441e-01, 6.780755e-01, 3.794326e-01, 9.398234e-01, 1.092595e+00, 1.486306e-01, 1.309336e+00, 2.258758e+00,
1.000000e+00	6.418189e-01, 4.052890e-01, 4.925059e-01, 9.138155e-01, 2.688417e-01, 6.889416e-01, 9.355312e-01, 6.450194e-02, 1.002953e+00, 2.233771e+00,
1.200000e+00	2.871680e-01, 3.922598e-01, 3.043666e-01, 9.079534e-01, 1.951507e-01, 8.023219e-01, 9.279160e-01, 4.040004e-02, 6.970843e-01, 2.112256e+00,
1.400000e+00	2.666626e-01, 3.150720e-01, 2.106470e-01, 1.227993e+00, 1.669469e-01, 8.216720e-01, 9.751488e-01, 2.347555e-02, 5.790518e-01, 2.220190e+00,
1.600000e+00	1.651111e-01, 3.692322e-01, 1.665154e-01, 1.425899e+00, 1.319257e-01, 6.303688e-01, 9.136135e-01, 1.323259e-02, 3.919202e-01, 1.899612e+00,
1.800000e+00	1.104200e-01, 3.825685e-01, 1.202144e-01, 9.930022e-01, 1.091777e-01, 6.537436e-01, 9.706655e-01, 5.024036e-03, 2.874052e-01, 1.733939e+00,
2.000000e+00	8.046092e-02, 3.968136e-01, 8.927058e-02, 1.602836e+00, 8.811638e-02, 6.469255e-01, 8.309554e-01, 4.067352e-03, 1.982821e-01, 1.870063e+00,
0.000000e+00	1.705904e+00, 6.559981e-01, 5.532890e-01, 9.321258e-01, 3.005306e+00, 4.908004e-01, 1.866230e+00, 3.127683e+00, 2.209405e+00, 1.554911e+00,
2.000000e-01	1.220317e+00, 6.776316e-01, 4.250416e-01, 1.130698e+00, 2.270080e+00, 4.870947e-01, 1.687643e+00, 1.926241e+00, 2.114225e+00, 1.654221e+00,
4.000000e-01	6.990426e-01, 6.766671e-01, 2.841751e-01, 1.235402e+00, 2.501494e+00, 5.835124e-01, 1.263163e+00, 1.397866e+00, 1.655264e+00, 1.374901e+00,
6.000000e-01	4.358626e-01, 5.853867e-01, 2.580828e-01, 1.428412e+00, 2.375361e+00, 6.437738e-01, 1.149365e+00, 9.577604e-01, 1.517060e+00, 1.709368e+00,
8.000000e-01	3.185452e-01, 7.007993e-01, 2.025494e-01, 1.636429e+00, 1.704126e+00, 5.519376e-01, 9.584923e-01, 8.174099e-01, 9.716368e-01, 1.744489e+00,
1.000000e+00	2.643032e-01, 5.775012e-01, 1.428175e-01, 1.662276e+00, 1.488411e+00, 5.916548e-01, 1.081663e+00, 7.449460e-01, 7.303803e-01, 1.470410e+00,
1.200000e+00	1.627709e-01, 5.865680e-01, 1.195730e-01, 1.641747e+00, 1.251824e+00, 6.745857e-01, 1.028909e+00, 6.565326e-01, 5.768930e-01, 1.850730e+00,
1.400000e+00	1.085158e-01, 5.119490e-01, 7.400119e-02, 1.981246e+00, 9.571801e-01, 6.422880e-01, 8.506033e-01, 7.026235e-01, 4.102835e-01, 1.453331e+00,
1.600000e+00	5.958723e-02, 4.294073e-01, 6.463036e-02, 1.928518e+00, 8.974112e-01, 6.340573e-01, 1.054248e+00, 3.936814e-01, 2.932653e-01, 1.567930e+00,
1.800000e+00	4.677686e-02, 4.266745e-01, 5.102049e-02, 1.788474e+00, 6.076011e-01, 6.210381e-01, 1.102019e+00, 2.487083e-01, 2.101990e-01, 1.807405e+00,
2.000000e+00	3.171216e-02, 3.780846e-01, 3.386694e-02, 1.768692e+00, 4.570606e-01, 4.771842e-01, 1.023280e+00, 1.302681e-01, 1.468550e-01, 1.443939e+00,
0.000000e+00	5.654771e-01, 2.474498e+00, 8.739149e-02, 1.345958e+00, 1.775881e-01, 2.516690e+00, 1.846181e+00, 1.923535e+00, 2.525799e-01, 1.252183e+00,
2.000000e-01	3.816743e-01, 1.255134e+00, 6.169985e-01, 1.225746e+00, 7.270046e-01, 1.521540e+00, 1.446752e+00, 1.093709e+00, 3.095298e-01, 1.326779e+00,
4.000000e-01	2.429831e-01, 7.737255e-01, 7.967266e-01, 7.641528e-01, 6.673087e-01, 1.134713e+00, 1.203976e+00, 7.162221e-01, 2.225487e-01, 1.404302e+00,
6.000000e-01	2.576079e-01, 5.188100e-01, 5.122796e-01, 9.992450e-01, 6.491510e-01, 8.207964e-01, 9.958416e-01, 3.794133e-01, 1.671104e-01, 1.499743e+00,
8.000000e-01	1.665545e-01, 3.192246e-01, 3.394407e-01, 9.417554e-01, 4.151041e-01, 6.643909e-01, 1.052814e+00, 2.202401e-01, 1.121076e-01, 1.293370e+00,
1.000000e+00	1.153348e-01, 2.687633e-01, 2.631072e-01, 1.173418e+00, 3.796140e-01, 8.228597e-01, 1.009897e+00, 1.223918e-01, 8.177912e-02, 1.602015e+00,
1.200000e+00	7.878284e-02, 2.559216e-01, 2.057819e-01, 1.448948e+00, 2.942962e-01, 7.389095e-01, 1.022061e+00, 6.587834e-02, 6.457187e-02, 1.464174e+00,
1.400000e+00	5.044385e-02, 2.292252e-01, 1.452904e-01, 1.445846e+00, 1.891023e-01, 6.729940e-01, 9.458311e-01, 3.537176e-02, 4.214760e-02, 1.361859e+00,
1.600000e+00	4.032446e-02, 2.570862e-01, 8.326387e-02, 1.821019e+00, 1.344793e-01, 5.920370e-01, 9.208097e-01, 2.087624e-02, 3.112245e-02, 1.696121e+00,
1.800000e+00	2.438687e-02, 3.127003e-01, 6.672509e-02, 1.964213e+00, 1.102252e-01, 5.729250e-01, 8.933150e-01, 1.106580e-02, 2.202087e-02, 1.553074e+00,
2.000000e+00	1.816083e-02, 3.403508e-01, 4.277154e-02, 1.767570e+00, 8.059636e-02, 6.066407e-01, 9.226354e-01, 6.945226e-03, 1.621247e-02, 1.506871e+00,
0.000000e+00	2.380272e+00, 7.134047e-01, 3.023119e+00, 9.990330e-01, 2.423586e+00, 1.861002e+00, 2.629557e+00, 2.188792e+00, 1.815094e+00, 7.865850e-01,
2.000000e-01	1.684334e+00, 5.235418e-01, 1.796638e+00, 8.362364e-01, 2.821883e+00, 9.946309e-01, 1.621247e+00, 1.420077e+00, 1.444699e+00, 8.673267e-01,
4.000000e-01	1.756511e+00, 4.347753e-01, 1.627695e+00, 8.970562e-01, 2.120936e+00, 7.430752e-01, 1.291987e+00, 1.260596e+00, 1.821962e+00, 1.077488e+00,
6.000000e-01	1.192128e+00, 4.621902e-01, 1.146704e+00, 1.277841e+00, 1.938659e+00, 6.823271e-01, 1.092145e+00, 9.735658e-01, 1.716665e+00, 1.228870e+00,
8.000000e-01	1.039066e+00, 5.284647e-01, 6.841244e-01, 1.116074e+00, 1.654893e+00, 5.924127e-01, 8.734577e-01, 8.274512e-01, 1.151865e+00, 1.025065e+00,
1.000000e+00	6.467589e-01, 5.637162e-01, 4.291561e-01, 1.546513e+00, 1.483363e+00, 5.534586e-01, 8.623419e-01, 7.379843e-01, 9.239605e-01, 1.198969e+00,
1.200000e+00	3.935404e-01, 6.722137e-01, 3.514267e-01, 1.900993e+00, 1.104230e+00, 4.088157e-01, 1.136482e+00, 7.361107e-01, 6.874483e-01, 1.162890e+00,
1.400000e+00	3.148679e-01, 5.666997e-01, 2.566605e-01, 1.518742e+00, 8.572902e-01, 4.029766e-01, 9.504420e-01, 4.947335e-01, 5.214487e-01, 1.019741e+00,
1.600000e+00	2.355234e-01, 4.904292e-01, 1.698272e-01, 1.634746e+00, 8.151683e-01, 4.402864e-01, 9.431039e-01, 3.116807e-01, 3.271725e-01, 1.181963e+00,
1.800000e+00	1.606599e-01, 4.011391e-01, 1.326964e-01, 1.725742e+00, 4.720949e-01, 5.433172e-01, 1.010643e+00, 2.222314e-01, 2.824310e-01, 1.301840e+00,
2.000000e+00	1.024042e-01, 4.238665e-01, 9.826513e-02, 1.931017e+00, 3.945658e-01, 4.674842e-01, 1.080329e+00, 9.904407e-02, 1.688354e-01, 1.237313e+00,
0.000000e+00	5.967183e-01, 2.089985e+00, 2.508317e-01, 2.645845e+00, 6.947271e-01, 1.293709e-01, 1.587722e+00, 2.853807e+00, 9.201173e-01, 7.697508e-01,
2.000000e-01	3.550617e-01, 1.220396e+00, 6.937093e-01, 2.628486e+00, 9.060632e-01, 1.229683e-01, 1.203392e+00, 1.775495e+00, 6.088104e-01, 9.834368e-01,
4.000000e-01	3.198076e-01, 7.577018e-01, 6.152690e-01, 2.300381e+00, 1.169834e+00, 1.287856e-01, 1.105427e+00, 1.157284e+00, 5.764866e-01, 8.696682e-01,
6.000000e-01	2.100452e-01, 5.201045e-01, 4.501077e-01, 2.065235e+00, 1.206668e+00, 1.379275e-01, 1.090478e+00, 9.374257e-01, 3.672746e-01, 7.305467e-01,
8.000000e-01	1.621593e-01, 3.334918e-01, 3.595396e-01, 2.278713e+00, 9.621938e-01, 9.689791e-02, 1.098132e+00, 7.134983e-01, 2.776440e-01, 6.544573e-01,
1.000000e+00	1.106069e-01, 2.976814e-01, 2.721040e-01, 1.817213e+00, 8.678261e-01, 6.825373e-02, 1.001642e+00, 6.056013e-01, 2.221900e-01, 5.546678e-01,
1.200000e+00	7.526339e-02, 2.172004e-01, 1.705728e-01, 2.388960e+00, 6.341782e-01, 4.161564e-02, 9.479391e-01, 3.372569e-01, 1.489353e-01, 3.733753e-01,
1.400000e+00	4.944688e-02, 2.615269e-01, 1.235988e-01, 1.822005e+00, 5.868978e-01, 2.407385e-02, 9.466274e-01, 2.171102e-01, 1.138938e-01, 3.423739e-01,
1.600000e+00	3.108431e-02, 3.171333e-01, 8.973098e-02, 1.851029e+00, 3.365591e-01, 1.841268e-02, 9.830863e-01, 9.552693e-02, 6.045810e-02, 2.607800e-01,
1.800000e+00	2.438798e-02, 3.410455e-01, 6.226839e-02, 2.157769e+00, 3.470993e-01, 1.126068e-02, 9.855547e-01, 5.451389e-02, 4.979371e-02, 2.629634e-01,
2.000000e+00	1.631074e-02, 3.235710e-01, 4.137091e-02, 2.360949e+00, 2.481812e-01, 5.470640e-03, 1.073772e+00, 3.455895e-02, 4.635585e-02, 2.039004e-01,
0.000000e+00	3.717367e-01, 3.008667e+00, 3.345651e-01, 1.288077e+00, 1.055747e+00, 8.951691e-01, 1.795669e+00, 1.508712e+00, 2.713814e+00, 3.044526e+00,
2.000000e-01	2.437744e-01, 1.597713e+00, 7.882951e-01, 1.334234e+00, 1.500907e+00, 7.651482e-01, 1.551865e+00, 9.601503e-01, 1.883939e+00, 2.937119e+00,
4.000000e-01	3.077331e-01, 1.117405e+00, 8.260939e-01, 1.594293e+00, 1.165449e+00, 6.428513e-01, 1.211380e+00, 7.939311e-01, 1.715515e+00, 2.596148e+00,
6.000000e-01	2.980190e-01, 6.244109e-01, 6.722303e-01, 1.678516e+00, 9.773600e-01, 6.437614e-01, 9.675462e-01, 6.174161e-01, 1.373107e+00, 1.934222e+00,
8.000000e-01	2.047028e-01, 3.542808e-01, 4.930367e-01, 1.845586e+00, 8.181157e-01, 6.742667e-01, 1.172721e+00, 4.536185e-01, 9.664290e-01, 2.652273e+00,
1.000000e+00	1.556360e-01, 2.659280e-01, 2.931256e-01, 1.604390e+00, 5.655634e-01, 5.860266e-01, 9.435212e-01, 2.306397e-01, 7.026408e-01, 2.360546e+00,
1.200000e+00	1.061725e-01, 1.733631e-01, 2.427238e-01, 1.822851e+00, 3.865698e-01, 5.824069e-01, 1.092019e+00, 1.225592e-01, 5.318572e-01, 1.968908e+00,
1.400000e+00	7.261136e-02, 2.410063e-01, 1.600473e-01, 1.964720e+00, 3.133852e-01, 6.966835e-01, 8.798984e-01, 6.943845e-02, 3.310062e-01, 1.672088e+00,
1.600000e+00	4.139310e-02, 2.202470e-01, 1.231274e-01, 2.126000e+00, 2.773132e-01, 6.681990e-01, 8.949831e-01, 3.932427e-02, 2.675734e-01, 1.735755e+00,
1.800000e+00	3.403292e-02, 2.650587e-01, 7.859401e-02, 1.499628e+00, 1.775208e-01, 6.162849e-01, 1.010299e+00, 1.944312e-02, 2.224675e-01, 1.786075e+00,
2.000000e+00	2.562909e-02, 2.616202e-01, 6.047714e-02, 1.837172e+00, 1.588794e-01, 5.892059e-01, 1.109720e+00, 1.305615e-02, 1.401414e-01, 1.667065e+00,
0.000000e+00	3.102817e+00, 1.889605e+00, 2.360483e+00, 1.790507e+00, 2.424233e+00, 9.126338e-01, 3.300522e-01, 2.917444e+00, 2.652094e+00, 1.529033e+00,
2.000000e-01	2.729810e+00, 1.031894e+00, 2.489181e+00, 1.555810e+00, 2.471773e+00, 7.477817e-01, 5.599056e-01, 1.757412e+00, 2.430780e+00, 1.398725e+00,
4.000000e-01	2.246317e+00, 8.443273e-01, 1.987962e+00, 1.526483e+00, 2.257097e+00, 6.848681e-01, 9.192038e-01, 1.241470e+00, 2.150542e+00, 1.303435e+00,
6.000000e-01	1.955432e+00, 7.694285e-01, 1.411538e+00, 1.801223e+00, 2.369755e+00, 7.052908e-01, 1.014803e+00, 1.041360e+00, 1.864323e+00, 1.291010e+00,
8.000000e-01	1.473378e+00, 7.042234e-01, 8.953016e-01, 1.604956e+00, 1.808204e+00, 7.357866e-01, 9.981154e-01, 8.874024e-01, 1.729835e+00, 1.279370e+00,
1.000000e+00	9.232755e-01, 7.221049e-01, 7.872278e-01, 1.691802e+00, 1.654375e+00, 6.666016e-01, 1.041027e+00, 7.897527e-01, 1.418736e+00, 1.536972e+00,
1.200000e+00	7.659180e-01, 6.735520e-01, 4.481713e-01, 1.891978e+00, 1.293349e+00, 6.731363e-01, 1.016579e+00, 6.757859e-01, 1.059158e+00, 1.568158e+00,
1.400000e+00	5.350932e-01, 6.732651e-01, 4.299789e-01, 1.932034e+00, 8.592268e-01, 6.316060e-01, 9.741624e-01, 6.074250e-01, 6.423219e-01, 1.418356e+00,
1.600000e+00	3.517992e-01, 5.310467e-01, 2.306705e-01, 2.066838e+00, 6.720010e-01, 6.101253e-01, 1.003170e+00, 3.574077e-01, 5.308559e-01, 1.543742e+00,
1.800000e+00	1.995794e-01, 4.164100e-01, 1.874604e-01, 1.777485e+00, 5.160818e-01, 6.867377e-01, 8.149172e-01, 2.070564e-01, 4.445650e-01, 1.773794e+00,
2.000000e+00	1.658903e-01, 5.593260e-01, 1.513005e-01, 2.024488e+00, 4.810305e-01, 6.947110e-01, 9.996393e-01, 1.088891e-01, 2.826120e-01, 1.686486e+00,
0.000000e+00	1.613937e+00, 1.026189e+00, 9.815646e-01, 2.053103e+00, 2.712150e+00, 1.331142e+00, 3.596735e-01, 2.968223e+00, 2.488646e+00, 1.284689e+00,
2.000000e-01	1.305572e+00, 9.800921e-01, 8.277149e-01, 2.029395e+00, 2.855742e+00, 1.019290e+00, 8.133233e-01, 1.702049e+00, 2.416359e+00, 1.159131e+00,
4.000000e-01	1.152061e+00, 8.616741e-01, 6.835403e-01, 1.833775e+00, 2.809408e+00, 6.395856e-01, 9.769495e-01, 1.397290e+00, 1.748581e+00, 9.347867e-01,
6.000000e-01	6.191450e-01, 5.878217e-01, 4.964264e-01, 1.527937e+00, 2.589807e+00, 5.635691e-01, 1.153151e+00, 9.696046e-01, 1.436830e+00, 1.155905e+00,
8.000000e-01	4.633602e-01, 5.517899e-01, 3.537852e-01, 1.826483e+00, 1.923965e+00, 3.704531e-01, 1.001939e+00, 8.401850e-01, 1.107879e+00, 8.484502e-01,
1.000000e+00	2.896823e-01, 5.565121e-01, 2.909587e-01, 2.057250e+00, 1.586840e+00, 2.137232e-01, 1.059467e+00, 8.086407e-01, 7.630665e-01, 7.453848e-01,
1.200000e+00	1.909999e-01, 4.835042e-01, 1.789436e-01, 1.764847e+00, 1.254386e+00, 1.483486e-01, 1.157986e+00, 6.496615e-01, 5.380502e-01, 4.993155e-01,
1.400000e+00	1.525553e-01, 5.043831e-01, 1.259927e-01, 1.869940e+00, 9.461136e-01, 9.169057e-02, 1.085416e+00, 6.096190e-01, 3.908960e-01, 4.619167e-01,
1.600000e+00	8.081474e-02, 3.829488e-01, 9.654347e-02, 2.022909e+00, 6.786942e-01, 5.854499e-02, 9.364601e-01, 3.655571e-01, 3.034499e-01, 3.378626e-01,
1.800000e+00	6.276741e-02, 3.997010e-01, 6.473529e-02, 1.973512e+00, 6.082580e-01, 3.316880e-02, 1.052562e+00, 2.158161e-01, 2.274014e-01, 3.348341e-01,
2.000000e+00	5.215975e-02, 3.909862e-01, 4.451381e-02, 2.450560e+00, 4.883145e-01, 2.011126e-02, 1.090499e+00, 1.229757e-01, 1.325811e-01, 2.487158e-01,
