# Supplementary material for: Inference of Vohradský's Models of Genetic Networks by Solving Two-Dimensional Function Optimization Problems
Source: PLoS One. 2013 Dec 30;8(12):e83308. doi: 10.1371/journal.pone.0083308 (PMC3875442; doi:10.1371/journal.pone.0083308)
Supplement: Text S2 — Time-series data used in the ‘Inference in noisy environment’ section (compressed by gzip). (GZ) [file pone.0083308.s002.gz › time_series_data/gene10/50sets/tc.dat60]

Time "G0" "G1" "G2" "G3" "G4" "G5" "G6" "G7" "G8" "G9"
0.000000e+00	1.925265e+00, 1.615807e+00, 1.100808e+00, 2.465867e+00, 1.114960e+00, 1.185429e-02, 1.575057e+00, 3.152783e+00, 1.786280e+00, 1.586336e-01,
2.000000e-01	1.413121e+00, 1.423081e+00, 1.016854e+00, 2.256409e+00, 7.667728e-01, 6.379624e-03, 1.670220e+00, 2.365707e+00, 1.188871e+00, 3.907914e-01,
4.000000e-01	1.182112e+00, 1.046751e+00, 8.441865e-01, 1.582028e+00, 4.699761e-01, 8.849765e-03, 1.360286e+00, 1.701718e+00, 7.793215e-01, 3.828383e-01,
6.000000e-01	9.205429e-01, 9.578764e-01, 6.991618e-01, 1.214711e+00, 2.653493e-01, 6.780722e-02, 1.732706e+00, 1.272862e+00, 3.585106e-01, 3.201278e-01,
8.000000e-01	6.716277e-01, 9.316246e-01, 3.748869e-01, 1.128006e+00, 1.650672e-01, 3.241489e-01, 1.552447e+00, 7.025889e-01, 2.365881e-01, 2.233823e-01,
1.000000e+00	5.406808e-01, 1.057664e+00, 2.186497e-01, 1.109721e+00, 9.264216e-02, 3.947203e-01, 1.974522e+00, 5.237599e-01, 1.520007e-01, 2.034717e-01,
1.200000e+00	4.055775e-01, 1.037913e+00, 1.267249e-01, 1.090492e+00, 5.075957e-02, 6.437298e-01, 1.582819e+00, 3.653773e-01, 9.607104e-02, 1.242462e-01,
1.400000e+00	4.388962e-01, 1.061406e+00, 7.116295e-02, 9.115942e-01, 3.239904e-02, 7.360419e-01, 2.323839e+00, 2.402544e-01, 6.014557e-02, 9.278993e-02,
1.600000e+00	3.640684e-01, 1.001784e+00, 4.246807e-02, 1.072489e+00, 1.945771e-02, 7.661056e-01, 2.387276e+00, 2.080185e-01, 3.314124e-02, 7.196037e-02,
1.800000e+00	3.202088e-01, 9.087818e-01, 2.987844e-02, 9.491964e-01, 1.162094e-02, 7.066535e-01, 2.634412e+00, 1.492136e-01, 2.111590e-02, 4.547966e-02,
2.000000e+00	3.017828e-01, 9.821272e-01, 1.830805e-02, 9.105181e-01, 8.563382e-03, 7.591011e-01, 2.275286e+00, 1.061932e-01, 1.155889e-02, 3.633352e-02,
0.000000e+00	8.793958e-02, 1.655150e+00, 2.765076e+00, 2.127666e+00, 9.947830e-01, 1.650664e+00, 2.784553e+00, 7.218526e-01, 7.794268e-01, 2.222176e+00,
2.000000e-01	2.950731e-01, 1.436602e+00, 1.811374e+00, 1.516844e+00, 5.966152e-01, 1.384605e+00, 2.505607e+00, 6.240322e-01, 6.272395e-01, 2.106630e+00,
4.000000e-01	4.533562e-01, 9.854379e-01, 9.384152e-01, 9.017319e-01, 4.254545e-01, 9.812880e-01, 2.716134e+00, 5.956734e-01, 3.787914e-01, 1.426264e+00,
6.000000e-01	4.563114e-01, 1.001746e+00, 6.920077e-01, 4.263697e-01, 2.235960e-01, 8.982274e-01, 2.185048e+00, 4.369156e-01, 2.319854e-01, 1.066039e+00,
8.000000e-01	4.220309e-01, 9.009701e-01, 3.813738e-01, 4.023044e-01, 1.441147e-01, 7.801027e-01, 2.543951e+00, 3.350767e-01, 1.472344e-01, 8.730885e-01,
1.000000e+00	4.369625e-01, 1.031828e+00, 2.200055e-01, 5.824124e-01, 7.621712e-02, 8.254045e-01, 2.497202e+00, 2.514744e-01, 9.307984e-02, 6.473747e-01,
1.200000e+00	4.778401e-01, 1.006626e+00, 1.048437e-01, 6.699215e-01, 5.043532e-02, 7.253436e-01, 2.359097e+00, 1.188763e-01, 4.565494e-02, 4.722157e-01,
1.400000e+00	3.347618e-01, 7.081587e-01, 8.070952e-02, 8.984489e-01, 2.989574e-02, 9.385233e-01, 2.407232e+00, 1.135614e-01, 2.913882e-02, 2.822835e-01,
1.600000e+00	4.084365e-01, 9.060765e-01, 4.277271e-02, 8.893089e-01, 1.897837e-02, 6.783066e-01, 2.644543e+00, 7.763551e-02, 1.873960e-02, 2.423810e-01,
1.800000e+00	4.185332e-01, 7.138481e-01, 3.301248e-02, 7.249108e-01, 1.096413e-02, 1.012695e+00, 2.375956e+00, 5.003474e-02, 1.220860e-02, 1.780611e-01,
2.000000e+00	4.450023e-01, 1.008913e+00, 1.581179e-02, 8.839266e-01, 6.108236e-03, 7.495261e-01, 2.259303e+00, 6.227207e-02, 6.751024e-03, 1.477280e-01,
0.000000e+00	2.822745e-01, 3.108475e+00, 1.106818e+00, 7.597482e-01, 2.613554e+00, 6.193033e-02, 1.948683e+00, 2.958327e+00, 1.841478e+00, 1.423438e+00,
2.000000e-01	2.346011e-01, 2.314370e+00, 7.498936e-01, 8.766711e-01, 1.759985e+00, 3.437339e-02, 1.600529e+00, 1.913170e+00, 1.361937e+00, 1.253382e+00,
4.000000e-01	1.951451e-01, 1.822356e+00, 3.276773e-01, 8.661079e-01, 9.406194e-01, 3.442992e-02, 1.535836e+00, 1.490902e+00, 1.119387e+00, 6.670683e-01,
6.000000e-01	1.629844e-01, 1.769065e+00, 2.084359e-01, 8.985365e-01, 6.351118e-01, 1.856297e-01, 1.614480e+00, 9.512241e-01, 6.221157e-01, 5.693071e-01,
8.000000e-01	1.086326e-01, 1.653041e+00, 1.411153e-01, 1.048713e+00, 3.610117e-01, 4.280861e-01, 1.439774e+00, 5.665930e-01, 4.076390e-01, 4.579168e-01,
1.000000e+00	1.176616e-01, 1.511229e+00, 8.768157e-02, 9.813893e-01, 1.763710e-01, 5.922898e-01, 2.051396e+00, 4.255903e-01, 2.112204e-01, 2.742378e-01,
1.200000e+00	1.238112e-01, 1.206128e+00, 5.557718e-02, 9.608781e-01, 1.275027e-01, 7.360592e-01, 1.656722e+00, 3.240071e-01, 1.380802e-01, 2.239920e-01,
1.400000e+00	1.495373e-01, 1.486731e+00, 3.432125e-02, 8.717784e-01, 7.938952e-02, 7.964637e-01, 1.816465e+00, 2.144009e-01, 9.046701e-02, 1.427057e-01,
1.600000e+00	1.842138e-01, 1.262023e+00, 2.254285e-02, 8.619941e-01, 4.039080e-02, 8.345217e-01, 2.143387e+00, 1.742692e-01, 4.726632e-02, 1.523518e-01,
1.800000e+00	1.963402e-01, 1.230170e+00, 1.249611e-02, 8.011633e-01, 2.535884e-02, 7.584450e-01, 2.207493e+00, 1.336291e-01, 2.628452e-02, 8.080458e-02,
2.000000e+00	2.165794e-01, 9.569862e-01, 7.178010e-03, 8.724361e-01, 1.872676e-02, 7.990125e-01, 2.208758e+00, 1.063794e-01, 1.718014e-02, 5.785488e-02,
0.000000e+00	2.820929e+00, 2.593832e+00, 2.873135e+00, 1.083231e+00, 3.044134e+00, 1.917521e+00, 6.947807e-01, 1.653583e+00, 1.441860e-01, 1.841094e+00,
2.000000e-01	2.252507e+00, 2.092301e+00, 1.750306e+00, 8.151791e-01, 1.974472e+00, 1.036961e+00, 1.087039e+00, 1.156993e+00, 3.880417e-01, 2.339370e+00,
4.000000e-01	1.725670e+00, 1.454212e+00, 9.247268e-01, 4.106857e-01, 1.584833e+00, 6.690568e-01, 1.320141e+00, 9.265222e-01, 5.143943e-01, 1.363026e+00,
6.000000e-01	1.480129e+00, 1.309619e+00, 6.351730e-01, 3.952128e-01, 8.444439e-01, 6.901010e-01, 1.434762e+00, 5.203120e-01, 4.478854e-01, 1.229492e+00,
8.000000e-01	1.148764e+00, 1.316552e+00, 3.391267e-01, 5.026801e-01, 4.035573e-01, 8.957269e-01, 1.655164e+00, 4.389746e-01, 1.972722e-01, 1.123676e+00,
1.000000e+00	9.076831e-01, 1.075193e+00, 2.195871e-01, 5.106563e-01, 2.658560e-01, 8.617738e-01, 1.879438e+00, 2.805481e-01, 1.453882e-01, 8.348600e-01,
1.200000e+00	8.965676e-01, 1.178618e+00, 1.193343e-01, 5.363502e-01, 1.504920e-01, 7.685011e-01, 2.221305e+00, 1.581516e-01, 1.038318e-01, 5.381325e-01,
1.400000e+00	5.738300e-01, 1.210152e+00, 9.313729e-02, 5.875521e-01, 9.387179e-02, 7.921024e-01, 2.078051e+00, 1.258818e-01, 5.708927e-02, 4.979714e-01,
1.600000e+00	6.153708e-01, 9.195637e-01, 4.907324e-02, 7.762388e-01, 6.318643e-02, 7.880442e-01, 2.196640e+00, 9.531501e-02, 3.352515e-02, 3.210820e-01,
1.800000e+00	6.692749e-01, 9.789689e-01, 2.961776e-02, 9.232068e-01, 2.833157e-02, 7.794328e-01, 2.426156e+00, 8.016660e-02, 1.933954e-02, 2.539179e-01,
2.000000e+00	5.406819e-01, 1.049122e+00, 1.945984e-02, 7.394643e-01, 2.815053e-02, 8.857261e-01, 2.124581e+00, 4.943161e-02, 1.377598e-02, 1.177772e-01,
0.000000e+00	1.080686e+00, 1.407767e+00, 3.252220e-01, 1.710091e+00, 2.277081e-02, 2.070161e+00, 2.046065e+00, 2.373823e+00, 1.971631e+00, 1.973088e-01,
2.000000e-01	7.921713e-01, 1.450110e+00, 2.773822e-01, 1.495858e+00, 1.435631e-02, 1.122069e+00, 1.508681e+00, 1.469739e+00, 1.204564e+00, 1.250768e-01,
4.000000e-01	8.455288e-01, 1.410704e+00, 1.540397e-01, 1.248377e+00, 1.104652e-02, 7.424819e-01, 1.459634e+00, 1.456898e+00, 5.879772e-01, 9.379605e-02,
6.000000e-01	7.905372e-01, 1.290067e+00, 9.422967e-02, 1.048295e+00, 6.122054e-03, 5.580038e-01, 1.830931e+00, 8.812479e-01, 3.638503e-01, 7.510233e-02,
8.000000e-01	6.746687e-01, 1.252032e+00, 6.812167e-02, 1.057616e+00, 4.154585e-03, 5.243219e-01, 1.973535e+00, 7.986930e-01, 2.325318e-01, 5.102846e-02,
1.000000e+00	5.216572e-01, 9.022586e-01, 3.770726e-02, 1.006886e+00, 2.003793e-03, 7.529733e-01, 2.213949e+00, 4.407630e-01, 1.610656e-01, 3.207127e-02,
1.200000e+00	4.468213e-01, 1.034389e+00, 2.178080e-02, 8.948053e-01, 1.316620e-03, 7.377155e-01, 1.882714e+00, 3.167378e-01, 8.081808e-02, 2.436363e-02,
1.400000e+00	3.559108e-01, 1.027527e+00, 1.225826e-02, 9.123429e-01, 1.062825e-03, 8.336019e-01, 2.265882e+00, 2.379998e-01, 4.308426e-02, 2.146485e-02,
1.600000e+00	4.825806e-01, 9.091249e-01, 7.573840e-03, 8.000360e-01, 5.411282e-04, 7.721777e-01, 2.072766e+00, 2.096063e-01, 3.046201e-02, 1.488006e-02,
1.800000e+00	4.375870e-01, 9.284623e-01, 4.610813e-03, 9.014167e-01, 4.072723e-04, 8.893332e-01, 1.907216e+00, 1.342060e-01, 1.824740e-02, 9.732991e-03,
2.000000e+00	3.297263e-01, 1.008299e+00, 3.064328e-03, 8.528685e-01, 2.042982e-04, 8.289072e-01, 1.959491e+00, 1.065535e-01, 1.069108e-02, 8.260768e-03,
0.000000e+00	1.967589e+00, 1.238810e+00, 1.738025e+00, 2.603261e-01, 3.066788e+00, 2.895021e-01, 3.098689e+00, 1.279098e+00, 2.231737e+00, 4.072889e-01,
2.000000e-01	1.456907e+00, 7.536733e-01, 1.321640e+00, 5.953590e-01, 1.921013e+00, 1.725970e-01, 2.461601e+00, 1.238880e+00, 1.497888e+00, 5.268546e-01,
4.000000e-01	9.468452e-01, 7.738723e-01, 7.204127e-01, 6.631353e-01, 1.154083e+00, 3.906662e-01, 1.800472e+00, 7.109392e-01, 9.930933e-01, 4.743856e-01,
6.000000e-01	1.009949e+00, 8.589253e-01, 4.466733e-01, 6.048332e-01, 7.889098e-01, 5.690639e-01, 1.886060e+00, 5.053418e-01, 8.359042e-01, 4.259374e-01,
8.000000e-01	6.824271e-01, 7.543757e-01, 2.632872e-01, 6.939506e-01, 3.971960e-01, 7.261401e-01, 1.727029e+00, 4.744647e-01, 4.531070e-01, 2.669887e-01,
1.000000e+00	5.896107e-01, 7.384189e-01, 1.359657e-01, 7.750681e-01, 2.392960e-01, 7.171047e-01, 1.969423e+00, 2.604287e-01, 2.703858e-01, 2.006561e-01,
1.200000e+00	5.633327e-01, 9.144157e-01, 9.744614e-02, 8.825137e-01, 1.257325e-01, 7.548829e-01, 1.957871e+00, 1.719612e-01, 1.522869e-01, 1.567263e-01,
1.400000e+00	4.322327e-01, 9.014380e-01, 5.114111e-02, 1.057408e+00, 8.875098e-02, 7.164759e-01, 2.040248e+00, 1.072235e-01, 9.839129e-02, 1.203077e-01,
1.600000e+00	4.130115e-01, 6.977635e-01, 3.530817e-02, 9.105898e-01, 4.338531e-02, 7.758319e-01, 1.943591e+00, 1.056658e-01, 5.889487e-02, 7.959103e-02,
1.800000e+00	4.500987e-01, 9.094249e-01, 2.357590e-02, 8.368959e-01, 2.995311e-02, 8.799069e-01, 2.396363e+00, 8.406256e-02, 3.725564e-02, 5.860791e-02,
2.000000e+00	4.719270e-01, 9.547849e-01, 1.126986e-02, 7.197344e-01, 1.653739e-02, 7.971144e-01, 2.334787e+00, 7.558546e-02, 1.956472e-02, 4.169337e-02,
0.000000e+00	1.886943e+00, 1.262990e+00, 2.102320e+00, 1.841936e+00, 3.174138e-01, 2.398263e+00, 1.439171e+00, 1.302098e+00, 2.151312e+00, 1.196540e+00,
2.000000e-01	1.764098e+00, 8.953561e-01, 1.370213e+00, 9.724506e-01, 2.543933e-01, 1.589165e+00, 1.239377e+00, 9.762556e-01, 1.071408e+00, 1.145700e+00,
4.000000e-01	1.315796e+00, 8.046167e-01, 8.814476e-01, 6.854463e-01, 2.043093e-01, 1.028700e+00, 1.341544e+00, 8.376247e-01, 6.870848e-01, 1.052017e+00,
6.000000e-01	1.267751e+00, 7.364295e-01, 6.414045e-01, 4.269498e-01, 1.187635e-01, 9.887812e-01, 1.801033e+00, 5.049474e-01, 4.218194e-01, 1.005616e+00,
8.000000e-01	1.317039e+00, 8.057324e-01, 3.386638e-01, 5.572288e-01, 8.752561e-02, 8.184133e-01, 1.720761e+00, 4.212871e-01, 2.493979e-01, 7.032792e-01,
1.000000e+00	1.081021e+00, 9.026964e-01, 2.131227e-01, 6.894204e-01, 4.769280e-02, 8.521703e-01, 1.902918e+00, 2.874123e-01, 1.518172e-01, 6.235712e-01,
1.200000e+00	8.480133e-01, 8.343926e-01, 1.307646e-01, 6.268539e-01, 2.566563e-02, 7.772065e-01, 1.793500e+00, 1.832778e-01, 8.496545e-02, 4.435292e-01,
1.400000e+00	7.306127e-01, 1.048249e+00, 8.011983e-02, 7.902192e-01, 1.653188e-02, 9.403569e-01, 1.905590e+00, 1.528593e-01, 4.712352e-02, 3.481979e-01,
1.600000e+00	6.550804e-01, 8.841705e-01, 4.093504e-02, 7.999553e-01, 1.235123e-02, 7.659675e-01, 2.032938e+00, 9.942556e-02, 3.033659e-02, 2.332597e-01,
1.800000e+00	6.694851e-01, 7.600245e-01, 2.824890e-02, 8.761796e-01, 6.396100e-03, 8.638485e-01, 2.391410e+00, 8.509485e-02, 1.719879e-02, 1.572939e-01,
2.000000e+00	4.923192e-01, 9.762729e-01, 1.569905e-02, 8.682188e-01, 3.984355e-03, 9.166954e-01, 2.406282e+00, 6.461766e-02, 1.079451e-02, 1.239667e-01,
0.000000e+00	3.023856e+00, 5.195064e-01, 1.149160e+00, 4.030548e-01, 2.260507e+00, 1.849765e+00, 1.397452e+00, 2.737112e+00, 5.953458e-01, 1.575920e+00,
2.000000e-01	2.490435e+00, 5.585276e-01, 8.395326e-01, 4.851066e-01, 1.385362e+00, 1.122171e+00, 1.454007e+00, 1.966760e+00, 5.328831e-01, 1.063250e+00,
4.000000e-01	1.872139e+00, 6.433993e-01, 5.602020e-01, 7.075971e-01, 8.911307e-01, 6.585830e-01, 1.587736e+00, 1.502191e+00, 4.533174e-01, 1.244566e+00,
6.000000e-01	1.803285e+00, 5.451713e-01, 3.492164e-01, 8.098778e-01, 4.553365e-01, 5.879672e-01, 1.675806e+00, 8.787003e-01, 2.826033e-01, 1.048972e+00,
8.000000e-01	1.453379e+00, 8.072607e-01, 1.991029e-01, 9.391355e-01, 2.907525e-01, 6.055608e-01, 1.911454e+00, 6.480975e-01, 1.682503e-01, 8.297778e-01,
1.000000e+00	1.086319e+00, 6.510825e-01, 8.811814e-02, 6.737467e-01, 1.860436e-01, 7.071429e-01, 2.140709e+00, 4.153137e-01, 9.691834e-02, 5.712747e-01,
1.200000e+00	9.236479e-01, 6.981032e-01, 7.593029e-02, 7.173723e-01, 9.797537e-02, 7.802883e-01, 2.131848e+00, 2.740685e-01, 6.082088e-02, 4.700479e-01,
1.400000e+00	7.368530e-01, 7.346781e-01, 4.345904e-02, 8.580155e-01, 5.682883e-02, 7.829289e-01, 2.238519e+00, 2.167302e-01, 3.672141e-02, 3.359496e-01,
1.600000e+00	7.017083e-01, 7.428226e-01, 2.729251e-02, 1.032423e+00, 3.768827e-02, 6.677964e-01, 1.743516e+00, 1.484562e-01, 2.104212e-02, 2.486946e-01,
1.800000e+00	6.862588e-01, 7.714734e-01, 1.588207e-02, 7.281160e-01, 2.419437e-02, 7.105790e-01, 1.947049e+00, 1.078153e-01, 1.252989e-02, 1.683184e-01,
2.000000e+00	4.991504e-01, 9.260444e-01, 9.945917e-03, 8.399063e-01, 1.241833e-02, 8.421212e-01, 2.163768e+00, 1.077955e-01, 1.003534e-02, 1.383518e-01,
0.000000e+00	2.446917e+00, 1.538885e+00, 1.240920e+00, 2.949486e+00, 1.768275e-01, 1.216832e+00, 9.402442e-01, 1.260230e+00, 2.178935e+00, 5.730819e-01,
2.000000e-01	1.963684e+00, 1.169014e+00, 1.227709e+00, 1.422356e+00, 5.089608e-01, 8.804505e-01, 5.378153e-01, 1.140942e+00, 1.601524e+00, 6.560035e-01,
4.000000e-01	1.247627e+00, 1.040151e+00, 1.267057e+00, 1.324149e+00, 6.050357e-01, 4.744409e-01, 5.407110e-01, 1.213871e+00, 7.994216e-01, 6.874659e-01,
6.000000e-01	1.286177e+00, 9.837745e-01, 1.023767e+00, 1.313661e+00, 8.182983e-01, 5.418041e-01, 8.722829e-01, 8.412618e-01, 6.861333e-01, 6.223615e-01,
8.000000e-01	1.012454e+00, 6.503188e-01, 9.258523e-01, 9.889823e-01, 6.389223e-01, 6.852199e-01, 1.138583e+00, 4.338470e-01, 3.079856e-01, 6.398719e-01,
1.000000e+00	8.735268e-01, 6.960703e-01, 5.883423e-01, 8.729226e-01, 3.210766e-01, 6.814365e-01, 1.363773e+00, 3.810245e-01, 2.688274e-01, 4.486392e-01,
1.200000e+00	9.158049e-01, 8.535235e-01, 3.418808e-01, 9.857905e-01, 2.163708e-01, 6.962178e-01, 1.669897e+00, 2.800744e-01, 1.235455e-01, 4.081557e-01,
1.400000e+00	6.402058e-01, 9.438914e-01, 1.971093e-01, 9.844139e-01, 1.371654e-01, 8.609642e-01, 1.607257e+00, 1.833820e-01, 9.613078e-02, 2.563476e-01,
1.600000e+00	5.279147e-01, 6.541446e-01, 9.454011e-02, 8.387062e-01, 5.622218e-02, 1.052401e+00, 2.252105e+00, 1.417882e-01, 5.930972e-02, 2.347671e-01,
1.800000e+00	4.359001e-01, 9.348436e-01, 7.154176e-02, 7.482107e-01, 5.621915e-02, 8.575665e-01, 1.886391e+00, 1.333512e-01, 2.928723e-02, 1.321372e-01,
2.000000e+00	4.377799e-01, 8.533781e-01, 4.079660e-02, 9.164988e-01, 3.206050e-02, 9.400210e-01, 2.111822e+00, 1.097493e-01, 2.095423e-02, 9.950187e-02,
0.000000e+00	3.072370e+00, 2.378674e-01, 4.904637e-01, 1.255996e+00, 1.095384e+00, 1.544393e+00, 2.913883e+00, 2.608617e+00, 1.981327e+00, 5.004110e-01,
2.000000e-01	2.234959e+00, 4.104339e-01, 3.050467e-01, 1.281230e+00, 7.862164e-01, 8.139577e-01, 2.508145e+00, 2.153618e+00, 1.018524e+00, 5.355628e-01,
4.000000e-01	2.103570e+00, 4.524179e-01, 1.627805e-01, 1.024995e+00, 4.064135e-01, 5.292861e-01, 1.920759e+00, 1.114445e+00, 7.163688e-01, 4.896476e-01,
6.000000e-01	1.587422e+00, 5.663170e-01, 1.213095e-01, 9.308783e-01, 2.728601e-01, 4.081404e-01, 2.606922e+00, 8.374831e-01, 3.119804e-01, 5.902811e-01,
8.000000e-01	1.078321e+00, 5.384701e-01, 7.666630e-02, 9.221719e-01, 1.745906e-01, 5.762542e-01, 2.501683e+00, 5.437613e-01, 2.090314e-01, 5.424459e-01,
1.000000e+00	9.391588e-01, 6.982224e-01, 4.295139e-02, 1.045478e+00, 9.908523e-02, 6.056305e-01, 2.408272e+00, 4.172925e-01, 1.073557e-01, 3.663946e-01,
1.200000e+00	7.101751e-01, 6.660238e-01, 2.797094e-02, 8.981930e-01, 5.557822e-02, 6.273412e-01, 2.139593e+00, 2.673929e-01, 8.504907e-02, 2.091117e-01,
1.400000e+00	8.146120e-01, 8.735675e-01, 1.602949e-02, 9.530531e-01, 3.322591e-02, 7.572231e-01, 2.131332e+00, 2.780931e-01, 4.691835e-02, 1.702177e-01,
1.600000e+00	6.714518e-01, 8.073465e-01, 9.388624e-03, 8.270690e-01, 2.128897e-02, 8.088129e-01, 2.232156e+00, 1.611004e-01, 3.063731e-02, 1.307573e-01,
1.800000e+00	6.130678e-01, 9.251264e-01, 5.611200e-03, 8.159058e-01, 1.244345e-02, 7.260362e-01, 2.234869e+00, 1.366659e-01, 1.777123e-02, 1.004965e-01,
2.000000e+00	4.716947e-01, 9.098886e-01, 3.704189e-03, 1.011876e+00, 6.424106e-03, 7.046123e-01, 2.443558e+00, 1.129351e-01, 1.066903e-02, 8.851068e-02,
0.000000e+00	2.168219e-01, 3.226945e-01, 2.480223e+00, 1.466172e+00, 2.161146e+00, 3.042750e+00, 1.685549e+00, 2.116516e+00, 1.465500e+00, 1.664121e+00,
2.000000e-01	3.768478e-01, 2.488575e-01, 1.554248e+00, 8.437067e-01, 1.244463e+00, 1.332806e+00, 1.339195e+00, 1.705392e+00, 1.072682e+00, 1.536740e+00,
4.000000e-01	5.819939e-01, 2.613446e-01, 1.036988e+00, 8.349327e-01, 9.318594e-01, 8.371241e-01, 1.269822e+00, 1.284937e+00, 7.696920e-01, 1.258867e+00,
6.000000e-01	4.164305e-01, 4.107362e-01, 6.040150e-01, 7.923003e-01, 4.859350e-01, 6.559060e-01, 1.417436e+00, 8.340497e-01, 5.354204e-01, 8.536830e-01,
8.000000e-01	4.394051e-01, 3.930249e-01, 4.114246e-01, 8.293222e-01, 2.922740e-01, 6.022985e-01, 1.964167e+00, 7.255569e-01, 2.549609e-01, 6.044431e-01,
1.000000e+00	3.477872e-01, 6.103864e-01, 2.132548e-01, 8.793414e-01, 2.137083e-01, 7.317705e-01, 1.201006e+00, 4.830663e-01, 1.910321e-01, 4.058019e-01,
1.200000e+00	3.264096e-01, 5.587582e-01, 1.508780e-01, 9.332727e-01, 1.364315e-01, 6.910809e-01, 1.851738e+00, 2.930090e-01, 1.044856e-01, 2.742643e-01,
1.400000e+00	3.723386e-01, 6.844940e-01, 7.931437e-02, 8.798172e-01, 8.155129e-02, 8.721367e-01, 1.863082e+00, 2.194913e-01, 6.126317e-02, 2.544870e-01,
1.600000e+00	3.012779e-01, 7.889034e-01, 4.946008e-02, 9.476479e-01, 4.640128e-02, 6.987076e-01, 1.824295e+00, 1.697145e-01, 4.411575e-02, 1.597508e-01,
1.800000e+00	3.475034e-01, 7.549269e-01, 2.047905e-02, 8.525183e-01, 2.215828e-02, 8.495597e-01, 2.158925e+00, 1.321296e-01, 2.650093e-02, 1.034922e-01,
2.000000e+00	3.279341e-01, 7.484849e-01, 1.630872e-02, 8.089720e-01, 1.666934e-02, 6.745242e-01, 2.321245e+00, 9.206433e-02, 1.039046e-02, 8.479847e-02,
0.000000e+00	2.269245e+00, 1.661774e+00, 6.841404e-01, 1.806364e+00, 2.740751e+00, 1.858844e+00, 1.352154e+00, 1.429918e+00, 9.223403e-01, 1.753093e-01,
2.000000e-01	1.823438e+00, 1.390577e+00, 5.933873e-01, 1.412543e+00, 1.342450e+00, 1.331232e+00, 1.099356e+00, 1.511746e+00, 7.698406e-01, 3.913398e-01,
4.000000e-01	1.754596e+00, 1.048117e+00, 3.305627e-01, 1.089105e+00, 9.439087e-01, 7.586736e-01, 1.566561e+00, 1.033268e+00, 5.687455e-01, 4.322754e-01,
6.000000e-01	1.524374e+00, 1.442440e+00, 2.164330e-01, 8.293275e-01, 5.009751e-01, 6.455720e-01, 1.596581e+00, 8.261645e-01, 4.644874e-01, 3.872447e-01,
8.000000e-01	1.168853e+00, 1.306485e+00, 1.493925e-01, 9.263463e-01, 4.135293e-01, 6.802038e-01, 1.854542e+00, 5.872153e-01, 2.890687e-01, 3.449963e-01,
1.000000e+00	7.320670e-01, 1.094925e+00, 9.196779e-02, 9.600817e-01, 1.689422e-01, 6.621705e-01, 1.944883e+00, 3.980926e-01, 1.827350e-01, 2.224488e-01,
1.200000e+00	7.615226e-01, 1.074023e+00, 5.575372e-02, 8.200489e-01, 9.868393e-02, 7.590857e-01, 2.098224e+00, 3.215243e-01, 9.621045e-02, 1.463461e-01,
1.400000e+00	6.305053e-01, 8.980581e-01, 2.671844e-02, 8.911226e-01, 6.625852e-02, 8.272098e-01, 1.898807e+00, 2.115929e-01, 7.296686e-02, 1.370997e-01,
1.600000e+00	4.905082e-01, 9.000814e-01, 2.000500e-02, 8.845813e-01, 5.428013e-02, 8.106807e-01, 2.130648e+00, 1.975322e-01, 3.913981e-02, 8.107951e-02,
1.800000e+00	4.788892e-01, 9.298508e-01, 1.234676e-02, 9.333246e-01, 2.778331e-02, 8.430222e-01, 2.246057e+00, 1.156262e-01, 2.130801e-02, 7.000038e-02,
2.000000e+00	4.823052e-01, 8.589174e-01, 6.508382e-03, 8.768053e-01, 1.310589e-02, 7.437717e-01, 2.159136e+00, 1.225374e-01, 1.363331e-02, 4.500520e-02,
0.000000e+00	2.289116e+00, 2.855255e+00, 1.571772e+00, 5.383435e-01, 1.881694e+00, 2.885483e+00, 1.903061e+00, 3.209344e-02, 2.675648e-01, 2.805083e+00,
2.000000e-01	2.014558e+00, 2.260065e+00, 8.631087e-01, 3.285048e-01, 1.154112e+00, 1.771550e+00, 2.434116e+00, 1.691740e-01, 3.935561e-01, 2.733373e+00,
4.000000e-01	1.968795e+00, 2.012004e+00, 4.432559e-01, 2.103659e-01, 6.975563e-01, 1.298794e+00, 2.046742e+00, 1.779885e-01, 3.111880e-01, 2.058504e+00,
6.000000e-01	1.630824e+00, 1.681808e+00, 2.226079e-01, 1.105117e-01, 4.743202e-01, 1.196625e+00, 2.291398e+00, 1.084886e-01, 2.310952e-01, 1.539397e+00,
8.000000e-01	1.492095e+00, 1.495594e+00, 2.035356e-01, 6.165545e-02, 2.615187e-01, 1.159612e+00, 2.667723e+00, 9.363877e-02, 1.572231e-01, 1.648162e+00,
1.000000e+00	1.155439e+00, 1.474854e+00, 1.125594e-01, 7.840359e-02, 1.841273e-01, 9.858812e-01, 2.725450e+00, 4.276039e-02, 8.364176e-02, 8.875434e-01,
1.200000e+00	1.267132e+00, 1.268780e+00, 5.126531e-02, 2.107220e-01, 9.812871e-02, 7.738075e-01, 1.999259e+00, 3.804613e-02, 3.589577e-02, 7.831838e-01,
1.400000e+00	1.217966e+00, 1.242119e+00, 3.775581e-02, 3.816184e-01, 6.525196e-02, 8.155422e-01, 2.253752e+00, 2.945712e-02, 2.893243e-02, 5.012886e-01,
1.600000e+00	9.083602e-01, 1.121358e+00, 2.263006e-02, 5.271192e-01, 3.035458e-02, 8.824327e-01, 2.707856e+00, 1.652504e-02, 2.228791e-02, 4.036342e-01,
1.800000e+00	7.392385e-01, 1.108533e+00, 1.519580e-02, 6.088141e-01, 2.228700e-02, 6.848122e-01, 2.458236e+00, 1.506581e-02, 1.183204e-02, 3.213473e-01,
2.000000e+00	6.449077e-01, 1.084767e+00, 8.180720e-03, 7.211911e-01, 1.122427e-02, 9.309691e-01, 2.413285e+00, 1.275162e-02, 7.310475e-03, 2.359937e-01,
0.000000e+00	2.276974e+00, 1.098378e+00, 2.828786e-02, 4.690762e-01, 1.486752e+00, 1.236788e+00, 1.243962e+00, 1.578516e+00, 2.843140e+00, 4.312025e-01,
2.000000e-01	2.059737e+00, 1.069915e+00, 2.455824e-02, 6.458463e-01, 1.119752e+00, 9.336747e-01, 1.144681e+00, 1.273557e+00, 2.246938e+00, 4.380971e-01,
4.000000e-01	1.765808e+00, 1.031873e+00, 1.032144e-01, 7.514233e-01, 7.858112e-01, 6.166294e-01, 9.492696e-01, 8.010261e-01, 1.110737e+00, 5.751270e-01,
6.000000e-01	1.176320e+00, 9.291895e-01, 1.900425e-01, 8.795546e-01, 9.055476e-01, 6.787239e-01, 8.212643e-01, 5.284734e-01, 8.175960e-01, 5.288925e-01,
8.000000e-01	9.074995e-01, 8.462352e-01, 2.245196e-01, 7.827397e-01, 7.327920e-01, 6.340947e-01, 1.381204e+00, 3.784465e-01, 6.009613e-01, 3.161673e-01,
1.000000e+00	8.885954e-01, 9.979215e-01, 1.926084e-01, 8.322303e-01, 4.481748e-01, 7.356447e-01, 1.378832e+00, 2.512343e-01, 3.060143e-01, 2.183826e-01,
1.200000e+00	8.676881e-01, 8.162405e-01, 1.020921e-01, 9.305904e-01, 2.547374e-01, 7.406495e-01, 1.747389e+00, 2.228289e-01, 1.887849e-01, 2.156916e-01,
1.400000e+00	7.079727e-01, 1.041002e+00, 7.234689e-02, 1.087581e+00, 1.754519e-01, 7.884273e-01, 1.839079e+00, 1.670449e-01, 1.057455e-01, 1.515547e-01,
1.600000e+00	5.671326e-01, 8.860570e-01, 3.710407e-02, 8.610103e-01, 9.364011e-02, 8.623054e-01, 1.909876e+00, 8.618026e-02, 6.396721e-02, 9.523210e-02,
1.800000e+00	5.348974e-01, 1.082507e+00, 1.864761e-02, 9.198770e-01, 6.220105e-02, 7.808616e-01, 1.793431e+00, 1.094220e-01, 4.463414e-02, 8.192038e-02,
2.000000e+00	4.443050e-01, 1.027923e+00, 1.393692e-02, 8.731335e-01, 3.725561e-02, 9.739256e-01, 1.903815e+00, 8.934864e-02, 2.811427e-02, 5.854943e-02,
0.000000e+00	9.955778e-01, 7.349716e-02, 2.021161e+00, 3.121011e+00, 6.552820e-01, 1.961845e+00, 2.056526e+00, 2.142687e+00, 1.494184e+00, 2.749620e+00,
2.000000e-01	1.003124e+00, 9.795292e-02, 1.236058e+00, 1.602318e+00, 4.681718e-01, 1.062219e+00, 1.890422e+00, 1.681493e+00, 8.411972e-01, 1.786600e+00,
4.000000e-01	9.089227e-01, 2.119355e-01, 6.365879e-01, 1.160442e+00, 2.574174e-01, 6.736774e-01, 1.919358e+00, 1.141172e+00, 4.537838e-01, 1.336446e+00,
6.000000e-01	6.529321e-01, 3.188156e-01, 4.753467e-01, 8.414065e-01, 1.725501e-01, 5.686292e-01, 2.573960e+00, 7.561651e-01, 3.578582e-01, 1.218113e+00,
8.000000e-01	5.219998e-01, 4.089478e-01, 2.714982e-01, 7.701937e-01, 9.617494e-02, 6.603550e-01, 2.288068e+00, 4.884601e-01, 1.791316e-01, 7.611348e-01,
1.000000e+00	5.432996e-01, 5.967648e-01, 1.435005e-01, 9.836933e-01, 6.037233e-02, 7.550615e-01, 2.066149e+00, 4.817749e-01, 9.337961e-02, 5.519916e-01,
1.200000e+00	4.975861e-01, 5.325289e-01, 9.203184e-02, 9.411395e-01, 3.318305e-02, 7.380355e-01, 2.285274e+00, 2.759343e-01, 6.616414e-02, 3.927270e-01,
1.400000e+00	4.153232e-01, 7.001442e-01, 4.827545e-02, 8.915770e-01, 2.057518e-02, 8.559635e-01, 2.678785e+00, 2.062545e-01, 3.993207e-02, 3.421546e-01,
1.600000e+00	3.208195e-01, 6.216895e-01, 3.275559e-02, 7.994513e-01, 1.343063e-02, 7.769036e-01, 2.139830e+00, 1.513351e-01, 2.469370e-02, 2.102485e-01,
1.800000e+00	3.253156e-01, 7.591670e-01, 1.616895e-02, 7.555083e-01, 7.814897e-03, 8.266550e-01, 2.388725e+00, 1.267938e-01, 1.408510e-02, 1.487691e-01,
2.000000e+00	3.764511e-01, 7.320752e-01, 1.386960e-02, 9.527551e-01, 5.062892e-03, 8.419565e-01, 2.314565e+00, 9.922291e-02, 9.416340e-03, 1.048490e-01,
0.000000e+00	3.151539e+00, 1.607297e+00, 2.572805e+00, 2.751282e+00, 1.007504e-01, 2.138777e+00, 2.441154e+00, 2.510624e+00, 2.728702e+00, 9.619119e-01,
2.000000e-01	2.110867e+00, 1.214684e+00, 1.350562e+00, 1.420859e+00, 6.774588e-02, 9.988786e-01, 1.703914e+00, 1.923943e+00, 1.676900e+00, 1.167136e+00,
4.000000e-01	2.046877e+00, 8.260112e-01, 1.325852e+00, 1.068980e+00, 4.909290e-02, 6.531700e-01, 1.640054e+00, 1.413912e+00, 9.701669e-01, 9.282361e-01,
6.000000e-01	1.524407e+00, 1.172328e+00, 6.629119e-01, 1.090154e+00, 2.541559e-02, 3.462612e-01, 1.906593e+00, 1.067247e+00, 5.300380e-01, 8.934916e-01,
8.000000e-01	1.304046e+00, 9.491118e-01, 4.512001e-01, 1.038425e+00, 1.689068e-02, 4.746492e-01, 1.762035e+00, 9.115958e-01, 3.001991e-01, 8.913099e-01,
1.000000e+00	9.542103e-01, 9.928984e-01, 2.542963e-01, 8.886175e-01, 9.731961e-03, 5.956370e-01, 1.590073e+00, 4.612162e-01, 1.686273e-01, 6.312734e-01,
1.200000e+00	9.344597e-01, 9.168145e-01, 1.557896e-01, 9.809206e-01, 6.227753e-03, 7.582544e-01, 1.830459e+00, 3.589078e-01, 1.131450e-01, 4.706507e-01,
1.400000e+00	7.723306e-01, 1.038651e+00, 8.323741e-02, 8.576947e-01, 3.746622e-03, 7.982262e-01, 2.172765e+00, 2.493298e-01, 6.661925e-02, 3.550919e-01,
1.600000e+00	7.735684e-01, 9.621166e-01, 6.012149e-02, 8.100181e-01, 2.355326e-03, 8.229525e-01, 2.366330e+00, 1.576632e-01, 3.341321e-02, 2.684612e-01,
1.800000e+00	5.839507e-01, 7.167119e-01, 3.227989e-02, 8.778341e-01, 1.531277e-03, 6.878321e-01, 2.305002e+00, 1.470174e-01, 2.142126e-02, 1.663034e-01,
2.000000e+00	5.014058e-01, 8.695475e-01, 1.825737e-02, 8.060692e-01, 8.611363e-04, 7.930454e-01, 2.179155e+00, 1.187923e-01, 1.335989e-02, 1.133133e-01,
0.000000e+00	2.280159e+00, 2.406903e+00, 7.239841e-01, 2.604433e+00, 2.387129e+00, 7.732965e-01, 6.494617e-01, 7.893382e-01, 2.513473e+00, 5.438281e-01,
2.000000e-01	2.066831e+00, 2.341565e+00, 8.000230e-01, 1.671451e+00, 2.108203e+00, 7.438555e-01, 4.192265e-01, 7.250721e-01, 1.845907e+00, 5.855686e-01,
4.000000e-01	1.469741e+00, 1.746512e+00, 8.830761e-01, 1.474960e+00, 1.839911e+00, 6.748651e-01, 3.965248e-01, 6.775610e-01, 1.299908e+00, 6.519945e-01,
6.000000e-01	1.004158e+00, 1.477422e+00, 8.822778e-01, 1.035968e+00, 1.508476e+00, 8.125221e-01, 4.307957e-01, 5.063003e-01, 1.030297e+00, 7.515479e-01,
8.000000e-01	9.392255e-01, 1.373730e+00, 8.398866e-01, 7.696032e-01, 1.075071e+00, 8.127303e-01, 5.367068e-01, 3.377286e-01, 7.394101e-01, 6.738333e-01,
1.000000e+00	6.638551e-01, 1.072836e+00, 8.070861e-01, 6.810249e-01, 1.129309e+00, 7.279338e-01, 8.761247e-01, 2.715291e-01, 6.725569e-01, 5.775718e-01,
1.200000e+00	7.425511e-01, 9.653645e-01, 4.903014e-01, 7.842272e-01, 7.141799e-01, 8.135547e-01, 1.397192e+00, 1.938739e-01, 4.209563e-01, 4.839153e-01,
1.400000e+00	6.022390e-01, 1.215934e+00, 3.383456e-01, 9.702002e-01, 4.592339e-01, 9.480842e-01, 1.504084e+00, 1.586178e-01, 2.866368e-01, 3.214453e-01,
1.600000e+00	6.414814e-01, 1.210488e+00, 1.833666e-01, 7.934606e-01, 2.748105e-01, 6.892502e-01, 1.777984e+00, 1.238656e-01, 1.786856e-01, 2.433386e-01,
1.800000e+00	4.479507e-01, 1.112030e+00, 1.350698e-01, 8.379436e-01, 1.630290e-01, 9.234009e-01, 1.976119e+00, 7.715743e-02, 1.093482e-01, 1.761705e-01,
2.000000e+00	5.197448e-01, 9.433039e-01, 8.111840e-02, 8.441845e-01, 1.155871e-01, 8.619966e-01, 1.813268e+00, 6.910290e-02, 5.912747e-02, 1.256903e-01,
0.000000e+00	1.664708e+00, 1.094705e+00, 3.166291e+00, 1.293070e+00, 1.029408e+00, 9.956836e-01, 4.236195e-01, 2.727965e+00, 2.181887e+00, 2.227181e+00,
2.000000e-01	1.552604e+00, 8.882807e-01, 1.805058e+00, 9.733683e-01, 7.943075e-01, 5.648200e-01, 4.068998e-01, 2.011266e+00, 1.089610e+00, 1.345282e+00,
4.000000e-01	7.804425e-01, 6.026301e-01, 1.777823e+00, 8.649992e-01, 9.319004e-01, 2.639992e-01, 5.020024e-01, 1.499468e+00, 9.385928e-01, 1.627129e+00,
6.000000e-01	1.000682e+00, 4.331583e-01, 1.490661e+00, 9.373808e-01, 1.069765e+00, 2.776270e-01, 7.710354e-01, 9.179552e-01, 6.646947e-01, 1.386092e+00,
8.000000e-01	7.900321e-01, 5.109378e-01, 8.194858e-01, 8.998935e-01, 6.872376e-01, 4.653844e-01, 1.397747e+00, 6.222829e-01, 4.324990e-01, 9.438094e-01,
1.000000e+00	6.001459e-01, 6.156825e-01, 5.717126e-01, 7.410054e-01, 4.344632e-01, 7.049559e-01, 1.490186e+00, 4.464506e-01, 2.734678e-01, 7.864279e-01,
1.200000e+00	5.023796e-01, 6.680506e-01, 3.199624e-01, 7.848533e-01, 2.487361e-01, 7.474246e-01, 1.840995e+00, 2.852332e-01, 1.550461e-01, 5.006747e-01,
1.400000e+00	4.330276e-01, 7.448472e-01, 1.741816e-01, 7.606196e-01, 1.413202e-01, 8.861561e-01, 1.812589e+00, 2.154578e-01, 9.760067e-02, 4.230512e-01,
1.600000e+00	4.019964e-01, 8.581773e-01, 1.381085e-01, 8.817381e-01, 8.951010e-02, 7.422834e-01, 1.781616e+00, 1.608795e-01, 5.555478e-02, 2.550255e-01,
1.800000e+00	4.810387e-01, 7.751345e-01, 7.323709e-02, 6.403908e-01, 6.042343e-02, 8.085434e-01, 2.008552e+00, 1.438789e-01, 3.080630e-02, 2.126048e-01,
2.000000e+00	3.588040e-01, 8.832744e-01, 4.588693e-02, 7.511249e-01, 4.105173e-02, 8.475708e-01, 2.312752e+00, 9.411583e-02, 1.991185e-02, 1.250370e-01,
0.000000e+00	2.620424e+00, 3.352827e-02, 2.967115e-01, 1.550595e+00, 2.475269e+00, 2.369475e+00, 4.312039e-01, 2.371210e-01, 2.520003e+00, 1.208116e+00,
2.000000e-01	2.001874e+00, 1.899609e-01, 5.119745e-01, 1.024080e+00, 1.852486e+00, 1.457056e+00, 3.167124e-01, 3.822133e-01, 1.844922e+00, 9.615900e-01,
4.000000e-01	2.056342e+00, 3.072447e-01, 7.305326e-01, 5.947980e-01, 1.657996e+00, 1.088998e+00, 2.588659e-01, 4.227391e-01, 1.568945e+00, 1.020059e+00,
6.000000e-01	1.548529e+00, 3.929999e-01, 7.813699e-01, 3.519361e-01, 1.291798e+00, 1.059384e+00, 3.233087e-01, 2.739104e-01, 9.989578e-01, 9.751183e-01,
8.000000e-01	1.662348e+00, 4.171971e-01, 8.570356e-01, 3.022596e-01, 1.339010e+00, 1.079453e+00, 4.728525e-01, 1.665675e-01, 8.321159e-01, 8.575031e-01,
1.000000e+00	1.260810e+00, 5.702137e-01, 5.547950e-01, 3.225458e-01, 1.100593e+00, 8.625192e-01, 7.737717e-01, 1.177593e-01, 6.615247e-01, 9.826495e-01,
1.200000e+00	1.063312e+00, 6.402589e-01, 2.921365e-01, 3.788952e-01, 9.402003e-01, 8.215512e-01, 1.274003e+00, 7.853357e-02, 6.452273e-01, 5.245506e-01,
1.400000e+00	7.950845e-01, 6.192046e-01, 2.105237e-01, 5.095978e-01, 5.731123e-01, 9.908947e-01, 1.327597e+00, 4.861317e-02, 3.275701e-01, 5.427132e-01,
1.600000e+00	9.542582e-01, 7.121176e-01, 1.249741e-01, 6.914367e-01, 3.404751e-01, 7.324653e-01, 1.759454e+00, 4.610636e-02, 2.438006e-01, 3.602679e-01,
1.800000e+00	7.329875e-01, 8.160337e-01, 7.122659e-02, 6.032596e-01, 2.073044e-01, 8.918473e-01, 1.298089e+00, 3.681158e-02, 1.552925e-01, 2.723100e-01,
2.000000e+00	5.577774e-01, 7.684922e-01, 5.517234e-02, 7.551058e-01, 1.339407e-01, 8.294010e-01, 1.512636e+00, 2.926307e-02, 7.978251e-02, 1.959532e-01,
0.000000e+00	3.197321e-01, 1.001097e+00, 2.122644e+00, 2.558331e+00, 1.471049e+00, 1.691684e+00, 4.040116e-01, 2.470012e+00, 3.946383e-01, 2.330917e+00,
2.000000e-01	4.280205e-01, 7.275678e-01, 1.764232e+00, 1.559928e+00, 1.217252e+00, 1.052860e+00, 7.113106e-01, 2.617260e+00, 4.876119e-01, 2.027098e+00,
4.000000e-01	4.728949e-01, 6.681519e-01, 1.440839e+00, 1.218134e+00, 8.892884e-01, 6.502753e-01, 1.180117e+00, 1.615334e+00, 4.817928e-01, 1.556597e+00,
6.000000e-01	3.565751e-01, 4.869323e-01, 8.562958e-01, 7.081864e-01, 7.508564e-01, 3.398821e-01, 1.482152e+00, 1.222993e+00, 4.103563e-01, 9.560016e-01,
8.000000e-01	2.802461e-01, 5.870843e-01, 4.961258e-01, 9.776315e-01, 4.706986e-01, 4.256680e-01, 1.554635e+00, 6.048707e-01, 2.461967e-01, 7.576039e-01,
1.000000e+00	2.599415e-01, 7.601725e-01, 2.884560e-01, 8.404178e-01, 2.565358e-01, 5.020008e-01, 1.943355e+00, 4.768242e-01, 1.362078e-01, 5.233543e-01,
1.200000e+00	2.203696e-01, 7.602694e-01, 2.027687e-01, 9.122664e-01, 1.838675e-01, 7.067502e-01, 1.485582e+00, 4.095472e-01, 9.148323e-02, 3.785606e-01,
1.400000e+00	2.392070e-01, 7.931363e-01, 1.169971e-01, 8.332956e-01, 1.154214e-01, 8.600546e-01, 2.124325e+00, 2.744352e-01, 4.742401e-02, 3.223057e-01,
1.600000e+00	2.395357e-01, 8.268016e-01, 7.372769e-02, 9.404395e-01, 6.424569e-02, 7.828414e-01, 1.843227e+00, 1.745615e-01, 3.114789e-02, 2.337195e-01,
1.800000e+00	2.415176e-01, 7.636458e-01, 5.511744e-02, 9.754985e-01, 3.442619e-02, 7.674618e-01, 2.139901e+00, 1.339891e-01, 1.840846e-02, 1.609793e-01,
2.000000e+00	2.171413e-01, 7.706635e-01, 2.817819e-02, 8.098650e-01, 1.999923e-02, 9.535285e-01, 2.288961e+00, 1.353376e-01, 1.355612e-02, 1.434257e-01,
0.000000e+00	2.677634e+00, 3.716543e-01, 5.501682e-01, 2.194612e+00, 1.753589e+00, 3.260787e+00, 2.661880e+00, 1.993276e+00, 1.519035e+00, 1.326762e+00,
2.000000e-01	2.308052e+00, 5.074664e-01, 2.665812e-01, 1.303762e+00, 7.388878e-01, 1.388045e+00, 2.041144e+00, 1.507624e+00, 9.912221e-01, 1.075552e+00,
4.000000e-01	2.211949e+00, 6.423533e-01, 1.880422e-01, 1.213639e+00, 5.848503e-01, 9.481968e-01, 1.936499e+00, 1.299279e+00, 5.496772e-01, 8.997737e-01,
6.000000e-01	1.709443e+00, 6.942674e-01, 1.009952e-01, 9.749754e-01, 3.396089e-01, 6.506157e-01, 2.216840e+00, 7.176710e-01, 3.470826e-01, 8.860225e-01,
8.000000e-01	1.126150e+00, 7.835366e-01, 6.149273e-02, 9.705414e-01, 1.855453e-01, 7.957962e-01, 1.877536e+00, 4.925981e-01, 2.357799e-01, 7.015734e-01,
1.000000e+00	1.136890e+00, 7.316383e-01, 3.594569e-02, 8.593486e-01, 1.086777e-01, 8.103493e-01, 2.429679e+00, 4.102190e-01, 1.338718e-01, 4.704989e-01,
1.200000e+00	7.874953e-01, 7.183651e-01, 2.214132e-02, 9.244438e-01, 8.143351e-02, 7.691861e-01, 2.479247e+00, 3.392131e-01, 8.504526e-02, 4.505537e-01,
1.400000e+00	7.537676e-01, 8.873254e-01, 1.451471e-02, 1.013195e+00, 5.052091e-02, 7.708309e-01, 2.385763e+00, 2.232314e-01, 3.702991e-02, 3.159946e-01,
1.600000e+00	6.514486e-01, 9.823026e-01, 8.092929e-03, 7.792343e-01, 2.404063e-02, 9.735936e-01, 2.008882e+00, 1.534599e-01, 2.407383e-02, 2.427628e-01,
1.800000e+00	6.096510e-01, 8.364411e-01, 5.938796e-03, 7.515371e-01, 1.443285e-02, 7.903802e-01, 2.650644e+00, 1.248389e-01, 1.523885e-02, 1.695536e-01,
2.000000e+00	6.424923e-01, 7.977808e-01, 2.999427e-03, 9.626860e-01, 9.021038e-03, 7.632643e-01, 2.599761e+00, 1.153283e-01, 1.069926e-02, 1.289706e-01,
0.000000e+00	1.333479e+00, 5.171870e-01, 1.480852e+00, 1.088174e+00, 3.126028e-01, 1.338079e-01, 1.414241e+00, 2.041236e+00, 1.764213e+00, 2.242161e+00,
2.000000e-01	1.205752e+00, 4.167063e-01, 1.072199e+00, 7.368898e-01, 2.173280e-01, 8.632714e-02, 1.106961e+00, 1.463186e+00, 9.880677e-01, 2.287931e+00,
4.000000e-01	8.563039e-01, 4.254375e-01, 5.298806e-01, 7.904803e-01, 1.601366e-01, 1.344283e-01, 1.335340e+00, 1.089424e+00, 5.130551e-01, 1.901146e+00,
6.000000e-01	7.869290e-01, 5.694601e-01, 3.244023e-01, 6.822710e-01, 1.193833e-01, 3.082977e-01, 1.526755e+00, 7.205854e-01, 3.550696e-01, 1.255695e+00,
8.000000e-01	7.135307e-01, 6.373595e-01, 2.000425e-01, 8.424914e-01, 6.455861e-02, 4.858980e-01, 1.631749e+00, 5.044344e-01, 1.767175e-01, 9.927357e-01,
1.000000e+00	5.418150e-01, 6.362900e-01, 1.156398e-01, 7.833451e-01, 3.084374e-02, 7.402254e-01, 1.962030e+00, 3.424520e-01, 1.070062e-01, 6.446368e-01,
1.200000e+00	3.835861e-01, 6.489368e-01, 9.304416e-02, 8.259567e-01, 2.261385e-02, 8.087303e-01, 1.789347e+00, 2.493788e-01, 6.977833e-02, 4.594838e-01,
1.400000e+00	3.655071e-01, 6.656766e-01, 4.332883e-02, 6.908163e-01, 1.270481e-02, 6.606374e-01, 1.786517e+00, 1.817633e-01, 3.679514e-02, 3.096718e-01,
1.600000e+00	3.551979e-01, 8.413012e-01, 2.884052e-02, 7.792721e-01, 6.796626e-03, 8.245855e-01, 2.153805e+00, 1.092495e-01, 2.822114e-02, 2.271113e-01,
1.800000e+00	3.401090e-01, 7.566670e-01, 1.626863e-02, 7.403538e-01, 4.672359e-03, 8.973369e-01, 2.107833e+00, 9.570437e-02, 1.469244e-02, 1.754504e-01,
2.000000e+00	3.868139e-01, 7.555584e-01, 1.029652e-02, 9.374331e-01, 3.052645e-03, 8.383059e-01, 2.309481e+00, 7.444063e-02, 8.474612e-03, 1.449649e-01,
0.000000e+00	2.122483e+00, 3.024362e+00, 1.950668e+00, 1.808528e+00, 2.538076e+00, 1.242768e+00, 7.974573e-02, 2.266003e+00, 1.574193e+00, 4.851746e-01,
2.000000e-01	1.627885e+00, 1.657574e+00, 1.623841e+00, 1.284372e+00, 1.771040e+00, 8.519980e-01, 1.266324e-01, 1.284141e+00, 1.219318e+00, 6.214692e-01,
4.000000e-01	1.611827e+00, 1.546500e+00, 1.613183e+00, 1.102284e+00, 1.491047e+00, 3.256056e-01, 3.440531e-01, 1.125806e+00, 9.116373e-01, 7.886893e-01,
6.000000e-01	1.408979e+00, 1.241815e+00, 1.209058e+00, 1.131218e+00, 1.419832e+00, 4.379880e-01, 6.310910e-01, 8.992832e-01, 8.668480e-01, 5.819043e-01,
8.000000e-01	1.100265e+00, 1.158278e+00, 9.751462e-01, 1.017488e+00, 1.106381e+00, 5.306736e-01, 8.436338e-01, 6.392182e-01, 5.375692e-01, 6.136349e-01,
1.000000e+00	7.824577e-01, 9.445659e-01, 7.681448e-01, 1.020414e+00, 1.030433e+00, 6.517657e-01, 1.469123e+00, 4.203123e-01, 5.189580e-01, 4.529726e-01,
1.200000e+00	6.958327e-01, 9.144898e-01, 4.806336e-01, 8.700223e-01, 5.072606e-01, 7.221223e-01, 1.530723e+00, 3.195577e-01, 3.431351e-01, 3.138571e-01,
1.400000e+00	5.381521e-01, 1.109893e+00, 2.418094e-01, 9.620363e-01, 3.261326e-01, 6.920581e-01, 1.672710e+00, 2.305079e-01, 1.743659e-01, 2.788589e-01,
1.600000e+00	4.832370e-01, 9.799771e-01, 1.383364e-01, 8.220769e-01, 2.095598e-01, 5.815943e-01, 2.202597e+00, 1.791488e-01, 1.157012e-01, 1.814656e-01,
1.800000e+00	4.050348e-01, 8.935603e-01, 9.100812e-02, 8.085990e-01, 1.167831e-01, 7.579325e-01, 1.727246e+00, 1.392773e-01, 7.185368e-02, 1.255268e-01,
2.000000e+00	3.731143e-01, 8.581150e-01, 6.084723e-02, 9.152465e-01, 6.795589e-02, 7.646628e-01, 1.950695e+00, 8.838308e-02, 4.479815e-02, 9.649895e-02,
0.000000e+00	1.699358e-01, 2.472052e-01, 9.531547e-01, 2.025725e+00, 2.134177e+00, 1.524014e+00, 2.809467e+00, 1.990223e-01, 3.135593e-01, 7.585581e-01,
2.000000e-01	2.828994e-01, 2.688084e-01, 6.819960e-01, 1.279574e+00, 1.391248e+00, 1.116312e+00, 2.752875e+00, 3.930931e-01, 4.631248e-01, 4.525578e-01,
4.000000e-01	3.863729e-01, 4.101574e-01, 3.451329e-01, 9.554605e-01, 7.073501e-01, 1.121148e+00, 2.500878e+00, 3.522125e-01, 3.682587e-01, 4.464416e-01,
6.000000e-01	4.278859e-01, 5.444999e-01, 2.017644e-01, 9.283467e-01, 5.083202e-01, 1.050753e+00, 2.642822e+00, 3.414399e-01, 2.793170e-01, 3.078181e-01,
8.000000e-01	3.228631e-01, 6.186734e-01, 1.579672e-01, 9.365879e-01, 2.575369e-01, 8.707878e-01, 2.777517e+00, 2.411125e-01, 1.580880e-01, 2.421084e-01,
1.000000e+00	4.537326e-01, 6.254005e-01, 8.107312e-02, 8.539215e-01, 1.869369e-01, 7.922659e-01, 2.765096e+00, 1.755400e-01, 8.608428e-02, 1.534178e-01,
1.200000e+00	4.716516e-01, 7.209945e-01, 5.598099e-02, 9.342544e-01, 1.318008e-01, 7.774523e-01, 2.623083e+00, 1.477724e-01, 6.156635e-02, 1.280462e-01,
1.400000e+00	3.888519e-01, 7.608072e-01, 3.181946e-02, 9.102397e-01, 6.239641e-02, 7.780290e-01, 2.426093e+00, 1.219446e-01, 3.527481e-02, 8.364428e-02,
1.600000e+00	3.552374e-01, 8.419682e-01, 1.541226e-02, 8.374851e-01, 3.732937e-02, 7.187548e-01, 2.068823e+00, 9.590210e-02, 1.780667e-02, 6.958982e-02,
1.800000e+00	3.714713e-01, 7.728742e-01, 1.021670e-02, 8.468566e-01, 2.473978e-02, 9.140537e-01, 2.521630e+00, 8.615915e-02, 1.611010e-02, 4.004475e-02,
2.000000e+00	4.001537e-01, 7.875803e-01, 6.197635e-03, 9.437230e-01, 1.373516e-02, 8.161982e-01, 2.492468e+00, 7.346441e-02, 7.839247e-03, 3.300633e-02,
0.000000e+00	1.317065e+00, 1.759206e+00, 4.756355e-01, 1.825083e+00, 3.155512e-01, 1.450056e+00, 3.237004e+00, 2.306491e+00, 2.685248e+00, 1.238109e+00,
2.000000e-01	1.324318e+00, 1.830661e+00, 2.456680e-01, 1.285387e+00, 2.062391e-01, 9.956321e-01, 2.303312e+00, 1.654742e+00, 1.202808e+00, 8.849475e-01,
4.000000e-01	1.136052e+00, 1.526026e+00, 1.961418e-01, 1.076670e+00, 1.237074e-01, 4.799424e-01, 1.417792e+00, 1.124730e+00, 7.672126e-01, 7.893416e-01,
6.000000e-01	7.972218e-01, 1.324048e+00, 1.090342e-01, 1.100861e+00, 7.873552e-02, 5.202492e-01, 2.042519e+00, 8.630829e-01, 5.176000e-01, 4.474096e-01,
8.000000e-01	6.495875e-01, 1.197250e+00, 6.633466e-02, 8.989916e-01, 4.141583e-02, 7.634481e-01, 2.178195e+00, 5.278899e-01, 3.543885e-01, 4.388022e-01,
1.000000e+00	4.591054e-01, 1.142413e+00, 4.781581e-02, 1.147740e+00, 2.994359e-02, 7.018167e-01, 2.153029e+00, 4.066081e-01, 1.402965e-01, 2.872824e-01,
1.200000e+00	4.441812e-01, 1.212837e+00, 3.032035e-02, 9.455790e-01, 1.861225e-02, 8.112230e-01, 1.743141e+00, 2.973154e-01, 9.362059e-02, 2.396306e-01,
1.400000e+00	4.702960e-01, 1.238972e+00, 1.592155e-02, 8.129973e-01, 9.471694e-03, 9.373183e-01, 2.545896e+00, 2.393155e-01, 6.839067e-02, 1.517271e-01,
1.600000e+00	4.469247e-01, 9.800691e-01, 9.791771e-03, 9.283473e-01, 6.276963e-03, 8.255101e-01, 2.563788e+00, 1.565616e-01, 3.628849e-02, 1.049835e-01,
1.800000e+00	4.302521e-01, 9.217174e-01, 4.297447e-03, 7.252776e-01, 3.680782e-03, 7.682866e-01, 2.227842e+00, 1.395936e-01, 1.806403e-02, 8.124118e-02,
2.000000e+00	3.719344e-01, 9.974118e-01, 3.154936e-03, 8.480098e-01, 2.283025e-03, 8.310699e-01, 2.380189e+00, 1.215721e-01, 1.549375e-02, 6.187136e-02,
0.000000e+00	1.949196e+00, 1.153230e+00, 2.178287e+00, 9.292121e-01, 2.265581e+00, 8.855681e-01, 1.445982e+00, 3.287272e+00, 2.064463e+00, 2.472390e+00,
2.000000e-01	1.516508e+00, 1.069935e+00, 1.246555e+00, 6.172731e-01, 1.357906e+00, 5.501077e-01, 1.399833e+00, 1.919659e+00, 1.309996e+00, 2.784093e+00,
4.000000e-01	1.125081e+00, 8.279639e-01, 7.080540e-01, 8.278923e-01, 1.048451e+00, 3.244769e-01, 1.195658e+00, 1.221367e+00, 8.557137e-01, 1.977087e+00,
6.000000e-01	8.297996e-01, 9.645117e-01, 4.803560e-01, 7.181739e-01, 6.075893e-01, 3.792268e-01, 1.466991e+00, 7.557438e-01, 6.639024e-01, 1.477208e+00,
8.000000e-01	7.499936e-01, 8.568514e-01, 3.131846e-01, 8.013513e-01, 4.517113e-01, 4.604182e-01, 1.317735e+00, 6.429081e-01, 3.132621e-01, 9.087415e-01,
1.000000e+00	6.662625e-01, 7.923666e-01, 1.726218e-01, 8.919047e-01, 1.812036e-01, 6.362486e-01, 1.677606e+00, 3.509158e-01, 2.899049e-01, 8.024381e-01,
1.200000e+00	5.332739e-01, 7.420635e-01, 1.049734e-01, 6.944210e-01, 1.398097e-01, 6.592250e-01, 1.775938e+00, 3.184565e-01, 1.405117e-01, 5.024012e-01,
1.400000e+00	5.382255e-01, 8.954508e-01, 5.444335e-02, 7.229598e-01, 8.481165e-02, 6.794757e-01, 1.966472e+00, 2.273570e-01, 6.510763e-02, 3.648025e-01,
1.600000e+00	4.779717e-01, 7.821239e-01, 4.220668e-02, 8.734557e-01, 5.453168e-02, 7.476194e-01, 1.967024e+00, 1.458964e-01, 4.813853e-02, 2.915889e-01,
1.800000e+00	3.920865e-01, 9.017805e-01, 2.169641e-02, 9.245630e-01, 3.582020e-02, 7.898760e-01, 1.883664e+00, 1.315438e-01, 3.558476e-02, 2.181072e-01,
2.000000e+00	4.127430e-01, 1.028846e+00, 1.420219e-02, 6.533168e-01, 1.879243e-02, 7.680893e-01, 2.429549e+00, 9.784513e-02, 2.172917e-02, 1.584579e-01,
0.000000e+00	9.175447e-01, 1.615762e+00, 1.213290e+00, 2.127934e+00, 2.257809e+00, 2.789428e-01, 4.393262e-01, 1.289893e+00, 1.161629e+00, 2.146195e+00,
2.000000e-01	9.386885e-01, 1.185659e+00, 1.162142e+00, 9.945128e-01, 1.494313e+00, 3.082996e-01, 5.595703e-01, 8.008897e-01, 1.009208e+00, 1.385863e+00,
4.000000e-01	7.116140e-01, 1.051630e+00, 1.274863e+00, 8.638575e-01, 1.457956e+00, 4.271344e-01, 8.971770e-01, 5.845315e-01, 6.850491e-01, 1.475901e+00,
6.000000e-01	5.054918e-01, 1.041021e+00, 7.644480e-01, 7.066229e-01, 1.097468e+00, 5.919913e-01, 1.036641e+00, 4.591355e-01, 6.039294e-01, 1.052982e+00,
8.000000e-01	4.316398e-01, 8.128011e-01, 4.505626e-01, 7.598591e-01, 6.449562e-01, 6.862498e-01, 1.373490e+00, 3.268736e-01, 4.134078e-01, 6.913331e-01,
1.000000e+00	4.937983e-01, 8.853274e-01, 2.843101e-01, 7.629952e-01, 3.331597e-01, 7.393067e-01, 1.489954e+00, 2.491768e-01, 3.070603e-01, 4.727002e-01,
1.200000e+00	4.628154e-01, 7.556197e-01, 1.830554e-01, 6.313783e-01, 2.567340e-01, 9.196744e-01, 1.768032e+00, 1.588626e-01, 1.804723e-01, 4.441148e-01,
1.400000e+00	4.492204e-01, 1.029435e+00, 9.708313e-02, 8.033108e-01, 1.531055e-01, 8.668923e-01, 1.601304e+00, 1.194242e-01, 1.074782e-01, 2.526915e-01,
1.600000e+00	3.596072e-01, 7.732175e-01, 7.639706e-02, 8.415902e-01, 9.946444e-02, 6.684788e-01, 2.314813e+00, 9.392250e-02, 5.452464e-02, 2.001375e-01,
1.800000e+00	3.644034e-01, 9.678054e-01, 4.064016e-02, 7.405356e-01, 5.381493e-02, 9.280225e-01, 2.083705e+00, 6.069146e-02, 2.823434e-02, 1.381216e-01,
2.000000e+00	3.824994e-01, 8.307654e-01, 2.270618e-02, 7.430378e-01, 3.023231e-02, 9.275755e-01, 2.137460e+00, 6.814242e-02, 2.396319e-02, 9.090677e-02,
0.000000e+00	2.117652e+00, 9.064809e-03, 4.392406e-01, 2.810650e-01, 2.357898e+00, 2.948313e+00, 3.764252e-01, 2.245790e+00, 6.502972e-01, 1.687371e+00,
2.000000e-01	1.913625e+00, 1.604633e-01, 3.951415e-01, 2.352271e-01, 2.110916e+00, 1.550863e+00, 7.985438e-01, 1.426562e+00, 5.779549e-01, 1.289562e+00,
4.000000e-01	1.529021e+00, 3.227377e-01, 2.711004e-01, 4.245735e-01, 1.398120e+00, 1.050809e+00, 1.046480e+00, 9.605222e-01, 6.723613e-01, 1.231261e+00,
6.000000e-01	1.463506e+00, 4.218303e-01, 1.436502e-01, 5.193565e-01, 8.436256e-01, 7.576135e-01, 1.370181e+00, 5.915660e-01, 5.268510e-01, 1.194617e+00,
8.000000e-01	1.055378e+00, 4.890778e-01, 1.055618e-01, 6.508991e-01, 5.847571e-01, 7.123476e-01, 1.455924e+00, 3.950112e-01, 3.524488e-01, 6.986525e-01,
1.000000e+00	8.215166e-01, 5.858149e-01, 6.440897e-02, 7.116624e-01, 3.493198e-01, 9.085965e-01, 1.575142e+00, 2.893880e-01, 1.874310e-01, 5.128873e-01,
1.200000e+00	7.625917e-01, 6.893995e-01, 3.913222e-02, 7.844859e-01, 2.194435e-01, 7.840852e-01, 1.948974e+00, 1.957689e-01, 1.174110e-01, 3.567324e-01,
1.400000e+00	7.128630e-01, 8.501911e-01, 2.458830e-02, 6.738161e-01, 1.402814e-01, 7.633633e-01, 1.520156e+00, 1.711049e-01, 7.957336e-02, 2.868071e-01,
1.600000e+00	6.553570e-01, 7.580424e-01, 1.539469e-02, 6.611215e-01, 5.922767e-02, 9.272772e-01, 2.115061e+00, 1.324753e-01, 3.902877e-02, 1.775462e-01,
1.800000e+00	6.640927e-01, 6.113842e-01, 7.138780e-03, 7.434508e-01, 4.226776e-02, 8.484308e-01, 2.403224e+00, 1.017439e-01, 2.798569e-02, 1.566909e-01,
2.000000e+00	5.735040e-01, 8.710337e-01, 4.709671e-03, 7.515069e-01, 2.613607e-02, 8.738667e-01, 2.208661e+00, 6.646045e-02, 1.719393e-02, 1.046032e-01,
0.000000e+00	5.208207e-01, 5.770493e-01, 4.667826e-02, 2.745820e-01, 5.299263e-01, 6.268390e-01, 2.050599e+00, 2.442268e+00, 6.290917e-01, 6.847226e-01,
2.000000e-01	4.080579e-01, 6.163511e-01, 2.743243e-02, 5.889778e-01, 3.036044e-01, 4.037096e-01, 1.808145e+00, 1.707292e+00, 3.503597e-01, 5.131540e-01,
4.000000e-01	3.191887e-01, 5.982768e-01, 1.426185e-02, 6.702989e-01, 1.503913e-01, 2.228939e-01, 2.339898e+00, 1.187554e+00, 2.614018e-01, 2.983805e-01,
6.000000e-01	2.855061e-01, 7.119257e-01, 8.568029e-03, 8.417752e-01, 1.055154e-01, 2.741349e-01, 2.290349e+00, 8.699713e-01, 1.423741e-01, 2.407672e-01,
8.000000e-01	1.888078e-01, 7.477313e-01, 5.959757e-03, 9.164938e-01, 6.979093e-02, 3.896787e-01, 2.380803e+00, 6.001085e-01, 8.468816e-02, 1.740487e-01,
1.000000e+00	1.704785e-01, 8.194021e-01, 3.469260e-03, 8.992210e-01, 4.158628e-02, 5.832848e-01, 1.925646e+00, 3.495775e-01, 4.779039e-02, 1.598328e-01,
1.200000e+00	2.018215e-01, 7.363432e-01, 2.205290e-03, 9.380957e-01, 2.042511e-02, 7.171333e-01, 2.047445e+00, 3.196481e-01, 2.763143e-02, 1.066058e-01,
1.400000e+00	1.954883e-01, 8.919857e-01, 1.027695e-03, 8.362240e-01, 1.590115e-02, 6.886710e-01, 2.421768e+00, 1.926471e-01, 1.816849e-02, 6.943971e-02,
1.600000e+00	1.965149e-01, 8.613325e-01, 7.610913e-04, 7.904559e-01, 9.228710e-03, 7.744970e-01, 2.295985e+00, 1.462443e-01, 9.895286e-03, 5.200672e-02,
1.800000e+00	2.256526e-01, 8.450534e-01, 5.452638e-04, 7.296889e-01, 5.382381e-03, 8.935836e-01, 2.190808e+00, 1.390476e-01, 7.269666e-03, 3.639581e-02,
2.000000e+00	2.040675e-01, 8.541333e-01, 3.064819e-04, 1.009838e+00, 3.266706e-03, 8.708701e-01, 2.609784e+00, 1.055158e-01, 4.008026e-03, 3.238160e-02,
0.000000e+00	8.206749e-01, 2.054445e-01, 8.058533e-01, 1.184602e-01, 1.697886e+00, 2.138394e+00, 1.267459e-01, 3.449459e-03, 8.295473e-01, 1.723087e-02,
2.000000e-01	9.368568e-01, 3.274718e-01, 8.643555e-01, 2.748608e-01, 1.366466e+00, 1.878313e+00, 5.372784e-01, 4.471578e-02, 6.864300e-01, 2.927611e-02,
4.000000e-01	8.689967e-01, 3.881557e-01, 5.842745e-01, 4.506710e-01, 1.347125e+00, 1.406524e+00, 9.382683e-01, 4.093002e-02, 6.959383e-01, 2.595654e-02,
6.000000e-01	9.555722e-01, 5.467809e-01, 4.388033e-01, 6.363389e-01, 7.540506e-01, 1.138142e+00, 1.281950e+00, 4.264776e-02, 5.389276e-01, 2.239649e-02,
8.000000e-01	7.439521e-01, 5.642804e-01, 2.611838e-01, 7.942289e-01, 5.378862e-01, 9.270568e-01, 1.628421e+00, 4.382190e-02, 3.512912e-01, 2.121120e-02,
1.000000e+00	7.145757e-01, 8.046929e-01, 1.473721e-01, 8.664143e-01, 3.737589e-01, 9.185808e-01, 1.332263e+00, 4.724042e-02, 1.943454e-01, 1.317725e-02,
1.200000e+00	7.195341e-01, 7.098397e-01, 8.789438e-02, 9.021859e-01, 1.938503e-01, 9.926802e-01, 1.822310e+00, 4.407380e-02, 1.343032e-01, 1.134214e-02,
1.400000e+00	7.277625e-01, 8.734759e-01, 5.811019e-02, 7.744767e-01, 1.136456e-01, 9.928199e-01, 1.889228e+00, 4.606404e-02, 6.581304e-02, 8.832134e-03,
1.600000e+00	5.184969e-01, 9.406516e-01, 3.414074e-02, 8.272995e-01, 7.025594e-02, 9.313443e-01, 1.742085e+00, 5.043752e-02, 4.855346e-02, 6.220556e-03,
1.800000e+00	4.842643e-01, 9.245928e-01, 1.901297e-02, 9.542836e-01, 4.871515e-02, 7.616099e-01, 2.504103e+00, 6.319813e-02, 2.790770e-02, 4.996922e-03,
2.000000e+00	5.038734e-01, 8.175579e-01, 1.275356e-02, 9.955404e-01, 2.993155e-02, 8.716071e-01, 2.348983e+00, 4.574319e-02, 1.302033e-02, 2.751529e-03,
0.000000e+00	3.114422e+00, 2.405931e+00, 9.376660e-01, 9.235854e-01, 2.085336e+00, 1.775057e+00, 3.806970e-01, 3.351793e+00, 3.066004e+00, 2.404152e+00,
2.000000e-01	2.459845e+00, 2.159732e+00, 1.122295e+00, 6.441343e-01, 1.394221e+00, 8.431909e-01, 3.202530e-01, 2.169922e+00, 1.808654e+00, 1.979123e+00,
4.000000e-01	2.068111e+00, 1.596752e+00, 9.374904e-01, 7.566720e-01, 1.445679e+00, 5.420041e-01, 2.245257e-01, 1.581740e+00, 1.544321e+00, 1.876498e+00,
6.000000e-01	1.699094e+00, 1.283949e+00, 9.078408e-01, 6.456330e-01, 1.205070e+00, 4.011853e-01, 3.428177e-01, 9.532030e-01, 1.134481e+00, 1.216115e+00,
8.000000e-01	1.254085e+00, 1.275298e+00, 8.455429e-01, 6.447871e-01, 1.241830e+00, 4.391492e-01, 5.874706e-01, 6.745704e-01, 8.498151e-01, 1.307774e+00,
1.000000e+00	1.176602e+00, 1.027591e+00, 6.761192e-01, 5.704587e-01, 7.831713e-01, 6.092830e-01, 8.688728e-01, 4.712243e-01, 6.291668e-01, 1.178026e+00,
1.200000e+00	8.365926e-01, 1.060253e+00, 5.265840e-01, 6.060725e-01, 7.178246e-01, 6.472819e-01, 1.211579e+00, 3.136850e-01, 4.244161e-01, 7.237562e-01,
1.400000e+00	6.610311e-01, 1.073050e+00, 3.207549e-01, 6.178459e-01, 5.171435e-01, 7.917641e-01, 1.585345e+00, 2.122188e-01, 3.390886e-01, 5.826289e-01,
1.600000e+00	6.306474e-01, 1.035902e+00, 1.489529e-01, 4.942415e-01, 2.905731e-01, 9.278749e-01, 1.585695e+00, 1.395560e-01, 1.870575e-01, 3.899073e-01,
1.800000e+00	5.662705e-01, 1.156907e+00, 1.411839e-01, 8.764217e-01, 1.713643e-01, 8.478986e-01, 1.418547e+00, 9.679650e-02, 1.076527e-01, 2.878289e-01,
2.000000e+00	5.615642e-01, 1.137862e+00, 7.318471e-02, 8.525010e-01, 9.753771e-02, 9.070919e-01, 1.774239e+00, 8.720791e-02, 6.908534e-02, 2.908584e-01,
0.000000e+00	1.036419e+00, 1.057017e+00, 1.716203e+00, 2.414311e+00, 9.692984e-01, 4.406505e-01, 3.485890e+00, 1.889483e+00, 3.934616e-01, 1.490211e+00,
2.000000e-01	9.664357e-01, 8.718260e-01, 8.951233e-01, 1.598210e+00, 5.802441e-01, 2.600788e-01, 2.752296e+00, 1.265600e+00, 3.244626e-01, 1.373335e+00,
4.000000e-01	7.399911e-01, 8.811611e-01, 5.630739e-01, 1.606315e+00, 3.542610e-01, 2.463037e-01, 2.512131e+00, 1.278121e+00, 1.867121e-01, 9.401423e-01,
6.000000e-01	5.861222e-01, 8.867431e-01, 2.649158e-01, 1.027481e+00, 1.766942e-01, 4.652238e-01, 2.784914e+00, 7.077392e-01, 1.029746e-01, 6.395992e-01,
8.000000e-01	5.057603e-01, 8.794033e-01, 2.716290e-01, 1.222830e+00, 1.170596e-01, 4.162160e-01, 2.400060e+00, 4.993341e-01, 5.298007e-02, 5.621983e-01,
1.000000e+00	4.240901e-01, 9.531987e-01, 1.311889e-01, 9.644958e-01, 8.385784e-02, 5.886458e-01, 2.514597e+00, 3.611536e-01, 4.145733e-02, 3.411699e-01,
1.200000e+00	3.809418e-01, 9.461663e-01, 8.016840e-02, 1.011294e+00, 3.859046e-02, 7.271418e-01, 2.472153e+00, 2.543909e-01, 1.717069e-02, 2.662516e-01,
1.400000e+00	3.913315e-01, 9.301706e-01, 5.297995e-02, 8.787154e-01, 2.588026e-02, 9.601497e-01, 2.600808e+00, 1.992534e-01, 1.550819e-02, 1.603699e-01,
1.600000e+00	3.579209e-01, 9.295004e-01, 3.030999e-02, 9.049938e-01, 1.689978e-02, 7.972710e-01, 2.493645e+00, 1.539434e-01, 1.058558e-02, 1.143138e-01,
1.800000e+00	3.099119e-01, 8.096955e-01, 2.110921e-02, 8.296146e-01, 1.026042e-02, 9.869788e-01, 2.152105e+00, 1.148079e-01, 4.198407e-03, 1.059997e-01,
2.000000e+00	3.430134e-01, 9.941402e-01, 1.236679e-02, 9.863865e-01, 5.893859e-03, 6.865209e-01, 2.343114e+00, 1.054993e-01, 3.931151e-03, 6.765971e-02,
0.000000e+00	4.884933e-01, 2.490865e+00, 2.429173e+00, 2.374114e+00, 2.205867e+00, 1.267432e+00, 1.040396e+00, 1.164882e+00, 7.233411e-01, 2.473237e+00,
2.000000e-01	6.237769e-01, 2.243421e+00, 1.775988e+00, 1.787419e+00, 1.505119e+00, 1.092138e+00, 9.035150e-01, 8.058105e-01, 7.319521e-01, 1.407962e+00,
4.000000e-01	4.987677e-01, 1.904992e+00, 1.159382e+00, 9.798220e-01, 8.104168e-01, 8.194039e-01, 1.326372e+00, 6.668604e-01, 5.145947e-01, 1.149174e+00,
6.000000e-01	4.436771e-01, 1.811521e+00, 7.311665e-01, 6.857480e-01, 4.941938e-01, 8.282446e-01, 1.677871e+00, 4.982939e-01, 3.330748e-01, 1.127269e+00,
8.000000e-01	4.222528e-01, 1.526793e+00, 4.195148e-01, 5.783800e-01, 3.239221e-01, 8.752608e-01, 1.481534e+00, 3.825520e-01, 2.164142e-01, 7.265409e-01,
1.000000e+00	3.600824e-01, 1.242249e+00, 2.610866e-01, 7.801556e-01, 1.951832e-01, 8.840132e-01, 2.176666e+00, 2.770178e-01, 1.280645e-01, 5.677507e-01,
1.200000e+00	3.949332e-01, 1.113898e+00, 1.564087e-01, 6.715512e-01, 1.062909e-01, 8.843824e-01, 1.938888e+00, 1.983814e-01, 8.615832e-02, 3.862219e-01,
1.400000e+00	4.551195e-01, 1.033923e+00, 7.908567e-02, 7.564396e-01, 6.442587e-02, 7.943489e-01, 2.234203e+00, 1.081492e-01, 4.778372e-02, 2.223760e-01,
1.600000e+00	3.543888e-01, 1.057347e+00, 5.482988e-02, 8.511090e-01, 4.212789e-02, 9.687594e-01, 2.148397e+00, 1.140480e-01, 2.757530e-02, 2.113044e-01,
1.800000e+00	3.402436e-01, 1.162460e+00, 3.102834e-02, 7.614535e-01, 2.342515e-02, 8.014894e-01, 2.161774e+00, 7.678384e-02, 1.605435e-02, 1.332200e-01,
2.000000e+00	3.421674e-01, 1.123114e+00, 1.927881e-02, 8.532549e-01, 1.489374e-02, 8.107663e-01, 2.048414e+00, 7.506719e-02, 1.086917e-02, 1.042030e-01,
0.000000e+00	1.379288e+00, 6.312859e-01, 1.943803e+00, 8.570678e-01, 6.941974e-01, 5.570075e-01, 1.635245e+00, 9.415203e-01, 2.103850e+00, 9.640301e-01,
2.000000e-01	8.766335e-01, 5.619016e-01, 1.241105e+00, 8.629642e-01, 3.959202e-01, 5.883048e-01, 1.259714e+00, 7.052525e-01, 1.617047e+00, 1.027422e+00,
4.000000e-01	8.904854e-01, 5.173093e-01, 7.883541e-01, 6.474777e-01, 3.143586e-01, 6.384285e-01, 1.169265e+00, 4.908311e-01, 8.604022e-01, 8.367439e-01,
6.000000e-01	6.452291e-01, 5.711637e-01, 5.494190e-01, 8.679714e-01, 1.924195e-01, 6.596909e-01, 1.287612e+00, 3.711206e-01, 4.209666e-01, 6.060490e-01,
8.000000e-01	6.323230e-01, 5.552294e-01, 2.737801e-01, 8.313084e-01, 1.135648e-01, 7.078708e-01, 1.708309e+00, 2.369848e-01, 2.445911e-01, 5.124446e-01,
1.000000e+00	4.404349e-01, 6.300379e-01, 1.847708e-01, 6.271415e-01, 8.093814e-02, 7.572708e-01, 2.009635e+00, 1.333818e-01, 1.893528e-01, 2.503460e-01,
1.200000e+00	5.311819e-01, 8.443356e-01, 8.926477e-02, 7.416474e-01, 5.161636e-02, 8.089790e-01, 1.984124e+00, 1.397951e-01, 9.860702e-02, 1.803962e-01,
1.400000e+00	4.687200e-01, 6.510270e-01, 6.845964e-02, 9.695234e-01, 2.863114e-02, 7.368239e-01, 2.069833e+00, 1.002496e-01, 6.814721e-02, 1.963651e-01,
1.600000e+00	4.038479e-01, 7.817566e-01, 4.475593e-02, 8.418534e-01, 1.776872e-02, 8.288100e-01, 2.318575e+00, 8.001068e-02, 3.762907e-02, 1.233568e-01,
1.800000e+00	4.230911e-01, 8.853546e-01, 1.967840e-02, 8.532351e-01, 1.229135e-02, 8.159792e-01, 1.875520e+00, 7.669409e-02, 2.537634e-02, 8.724564e-02,
2.000000e+00	4.159543e-01, 7.675112e-01, 1.282949e-02, 8.721196e-01, 5.556973e-03, 8.487322e-01, 1.935408e+00, 7.776615e-02, 1.387336e-02, 6.227666e-02,
0.000000e+00	1.997399e+00, 6.921637e-01, 1.173444e+00, 2.249824e+00, 1.515068e+00, 2.736596e+00, 6.112356e-01, 1.783494e+00, 4.570314e-01, 2.853868e+00,
2.000000e-01	1.891197e+00, 4.990139e-01, 1.296840e+00, 1.140145e+00, 1.218232e+00, 1.729011e+00, 1.099206e+00, 1.362751e+00, 4.938542e-01, 1.777248e+00,
4.000000e-01	1.518822e+00, 4.739048e-01, 9.035362e-01, 9.203128e-01, 6.178263e-01, 1.056924e+00, 1.389420e+00, 1.152248e+00, 4.549605e-01, 1.958098e+00,
6.000000e-01	1.179077e+00, 5.208677e-01, 5.385343e-01, 5.509579e-01, 3.799137e-01, 7.262827e-01, 1.628408e+00, 7.151672e-01, 2.842323e-01, 1.493469e+00,
8.000000e-01	9.465956e-01, 5.854178e-01, 2.743993e-01, 5.001691e-01, 2.608121e-01, 7.444374e-01, 1.898202e+00, 5.733055e-01, 1.511735e-01, 1.014331e+00,
1.000000e+00	6.902844e-01, 5.050799e-01, 1.658300e-01, 6.460223e-01, 1.849987e-01, 6.700297e-01, 1.939525e+00, 3.654788e-01, 1.038359e-01, 6.308546e-01,
1.200000e+00	7.844102e-01, 7.008529e-01, 9.490527e-02, 6.190712e-01, 9.659610e-02, 6.598338e-01, 2.102399e+00, 2.752936e-01, 5.715872e-02, 5.409154e-01,
1.400000e+00	6.405581e-01, 6.674038e-01, 6.741590e-02, 6.623017e-01, 5.299550e-02, 7.200054e-01, 2.287854e+00, 1.940169e-01, 3.027234e-02, 4.126638e-01,
1.600000e+00	6.226475e-01, 7.667415e-01, 3.798496e-02, 7.939521e-01, 3.913687e-02, 8.996656e-01, 2.042650e+00, 1.353458e-01, 2.070237e-02, 3.489307e-01,
1.800000e+00	5.413511e-01, 7.562633e-01, 2.590847e-02, 9.664473e-01, 2.663570e-02, 8.695225e-01, 2.497730e+00, 8.796141e-02, 1.091839e-02, 2.228810e-01,
2.000000e+00	5.390495e-01, 8.907785e-01, 1.694456e-02, 7.443151e-01, 1.390204e-02, 8.497980e-01, 2.079349e+00, 6.052681e-02, 8.134586e-03, 1.897356e-01,
0.000000e+00	1.085701e+00, 8.808011e-01, 5.810953e-02, 2.512641e+00, 1.573216e+00, 2.478518e+00, 2.139937e+00, 8.778030e-01, 1.479350e+00, 2.590265e+00,
2.000000e-01	1.042215e+00, 1.004610e+00, 4.745095e-02, 1.463612e+00, 9.393773e-01, 1.689999e+00, 1.954965e+00, 8.704101e-01, 1.235357e+00, 2.125736e+00,
4.000000e-01	1.046853e+00, 9.599363e-01, 2.703429e-02, 9.942225e-01, 5.597706e-01, 1.211832e+00, 1.899201e+00, 7.632287e-01, 7.236755e-01, 1.595006e+00,
6.000000e-01	1.071856e+00, 1.051616e+00, 1.894536e-02, 4.472187e-01, 2.976440e-01, 1.071715e+00, 1.726014e+00, 6.805231e-01, 4.676972e-01, 9.705843e-01,
8.000000e-01	8.509176e-01, 1.074470e+00, 8.166726e-03, 5.192779e-01, 1.970843e-01, 9.944825e-01, 1.954819e+00, 4.891451e-01, 3.163608e-01, 7.074932e-01,
1.000000e+00	7.393143e-01, 8.809908e-01, 5.921841e-03, 5.860070e-01, 1.343654e-01, 9.798732e-01, 2.159230e+00, 2.747582e-01, 1.703125e-01, 6.539450e-01,
1.200000e+00	6.420639e-01, 8.294806e-01, 3.464396e-03, 7.489320e-01, 8.031895e-02, 7.849258e-01, 2.243411e+00, 2.163909e-01, 7.990715e-02, 4.045426e-01,
1.400000e+00	6.155906e-01, 8.411644e-01, 2.126710e-03, 8.303885e-01, 4.899919e-02, 6.851653e-01, 1.784162e+00, 1.410928e-01, 5.567691e-02, 3.085982e-01,
1.600000e+00	5.657078e-01, 9.437103e-01, 1.371771e-03, 8.641516e-01, 2.809566e-02, 7.932926e-01, 2.509903e+00, 9.643247e-02, 3.721821e-02, 2.404102e-01,
1.800000e+00	5.525068e-01, 8.920734e-01, 1.066370e-03, 6.876413e-01, 1.583942e-02, 7.760821e-01, 2.303473e+00, 8.240311e-02, 2.315689e-02, 1.656557e-01,
2.000000e+00	4.852658e-01, 8.722569e-01, 4.671828e-04, 8.612372e-01, 9.462423e-03, 8.296355e-01, 2.316567e+00, 6.891365e-02, 1.415783e-02, 1.050793e-01,
0.000000e+00	1.166370e+00, 2.850216e+00, 2.987118e+00, 1.124356e+00, 2.069366e+00, 2.082315e+00, 2.246279e+00, 2.295483e+00, 2.787012e+00, 5.540134e-01,
2.000000e-01	1.387603e+00, 2.305050e+00, 1.873743e+00, 7.660042e-01, 1.257415e+00, 1.224444e+00, 1.476776e+00, 1.507323e+00, 1.812571e+00, 5.413649e-01,
4.000000e-01	1.056305e+00, 1.675019e+00, 1.077541e+00, 8.564751e-01, 7.100833e-01, 6.620363e-01, 1.356776e+00, 1.247517e+00, 1.171333e+00, 6.926391e-01,
6.000000e-01	9.250266e-01, 1.541328e+00, 6.637498e-01, 8.605145e-01, 4.932448e-01, 4.454592e-01, 1.389777e+00, 1.119393e+00, 7.089809e-01, 5.676544e-01,
8.000000e-01	7.419101e-01, 1.453881e+00, 4.333102e-01, 7.884087e-01, 3.891678e-01, 6.976240e-01, 1.501201e+00, 7.352295e-01, 4.799520e-01, 4.356368e-01,
1.000000e+00	5.617960e-01, 1.431325e+00, 2.689673e-01, 8.861475e-01, 2.090932e-01, 6.964381e-01, 1.775071e+00, 4.165696e-01, 2.634593e-01, 2.748046e-01,
1.200000e+00	5.446020e-01, 1.230873e+00, 1.517447e-01, 9.056418e-01, 1.060432e-01, 7.296582e-01, 1.941972e+00, 3.330894e-01, 1.668287e-01, 2.404226e-01,
1.400000e+00	4.516643e-01, 1.155811e+00, 7.574213e-02, 7.440735e-01, 6.906286e-02, 6.980801e-01, 1.750991e+00, 2.517691e-01, 7.964558e-02, 1.445539e-01,
1.600000e+00	4.133395e-01, 1.115828e+00, 5.538906e-02, 8.452375e-01, 4.910173e-02, 9.407535e-01, 2.241323e+00, 1.774595e-01, 5.551975e-02, 8.457548e-02,
1.800000e+00	4.362802e-01, 1.158572e+00, 2.575946e-02, 9.731111e-01, 2.788675e-02, 7.063503e-01, 2.090366e+00, 1.049689e-01, 3.433361e-02, 8.637123e-02,
2.000000e+00	3.825336e-01, 1.194965e+00, 2.376845e-02, 7.119026e-01, 1.588229e-02, 9.592643e-01, 2.018046e+00, 1.263192e-01, 2.085580e-02, 7.177804e-02,
0.000000e+00	1.717395e-01, 2.132392e+00, 2.581592e+00, 2.285148e+00, 8.667537e-01, 5.613946e-01, 2.020222e+00, 9.859782e-01, 2.425092e+00, 1.597686e+00,
2.000000e-01	1.538657e-01, 1.842516e+00, 1.422231e+00, 1.305646e+00, 3.977889e-01, 3.505126e-01, 1.333910e+00, 6.401915e-01, 1.572964e+00, 1.345188e+00,
4.000000e-01	1.966359e-01, 1.857612e+00, 7.941691e-01, 8.378015e-01, 2.672663e-01, 5.997682e-01, 1.408260e+00, 6.686171e-01, 8.804291e-01, 1.014027e+00,
6.000000e-01	1.615137e-01, 1.549305e+00, 6.190387e-01, 8.392560e-01, 1.987844e-01, 6.390069e-01, 1.396436e+00, 4.530014e-01, 5.319575e-01, 8.206686e-01,
8.000000e-01	1.826384e-01, 1.384778e+00, 3.776607e-01, 8.342274e-01, 1.227768e-01, 8.679872e-01, 1.630682e+00, 2.764174e-01, 3.369962e-01, 4.491574e-01,
1.000000e+00	1.781415e-01, 1.413330e+00, 2.367280e-01, 7.321123e-01, 7.326517e-02, 8.680355e-01, 1.647886e+00, 2.476492e-01, 1.804245e-01, 3.910302e-01,
1.200000e+00	2.051648e-01, 1.127062e+00, 1.174964e-01, 7.403979e-01, 4.319292e-02, 7.740101e-01, 1.741945e+00, 1.468340e-01, 1.107220e-01, 2.650227e-01,
1.400000e+00	2.322970e-01, 1.065574e+00, 1.018241e-01, 8.815298e-01, 2.376601e-02, 8.964870e-01, 2.075202e+00, 1.359978e-01, 7.549418e-02, 1.766038e-01,
1.600000e+00	2.536845e-01, 1.229235e+00, 5.045095e-02, 7.529251e-01, 1.553750e-02, 7.486355e-01, 2.338418e+00, 9.632900e-02, 3.269965e-02, 1.274867e-01,
1.800000e+00	3.144456e-01, 1.141659e+00, 2.604142e-02, 9.916407e-01, 8.717414e-03, 8.356996e-01, 2.089565e+00, 8.236353e-02, 2.345182e-02, 1.255231e-01,
2.000000e+00	2.593687e-01, 9.174223e-01, 1.862338e-02, 6.365197e-01, 6.303472e-03, 8.296161e-01, 2.740480e+00, 5.956965e-02, 1.472553e-02, 7.897514e-02,
0.000000e+00	2.002531e+00, 1.596756e+00, 3.039890e+00, 2.667213e+00, 9.989139e-01, 1.392512e-01, 3.394943e-02, 1.109497e+00, 7.521891e-01, 2.450991e+00,
2.000000e-01	1.351818e+00, 1.389825e+00, 1.700274e+00, 1.500800e+00, 9.521952e-01, 1.753645e-01, 5.730954e-01, 9.061086e-01, 3.894233e-01, 1.877814e+00,
4.000000e-01	1.199132e+00, 9.545076e-01, 1.468169e+00, 7.973442e-01, 9.866213e-01, 4.223924e-01, 9.921167e-01, 6.708991e-01, 4.168591e-01, 1.699101e+00,
6.000000e-01	1.023184e+00, 8.918308e-01, 9.378892e-01, 5.584808e-01, 7.891580e-01, 5.726961e-01, 1.130924e+00, 4.275092e-01, 3.071080e-01, 1.381767e+00,
8.000000e-01	8.018629e-01, 8.706092e-01, 4.828733e-01, 4.708339e-01, 4.551332e-01, 7.682609e-01, 1.492907e+00, 3.171888e-01, 2.117583e-01, 9.681080e-01,
1.000000e+00	7.359403e-01, 8.044388e-01, 4.140025e-01, 5.507880e-01, 2.550430e-01, 8.761206e-01, 1.626543e+00, 2.563168e-01, 1.015734e-01, 7.040725e-01,
1.200000e+00	7.838189e-01, 8.684991e-01, 2.350457e-01, 5.864924e-01, 1.676717e-01, 8.128341e-01, 1.716940e+00, 1.201159e-01, 6.316719e-02, 4.485237e-01,
1.400000e+00	4.167648e-01, 7.050187e-01, 1.228557e-01, 8.524639e-01, 1.112542e-01, 6.902571e-01, 1.975544e+00, 1.146199e-01, 4.700851e-02, 3.744980e-01,
1.600000e+00	4.995263e-01, 8.859960e-01, 7.234286e-02, 6.759413e-01, 5.327422e-02, 7.702286e-01, 1.939753e+00, 6.940578e-02, 2.602355e-02, 2.218326e-01,
1.800000e+00	5.148578e-01, 9.408879e-01, 4.861208e-02, 8.580564e-01, 3.479487e-02, 9.778603e-01, 1.883262e+00, 6.621524e-02, 1.406887e-02, 2.502999e-01,
2.000000e+00	4.285361e-01, 1.128998e+00, 2.886125e-02, 1.045862e+00, 2.577136e-02, 8.316001e-01, 1.952682e+00, 4.054452e-02, 1.143067e-02, 1.651183e-01,
0.000000e+00	3.155568e+00, 1.952537e+00, 8.385988e-01, 2.583966e+00, 3.034629e+00, 2.817240e-02, 1.928854e+00, 1.691042e-01, 9.542756e-02, 1.914296e-01,
2.000000e-01	2.172994e+00, 1.589531e+00, 5.714490e-01, 1.784669e+00, 1.853453e+00, 4.208441e-01, 2.398730e+00, 3.912580e-01, 2.778697e-01, 3.398388e-01,
4.000000e-01	1.293139e+00, 1.135594e+00, 2.959062e-01, 1.206018e+00, 8.223571e-01, 6.385585e-01, 2.716232e+00, 3.314099e-01, 3.417854e-01, 4.583295e-01,
6.000000e-01	1.505190e+00, 1.172565e+00, 1.854384e-01, 1.062957e+00, 5.877126e-01, 6.090536e-01, 2.184229e+00, 3.719026e-01, 2.717288e-01, 4.345133e-01,
8.000000e-01	1.317084e+00, 1.185827e+00, 9.193995e-02, 9.784075e-01, 3.511738e-01, 8.380171e-01, 2.361589e+00, 3.010335e-01, 1.695456e-01, 3.705714e-01,
1.000000e+00	1.057759e+00, 1.255643e+00, 6.682978e-02, 9.439649e-01, 2.198042e-01, 8.233092e-01, 1.896052e+00, 2.147048e-01, 1.101862e-01, 3.167500e-01,
1.200000e+00	6.848615e-01, 1.031034e+00, 3.616785e-02, 1.007316e+00, 1.301401e-01, 9.202681e-01, 2.213181e+00, 1.519553e-01, 5.602858e-02, 2.139925e-01,
1.400000e+00	7.385288e-01, 1.079202e+00, 2.136017e-02, 7.720049e-01, 8.887273e-02, 7.512475e-01, 2.450137e+00, 1.012177e-01, 3.198761e-02, 1.671689e-01,
1.600000e+00	5.861118e-01, 9.740188e-01, 1.634434e-02, 8.390833e-01, 4.023293e-02, 7.172316e-01, 2.302016e+00, 9.000467e-02, 2.005991e-02, 1.184413e-01,
1.800000e+00	5.542554e-01, 1.063758e+00, 6.992252e-03, 8.929624e-01, 2.963227e-02, 7.934164e-01, 2.498301e+00, 8.256928e-02, 1.040165e-02, 8.101599e-02,
2.000000e+00	4.317567e-01, 9.480866e-01, 6.117499e-03, 9.318726e-01, 1.595258e-02, 9.027870e-01, 2.486960e+00, 8.223438e-02, 8.516604e-03, 5.859767e-02,
0.000000e+00	4.224407e-01, 1.079345e+00, 2.128483e-01, 7.635870e-01, 2.590882e-01, 1.323831e+00, 1.559886e-01, 4.730445e-01, 1.867406e+00, 1.090136e+00,
2.000000e-01	4.896168e-01, 1.215115e+00, 5.110685e-01, 4.033922e-01, 5.995026e-01, 1.207165e+00, 1.555099e-01, 2.820902e-01, 1.125919e+00, 9.215851e-01,
4.000000e-01	5.320592e-01, 1.147084e+00, 8.105737e-01, 5.600879e-01, 7.351304e-01, 9.241294e-01, 4.955895e-01, 2.769255e-01, 6.652431e-01, 6.973958e-01,
6.000000e-01	6.413026e-01, 1.010241e+00, 5.525587e-01, 5.871325e-01, 8.207641e-01, 9.092957e-01, 7.080025e-01, 1.582224e-01, 4.476316e-01, 4.716486e-01,
8.000000e-01	6.057986e-01, 7.546466e-01, 4.132143e-01, 7.569005e-01, 6.644964e-01, 8.745302e-01, 1.238736e+00, 1.128069e-01, 3.406900e-01, 3.227613e-01,
1.000000e+00	4.455696e-01, 7.523636e-01, 2.636047e-01, 6.639068e-01, 3.752623e-01, 8.743901e-01, 1.550370e+00, 8.264090e-02, 1.911361e-01, 2.110617e-01,
1.200000e+00	5.135248e-01, 1.102890e+00, 1.589794e-01, 8.931717e-01, 2.574315e-01, 9.189036e-01, 1.810635e+00, 7.517091e-02, 1.414583e-01, 1.801624e-01,
1.400000e+00	5.053918e-01, 9.834136e-01, 9.178134e-02, 9.833214e-01, 1.899225e-01, 9.162150e-01, 1.858947e+00, 5.333320e-02, 7.394818e-02, 1.273977e-01,
1.600000e+00	5.022700e-01, 8.055385e-01, 5.080579e-02, 9.233938e-01, 8.228367e-02, 8.624020e-01, 1.852545e+00, 4.611930e-02, 4.031742e-02, 1.084828e-01,
1.800000e+00	4.109370e-01, 1.048245e+00, 3.417911e-02, 7.805511e-01, 6.174423e-02, 8.453945e-01, 2.260923e+00, 4.827372e-02, 3.149694e-02, 6.004049e-02,
2.000000e+00	3.323820e-01, 8.948149e-01, 1.644248e-02, 7.802663e-01, 3.666407e-02, 8.585683e-01, 2.342052e+00, 4.592466e-02, 1.423831e-02, 6.155660e-02,
0.000000e+00	3.011997e+00, 2.486287e+00, 1.546737e+00, 4.843496e-01, 9.592835e-01, 2.321257e+00, 2.051150e+00, 5.567160e-02, 1.704682e-01, 2.337929e+00,
2.000000e-01	2.429084e+00, 1.740953e+00, 1.071232e+00, 3.214709e-01, 6.484208e-01, 1.808051e+00, 2.134417e+00, 1.688312e-01, 1.561578e-01, 1.984719e+00,
4.000000e-01	2.338565e+00, 1.805428e+00, 5.763392e-01, 1.347607e-01, 3.917088e-01, 1.404984e+00, 1.885374e+00, 1.269859e-01, 1.117979e-01, 1.874825e+00,
6.000000e-01	1.518784e+00, 1.681752e+00, 3.326191e-01, 8.897300e-02, 2.197908e-01, 1.123510e+00, 2.466782e+00, 8.851157e-02, 5.909439e-02, 1.385208e+00,
8.000000e-01	1.180405e+00, 1.469293e+00, 1.753228e-01, 6.070904e-02, 1.422429e-01, 1.119824e+00, 2.152836e+00, 5.700372e-02, 3.904443e-02, 1.091241e+00,
1.000000e+00	1.322510e+00, 1.503099e+00, 1.051327e-01, 1.024866e-01, 8.127110e-02, 8.195945e-01, 2.057688e+00, 3.859533e-02, 2.326365e-02, 1.048061e+00,
1.200000e+00	1.115895e+00, 1.131563e+00, 7.418946e-02, 2.523787e-01, 4.124187e-02, 1.034922e+00, 2.478649e+00, 2.603410e-02, 1.566575e-02, 7.581088e-01,
1.400000e+00	1.051898e+00, 1.248879e+00, 4.592800e-02, 4.287211e-01, 2.960233e-02, 9.272303e-01, 1.933686e+00, 1.893685e-02, 1.093180e-02, 4.214477e-01,
1.600000e+00	9.420544e-01, 1.249831e+00, 2.852597e-02, 5.632417e-01, 1.809419e-02, 8.817643e-01, 2.022004e+00, 1.179584e-02, 5.824643e-03, 3.890392e-01,
1.800000e+00	8.108603e-01, 9.615911e-01, 1.748268e-02, 8.722458e-01, 9.955022e-03, 9.013537e-01, 2.473496e+00, 1.160147e-02, 3.232611e-03, 2.872935e-01,
2.000000e+00	7.341069e-01, 8.842945e-01, 9.593193e-03, 6.299758e-01, 6.475352e-03, 8.352752e-01, 2.482978e+00, 1.301869e-02, 3.176616e-03, 2.197446e-01,
0.000000e+00	1.933103e+00, 3.114513e+00, 2.565513e+00, 1.354462e+00, 9.114076e-01, 2.765232e+00, 2.080456e+00, 1.550299e+00, 2.551929e+00, 1.208743e+00,
2.000000e-01	1.519122e+00, 2.151253e+00, 1.579538e+00, 7.914568e-01, 5.467274e-01, 1.894701e+00, 1.679582e+00, 1.532336e+00, 1.378876e+00, 9.946310e-01,
4.000000e-01	1.513996e+00, 1.742128e+00, 9.504596e-01, 7.024111e-01, 3.681043e-01, 1.089530e+00, 1.574585e+00, 9.333588e-01, 7.936418e-01, 1.105409e+00,
6.000000e-01	1.253825e+00, 1.723921e+00, 6.817727e-01, 6.664096e-01, 2.237834e-01, 7.827553e-01, 1.379578e+00, 5.850642e-01, 4.835792e-01, 9.412464e-01,
8.000000e-01	1.205822e+00, 1.493627e+00, 3.210292e-01, 6.344772e-01, 1.180437e-01, 7.050778e-01, 1.708740e+00, 4.702139e-01, 2.844901e-01, 7.212371e-01,
1.000000e+00	9.167874e-01, 1.473531e+00, 2.306532e-01, 8.319321e-01, 7.498139e-02, 8.383953e-01, 2.232560e+00, 3.619308e-01, 1.825884e-01, 6.124930e-01,
1.200000e+00	7.294520e-01, 1.270449e+00, 1.322449e-01, 7.979799e-01, 4.087372e-02, 8.761702e-01, 1.840061e+00, 2.195766e-01, 1.240575e-01, 4.420212e-01,
1.400000e+00	6.266743e-01, 1.236714e+00, 8.335294e-02, 7.921360e-01, 2.216172e-02, 8.539925e-01, 2.102299e+00, 1.771244e-01, 7.743387e-02, 2.875002e-01,
1.600000e+00	7.157030e-01, 1.296922e+00, 3.951434e-02, 9.615388e-01, 1.773514e-02, 6.014018e-01, 1.521035e+00, 1.321812e-01, 3.528596e-02, 2.232593e-01,
1.800000e+00	5.000837e-01, 9.736751e-01, 3.019190e-02, 9.403004e-01, 8.270023e-03, 6.651239e-01, 2.415060e+00, 9.952563e-02, 2.025737e-02, 1.436729e-01,
2.000000e+00	6.482224e-01, 1.079341e+00, 1.649757e-02, 9.710789e-01, 5.698575e-03, 7.520457e-01, 2.512061e+00, 7.655768e-02, 1.314804e-02, 1.148729e-01,
0.000000e+00	2.159101e+00, 1.066564e+00, 1.130868e+00, 2.753438e+00, 1.155540e+00, 1.513591e+00, 1.982575e+00, 1.209439e+00, 6.579796e-01, 2.872917e+00,
2.000000e-01	1.597894e+00, 9.024150e-01, 6.634004e-01, 1.498024e+00, 7.151355e-01, 9.152658e-01, 1.633914e+00, 1.191442e+00, 5.938244e-01, 2.273706e+00,
4.000000e-01	1.445436e+00, 8.091261e-01, 5.140991e-01, 8.475036e-01, 4.357375e-01, 7.704520e-01, 1.998536e+00, 7.991922e-01, 3.415690e-01, 1.983792e+00,
6.000000e-01	1.387212e+00, 1.062145e+00, 2.583499e-01, 4.227217e-01, 2.585309e-01, 7.526237e-01, 2.145016e+00, 4.971496e-01, 2.262905e-01, 1.417888e+00,
8.000000e-01	9.525451e-01, 1.038944e+00, 1.877463e-01, 4.481028e-01, 1.769484e-01, 8.327596e-01, 2.190227e+00, 3.589113e-01, 9.319705e-02, 1.146966e+00,
1.000000e+00	7.498924e-01, 9.399479e-01, 1.183991e-01, 4.215188e-01, 9.407240e-02, 7.654753e-01, 2.182279e+00, 2.944962e-01, 7.451358e-02, 7.276232e-01,
1.200000e+00	7.429828e-01, 9.580992e-01, 6.448227e-02, 6.126590e-01, 5.677592e-02, 8.724486e-01, 2.290458e+00, 1.873517e-01, 4.498370e-02, 6.325201e-01,
1.400000e+00	6.597407e-01, 9.560606e-01, 3.856247e-02, 6.701227e-01, 4.511088e-02, 7.508397e-01, 2.480990e+00, 1.230227e-01, 2.430881e-02, 4.203384e-01,
1.600000e+00	6.061589e-01, 8.678914e-01, 2.787730e-02, 8.504439e-01, 2.067886e-02, 1.034004e+00, 2.335826e+00, 9.744776e-02, 1.908099e-02, 2.758847e-01,
1.800000e+00	5.874954e-01, 7.812346e-01, 1.364485e-02, 8.995238e-01, 1.258656e-02, 7.795483e-01, 2.041601e+00, 6.402804e-02, 8.490392e-03, 2.328106e-01,
2.000000e+00	4.356121e-01, 7.654960e-01, 1.012964e-02, 8.308499e-01, 7.598352e-03, 8.639291e-01, 2.663004e+00, 6.017657e-02, 6.072131e-03, 1.305566e-01,
0.000000e+00	1.625468e+00, 4.414937e-01, 1.283427e+00, 1.731116e+00, 2.019401e+00, 6.738270e-01, 2.875358e+00, 5.639986e-01, 3.374830e-01, 4.529091e-01,
2.000000e-01	1.473111e+00, 4.079262e-01, 8.374831e-01, 1.287338e+00, 1.212963e+00, 8.086599e-01, 2.827972e+00, 5.520738e-01, 4.085479e-01, 5.956965e-01,
4.000000e-01	9.778314e-01, 4.636034e-01, 5.171833e-01, 9.483075e-01, 8.071454e-01, 7.476208e-01, 2.808368e+00, 4.302176e-01, 3.708776e-01, 6.008603e-01,
6.000000e-01	1.062849e+00, 5.617215e-01, 3.683015e-01, 8.379841e-01, 4.371223e-01, 7.312455e-01, 2.262768e+00, 3.278171e-01, 2.350598e-01, 4.317417e-01,
8.000000e-01	7.203581e-01, 5.033836e-01, 2.146126e-01, 7.702151e-01, 2.936237e-01, 7.226123e-01, 2.580297e+00, 2.293835e-01, 1.189166e-01, 2.988150e-01,
1.000000e+00	6.868269e-01, 7.211064e-01, 1.072274e-01, 8.879165e-01, 1.540486e-01, 7.479489e-01, 2.587209e+00, 1.527709e-01, 9.142411e-02, 2.167814e-01,
1.200000e+00	6.683961e-01, 6.396248e-01, 7.409749e-02, 8.749898e-01, 9.709626e-02, 5.714345e-01, 2.684980e+00, 1.317559e-01, 5.169995e-02, 1.706426e-01,
1.400000e+00	5.519556e-01, 7.695493e-01, 4.432371e-02, 9.635387e-01, 6.180215e-02, 9.066427e-01, 2.249289e+00, 1.080962e-01, 3.265998e-02, 1.031718e-01,
1.600000e+00	5.325360e-01, 6.579125e-01, 2.269002e-02, 8.490515e-01, 3.739641e-02, 8.668998e-01, 2.712008e+00, 8.833290e-02, 2.016866e-02, 7.706774e-02,
1.800000e+00	5.072762e-01, 8.241152e-01, 1.693071e-02, 1.015842e+00, 2.013619e-02, 8.917441e-01, 2.444947e+00, 8.558072e-02, 1.224110e-02, 6.889294e-02,
2.000000e+00	3.863779e-01, 8.203373e-01, 1.008551e-02, 1.039376e+00, 1.515712e-02, 9.386379e-01, 2.576980e+00, 7.983864e-02, 7.691723e-03, 4.662556e-02,
0.000000e+00	1.583396e+00, 3.514434e-01, 2.243466e+00, 2.677360e-02, 1.343172e+00, 2.182811e+00, 1.678598e+00, 9.697005e-01, 3.916681e-01, 2.198333e+00,
2.000000e-01	1.578077e+00, 2.338133e-01, 1.691520e+00, 1.942626e-02, 8.632740e-01, 1.626108e+00, 1.939092e+00, 8.244347e-01, 4.805817e-01, 1.953870e+00,
4.000000e-01	1.658934e+00, 2.619040e-01, 9.730434e-01, 1.046732e-02, 5.030940e-01, 1.355478e+00, 2.216715e+00, 5.681821e-01, 2.565096e-01, 1.560483e+00,
6.000000e-01	1.120763e+00, 3.210294e-01, 5.750393e-01, 1.859984e-02, 3.134336e-01, 1.052092e+00, 1.540881e+00, 3.472425e-01, 1.784614e-01, 1.494469e+00,
8.000000e-01	1.133487e+00, 4.186557e-01, 3.839921e-01, 8.600983e-02, 1.751863e-01, 1.085275e+00, 2.244164e+00, 2.622219e-01, 1.161588e-01, 1.132187e+00,
1.000000e+00	9.935118e-01, 5.680453e-01, 2.057647e-01, 3.465283e-01, 1.168976e-01, 9.713546e-01, 2.713740e+00, 1.701256e-01, 7.078183e-02, 8.161274e-01,
1.200000e+00	8.057241e-01, 6.340918e-01, 1.414787e-01, 5.452954e-01, 7.391809e-02, 8.448860e-01, 2.159149e+00, 1.238372e-01, 3.718865e-02, 6.059503e-01,
1.400000e+00	8.424775e-01, 7.630504e-01, 7.787652e-02, 5.908516e-01, 3.918456e-02, 8.638224e-01, 2.281831e+00, 8.924170e-02, 2.540635e-02, 4.005483e-01,
1.600000e+00	6.331235e-01, 7.442449e-01, 5.143328e-02, 7.097920e-01, 2.970641e-02, 8.874051e-01, 2.373405e+00, 7.398606e-02, 1.445482e-02, 3.248184e-01,
1.800000e+00	5.951180e-01, 6.807715e-01, 3.324645e-02, 6.847174e-01, 1.686190e-02, 9.059099e-01, 2.398841e+00, 4.533243e-02, 1.170271e-02, 1.936270e-01,
2.000000e+00	6.693330e-01, 8.503821e-01, 1.601379e-02, 7.249988e-01, 1.056456e-02, 8.453208e-01, 2.485102e+00, 3.974134e-02, 5.556802e-03, 1.620095e-01,
0.000000e+00	7.338730e-01, 1.300948e+00, 2.528084e+00, 2.800373e-02, 6.565596e-01, 7.644103e-01, 1.099175e+00, 2.683371e+00, 3.571174e-01, 2.985154e+00,
2.000000e-01	4.972915e-01, 1.073981e+00, 1.478712e+00, 3.812648e-01, 3.373247e-01, 3.817223e-01, 1.408334e+00, 1.693979e+00, 2.260468e-01, 2.153818e+00,
4.000000e-01	4.763076e-01, 8.143840e-01, 8.887000e-01, 4.178173e-01, 2.288458e-01, 2.978598e-01, 1.653597e+00, 1.131286e+00, 1.424101e-01, 1.360721e+00,
6.000000e-01	3.920724e-01, 7.767540e-01, 5.255467e-01, 6.863718e-01, 1.425015e-01, 3.098478e-01, 1.544019e+00, 7.442549e-01, 9.891358e-02, 1.248051e+00,
8.000000e-01	2.942311e-01, 8.819525e-01, 2.840088e-01, 6.733387e-01, 9.520075e-02, 3.804451e-01, 1.948255e+00, 6.000891e-01, 4.525454e-02, 7.369948e-01,
1.000000e+00	2.816473e-01, 9.209570e-01, 1.782383e-01, 9.553218e-01, 5.948972e-02, 7.144668e-01, 1.999133e+00, 3.986410e-01, 3.574088e-02, 5.435722e-01,
1.200000e+00	2.599150e-01, 9.577479e-01, 1.262844e-01, 7.598590e-01, 3.026370e-02, 6.611155e-01, 2.090791e+00, 2.516486e-01, 1.868107e-02, 5.253259e-01,
1.400000e+00	2.242774e-01, 1.036458e+00, 7.065130e-02, 7.017751e-01, 1.982703e-02, 6.231175e-01, 2.109548e+00, 1.922911e-01, 1.277937e-02, 3.762115e-01,
1.600000e+00	2.027445e-01, 8.783818e-01, 3.882903e-02, 7.647982e-01, 1.051273e-02, 8.300426e-01, 2.364435e+00, 1.403908e-01, 6.268875e-03, 2.586626e-01,
1.800000e+00	2.825196e-01, 8.981554e-01, 2.394200e-02, 8.139146e-01, 7.630971e-03, 8.863482e-01, 2.132068e+00, 1.049251e-01, 4.704285e-03, 1.901374e-01,
2.000000e+00	2.762396e-01, 8.144084e-01, 1.575247e-02, 7.626360e-01, 4.612707e-03, 7.728146e-01, 2.124089e+00, 7.808966e-02, 3.676055e-03, 1.088136e-01,
0.000000e+00	1.023939e+00, 2.569823e+00, 2.139045e+00, 2.734270e+00, 2.631941e+00, 4.365315e-01, 2.083952e+00, 1.316817e+00, 1.250745e+00, 1.340394e+00,
2.000000e-01	7.199139e-01, 2.184297e+00, 1.105698e+00, 1.522762e+00, 1.790170e+00, 3.037526e-01, 1.605873e+00, 1.035992e+00, 9.915894e-01, 1.368424e+00,
4.000000e-01	8.082675e-01, 1.844949e+00, 8.159696e-01, 1.094162e+00, 9.823082e-01, 3.688129e-01, 1.966148e+00, 9.205408e-01, 6.692529e-01, 1.118915e+00,
6.000000e-01	6.121510e-01, 1.516938e+00, 4.846253e-01, 9.692742e-01, 5.770078e-01, 3.970477e-01, 2.012711e+00, 5.643923e-01, 4.567234e-01, 8.412879e-01,
8.000000e-01	4.583571e-01, 1.523978e+00, 2.911560e-01, 9.752647e-01, 3.426233e-01, 6.340370e-01, 2.097429e+00, 3.554883e-01, 3.463515e-01, 4.718189e-01,
1.000000e+00	4.214091e-01, 1.102395e+00, 1.883009e-01, 8.072565e-01, 1.980236e-01, 7.518331e-01, 1.983768e+00, 2.498730e-01, 1.738723e-01, 3.760213e-01,
1.200000e+00	3.749266e-01, 1.267770e+00, 1.314527e-01, 8.061825e-01, 1.165245e-01, 6.583743e-01, 2.436265e+00, 1.949432e-01, 1.115981e-01, 2.479829e-01,
1.400000e+00	3.202983e-01, 1.168032e+00, 5.816469e-02, 8.699981e-01, 8.241275e-02, 8.826680e-01, 2.192193e+00, 1.574710e-01, 6.169482e-02, 2.276475e-01,
1.600000e+00	3.461717e-01, 1.104564e+00, 4.037546e-02, 8.805318e-01, 4.559539e-02, 7.829753e-01, 2.105060e+00, 1.180908e-01, 3.606629e-02, 1.526744e-01,
1.800000e+00	3.620585e-01, 1.088393e+00, 2.618933e-02, 8.480807e-01, 3.124257e-02, 8.597954e-01, 2.546686e+00, 9.987981e-02, 2.106211e-02, 1.101780e-01,
2.000000e+00	3.326334e-01, 1.127006e+00, 1.419363e-02, 8.384509e-01, 1.772491e-02, 7.454440e-01, 2.280450e+00, 8.311112e-02, 1.283634e-02, 8.636525e-02,
0.000000e+00	1.280377e+00, 1.811840e+00, 3.352878e+00, 1.436922e+00, 2.765303e+00, 2.664384e+00, 2.955702e+00, 2.241738e+00, 3.004008e+00, 1.119995e-01,
2.000000e-01	1.601164e+00, 1.316357e+00, 1.388035e+00, 1.396649e+00, 1.448195e+00, 1.156473e+00, 2.359599e+00, 1.999512e+00, 1.506883e+00, 3.063577e-01,
4.000000e-01	1.310198e+00, 1.086503e+00, 9.356687e-01, 1.172637e+00, 6.504698e-01, 7.531261e-01, 1.652371e+00, 1.362960e+00, 1.194826e+00, 3.434905e-01,
6.000000e-01	8.184404e-01, 8.649415e-01, 6.565948e-01, 1.100228e+00, 5.805714e-01, 5.424775e-01, 1.800005e+00, 1.080586e+00, 7.728662e-01, 4.343340e-01,
8.000000e-01	8.785213e-01, 9.125730e-01, 4.008074e-01, 1.030708e+00, 3.272292e-01, 7.057242e-01, 1.681273e+00, 6.065405e-01, 4.376771e-01, 3.145118e-01,
1.000000e+00	8.333556e-01, 9.169553e-01, 2.025903e-01, 8.830556e-01, 1.834501e-01, 6.378524e-01, 2.017630e+00, 4.934178e-01, 2.857384e-01, 2.879677e-01,
1.200000e+00	6.472752e-01, 8.672787e-01, 1.429986e-01, 8.656852e-01, 1.078797e-01, 8.405757e-01, 2.173051e+00, 3.297730e-01, 1.739054e-01, 1.511746e-01,
1.400000e+00	5.925110e-01, 7.943142e-01, 7.620705e-02, 8.342166e-01, 6.738321e-02, 7.392849e-01, 2.202880e+00, 2.584219e-01, 9.013697e-02, 1.246046e-01,
1.600000e+00	5.217978e-01, 8.478539e-01, 5.399787e-02, 9.660034e-01, 3.313198e-02, 7.699605e-01, 2.321440e+00, 1.923986e-01, 4.505528e-02, 9.282230e-02,
1.800000e+00	4.489008e-01, 7.434950e-01, 2.929123e-02, 7.785889e-01, 2.349240e-02, 9.266817e-01, 2.006161e+00, 1.200504e-01, 3.018601e-02, 7.235741e-02,
2.000000e+00	4.233981e-01, 7.985146e-01, 1.815018e-02, 9.353838e-01, 1.340767e-02, 8.464959e-01, 2.388395e+00, 1.296325e-01, 1.989065e-02, 4.613699e-02,
0.000000e+00	2.129648e-01, 3.358268e-02, 2.796417e+00, 1.497481e+00, 8.365828e-01, 6.584643e-01, 2.108264e+00, 2.872776e+00, 2.877668e+00, 5.882504e-01,
2.000000e-01	2.102592e-01, 3.522444e-02, 1.506290e+00, 9.538129e-01, 5.571406e-01, 3.569562e-01, 1.712424e+00, 1.927270e+00, 1.759585e+00, 5.252694e-01,
4.000000e-01	1.644941e-01, 6.889360e-02, 1.007219e+00, 1.098893e+00, 3.427185e-01, 2.430722e-01, 1.311894e+00, 1.490073e+00, 1.202887e+00, 3.796892e-01,
6.000000e-01	1.401599e-01, 2.206374e-01, 7.469277e-01, 1.068231e+00, 1.894818e-01, 2.654190e-01, 1.174447e+00, 7.418506e-01, 7.409875e-01, 2.306038e-01,
8.000000e-01	1.052061e-01, 3.253059e-01, 3.701677e-01, 1.068414e+00, 1.269862e-01, 4.968652e-01, 1.596797e+00, 6.769477e-01, 4.467676e-01, 2.047250e-01,
1.000000e+00	9.328547e-02, 4.386212e-01, 2.051593e-01, 8.206136e-01, 8.543854e-02, 6.179670e-01, 1.904927e+00, 4.079833e-01, 2.183817e-01, 1.192528e-01,
1.200000e+00	1.208799e-01, 4.830283e-01, 1.200939e-01, 9.790844e-01, 5.164361e-02, 6.509999e-01, 1.826210e+00, 3.010369e-01, 1.646370e-01, 9.287268e-02,
1.400000e+00	1.508183e-01, 6.265304e-01, 9.125051e-02, 1.089538e+00, 3.177680e-02, 9.076427e-01, 2.043337e+00, 2.611771e-01, 8.120973e-02, 7.762295e-02,
1.600000e+00	1.246891e-01, 6.428925e-01, 4.974698e-02, 8.771699e-01, 1.959008e-02, 8.177864e-01, 2.279618e+00, 2.056492e-01, 4.856323e-02, 4.372771e-02,
1.800000e+00	1.977767e-01, 7.012362e-01, 3.410229e-02, 9.101226e-01, 1.313696e-02, 8.746999e-01, 2.552809e+00, 1.334767e-01, 2.773019e-02, 3.436780e-02,
2.000000e+00	2.145296e-01, 9.112851e-01, 1.879102e-02, 8.069798e-01, 6.857094e-03, 9.345772e-01, 1.789554e+00, 1.041227e-01, 2.033287e-02, 2.422844e-02,
